# Supplementary material for: The Taiwan Precision Medicine Initiative provides a cohort for large-scale studies
Source: Nature. 2025 Oct 15;648(8092):117–27. doi: 10.1038/s41586-025-09680-x (PMC12675286; doi:10.1038/s41586-025-09680-x)
Supplement: Supplementary file 3 — See Supplementary Information for descriptions. [file 41586_2025_9680_MOESM3_ESM.zip]

Archive with 13 entries (13 files):
- Supplemental Data 11.xlsx
- Supplemental Data 12.xlsx
- Supplemental Data 13.xlsx
- Supplemental Data 1.xlsx
- Supplemental Data 2.xlsx
- Supplemental Data 3.xlsx
- Supplemental Data 4.xlsx
- Supplemental Data 5.xlsx
- Supplemental Data 6.xlsx
- Supplemental Data 7.xlsx
- Supplemental Data 8.xlsx
- Supplemental Data 9.xlsx
- Supplemental Data 10.xlsx
