# Supplementary material for: The Taiwan Precision Medicine Initiative provides a cohort for large-scale studies
Source: Nature. 2025 Oct 15;648(8092):117–27. doi: 10.1038/s41586-025-09680-x (PMC12675286; doi:10.1038/s41586-025-09680-x)
Supplement: Supplementary file 3 — See Supplementary Information for descriptions. [file 41586_2025_9680_MOESM3_ESM.zip › Supplemental Data 11.xlsx]

## Sheet: 工作表1
Supplemental Data 11. Sample size evaluation and examples for GWAS and QTL mapping–Miami plot of the GWAS for Type 2 Diabetes (T2D) and QTL mapping for HbA1c.
#CHROM	POS	ID	REF	ALT	A1	A1_CASE_FREQ	A1_CTRL_FREQ	OR	LOG(OR)_SE	P		#CHROM	POS	ID	REF	ALT	A1	A1_FREQ	BETA	SE	P
1	794577	Affx-35298041	T	C	C	0.0223803	0.0224936	1.02186	0.0334111	0.51742		1	794577	Affx-35298041	T	C	C	0.0225753	-0.0225679	0.0149045	0.129988
1	830070	Affx-65537670	T	G	G	0.0217742	0.0224334	0.971711	0.0336619	0.393931		1	818818	Affx-65537579	A	G	G	0.0308749	-0.00485876	0.0128738	0.705866
1	835427	Affx-65537720	C	G	G	0.02222	0.0229883	0.960601	0.03333	0.227811		1	830070	Affx-65537670	T	G	G	0.0221414	-0.00254535	0.0150112	0.865354
1	843942	Affx-14295684	A	G	G	0.0978753	0.0989048	0.982119	0.0166598	0.278814		1	835427	Affx-65537720	C	G	G	0.0225587	-0.014709	0.0149351	0.324692
1	846320	Affx-14328868	G	A	A	0.018807	0.0192786	1.00534	0.0362943	0.883315		1	843942	Affx-14295684	A	G	G	0.0982754	-0.00227812	0.00743991	0.759451
1	857263	Affx-35298138	A	G	G	0.0211538	0.0216453	0.956073	0.0345122	0.193056		1	846320	Affx-14328868	G	A	A	0.0192686	-0.0179446	0.0161578	0.266749
1	858542	Affx-65537966	G	C	C	0.0549172	0.0560403	0.999749	0.0217576	0.990793		1	857263	Affx-35298138	A	G	G	0.0215906	-0.0109903	0.0153311	0.473461
1	898883	Affx-14698922	C	T	T	0.0237049	0.023999	0.971129	0.032506	0.36746		1	858542	Affx-65537966	G	C	C	0.0557224	-0.011429	0.00965516	0.236529
1	900119	Affx-14715887	A	G	G	0.145018	0.145971	0.998758	0.014104	0.929782		1	898883	Affx-14698922	C	T	T	0.0245546	0.00758228	0.0143741	0.597852
1	902949	Affx-76087951	-	C	C	0.11082	0.110425	1.00845	0.0158322	0.595093		1	900119	Affx-14715887	A	G	G	0.14802	0.000567017	0.00625164	0.927732
1	904081	Affx-14771766	T	C	C	0.0246121	0.0249663	0.976075	0.0319291	0.448193		1	902949	Affx-76087951	-	C	C	0.112003	0.00322384	0.00704403	0.64719
1	918574	Affx-14964474	A	C	C	0.348005	0.350929	0.991792	0.0104216	0.429058		1	904081	Affx-14771766	T	C	C	0.025494	0.0096931	0.0141172	0.492326
1	920394	Affx-14989648	G	A	A	0.107639	0.108347	0.991013	0.0160084	0.57279		1	915818	Affx-65538420	G	A	A	0.0113632	-0.0294511	0.0209652	0.160095
1	921057	Affx-77770378	G	-	-	0.0430353	0.0435462	0.998811	0.0244127	0.961129		1	918574	Affx-14964474	A	C	C	0.351813	-0.00238385	0.00465766	0.608784
1	922769	Affx-15023304	C	T	T	0.102683	0.103999	0.978993	0.0163634	0.194483		1	920394	Affx-14989648	G	A	A	0.108346	-0.00884103	0.00714456	0.215924
1	926348	Affx-65538506	C	T	T	0.0155236	0.0156177	1.03578	0.0398482	0.377636		1	921057	Affx-77770378	G	-	-	0.0433389	0.00618627	0.0109657	0.572655
1	927003	Affx-15081543	T	C	C	0.444085	0.446627	0.974995	0.00998263	0.0111905		1	922769	Affx-15023304	C	T	T	0.103867	-0.0109181	0.00729585	0.134531
1	929109	Affx-15113296	C	T	T	0.0165509	0.0163431	0.996215	0.0387891	0.922117		1	926348	Affx-65538506	C	T	T	0.0156865	0.00384866	0.0178268	0.829073
1	929377	Affx-15117073	A	G	G	0.0747147	0.0751564	0.986337	0.0188513	0.46554		1	927003	Affx-15081543	T	C	C	0.44632	-0.0120165	0.00446814	0.00715999
1	929558	Affx-35292222	A	G	G	0.495254	0.49732	0.973971	0.00991091	0.00778849		1	929109	Affx-15113296	C	T	T	0.016831	-0.0153183	0.0172523	0.374595
1	931513	Affx-15149611	T	C	C	0.323687	0.318629	1.03326	0.0106068	0.00203971		1	929377	Affx-15117073	A	G	G	0.0756897	-0.0074168	0.00838673	0.37651
1	932255	Affx-15159653	C	T	T	0.0610464	0.0610841	0.990769	0.0206537	0.653423		1	929558	Affx-35292222	A	G	G	0.497643	-0.00838837	0.00444132	0.0589336
1	933923	Affx-15182110	C	T	T	0.0608461	0.0609042	0.986028	0.0206866	0.49639		1	931513	Affx-15149611	T	C	C	0.318332	0.0117308	0.00475949	0.0137137
1	939547	Affx-15267432	A	G	G	0.153885	0.153395	0.993107	0.0138251	0.616855		1	932255	Affx-15159653	C	T	T	0.061204	0.0155831	0.00923964	0.0916934
1	946247	Affx-15368355	A	G	G	0.333707	0.337416	0.987036	0.010504	0.214148		1	933923	Affx-15182110	C	T	T	0.0607786	0.0175234	0.00927729	0.0589144
1	949955	Affx-15427966	G	A	A	0.0411438	0.0405892	0.991418	0.0249451	0.729714		1	939547	Affx-15267432	A	G	G	0.153191	-0.00706232	0.00619505	0.254292
1	951408	Affx-15442762	A	G	G	0.268546	0.271512	0.985166	0.0111761	0.181133		1	946247	Affx-15368355	A	G	G	0.337045	-0.00141656	0.00468638	0.762446
1	953259	Affx-15447216	C	T	T	0.0963205	0.0978462	0.982197	0.0167685	0.284047		1	949955	Affx-15427966	G	A	A	0.0406605	0.0126322	0.0112187	0.260169
1	955669	Affx-35298422	C	T	T	0.0173755	0.0177501	1.0061	0.0378731	0.872373		1	951408	Affx-15442762	A	G	G	0.270976	-0.00488034	0.00498731	0.327804
1	959193	Affx-15462334	A	G	G	0.264591	0.268141	0.982159	0.011233	0.109016		1	953259	Affx-15447216	C	T	T	0.0981444	0.00205121	0.00748795	0.784135
1	962358	Affx-15470699	C	T	T	0.0926506	0.0935249	0.99754	0.0170592	0.885206		1	955669	Affx-35298422	C	T	T	0.0176618	0.0053732	0.0168049	0.749166
1	965350	Affx-15479012	A	G	G	0.267495	0.26999	0.989044	0.011205	0.325533		1	959193	Affx-15462334	A	G	G	0.267228	-0.00546004	0.00501349	0.276126
1	966521	Affx-65538976	C	T	T	0.0130374	0.0131092	1.02663	0.0434227	0.54498		1	962358	Affx-15470699	C	T	T	0.0933958	0.00725826	0.00763215	0.341601
1	972160	Affx-65539022	T	C	C	0.0275526	0.0269942	1.00519	0.0305004	0.86523		1	965350	Affx-15479012	A	G	G	0.269302	-0.00290186	0.0050011	0.561751
1	973983	Affx-15501904	A	C	C	0.0861734	0.0859278	1.02205	0.0177606	0.21935		1	966521	Affx-65538976	C	T	T	0.0136544	-0.0158558	0.0191427	0.407504
1	975721	Affx-15505370	C	T	T	0.122638	0.121971	0.998497	0.0151049	0.920695		1	972160	Affx-65539022	T	C	C	0.0278891	-0.0123279	0.0135263	0.362087
1	981169	Affx-15511792	G	A	A	0.144246	0.146399	0.981997	0.0140523	0.196067		1	973983	Affx-15501904	A	C	C	0.0849382	0.00888911	0.00797584	0.265066
1	983193	Affx-15513987	G	A	A	0.197464	0.198961	0.990928	0.0124265	0.463344		1	975721	Affx-15505370	C	T	T	0.12201	-0.00233888	0.00677404	0.729891
1	983747	Affx-15514681	T	C	C	0.148742	0.150284	0.987575	0.0138813	0.367748		1	981169	Affx-15511792	G	A	A	0.146094	0.00828115	0.00629993	0.188687
1	985353	Affx-15525072	C	T	T	0.0406974	0.0395644	1.04632	0.025293	0.0734513		1	983193	Affx-15513987	G	A	A	0.199681	0.00839274	0.00556826	0.131751
1	993679	Affx-65539236	G	A	A	0.0258984	0.0262375	1.01152	0.0311962	0.713398		1	983747	Affx-15514681	T	C	C	0.150401	0.00867588	0.00621893	0.162996
1	994997	Affx-15665383	C	T	T	0.132699	0.136087	0.979284	0.0145003	0.148833		1	985353	Affx-15525072	C	T	T	0.0395604	0.0335671	0.0114123	0.00326906
1	995857	Affx-65539260	G	A	A	0.0167993	0.0173749	0.974355	0.0381794	0.496217		1	993679	Affx-65539236	G	A	A	0.0252917	0.0085694	0.0141191	0.543893
1	1005429	Affx-75607812	-	A	A	0.17653	0.180476	0.9802	0.0129606	0.122818		1	994997	Affx-15665383	C	T	T	0.135585	-0.00189967	0.00645839	0.768651
1	1008239	Affx-65539350	C	T	T	0.0436779	0.0427831	1.0282	0.0243516	0.253517		1	995857	Affx-65539260	G	A	A	0.0175757	0.00476378	0.0168826	0.777813
1	1011654	Affx-15835372	A	G	G	0.0617209	0.0594638	1.05098	0.0207658	0.0166523		1	997124	Affx-65539269	G	A	A	0.0149825	0.00159323	0.0182867	0.930572
1	1013312	Affx-15858478	A	G	G	0.083104	0.0810148	1.04113	0.0180331	0.0254102		1	1005429	Affx-75607812	-	A	A	0.181181	-0.0018357	0.00576565	0.750194
1	1014545	Affx-15875478	T	C	C	0.02262	0.022744	1.01211	0.0332817	0.717567		1	1008239	Affx-65539350	C	T	T	0.0425386	0.028313	0.0110123	0.010141
1	1023525	Affx-15999127	A	G	G	0.197877	0.199788	0.984339	0.0124071	0.203278		1	1011654	Affx-15835372	A	G	G	0.0596306	0.0239687	0.0093898	0.0106929
1	1024129	Affx-16008466	T	G	G	0.101755	0.101029	1.01217	0.0164586	0.462362		1	1013312	Affx-15858478	A	G	G	0.0806615	0.0180743	0.00816543	0.0268642
1	1026219	Affx-16039008	C	T	T	0.0857496	0.0866408	0.975943	0.0176151	0.166851		1	1014545	Affx-15875478	T	C	C	0.022304	-0.000620569	0.0150211	0.967046
1	1042666	Affx-16246638	C	T	T	0.0248555	0.0255562	0.980526	0.0316776	0.534715		1	1023525	Affx-15999127	A	G	G	0.201624	-0.000722787	0.0055316	0.89604
1	1043594	Affx-35298542	G	A	A	0.0364469	0.0353969	1.01775	0.0265999	0.508356		1	1024129	Affx-16008466	T	G	G	0.101416	0.00629996	0.00736127	0.392097
1	1050080	Affx-16266515	T	C	C	0.406803	0.404084	1.01957	0.0100755	0.054461		1	1026219	Affx-16039008	C	T	T	0.0871179	-0.0121355	0.00786	0.122601
1	1063015	Affx-16299640	G	A	A	0.11215	0.115786	0.969675	0.0155733	0.0480018		1	1042666	Affx-16246638	C	T	T	0.0248584	-0.00953176	0.0142345	0.503098
1	1063121	Affx-16299895	G	C	C	0.0833838	0.0823478	1.00724	0.0179665	0.688231		1	1043594	Affx-35298542	G	A	A	0.036478	0.0131212	0.0118157	0.26679
1	1063789	Affx-65539840	G	A	A	0.02529	0.0242757	1.01449	0.0318095	0.651183		1	1050080	Affx-16266515	T	C	C	0.403866	0.00132645	0.00450882	0.768614
1	1067054	Affx-16311137	T	C	C	0.373749	0.375037	1.00165	0.0102519	0.872484		1	1063015	Affx-16299640	G	A	A	0.116158	-0.00989964	0.00691994	0.152549
1	1068249	Affx-16313896	T	C	C	0.113542	0.116996	0.97115	0.0154943	0.0588454		1	1063121	Affx-16299895	G	C	C	0.0837226	0.011366	0.00800357	0.155578
1	1070426	Affx-16319772	C	T	T	0.114829	0.11527	0.995423	0.0155686	0.768248		1	1063789	Affx-65539840	G	A	A	0.0241145	0.0109109	0.0144438	0.450009
1	1086774	Affx-35298612	A	G	G	0.0116144	0.0113038	1.02003	0.0466039	0.670369		1	1067054	Affx-16311137	T	C	C	0.375996	0.00108207	0.00457911	0.813195
1	1089921	Affx-3949695	C	T	T	0.264733	0.267933	0.977666	0.0111991	0.0437076		1	1068249	Affx-16313896	T	C	C	0.1175	-0.00791305	0.00688847	0.250667
1	1095185	Affx-3957288	C	T	T	0.196197	0.200316	0.971689	0.0124683	0.0212558		1	1070426	Affx-16319772	C	T	T	0.115515	0.00693946	0.00694328	0.317579
1	1101667	Affx-3966524	C	T	T	0.0193864	0.0194339	0.995771	0.0357553	0.905652		1	1086774	Affx-35298612	A	G	G	0.0117574	-0.0263111	0.0205675	0.200811
1	1104985	Affx-65540147	G	A	A	0.024761	0.0242966	1.05642	0.0320721	0.0870092		1	1089921	Affx-3949695	C	T	T	0.268721	-0.0103485	0.00500464	0.0386633
1	1105038	Affx-3970913	C	T	T	0.0219503	0.0218705	0.980384	0.0336269	0.555773		1	1095185	Affx-3957288	C	T	T	0.19847	0.00418024	0.00555863	0.452037
1	1110491	Affx-3978604	C	T	T	0.249937	0.249114	1.00686	0.0114602	0.550607		1	1101667	Affx-3966524	C	T	T	0.0199524	-0.000938983	0.0158611	0.952793
1	1113609	Affx-3979905	A	G	G	0.215898	0.21883	0.981814	0.0120502	0.12773		1	1104985	Affx-65540147	G	A	A	0.0240525	0.0132052	0.0144447	0.360618
1	1118484	Affx-35298659	C	T	T	0.0407906	0.0399187	1.00213	0.0250829	0.932304		1	1105038	Affx-3970913	C	T	T	0.0220807	-0.00592735	0.0150396	0.693496
1	1119609	Affx-78078677	AG	-	-	0.0354791	0.0369351	0.954442	0.0266002	0.0796105		1	1110491	Affx-3978604	C	T	T	0.248729	-0.00550675	0.00513013	0.283088
1	1127258	Affx-3997870	A	C	C	0.471925	0.476008	0.985828	0.0099495	0.151393		1	1113609	Affx-3979905	A	G	G	0.217425	0.00393563	0.00537332	0.463902
1	1129422	Affx-4001009	C	T	T	0.439816	0.446929	0.976517	0.00999143	0.0173915		1	1118484	Affx-35298659	C	T	T	0.0404484	-0.0134475	0.0112465	0.231816
1	1129916	Affx-4001730	C	T	T	0.406909	0.412852	0.981445	0.0100806	0.063175		1	1119609	Affx-78078677	AG	-	-	0.0362668	0.00610776	0.0118734	0.60697
1	1133290	Affx-76783911	-	T	T	0.478994	0.482217	0.989728	0.00995858	0.299849		1	1127258	Affx-3997870	A	C	C	0.475915	0.00324231	0.00443625	0.464861
1	1142758	Affx-4019048	G	A	A	0.173407	0.173486	1.00245	0.0130876	0.851913		1	1129422	Affx-4001009	C	T	T	0.445402	0.000614225	0.00445486	0.890338
1	1157183	Affx-4036344	G	T	T	0.308894	0.309046	0.998219	0.0107224	0.867993		1	1129916	Affx-4001730	C	T	T	0.411726	-0.000963933	0.00449305	0.830128
1	1161557	Affx-65540628	C	T	T	0.0104238	0.0113577	0.913811	0.0480297	0.0605765		1	1133290	Affx-76783911	-	T	T	0.483231	0.00720312	0.00443753	0.104544
1	1161907	Affx-4042000	C	T	T	0.436647	0.439569	0.989735	0.0100032	0.302306		1	1142758	Affx-4019048	G	A	A	0.172555	-0.01104	0.0058632	0.0597123
1	1164057	Affx-4044048	G	A	A	0.0372024	0.0366885	1.03531	0.0262609	0.186315		1	1143818	Affx-4020317	T	C	C	0.0489977	0.00767183	0.0102625	0.454726
1	1164837	Affx-4044940	T	C	C	0.414363	0.41688	0.994559	0.0100976	0.588949		1	1157183	Affx-4036344	G	T	T	0.308376	-0.0127547	0.00479717	0.00784306
1	1165319	Affx-35298750	G	A	A	0.0264956	0.0264752	0.997844	0.0307784	0.944099		1	1161557	Affx-65540628	C	T	T	0.0109357	-0.0364461	0.0212875	0.0868839
1	1170341	Affx-4051679	C	T	T	0.111866	0.111756	1.00057	0.0157147	0.971289		1	1161907	Affx-4042000	C	T	T	0.439232	0.00379602	0.0044647	0.395199
1	1173257	Affx-4055225	G	A	A	0.0341897	0.0350185	0.9576	0.0271351	0.110349		1	1164008	Affx-65540650	C	T	T	0.0198358	-0.0245187	0.0158669	0.122282
1	1173545	Affx-35298766	G	A	A	0.018965	0.019077	0.987015	0.0362155	0.718171		1	1164057	Affx-4044048	G	A	A	0.0374531	0.00911899	0.0116561	0.43402
1	1174402	Affx-4056453	G	A	A	0.112545	0.113344	0.97879	0.0157122	0.17243		1	1164837	Affx-4044940	T	C	C	0.417403	0.00199577	0.00450549	0.657792
1	1174639	Affx-4056700	A	G	G	0.0962908	0.096747	1.01553	0.0167833	0.358499		1	1165319	Affx-35298750	G	A	A	0.0264214	-0.0230294	0.0138047	0.0952744
1	1177602	Affx-4098748	C	T	T	0.174701	0.175038	0.979709	0.0130541	0.116332		1	1170341	Affx-4051679	C	T	T	0.112463	-0.0023798	0.00701594	0.734461
1	1182018	Affx-4160913	G	A	A	0.0994201	0.0990083	1.00146	0.0166152	0.930166		1	1173257	Affx-4055225	G	A	A	0.0338252	0.00559425	0.0122927	0.649048
1	1185241	Affx-4204420	T	C	C	0.0221788	0.0213976	1.00856	0.0338208	0.801118		1	1173545	Affx-35298766	G	A	A	0.0194016	-0.0203614	0.0160552	0.204725
1	1188877	Affx-4254082	G	A	A	0.417229	0.418152	0.996442	0.0100133	0.721906		1	1174402	Affx-4056453	G	A	A	0.112863	-0.00400658	0.00701528	0.567918
1	1189840	Affx-4267650	C	T	T	0.149069	0.149718	0.98747	0.0139187	0.364967		1	1174639	Affx-4056700	A	G	G	0.0975113	-0.0139753	0.00748347	0.0618356
1	1198550	Affx-4392784	A	G	G	0.103086	0.102641	1.02442	0.0164989	0.143717		1	1177602	Affx-4098748	C	T	T	0.175621	-0.00355794	0.00580975	0.540269
1	1204185	Affx-4472147	G	A	A	0.0442549	0.0437308	0.992545	0.0241259	0.756428		1	1180851	Affx-4143548	T	C	C	0.052513	0.00276362	0.00999164	0.782093
1	1211330	Affx-4549951	G	A	A	0.020337	0.0205432	0.970849	0.0350146	0.398166		1	1182018	Affx-4160913	G	A	A	0.0993428	0.00584987	0.00742392	0.430713
1	1215068	Affx-4558993	T	C	C	0.14906	0.149352	0.989042	0.0138961	0.42784		1	1185241	Affx-4204420	T	C	C	0.0219391	-0.00281778	0.0151451	0.852404
1	1217251	Affx-4564106	C	A	A	0.247068	0.245848	1.01196	0.0114845	0.30039		1	1188877	Affx-4254082	G	A	A	0.41803	-0.00769424	0.00449018	0.0866106
1	1220377	Affx-4571282	C	T	T	0.287245	0.28773	0.997662	0.0109556	0.830797		1	1189840	Affx-4267650	C	T	T	0.149917	-0.00528383	0.0062196	0.39558
1	1220909	Affx-4572482	G	A	A	0.0438486	0.0439225	1.01234	0.0241744	0.611922		1	1198550	Affx-4392784	A	G	G	0.10364	-0.0106144	0.00737919	0.150317
1	1223644	Affx-4578180	C	T	T	0.170859	0.170201	0.993962	0.0132099	0.646609		1	1203829	Affx-52108772	G	A	A	0.0222467	-0.0253661	0.0150423	0.0917367
1	1230159	Affx-4593053	A	G	G	0.0145262	0.0143061	1.00876	0.0416224	0.834084		1	1204185	Affx-4472147	G	A	A	0.0439276	0.00203363	0.0107863	0.850455
1	1234001	Affx-4601500	C	T	T	0.0253967	0.0260613	0.987395	0.0313421	0.685667		1	1211330	Affx-4549951	G	A	A	0.0205377	-0.0022048	0.0156615	0.888045
1	1236037	Affx-4606662	T	C	C	0.0160207	0.0156064	1.03106	0.0396322	0.440255		1	1215068	Affx-4558993	T	C	C	0.149404	-0.00293096	0.0062132	0.63712
1	1243102	Affx-4623851	A	G	G	0.176872	0.175828	0.99764	0.0130015	0.85577		1	1217251	Affx-4564106	C	A	A	0.247354	-0.0046562	0.00513665	0.364691
1	1254681	Affx-4652232	A	G	G	0.0835525	0.0833725	1.02348	0.0179526	0.196071		1	1220237	Affx-35298839	T	C	C	0.054615	-0.00471153	0.0100301	0.638541
1	1263281	Affx-4673636	C	T	T	0.012593	0.0125877	0.986434	0.0443798	0.758261		1	1220377	Affx-4571282	C	T	T	0.28911	-0.00241363	0.00490709	0.622815
1	1280815	Affx-4719853	A	C	C	0.410748	0.41085	0.99331	0.010074	0.505195		1	1220909	Affx-4572482	G	A	A	0.0444244	-0.0116265	0.0107703	0.280368
1	1281678	Affx-4722444	G	A	A	0.016127	0.0160637	1.00983	0.0392565	0.803254		1	1223644	Affx-4578180	C	T	T	0.171031	-0.000107688	0.00588981	0.985412
1	1288149	Affx-4741058	G	C	C	0.128214	0.128114	1.01088	0.0147981	0.464623		1	1230159	Affx-4593053	A	G	G	0.0146765	-0.0269907	0.0184401	0.143281
1	1290968	Affx-4745962	G	C	C	0.197684	0.197263	0.99503	0.0124573	0.689211		1	1234001	Affx-4601500	C	T	T	0.0254817	0.00460505	0.0140741	0.743516
1	1296939	Affx-4756378	G	A	A	0.187057	0.188578	0.988448	0.0127105	0.360622		1	1236037	Affx-4606662	T	C	C	0.0161305	-0.0126297	0.0175558	0.471895
1	1298561	Affx-4758937	C	T	T	0.221343	0.221155	0.991905	0.0119603	0.496758		1	1243102	Affx-4623851	A	G	G	0.176995	0.00162866	0.00580475	0.779038
1	1312114	Affx-4781328	T	C	C	0.0154689	0.0151115	1.01171	0.0405199	0.773914		1	1254681	Affx-4652232	A	G	G	0.0837666	-0.00760913	0.00800834	0.342038
1	1315891	Affx-65541938	T	G	G	0.0154272	0.0154391	1.01674	0.0402471	0.680032		1	1263281	Affx-4673636	C	T	T	0.0130713	-0.0050396	0.0194857	0.795921
1	1317485	Affx-4789873	C	A	A	0.0444658	0.044507	1.01391	0.0239179	0.563671		1	1280815	Affx-4719853	A	C	C	0.410655	-0.0033757	0.00450687	0.453853
1	1318875	Affx-4792169	G	A	A	0.106884	0.107481	0.995636	0.0160941	0.785811		1	1281678	Affx-4722444	G	A	A	0.0163796	0.00679637	0.0174591	0.697074
1	1319056	Affx-4792374	G	A	A	0.187013	0.188438	0.987614	0.0127025	0.326498		1	1288149	Affx-4741058	G	C	C	0.129618	0.00747257	0.00660463	0.257884
1	1334052	Affx-52109822	C	A	A	0.0144849	0.0145876	0.992418	0.0413183	0.85385		1	1290968	Affx-4745962	G	C	C	0.197874	-0.00364674	0.00555749	0.511706
1	1337478	Affx-65542200	C	T	T	0.0421018	0.0417514	1.00703	0.024708	0.776793		1	1296939	Affx-4756378	G	A	A	0.186528	-0.00600755	0.00568978	0.291039
1	1357963	Affx-4852220	T	C	C	0.107455	0.108109	0.994489	0.0160321	0.730312		1	1298561	Affx-4758937	C	T	T	0.221634	-0.00147867	0.00534223	0.781943
1	1359888	Affx-65542433	G	A	A	0.0261736	0.0259813	0.997662	0.031225	0.940231		1	1312114	Affx-4781328	T	C	C	0.0150948	-0.00276486	0.0181568	0.878969
1	1364357	Affx-4860994	C	A	A	0.194837	0.196206	0.986001	0.0125332	0.260642		1	1315891	Affx-65541938	T	G	G	0.0153621	-0.00651137	0.0180095	0.717687
1	1366008	Affx-4863001	G	A	A	0.196982	0.198079	0.985415	0.0124836	0.239217		1	1317485	Affx-4789873	C	A	A	0.0447959	0.00955241	0.0107195	0.372863
1	1377092	Affx-4878323	G	A	A	0.0278871	0.0276658	1.01079	0.0302054	0.722365		1	1318875	Affx-4792169	G	A	A	0.105704	-0.000887199	0.00721673	0.902158
1	1385710	Affx-65542706	C	T	T	0.0784784	0.0799223	0.972099	0.0183837	0.123743		1	1319056	Affx-4792374	G	A	A	0.186681	-0.00661938	0.00568519	0.244297
1	1386862	Affx-76446284	TGAG	-	-	0.0782575	0.0797511	0.97151	0.0184148	0.116512		1	1334052	Affx-52109822	C	A	A	0.0142434	0.0205192	0.0187822	0.274624
1	1387764	Affx-52345988	CT	-	-	0.0156861	0.015398	1.0057	0.0402184	0.887535		1	1337478	Affx-65542200	C	T	T	0.0421023	0.00880168	0.0110437	0.425462
1	1393592	Affx-65542776	G	A	A	0.0153647	0.0150474	0.988411	0.0403781	0.772824		1	1357963	Affx-4852220	T	C	C	0.106288	-0.00245615	0.00719295	0.732753
1	1401298	Affx-4910062	G	A	A	0.0508973	0.0513547	0.978392	0.022603	0.333819		1	1359888	Affx-65542433	G	A	A	0.0262738	-0.000763117	0.0139667	0.956427
1	1413898	Affx-4927237	T	C	C	0.0891815	0.0899875	0.975755	0.0173653	0.157551		1	1364357	Affx-4860994	C	A	A	0.194297	-0.00899055	0.00561175	0.109138
1	1414968	Affx-65543055	A	G	G	0.0188443	0.0198346	0.954862	0.0360039	0.199536		1	1366008	Affx-4863001	G	A	A	0.196019	-0.008065	0.00559104	0.149169
1	1422612	Affx-4940344	C	T	T	0.0720635	0.0732286	0.977855	0.0191392	0.241979		1	1377092	Affx-4878323	G	A	A	0.0279388	-0.0167022	0.0134646	0.214812
1	1425135	Affx-4944313	T	C	C	0.100999	0.102236	0.989635	0.0164478	0.526433		1	1385710	Affx-65542706	C	T	T	0.0796185	-0.0139059	0.00818808	0.0894525
1	1431656	Affx-4955571	A	G	G	0.122488	0.122161	1.00388	0.0150955	0.797497		1	1386862	Affx-76446284	TGAG	-	-	0.0793803	-0.0137885	0.00820987	0.093058
1	1440567	Affx-4968660	T	G	G	0.134919	0.134046	1.01533	0.0144892	0.293677		1	1387764	Affx-52345988	CT	-	-	0.0154251	-0.00580588	0.0179477	0.746325
1	1442155	Affx-65543339	G	A	A	0.1316	0.13055	1.01544	0.0146178	0.294561		1	1393592	Affx-65542776	G	A	A	0.0148604	7.49467e-05	0.0183681	0.996744
1	1456945	Affx-65543499	G	A	A	0.019238	0.01987	0.933794	0.0359905	0.0570074		1	1401298	Affx-4910062	G	A	A	0.0504966	0.00318725	0.0100855	0.751986
1	1460858	Affx-65543556	G	T	T	0.487867	0.49019	0.992903	0.00993441	0.473429		1	1401954	Affx-4910867	T	G	G	0.106894	-0.0131019	0.00723967	0.0703391
1	1474842	Affx-65543744	G	C	C	0.0176164	0.0176693	0.96137	0.0378536	0.297992		1	1413898	Affx-4927237	T	C	C	0.0898379	-0.012851	0.00774441	0.097041
1	1489916	Affx-5043891	T	C	C	0.374873	0.375603	0.993883	0.0102329	0.54875		1	1414968	Affx-65543055	A	G	G	0.0195312	-0.00949547	0.0160096	0.553107
1	1490122	Affx-5046451	A	G	G	0.484558	0.487004	0.991093	0.00990815	0.366513		1	1422612	Affx-4940344	C	T	T	0.0727542	-0.00919398	0.00853992	0.281667
1	1495588	Affx-52110196	A	T	T	0.0113011	0.0113775	0.987725	0.0468419	0.792024		1	1425135	Affx-4944313	T	C	C	0.101881	-0.00272316	0.00733215	0.71034
1	1507325	Affx-65544185	A	C	C	0.0834175	0.0843321	0.985214	0.0178421	0.403768		1	1431656	Affx-4955571	A	G	G	0.122767	-0.000813368	0.0067631	0.904273
1	1516000	Affx-5160832	C	T	T	0.475634	0.478524	0.979363	0.0099421	0.0359547		1	1440567	Affx-4968660	T	G	G	0.135374	0.00281134	0.00649599	0.665175
1	1527386	Affx-5189512	C	T	T	0.393413	0.394942	0.999492	0.0101471	0.96004		1	1442155	Affx-65543339	G	A	A	0.131681	0.00163172	0.00656764	0.803788
1	1527610	Affx-5190052	C	T	T	0.0471984	0.0474611	1.01508	0.0234476	0.523176		1	1456945	Affx-65543499	G	A	A	0.0195581	-0.0141817	0.0160359	0.376498
1	1537805	Affx-5216121	T	G	G	0.0311088	0.0313722	1.00247	0.0284162	0.930815		1	1460858	Affx-65543556	G	T	T	0.490731	-0.00481468	0.00443975	0.278169
1	1542773	Affx-5231174	C	T	T	0.121374	0.11808	1.03527	0.015213	0.0227001		1	1474842	Affx-65543744	G	C	C	0.0176082	0.0152929	0.016851	0.364124
1	1547458	Affx-5248116	A	G	G	0.0253572	0.0258938	0.996104	0.0313838	0.901008		1	1489916	Affx-5043891	T	C	C	0.373848	0.00114192	0.0045753	0.80291
1	1551523	Affx-5260885	T	C	C	0.482533	0.482037	0.997765	0.00993262	0.821755		1	1490122	Affx-5046451	A	G	G	0.4868	-0.00529151	0.00442787	0.232072
1	1554326	Affx-65544654	G	A	A	0.404619	0.403564	1.00094	0.0101313	0.926432		1	1495588	Affx-52110196	A	T	T	0.0112112	0.00332929	0.0211047	0.874653
1	1556887	Affx-5275049	A	G	G	0.0648403	0.0647703	0.995288	0.0201898	0.815046		1	1507325	Affx-65544185	A	C	C	0.08367	-0.0107852	0.00798822	0.176976
1	1559529	Affx-5283370	G	A	A	0.0537833	0.0546806	0.972328	0.0218547	0.199131		1	1516000	Affx-5160832	C	T	T	0.476297	-0.00389672	0.00444127	0.380278
1	1560919	Affx-5286936	G	A	A	0.0220091	0.0204473	1.0821	0.0341728	0.0209436		1	1527386	Affx-5189512	C	T	T	0.394965	-0.00228162	0.00452912	0.614427
1	1571686	Affx-5318569	G	C	C	0.0315182	0.0319103	1.00928	0.0282538	0.743715		1	1527610	Affx-5190052	C	T	T	0.0472846	-0.0095337	0.0104496	0.361586
1	1572951	Affx-5321729	A	G	G	0.0269296	0.0273259	1.00196	0.0304905	0.948752		1	1537805	Affx-5216121	T	G	G	0.031689	-0.00674513	0.0126292	0.59328
1	1573776	Affx-5324016	A	G	G	0.483211	0.482751	0.99883	0.00993601	0.906248		1	1542773	Affx-5231174	C	T	T	0.119788	0.00951867	0.00682774	0.163285
1	1575344	Affx-5327748	C	T	T	0.0821719	0.0825656	0.987683	0.018028	0.491796		1	1547458	Affx-5248116	A	G	G	0.0260186	-0.00884211	0.0139203	0.525304
1	1582436	Affx-65544908	C	T	T	0.0472791	0.0455607	1.03416	0.0234561	0.152096		1	1551523	Affx-5260885	T	C	C	0.480379	0.00117866	0.0044349	0.790418
1	1583061	Affx-5353255	C	T	T	0.033958	0.033129	1.02893	0.0275089	0.29981		1	1554326	Affx-65544654	G	A	A	0.401786	0.00310863	0.00453041	0.492607
1	1583688	Affx-5354053	A	C	C	0.163093	0.161765	1.0261	0.0134289	0.0550499		1	1556887	Affx-5275049	A	G	G	0.0643869	0.00608304	0.00904482	0.501239
1	1586215	Affx-5360484	A	G	G	0.205158	0.204162	0.995122	0.0122879	0.690645		1	1559529	Affx-5283370	G	A	A	0.0548125	-0.00838497	0.00973655	0.389139
1	1588701	Affx-5368094	C	T	T	0.238901	0.239507	0.998539	0.0115955	0.899669		1	1560919	Affx-5286936	G	A	A	0.0207146	0.0302778	0.0155829	0.0520171
1	1594570	Affx-5380305	A	G	G	0.184037	0.184941	0.997097	0.0127763	0.820006		1	1571686	Affx-5318569	G	C	C	0.0318604	-0.0121042	0.0125931	0.336466
1	1594820	Affx-5380608	C	T	T	0.248379	0.247786	0.996459	0.011466	0.757057		1	1572951	Affx-5321729	A	G	G	0.0274564	-0.00746379	0.0135534	0.581843
1	1598343	Affx-5385438	G	T	T	0.0586292	0.0573412	1.03734	0.0211876	0.083596		1	1573776	Affx-5324016	A	G	G	0.481001	7.10688e-05	0.00443837	0.987225
1	1598377	Affx-5385475	C	T	T	0.045567	0.0461227	0.982565	0.0237101	0.458194		1	1575344	Affx-5327748	C	T	T	0.0825763	-0.00225444	0.00806571	0.779855
1	1600379	Affx-5388065	C	T	T	0.0677827	0.0671556	1.01236	0.0197246	0.533497		1	1582436	Affx-65544908	C	T	T	0.046396	-0.0037945	0.010543	0.718916
1	1601292	Affx-65545113	G	A	A	0.0306542	0.0313791	0.969199	0.0286508	0.274852		1	1583061	Affx-5353255	C	T	T	0.0345439	0.00491541	0.0121321	0.685362
1	1604202	Affx-5393041	G	A	A	0.145704	0.146127	1.00105	0.0140465	0.940254		1	1583688	Affx-5354053	A	C	C	0.16275	0.000406397	0.00599178	0.945924
1	1610861	Affx-65545179	G	C	C	0.021999	0.0219246	1.01772	0.0340133	0.605585		1	1586215	Affx-5360484	A	G	G	0.205528	-0.006121	0.00550649	0.266314
1	1610924	Affx-5401734	C	T	T	0.0755277	0.0770029	0.981831	0.0186693	0.326032		1	1588701	Affx-5368094	C	T	T	0.238356	-0.00640622	0.00518821	0.216921
1	1612186	Affx-5403281	G	A	A	0.278579	0.277627	1.01508	0.0110535	0.175666		1	1594570	Affx-5380305	A	G	G	0.183602	0.00634747	0.00574225	0.26899
1	1615322	Affx-5407766	A	G	G	0.188234	0.189497	0.994888	0.0126753	0.685946		1	1594820	Affx-5380608	C	T	T	0.249434	-0.00794817	0.00513552	0.121701
1	1620338	Affx-5415131	G	A	A	0.228158	0.22774	0.99568	0.0117779	0.713185		1	1598343	Affx-5385438	G	T	T	0.058285	0.0187856	0.00946477	0.0471702
1	1625992	Affx-5435121	G	A	A	0.0134914	0.0133971	0.99831	0.0432516	0.968803		1	1598377	Affx-5385475	C	T	T	0.0460707	0.00350227	0.0105693	0.740372
1	1654188	Affx-5501293	T	G	G	0.441929	0.444012	0.999363	0.00998865	0.949139		1	1600379	Affx-5388065	C	T	T	0.066669	0.00221536	0.00887875	0.802965
1	1669665	Affx-5540296	G	A	A	0.0381319	0.0386325	0.996357	0.0257095	0.887104		1	1601292	Affx-65545113	G	A	A	0.0310229	-0.00605684	0.012841	0.637157
1	1671342	Affx-5544346	T	C	C	0.0533121	0.0540514	0.982996	0.0219817	0.435279		1	1604202	Affx-5393041	G	A	A	0.144852	0.00568935	0.00630899	0.367174
1	1671724	Affx-5545235	C	T	T	0.31489	0.311861	1.01027	0.0106666	0.338325		1	1610861	Affx-65545179	G	C	C	0.0223044	0.00815678	0.0150967	0.588991
1	1671995	Affx-5545767	G	T	T	0.202435	0.202011	1.00085	0.0123498	0.945268		1	1610924	Affx-5401734	C	T	T	0.076128	0.00717354	0.0083485	0.390199
1	1677936	Affx-65545559	G	A	A	0.0112443	0.0110849	1.00616	0.0469616	0.895887		1	1612186	Affx-5403281	G	A	A	0.278511	0.0104912	0.00494993	0.0340536
1	1678941	Affx-5564383	C	T	T	0.0728875	0.0728882	1.00487	0.0189404	0.797766		1	1615322	Affx-5407766	A	G	G	0.187754	0.0077198	0.00570031	0.175651
1	1681101	Affx-5569635	C	T	T	0.355896	0.350415	1.02545	0.0103594	0.0152652		1	1620338	Affx-5415131	G	A	A	0.227302	-0.00749123	0.00529513	0.157148
1	1681164	Affx-5569835	A	G	G	0.48309	0.475994	1.03033	0.00988798	0.00251448		1	1625671	Affx-35299215	C	T	T	0.0364102	0.00254906	0.0118419	0.829567
1	1688102	Affx-5587085	G	A	A	0.360633	0.361787	0.994109	0.0103209	0.56698		1	1625992	Affx-5435121	G	A	A	0.0130215	0.00243802	0.0195998	0.901006
1	1688328	Affx-5587542	C	T	T	0.169848	0.171304	0.987613	0.0131564	0.34345		1	1654188	Affx-5501293	T	G	G	0.441904	0.00964922	0.00447641	0.0311194
1	1742789	Affx-65546017	A	G	G	0.0204218	0.0214125	0.963495	0.0348093	0.285364		1	1669665	Affx-5540296	G	A	A	0.0375691	0.000237981	0.0116018	0.983635
1	1754483	Affx-77184615	CCCTGGGACCGAAGTCGCCCCA	-	-	0.344922	0.348221	0.983567	0.010424	0.111943		1	1671342	Affx-5544346	T	C	C	0.0537129	-0.00450631	0.00980719	0.645883
1	1757074	Affx-5758045	G	T	T	0.258667	0.25831	1.00723	0.0113276	0.524712		1	1671414	Affx-5544530	G	A	A	0.0246935	0.00621147	0.014315	0.664353
1	1757786	Affx-5760215	C	T	T	0.0343486	0.0340106	1.02637	0.0272078	0.338723		1	1671724	Affx-5545235	C	T	T	0.315544	-0.00575773	0.00477396	0.227793
1	1760559	Affx-5768022	G	A	A	0.0284562	0.0282395	0.964937	0.0298544	0.231865		1	1671995	Affx-5545767	G	T	T	0.20195	-0.0051836	0.00554415	0.349808
1	1777362	Affx-5814764	A	G	G	0.477215	0.479607	0.987581	0.00992339	0.207925		1	1677936	Affx-65545559	G	A	A	0.0109653	-0.0140812	0.021099	0.504527
1	1779950	Affx-5821475	A	G	G	0.0217655	0.0222716	0.970512	0.0336407	0.37361		1	1678941	Affx-5564383	C	T	T	0.0722673	0.00278981	0.00852152	0.743378
1	1791146	Affx-5851400	C	A	A	0.0385286	0.0393403	0.977087	0.0256067	0.365343		1	1679100	Affx-5564799	G	A	A	0.435006	-0.00228052	0.00445862	0.609013
1	1791592	Affx-5852453	G	A	A	0.476034	0.478255	0.987312	0.00991494	0.197808		1	1681101	Affx-5569635	C	T	T	0.353849	0.00892528	0.0046419	0.0545125
1	1815255	Affx-5906282	G	T	T	0.212689	0.212699	1.00591	0.012146	0.627816		1	1681164	Affx-5569835	A	G	G	0.481199	0.00954391	0.00442911	0.0311786
1	1832488	Affx-77403293	GAGA	-	-	0.0460868	0.0460949	1.00553	0.0235908	0.815099		1	1688102	Affx-5587085	G	A	A	0.36241	0.00416494	0.0046063	0.3659
1	1843736	Affx-5973740	G	A	A	0.129129	0.124915	1.05068	0.0148174	0.000848351		1	1688328	Affx-5587542	C	T	T	0.170462	-0.000678617	0.00588926	0.908263
1	1847791	Affx-5983227	G	A	A	0.0156014	0.0164022	0.954343	0.0396787	0.23889		1	1719478	Affx-65545821	T	C	C	0.0131973	-0.00387817	0.0193847	0.841432
1	1857246	Affx-77575601	-	AA	AA	0.214051	0.213622	1.00906	0.0121192	0.456597		1	1742789	Affx-65546017	A	G	G	0.0212536	-0.020112	0.0153597	0.190403
1	1862253	Affx-6021159	A	G	G	0.0578111	0.0576624	0.98553	0.0212351	0.492477		1	1754483	Affx-77184615	CCCTGGGACCGAAGTCGCCCCA	-	-	0.345714	-0.0117609	0.00466081	0.0116254
1	1875121	Affx-6054239	G	A	A	0.0565619	0.05661	0.993998	0.0213757	0.778239		1	1757074	Affx-5758045	G	T	T	0.258408	0.00897399	0.00505923	0.0761015
1	1878215	Affx-6061971	C	A	A	0.0851847	0.0847401	0.992889	0.0177174	0.687113		1	1757786	Affx-5760215	C	T	T	0.0343212	0.0115717	0.0121942	0.342649
1	1881007	Affx-76041776	GA	-	-	0.136774	0.1384	0.979805	0.0143905	0.156276		1	1760559	Affx-5768022	G	A	A	0.028083	-0.0176493	0.0134358	0.188984
1	1881249	Affx-6069124	G	A	A	0.478939	0.476225	1.01746	0.00993795	0.0815233		1	1777362	Affx-5814764	A	G	G	0.477215	-0.00764967	0.00443417	0.0845013
1	1883470	Affx-6074678	A	G	G	0.0102443	0.0105491	0.981254	0.0488168	0.698271		1	1779950	Affx-5821475	A	G	G	0.0220437	-0.00985087	0.0151332	0.515084
1	1898043	Affx-6113761	T	C	C	0.177946	0.178211	0.997685	0.012966	0.858111		1	1791146	Affx-5851400	C	A	A	0.0393377	-0.00773382	0.0114133	0.498016
1	1903309	Affx-6126524	A	G	G	0.14448	0.147194	0.96914	0.0140406	0.0255814		1	1791592	Affx-5852453	G	A	A	0.475809	-0.00786101	0.0044283	0.075872
1	1913410	Affx-6151245	G	A	A	0.0120515	0.0121336	0.999845	0.0454597	0.997277		1	1803205	Affx-65546482	A	G	G	0.0200272	0.00242512	0.0159122	0.878867
1	1914918	Affx-6154743	G	A	A	0.47798	0.478131	0.999167	0.00994617	0.933217		1	1815255	Affx-5906282	G	T	T	0.212894	0.00647435	0.0054159	0.231921
1	1915143	Affx-6155321	G	A	A	0.183881	0.185385	0.987403	0.0127991	0.32193		1	1832488	Affx-77403293	GAGA	-	-	0.0455339	-0.014928	0.0106226	0.159935
1	1916133	Affx-35299506	T	C	C	0.0496639	0.0483913	1.01072	0.0231424	0.644877		1	1843736	Affx-5973740	G	A	A	0.126995	0.0165235	0.00665783	0.013073
1	1919475	Affx-6165296	A	G	G	0.190817	0.186358	1.0392	0.0126557	0.00237734		1	1847791	Affx-5983227	G	A	A	0.0158824	-0.00840827	0.0177188	0.635116
1	1921045	Affx-6168814	A	G	G	0.338025	0.336146	1.01005	0.0104988	0.340657		1	1857246	Affx-77575601	-	AA	AA	0.214001	0.00718953	0.005403	0.183306
1	1921955	Affx-6170868	T	C	C	0.190254	0.185909	1.03834	0.0126728	0.00299312		1	1862253	Affx-6021159	A	G	G	0.0577914	-0.00548811	0.00947308	0.562362
1	1935584	Affx-6202872	G	A	A	0.330408	0.334964	0.971522	0.0105281	0.00606528		1	1875121	Affx-6054239	G	A	A	0.057226	-0.00793651	0.00955125	0.40601
1	1943398	Affx-6223622	G	A	A	0.376083	0.373021	1.01569	0.0102429	0.128478		1	1878215	Affx-6061971	C	A	A	0.0849733	0.00684634	0.00794282	0.388715
1	1949922	Affx-6242429	C	T	T	0.101912	0.0990694	1.02921	0.0163857	0.0789293		1	1878462	Affx-65547144	C	G	G	0.017646	0.0207867	0.0168664	0.21779
1	1954082	Affx-76407759	AT	-	-	0.0234207	0.0232101	1.01204	0.032744	0.714779		1	1881007	Affx-76041776	GA	-	-	0.137755	-0.00320017	0.00642664	0.618518
1	1955580	Affx-6257395	G	A	A	0.154443	0.155872	0.973295	0.0136815	0.0478784		1	1881249	Affx-6069124	G	A	A	0.477906	0.0105106	0.0044429	0.0179975
1	1956930	Affx-6261266	G	A	A	0.153006	0.155009	0.969361	0.0137338	0.0234618		1	1883470	Affx-6074678	A	G	G	0.0106428	-0.00788124	0.0216026	0.715241
1	1957014	Affx-6261501	G	A	A	0.170815	0.172726	0.985679	0.0131567	0.272933		1	1898043	Affx-6113761	T	C	C	0.177629	0.00175694	0.0057979	0.761867
1	1959717	Affx-6269434	C	T	T	0.131675	0.1306	1.00531	0.0146502	0.717529		1	1903309	Affx-6126524	A	G	G	0.145929	-0.00742525	0.00626385	0.235857
1	1960609	Affx-6271958	C	G	G	0.365414	0.367114	0.984876	0.0102824	0.138315		1	1913410	Affx-6151245	G	A	A	0.0118295	0.00815283	0.0205219	0.691166
1	1961632	Affx-65547796	G	A	A	0.0582999	0.0580289	1.03266	0.0211722	0.128991		1	1914918	Affx-6154743	G	A	A	0.478083	-0.0091033	0.00444689	0.040649
1	1966030	Affx-6284633	A	G	G	0.23978	0.238519	1.01294	0.0116181	0.268358		1	1915143	Affx-6155321	G	A	A	0.184148	0.00176299	0.00571788	0.757832
1	1969985	Affx-35299579	C	T	T	0.133456	0.133002	1.01959	0.0145589	0.18258		1	1919475	Affx-6165296	A	G	G	0.189273	0.0191692	0.0056692	0.000721752
1	1970034	Affx-6294568	G	C	C	0.123372	0.123021	1.01081	0.0150535	0.475019		1	1921045	Affx-6168814	A	G	G	0.337485	0.00917252	0.00468581	0.0502901
1	1970314	Affx-6295209	C	T	T	0.0730425	0.0731229	1.01618	0.0190557	0.399508		1	1921955	Affx-6170868	T	C	C	0.18864	0.0196923	0.00567792	0.000524144
1	1973956	Affx-6303402	G	T	T	0.0722051	0.072353	1.01719	0.0191571	0.373575		1	1935584	Affx-6202872	G	A	A	0.332034	-0.00408361	0.00470639	0.385576
1	1974046	Affx-6303672	C	T	T	0.0146136	0.0149181	0.940176	0.0411127	0.133491		1	1943398	Affx-6223622	G	A	A	0.374822	0.0124708	0.00458948	0.00658352
1	1976107	Affx-65547910	G	A	A	0.0208517	0.0213348	0.98977	0.0347168	0.767081		1	1949922	Affx-6242429	C	T	T	0.0992809	0.0198111	0.00739879	0.00741611
1	1977765	Affx-6312937	A	G	G	0.335929	0.333873	1.00759	0.0105196	0.472463		1	1954082	Affx-76407759	AT	-	-	0.0237653	-0.0073176	0.0145348	0.614646
1	1978797	Affx-6315389	T	C	C	0.334814	0.332982	1.00715	0.010517	0.498201		1	1955580	Affx-6257395	G	A	A	0.15407	0.00065927	0.00613595	0.914437
1	1981144	Affx-6321603	T	G	G	0.220974	0.218981	1.00894	0.0119569	0.456731		1	1956930	Affx-6261266	G	A	A	0.152705	-0.000628899	0.00616123	0.918698
1	1985148	Affx-6331747	G	T	T	0.334465	0.332319	1.00877	0.0105249	0.40663		1	1957014	Affx-6261501	G	A	A	0.171504	-0.000926818	0.00587629	0.874676
1	1985451	Affx-6332581	C	T	T	0.411583	0.409713	1.01233	0.0100834	0.224354		1	1959717	Affx-6269434	C	T	T	0.130897	0.0163632	0.00658545	0.0129659
1	1989803	Affx-6343888	A	G	G	0.286775	0.287885	0.994939	0.0109493	0.643069		1	1960609	Affx-6271958	C	G	G	0.366078	0.00181076	0.00459751	0.693687
1	1990864	Affx-6346397	T	C	C	0.397928	0.396626	1.00066	0.0101113	0.948151		1	1961632	Affx-65547796	G	A	A	0.0585692	0.0159876	0.00943945	0.0903255
1	1991761	Affx-6348278	C	T	T	0.340487	0.338595	1.01285	0.0104472	0.2217		1	1966030	Affx-6284633	A	G	G	0.240008	0.00384851	0.0051854	0.457978
1	1992068	Affx-6348886	C	T	T	0.117231	0.11554	1.01167	0.0154728	0.453498		1	1969985	Affx-35299579	C	T	T	0.133941	0.0118271	0.00650289	0.0689525
1	1994282	Affx-6354096	G	A	A	0.137555	0.138594	0.977792	0.0144135	0.119201		1	1970034	Affx-6294568	G	C	C	0.123654	0.0174945	0.0067226	0.00926024
1	1999504	Affx-6366888	C	T	T	0.14344	0.144593	0.980028	0.0141738	0.154639		1	1970314	Affx-6295209	C	T	T	0.0734616	0.00646642	0.0084769	0.445568
1	2000742	Affx-6369892	G	C	C	0.256357	0.255624	0.998925	0.0113573	0.924521		1	1973956	Affx-6303402	G	T	T	0.072436	0.00762019	0.00854514	0.372525
1	2003208	Affx-6376385	G	C	C	0.421185	0.419579	1.0154	0.0100439	0.128159		1	1974046	Affx-6303672	C	T	T	0.0149452	0.00781475	0.0182965	0.669295
1	2009834	Affx-6393824	C	T	T	0.409912	0.41072	0.995293	0.0100592	0.639018		1	1976107	Affx-65547910	G	A	A	0.0212439	-0.0171369	0.01542	0.266424
1	2010594	Affx-6395872	C	A	A	0.2718	0.271042	0.995978	0.0111432	0.717602		1	1977765	Affx-6312937	A	G	G	0.335329	0.00727234	0.00469392	0.12131
1	2015541	Affx-65548326	A	G	G	0.0174303	0.0165438	1.07151	0.0383881	0.071987		1	1978797	Affx-6315389	T	C	C	0.334475	0.00701322	0.00469273	0.135052
1	2021813	Affx-6424196	C	T	T	0.206584	0.207358	1.00681	0.0122524	0.579583		1	1981144	Affx-6321603	T	G	G	0.220805	0.0027238	0.00534108	0.610073
1	2033373	Affx-6453291	T	G	G	0.494329	0.495848	0.995387	0.00989471	0.640326		1	1985148	Affx-6331747	G	T	T	0.333854	0.00819243	0.00469456	0.080972
1	2035177	Affx-6457661	G	A	A	0.219229	0.2196	1.00785	0.0120108	0.515268		1	1985451	Affx-6332581	C	T	T	0.411294	0.00885347	0.00450401	0.0493375
1	2037520	Affx-6463059	A	G	G	0.254571	0.256103	0.998407	0.0113918	0.888715		1	1989803	Affx-6343888	A	G	G	0.287289	0.00317077	0.00490336	0.517858
1	2038313	Affx-6464723	C	T	T	0.0175295	0.0173783	0.969751	0.0378008	0.416467		1	1990864	Affx-6346397	T	C	C	0.397496	-0.00378837	0.00453255	0.403262
1	2039412	Affx-6467497	A	C	C	0.0145306	0.0150957	0.965211	0.0410978	0.388919		1	1991761	Affx-6348278	C	T	T	0.340285	-0.00351982	0.00465926	0.449983
1	2039950	Affx-6468918	G	C	C	0.280414	0.280432	0.989477	0.0110668	0.339119		1	1992068	Affx-6348886	C	T	T	0.117374	0.000876376	0.00689213	0.898817
1	2041023	Affx-6471946	T	C	C	0.0125918	0.0132449	0.945348	0.0440746	0.202254		1	1994282	Affx-6354096	G	A	A	0.139509	-0.00976222	0.0064067	0.127574
1	2041664	Affx-35299698	C	A	A	0.0378095	0.0379047	0.996471	0.0260399	0.892021		1	1999504	Affx-6366888	C	T	T	0.14524	-0.00904266	0.00630736	0.15167
1	2045959	Affx-35299707	G	A	A	0.0676701	0.0676703	1.00492	0.0196772	0.803129		1	2000742	Affx-6369892	G	C	C	0.254437	-0.00243561	0.00509424	0.632572
1	2047625	Affx-6488822	C	T	T	0.239459	0.2397	1.00297	0.0115841	0.798084		1	2003208	Affx-6376385	G	C	C	0.421122	0.00244006	0.00450821	0.588338
1	2051982	Affx-6499089	C	T	T	0.16947	0.167792	1.01093	0.0132358	0.411341		1	2009834	Affx-6393824	C	T	T	0.409656	0.000277841	0.00450424	0.950814
1	2052788	Affx-6501465	C	T	T	0.250385	0.251805	0.989449	0.0113964	0.351987		1	2010594	Affx-6395872	C	A	A	0.272749	-0.00262462	0.00496578	0.597126
1	2054266	Affx-6505201	G	A	A	0.33522	0.337431	0.992971	0.0104581	0.500023		1	2015541	Affx-65548326	A	G	G	0.0175402	0.010556	0.0168765	0.531656
1	2061187	Affx-6524088	A	G	G	0.146138	0.143364	1.02295	0.0140517	0.106423		1	2021813	Affx-6424196	C	T	T	0.206791	-0.00347843	0.00548344	0.525853
1	2062671	Affx-6528525	A	G	G	0.0196993	0.0184838	1.02704	0.0361057	0.459948		1	2033373	Affx-6453291	T	G	G	0.493893	0.00150007	0.00443768	0.735341
1	2067069	Affx-6540701	C	T	T	0.210773	0.209473	1.00808	0.0121645	0.50811		1	2035177	Affx-6457661	G	A	A	0.218828	-0.00136882	0.00537363	0.798933
1	2068401	Affx-6544738	C	T	T	0.145239	0.141571	1.02555	0.0140816	0.0732312		1	2037520	Affx-6463059	A	G	G	0.254671	-0.0020171	0.00509179	0.691997
1	2072017	Affx-6554531	C	T	T	0.0830704	0.0828643	1.00009	0.0179269	0.99596		1	2038313	Affx-6464723	C	T	T	0.0169457	0.000615867	0.017154	0.97136
1	2080401	Affx-65548868	G	A	A	0.0186096	0.0180183	1.01027	0.0369028	0.78197		1	2039412	Affx-6467497	A	C	C	0.0150244	-0.00127859	0.0182373	0.944107
1	2082975	Affx-65548888	G	T	T	0.015556	0.015795	0.970154	0.0399714	0.448411		1	2039950	Affx-6468918	G	C	C	0.280128	0.00616219	0.00495253	0.21341
1	2087631	Affx-6583230	G	A	A	0.138006	0.135271	1.02302	0.0144096	0.114184		1	2041023	Affx-6471946	T	C	C	0.0132078	-0.0095751	0.0194245	0.622056
1	2088904	Affx-6584659	C	T	T	0.0337945	0.0352996	0.949154	0.027249	0.0554835		1	2041060	Affx-65548532	A	T	T	0.0103417	-0.00518732	0.0221965	0.815218
1	2089712	Affx-6585606	C	T	T	0.0384829	0.0383499	0.991877	0.0257948	0.751843		1	2041664	Affx-35299698	C	A	A	0.0376444	0.00141274	0.0116717	0.90366
1	2092625	Affx-6589423	T	C	C	0.379626	0.377275	1.0073	0.0102017	0.47562		1	2045959	Affx-35299707	G	A	A	0.0671091	0.00356572	0.00883981	0.686677
1	2096339	Affx-65548995	C	A	A	0.0475656	0.0480834	0.995317	0.023206	0.839718		1	2046303	Affx-65548572	G	A	A	0.0211533	4.55259e-05	0.0155499	0.997664
1	2101935	Affx-6601872	A	G	G	0.0437183	0.0453206	0.959808	0.024135	0.089191		1	2047625	Affx-6488822	C	T	T	0.239924	-0.000700483	0.00519241	0.892687
1	2109716	Affx-6611721	T	C	C	0.466997	0.465423	1.00122	0.00992846	0.902553		1	2051982	Affx-6499089	C	T	T	0.17003	0.000682631	0.00591838	0.908175
1	2113523	Affx-6616599	C	T	T	0.048276	0.0477341	1.01467	0.0231207	0.528862		1	2052788	Affx-6501465	C	T	T	0.251227	-0.00284955	0.00510963	0.577063
1	2115098	Affx-6618503	G	A	A	0.123733	0.12344	0.999436	0.0151044	0.970216		1	2054266	Affx-6505201	G	A	A	0.335843	-0.00165419	0.00468388	0.723964
1	2117290	Affx-6621373	A	G	G	0.343213	0.342142	1.00175	0.010442	0.867107		1	2056364	Affx-6511433	A	G	G	0.186207	-0.00242144	0.00577093	0.674784
1	2124676	Affx-6629624	A	G	G	0.0271519	0.0264324	1.03244	0.0307855	0.299666		1	2056450	Affx-65548649	C	T	T	0.0178007	-0.0119731	0.0169471	0.479882
1	2127182	Affx-35299846	C	T	T	0.0766211	0.0759463	1.00851	0.0186144	0.649071		1	2061187	Affx-6524088	A	G	G	0.144717	0.00891245	0.00630306	0.157368
1	2127922	Affx-6633970	G	A	A	0.0267357	0.0268899	1.01756	0.0307062	0.570714		1	2062671	Affx-6528525	A	G	G	0.0189899	0.0159756	0.0162494	0.325536
1	2137733	Affx-6685223	C	T	T	0.179665	0.179109	1.0053	0.0129259	0.682404		1	2067069	Affx-6540701	C	T	T	0.210879	-0.00069756	0.0054375	0.897922
1	2138242	Affx-6685859	T	C	C	0.420021	0.419018	1.00003	0.0100292	0.997364		1	2068401	Affx-6544738	C	T	T	0.143775	0.00891962	0.00631009	0.157498
1	2146433	Affx-6695812	A	G	G	0.270049	0.268796	1.00362	0.0111596	0.746269		1	2072017	Affx-6554531	C	T	T	0.0833201	0.00287475	0.0080102	0.719681
1	2146878	Affx-6696374	G	A	A	0.0433297	0.0445294	0.966337	0.0241372	0.156		1	2080401	Affx-65548868	G	A	A	0.0186126	-0.0337895	0.0163856	0.0391963
1	2153159	Affx-6704628	T	C	C	0.270316	0.269192	1.00286	0.0111576	0.798077		1	2082975	Affx-65548888	G	T	T	0.0160881	-0.0118902	0.0176651	0.500893
1	2153594	Affx-6705151	A	G	G	0.270229	0.268985	1.00401	0.0111544	0.719836		1	2087631	Affx-6583230	G	A	A	0.137508	0.0044794	0.0064401	0.486713
1	2158656	Affx-6711607	T	G	G	0.268961	0.267789	1.00318	0.0111722	0.776071		1	2088904	Affx-6584659	C	T	T	0.0348508	-0.0326107	0.0120834	0.00696015
1	2164614	Affx-65549622	G	A	A	0.0175682	0.0166356	1.10226	0.0379156	0.0102348		1	2089712	Affx-6585606	C	T	T	0.0386501	-0.000940663	0.0114718	0.934649
1	2179591	Affx-6750275	T	C	C	0.358383	0.358153	0.996054	0.0103155	0.701508		1	2092625	Affx-6589423	T	C	C	0.380666	-0.00218658	0.00456844	0.632205
1	2182126	Affx-6785400	T	G	G	0.183496	0.182901	1.0057	0.0128218	0.657538		1	2096339	Affx-65548995	C	A	A	0.0474147	-0.00608626	0.0104265	0.559402
1	2184469	Affx-65549804	T	C	C	0.0174394	0.0165232	1.06191	0.03818	0.115638		1	2101935	Affx-6601872	A	G	G	0.0448156	-0.024574	0.0107168	0.0218483
1	2188394	Affx-6868351	G	A	A	0.0584145	0.0571369	1.02588	0.0212349	0.228855		1	2109716	Affx-6611721	T	C	C	0.467618	0.0031703	0.00443938	0.475148
1	2198541	Affx-65549900	C	T	T	0.011011	0.0111442	0.979555	0.0473484	0.662636		1	2113523	Affx-6616599	C	T	T	0.0473311	0.0153928	0.0103933	0.1386
1	2199655	Affx-7025683	C	T	T	0.0173802	0.0177838	0.978091	0.0377551	0.557368		1	2115098	Affx-6618503	G	A	A	0.12401	-0.000153998	0.00674121	0.981775
1	2205929	Affx-7116936	T	C	C	0.365215	0.366493	0.991364	0.0102685	0.398305		1	2117290	Affx-6621373	A	G	G	0.344001	0.00377816	0.00467048	0.418549
1	2210292	Affx-65549965	G	A	A	0.0197382	0.0193399	1.03087	0.0357461	0.394981		1	2124676	Affx-6629624	A	G	G	0.0270117	-0.00193789	0.0136886	0.88742
1	2212668	Affx-7203327	G	A	A	0.0397892	0.0386352	1.01346	0.0254756	0.599605		1	2127182	Affx-35299846	C	T	T	0.0770338	0.0055501	0.00831022	0.504222
1	2215527	Affx-7210732	T	C	C	0.144848	0.142382	1.02829	0.0141715	0.0489879		1	2127922	Affx-6633970	G	A	A	0.0267103	0.0015865	0.0137772	0.908323
1	2216986	Affx-65550018	C	T	T	0.0170683	0.0178695	0.937738	0.0379685	0.0904364		1	2137733	Affx-6685223	C	T	T	0.178965	-0.00210099	0.00579431	0.716908
1	2218878	Affx-65550029	G	A	A	0.0155832	0.0151512	1.01038	0.0399147	0.795874		1	2138242	Affx-6685859	T	C	C	0.420205	-0.000954768	0.00448285	0.831341
1	2224487	Affx-65550075	G	A	A	0.0177521	0.0175611	1.00775	0.037696	0.837737		1	2146433	Affx-6695812	A	G	G	0.269878	0.00227543	0.00499931	0.649003
1	2233032	Affx-65550129	G	A	A	0.0185596	0.0187234	0.97881	0.0366518	0.558971		1	2146878	Affx-6696374	G	A	A	0.0439043	-0.00191707	0.0108119	0.859264
1	2234182	Affx-7259204	C	T	T	0.1689	0.173325	0.957518	0.0131911	0.000998543		1	2153159	Affx-6704628	T	C	C	0.270188	0.0018821	0.00499783	0.706483
1	2242065	Affx-7279089	T	C	C	0.2022	0.201948	1.00539	0.0123322	0.662948		1	2153594	Affx-6705151	A	G	G	0.26998	0.00223023	0.00499789	0.655429
1	2254781	Affx-7309918	C	T	T	0.14823	0.145706	1.02578	0.0139789	0.0686687		1	2158656	Affx-6711607	T	G	G	0.268679	0.00220811	0.00500594	0.659143
1	2257558	Affx-76078395	-	CTT	CTT	0.0328252	0.0325886	1.01459	0.0277756	0.60207		1	2164614	Affx-65549622	G	A	A	0.0171945	-0.0101939	0.0170381	0.549641
1	2262750	Affx-7331763	T	G	G	0.0211264	0.0207986	1.02128	0.0346853	0.543774		1	2179591	Affx-6750275	T	C	C	0.359255	-0.00170539	0.00461784	0.711901
1	2271477	Affx-7353789	C	T	T	0.0211698	0.0210581	1.02153	0.0344028	0.535853		1	2182126	Affx-6785400	T	G	G	0.182824	-0.00263095	0.00574496	0.646983
1	2272231	Affx-65550442	C	A	A	0.0164842	0.0160539	1.00896	0.0390201	0.819206		1	2184469	Affx-65549804	T	C	C	0.0169581	0.00680448	0.0172071	0.692515
1	2274142	Affx-7360289	C	A	A	0.495686	0.497488	0.998791	0.00989697	0.902706		1	2188394	Affx-6868351	G	A	A	0.05711	0.00988141	0.00954327	0.300469
1	2276041	Affx-7365315	C	G	G	0.449985	0.447046	1.0089	0.00996427	0.373611		1	2198541	Affx-65549900	C	T	T	0.0110949	-0.0467845	0.0210944	0.0265664
1	2276290	Affx-65550484	C	T	T	0.0393565	0.0394747	0.998418	0.0253812	0.950268		1	2199655	Affx-7025683	C	T	T	0.0174992	-0.00448262	0.0169361	0.791257
1	2284470	Affx-7388416	A	C	C	0.358505	0.360083	0.994931	0.010326	0.622591		1	2205929	Affx-7116936	T	C	C	0.36654	-0.00273069	0.00459488	0.552321
1	2284929	Affx-7389521	G	T	T	0.393163	0.394745	0.998866	0.010141	0.910878		1	2210292	Affx-65549965	G	A	A	0.0197128	0.00407331	0.015926	0.798133
1	2284952	Affx-7389586	A	G	G	0.0774352	0.0791469	0.980311	0.0184337	0.280706		1	2212668	Affx-7203327	G	A	A	0.038632	0.0132885	0.011509	0.248248
1	2288631	Affx-7399544	T	A	A	0.107314	0.107286	1.00924	0.0160249	0.565893		1	2215527	Affx-7210732	T	C	C	0.144492	0.00785137	0.00631664	0.213883
1	2290637	Affx-7405149	G	A	A	0.409452	0.408222	1.00899	0.0100819	0.374845		1	2216986	Affx-65550018	C	T	T	0.0177753	-0.00568551	0.0168458	0.735738
1	2292427	Affx-7410322	C	T	T	0.440578	0.443148	0.986295	0.0100324	0.16896		1	2218878	Affx-65550029	G	A	A	0.0152861	-0.00883881	0.0180734	0.624807
1	2293703	Affx-7414039	T	C	C	0.0491466	0.0495261	0.995041	0.0229172	0.828257		1	2224487	Affx-65550075	G	A	A	0.0183663	-0.0193739	0.0165556	0.241912
1	2297862	Affx-7424615	C	T	T	0.0724822	0.0719262	1.01199	0.0192008	0.534627		1	2233032	Affx-65550129	G	A	A	0.0182266	0.00337787	0.016574	0.838506
1	2298114	Affx-7425421	T	C	C	0.157901	0.156463	1.01258	0.0135813	0.357175		1	2234182	Affx-7259204	C	T	T	0.170319	-0.0043425	0.00590357	0.461993
1	2298478	Affx-7426333	C	T	T	0.0917066	0.0933065	0.986586	0.0171666	0.431456		1	2242065	Affx-7279089	T	C	C	0.201997	0.00203278	0.00551421	0.712394
1	2301087	Affx-7434335	G	T	T	0.0641304	0.0654383	0.96706	0.0202203	0.0976226		1	2254781	Affx-7309918	C	T	T	0.147594	0.00923079	0.00624197	0.13919
1	2302522	Affx-7438885	G	A	A	0.0925477	0.0941931	0.985117	0.0170499	0.379154		1	2257558	Affx-76078395	-	CTT	CTT	0.0327089	-0.00224384	0.0124531	0.857009
1	2303580	Affx-7441419	T	C	C	0.0937066	0.095285	0.987789	0.0170119	0.470157		1	2262750	Affx-7331763	T	G	G	0.0215504	-0.019252	0.0153488	0.209735
1	2305258	Affx-7445339	G	A	A	0.144256	0.140534	1.02545	0.0141243	0.0751392		1	2271477	Affx-7353789	C	T	T	0.0211433	0.00358651	0.015461	0.81656
1	2314194	Affx-7466775	T	C	C	0.411318	0.408411	1.01426	0.0101277	0.162109		1	2272231	Affx-65550442	C	A	A	0.0164214	0.0146397	0.017402	0.400203
1	2321888	Affx-7486208	C	T	T	0.12393	0.121985	1.02001	0.0150436	0.187923		1	2274142	Affx-7360289	C	A	A	0.496356	0.00198464	0.00443636	0.654618
1	2323070	Affx-7489384	C	T	T	0.0475248	0.0456571	1.05261	0.0234468	0.0287559		1	2276041	Affx-7365315	C	G	G	0.448844	-0.00286735	0.00444537	0.518916
1	2323077	Affx-7489405	A	G	G	0.394775	0.396439	0.995872	0.0101736	0.684302		1	2276290	Affx-65550484	C	T	T	0.0392539	-0.011445	0.0114036	0.315556
1	2324194	Affx-7491984	G	A	A	0.193654	0.192486	1.01599	0.0125603	0.206605		1	2284470	Affx-7388416	A	C	C	0.358291	-0.00184399	0.00461697	0.689603
1	2324572	Affx-7492795	G	A	A	0.412849	0.412303	1.01089	0.0101055	0.283896		1	2284929	Affx-7389521	G	T	T	0.392034	0.00367693	0.00452942	0.416915
1	2326256	Affx-7497105	G	A	A	0.219852	0.218768	1.0073	0.0119894	0.54432		1	2284952	Affx-7389586	A	G	G	0.0779881	0.000310527	0.00827197	0.970055
1	2329738	Affx-7506485	C	T	T	0.25827	0.256275	1.01108	0.0113768	0.332785		1	2288631	Affx-7399544	T	A	A	0.107199	0.008628	0.00717183	0.228964
1	2335858	Affx-7523911	C	T	T	0.0206692	0.0193133	1.0633	0.035166	0.0809093		1	2290637	Affx-7405149	G	A	A	0.408713	0.00566808	0.00451339	0.209178
1	2338442	Affx-7530504	A	G	G	0.147655	0.148427	1.00134	0.0139815	0.923896		1	2292427	Affx-7410322	C	T	T	0.440738	-0.00861543	0.00447613	0.0542637
1	2338659	Affx-7531128	G	A	A	0.454659	0.457149	0.991071	0.00998085	0.368825		1	2293703	Affx-7414039	T	C	C	0.0496308	-0.00824847	0.0101969	0.418566
1	2339804	Affx-65550998	G	A	A	0.0196056	0.019986	0.986645	0.0355027	0.704899		1	2297862	Affx-7424615	C	T	T	0.0713606	-0.00152414	0.00861742	0.859613
1	2340235	Affx-7535418	T	C	C	0.127956	0.124778	1.02018	0.0148596	0.178755		1	2298114	Affx-7425421	T	C	C	0.158453	0.00656331	0.00606476	0.279165
1	2341042	Affx-7537313	C	T	T	0.147516	0.148674	0.999606	0.0140107	0.97755		1	2298478	Affx-7426333	C	T	T	0.0925893	-0.00248161	0.00767087	0.746308
1	2342128	Affx-35300126	T	C	C	0.0740334	0.0757426	0.968013	0.0188683	0.0848874		1	2301087	Affx-7434335	G	T	T	0.065303	-0.0116503	0.00896798	0.193913
1	2342466	Affx-7540753	C	T	T	0.391324	0.390988	1.00614	0.010182	0.5478		1	2302522	Affx-7438885	G	A	A	0.0933973	-0.00182218	0.00761254	0.810823
1	2344911	Affx-7546563	C	A	A	0.0275672	0.0276985	0.968989	0.0301003	0.295296		1	2303580	Affx-7441419	T	C	C	0.0945663	-0.00133087	0.00759118	0.86083
1	2354688	Affx-7571105	G	C	C	0.0257703	0.025014	1.00844	0.0314846	0.789425		1	2305258	Affx-7445339	G	A	A	0.142878	0.0115433	0.0063197	0.0677698
1	2355926	Affx-65551126	C	T	T	0.0138591	0.0138601	1.01638	0.0423703	0.701381		1	2310341	Affx-65550777	C	T	T	0.0259761	0.016418	0.0140522	0.242665
1	2357812	Affx-7579470	T	C	C	0.404225	0.405986	0.990981	0.0101235	0.370841		1	2314194	Affx-7466775	T	C	C	0.411215	0.00433956	0.00450994	0.335941
1	2358041	Affx-7580004	A	G	G	0.18655	0.188421	0.985501	0.0126987	0.250105		1	2321888	Affx-7486208	C	T	T	0.12329	0.00978127	0.00672712	0.145948
1	2360913	Affx-7587315	G	A	A	0.273282	0.274471	0.989282	0.0111153	0.332311		1	2323070	Affx-7489384	C	T	T	0.0465926	0.0138517	0.0105161	0.187777
1	2362325	Affx-65551175	G	A	A	0.0213539	0.021265	1.0474	0.0343546	0.177683		1	2323077	Affx-7489405	A	G	G	0.396057	-0.00195838	0.00454715	0.6667
1	2364119	Affx-7595728	G	A	A	0.0699586	0.0723447	0.982002	0.019349	0.347918		1	2324194	Affx-7491984	G	A	A	0.192706	-0.000519433	0.00561084	0.92624
1	2368188	Affx-7606848	T	C	C	0.428804	0.429953	0.990249	0.0100453	0.329322		1	2324572	Affx-7492795	G	A	A	0.414134	0.00392342	0.00449598	0.382856
1	2370170	Affx-7612531	T	G	G	0.444502	0.442501	1.0028	0.00996055	0.778854		1	2326256	Affx-7497105	G	A	A	0.219533	0.000688829	0.00534933	0.897541
1	2372073	Affx-7617843	G	A	A	0.115863	0.116428	0.99473	0.0155176	0.733492		1	2329738	Affx-7506485	C	T	T	0.257576	0.00145653	0.00508305	0.77446
1	2374713	Affx-7624405	C	T	T	0.46883	0.471487	0.991715	0.00995807	0.40344		1	2335858	Affx-7523911	C	T	T	0.0199182	0.0180125	0.0159058	0.257449
1	2380209	Affx-7638822	G	A	A	0.142639	0.143413	1.01421	0.0141893	0.320031		1	2338442	Affx-7530504	A	G	G	0.147652	-0.00802696	0.0062483	0.198913
1	2380956	Affx-7641079	T	C	C	0.140151	0.138648	1.01293	0.0143044	0.36898		1	2338659	Affx-7531128	G	A	A	0.454863	0.000597655	0.00446304	0.893472
1	2384241	Affx-7651724	G	A	A	0.268455	0.267177	1.00769	0.0111963	0.493621		1	2339804	Affx-65550998	G	A	A	0.0203135	-0.015458	0.0157267	0.325653
1	2386204	Affx-65551369	G	A	A	0.0147063	0.0148439	0.980694	0.0408863	0.6335		1	2340235	Affx-7535418	T	C	C	0.126782	0.0110832	0.00664088	0.0951345
1	2387214	Affx-7659695	G	A	A	0.0561393	0.0551956	0.999141	0.0216234	0.968285		1	2341042	Affx-7537313	C	T	T	0.147885	-0.00601353	0.00625192	0.336118
1	2393442	Affx-7676834	G	C	C	0.266381	0.264974	1.00795	0.0112287	0.480737		1	2342128	Affx-35300126	T	C	C	0.0752333	-0.00561807	0.0084142	0.504333
1	2393932	Affx-7678143	G	A	A	0.166174	0.168443	0.989335	0.0133013	0.420195		1	2342466	Affx-7540753	C	T	T	0.391948	0.00220535	0.00454609	0.6276
1	2400060	Affx-7696628	G	A	A	0.0181536	0.0193217	0.935822	0.0365715	0.0697246		1	2344911	Affx-7546563	C	A	A	0.0275243	-0.00743068	0.0135436	0.583248
1	2402822	Affx-7705044	G	T	T	0.121544	0.119844	1.01914	0.0153005	0.215211		1	2354688	Affx-7571105	G	C	C	0.0257931	-0.00131929	0.0140622	0.925253
1	2404237	Affx-7708874	G	A	A	0.170616	0.173098	0.992196	0.0131792	0.55218		1	2355926	Affx-65551126	C	T	T	0.0137276	0.0169043	0.0190443	0.37474
1	2404771	Affx-7710138	C	T	T	0.382672	0.384678	0.988961	0.0102271	0.277766		1	2357812	Affx-7579470	T	C	C	0.404917	-0.00417374	0.00452653	0.356499
1	2405893	Affx-7713473	A	G	G	0.0136874	0.0139158	1.02706	0.0425223	0.530098		1	2358041	Affx-7580004	A	G	G	0.186745	-0.00737747	0.00568304	0.194237
1	2406687	Affx-7715782	C	A	A	0.277556	0.275474	1.00425	0.0110728	0.701742		1	2360913	Affx-7587315	G	A	A	0.272967	-0.00120149	0.00497031	0.808987
1	2408166	Affx-65551572	G	A	A	0.0117785	0.0114261	1.03235	0.0461791	0.490599		1	2362325	Affx-65551175	G	A	A	0.0212711	0.0154949	0.015372	0.31346
1	2408170	Affx-7719562	A	G	G	0.0612495	0.0615868	1.01477	0.0207201	0.47907		1	2364119	Affx-7595728	G	A	A	0.0716463	-0.00579494	0.00861781	0.501307
1	2414527	Affx-7735346	T	G	G	0.028481	0.0295578	1.00119	0.0296969	0.968077		1	2368188	Affx-7606848	T	C	C	0.429334	-0.00407485	0.00448227	0.363298
1	2419025	Affx-65551654	T	C	C	0.0480437	0.0484996	0.967357	0.0231359	0.151435		1	2370170	Affx-7612531	T	G	G	0.443217	0.00245428	0.00445411	0.581625
1	2419657	Affx-7747774	G	A	A	0.49486	0.490913	1.01489	0.00989997	0.135351		1	2372073	Affx-7617843	G	A	A	0.116289	-0.00146683	0.00692835	0.83233
1	2420136	Affx-7748986	A	G	G	0.488193	0.48446	1.01322	0.00988968	0.184113		1	2374713	Affx-7624405	C	T	T	0.469315	-0.00439077	0.00444675	0.323443
1	2420841	Affx-7751245	G	A	A	0.0945076	0.0948653	1.00503	0.0169373	0.767237		1	2380209	Affx-7638822	G	A	A	0.143438	0.000926517	0.00633457	0.883714
1	2422961	Affx-7758828	C	T	T	0.137999	0.137049	0.995913	0.0143862	0.775894		1	2380956	Affx-7641079	T	C	C	0.139757	0.00791117	0.00640569	0.216825
1	2426371	Affx-7773156	C	T	T	0.263916	0.258191	1.02945	0.0113255	0.0103742		1	2384241	Affx-7651724	G	A	A	0.268545	0.00427633	0.00500713	0.39308
1	2431388	Affx-7781474	C	T	T	0.313496	0.319144	0.993505	0.0106671	0.541295		1	2386204	Affx-65551369	G	A	A	0.0147903	-0.012792	0.0183896	0.486674
1	2434982	Affx-7786866	G	T	T	0.0262587	0.0272194	0.997228	0.0307736	0.928137		1	2387214	Affx-7659695	G	A	A	0.0551457	0.00851261	0.00970228	0.380281
1	2442417	Affx-35300288	G	A	A	0.0224086	0.0221471	1.06447	0.033533	0.0624536		1	2393442	Affx-7676834	G	C	C	0.265203	0.00562491	0.00501646	0.262167
1	2442548	Affx-7807258	G	T	T	0.137347	0.134472	1.02207	0.014466	0.131347		1	2393932	Affx-7678143	G	A	A	0.167876	-0.00350143	0.00595195	0.556344
1	2444607	Affx-35300290	G	A	A	0.0508781	0.0502627	1.00876	0.0226379	0.700165		1	2399700	Affx-7695457	G	A	A	0.030464	0.00298374	0.0130545	0.819211
1	2445871	Affx-65551853	G	A	A	0.0308943	0.0301697	1.04309	0.0289044	0.144411		1	2400060	Affx-7696628	G	A	A	0.0186982	-0.0299278	0.0163601	0.0673546
1	2448231	Affx-65551868	T	G	G	0.0370216	0.0363608	1.03596	0.0264526	0.181645		1	2402822	Affx-7705044	G	T	T	0.122001	0.00502543	0.00680413	0.46016
1	2448266	Affx-7832269	G	A	A	0.127893	0.127307	1.00204	0.0148778	0.891089		1	2404237	Affx-7708874	G	A	A	0.171223	-0.00830877	0.0058956	0.158745
1	2448945	Affx-7834217	C	T	T	0.169961	0.17253	0.989285	0.0131685	0.413318		1	2404771	Affx-7710138	C	T	T	0.383231	-0.00425524	0.00456971	0.35176
1	2452034	Affx-7841807	C	G	G	0.0141614	0.0139549	1.03103	0.0424437	0.47149		1	2405893	Affx-7713473	A	G	G	0.014025	0.0124717	0.0188577	0.508382
1	2455662	Affx-7851206	T	C	C	0.18292	0.181299	1.01133	0.0128797	0.381808		1	2406687	Affx-7715782	C	A	A	0.276381	0.00861254	0.00495441	0.0821511
1	2461209	Affx-7864473	C	G	G	0.133133	0.132173	1.0055	0.0146122	0.707233		1	2408166	Affx-65551572	G	A	A	0.0115343	-0.0251713	0.0207409	0.224901
1	2463385	Affx-7869948	G	A	A	0.28647	0.287202	1.00109	0.0109761	0.921102		1	2408170	Affx-7719562	A	G	G	0.0606279	0.00147528	0.00929197	0.87385
1	2465735	Affx-7876593	G	A	A	0.236996	0.235552	1.00782	0.011701	0.505496		1	2414527	Affx-7735346	T	G	G	0.0285155	-0.0111233	0.0132611	0.401591
1	2470127	Affx-65552016	T	C	C	0.0361432	0.0353808	1.04869	0.0267435	0.0754478		1	2419025	Affx-65551654	T	C	C	0.0478843	-0.0114512	0.0103941	0.270595
1	2476671	Affx-7907663	G	C	C	0.0666221	0.0655724	1.02639	0.0199207	0.191078		1	2419657	Affx-7747774	G	A	A	0.492612	0.00267632	0.00444098	0.546747
1	2480786	Affx-7919294	C	T	T	0.0181426	0.0188938	0.951119	0.0367558	0.172733		1	2420136	Affx-7748986	A	G	G	0.486046	0.00192416	0.00444104	0.664821
1	2484918	Affx-7932029	A	G	G	0.234865	0.2348	1.01366	0.011681	0.245311		1	2420841	Affx-7751245	G	A	A	0.0942374	-0.00291541	0.00759271	0.700998
1	2486244	Affx-7935717	C	A	A	0.0143308	0.0137552	1.0307	0.0419523	0.471056		1	2422961	Affx-7758828	C	T	T	0.137422	-0.00401231	0.00645464	0.534195
1	2488826	Affx-65552151	T	C	C	0.0249363	0.0253874	0.990868	0.0315619	0.771314		1	2426371	Affx-7773156	C	T	T	0.261045	0.010639	0.0050604	0.0355198
1	2493326	Affx-7956491	A	G	G	0.500468	0.497503	1.01637	0.00991655	0.101623		1	2431388	Affx-7781474	C	T	T	0.317048	-0.00295759	0.00475483	0.53393
1	2493455	Affx-7956778	T	C	C	0.45745	0.455575	1.01091	0.00996167	0.275976		1	2434982	Affx-7786866	G	T	T	0.0263565	0.00582322	0.0138484	0.674123
1	2494226	Affx-65552203	G	A	A	0.0177066	0.0168853	1.03617	0.0378949	0.348372		1	2442417	Affx-35300288	G	A	A	0.0223084	-0.000932928	0.0150117	0.950446
1	2500757	Affx-35300370	C	T	T	0.130423	0.127706	1.03618	0.0147826	0.0162018		1	2442548	Affx-7807258	G	T	T	0.135803	0.00587409	0.0064648	0.363549
1	2509079	Affx-65552291	C	T	T	0.0137157	0.0140275	0.970441	0.0424316	0.47949		1	2444607	Affx-35300290	G	A	A	0.0507646	0.000760511	0.0100921	0.939931
1	2515521	Affx-8013637	T	C	C	0.43795	0.436454	1.00797	0.0099979	0.427199		1	2445871	Affx-65551853	G	A	A	0.0310078	-0.00705388	0.0127743	0.580816
1	2521130	Affx-8029651	C	T	T	0.0359687	0.0349627	1.03589	0.0267046	0.18668		1	2448231	Affx-65551868	T	G	G	0.0373991	-0.00649252	0.0116654	0.577828
1	2521540	Affx-8030783	C	G	G	0.0272142	0.0277407	0.981822	0.0300939	0.542134		1	2448266	Affx-7832269	G	A	A	0.126559	-9.3127e-05	0.00665697	0.988838
1	2521724	Affx-8031337	G	A	A	0.0678542	0.0658605	1.04654	0.0198075	0.0216296		1	2448945	Affx-7834217	C	T	T	0.171118	-0.00190744	0.00589387	0.746218
1	2523426	Affx-8036270	G	A	A	0.0131768	0.0122156	1.09157	0.0441359	0.04713		1	2452034	Affx-7841807	C	G	G	0.0138332	0.0015314	0.0189899	0.935726
1	2524424	Affx-8038715	A	C	C	0.0699695	0.0693759	1.01816	0.0194575	0.354952		1	2455662	Affx-7851206	T	C	C	0.182463	-0.000152536	0.00574511	0.978818
1	2524764	Affx-8039498	G	A	A	0.0254058	0.0248748	1.03255	0.0315944	0.310616		1	2461209	Affx-7864473	C	G	G	0.13232	-0.000122576	0.00653568	0.985037
1	2525377	Affx-8040965	T	C	C	0.34907	0.351779	0.98244	0.0103786	0.087831		1	2463385	Affx-7869948	G	A	A	0.288791	-0.00789986	0.00488965	0.106177
1	2533854	Affx-77429198	G	-	-	0.0321742	0.0330358	0.958789	0.0279065	0.131548		1	2465735	Affx-7876593	G	A	A	0.236571	0.00655308	0.00522006	0.209349
1	2535688	Affx-65552508	G	A	A	0.034763	0.0336144	1.04907	0.0272384	0.0786322		1	2470127	Affx-65552016	T	C	C	0.0363998	-0.00994594	0.0118351	0.400701
1	2553309	Affx-65552646	C	T	T	0.463995	0.466106	0.98822	0.00995111	0.233737		1	2476671	Affx-7907663	G	C	C	0.0669218	-0.000245504	0.00887089	0.977921
1	2560837	Affx-65552727	G	A	A	0.0838342	0.0851632	0.980642	0.017923	0.275419		1	2480786	Affx-7919294	C	T	T	0.0187307	-0.0209879	0.0162656	0.196939
1	2569899	Affx-8134972	T	C	C	0.473427	0.47552	0.988352	0.00993618	0.238341		1	2484918	Affx-7932029	A	G	G	0.234582	0.00391733	0.00523565	0.454339
1	2570077	Affx-8135175	G	A	A	0.47268	0.474581	0.988449	0.00992924	0.241964		1	2486244	Affx-7935717	C	A	A	0.0143803	0.0111523	0.0186413	0.549669
1	2571341	Affx-8136775	T	C	C	0.467997	0.470252	0.986555	0.00992788	0.172736		1	2488826	Affx-65552151	T	C	C	0.025039	-0.00120206	0.0142115	0.932593
1	2572795	Affx-8138427	A	C	C	0.474961	0.476688	0.989403	0.00992509	0.283079		1	2493326	Affx-7956491	A	G	G	0.499861	-0.00192698	0.00443712	0.664082
1	2574274	Affx-8140366	C	T	T	0.0611987	0.0599453	1.0339	0.0206783	0.106883		1	2493455	Affx-7956778	T	C	C	0.457275	-0.00179788	0.00445117	0.686279
1	2576003	Affx-65552896	C	T	T	0.016548	0.0170861	0.973573	0.0386955	0.48885		1	2494226	Affx-65552203	G	A	A	0.0174481	0.00155245	0.0169282	0.92693
1	2581777	Affx-8151128	T	C	C	0.477342	0.479353	0.989529	0.00993199	0.289236		1	2500757	Affx-35300370	C	T	T	0.129285	-0.00131078	0.0066015	0.842609
1	2582643	Affx-8152092	T	C	C	0.0460385	0.0470064	0.974785	0.0235594	0.278359		1	2509079	Affx-65552291	C	T	T	0.0139574	0.00896778	0.018884	0.634868
1	2584899	Affx-65552968	A	C	C	0.0176039	0.0183746	0.997091	0.0373029	0.937755		1	2515521	Affx-8013637	T	C	C	0.437568	0.00315335	0.0044648	0.480022
1	2595307	Affx-8170855	G	A	A	0.497957	0.498908	0.997507	0.00990382	0.800993		1	2521130	Affx-8029651	C	T	T	0.0357015	0.00456433	0.0119479	0.702448
1	2597658	Affx-8174160	C	T	T	0.494979	0.493921	1.00091	0.00991025	0.927176		1	2521540	Affx-8030783	C	G	G	0.0272681	0.00265372	0.0135872	0.84515
1	2597718	Affx-65553037	C	A	A	0.0187934	0.0186021	0.984274	0.0366656	0.665518		1	2521724	Affx-8031337	G	A	A	0.0676691	-0.00372814	0.00882736	0.672779
1	2598902	Affx-76855164	G	-	-	0.488939	0.487956	0.999646	0.00991941	0.971492		1	2523426	Affx-8036270	G	A	A	0.0132855	-0.0259322	0.0193808	0.180888
1	2601669	Affx-8178885	C	T	T	0.0584337	0.0559902	1.05647	0.0212649	0.0097902		1	2524424	Affx-8038715	A	C	C	0.0699275	0.000695381	0.0086858	0.93619
1	2607961	Affx-8187725	C	T	T	0.496984	0.49828	0.998754	0.00990795	0.899832		1	2524764	Affx-8039498	G	A	A	0.0253548	0.00338457	0.0140986	0.810281
1	2609830	Affx-8189768	G	A	A	0.49711	0.498149	0.999207	0.00990109	0.936111		1	2525377	Affx-8040965	T	C	C	0.349687	-0.00694133	0.00464747	0.135291
1	2612793	Affx-65553121	A	G	G	0.0256637	0.0248636	1.03878	0.0313741	0.22526		1	2533854	Affx-77429198	G	-	-	0.0323688	-0.00116171	0.0125828	0.92644
1	2622185	Affx-8208171	T	C	C	0.499357	0.498828	0.997771	0.00990601	0.821748		1	2535688	Affx-65552508	G	A	A	0.0341583	0.00996243	0.0122238	0.415073
1	2629464	Affx-8216774	G	T	T	0.500593	0.499855	0.998478	0.00991463	0.87793		1	2553309	Affx-65552646	C	T	T	0.464837	-0.00750435	0.00445079	0.0917853
1	2633026	Affx-8221321	C	T	T	0.500063	0.499422	0.998356	0.00989928	0.867983		1	2554296	Affx-65552649	G	A	A	0.0446798	-0.00622825	0.010754	0.562484
1	2639458	Affx-8228895	G	A	A	0.0254355	0.0267034	0.94074	0.0311822	0.0501012		1	2560837	Affx-65552727	G	A	A	0.0845384	-0.00390145	0.00802573	0.626884
1	2640393	Affx-8230034	T	C	C	0.0350512	0.0356185	0.967034	0.0269289	0.213204		1	2569899	Affx-8134972	T	C	C	0.47432	-0.00779336	0.00443693	0.07901
1	2643148	Affx-65553338	G	A	A	0.0235165	0.0232448	1.05034	0.0329424	0.135973		1	2570077	Affx-8135175	G	A	A	0.47361	-0.00724768	0.00443302	0.102066
1	2651426	Affx-65553394	C	G	G	0.0220178	0.0221397	0.989046	0.0336433	0.743366		1	2571341	Affx-8136775	T	C	C	0.468928	-0.00771021	0.00443229	0.0819401
1	2783104	Affx-8405671	C	A	A	0.0846463	0.0837091	1.02394	0.0178145	0.184261		1	2572795	Affx-8138427	A	C	C	0.475725	-0.00727595	0.00443181	0.100643
1	2783189	Affx-35300579	C	T	T	0.0215519	0.0212302	1.00864	0.0342124	0.801564		1	2574274	Affx-8140366	C	T	T	0.0609817	0.00498919	0.00928702	0.591115
1	2788133	Affx-8412730	C	T	T	0.0497083	0.0487021	1.03397	0.0228801	0.144243		1	2576003	Affx-65552896	C	T	T	0.0164979	0.0129203	0.0175001	0.460334
1	2791775	Affx-8417555	C	T	T	0.0433851	0.0429488	0.982482	0.0242213	0.465602		1	2581777	Affx-8151128	T	C	C	0.478123	-0.00752494	0.00443533	0.089777
1	2791865	Affx-8417669	A	G	G	0.455358	0.454815	1.00673	0.00995544	0.500264		1	2582643	Affx-8152092	T	C	C	0.0469807	-0.00665918	0.0104963	0.525801
1	2792599	Affx-8418725	A	C	C	0.4549	0.454625	1.00559	0.0099357	0.574477		1	2584899	Affx-65552968	A	C	C	0.0182909	-0.0172991	0.016503	0.294529
1	2792827	Affx-8418963	G	A	A	0.364113	0.364812	0.997532	0.0103002	0.810371		1	2595307	Affx-8170855	G	A	A	0.49818	-0.00574628	0.00443359	0.194952
1	2797592	Affx-8425480	T	C	C	0.0556144	0.0544642	1.04232	0.0217303	0.0564915		1	2597658	Affx-8174160	C	T	T	0.494669	0.00464194	0.0044371	0.295488
1	2806552	Affx-35300611	G	A	A	0.0579344	0.0554563	1.0589	0.0213509	0.00735196		1	2597718	Affx-65553037	C	A	A	0.0184729	0.0294426	0.0165055	0.0744587
1	2810135	Affx-35300619	G	A	A	0.0325291	0.0330557	0.9816	0.0278374	0.504685		1	2598902	Affx-76855164	G	-	-	0.488613	0.00476149	0.00444116	0.283665
1	2816526	Affx-8449550	C	G	G	0.0704222	0.0715341	0.972695	0.0192852	0.151131		1	2601669	Affx-8178885	C	T	T	0.0574742	0.00391408	0.0095387	0.68156
1	2818853	Affx-8452838	A	G	G	0.103402	0.105348	0.980368	0.0162048	0.221129		1	2607961	Affx-8187725	C	T	T	0.497605	-0.00582379	0.00443545	0.189182
1	2820985	Affx-8455301	G	T	T	0.0155265	0.0164768	0.921802	0.0396367	0.0399479		1	2609830	Affx-8189768	G	A	A	0.497589	-0.00570106	0.00443378	0.198507
1	2823206	Affx-65553881	C	T	T	0.0211623	0.0221662	0.92584	0.0343287	0.0247955		1	2612793	Affx-65553121	A	G	G	0.0249955	0.0281407	0.0141849	0.0472757
1	2823407	Affx-8458380	A	G	G	0.100374	0.101702	0.988692	0.0164132	0.48837		1	2622185	Affx-8208171	T	C	C	0.499043	0.00508986	0.00443678	0.251303
1	2826754	Affx-8463025	C	T	T	0.0325322	0.0329139	0.983836	0.0278117	0.557903		1	2629464	Affx-8216774	T	G	G	0.49994	-0.00543182	0.00444032	0.221222
1	2828957	Affx-65553936	A	G	G	0.012825	0.0124028	1.10807	0.0445095	0.0211393		1	2633026	Affx-8221321	C	T	T	0.499608	0.00533566	0.00443441	0.228886
1	2829243	Affx-8466817	A	G	G	0.111596	0.113397	0.990933	0.0156622	0.560862		1	2639458	Affx-8228895	G	A	A	0.0262649	-0.0240828	0.0138243	0.0815012
1	2830134	Affx-8467996	C	T	T	0.0117346	0.011889	0.990742	0.046019	0.839825		1	2640393	Affx-8230034	T	C	C	0.0352583	-0.0206449	0.0120173	0.0858126
1	2832877	Affx-8471844	C	T	T	0.0965364	0.0964569	1.01824	0.0167983	0.28201		1	2643148	Affx-65553338	G	A	A	0.0235876	0.0147495	0.0146414	0.313754
1	2834995	Affx-8474333	C	T	T	0.0282912	0.0288706	0.9692	0.0297925	0.293685		1	2651426	Affx-65553394	C	G	G	0.0224508	0.00149929	0.0149728	0.920238
1	2836711	Affx-8476554	C	T	T	0.0614057	0.0624314	0.975523	0.0205274	0.227348		1	2783104	Affx-8405671	C	A	A	0.0844278	-0.00108765	0.00800303	0.891897
1	2838206	Affx-8478706	C	T	T	0.0478574	0.0480004	1.01371	0.0230944	0.555549		1	2783189	Affx-35300579	C	T	T	0.021009	0.00511758	0.0155273	0.741714
1	2838714	Affx-65554025	C	T	T	0.0294645	0.0294619	1.01691	0.0293722	0.567983		1	2788133	Affx-8412730	C	T	T	0.0496832	0.00269083	0.0102283	0.792492
1	2841167	Affx-8482979	G	A	A	0.473703	0.477752	0.983053	0.00996218	0.0862239		1	2791775	Affx-8417555	C	T	T	0.0430336	0.00913382	0.0109134	0.402632
1	2844810	Affx-8485044	C	A	A	0.454581	0.457964	0.988194	0.009978	0.233962		1	2791865	Affx-8417669	A	G	G	0.454915	-0.0044021	0.00446075	0.323717
1	2846345	Affx-8487095	T	C	C	0.200425	0.200641	0.988399	0.0124035	0.346821		1	2792599	Affx-8418725	A	C	C	0.454701	-0.00449364	0.00445384	0.313007
1	2848434	Affx-8489463	G	A	A	0.0376964	0.0373626	1.01169	0.026151	0.656831		1	2792827	Affx-8418963	G	A	A	0.363985	-0.00464761	0.00460357	0.312705
1	2857488	Affx-8501776	A	G	G	0.416759	0.421479	0.983562	0.0100525	0.0991966		1	2797592	Affx-8425480	T	C	C	0.0548367	0.0109341	0.00971714	0.26049
1	2869834	Affx-8518927	G	A	A	0.0419886	0.0418568	1.01004	0.024806	0.687017		1	2805600	Affx-8434724	G	A	A	0.0248579	0.0103611	0.0142569	0.467385
1	2871331	Affx-8520811	T	C	C	0.121981	0.122306	0.995007	0.0151183	0.740577		1	2805748	Affx-35300609	C	T	T	0.0166358	0.0137999	0.0173785	0.427152
1	2876280	Affx-65554336	C	A	A	0.0149763	0.015429	0.981935	0.0402332	0.650476		1	2806552	Affx-35300611	G	A	A	0.0569144	0.00379286	0.00958238	0.692241
1	2881291	Affx-8533265	T	C	C	0.482597	0.487059	0.981802	0.00992011	0.0641156		1	2810135	Affx-35300619	G	A	A	0.0326399	-0.0116731	0.012474	0.349385
1	2882315	Affx-8534539	G	T	T	0.112897	0.113576	0.999874	0.0156656	0.993563		1	2816526	Affx-8449550	C	G	G	0.0704443	-0.00374548	0.00865851	0.665322
1	2887085	Affx-8541001	C	T	T	0.0133895	0.0133406	1.00804	0.0430048	0.852273		1	2818853	Affx-8452838	A	G	G	0.10533	-0.00758026	0.00722816	0.294313
1	2895249	Affx-8551866	G	A	A	0.216418	0.216877	1.00259	0.0120047	0.829215		1	2820985	Affx-8455301	G	T	T	0.0160413	-0.0328014	0.0176213	0.0626815
1	2899537	Affx-8556862	C	T	T	0.0197393	0.0205624	0.974477	0.0353403	0.464431		1	2823206	Affx-65553881	C	T	T	0.0214636	-0.0334959	0.0153032	0.0286122
1	2900856	Affx-8558474	T	C	C	0.328142	0.3274	1.00613	0.0105445	0.562497		1	2823407	Affx-8458380	A	G	G	0.101718	-0.00954979	0.00734533	0.193564
1	2906008	Affx-8565604	G	A	A	0.0108495	0.0107075	1.04656	0.0477527	0.340559		1	2826754	Affx-8463025	C	T	T	0.0323334	0.000412157	0.0124933	0.973682
1	2912986	Affx-8574916	A	G	G	0.330523	0.328181	1.01105	0.0105295	0.296604		1	2828957	Affx-65553936	A	G	G	0.0126741	-0.000134457	0.0198271	0.994589
1	2918587	Affx-35300820	C	G	G	0.0287533	0.027374	1.04697	0.0296275	0.121289		1	2829243	Affx-8466817	A	G	G	0.113198	-0.00849152	0.0070024	0.225263
1	2924136	Affx-8590755	A	G	G	0.496011	0.495286	1.00812	0.00990836	0.414104		1	2830134	Affx-8467996	C	T	T	0.0121068	-0.00668187	0.0202682	0.741649
1	2925754	Affx-8593200	G	A	A	0.419838	0.419576	1.0067	0.0100569	0.506523		1	2832877	Affx-8471844	C	T	T	0.0957779	-0.00286358	0.00753559	0.703941
1	2928150	Affx-8596793	G	A	A	0.0756532	0.0748868	1.01139	0.0187762	0.546554		1	2834995	Affx-8474333	C	T	T	0.0281594	-0.0157587	0.01341	0.239939
1	2932392	Affx-65554847	G	A	A	0.0413556	0.0410343	1.00966	0.0249164	0.699606		1	2836711	Affx-8476554	C	T	T	0.0617028	-0.0126742	0.00922507	0.169479
1	2942162	Affx-35300869	G	A	A	0.0705724	0.0702501	1.00534	0.0193698	0.783542		1	2838206	Affx-8478706	C	T	T	0.0479509	-0.00445602	0.0103707	0.667434
1	2945275	Affx-8619975	G	A	A	0.446691	0.44636	1.00678	0.00996237	0.49768		1	2838714	Affx-65554025	C	T	T	0.0292244	-0.0090714	0.013156	0.490494
1	2946131	Affx-8621149	C	T	T	0.105241	0.10177	1.03691	0.0162312	0.0255492		1	2841167	Affx-8482979	G	A	A	0.47625	-0.0040045	0.00446006	0.369263
1	2951178	Affx-8627235	T	C	C	0.48302	0.482386	1.00424	0.00990546	0.669468		1	2844810	Affx-8485044	C	A	A	0.456506	-0.00332312	0.00446648	0.456869
1	2951890	Affx-65555032	G	A	A	0.0471731	0.0470114	1.00159	0.023317	0.945831		1	2846345	Affx-8487095	T	C	C	0.199491	-0.00584181	0.00556196	0.293576
1	2959186	Affx-8638557	G	A	A	0.0807063	0.0804227	0.997333	0.0182448	0.883612		1	2848434	Affx-8489463	G	A	A	0.0379754	0.0110655	0.0116188	0.340909
1	2962859	Affx-8643241	G	A	A	0.155789	0.154143	1.00112	0.0136915	0.934629		1	2857488	Affx-8501776	A	G	G	0.418835	-0.00774866	0.00450042	0.0851153
1	2962895	Affx-8643261	G	C	C	0.118746	0.119632	0.994668	0.0152554	0.726		1	2869834	Affx-8518927	G	A	A	0.0420804	-0.0133041	0.0110401	0.228178
1	2963075	Affx-8643463	G	A	A	0.0547897	0.0545828	0.996371	0.0217497	0.867262		1	2871331	Affx-8520811	T	C	C	0.122333	8.54644e-05	0.00676514	0.989921
1	2966088	Affx-8646920	A	G	G	0.235356	0.237053	0.99015	0.0116477	0.395404		1	2876280	Affx-65554336	C	A	A	0.0153331	-0.0134465	0.0180538	0.456394
1	2966476	Affx-8647362	C	T	T	0.31221	0.313064	0.998916	0.0106745	0.919054		1	2881291	Affx-8533265	T	C	C	0.48661	-0.0154742	0.00444132	0.000493948
1	2969791	Affx-8651087	G	A	A	0.179914	0.18213	0.983946	0.0128461	0.207722		1	2882315	Affx-8534539	G	T	T	0.113515	-0.00439242	0.0069992	0.530294
1	2969901	Affx-8651228	C	T	T	0.0122268	0.0121625	1.01396	0.0447784	0.756786		1	2887085	Affx-8541001	C	T	T	0.0132493	0.024727	0.0193127	0.200427
1	2970338	Affx-8651782	G	A	A	0.0759857	0.0751775	1.0157	0.0187174	0.405294		1	2895249	Affx-8551866	G	A	A	0.216786	0.00130629	0.00537603	0.808018
1	2970656	Affx-8652208	G	T	T	0.11671	0.115548	1.0201	0.0154697	0.198188		1	2899537	Affx-8556862	C	T	T	0.0199705	0.0173856	0.0158326	0.27217
1	2978346	Affx-8661239	A	G	G	0.183316	0.181755	1.01139	0.0128246	0.377352		1	2900856	Affx-8558474	T	C	C	0.327436	0.00562488	0.00472291	0.233666
1	2979301	Affx-8662382	G	A	A	0.495626	0.497886	0.992622	0.00991415	0.455092		1	2906008	Affx-8565604	G	A	A	0.0107111	0.0097876	0.021508	0.649061
1	2981312	Affx-8664758	G	A	A	0.251835	0.251864	0.985306	0.0113966	0.193972		1	2912986	Affx-8574916	A	G	G	0.328748	0.00279829	0.00470585	0.552084
1	2984424	Affx-8668342	G	C	C	0.0224459	0.02371	0.939248	0.0330758	0.0581017		1	2918587	Affx-35300820	C	G	G	0.0276685	0.0102603	0.0134663	0.446106
1	2985564	Affx-8669795	T	C	C	0.0967322	0.0980223	0.981775	0.0167508	0.272195		1	2924136	Affx-8590755	A	G	G	0.494567	0.0021771	0.00442767	0.62293
1	2988322	Affx-65555370	G	T	T	0.0213951	0.0214443	1.00804	0.0343162	0.815535		1	2924936	Affx-8591846	G	A	A	0.0194105	-0.00891001	0.0160867	0.579666
1	2989041	Affx-8674706	T	C	C	0.244422	0.241043	1.02337	0.0115641	0.0457097		1	2925754	Affx-8593200	G	A	A	0.419675	-0.000800011	0.00449868	0.858855
1	2993832	Affx-8681126	T	C	C	0.247783	0.245025	1.02072	0.0115184	0.0749689		1	2928150	Affx-8596793	G	A	A	0.0743477	0.0106528	0.0084522	0.207541
1	3003066	Affx-8693667	C	T	T	0.409669	0.407824	1.01376	0.0100714	0.174892		1	2932392	Affx-65554847	G	A	A	0.0413997	0.0198097	0.0111275	0.0750396
1	3005530	Affx-65555552	C	T	T	0.0208812	0.0213291	0.975861	0.0346331	0.480479		1	2940725	Affx-65554925	G	A	A	0.0101373	-0.00778747	0.0221793	0.725503
1	3006180	Affx-8698013	G	A	A	0.251881	0.249052	1.01993	0.0114546	0.0849034		1	2942162	Affx-35300869	G	A	A	0.0699457	0.00736635	0.0086945	0.396862
1	3008975	Affx-8702209	T	G	G	0.194455	0.196943	0.985827	0.0124972	0.253367		1	2945275	Affx-8619975	G	A	A	0.445916	0.000453597	0.00445642	0.918927
1	3014763	Affx-8710019	C	A	A	0.465608	0.466037	1.00118	0.00993122	0.905742		1	2946131	Affx-8621149	C	T	T	0.103564	0.00998075	0.00727435	0.170052
1	3015335	Affx-8710836	G	C	C	0.0232115	0.0236383	0.943126	0.0327369	0.0736682		1	2951178	Affx-8627235	T	C	C	0.481964	0.00146717	0.00442452	0.740193
1	3015511	Affx-35300985	G	A	A	0.0171444	0.0170265	1.01503	0.0383227	0.697081		1	2951890	Affx-65555032	G	A	A	0.0472399	0.00864292	0.0104372	0.407624
1	3016114	Affx-8712057	G	A	A	0.0208764	0.0221181	0.926056	0.034438	0.0257009		1	2959186	Affx-8638557	G	A	A	0.079944	0.00677775	0.00819359	0.408125
1	3020225	Affx-8717930	C	T	T	0.0175762	0.0174986	1.01627	0.037971	0.670739		1	2962859	Affx-8643241	G	A	A	0.155114	0.00618112	0.00613151	0.313414
1	3024052	Affx-8723736	A	G	G	0.19724	0.199619	0.995306	0.0124256	0.70496		1	2962895	Affx-8643261	G	C	C	0.120175	-0.00823424	0.00679561	0.22563
1	3032464	Affx-8736469	C	T	T	0.433738	0.433102	1.0072	0.00998209	0.472177		1	2963075	Affx-8643463	G	A	A	0.0551272	0.0172645	0.00971193	0.0754624
1	3033311	Affx-65555809	G	C	C	0.0497706	0.0493405	1.01601	0.0227785	0.485679		1	2966088	Affx-8646920	A	G	G	0.236367	0.00498045	0.00519631	0.337834
1	3034680	Affx-8739727	T	C	C	0.433525	0.433408	1.00546	0.00998649	0.58561		1	2966476	Affx-8647362	C	T	T	0.313178	0.00447475	0.00476294	0.347479
1	3053934	Affx-65555960	T	C	C	0.0213308	0.0221345	0.956977	0.0340032	0.195916		1	2969791	Affx-8651087	G	A	A	0.181798	-0.00444278	0.00573176	0.438273
1	3059734	Affx-8776667	C	T	T	0.0230008	0.0227642	0.999992	0.0330759	0.999815		1	2969901	Affx-8651228	C	T	T	0.0122444	0.00772047	0.0200959	0.700845
1	3064202	Affx-65556028	C	T	T	0.0126309	0.0133411	0.95374	0.0439568	0.281246		1	2970338	Affx-8651782	G	A	A	0.0748647	0.0059078	0.00841384	0.482585
1	3064270	Affx-8782820	G	A	A	0.193066	0.196337	0.988999	0.0125108	0.376585		1	2970656	Affx-8652208	G	T	T	0.115104	0.00220503	0.00694379	0.750824
1	3066817	Affx-8786368	G	A	A	0.023355	0.0232226	0.993822	0.0328601	0.850416		1	2978346	Affx-8661239	A	G	G	0.181806	0.000286756	0.00575349	0.96025
1	3067399	Affx-8787156	G	A	A	0.165141	0.165884	0.989823	0.0132848	0.441328		1	2979301	Affx-8662382	G	A	A	0.497182	0.00320032	0.00444734	0.471771
1	3071911	Affx-65556053	C	T	T	0.014144	0.0154695	0.905533	0.0411845	0.0159764		1	2981312	Affx-8664758	G	A	A	0.252682	-0.000451948	0.00508668	0.929202
1	3078885	Affx-8801933	A	G	G	0.164208	0.16333	1.00991	0.0133725	0.46101		1	2984424	Affx-8668342	G	C	C	0.0235937	-0.0196094	0.0146256	0.180002
1	3079992	Affx-8803404	C	G	G	0.0332491	0.033612	0.987757	0.0276301	0.655701		1	2985564	Affx-8669795	T	C	C	0.0966869	0.00281267	0.00750223	0.707727
1	3080038	Affx-8803451	C	T	T	0.103068	0.101174	1.01911	0.0163215	0.246046		1	2988322	Affx-65555370	G	T	T	0.0214459	0.0160522	0.0153138	0.29454
1	3081458	Affx-8805493	C	T	T	0.0241665	0.0241061	1.01494	0.0321829	0.64505		1	2989041	Affx-8674706	T	C	C	0.242443	0.00126595	0.00517256	0.806655
1	3082068	Affx-8806370	G	A	A	0.10898	0.10679	1.02814	0.015897	0.080901		1	2993832	Affx-8681126	T	C	C	0.246133	0.000685751	0.00515073	0.894086
1	3082928	Affx-8807481	C	T	T	0.0789759	0.0786195	1.02993	0.0184064	0.10908		1	3003066	Affx-8693667	C	T	T	0.408801	-0.00263117	0.00450362	0.559064
1	3083253	Affx-65556147	G	A	A	0.0157385	0.0161382	1.01137	0.0396801	0.775627		1	3005530	Affx-65555552	C	T	T	0.0208989	-0.003679	0.0155343	0.812788
1	3083326	Affx-8808012	G	C	C	0.359466	0.357536	1.01758	0.0103183	0.0911407		1	3006180	Affx-8698013	G	A	A	0.249995	-0.000731504	0.00511921	0.886374
1	3084345	Affx-8809295	G	T	T	0.086631	0.0868103	0.99669	0.0175724	0.850332		1	3008975	Affx-8702209	T	G	G	0.196446	-0.00365823	0.00557569	0.511759
1	3084718	Affx-8809723	C	A	A	0.322058	0.320667	1.01393	0.0105957	0.19177		1	3014763	Affx-8710019	C	A	A	0.465975	-0.00500258	0.00444685	0.260603
1	3085149	Affx-8810234	C	T	T	0.0237782	0.0239224	1.00747	0.0327336	0.820102		1	3015335	Affx-8710836	G	C	C	0.0236642	-0.00651775	0.0146485	0.656361
1	3085284	Affx-8810411	G	T	T	0.0314158	0.0308378	1.02947	0.0284331	0.307017		1	3015511	Affx-35300985	G	A	A	0.017166	0.0094763	0.0171129	0.579749
1	3087668	Affx-8813412	A	G	G	0.133209	0.13217	1.02705	0.0146673	0.0687837		1	3016114	Affx-8712057	G	A	A	0.0216313	-0.0493175	0.0152474	0.00121899
1	3090063	Affx-8816491	C	T	T	0.100644	0.100356	1.01969	0.0165432	0.238595		1	3020225	Affx-8717930	C	T	T	0.0172597	0.0232172	0.0170455	0.173179
1	3091007	Affx-78671309	TC	-	-	0.190682	0.190987	1.00269	0.01262	0.831461		1	3024052	Affx-8723736	A	G	G	0.198333	-0.00603912	0.00555177	0.276693
1	3093763	Affx-8821389	A	G	G	0.487763	0.484955	1.00774	0.0099382	0.437772		1	3032464	Affx-8736469	C	T	T	0.433044	-0.0068549	0.00447384	0.125472
1	3096958	Affx-8821896	T	C	C	0.0663792	0.0665926	0.999709	0.0198723	0.988322		1	3033311	Affx-65555809	G	C	C	0.049436	0.00620202	0.0102289	0.5443
1	3097557	Affx-79132059	TTC	-	-	0.103277	0.10242	1.01427	0.0163129	0.385043		1	3034680	Affx-8739727	T	C	C	0.433182	-0.00698906	0.00447478	0.11832
1	3098129	Affx-8822040	A	G	G	0.0991437	0.0987753	1.00196	0.0166057	0.906292		1	3053934	Affx-65555960	T	C	C	0.0216173	0.00257207	0.0152303	0.865893
1	3100700	Affx-8822423	G	T	T	0.0145193	0.014184	0.96896	0.0415943	0.448401		1	3059734	Affx-8776667	C	T	T	0.0227803	0.0183699	0.0148666	0.216591
1	3102956	Affx-8822737	C	A	A	0.089975	0.0914865	0.979937	0.0173103	0.241669		1	3064202	Affx-65556028	C	T	T	0.0127788	-0.00433679	0.0196942	0.825711
1	3103682	Affx-8822808	C	A	A	0.293056	0.291895	0.989203	0.010957	0.321829		1	3064270	Affx-8782820	G	A	A	0.194026	-0.00152545	0.00559098	0.784976
1	3110777	Affx-8823764	T	C	C	0.406106	0.407967	0.999473	0.0101017	0.95842		1	3066817	Affx-8786368	G	A	A	0.0232153	0.0181618	0.0147631	0.218619
1	3112423	Affx-8823963	G	A	A	0.144544	0.142988	1.01187	0.0141112	0.402879		1	3067399	Affx-8787156	G	A	A	0.166045	-0.00135653	0.00594021	0.819364
1	3114320	Affx-8824184	T	C	C	0.474741	0.476442	1.00053	0.00994306	0.957834		1	3071911	Affx-65556053	C	T	T	0.0146719	-0.0248323	0.0184726	0.178862
1	3115160	Affx-8824282	G	A	A	0.0145953	0.014348	1.01024	0.0414736	0.805864		1	3078885	Affx-8801933	A	G	G	0.162979	0.00435792	0.00598705	0.466682
1	3118744	Affx-65556438	G	A	A	0.0123994	0.0131147	0.945449	0.0443366	0.205793		1	3079992	Affx-8803404	C	G	G	0.0335764	-0.00140147	0.012334	0.909534
1	3121585	Affx-8825177	G	A	A	0.0115866	0.0116072	1.01567	0.0464086	0.737639		1	3080038	Affx-8803451	C	T	T	0.101374	0.0091642	0.00732873	0.211139
1	3122059	Affx-8825243	G	A	A	0.383195	0.382707	1.00809	0.0102052	0.430015		1	3081458	Affx-8805493	C	T	T	0.0239453	0.00646951	0.0145518	0.656621
1	3130738	Affx-65556539	G	A	A	0.0376339	0.0363954	1.02655	0.0263569	0.320189		1	3082068	Affx-8806370	G	A	A	0.108494	0.013094	0.00711046	0.0655501
1	3130899	Affx-8826334	G	A	A	0.256777	0.258608	0.994881	0.0113269	0.650471		1	3082928	Affx-8807481	C	T	T	0.0785101	0.00714906	0.00823849	0.385526
1	3131178	Affx-8826364	C	T	T	0.280494	0.276708	1.01306	0.0110915	0.242059		1	3083253	Affx-65556147	G	A	A	0.0155494	-0.012303	0.0179355	0.492739
1	3131301	Affx-8826372	T	C	C	0.0287332	0.028205	1.0105	0.0297979	0.725904		1	3083326	Affx-8808012	G	C	C	0.359357	0.0045399	0.00459701	0.323362
1	3132879	Affx-8826543	G	A	A	0.0187804	0.0182995	0.99251	0.0366045	0.837258		1	3084345	Affx-8809295	G	T	T	0.0860394	-0.00314843	0.00790301	0.690348
1	3133525	Affx-65556558	G	A	A	0.0405283	0.0398633	1.02397	0.0252109	0.347406		1	3084718	Affx-8809723	C	A	A	0.321923	0.0044098	0.00472373	0.350543
1	3134348	Affx-8826749	G	A	A	0.0431028	0.0430503	1.02187	0.0244615	0.376364		1	3085149	Affx-8810234	C	T	T	0.0234919	0.0168945	0.0146198	0.247852
1	3135185	Affx-8826876	T	C	C	0.280178	0.28093	0.994585	0.0110248	0.622346		1	3085284	Affx-8810411	G	T	T	0.0313261	0.00242328	0.0127145	0.848847
1	3136831	Affx-65556577	T	C	C	0.0249218	0.0238145	1.00164	0.0319585	0.959208		1	3087668	Affx-8813412	A	G	G	0.132903	0.00310044	0.00654901	0.635914
1	3141097	Affx-8827661	C	T	T	0.29809	0.297065	1.00766	0.0108319	0.481004		1	3090063	Affx-8816491	C	T	T	0.100417	0.00299009	0.00737864	0.685305
1	3141186	Affx-8827675	C	T	T	0.0565349	0.0553392	1.00472	0.0214829	0.826367		1	3091007	Affx-78671309	TC	-	-	0.192008	-0.00370471	0.00563448	0.510856
1	3141885	Affx-8827768	G	A	A	0.085517	0.0828469	1.01437	0.0177874	0.422431		1	3093763	Affx-8821389	A	G	G	0.486791	-0.00109043	0.00444644	0.806274
1	3144849	Affx-8828252	G	T	T	0.111615	0.110921	0.995116	0.015723	0.755482		1	3096958	Affx-8821896	T	C	C	0.0659738	-0.00493318	0.00888949	0.578933
1	3145751	Affx-35301173	A	G	G	0.110975	0.110991	1.00349	0.0157742	0.82523		1	3097557	Affx-79132059	TTC	-	-	0.103692	-0.00462292	0.00725018	0.523717
1	3145931	Affx-8828440	G	A	A	0.196223	0.19426	0.999222	0.0124745	0.950241		1	3097801	Affx-65556276	G	A	A	0.0604727	0.0139104	0.00942036	0.139779
1	3146121	Affx-8828460	G	C	C	0.107742	0.10961	0.985783	0.0159538	0.36945		1	3098129	Affx-8822040	A	G	G	0.0988498	-0.00762114	0.00741336	0.30394
1	3146281	Affx-8828501	C	T	T	0.228123	0.225823	1.00589	0.0118223	0.619645		1	3100700	Affx-8822423	G	T	T	0.0144521	0.0233744	0.0185805	0.208393
1	3146311	Affx-8828505	G	T	T	0.149315	0.149136	0.999521	0.0139009	0.972505		1	3102956	Affx-8822737	C	A	A	0.0906284	-0.0032062	0.00775408	0.679252
1	3148023	Affx-76291496	TTTGAGG	-	-	0.448067	0.448463	0.997043	0.0099721	0.76651		1	3103682	Affx-8822808	C	A	A	0.293313	0.000967799	0.00489535	0.843282
1	3153810	Affx-8829565	A	G	G	0.0923306	0.0923565	0.984693	0.0170999	0.367004		1	3110777	Affx-8823764	T	C	C	0.406491	0.00194027	0.00450555	0.666732
1	3156392	Affx-8829948	C	T	T	0.200919	0.200419	1.00371	0.0123827	0.764995		1	3112423	Affx-8823963	G	A	A	0.143958	0.00495447	0.0063098	0.432337
1	3157975	Affx-8830194	C	T	T	0.0140882	0.0138659	1.01126	0.0421731	0.790633		1	3114320	Affx-8824184	T	C	C	0.474933	0.00146605	0.0044331	0.740867
1	3162725	Affx-8830913	C	T	T	0.0699392	0.0678614	1.04834	0.0196154	0.0161007		1	3115160	Affx-8824282	G	A	A	0.0146531	0.0293559	0.0184356	0.111309
1	3164291	Affx-8831126	A	C	C	0.475186	0.479679	0.97328	0.00994394	0.00645648		1	3118744	Affx-65556438	G	A	A	0.0127047	-0.0116781	0.0198089	0.555503
1	3164677	Affx-8831206	C	T	T	0.143095	0.145476	0.979388	0.0140792	0.139068		1	3121585	Affx-8825177	G	A	A	0.0112252	-0.0100979	0.0210207	0.630959
1	3166817	Affx-8831480	G	T	T	0.0929349	0.0932435	0.981206	0.0170528	0.265881		1	3122059	Affx-8825243	G	A	A	0.383304	-0.00367818	0.00456472	0.420369
1	3167148	Affx-8831551	T	C	C	0.418082	0.421971	0.983717	0.0100435	0.102129		1	3130738	Affx-65556539	G	A	A	0.0375571	-0.00511608	0.0116659	0.660989
1	3172986	Affx-8832463	C	T	T	0.0373933	0.0398329	0.92547	0.0258097	0.00269137		1	3130899	Affx-8826334	G	A	A	0.257008	0.00721935	0.00506611	0.154152
1	3175023	Affx-8832793	C	T	T	0.141861	0.144353	0.977196	0.0141313	0.102596		1	3131178	Affx-8826364	C	T	T	0.280094	-0.00118779	0.00495357	0.810498
1	3177326	Affx-8833164	G	A	A	0.208091	0.20743	1.006	0.012224	0.624369		1	3131301	Affx-8826372	T	C	C	0.0284135	-0.0176184	0.0133383	0.186542
1	3186748	Affx-8834796	G	T	T	0.338783	0.338037	1.00203	0.0104832	0.846602		1	3132879	Affx-8826543	G	A	A	0.0184139	-0.00510723	0.0164753	0.756567
1	3188066	Affx-8834959	G	A	A	0.170294	0.169609	1.01519	0.0131931	0.253194		1	3133525	Affx-65556558	G	A	A	0.0404391	0.00212271	0.0112528	0.850377
1	3189202	Affx-8835184	C	T	T	0.0837877	0.0823632	0.994085	0.0178951	0.740262		1	3134348	Affx-8826749	G	A	A	0.0431811	0.00237927	0.010908	0.827335
1	3189273	Affx-8835192	C	T	T	0.172488	0.171862	1.0133	0.0131167	0.313797		1	3135185	Affx-8826876	T	C	C	0.279392	0.0113368	0.00492983	0.0214707
1	3189833	Affx-8835275	T	C	C	0.0838974	0.0824564	0.995658	0.0179006	0.807956		1	3136831	Affx-65556577	T	C	C	0.0240596	0.0395463	0.0144296	0.00613311
1	3192587	Affx-8835611	A	G	G	0.420481	0.417924	1.00348	0.0100583	0.730078		1	3141097	Affx-8827661	C	T	T	0.296645	0.00816446	0.0048511	0.0923756
1	3193217	Affx-8835678	C	T	T	0.0420517	0.0419863	1.00328	0.0246978	0.89437		1	3141186	Affx-8827675	C	T	T	0.0557552	0.0145327	0.00962954	0.131255
1	3194171	Affx-8842916	C	T	T	0.375382	0.382422	0.963154	0.0102514	0.00025012		1	3141669	Affx-8827735	T	C	C	0.0184839	-0.0151423	0.0167729	0.366643
1	3198388	Affx-8897218	G	A	A	0.0542512	0.0522762	1.02438	0.0220915	0.275601		1	3141885	Affx-8827768	G	A	A	0.0843607	0.00963281	0.00797128	0.226881
1	3198476	Affx-8898251	G	A	A	0.128315	0.128104	1.02121	0.0148165	0.156558		1	3144849	Affx-8828252	G	T	T	0.112316	-0.000672254	0.00701326	0.923636
1	3199157	Affx-8907978	C	G	G	0.479533	0.476893	1.01941	0.00993298	0.0529398		1	3145751	Affx-35301173	A	G	G	0.111401	0.00361347	0.00704138	0.607829
1	3199796	Affx-35301278	C	T	T	0.0165696	0.0169959	0.960027	0.0386979	0.29181		1	3145931	Affx-8828440	G	A	A	0.19552	0.00407718	0.00558101	0.465059
1	3200253	Affx-8921143	G	A	A	0.427337	0.430378	0.985614	0.0100163	0.147977		1	3146121	Affx-8828460	G	C	C	0.107711	-0.00071265	0.00714934	0.920598
1	3201114	Affx-8932519	G	C	C	0.38269	0.377681	1.02783	0.010215	0.00721135		1	3146281	Affx-8828501	C	T	T	0.227629	0.00658239	0.00528345	0.212822
1	3203165	Affx-8959603	G	A	A	0.0129147	0.0121175	1.03335	0.0445694	0.461749		1	3146311	Affx-8828505	G	T	T	0.147722	0.00971044	0.00625169	0.120367
1	3203518	Affx-78791818	T	-	-	0.195172	0.196022	0.984154	0.0124743	0.20039		1	3148023	Affx-76291496	TTTGAGG	-	-	0.447057	-0.00291027	0.00444983	0.513101
1	3203844	Affx-8969301	G	T	T	0.0113997	0.010956	1.03823	0.046836	0.423119		1	3153810	Affx-8829565	A	G	G	0.0934512	-0.00623099	0.00761464	0.413193
1	3204139	Affx-8973254	C	T	T	0.0375936	0.0374196	1.00141	0.0261251	0.956962		1	3156392	Affx-8829948	C	T	T	0.201171	0.0127589	0.00553199	0.021091
1	3206074	Affx-8994251	A	G	G	0.0982783	0.0943677	1.06219	0.0167523	0.000316767		1	3157975	Affx-8830194	C	T	T	0.0135161	0.00949918	0.0192734	0.622109
1	3207591	Affx-9012708	A	G	G	0.0882984	0.0877226	0.997834	0.0174968	0.901367		1	3162725	Affx-8830913	C	T	T	0.0698363	0.0182881	0.00874484	0.0365032
1	3207939	Affx-9014189	G	A	A	0.010663	0.0107861	0.98163	0.0481474	0.70018		1	3164291	Affx-8831126	A	C	C	0.477959	0.0030215	0.00444443	0.496607
1	3213086	Affx-9014824	G	A	A	0.0887685	0.0845329	1.06892	0.0175911	0.000151534		1	3164677	Affx-8831206	C	T	T	0.143002	-0.00111222	0.00632011	0.860309
1	3213452	Affx-9014875	T	C	C	0.463125	0.458094	1.01878	0.0099923	0.0625836		1	3166817	Affx-8831480	G	T	T	0.0943527	-0.00760886	0.00758885	0.316039
1	3216743	Affx-9015254	T	G	G	0.0869455	0.0880572	0.971929	0.0175492	0.104708		1	3167148	Affx-8831551	T	C	C	0.418295	-0.00380966	0.00448235	0.395369
1	3217065	Affx-9015286	C	T	T	0.0321272	0.0320721	1.01082	0.0280535	0.701337		1	3172986	Affx-8832463	C	T	T	0.0384982	-0.00814942	0.0115449	0.48026
1	3217573	Affx-35301304	T	C	C	0.103673	0.100583	1.03499	0.0163384	0.0352751		1	3175023	Affx-8832793	C	T	T	0.141744	-0.00230792	0.00634736	0.716155
1	3220635	Affx-9015738	T	C	C	0.458864	0.451893	1.03013	0.00998901	0.00296158		1	3177326	Affx-8833164	G	A	A	0.208733	0.0111535	0.00545792	0.0410009
1	3221221	Affx-9015818	C	T	T	0.0205125	0.0199828	1.00755	0.0350871	0.830202		1	3184512	Affx-8834489	G	A	A	0.019657	-0.00999041	0.0164701	0.544131
1	3223683	Affx-9016116	G	A	A	0.0902533	0.090924	0.97655	0.0172724	0.169489		1	3186748	Affx-8834796	G	T	T	0.335937	0.00482274	0.00470013	0.304852
1	3224426	Affx-9016211	C	T	T	0.27645	0.270464	1.03243	0.0111138	0.00408132		1	3188066	Affx-8834959	G	A	A	0.170745	0.00590006	0.00589673	0.317039
1	3226893	Affx-76124990	-	T	T	0.0802034	0.0794392	1.03338	0.0183346	0.0732842		1	3189202	Affx-8835184	C	T	T	0.0843208	-0.00356843	0.00798637	0.65501
1	3229994	Affx-9017105	G	A	A	0.372616	0.367113	1.01807	0.010287	0.0816218		1	3189273	Affx-8835192	C	T	T	0.172837	0.00663283	0.00586141	0.257801
1	3231261	Affx-9017337	A	G	G	0.269446	0.265272	1.02889	0.0112159	0.0110941		1	3189833	Affx-8835275	T	C	C	0.0845337	-0.00497407	0.00798623	0.533397
1	3232581	Affx-9017640	G	A	A	0.354626	0.347218	1.03808	0.0104092	0.000330753		1	3192587	Affx-8835611	A	G	G	0.41819	0.00422839	0.00450205	0.347623
1	3234132	Affx-9017898	G	A	A	0.225989	0.221067	1.02617	0.0119046	0.0300321		1	3193217	Affx-8835678	C	T	T	0.0418263	0.00300497	0.0110774	0.786184
1	3238031	Affx-65557453	C	T	T	0.033266	0.034594	0.945351	0.0275254	0.0411793		1	3194171	Affx-8842916	C	T	T	0.379279	-0.0101383	0.00457267	0.0266142
1	3238298	Affx-9018537	G	A	A	0.49658	0.498139	0.996141	0.00991787	0.696666		1	3195217	Affx-8856178	G	A	A	0.0145563	0.0241938	0.0185644	0.192497
1	3240647	Affx-9019034	A	T	T	0.239207	0.234548	1.02433	0.0116703	0.0393999		1	3198388	Affx-8897218	G	A	A	0.052652	0.0091644	0.00998202	0.358574
1	3241050	Affx-9019112	G	T	T	0.175702	0.173286	1.00954	0.0130337	0.46616		1	3198476	Affx-8898251	G	A	A	0.128822	0.0118247	0.00662232	0.0741695
1	3246743	Affx-9019972	A	G	G	0.0147545	0.0148755	0.993479	0.0409287	0.872998		1	3199157	Affx-8907978	C	G	G	0.479785	0.00578731	0.0044383	0.192255
1	3247150	Affx-9020032	G	A	A	0.0370468	0.0370509	1.00823	0.0262609	0.755088		1	3199796	Affx-35301278	C	T	T	0.0165898	-0.0305501	0.0173494	0.0782633
1	3248703	Affx-9020223	A	C	C	0.356796	0.354709	1.00886	0.0103512	0.394156		1	3200253	Affx-8921143	G	A	A	0.428659	-0.00253633	0.00448035	0.571327
1	3251368	Affx-9020524	G	A	A	0.0230897	0.0220337	1.03763	0.0332645	0.26679		1	3201114	Affx-8932519	G	C	C	0.380033	0.00424827	0.00456898	0.352473
1	3251898	Affx-9020627	T	C	C	0.404831	0.403695	0.997286	0.0100917	0.787716		1	3203165	Affx-8959603	G	A	A	0.0120679	0.0416889	0.0203087	0.0400982
1	3259682	Affx-65557625	C	T	T	0.0134419	0.0130447	1.03826	0.0434929	0.388019		1	3203518	Affx-78791818	T	-	-	0.195372	-0.00086008	0.00558426	0.877595
1	3262152	Affx-9022039	C	T	T	0.0120998	0.0130101	0.867386	0.0446538	0.00144204		1	3203844	Affx-8969301	G	T	T	0.0117442	0.00740458	0.0205193	0.718205
1	3264851	Affx-9022411	G	A	A	0.197836	0.194338	1.01383	0.0124946	0.271738		1	3204139	Affx-8973254	C	T	T	0.0376377	-0.0136037	0.0116322	0.242208
1	3268291	Affx-9022875	G	T	T	0.209266	0.207002	1.00023	0.0122167	0.984778		1	3206074	Affx-8994251	A	G	G	0.0952372	0.0175408	0.00754544	0.0200905
1	3271225	Affx-9023363	G	A	A	0.0734488	0.0732426	0.985557	0.0189896	0.443591		1	3207591	Affx-9012708	A	G	G	0.0880178	0.000504896	0.0078595	0.948779
1	3274484	Affx-9027716	G	A	A	0.0670895	0.0642152	1.04434	0.0199554	0.029693		1	3207939	Affx-9014189	G	A	A	0.0107056	-0.0201445	0.0215091	0.34899
1	3278075	Affx-9034227	C	T	T	0.0130726	0.0127236	1.02364	0.0437221	0.593015		1	3213086	Affx-9014824	G	A	A	0.0853271	0.0234908	0.00793548	0.00307488
1	3292940	Affx-9056792	G	A	A	0.245407	0.243428	1.00683	0.0114993	0.554148		1	3213452	Affx-9014875	T	C	C	0.45867	0.00395139	0.00446528	0.376205
1	3293067	Affx-9057008	G	A	A	0.456959	0.459458	0.992765	0.00995571	0.465782		1	3216743	Affx-9015254	T	G	G	0.0876095	-0.00890471	0.00786784	0.257727
1	3293203	Affx-9057208	T	C	C	0.3136	0.31296	1.00194	0.0106623	0.855995		1	3217065	Affx-9015286	C	T	T	0.0318467	0.00374038	0.0126447	0.767379
1	3295629	Affx-9060458	G	A	A	0.286297	0.287207	0.991339	0.010946	0.426783		1	3217573	Affx-35301304	T	C	C	0.100949	0.0177993	0.00735167	0.0154742
1	3301655	Affx-65557949	G	C	C	0.0416299	0.0438772	0.942113	0.0246448	0.0155381		1	3220635	Affx-9015738	T	C	C	0.452572	0.00977291	0.00446161	0.0284942
1	3303214	Affx-65557959	G	A	A	0.0295757	0.0298053	0.985294	0.0292072	0.611993		1	3221221	Affx-9015818	C	T	T	0.0209326	-0.0129473	0.0154616	0.40238
1	3303386	Affx-9071587	A	G	G	0.294942	0.294932	0.997705	0.0108482	0.832254		1	3223683	Affx-9016116	G	A	A	0.0906617	-0.00862277	0.00774409	0.265512
1	3309463	Affx-65558020	G	C	C	0.0219604	0.021026	1.04401	0.0340746	0.206215		1	3224426	Affx-9016211	C	T	T	0.271895	0.0128323	0.00497846	0.00995154
1	3311566	Affx-65558039	C	T	T	0.0257469	0.0264846	0.952444	0.0311287	0.117527		1	3226893	Affx-76124990	-	T	T	0.079062	-0.000354254	0.00821366	0.965598
1	3317266	Affx-9091344	G	A	A	0.246013	0.243701	1.01075	0.0114835	0.351692		1	3229994	Affx-9017105	G	A	A	0.36831	0.00951832	0.00459593	0.0383582
1	3318062	Affx-9092814	C	T	T	0.0516549	0.0508388	1.01593	0.0224249	0.480896		1	3231261	Affx-9017337	A	G	G	0.266203	0.00473367	0.00502065	0.345765
1	3320645	Affx-9097185	A	G	G	0.0256921	0.0255705	0.989219	0.0310836	0.727308		1	3232581	Affx-9017640	G	A	A	0.348242	0.0101739	0.00465968	0.0290098
1	3321085	Affx-9097820	G	A	A	0.023095	0.0226001	1.02167	0.0332003	0.518498		1	3234132	Affx-9017898	G	A	A	0.223419	0.00561245	0.00531696	0.291165
1	3325005	Affx-65558131	G	A	A	0.0111916	0.011462	0.963017	0.0467947	0.420644		1	3238031	Affx-65557453	C	T	T	0.0337646	-0.0193849	0.0122833	0.114534
1	3331534	Affx-9113652	A	G	G	0.279147	0.279315	0.998323	0.011057	0.879316		1	3238298	Affx-9018537	G	A	A	0.496184	-0.00248174	0.00444163	0.576336
1	3332158	Affx-9114701	T	C	C	0.109338	0.109492	1.0061	0.0158175	0.700797		1	3240647	Affx-9019034	A	T	T	0.236653	0.00678669	0.00521933	0.193501
1	3335236	Affx-9119535	G	C	C	0.0854712	0.084832	0.995602	0.0177655	0.804049		1	3241050	Affx-9019112	G	T	T	0.174525	0.00235132	0.00582892	0.686663
1	3335540	Affx-9119934	T	C	C	0.113678	0.118391	0.964484	0.015496	0.019614		1	3246743	Affx-9019972	A	G	G	0.0153187	-0.0337324	0.0180152	0.0611481
1	3338975	Affx-9125251	G	A	A	0.166915	0.166715	0.99622	0.0133324	0.776341		1	3247150	Affx-9020032	G	A	A	0.0368398	-0.00188466	0.0117705	0.872789
1	3340801	Affx-9127937	G	T	T	0.254513	0.258838	0.980708	0.0113661	0.0865382		1	3248703	Affx-9020223	A	C	C	0.355721	-0.00310588	0.0046247	0.501849
1	3342619	Affx-9130637	A	G	G	0.100174	0.0995164	0.999074	0.0165825	0.955435		1	3251368	Affx-9020524	G	A	A	0.0221821	0.0257056	0.0150716	0.0880918
1	3342936	Affx-9131127	G	C	C	0.0940344	0.0943251	1.00283	0.016928	0.867363		1	3251898	Affx-9020627	T	C	C	0.403585	0.00921301	0.00451344	0.0412296
1	3346669	Affx-9136314	G	A	A	0.0152459	0.0155248	0.948667	0.0402378	0.190313		1	3259682	Affx-65557625	C	T	T	0.0134127	0.0154084	0.0192965	0.424577
1	3347626	Affx-9137446	C	A	A	0.161203	0.165532	0.979332	0.0134447	0.120328		1	3262152	Affx-9022039	C	T	T	0.0126944	-0.0129082	0.0197542	0.513475
1	3348554	Affx-65558320	C	T	T	0.0193031	0.018732	1.04522	0.036356	0.22376		1	3264851	Affx-9022411	G	A	A	0.193277	0.0226253	0.00562701	5.80317e-05
1	3354727	Affx-9147378	G	A	A	0.424384	0.422986	1.00241	0.0100186	0.810294		1	3268291	Affx-9022875	G	T	T	0.205418	0.0211987	0.0055009	0.000116432
1	3355977	Affx-9149185	G	A	A	0.493974	0.49323	1.00205	0.00989481	0.836016		1	3271225	Affx-9023363	G	A	A	0.0734057	-0.00841466	0.008511	0.322822
1	3355997	Affx-9149213	C	T	T	0.0512552	0.0499801	1.01627	0.022557	0.474188		1	3274484	Affx-9027716	G	A	A	0.064639	0.0365329	0.00900536	4.97872e-05
1	3356624	Affx-9150145	C	T	T	0.0405051	0.0403421	0.995445	0.0251444	0.855926		1	3278075	Affx-9034227	C	T	T	0.0136669	-0.027499	0.0191118	0.150196
1	3358585	Affx-9153066	C	T	T	0.31343	0.311526	1.01812	0.0107092	0.0936103		1	3292940	Affx-9056792	G	A	A	0.242524	0.0163149	0.00517773	0.00162771
1	3361037	Affx-35301545	G	A	A	0.0236904	0.0238239	0.970986	0.0327352	0.368427		1	3293067	Affx-9057008	G	A	A	0.460764	-0.00952617	0.00444672	0.0321723
1	3361182	Affx-9156357	T	C	C	0.319626	0.324516	0.971404	0.0106324	0.00635787		1	3293203	Affx-9057208	T	C	C	0.312864	-0.0017804	0.00476433	0.708634
1	3362952	Affx-35301547	C	T	T	0.0727018	0.0721697	1.02103	0.0191348	0.276689		1	3295629	Affx-9060458	G	A	A	0.286904	-0.00526165	0.00488781	0.281713
1	3363689	Affx-9160112	G	A	A	0.0234221	0.0234898	0.972389	0.0328213	0.393619		1	3301655	Affx-65557949	G	C	C	0.0432064	-0.0176446	0.0109366	0.10667
1	3366964	Affx-9164721	A	G	G	0.321696	0.32435	0.977581	0.010628	0.0328862		1	3303214	Affx-65557959	G	A	A	0.0300688	-0.0188798	0.013019	0.147014
1	3369064	Affx-9168215	A	G	G	0.324236	0.327072	0.978898	0.0106024	0.0442651		1	3303386	Affx-9071587	A	G	G	0.295273	-0.00202788	0.00484529	0.675563
1	3373407	Affx-9173647	T	C	C	0.290534	0.293547	0.98126	0.0109077	0.0828628		1	3309463	Affx-65558020	G	C	C	0.0213464	0.0215963	0.0153371	0.159101
1	3374356	Affx-65558538	A	G	G	0.0205524	0.0206165	0.993677	0.0348435	0.855556		1	3311566	Affx-65558039	C	T	T	0.0259986	0.00534726	0.0139313	0.701105
1	3377858	Affx-9179800	A	G	G	0.0279586	0.0278878	0.975172	0.0301193	0.403865		1	3317266	Affx-9091344	G	A	A	0.242738	0.0148885	0.00517392	0.00400781
1	3382768	Affx-9187104	G	A	A	0.0148631	0.0150061	0.962672	0.0406166	0.348955		1	3318062	Affx-9092814	C	T	T	0.050953	-0.00568298	0.0100833	0.573024
1	3384243	Affx-9189208	T	C	C	0.420845	0.42312	0.996472	0.0100515	0.725111		1	3320645	Affx-9097185	A	G	G	0.0262078	0.0138386	0.0138349	0.317183
1	3385022	Affx-9190551	G	A	A	0.0128147	0.0132429	0.912943	0.0435961	0.0366871		1	3321085	Affx-9097820	G	A	A	0.0225956	0.0202221	0.0149349	0.175734
1	3386882	Affx-9192973	T	C	C	0.0344448	0.0340891	0.977225	0.0272426	0.397728		1	3325005	Affx-65558131	G	A	A	0.0114137	0.00352933	0.0208573	0.865629
1	3391934	Affx-9200258	T	C	C	0.0273487	0.0275536	0.969164	0.0303251	0.301671		1	3331534	Affx-9113652	A	G	G	0.27909	-5.71341e-05	0.00494703	0.990785
1	3403912	Affx-9216305	G	A	A	0.0166549	0.0165993	1.002	0.0386283	0.958715		1	3332158	Affx-9114701	T	C	C	0.110273	0.0111022	0.0070695	0.116318
1	3408473	Affx-9222142	T	C	C	0.330584	0.335737	0.975369	0.0105121	0.01767		1	3335236	Affx-9119535	G	C	C	0.0845723	-0.000702931	0.00796516	0.929678
1	3411300	Affx-65558822	T	C	C	0.0162364	0.0155085	1.05555	0.0395619	0.171802		1	3335540	Affx-9119934	T	C	C	0.116572	-0.0131649	0.00688591	0.0558962
1	3414629	Affx-9229801	G	A	A	0.0290897	0.0299292	0.966584	0.0293905	0.247526		1	3338975	Affx-9125251	G	A	A	0.16564	-0.00651332	0.0059638	0.274773
1	3416878	Affx-9232619	C	A	A	0.0152387	0.0152779	0.987335	0.0404773	0.752852		1	3340801	Affx-9127937	G	T	T	0.256669	-0.0119084	0.00508229	0.0191258
1	3417346	Affx-9233174	T	C	C	0.019545	0.0200222	0.984488	0.0355332	0.659956		1	3342619	Affx-9130637	A	G	G	0.0992663	-0.0130516	0.00740808	0.0781049
1	3419636	Affx-9236672	T	C	C	0.0136928	0.0143126	0.933603	0.0422799	0.104166		1	3342936	Affx-9131127	G	C	C	0.0949534	0.00141772	0.00755194	0.851089
1	3419809	Affx-9236927	G	A	A	0.0585121	0.0577327	0.996586	0.0211846	0.87177		1	3346669	Affx-9136314	G	A	A	0.0157547	-0.0250594	0.0177751	0.158602
1	3420277	Affx-9237502	T	C	C	0.0330211	0.0331614	0.999036	0.0277905	0.972304		1	3347626	Affx-9137446	C	A	A	0.164445	-0.00664365	0.00598252	0.266782
1	3421423	Affx-9238936	C	T	T	0.0436308	0.043383	0.992407	0.0242347	0.753131		1	3348554	Affx-65558320	C	T	T	0.0191397	0.00190842	0.0162003	0.906225
1	3424195	Affx-9241996	G	A	A	0.310968	0.311983	0.991372	0.0106828	0.417272		1	3348616	Affx-65558321	G	A	A	0.0155045	0.0207648	0.0180327	0.249527
1	3424976	Affx-9243124	T	C	C	0.414379	0.415293	1.00122	0.0100552	0.903631		1	3354727	Affx-9147378	G	A	A	0.421893	0.00491456	0.00449663	0.274421
1	3425966	Affx-9244567	G	A	A	0.229232	0.230164	0.991955	0.0117839	0.493022		1	3355977	Affx-9149185	G	A	A	0.494667	-0.00256983	0.00443841	0.562592
1	3426240	Affx-9245036	T	G	G	0.48842	0.48894	0.99521	0.00996337	0.629832		1	3355997	Affx-9149213	C	T	T	0.0516238	-0.00548748	0.0100252	0.584128
1	3427651	Affx-9247012	G	A	A	0.466982	0.467317	0.995581	0.0099637	0.656709		1	3356191	Affx-9149441	G	A	A	0.0796388	-0.0123834	0.0081846	0.130278
1	3428516	Affx-65558961	C	A	A	0.0119033	0.0121945	0.966605	0.0455891	0.456258		1	3356624	Affx-9150145	C	T	T	0.0398871	-0.012192	0.0113197	0.281454
1	3435003	Affx-9256513	C	T	T	0.0121498	0.011791	1.01534	0.0454819	0.737766		1	3358585	Affx-9153066	C	T	T	0.312673	-0.000329728	0.00478984	0.945118
1	3436015	Affx-9257748	C	T	T	0.214791	0.215223	0.997175	0.0120823	0.814889		1	3361037	Affx-35301545	G	A	A	0.0236148	0.00608031	0.0146755	0.678643
1	3436752	Affx-9258712	C	T	T	0.107587	0.107452	1.00933	0.015952	0.560646		1	3361182	Affx-9156357	T	C	C	0.32217	-0.00401974	0.00474624	0.397036
1	3436954	Affx-9259025	C	T	T	0.0620664	0.0618139	0.972317	0.0205686	0.172294		1	3362952	Affx-35301547	C	T	T	0.0723483	-0.00689262	0.00854362	0.419809
1	3437385	Affx-9259572	G	A	A	0.216717	0.218135	0.992234	0.0120214	0.516656		1	3363689	Affx-9160112	G	A	A	0.0231811	0.0118646	0.0147393	0.420843
1	3439964	Affx-9262195	C	T	T	0.0438882	0.0442396	1.01268	0.0241629	0.602014		1	3366964	Affx-9164721	A	G	G	0.32396	-0.00545458	0.00474009	0.249844
1	3443472	Affx-9265653	A	C	C	0.345329	0.34679	0.993485	0.0103957	0.529508		1	3369064	Affx-9168215	A	G	G	0.326648	-0.00460604	0.00472812	0.32997
1	3446243	Affx-9269367	A	G	G	0.292319	0.291787	1.0132	0.0109142	0.229548		1	3373407	Affx-9173647	T	C	C	0.293162	-0.00777425	0.00486628	0.110141
1	3447923	Affx-9271553	C	T	T	0.13845	0.139931	0.991612	0.0143108	0.55611		1	3374356	Affx-65558538	A	G	G	0.0210474	-0.0209195	0.0154247	0.175029
1	3448173	Affx-9271830	C	T	T	0.232077	0.233699	0.990023	0.0117715	0.394319		1	3377858	Affx-9179800	A	G	G	0.0276005	0.00488715	0.0135362	0.718068
1	3449750	Affx-9273907	G	A	A	0.0441425	0.0442223	1.0194	0.0240776	0.424816		1	3382768	Affx-9187104	G	A	A	0.0148346	-0.00571753	0.0183247	0.755032
1	3455177	Affx-9280489	G	T	T	0.0196813	0.0193866	1.01116	0.0359181	0.757293		1	3384243	Affx-9189208	T	C	C	0.42195	-0.00692922	0.00448924	0.122708
1	3463493	Affx-9291024	G	A	A	0.148715	0.1506	0.987498	0.0138743	0.364546		1	3385022	Affx-9190551	G	A	A	0.0132581	0.00742656	0.0194082	0.701979
1	3463746	Affx-35301703	G	A	A	0.0271772	0.0272308	0.974396	0.0306113	0.396819		1	3386882	Affx-9192973	T	C	C	0.0344503	0.00208479	0.0122213	0.864549
1	3464152	Affx-76096851	-	TG	TG	0.367557	0.370577	0.990736	0.0102382	0.363301		1	3391934	Affx-9200258	T	C	C	0.027512	0.00696402	0.013575	0.607951
1	3472709	Affx-9303439	C	T	T	0.373222	0.375874	0.989983	0.0102629	0.326628		1	3403912	Affx-9216305	G	A	A	0.0166713	0.0035957	0.0173314	0.835645
1	3482420	Affx-9316529	C	T	T	0.0298316	0.02994	0.996646	0.0291904	0.90837		1	3406913	Affx-9220066	A	G	G	0.0134543	0.015386	0.0192749	0.424735
1	3484161	Affx-9319030	T	C	C	0.373521	0.375551	0.990914	0.0102648	0.373891		1	3408473	Affx-9222142	T	C	C	0.333049	-0.0074742	0.0047012	0.111872
1	3485543	Affx-9320782	A	C	C	0.0570405	0.0571793	0.993703	0.0213583	0.767421		1	3411300	Affx-65558822	T	C	C	0.0156126	0.023382	0.0178712	0.190754
1	3487663	Affx-9323245	C	T	T	0.330859	0.332272	0.992163	0.0105495	0.455765		1	3414629	Affx-9229801	G	A	A	0.0295322	-0.00132659	0.0131314	0.919532
1	3488169	Affx-65559418	C	T	T	0.0278633	0.0271402	1.03003	0.0303508	0.329585		1	3416878	Affx-9232619	C	A	A	0.0154884	0.00797902	0.0179939	0.657457
1	3490981	Affx-9327500	C	T	T	0.16875	0.168342	1.00117	0.013261	0.930007		1	3417346	Affx-9233174	T	C	C	0.0199794	-0.0091756	0.0158001	0.561423
1	3491116	Affx-9327674	G	A	A	0.0505995	0.05065	1.0115	0.0226357	0.613594		1	3419636	Affx-9236672	T	C	C	0.0141597	-0.00784621	0.0187562	0.67571
1	3492970	Affx-9330327	C	T	T	0.0384557	0.0383243	0.975213	0.0257637	0.329953		1	3419809	Affx-9236927	G	A	A	0.058523	-0.00980515	0.0094529	0.299615
1	3493846	Affx-35301749	C	T	T	0.0519099	0.0515136	1.01908	0.0223973	0.398706		1	3420277	Affx-9237502	T	C	C	0.0328279	0.0159342	0.0124673	0.201226
1	3495690	Affx-9333491	G	A	A	0.0416414	0.0422668	0.998728	0.0247563	0.958999		1	3421423	Affx-9238936	C	T	T	0.0429279	0.0205265	0.0109093	0.0598982
1	3500647	Affx-35301765	G	A	A	0.0501891	0.0510314	0.985931	0.022589	0.530498		1	3424195	Affx-9241996	G	A	A	0.311327	-0.00220718	0.00478051	0.644294
1	3502994	Affx-65559566	T	C	C	0.0280585	0.0277237	0.986901	0.0301548	0.661914		1	3424976	Affx-9243124	T	C	C	0.413712	-0.00316737	0.00450197	0.481713
1	3505333	Affx-9345525	A	G	G	0.274036	0.271093	1.00606	0.0111602	0.588299		1	3425966	Affx-9244567	G	A	A	0.229635	0.00191929	0.00525848	0.715121
1	3507824	Affx-9348510	G	A	A	0.0496319	0.0505941	0.980775	0.0227236	0.392962		1	3426240	Affx-9245036	T	G	G	0.49071	0.00169701	0.0044504	0.702969
1	3508084	Affx-9348771	A	G	G	0.0860576	0.0869147	0.984133	0.0177225	0.366816		1	3427651	Affx-9247012	G	A	A	0.467442	0.00181637	0.00445175	0.683265
1	3511044	Affx-65559624	C	T	T	0.0171282	0.0171779	0.976277	0.0384508	0.532369		1	3428516	Affx-65558961	C	A	A	0.0117898	0.0214986	0.0205161	0.294692
1	3520316	Affx-9365049	G	A	A	0.138953	0.140041	0.985314	0.0143268	0.301749		1	3435003	Affx-9256513	C	T	T	0.0118394	0.0207553	0.0205529	0.31257
1	3523881	Affx-9369292	G	A	A	0.13395	0.134833	0.987674	0.0145504	0.393988		1	3436015	Affx-9257748	C	T	T	0.214772	0.00698159	0.00539723	0.195824
1	3525138	Affx-9370948	C	T	T	0.0598939	0.061561	0.976739	0.0208374	0.258689		1	3436752	Affx-9258712	C	T	T	0.106848	-0.00594561	0.00717983	0.407616
1	3527114	Affx-65559750	A	G	G	0.0159703	0.0162828	0.970251	0.0392079	0.441139		1	3436954	Affx-9259025	C	T	T	0.063028	-0.0134473	0.00914674	0.141519
1	3528430	Affx-65559760	G	A	A	0.0564704	0.0582377	0.966944	0.0213711	0.115736		1	3437385	Affx-9259572	G	A	A	0.216422	0.00539554	0.00539406	0.31718
1	3528789	Affx-9375985	C	G	G	0.117334	0.119255	0.98933	0.0153444	0.484483		1	3439964	Affx-9262195	C	T	T	0.0434966	0.0156409	0.0108652	0.150001
1	3533378	Affx-9381650	A	G	G	0.201091	0.203326	0.987302	0.0123606	0.301194		1	3443472	Affx-9265653	A	C	C	0.345662	0.00459876	0.00466796	0.324541
1	3538028	Affx-9386970	G	T	T	0.406694	0.406652	0.999894	0.0100994	0.991644		1	3444841	Affx-65559083	G	A	A	0.0220376	0.0028029	0.0152075	0.853771
1	3540554	Affx-65559832	C	T	T	0.0515257	0.0531202	0.972421	0.0223547	0.210921		1	3446243	Affx-9269367	A	G	G	0.29143	-0.00579915	0.00488993	0.235649
1	3541333	Affx-9390572	C	T	T	0.0942642	0.0935477	1.00133	0.0169891	0.937519		1	3447923	Affx-9271553	C	T	T	0.139278	0.00488568	0.00639971	0.445214
1	3544115	Affx-65559872	T	G	G	0.077449	0.0789345	0.993434	0.0184804	0.721501		1	3448173	Affx-9271830	C	T	T	0.231913	0.00639711	0.00526245	0.224135
1	3546469	Affx-9397372	G	C	C	0.226382	0.224335	1.00006	0.0118701	0.995907		1	3449750	Affx-9273907	G	A	A	0.0437019	0.0130563	0.0108309	0.228026
1	3550331	Affx-9402584	C	T	T	0.0164451	0.0168749	0.972867	0.0386931	0.477129		1	3455177	Affx-9280489	G	T	T	0.0196711	-0.00454496	0.0159764	0.776043
1	3550507	Affx-9402770	-	G	G	0.0475938	0.0492836	0.959204	0.0231156	0.0715654		1	3458598	Affx-65559176	T	C	C	0.0134505	0.0179921	0.0193975	0.353645
1	3556781	Affx-9411199	C	T	T	0.0207944	0.0214098	0.956118	0.0344937	0.193278		1	3463493	Affx-9291024	G	A	A	0.150262	0.00192654	0.00619292	0.755735
1	3562771	Affx-9419304	T	G	G	0.280481	0.278259	1.00702	0.0110414	0.526222		1	3463746	Affx-35301703	G	A	A	0.0269504	-0.0193672	0.0137276	0.1583
1	3563227	Affx-9419916	C	A	A	0.0300605	0.0304871	0.962971	0.0289425	0.192341		1	3464152	Affx-76096851	-	TG	TG	0.368149	0.00765561	0.00459071	0.0953927
1	3563585	Affx-9420417	C	T	T	0.0354682	0.0346042	1.03267	0.0268919	0.231912		1	3472709	Affx-9303439	C	T	T	0.374692	0.00668349	0.00459697	0.145979
1	3564451	Affx-9421561	C	T	T	0.0503484	0.0513386	0.970396	0.0226372	0.184344		1	3482420	Affx-9316529	C	T	T	0.030192	-0.0168585	0.0129443	0.192788
1	3574579	Affx-65560124	G	A	A	0.0169806	0.0174373	0.951425	0.0380702	0.190887		1	3484161	Affx-9319030	T	C	C	0.375175	0.00622992	0.00459699	0.175352
1	3578661	Affx-35301896	G	A	A	0.0612399	0.0603698	1.02254	0.0207151	0.282017		1	3485543	Affx-9320782	A	C	C	0.0574429	0.00585817	0.00952174	0.538397
1	3578977	Affx-9439938	C	T	T	0.395428	0.395184	1.00193	0.0101245	0.848635		1	3487663	Affx-9323245	C	T	T	0.332132	0.00778524	0.00472147	0.0991712
1	3579252	Affx-9440188	G	A	A	0.0886086	0.0880202	1.00464	0.0175288	0.791686		1	3488169	Affx-65559418	C	T	T	0.0271158	0.0217044	0.0136494	0.111806
1	3579417	Affx-9440349	C	T	T	0.282778	0.281999	1.0085	0.0110398	0.443281		1	3490981	Affx-9327500	C	T	T	0.167837	0.00528455	0.00594643	0.37417
1	3582176	Affx-9443302	C	T	T	0.346684	0.345058	1.00748	0.0104286	0.475122		1	3491116	Affx-9327674	G	A	A	0.0510649	0.0116764	0.0100791	0.24667
1	3582586	Affx-9443916	C	T	T	0.363501	0.364972	1.00804	0.0103145	0.437622		1	3492970	Affx-9330327	C	T	T	0.0388929	-0.0144385	0.0114365	0.206775
1	3582732	Affx-9444118	C	G	G	0.0699442	0.0691834	1.02445	0.019468	0.214726		1	3493846	Affx-35301749	C	T	T	0.0521265	0.0109618	0.00996848	0.271488
1	3584445	Affx-65560210	G	A	A	0.0332175	0.032656	1.01692	0.0277996	0.546105		1	3495690	Affx-9333491	G	A	A	0.0420396	0.0050964	0.0110393	0.644327
1	3587509	Affx-9450652	C	T	T	0.367715	0.37	1.0048	0.0102719	0.641281		1	3500647	Affx-35301765	G	A	A	0.0510716	0.00354236	0.0100829	0.725346
1	3587696	Affx-9450817	C	T	T	0.0160571	0.0160755	1.00074	0.0397062	0.985173		1	3502994	Affx-65559566	T	C	C	0.0285689	-0.0298042	0.0133379	0.0254489
1	3589752	Affx-65560261	T	G	G	0.0156025	0.0152762	1.04923	0.0401732	0.231617		1	3505333	Affx-9345525	A	G	G	0.270986	0.00272175	0.00499474	0.585807
1	3589933	Affx-9453273	A	G	G	0.356095	0.355489	0.992482	0.0103555	0.466168		1	3507824	Affx-9348510	G	A	A	0.0505179	0.00329431	0.010142	0.745319
1	3590116	Affx-9453587	G	A	A	0.0377068	0.0384635	0.957549	0.0258807	0.0937213		1	3508084	Affx-9348771	A	G	G	0.085599	4.24168e-05	0.00793716	0.995736
1	3594069	Affx-9458102	C	A	A	0.401362	0.402633	1.00356	0.0101324	0.725631		1	3511044	Affx-65559624	C	T	T	0.0173357	-0.00605257	0.0170136	0.72203
1	3595183	Affx-65560307	C	A	A	0.0159401	0.0158688	1.00422	0.0394519	0.914923		1	3520316	Affx-9365049	G	A	A	0.139136	8.41517e-05	0.0064111	0.989527
1	3595370	Affx-9459585	A	G	G	0.385807	0.384585	1.00054	0.0101904	0.957717		1	3523881	Affx-9369292	G	A	A	0.133381	0.00376445	0.00653565	0.564625
1	3595952	Affx-9460325	C	T	T	0.0173502	0.0169081	1.00297	0.038184	0.938146		1	3525138	Affx-9370948	C	T	T	0.0601854	0.0107519	0.00934703	0.250021
1	3596236	Affx-9460670	C	T	T	0.0748548	0.0760123	0.984205	0.0187318	0.395345		1	3527114	Affx-65559750	A	G	G	0.0160415	-0.00236142	0.0176691	0.893682
1	3600715	Affx-9466095	T	C	C	0.122617	0.122333	1.00547	0.01511	0.718216		1	3528430	Affx-65559760	G	A	A	0.0569764	-0.00176584	0.0095629	0.8535
1	3602870	Affx-9468621	A	G	G	0.479715	0.479586	1.01154	0.00992754	0.247873		1	3528789	Affx-9375985	C	G	G	0.119126	-0.00756307	0.00682948	0.268117
1	3603975	Affx-9469628	T	C	C	0.0138282	0.0139748	0.949276	0.0422834	0.218283		1	3533378	Affx-9381650	A	G	G	0.203206	-0.00304318	0.00551293	0.580945
1	3609456	Affx-9475024	G	A	A	0.0761811	0.0750925	1.0186	0.0186709	0.32357		1	3538028	Affx-9386970	G	T	T	0.40657	0.00122343	0.00451361	0.786351
1	3609709	Affx-35301971	A	G	G	0.0174614	0.0178529	0.990732	0.0375319	0.804062		1	3540554	Affx-65559832	C	T	T	0.0517542	-0.00558578	0.0100224	0.577302
1	3613731	Affx-9479293	A	C	C	0.0193535	0.019763	0.953559	0.0356712	0.182489		1	3541333	Affx-9390572	C	T	T	0.0931987	-0.00530248	0.00761329	0.486132
1	3616479	Affx-9482420	T	C	C	0.0209908	0.0211353	1.01619	0.0345343	0.641962		1	3544115	Affx-65559872	T	G	G	0.0782112	0.00151527	0.00826227	0.854488
1	3617959	Affx-9484266	G	A	A	0.0165747	0.0163185	0.999116	0.0388386	0.981832		1	3546469	Affx-9397372	G	C	C	0.226005	0.00260058	0.00529542	0.623357
1	3619114	Affx-9485666	A	G	G	0.359635	0.35969	0.992523	0.0103138	0.466809		1	3550331	Affx-9402584	C	T	T	0.0166053	0.00471126	0.0174534	0.787212
1	3623460	Affx-9490523	T	G	G	0.392983	0.395874	0.995815	0.0101281	0.67882		1	3550507	Affx-9402770	-	G	G	0.0487605	-0.0135804	0.0103001	0.187348
1	3623514	Affx-65560511	G	C	C	0.0111467	0.0104796	1.04715	0.0478564	0.335661		1	3556781	Affx-9411199	C	T	T	0.0209931	-0.0159757	0.0154251	0.300345
1	3632969	Affx-9501362	G	A	A	0.0202577	0.0210918	0.970034	0.0349711	0.384307		1	3562771	Affx-9419304	T	G	G	0.280854	-0.000134311	0.00494575	0.978335
1	3639108	Affx-9508685	C	T	T	0.370072	0.369673	0.994168	0.0102603	0.56863		1	3563227	Affx-9419916	C	A	A	0.0302882	0.00364938	0.0129128	0.777471
1	3649252	Affx-9521469	C	A	A	0.115859	0.113185	1.01739	0.015517	0.266577		1	3563585	Affx-9420417	C	T	T	0.034972	-0.011683	0.0120627	0.332784
1	3654319	Affx-9527149	C	T	T	0.332819	0.334645	0.996381	0.0105082	0.730077		1	3564451	Affx-9421561	C	T	T	0.0509692	0.00412978	0.0101173	0.683133
1	3656210	Affx-9528955	G	A	A	0.244574	0.242015	1.01244	0.0115494	0.284481		1	3574579	Affx-65560124	G	A	A	0.0171518	-0.00202291	0.017092	0.905787
1	3657889	Affx-9530434	C	T	T	0.0423957	0.0430124	0.997922	0.0244225	0.932125		1	3578661	Affx-35301896	G	A	A	0.0616213	0.011769	0.00924138	0.20284
1	3658541	Affx-9531237	G	-	-	0.294459	0.291959	1.01532	0.0109071	0.163377		1	3578977	Affx-9439938	C	T	T	0.39493	0.00183	0.00453759	0.686731
1	3658582	Affx-9531292	G	A	A	0.0478906	0.0464456	1.05726	0.02337	0.0171847		1	3579252	Affx-9440188	G	A	A	0.0869912	0.00678989	0.00787296	0.388452
1	3659365	Affx-9532147	G	A	A	0.142491	0.143402	1.00139	0.0141771	0.922132		1	3579417	Affx-9440349	C	T	T	0.2832	0.00373514	0.00492859	0.448541
1	3663264	Affx-9536128	T	A	A	0.311725	0.31594	0.970924	0.0106934	0.00579195		1	3582176	Affx-9443302	C	T	T	0.345815	0.00210796	0.00465039	0.650343
1	3664470	Affx-9537237	C	-	-	0.189783	0.190462	0.998148	0.0126051	0.88311		1	3582586	Affx-9443916	C	T	T	0.366798	-0.00550293	0.00460284	0.231874
1	3664563	Affx-9537298	T	C	C	0.346796	0.347452	1.00295	0.0104299	0.777627		1	3582732	Affx-9444118	C	G	G	0.070623	-0.00481498	0.00868246	0.579194
1	3666876	Affx-35302066	A	C	C	0.0742742	0.0740368	0.987657	0.0189358	0.511911		1	3584445	Affx-65560210	G	A	A	0.0326513	0.0191986	0.0125299	0.12547
1	3668567	Affx-9541876	C	T	T	0.0754308	0.0759836	0.974595	0.0187506	0.169934		1	3587509	Affx-9450652	C	T	T	0.371074	-0.00626383	0.00458544	0.171934
1	3670136	Affx-9543650	G	A	A	0.326464	0.326099	1.00666	0.0105399	0.528574		1	3587696	Affx-9450817	C	T	T	0.0166443	-0.000489043	0.0174248	0.97761
1	3670941	Affx-9544521	T	C	C	0.203542	0.203941	0.991704	0.0122852	0.497707		1	3589752	Affx-65560261	T	G	G	0.0155472	0.0200807	0.0179514	0.263306
1	3673316	Affx-9546756	C	G	G	0.499861	0.494718	1.032	0.00993807	0.00152868		1	3589933	Affx-9453273	A	G	G	0.354434	0.00273399	0.0046391	0.555637
1	3673458	Affx-9546895	G	A	A	0.084459	0.0836618	1.02207	0.0178704	0.221915		1	3590116	Affx-9453587	G	A	A	0.0376679	-0.00652784	0.0116326	0.574686
1	3675954	Affx-9550095	C	A	A	0.0464409	0.0458657	1.01263	0.0236433	0.5955		1	3594069	Affx-9458102	C	A	A	0.402367	-0.000791257	0.00452546	0.861201
1	3676243	Affx-9550548	G	A	A	0.0181074	0.0176812	1.00279	0.0373405	0.940449		1	3595183	Affx-65560307	C	A	A	0.0154383	0.00614636	0.0179489	0.732023
1	3677541	Affx-9552391	A	G	G	0.27679	0.281185	0.978802	0.0110817	0.0531784		1	3595370	Affx-9459585	A	G	G	0.38317	0.00282689	0.0045624	0.535519
1	3680453	Affx-9555719	G	A	A	0.12589	0.124978	1.02021	0.0149619	0.181213		1	3595952	Affx-9460325	C	T	T	0.0175405	-0.000679377	0.0168685	0.967874
1	3680660	Affx-9556026	G	A	A	0.194837	0.194347	1.00707	0.0124958	0.572869		1	3596236	Affx-9460670	C	T	T	0.0760557	-0.0201601	0.00832548	0.0154587
1	3682335	Affx-9558082	C	T	T	0.0180937	0.0185662	0.966416	0.0370199	0.356132		1	3600715	Affx-9466095	T	C	C	0.123813	-0.00965359	0.00671188	0.150357
1	3685090	Affx-9561607	G	A	A	0.063652	0.0645665	0.984163	0.0202587	0.430687		1	3602870	Affx-9468621	A	G	G	0.479466	-0.000818608	0.00443942	0.853704
1	3686472	Affx-9563175	T	C	C	0.250695	0.25163	1.00039	0.0114303	0.973002		1	3603975	Affx-9469628	T	C	C	0.0140893	-0.0115911	0.0188214	0.537996
1	3687383	Affx-9564169	T	C	C	0.328646	0.325617	1.00855	0.010537	0.419218		1	3604667	Affx-9470089	G	A	A	0.0360502	-0.00661094	0.0118991	0.578496
1	3690791	Affx-9567691	G	A	A	0.0235184	0.0227914	1.00809	0.032797	0.805886		1	3609456	Affx-9475024	G	A	A	0.0737754	0.0100866	0.00847648	0.234066
1	3690956	Affx-9567921	G	A	A	0.39951	0.398369	1.02204	0.0101581	0.0318938		1	3609709	Affx-35301971	A	G	G	0.0172333	-0.0149596	0.0169554	0.37762
1	3691042	Affx-9568029	C	A	A	0.0288029	0.0271734	1.0502	0.0299253	0.101649		1	3613731	Affx-9479293	A	C	C	0.0191655	0.0123232	0.0161412	0.445192
1	3692129	Affx-9569367	G	A	A	0.0103228	0.0102295	1.01004	0.0490138	0.838499		1	3616479	Affx-9482420	T	C	C	0.020341	0.0217271	0.0157271	0.167128
1	3692481	Affx-9569716	A	G	G	0.403556	0.401944	0.99876	0.0101323	0.902546		1	3617959	Affx-9484266	G	A	A	0.0166445	0.0157664	0.0172963	0.362008
1	3697206	Affx-9575921	C	T	T	0.0524496	0.0532061	0.980841	0.0222175	0.383903		1	3619114	Affx-9485666	A	G	G	0.357646	0.00395087	0.00462724	0.393202
1	3697256	Affx-9576013	T	C	C	0.10678	0.109705	0.954076	0.0159513	0.00320669		1	3623460	Affx-9490523	T	G	G	0.395955	-0.00833479	0.00453765	0.066241
1	3700458	Affx-9580230	A	-	-	0.415616	0.41507	1.0184	0.0100703	0.0702849		1	3623514	Affx-65560511	G	C	C	0.010899	0.00245699	0.0212866	0.908109
1	3705742	Affx-9586962	G	T	T	0.454396	0.453642	0.991677	0.00995576	0.401182		1	3632969	Affx-9501362	G	A	A	0.0214142	-0.0184628	0.0153014	0.227586
1	3711886	Affx-77909965	AT	-	-	0.0333039	0.0339063	0.989443	0.0274725	0.699273		1	3639108	Affx-9508685	C	T	T	0.368217	0.00499971	0.00459905	0.276987
1	3712099	Affx-9595298	G	A	A	0.445349	0.443613	0.995832	0.00998777	0.675808		1	3649252	Affx-9521469	C	A	A	0.115242	0.00496481	0.00693919	0.474318
1	3714318	Affx-35302144	C	T	T	0.0954305	0.095591	1.00961	0.0168599	0.570428		1	3654319	Affx-9527149	C	T	T	0.333034	-0.00237505	0.00471071	0.614136
1	3718901	Affx-9604864	G	C	C	0.313994	0.313928	1.00396	0.0106512	0.710644		1	3656210	Affx-9528955	G	A	A	0.244509	0.00289172	0.00517155	0.576054
1	3719066	Affx-9606001	T	C	C	0.221934	0.223292	1.00288	0.0119724	0.81004		1	3657889	Affx-9530434	C	T	T	0.0428856	-0.00156198	0.010937	0.886436
1	3721049	Affx-9608323	G	T	T	0.446287	0.443691	1.00135	0.00998043	0.89208		1	3658541	Affx-9531237	G	-	-	0.292284	0.00440809	0.00487722	0.366097
1	3722110	Affx-9609668	T	C	C	0.465422	0.466107	0.990495	0.00993657	0.336477		1	3658582	Affx-9531292	G	A	A	0.0469954	-2.05179e-05	0.0104555	0.998434
1	3724138	Affx-65561313	C	G	G	0.0578826	0.0575605	1.0149	0.0212233	0.485949		1	3659365	Affx-9532147	G	A	A	0.142015	0.00664375	0.00635472	0.295802
1	3729727	Affx-9620550	G	A	A	0.289316	0.287243	1.01723	0.010927	0.117964		1	3663264	Affx-9536128	T	A	A	0.314753	-0.00456236	0.00477781	0.339627
1	3732998	Affx-9624842	G	A	A	0.25041	0.252604	0.989392	0.0114624	0.352145		1	3664470	Affx-9537237	C	-	-	0.190965	-0.0119872	0.00563901	0.0335259
1	3734467	Affx-9626605	C	T	T	0.245981	0.247841	0.991258	0.0115137	0.445704		1	3664563	Affx-9537298	T	C	C	0.346515	-0.00378763	0.00467513	0.417847
1	3738887	Affx-9631949	G	-	-	0.248933	0.252088	0.985075	0.0114703	0.189862		1	3666876	Affx-35302066	A	C	C	0.0741491	-0.0107095	0.00847169	0.206178
1	3739112	Affx-65561431	C	T	T	0.019056	0.0186811	0.979304	0.0362873	0.564393		1	3668567	Affx-9541876	C	T	T	0.0759666	-0.0156976	0.0083771	0.0609509
1	3743178	Affx-9636362	C	T	T	0.249249	0.252021	0.987002	0.0114687	0.253972		1	3670136	Affx-9543650	G	A	A	0.324542	0.00210841	0.00473477	0.656101
1	3746281	Affx-9640119	A	G	G	0.304486	0.304933	1.00361	0.0107875	0.738197		1	3670736	Affx-9544316	C	T	T	0.0172297	0.00467074	0.0170891	0.784611
1	3746564	Affx-9640451	G	A	A	0.0525685	0.0502495	1.06636	0.0223721	0.00408035		1	3670941	Affx-9544521	T	C	C	0.204732	-0.00670114	0.00549774	0.222889
1	3754089	Affx-52347855	TGTC	-	-	0.263123	0.266826	0.982027	0.011258	0.10719		1	3673316	Affx-9546756	C	G	G	0.495739	0.0132674	0.00443903	0.00280132
1	3764165	Affx-9662412	C	T	T	0.191086	0.192922	0.983591	0.01262	0.189851		1	3673458	Affx-9546895	G	A	A	0.0837289	0.00390156	0.00799397	0.625506
1	3764499	Affx-9662843	A	G	G	0.0212691	0.0207604	0.990699	0.0344986	0.786493		1	3675954	Affx-9550095	C	A	A	0.046139	-0.00722957	0.0105635	0.493729
1	3765117	Affx-9663687	G	A	A	0.286138	0.284667	1.00706	0.0109711	0.521203		1	3676243	Affx-9550548	G	A	A	0.0174907	0.0220321	0.0169011	0.192377
1	3765506	Affx-9664175	A	C	C	0.315075	0.314455	1.00274	0.010692	0.798139		1	3677541	Affx-9552391	A	G	G	0.28021	-0.00444229	0.00493699	0.368231
1	3770539	Affx-65561738	G	A	A	0.0189851	0.0192927	0.992419	0.0363335	0.834101		1	3680453	Affx-9555719	G	A	A	0.125741	0.00416851	0.00668262	0.532771
1	3773833	Affx-9674123	A	G	G	0.0868167	0.0861784	1.01006	0.0176022	0.569596		1	3680660	Affx-9556026	G	A	A	0.19607	0.000344121	0.00558276	0.95085
1	3779972	Affx-9682711	A	G	G	0.130894	0.134006	0.978407	0.0146919	0.137318		1	3682335	Affx-9558082	C	T	T	0.0183316	-0.0187092	0.0164639	0.255801
1	3780101	Affx-9682838	G	A	A	0.0356882	0.0355135	0.982678	0.0267086	0.512953		1	3685090	Affx-9561607	G	A	A	0.0641427	-0.0123548	0.00904651	0.172037
1	3784560	Affx-9688608	G	A	A	0.0980847	0.0998623	0.976443	0.0166815	0.152992		1	3686472	Affx-9563175	T	C	C	0.253648	-0.00261556	0.00510059	0.608096
1	3787146	Affx-9692471	G	A	A	0.285227	0.285186	0.996731	0.0109809	0.765591		1	3687383	Affx-9564169	T	C	C	0.326496	0.0066476	0.00471694	0.158749
1	3792848	Affx-9701160	T	C	C	0.0372757	0.0370637	1.02783	0.0260583	0.292207		1	3690791	Affx-9567691	G	A	A	0.0229376	-0.00165495	0.0147517	0.910675
1	3799904	Affx-9710232	G	A	A	0.128017	0.130522	0.982403	0.0148466	0.23177		1	3690956	Affx-9567921	G	A	A	0.397218	0.00686224	0.00453556	0.130286
1	3803650	Affx-9714758	G	A	A	0.0544808	0.0544412	1.00721	0.0218833	0.742619		1	3691042	Affx-9568029	C	A	A	0.027906	0.00810691	0.0134599	0.546976
1	3807842	Affx-65562063	G	A	A	0.0472291	0.0466351	1.01274	0.0234255	0.588998		1	3692129	Affx-9569367	G	A	A	0.0101982	-0.013808	0.022018	0.530581
1	3808243	Affx-77108167	-	C	C	0.0349917	0.0347803	1.03298	0.0268547	0.226919		1	3692481	Affx-9569716	A	G	G	0.404176	-0.000366356	0.00451895	0.935386
1	3816143	Affx-9730777	C	T	T	0.438425	0.442042	0.984552	0.00999411	0.119295		1	3697206	Affx-9575921	C	T	T	0.0522715	-0.00498193	0.00995416	0.616733
1	3816416	Affx-65562149	C	T	T	0.0214883	0.0218044	0.997665	0.0338827	0.944997		1	3697256	Affx-9576013	T	C	C	0.108796	-0.0157202	0.00711925	0.0272374
1	3825421	Affx-9742868	T	C	C	0.037914	0.0376046	1.03538	0.025781	0.177422		1	3700458	Affx-9580230	A	-	-	0.414386	0.004173	0.00450476	0.354265
1	3828629	Affx-9747252	T	C	C	0.164178	0.167445	0.984674	0.0133515	0.24736		1	3705742	Affx-9586962	G	T	T	0.454469	-0.00340325	0.00444731	0.444131
1	3829920	Affx-9748984	T	C	C	0.0924675	0.0917697	1.00593	0.0171414	0.730267		1	3711886	Affx-77909965	AT	-	-	0.0334763	-0.00713021	0.0123295	0.563058
1	3839311	Affx-9761624	T	G	G	0.481532	0.485105	0.988958	0.00994576	0.264261		1	3712099	Affx-9595298	G	A	A	0.444658	-0.00393358	0.0044597	0.377763
1	3839662	Affx-35302282	C	T	T	0.0117206	0.0116437	1.02042	0.04618	0.661652		1	3714318	Affx-35302144	C	T	T	0.0958504	0.00246962	0.00754683	0.743487
1	3839898	Affx-65562361	C	T	T	0.036909	0.0365703	1.03586	0.0262051	0.178827		1	3718901	Affx-9604864	G	C	C	0.315035	0.00106752	0.00477671	0.82316
1	3841185	Affx-9763966	G	A	A	0.0410378	0.0409794	1.03153	0.0248562	0.211749		1	3719066	Affx-9606001	T	C	C	0.222639	-0.00273195	0.00534269	0.609111
1	3854172	Affx-9781729	T	C	C	0.316024	0.316489	0.996349	0.0106546	0.731395		1	3719417	Affx-9606395	G	A	A	0.217348	-0.0017847	0.00543078	0.742438
1	3854236	Affx-9781805	G	A	A	0.1712	0.17429	0.985578	0.0131132	0.267958		1	3721049	Affx-9608323	G	T	T	0.44382	0.000636763	0.00445786	0.886417
1	3866714	Affx-9796900	A	C	C	0.394213	0.392491	1.00143	0.010149	0.887825		1	3722110	Affx-9609668	T	C	C	0.465156	-0.00440232	0.00444609	0.322101
1	3867339	Affx-9797646	C	T	T	0.118758	0.120905	0.978281	0.0152805	0.150706		1	3724138	Affx-65561313	C	G	G	0.0578103	-0.000131036	0.00949738	0.988992
1	3870416	Affx-76453266	G	-	-	0.154867	0.156118	1.00052	0.0137006	0.969875		1	3729727	Affx-9620550	G	A	A	0.287988	0.00897619	0.00490811	0.0674253
1	3871935	Affx-9803724	A	G	G	0.146812	0.146804	0.982346	0.0140269	0.204155		1	3732998	Affx-9624842	G	A	A	0.251862	-0.00271319	0.0051191	0.596105
1	3873250	Affx-9805419	A	C	C	0.125221	0.125506	0.980396	0.0149938	0.186671		1	3734467	Affx-9626605	C	T	T	0.24753	-0.00259318	0.00513269	0.6134
1	3873437	Affx-9805646	C	T	T	0.177134	0.176247	1.00519	0.0129595	0.689601		1	3738887	Affx-9631949	G	-	-	0.250916	-0.00158576	0.00511946	0.756751
1	3875746	Affx-9808720	C	T	T	0.0734606	0.0732863	1.00648	0.0190494	0.734435		1	3739112	Affx-65561431	C	T	T	0.018878	0.00105143	0.0162818	0.948511
1	3879978	Affx-9814214	G	A	A	0.37882	0.3802	0.990907	0.0102242	0.371614		1	3743178	Affx-9636362	C	T	T	0.251258	-0.00298048	0.00511788	0.560321
1	3881485	Affx-9816223	A	G	G	0.37903	0.380274	0.992183	0.010234	0.4432		1	3746281	Affx-9640119	A	G	G	0.304908	9.54491e-06	0.00481909	0.99842
1	3883678	Affx-9819102	A	G	G	0.311064	0.313266	0.996275	0.0107015	0.727299		1	3746564	Affx-9640451	G	A	A	0.0510941	0.00973684	0.0100855	0.33433
1	3885264	Affx-9820699	G	A	A	0.367419	0.365774	1.00106	0.0102591	0.917705		1	3754089	Affx-52347855	TGTC	-	-	0.264921	-0.00177879	0.00502954	0.723588
1	3888305	Affx-65562812	T	C	C	0.0135432	0.0127878	1.06077	0.043064	0.170672		1	3763769	Affx-9661829	C	T	T	0.12938	-0.00255939	0.00664083	0.69994
1	3892964	Affx-9829834	C	T	T	0.0433999	0.0444325	0.99394	0.0241748	0.801489		1	3764165	Affx-9662412	C	T	T	0.191738	-0.00509177	0.00564187	0.366796
1	3894012	Affx-9831174	G	A	A	0.0185966	0.0182376	1.04059	0.0368609	0.280403		1	3764499	Affx-9662843	A	G	G	0.0209551	0.026012	0.0155092	0.0935076
1	3895246	Affx-9832837	T	C	C	0.0450563	0.0464888	0.987686	0.023698	0.601081		1	3765117	Affx-9663687	G	A	A	0.285251	0.00055654	0.00489747	0.909525
1	3898178	Affx-9836396	C	T	T	0.404362	0.403354	1.00169	0.0101026	0.86693		1	3765506	Affx-9664175	A	C	C	0.315035	-0.00227417	0.00477331	0.633766
1	3902760	Affx-9841548	A	G	G	0.251321	0.254643	0.99687	0.0114708	0.784659		1	3770539	Affx-65561738	G	A	A	0.0191464	-0.00457749	0.0161806	0.777254
1	3904945	Affx-9844405	C	T	T	0.0263902	0.0254083	1.00946	0.0310782	0.761895		1	3773833	Affx-9674123	A	G	G	0.087784	-0.0178932	0.00781921	0.0221181
1	3905719	Affx-9845299	C	T	T	0.0452698	0.0448795	1.01192	0.0239	0.62008		1	3779972	Affx-9682711	A	G	G	0.133498	-0.0112466	0.00652726	0.0848869
1	3908147	Affx-35302363	G	C	C	0.0400268	0.0395033	1.00329	0.0253119	0.896655		1	3780101	Affx-9682838	G	A	A	0.0357486	-0.0197123	0.0119572	0.0992397
1	3908961	Affx-9849696	C	T	T	0.179288	0.178847	0.996303	0.0129302	0.774509		1	3784560	Affx-9688608	G	A	A	0.100058	-0.0115952	0.00739125	0.116704
1	3914992	Affx-9856614	G	A	A	0.206035	0.208159	0.998028	0.0122926	0.872418		1	3787146	Affx-9692471	G	A	A	0.285713	0.00140623	0.00491219	0.774669
1	3916039	Affx-9858034	G	A	A	0.163666	0.160943	1.01349	0.013424	0.318142		1	3792848	Affx-9701160	T	C	C	0.0372205	0.00738947	0.0116828	0.527055
1	3918975	Affx-9861849	A	C	C	0.20429	0.203009	1.00582	0.0123304	0.637798		1	3799904	Affx-9710232	G	A	A	0.130263	-0.0103751	0.00660042	0.11598
1	3924314	Affx-9868552	G	A	A	0.422463	0.425142	0.988922	0.0100516	0.267754		1	3803650	Affx-9714758	G	A	A	0.0540712	0.00939064	0.00979853	0.337878
1	3924464	Affx-9868726	C	G	G	0.410601	0.408831	1.01065	0.0100599	0.292285		1	3807842	Affx-65562063	G	A	A	0.0465027	0.00280121	0.0105445	0.790505
1	3928040	Affx-9873153	C	A	A	0.167025	0.165422	1.00835	0.0133351	0.533025		1	3808243	Affx-77108167	-	C	C	0.0349849	0.0071553	0.0120321	0.552054
1	3935585	Affx-9952542	C	T	T	0.154572	0.152964	1.02063	0.0137248	0.136852		1	3816143	Affx-9730777	C	T	T	0.44118	-0.0102769	0.00445781	0.0211474
1	3935713	Affx-9952726	G	A	A	0.113942	0.113428	0.999789	0.0156306	0.989206		1	3816416	Affx-65562149	C	T	T	0.0219457	-0.0135806	0.0151276	0.369327
1	3935847	Affx-9952911	T	C	C	0.252311	0.255063	0.990061	0.0114055	0.381164		1	3825421	Affx-9742868	T	C	C	0.0378565	0.0123952	0.0115699	0.284023
1	3936075	Affx-9953183	T	C	C	0.106553	0.108624	0.979083	0.0160294	0.187243		1	3828629	Affx-9747252	T	C	C	0.166648	-0.00764532	0.00595028	0.198842
1	3936188	Affx-9953380	G	A	A	0.0328692	0.033107	0.981811	0.0278062	0.509159		1	3829920	Affx-9748984	T	C	C	0.0922899	0.010449	0.00766406	0.172768
1	3937641	Affx-77863588	T	-	-	0.137664	0.138158	1.00156	0.0143872	0.913509		1	3839311	Affx-9761624	T	G	G	0.484179	-0.00863901	0.00443666	0.0515151
1	3937985	Affx-65563227	G	A	A	0.0119228	0.0124289	0.91883	0.0450329	0.0601329		1	3839662	Affx-35302282	C	T	T	0.0119154	-0.0099464	0.0204351	0.626449
1	3938521	Affx-9956410	G	A	A	0.125548	0.126406	0.993846	0.0149668	0.680016		1	3839898	Affx-65562361	C	T	T	0.0368328	0.012154	0.011742	0.300629
1	3940897	Affx-9959268	C	A	A	0.25502	0.256714	0.990069	0.0113666	0.379887		1	3841185	Affx-9763966	G	A	A	0.0409603	0.0090617	0.0111597	0.416792
1	3942540	Affx-9961176	T	C	C	0.307969	0.30981	0.99348	0.010728	0.542005		1	3854172	Affx-9781729	T	C	C	0.316308	-0.00515337	0.00476621	0.279597
1	3942760	Affx-9961413	C	T	T	0.0536923	0.0545918	0.990223	0.021917	0.653943		1	3854236	Affx-9781805	G	A	A	0.173524	-0.00527718	0.00585421	0.36736
1	3942898	Affx-9961602	G	A	A	0.211855	0.212234	0.994162	0.0121166	0.628943		1	3866714	Affx-9796900	A	C	C	0.392707	2.61838e-06	0.00454141	0.99954
1	3942994	Affx-35302402	T	G	G	0.179596	0.179033	1.01143	0.0129327	0.379374		1	3867316	Affx-9797612	C	T	T	0.0101896	-0.00508311	0.0222021	0.81891
1	3944203	Affx-9963394	G	A	A	0.013432	0.012339	1.09709	0.0439069	0.0348188		1	3867339	Affx-9797646	C	T	T	0.120347	-0.0106496	0.00680426	0.117554
1	3945658	Affx-9965301	A	G	G	0.221259	0.221659	1.01048	0.0119414	0.382629		1	3870416	Affx-76453266	G	-	-	0.154923	0.00693394	0.0061416	0.258895
1	3946728	Affx-9966858	C	T	T	0.283814	0.283627	1.00091	0.01099	0.933686		1	3871935	Affx-9803724	A	G	G	0.146602	-0.00403213	0.00628168	0.520948
1	3946948	Affx-9967102	A	G	G	0.235057	0.234937	0.996871	0.011671	0.788284		1	3873250	Affx-9805419	A	C	C	0.125377	-0.00983895	0.00670414	0.142218
1	3947498	Affx-9967765	C	A	A	0.0625379	0.0609684	1.03419	0.0205406	0.101694		1	3873437	Affx-9805646	C	T	T	0.177617	-0.00501416	0.00579265	0.386707
1	3947992	Affx-9968518	A	G	G	0.24393	0.243111	1.00539	0.0114919	0.640148		1	3875746	Affx-9808720	C	T	T	0.0727679	0.00632484	0.00857101	0.460556
1	3948609	Affx-9969246	G	T	T	0.0429794	0.0424054	1.04304	0.0245496	0.0860353		1	3879978	Affx-9814214	G	A	A	0.37824	0.00489701	0.00457226	0.28416
1	3949333	Affx-79308094	-	C	C	0.0926987	0.0905019	1.03602	0.0171408	0.0389617		1	3881485	Affx-9816223	A	G	G	0.378482	0.00493526	0.004576	0.280808
1	3949795	Affx-9970935	C	T	T	0.498234	0.499521	0.99431	0.00990147	0.564425		1	3883678	Affx-9819102	A	G	G	0.311764	-0.00260682	0.00478558	0.585945
1	3950351	Affx-9971685	C	T	T	0.0168058	0.0171646	0.968484	0.0382968	0.40305		1	3885264	Affx-9820699	G	A	A	0.367743	-0.00286412	0.0045902	0.532653
1	3950683	Affx-9972206	G	A	A	0.465987	0.466036	0.996389	0.00994285	0.715999		1	3888305	Affx-65562812	T	C	C	0.0130486	0.021513	0.0195263	0.270576
1	3951579	Affx-9973492	G	A	A	0.0468967	0.047503	0.98647	0.023361	0.559795		1	3892964	Affx-9829834	C	T	T	0.0438502	0.00628432	0.0108109	0.561042
1	3954031	Affx-9976503	T	C	C	0.0770687	0.0770777	1.00755	0.018503	0.684183		1	3894012	Affx-9831174	G	A	A	0.0181693	0.0116198	0.0166006	0.483954
1	3955322	Affx-9978268	T	C	C	0.212013	0.212809	0.998904	0.0121111	0.927822		1	3895246	Affx-9832837	T	C	C	0.0457158	0.00385175	0.0105967	0.716243
1	3955901	Affx-9978884	T	C	C	0.0764355	0.0769826	1.00095	0.0185769	0.959182		1	3898178	Affx-9836396	C	T	T	0.403699	0.000561769	0.00451009	0.900873
1	3956647	Affx-65563405	G	A	A	0.0325876	0.0320444	1.03609	0.0280169	0.205755		1	3902760	Affx-9841548	A	G	G	0.252404	0.00585503	0.0051133	0.252187
1	3956975	Affx-9980388	C	A	A	0.0793831	0.0794835	1.00533	0.0182519	0.770827		1	3904945	Affx-9844405	C	T	T	0.0263626	0.00252054	0.0138413	0.855502
1	3957077	Affx-9980561	T	C	C	0.22086	0.22075	1.00504	0.0119593	0.674464		1	3905719	Affx-9845299	C	T	T	0.0450995	-0.00652376	0.0106799	0.541302
1	3957137	Affx-9980630	T	G	G	0.0770571	0.0770456	1.00862	0.0185324	0.643388		1	3908147	Affx-35302363	G	C	C	0.0387832	0.0126981	0.0114861	0.268938
1	3957978	Affx-9981916	A	G	G	0.0709217	0.0718449	0.997849	0.0192619	0.910976		1	3908961	Affx-9849696	C	T	T	0.178639	-0.0032746	0.00578459	0.571333
1	3961489	Affx-9986623	G	A	A	0.123084	0.125641	0.984286	0.0150659	0.293129		1	3914992	Affx-9856614	G	A	A	0.20654	0.0061567	0.00548624	0.261777
1	3963326	Affx-9988609	T	C	C	0.439122	0.440973	1.00218	0.0100159	0.827838		1	3916039	Affx-9858034	G	A	A	0.163485	-0.00549366	0.00599206	0.359238
1	3971259	Affx-50032274	G	A	A	0.0155886	0.0151774	1.03435	0.040512	0.404444		1	3918975	Affx-9861849	A	C	C	0.204411	0.000493639	0.00550575	0.928558
1	3972469	Affx-10001505	T	C	C	0.0276153	0.0277927	1.00317	0.030202	0.916515		1	3924314	Affx-9868552	G	A	A	0.423696	-0.00780543	0.00449595	0.0825486
1	3972702	Affx-10001833	C	T	T	0.126871	0.129401	0.986292	0.0148623	0.353027		1	3924464	Affx-9868726	C	G	G	0.409676	0.00653283	0.00450241	0.146794
1	3973999	Affx-10003480	T	C	C	0.330766	0.329605	1.00772	0.010577	0.467384		1	3928040	Affx-9873153	C	A	A	0.167109	-0.000172744	0.00595233	0.976848
1	3976893	Affx-10007066	C	T	T	0.284293	0.283561	0.993794	0.0109371	0.569212		1	3935585	Affx-9952542	C	T	T	0.154022	-0.00239141	0.00614097	0.696967
1	3986610	Affx-65563653	C	G	G	0.0183935	0.0191441	0.931587	0.0365984	0.0528291		1	3935713	Affx-9952726	G	A	A	0.115236	-0.00491878	0.00694342	0.478693
1	3993621	Affx-65563707	C	T	T	0.0159538	0.0153212	1.04264	0.0397567	0.293624		1	3935847	Affx-9952911	T	C	C	0.25341	-0.00571508	0.00509911	0.262376
1	3994912	Affx-10031069	A	C	C	0.346661	0.346181	1.00411	0.0104478	0.694895		1	3936075	Affx-9953183	T	C	C	0.108612	-0.00906452	0.00711695	0.202789
1	3995220	Affx-10031342	G	C	C	0.170194	0.166033	1.02322	0.0132335	0.0828772		1	3936188	Affx-9953380	G	A	A	0.0322825	0.00197039	0.0125716	0.875455
1	3995718	Affx-10031928	G	C	C	0.0562159	0.0560614	1.00871	0.0214884	0.686419		1	3937641	Affx-77863588	T	-	-	0.137724	-0.0024472	0.00643491	0.703723
1	3996204	Affx-10032482	C	T	T	0.132046	0.135074	0.985312	0.0146029	0.310906		1	3937985	Affx-65563227	G	A	A	0.012373	-0.0191207	0.020095	0.341346
1	3996296	Affx-10032591	A	G	G	0.437318	0.438745	0.998671	0.0100164	0.894383		1	3938521	Affx-9956410	G	A	A	0.126245	-0.005088	0.00666667	0.445346
1	4001521	Affx-35302482	T	C	C	0.0286107	0.0277473	1.01477	0.0298145	0.622784		1	3940897	Affx-9959268	C	A	A	0.255352	-0.00256279	0.00509239	0.614784
1	4001548	Affx-10038445	G	A	A	0.309135	0.306359	1.01512	0.0107667	0.163295		1	3942540	Affx-9961176	T	C	C	0.307793	-0.00570144	0.00480387	0.235292
1	4004377	Affx-10041543	G	T	T	0.150874	0.151874	1.00154	0.013894	0.912087		1	3942760	Affx-9961413	C	T	T	0.0542766	-0.00362978	0.00978844	0.71077
1	4004972	Affx-10042336	T	C	C	0.0740446	0.0761451	0.961142	0.0188603	0.0356073		1	3942898	Affx-9961602	G	A	A	0.213306	-0.00759389	0.00540608	0.160115
1	4010335	Affx-10048560	G	A	A	0.198849	0.199199	0.999252	0.0123801	0.95182		1	3942994	Affx-35302402	T	G	G	0.180951	-0.00686901	0.00576525	0.233479
1	4012933	Affx-78102827	-	T	T	0.16093	0.160743	0.99801	0.0134917	0.882643		1	3944203	Affx-9963394	G	A	A	0.0132189	0.0137723	0.0194321	0.478485
1	4016738	Affx-10057255	G	T	T	0.198535	0.198948	0.998232	0.0123874	0.886416		1	3945658	Affx-9965301	A	G	G	0.220815	0.000685137	0.00533047	0.897728
1	4017231	Affx-10057949	T	G	G	0.439265	0.442569	0.983187	0.00997264	0.0890753		1	3946728	Affx-9966858	C	T	T	0.282827	0.00156154	0.00491742	0.750825
1	4020182	Affx-10062617	T	C	C	0.0128914	0.0133794	0.954331	0.0437158	0.284939		1	3946948	Affx-9967102	A	G	G	0.234151	0.0021583	0.00523871	0.680348
1	4025444	Affx-10069833	A	G	G	0.228116	0.228984	0.994086	0.0117832	0.614674		1	3947498	Affx-9967765	C	A	A	0.0611321	0.0120341	0.00927536	0.194488
1	4028810	Affx-65564034	G	A	A	0.0280736	0.0270956	1.06704	0.0301414	0.0313383		1	3947992	Affx-9968518	A	G	G	0.245358	0.000366931	0.00513897	0.943078
1	4029553	Affx-10075214	C	T	T	0.0145794	0.0148822	1.00777	0.0413788	0.851542		1	3948609	Affx-9969246	G	T	T	0.0430266	0.0117624	0.0108969	0.280399
1	4031638	Affx-10078023	C	T	T	0.034717	0.0348949	0.991898	0.0268877	0.762231		1	3949333	Affx-79308094	-	C	C	0.0916583	0.0101736	0.00765894	0.18407
1	4032503	Affx-10079122	T	C	C	0.179965	0.180484	0.995436	0.0128843	0.722583		1	3949795	Affx-9970935	C	T	T	0.497025	-0.00123602	0.00442698	0.780091
1	4034165	Affx-10081543	G	A	A	0.034031	0.0340438	0.98449	0.0273612	0.567783		1	3950351	Affx-9971685	C	T	T	0.0166665	0.0220547	0.0173863	0.20462
1	4044697	Affx-10089224	A	G	G	0.302603	0.299487	1.01212	0.0108109	0.265322		1	3950683	Affx-9972206	G	A	A	0.46505	-0.00457248	0.00444549	0.303686
1	4046522	Affx-10089596	T	G	G	0.0114454	0.0101839	1.12966	0.0474506	0.0101885		1	3951579	Affx-9973492	G	A	A	0.0471714	0.00898997	0.010467	0.390407
1	4047106	Affx-10089677	T	C	C	0.110995	0.112171	0.99815	0.0157547	0.906445		1	3954031	Affx-9976503	T	C	C	0.0778234	-0.0130138	0.0082499	0.114696
1	4047622	Affx-10089786	T	C	C	0.0206924	0.0202616	0.998095	0.0348323	0.95634		1	3955322	Affx-9978268	T	C	C	0.212659	0.00342543	0.00541547	0.527045
1	4048222	Affx-10089856	T	C	C	0.475584	0.47648	0.998333	0.00992381	0.86649		1	3955901	Affx-9978884	T	C	C	0.0771644	-0.0113613	0.00829422	0.170758
1	4049339	Affx-10089983	G	A	A	0.127371	0.126236	1.00761	0.0148613	0.609883		1	3956647	Affx-65563405	G	A	A	0.0323089	0.00130037	0.0125146	0.917242
1	4051127	Affx-10090250	G	A	A	0.0613191	0.0595421	1.02262	0.0207357	0.280797		1	3956975	Affx-9980388	C	A	A	0.0798025	-0.00826598	0.00816938	0.311624
1	4052690	Affx-10090491	C	T	T	0.117545	0.118753	1.00075	0.0153924	0.961036		1	3957077	Affx-9980561	T	C	C	0.2216	0.005922	0.00534316	0.267721
1	4056544	Affx-10091017	C	T	T	0.107954	0.108979	0.99739	0.0159444	0.869812		1	3957137	Affx-9980630	T	G	G	0.0772328	-0.00656469	0.00830615	0.429331
1	4059563	Affx-10091332	A	G	G	0.0677237	0.0688438	0.993087	0.0196634	0.724236		1	3957978	Affx-9981916	A	G	G	0.0708158	-0.0025598	0.00862717	0.766685
1	4060927	Affx-10091484	C	T	T	0.478038	0.47786	0.998065	0.00991376	0.845076		1	3961489	Affx-9986623	G	A	A	0.124027	0.00116625	0.00672528	0.862327
1	4063144	Affx-10091805	A	T	T	0.484779	0.483466	1.00303	0.00990164	0.75981		1	3963326	Affx-9988609	T	C	C	0.439919	8.98819e-05	0.00446679	0.983946
1	4068094	Affx-10092850	T	C	C	0.321935	0.318964	1.00461	0.0106062	0.664326		1	3971259	Affx-50032274	G	A	A	0.0153275	0.0196308	0.0180949	0.277976
1	4071256	Affx-10093331	A	G	G	0.383252	0.382387	0.999379	0.0101761	0.951321		1	3972469	Affx-10001505	T	C	C	0.0271571	-0.00845232	0.0136129	0.534664
1	4071354	Affx-10093365	G	A	A	0.0308051	0.0294678	1.02729	0.028982	0.352883		1	3972702	Affx-10001833	C	T	T	0.127967	0.000651765	0.00663309	0.921726
1	4071829	Affx-65564396	C	A	A	0.0160737	0.0161866	0.999599	0.0395772	0.991922		1	3973999	Affx-10003480	T	C	C	0.329744	0.000375416	0.00472054	0.936613
1	4074194	Affx-10093798	G	A	A	0.0616819	0.0627653	0.997693	0.0205976	0.91072		1	3976893	Affx-10007066	C	T	T	0.284227	-0.00178281	0.00490738	0.716389
1	4076809	Affx-10094134	C	T	T	0.0302793	0.0303988	0.982365	0.0289025	0.538165		1	3986610	Affx-65563653	C	G	G	0.0187104	-0.0218108	0.0163831	0.183094
1	4079470	Affx-10094502	G	A	A	0.0482706	0.0486081	0.993239	0.0231415	0.769401		1	3993621	Affx-65563707	C	T	T	0.0154125	0.0145913	0.0180258	0.418248
1	4079871	Affx-10094557	T	C	C	0.228474	0.233278	0.989335	0.0117922	0.363187		1	3994912	Affx-10031069	A	C	C	0.346447	-0.0038761	0.00466636	0.406175
1	4085555	Affx-10095194	T	C	C	0.373547	0.370363	1.00379	0.0102551	0.712051		1	3995220	Affx-10031342	G	C	C	0.169224	-0.00645752	0.00592879	0.276077
1	4085968	Affx-10095225	C	A	A	0.0871391	0.0893005	0.989776	0.0175217	0.557529		1	3995718	Affx-10031928	G	C	C	0.056055	-0.00372961	0.00965939	0.699414
1	4090969	Affx-10095850	C	A	A	0.13668	0.139922	0.984161	0.0143894	0.267189		1	3996204	Affx-10032482	C	T	T	0.133382	-0.0029576	0.00651552	0.649879
1	4091089	Affx-10095866	C	T	T	0.0674625	0.06836	0.995709	0.0197489	0.827627		1	3996296	Affx-10032591	A	G	G	0.437507	-0.00193926	0.00447341	0.664647
1	4092868	Affx-10096123	C	A	A	0.0521141	0.0504689	1.04387	0.0223862	0.0550977		1	4001521	Affx-35302482	T	C	C	0.0285384	0.00149577	0.0132957	0.910427
1	4093027	Affx-10096134	G	T	T	0.353868	0.348746	1.01752	0.0103856	0.0944106		1	4001548	Affx-10038445	G	A	A	0.307738	0.00060365	0.0048129	0.900189
1	4098480	Affx-10096986	C	T	T	0.0355979	0.0353588	1.03232	0.0266813	0.233197		1	4004377	Affx-10041543	G	T	T	0.150899	-0.00190498	0.0061871	0.758162
1	4098493	Affx-10096993	G	A	A	0.0287323	0.0275244	1.0646	0.0298303	0.0358604		1	4004416	Affx-65563823	G	A	A	0.0285953	-0.00370919	0.0133669	0.781404
1	4098895	Affx-10097068	T	G	G	0.454291	0.454849	1.00152	0.010002	0.879369		1	4004972	Affx-10042336	T	C	C	0.0745221	-0.00725774	0.00844718	0.390237
1	4105963	Affx-10098281	C	A	A	0.0810207	0.0812822	1.00187	0.0182113	0.918343		1	4010335	Affx-10048560	G	A	A	0.198971	-0.0012804	0.0055571	0.817775
1	4108292	Affx-65564685	C	T	T	0.0119354	0.0122986	0.932473	0.0451472	0.121477		1	4012933	Affx-78102827	-	T	T	0.160837	-0.00462818	0.00602504	0.442395
1	4108614	Affx-10098612	G	A	A	0.0232221	0.0241643	0.959603	0.0328512	0.209398		1	4016738	Affx-10057255	G	T	T	0.198518	-0.00126534	0.00556388	0.820098
1	4108825	Affx-10098684	A	C	C	0.0680636	0.0660282	1.03575	0.0197899	0.0759046		1	4017231	Affx-10057949	T	G	G	0.440489	-0.00645724	0.00446028	0.147698
1	4109493	Affx-10098771	T	C	C	0.278341	0.277495	0.998677	0.0110436	0.904611		1	4020182	Affx-10062617	T	C	C	0.0132091	-0.0406053	0.0193832	0.036185
1	4109988	Affx-10098828	C	T	T	0.112541	0.113139	0.996005	0.0156756	0.798421		1	4025444	Affx-10069833	A	G	G	0.228395	-0.002836	0.00528642	0.591636
1	4110189	Affx-10098870	C	A	A	0.452612	0.451217	0.998967	0.00998518	0.917552		1	4028810	Affx-65564034	G	A	A	0.0275237	0.0346194	0.0135199	0.01045
1	4111726	Affx-10099132	C	T	T	0.0673487	0.0683416	0.986737	0.0197905	0.499887		1	4029553	Affx-10075214	C	T	T	0.0148599	-0.00645638	0.0182798	0.723942
1	4112557	Affx-10099221	C	T	T	0.163709	0.162079	1.00326	0.0133939	0.808291		1	4031638	Affx-10078023	C	T	T	0.0350316	0.00319114	0.01202	0.790635
1	4117792	Affx-65564773	G	A	A	0.030329	0.0300818	1.03041	0.0289106	0.300146		1	4032503	Affx-10079122	T	C	C	0.180132	-0.00540249	0.00575663	0.347999
1	4118930	Affx-10100034	G	A	A	0.162044	0.161116	0.996447	0.0134538	0.791355		1	4034165	Affx-10081543	G	A	A	0.0342005	-0.00182783	0.0121952	0.880859
1	4122946	Affx-10100627	A	G	G	0.350883	0.351629	0.993789	0.0103593	0.547553		1	4044697	Affx-10089224	A	G	G	0.3008	0.0017586	0.0048306	0.715819
1	4126063	Affx-10101126	A	G	G	0.0374984	0.0370891	1.00764	0.0261683	0.771238		1	4046522	Affx-10089596	T	G	G	0.0110448	-0.00873118	0.0211908	0.68032
1	4126249	Affx-10101138	T	C	C	0.449984	0.450909	0.997541	0.00993258	0.804263		1	4047106	Affx-10089677	T	C	C	0.110783	0.00593279	0.00706219	0.400866
1	4127434	Affx-10101238	G	A	A	0.0674495	0.0678815	0.986101	0.0197574	0.478684		1	4047622	Affx-10089786	T	C	C	0.0202027	0.0110582	0.0157438	0.482444
1	4130923	Affx-10101630	T	C	C	0.0368842	0.0365254	1.00562	0.0263625	0.831697		1	4048222	Affx-10089856	T	C	C	0.476025	0.000517162	0.00442855	0.907035
1	4133491	Affx-10101987	G	A	A	0.275501	0.276001	0.984492	0.0110619	0.157672		1	4049339	Affx-10089983	G	A	A	0.126739	0.00625849	0.00668416	0.349113
1	4135477	Affx-10102218	C	T	T	0.447339	0.44778	1.00022	0.00995276	0.982472		1	4051127	Affx-10090250	G	A	A	0.0611185	0.000860822	0.00924233	0.925793
1	4140109	Affx-10103184	G	A	A	0.0638217	0.0648301	0.973933	0.0201966	0.190943		1	4052690	Affx-10090491	C	T	T	0.11886	-0.00728935	0.00685421	0.287565
1	4143503	Affx-10140406	T	C	C	0.280738	0.283315	0.990901	0.0110006	0.406006		1	4056544	Affx-10091017	C	T	T	0.11006	-0.0147861	0.00707434	0.036611
1	4147283	Affx-10183533	C	T	T	0.265065	0.267129	0.985174	0.0111803	0.18155		1	4059563	Affx-10091332	A	G	G	0.0694963	-0.0119726	0.00872239	0.169872
1	4150208	Affx-10183952	C	T	T	0.0185526	0.0179959	1.02754	0.0369223	0.461864		1	4060927	Affx-10091484	C	T	T	0.478213	-0.00054615	0.00443036	0.90189
1	4152566	Affx-10184311	C	T	T	0.0399273	0.0394532	1.00939	0.0254003	0.712765		1	4063144	Affx-10091805	A	T	T	0.484336	0.00064227	0.00442773	0.884667
1	4156463	Affx-65565146	G	T	T	0.0128956	0.0128199	0.973567	0.044052	0.543106		1	4068094	Affx-10092850	T	C	C	0.321078	0.00480695	0.00474778	0.311319
1	4156802	Affx-10184964	C	T	T	0.0602151	0.0615297	0.994147	0.0207216	0.776938		1	4071256	Affx-10093331	A	G	G	0.381921	0.00460179	0.00456587	0.31352
1	4157700	Affx-65565164	T	A	A	0.0265373	0.0267616	0.966957	0.0307933	0.275186		1	4071354	Affx-10093365	G	A	A	0.0295823	0.0193093	0.0131364	0.141588
1	4160815	Affx-10185701	G	T	T	0.0702867	0.070648	1.008	0.0194039	0.681358		1	4071829	Affx-65564396	C	A	A	0.0159759	0.0214213	0.0177021	0.226242
1	4162346	Affx-10185886	C	T	T	0.266285	0.268239	0.983921	0.0111546	0.146172		1	4074194	Affx-10093798	G	A	A	0.0609796	-0.00479024	0.00926412	0.605105
1	4162624	Affx-10185905	C	T	T	0.0292024	0.0289337	1.00085	0.0294965	0.977112		1	4076809	Affx-10094134	C	T	T	0.0303224	-0.00909309	0.0129031	0.480987
1	4163499	Affx-10186022	C	A	A	0.125679	0.125444	1.00859	0.0149928	0.568197		1	4079470	Affx-10094502	G	A	A	0.0473624	-0.00511703	0.0104456	0.624225
1	4165027	Affx-10186191	C	T	T	0.0342486	0.0346238	0.97916	0.0272887	0.440266		1	4079871	Affx-10094557	T	C	C	0.231824	-0.0104552	0.00525205	0.0465181
1	4165347	Affx-10186221	C	T	T	0.037613	0.0386051	0.937117	0.0258914	0.0121272		1	4085555	Affx-10095194	T	C	C	0.371681	0.00393378	0.00457635	0.390018
1	4167574	Affx-10186507	G	A	A	0.485761	0.481634	1.01363	0.0099175	0.172117		1	4085968	Affx-10095225	C	A	A	0.0888239	-0.00610885	0.00778558	0.432668
1	4170403	Affx-10186892	T	C	C	0.0937074	0.0947612	0.990785	0.0169712	0.585418		1	4090969	Affx-10095850	C	A	A	0.138496	-0.0130475	0.00643349	0.0425561
1	4171234	Affx-10186997	G	A	A	0.0269762	0.0254845	1.02813	0.0307668	0.367187		1	4091089	Affx-10095866	C	T	T	0.0667398	-0.00413074	0.00887952	0.64179
1	4171269	Affx-10187002	A	G	G	0.127746	0.127615	1.00835	0.0148555	0.575475		1	4092868	Affx-10096123	C	A	A	0.0510684	0.0102392	0.0100822	0.309834
1	4171947	Affx-10187102	G	A	A	0.100691	0.101126	0.993154	0.016433	0.675909		1	4093027	Affx-10096134	G	T	T	0.350247	0.00700918	0.00464448	0.131266
1	4172555	Affx-35302743	T	C	C	0.0164606	0.0165691	1.01044	0.0388234	0.788984		1	4098480	Affx-10096986	C	T	T	0.0353373	0.0112384	0.0120185	0.349745
1	4172635	Affx-10187182	G	A	A	0.243157	0.245789	0.981954	0.0115045	0.11344		1	4098493	Affx-10096993	G	A	A	0.028043	0.0109623	0.0133695	0.412248
1	4173668	Affx-10187297	T	C	C	0.166329	0.168336	0.991873	0.0132717	0.538643		1	4098895	Affx-10097068	T	G	G	0.455229	0.000739396	0.0044617	0.868377
1	4174732	Affx-10187441	A	G	G	0.360323	0.365366	0.977596	0.0103178	0.0280885		1	4105963	Affx-10098281	C	A	A	0.0818789	0.00536428	0.00810508	0.508075
1	4174962	Affx-10187461	C	T	T	0.0630983	0.0640349	0.979562	0.0202896	0.308805		1	4108292	Affx-65564685	C	T	T	0.0123655	-0.00435822	0.0199549	0.827115
1	4178590	Affx-10187866	T	G	G	0.0601798	0.0619144	0.983971	0.0206958	0.434935		1	4108614	Affx-10098612	G	A	A	0.0226551	0.00744465	0.0148602	0.616388
1	4178968	Affx-10187902	G	A	A	0.250152	0.249938	1.01052	0.0114682	0.361306		1	4108825	Affx-10098684	A	C	C	0.0663952	0.0228709	0.00888868	0.0100825
1	4180367	Affx-10188034	G	A	A	0.235141	0.237198	0.988631	0.0116453	0.32618		1	4109493	Affx-10098771	T	C	C	0.278927	0.0041713	0.00493641	0.398109
1	4180611	Affx-65565382	G	A	A	0.0277708	0.0267132	1.02724	0.0303748	0.37623		1	4109988	Affx-10098828	C	T	T	0.113776	0.00176227	0.00699573	0.801114
1	4192014	Affx-10189328	A	G	G	0.0224715	0.0223925	1.02434	0.0334742	0.472445		1	4110189	Affx-10098870	C	A	A	0.451724	-0.00460266	0.00445588	0.301634
1	4194248	Affx-77295242	G	-	-	0.0429715	0.0445497	1.00026	0.0242918	0.99141		1	4111726	Affx-10099132	C	T	T	0.0666802	0.00824399	0.0088839	0.353425
1	4194623	Affx-10189669	T	C	C	0.236172	0.23626	1.00821	0.0116714	0.483692		1	4112557	Affx-10099221	C	T	T	0.163108	0.0044359	0.0059849	0.458585
1	4201687	Affx-10190500	A	G	G	0.016546	0.0153702	1.07973	0.0391043	0.0497945		1	4117792	Affx-65564773	G	A	A	0.0298353	0.0247236	0.0130069	0.0573297
1	4203003	Affx-10190625	G	T	T	0.104597	0.1051	1.01364	0.0161734	0.402288		1	4118930	Affx-10100034	G	A	A	0.161788	0.00370179	0.0060093	0.537889
1	4204531	Affx-10190820	G	A	A	0.0158954	0.0155086	1.03618	0.0398751	0.3728		1	4122946	Affx-10100627	A	G	G	0.352158	-0.00376065	0.00462055	0.415707
1	4205548	Affx-10190943	G	A	A	0.0121197	0.0124304	0.997906	0.0451552	0.962972		1	4126063	Affx-10101126	A	G	G	0.0371308	0.000636243	0.0117226	0.956716
1	4208191	Affx-10191278	C	T	T	0.343066	0.339532	1.00684	0.0104399	0.513903		1	4126249	Affx-10101138	T	C	C	0.44952	-0.00279296	0.00444691	0.529961
1	4211855	Affx-10191725	G	A	A	0.333489	0.333648	1.00174	0.0105109	0.86887		1	4127434	Affx-10101238	G	A	A	0.0670694	0.01005	0.0088912	0.258338
1	4214769	Affx-65565771	C	T	T	0.0221967	0.0221438	1.01459	0.033655	0.666931		1	4130923	Affx-10101630	T	C	C	0.0364781	-0.000391688	0.0118227	0.973571
1	4217542	Affx-10192544	A	G	G	0.0686468	0.0686206	0.996939	0.0196445	0.875968		1	4133491	Affx-10101987	G	A	A	0.275515	0.000979325	0.00495871	0.84344
1	4218271	Affx-10192637	A	C	C	0.272485	0.273808	0.996452	0.0110981	0.748762		1	4135477	Affx-10102218	C	T	T	0.447498	-0.00266119	0.00445153	0.549965
1	4218933	Affx-10192732	G	A	A	0.0263776	0.0258883	1.01204	0.0311465	0.700843		1	4140109	Affx-10103184	G	A	A	0.0637538	0.00993967	0.00908836	0.274102
1	4219126	Affx-10192747	G	A	A	0.17456	0.173418	1.00053	0.013045	0.967627		1	4143503	Affx-10140406	T	C	C	0.282978	-0.0106953	0.00491829	0.0296619
1	4220110	Affx-10192877	C	T	T	0.172694	0.17179	0.999413	0.0130923	0.964231		1	4147283	Affx-10183533	C	T	T	0.26662	-0.00443259	0.00499769	0.37512
1	4222940	Affx-10199058	G	A	A	0.0484551	0.0491596	0.999238	0.0230296	0.973602		1	4150208	Affx-10183952	C	T	T	0.0181329	0.00700852	0.0166045	0.672963
1	4228345	Affx-10209819	C	T	T	0.014032	0.0144591	0.990017	0.0418902	0.81071		1	4152566	Affx-10184311	C	T	T	0.0392827	0.00457548	0.0114118	0.688464
1	4229875	Affx-10213189	C	T	T	0.0591896	0.0600559	1.01042	0.0209001	0.61982		1	4156463	Affx-65565146	G	T	T	0.0127294	0.00335876	0.0198249	0.865465
1	4231202	Affx-10216142	C	T	T	0.480848	0.479854	1.00534	0.0099109	0.590814		1	4156802	Affx-10184964	C	T	T	0.0610553	-0.0130101	0.00924544	0.159374
1	4233472	Affx-65565940	C	T	T	0.0125972	0.0126921	1.03219	0.0443527	0.475004		1	4157700	Affx-65565164	T	A	A	0.0260559	0.00513354	0.013912	0.712127
1	4233940	Affx-10220877	A	G	G	0.0139888	0.0141353	0.976745	0.0421033	0.576253		1	4160815	Affx-10185701	G	T	T	0.0709456	0.0223919	0.00864105	0.00956167
1	4234207	Affx-10221381	G	C	C	0.0921369	0.0937666	1.00247	0.017081	0.885024		1	4162346	Affx-10185886	C	T	T	0.267228	-0.00354153	0.00499707	0.478499
1	4243687	Affx-10235535	G	A	A	0.0203399	0.0205529	1.01607	0.0349737	0.648581		1	4162624	Affx-10185905	C	T	T	0.0284145	-0.0038988	0.0133386	0.770062
1	4254300	Affx-10249902	T	C	C	0.156437	0.156121	1.00877	0.0136556	0.522583		1	4163499	Affx-10186022	C	A	A	0.125624	0.00225433	0.00670131	0.736569
1	4255144	Affx-10251374	G	T	T	0.376169	0.374393	1.00592	0.0101825	0.561945		1	4165027	Affx-10186191	C	T	T	0.0336317	0.00220734	0.0123273	0.85789
1	4256235	Affx-10253061	G	C	C	0.030028	0.0311639	0.99441	0.0289623	0.84654		1	4165347	Affx-10186221	C	T	T	0.0381947	-0.000963559	0.0115881	0.933732
1	4256724	Affx-10253732	T	C	C	0.394779	0.393622	1.00061	0.0101034	0.951984		1	4167574	Affx-10186507	G	A	A	0.483548	0.00257747	0.00444405	0.561928
1	4257191	Affx-10254565	C	T	T	0.351567	0.350875	1.00627	0.0103813	0.547324		1	4170403	Affx-10186892	T	C	C	0.0934134	0.000977343	0.00760972	0.897806
1	4267575	Affx-10269602	C	T	T	0.228586	0.227479	0.996727	0.0117737	0.780649		1	4171234	Affx-10186997	G	A	A	0.0258385	0.0181977	0.013976	0.192896
1	4274541	Affx-10278927	C	A	A	0.413116	0.412199	1.00178	0.010028	0.859486		1	4171269	Affx-10187002	A	G	G	0.127962	0.00151331	0.00663857	0.81968
1	4278352	Affx-10283685	A	C	C	0.253795	0.255147	0.994993	0.011367	0.658797		1	4171947	Affx-10187102	G	A	A	0.100117	0.00697279	0.00737173	0.34421
1	4281783	Affx-10288306	C	T	T	0.416846	0.417929	1.00368	0.0100678	0.715259		1	4172555	Affx-35302743	T	C	C	0.0166723	0.000280948	0.0172557	0.98701
1	4282975	Affx-10289875	A	G	G	0.160862	0.161233	1.00554	0.0134853	0.682078		1	4172635	Affx-10187182	G	A	A	0.244952	-0.0113984	0.00515277	0.0269631
1	4300661	Affx-10312788	T	C	C	0.0926614	0.0926164	1.00785	0.0170129	0.645593		1	4173668	Affx-10187297	T	C	C	0.166372	-1.38181e-05	0.00594408	0.998145
1	4301475	Affx-10313679	A	G	G	0.437295	0.436755	1.00077	0.0099792	0.938304		1	4174732	Affx-10187441	A	G	G	0.363477	-0.0155904	0.0046083	0.000716953
1	4303586	Affx-10316460	-	T	T	0.21834	0.215644	1.01107	0.0120182	0.359719		1	4174962	Affx-10187461	C	T	T	0.0632251	-0.0164861	0.00909279	0.0698201
1	4304178	Affx-65566546	C	G	G	0.0123799	0.0129877	0.963905	0.0443479	0.407133		1	4178590	Affx-10187866	T	G	G	0.0605054	-0.00849136	0.00928514	0.36045
1	4307862	Affx-10321768	C	T	T	0.132194	0.132354	1.00548	0.0145987	0.707921		1	4178968	Affx-10187902	G	A	A	0.250142	0.00907405	0.00514078	0.077548
1	4307920	Affx-10321824	A	G	G	0.334618	0.336639	0.989987	0.0104982	0.337754		1	4180367	Affx-10188034	G	A	A	0.237784	-0.0133278	0.00521025	0.010529
1	4307966	Affx-10321884	A	G	G	0.452444	0.452438	0.997644	0.00993898	0.812391		1	4180611	Affx-65565382	G	A	A	0.0279223	-0.0400775	0.0135013	0.00299412
1	4308654	Affx-65566590	G	T	T	0.0278618	0.0276981	0.994843	0.0301734	0.863934		1	4192014	Affx-10189328	A	G	G	0.022375	0.0177223	0.0149581	0.2361
1	4310014	Affx-10324521	C	T	T	0.28588	0.285977	0.997291	0.0109841	0.804968		1	4194248	Affx-77295242	G	-	-	0.0433794	-0.00500746	0.010882	0.645401
1	4310325	Affx-10324859	A	G	G	0.189933	0.19193	0.993617	0.0125895	0.611026		1	4194623	Affx-10189669	T	C	C	0.236038	0.0117147	0.00523685	0.0252903
1	4311889	Affx-10326836	C	T	T	0.135608	0.133006	1.01731	0.0145208	0.237271		1	4201687	Affx-10190500	A	G	G	0.0154014	0.0285017	0.0179504	0.112335
1	4316768	Affx-76198951	-	A	A	0.128527	0.128475	0.999604	0.0148046	0.978653		1	4203003	Affx-10190625	G	T	T	0.105093	0.0144891	0.0072361	0.0452512
1	4316972	Affx-10333412	C	T	T	0.039898	0.0400487	1.00832	0.0253555	0.743956		1	4204531	Affx-10190820	G	A	A	0.0162262	-0.00696047	0.0175162	0.691094
1	4320135	Affx-10337554	T	C	C	0.493252	0.496444	0.98733	0.00993068	0.199128		1	4205548	Affx-10190943	G	A	A	0.0121713	0.0165015	0.0201907	0.413768
1	4320284	Affx-10337754	A	C	C	0.0782531	0.0794235	0.991196	0.0183604	0.63007		1	4208191	Affx-10191278	C	T	T	0.340386	0.00737643	0.00468765	0.115586
1	4320458	Affx-10337925	G	A	A	0.0362926	0.0359097	1.02731	0.0265472	0.310065		1	4211855	Affx-10191725	G	A	A	0.333358	0.00493778	0.00471866	0.295361
1	4323678	Affx-10342259	A	G	G	0.0530516	0.0531453	0.990287	0.0221928	0.660085		1	4214769	Affx-65565771	C	T	T	0.0221921	0.00743362	0.0150217	0.620702
1	4323996	Affx-10342523	C	T	T	0.19649	0.198939	0.996226	0.0124537	0.761447		1	4217542	Affx-10192544	A	G	G	0.0691714	-0.00669952	0.00875536	0.44416
1	4325119	Affx-10343541	C	T	T	0.39725	0.396416	0.993528	0.0101264	0.52141		1	4218271	Affx-10192637	A	C	C	0.272358	0.00952378	0.00497783	0.0557204
1	4325568	Affx-10344004	G	A	A	0.0128425	0.0133006	0.967046	0.0437736	0.443967		1	4218933	Affx-10192732	G	A	A	0.026391	-0.00284365	0.0138459	0.837277
1	4329202	Affx-10347978	G	A	A	0.0404597	0.0422287	0.960808	0.0249517	0.109088		1	4219126	Affx-10192747	G	A	A	0.172775	0.00755882	0.00586815	0.197711
1	4330372	Affx-10349193	T	C	C	0.416159	0.417398	1.0035	0.0100675	0.728519		1	4220110	Affx-10192877	C	T	T	0.171246	0.00655561	0.00588519	0.265318
1	4334960	Affx-10354893	G	A	A	0.126893	0.125989	1.0108	0.0148779	0.470246		1	4222940	Affx-10199058	G	A	A	0.0490766	-0.0199041	0.0102449	0.0520398
1	4337468	Affx-10357771	A	G	G	0.390417	0.392859	1.00096	0.0101615	0.925005		1	4228345	Affx-10209819	C	T	T	0.0142209	0.0151134	0.0186891	0.418703
1	4343001	Affx-65566895	C	A	A	0.0387509	0.0401186	0.965124	0.025556	0.164817		1	4229875	Affx-10213189	C	T	T	0.0601479	-0.00583236	0.00932137	0.531514
1	4346675	Affx-10369221	G	A	A	0.133913	0.13579	0.979429	0.014522	0.152334		1	4231202	Affx-10216142	C	T	T	0.480925	-0.0033451	0.00443835	0.451042
1	4346973	Affx-10369609	C	T	T	0.067456	0.0701772	0.965261	0.0196402	0.0718247		1	4233472	Affx-65565940	C	T	T	0.0126583	0.0145525	0.0198022	0.462407
1	4348115	Affx-65566935	G	A	A	0.0322879	0.0327848	0.985103	0.0281089	0.593374		1	4233940	Affx-10220877	A	G	G	0.0145963	2.73304e-05	0.0184584	0.998819
1	4348380	Affx-10374126	C	T	T	0.166923	0.168929	0.998732	0.0132727	0.923814		1	4234207	Affx-10221381	G	C	C	0.0936197	-0.00013585	0.00761309	0.985763
1	4349436	Affx-10375342	T	C	C	0.458347	0.459741	1.00162	0.00995232	0.870457		1	4243687	Affx-10235535	G	A	A	0.0205165	-0.0150369	0.015653	0.336737
1	4353410	Affx-65566981	G	A	A	0.0383576	0.0375392	1.01074	0.0258027	0.678806		1	4254300	Affx-10249902	T	C	C	0.155829	0.00788425	0.0061071	0.196708
1	4360348	Affx-10389166	T	G	G	0.225486	0.220832	1.01736	0.0119207	0.148684		1	4255144	Affx-10251374	G	T	T	0.374571	0.0033085	0.00455868	0.467988
1	4361300	Affx-10390367	G	A	A	0.100457	0.100804	0.991241	0.0164535	0.592875		1	4256235	Affx-10253061	G	C	C	0.0305607	-0.000720603	0.012881	0.955387
1	4364142	Affx-10394295	A	G	G	0.284489	0.286631	0.989887	0.0109872	0.354886		1	4256724	Affx-10253732	T	C	C	0.393166	0.00276097	0.00452665	0.541905
1	4367023	Affx-10397849	G	A	A	0.139487	0.137182	1.01949	0.0143377	0.178273		1	4257191	Affx-10254565	C	T	T	0.351861	0.000459356	0.00464199	0.921173
1	4367502	Affx-10398461	C	T	T	0.323249	0.322185	1.01089	0.0106224	0.307961		1	4267575	Affx-10269602	C	T	T	0.2275	-0.000522865	0.00526897	0.920952
1	4374235	Affx-10406877	C	A	A	0.419391	0.418883	1.00604	0.0100446	0.548629		1	4274541	Affx-10278927	C	A	A	0.411542	0.00386289	0.00449033	0.389642
1	4383539	Affx-65567290	T	C	C	0.0227491	0.0240595	0.945266	0.03287	0.0868086		1	4278352	Affx-10283685	A	C	C	0.254739	-0.00313674	0.005093	0.537968
1	4384005	Affx-10420590	T	C	C	0.0214073	0.0207253	1.01548	0.0342857	0.654088		1	4281783	Affx-10288306	C	T	T	0.418109	0.00164871	0.00450282	0.714253
1	4384479	Affx-10421250	G	T	T	0.0663927	0.0690381	0.969562	0.0197475	0.117511		1	4282975	Affx-10289875	A	G	G	0.161076	0.0057107	0.00602843	0.343491
1	4387879	Affx-10425439	C	A	A	0.46034	0.457866	1.01023	0.00996413	0.307195		1	4300661	Affx-10312788	T	C	C	0.0922404	0.0064576	0.00764731	0.398433
1	4389144	Affx-10426993	A	G	G	0.0947252	0.0949545	0.996452	0.0168652	0.83309		1	4301475	Affx-10313679	A	G	G	0.436727	0.00248007	0.00446729	0.578786
1	4390789	Affx-65567365	G	A	A	0.0175027	0.017025	1.03016	0.0379821	0.434074		1	4303586	Affx-10316460	-	T	T	0.216892	-0.00512303	0.00537477	0.340509
1	4409808	Affx-10450891	T	G	G	0.0619557	0.0601224	1.0402	0.0207381	0.0573526		1	4304178	Affx-65566546	C	G	G	0.0124722	0.00228169	0.0200625	0.909453
1	4409864	Affx-10450934	C	T	T	0.0965298	0.0967697	0.997497	0.0167416	0.881021		1	4307862	Affx-10321768	C	T	T	0.132543	0.00391734	0.0065354	0.548905
1	4417483	Affx-10459622	A	G	G	0.0284267	0.0283495	1.02022	0.029682	0.499949		1	4307920	Affx-10321824	A	G	G	0.337505	-0.00953968	0.00468443	0.041706
1	4423527	Affx-10466872	G	A	A	0.428613	0.42585	1.01253	0.0100533	0.215586		1	4307966	Affx-10321884	A	G	G	0.453167	-8.51592e-05	0.00444803	0.984725
1	4426462	Affx-10470203	G	A	A	0.0697516	0.0729943	0.959812	0.0193277	0.0338183		1	4308654	Affx-65566590	G	T	T	0.0280375	0.0104511	0.0134457	0.436991
1	4426850	Affx-10470765	G	-	-	0.200093	0.201171	0.991236	0.0123938	0.47756		1	4310014	Affx-10324521	C	T	T	0.285013	0.00951776	0.00490223	0.0521984
1	4428719	Affx-10473457	A	G	G	0.444626	0.443273	1.00687	0.00998679	0.492912		1	4310325	Affx-10324859	A	G	G	0.193101	-0.0129067	0.00561843	0.0216094
1	4431385	Affx-10476677	C	T	T	0.0545283	0.0545748	1.00715	0.0217444	0.743199		1	4311889	Affx-10326836	C	T	T	0.134506	-0.000677049	0.00650308	0.917081
1	4437253	Affx-10483773	A	G	G	0.0713835	0.074208	0.967166	0.0191516	0.0812985		1	4316768	Affx-76198951	-	A	A	0.127583	0.00103093	0.0066615	0.877011
1	4438424	Affx-77648984	-	GAGCTA	GAGCTA	0.105561	0.10539	0.990079	0.0161095	0.535973		1	4316972	Affx-10333412	C	T	T	0.0396679	-0.00352673	0.0113717	0.756461
1	4442669	Affx-65567797	C	T	T	0.0313526	0.0312936	0.999813	0.0285087	0.994771		1	4320135	Affx-10337554	T	C	C	0.494371	0.00523726	0.00444886	0.239113
1	4442780	Affx-10491842	C	T	T	0.0143427	0.0143433	1.02046	0.0418137	0.628164		1	4320284	Affx-10337754	A	C	C	0.0786199	-0.0122306	0.00824305	0.13788
1	4443042	Affx-10492207	C	T	T	0.0562987	0.0558942	1.00146	0.0214966	0.945992		1	4320458	Affx-10337925	G	A	A	0.0356672	0.00458213	0.0119419	0.7012
1	4443757	Affx-65567803	A	C	C	0.036259	0.0360715	1.02009	0.0266114	0.45476		1	4323678	Affx-10342259	A	G	G	0.053508	-0.0107202	0.00987261	0.277547
1	4443844	Affx-10493132	A	G	G	0.262946	0.267057	0.990734	0.0112539	0.4081		1	4323996	Affx-10342523	C	T	T	0.197528	-0.00628418	0.00557625	0.259764
1	4444140	Affx-10493595	A	G	G	0.321003	0.324479	0.993382	0.0106051	0.531264		1	4325119	Affx-10343541	C	T	T	0.396503	0.000778243	0.00453007	0.863599
1	4449319	Affx-10501068	A	C	C	0.415739	0.418523	0.989291	0.0100531	0.284188		1	4325568	Affx-10344004	G	A	A	0.012748	0.0120175	0.0197697	0.543272
1	4452367	Affx-10504363	A	G	G	0.0548639	0.0567831	0.966363	0.0216454	0.113934		1	4329202	Affx-10347978	G	A	A	0.0411598	-0.00931817	0.0111522	0.403415
1	4454029	Affx-10506740	A	G	G	0.0159486	0.0164779	0.954255	0.0395084	0.23595		1	4330372	Affx-10349193	T	C	C	0.417657	-0.00402641	0.0045069	0.371651
1	4459532	Affx-10514164	C	A	A	0.0400328	0.0397719	1.00819	0.0252423	0.746577		1	4334960	Affx-10354893	G	A	A	0.12617	-0.000874936	0.00667025	0.895641
1	4459809	Affx-10514526	T	-	-	0.248035	0.250447	0.986584	0.0114888	0.239729		1	4337468	Affx-10357771	A	G	G	0.392326	-0.00606571	0.00454422	0.181939
1	4460573	Affx-65567974	C	A	A	0.0176589	0.0174001	0.991729	0.0376361	0.825355		1	4343001	Affx-65566895	C	A	A	0.0401159	-0.0157298	0.0113025	0.164015
1	4461676	Affx-10516945	C	T	T	0.229295	0.23152	0.989843	0.0118165	0.387634		1	4346675	Affx-10369221	G	A	A	0.135092	-0.0024242	0.00648572	0.708573
1	4463264	Affx-10518993	G	A	A	0.0297942	0.0302409	0.972517	0.0290871	0.33803		1	4346973	Affx-10369609	C	T	T	0.069355	-0.0169364	0.00871488	0.0519715
1	4463297	Affx-10519017	T	C	C	0.0101353	0.0104116	0.987209	0.0494359	0.794549		1	4348115	Affx-65566935	G	A	A	0.0322759	-0.00243732	0.0126004	0.846621
1	4466405	Affx-65568046	C	T	T	0.0274741	0.0269458	1.02061	0.0304542	0.503025		1	4348380	Affx-10374126	C	T	T	0.167757	-0.00649569	0.00593294	0.273585
1	4466890	Affx-10523912	C	T	T	0.0282136	0.0285937	0.991802	0.029958	0.783492		1	4349436	Affx-10375342	T	C	C	0.459708	-0.00314209	0.00445146	0.480279
1	4469838	Affx-10527414	G	A	A	0.0774216	0.0765027	1.02041	0.0186036	0.277425		1	4353410	Affx-65566981	G	A	A	0.0386093	0.0170249	0.0114872	0.138324
1	4474140	Affx-10532855	T	C	C	0.0317208	0.0331682	0.9452	0.0281024	0.0449121		1	4360348	Affx-10389166	T	G	G	0.222526	0.0105631	0.00532949	0.0474816
1	4474900	Affx-10533715	C	T	T	0.0213862	0.0202677	1.10934	0.0345894	0.0027017		1	4361300	Affx-10390367	G	A	A	0.0999762	0.00516154	0.00738307	0.484488
1	4480735	Affx-10541351	G	A	A	0.032931	0.0343133	0.955339	0.0276286	0.0981908		1	4364142	Affx-10394295	A	G	G	0.286196	-0.00682612	0.00491007	0.164463
1	4481490	Affx-10542338	G	A	A	0.173846	0.177158	0.978966	0.0131258	0.105321		1	4367023	Affx-10397849	G	A	A	0.138202	0.00646452	0.00644265	0.315673
1	4489270	Affx-10550369	G	A	A	0.0308517	0.0317171	0.973812	0.0285311	0.352307		1	4367502	Affx-10398461	C	T	T	0.322988	0.00214194	0.00475234	0.652197
1	4491031	Affx-65568263	C	T	T	0.0322328	0.0328821	0.973474	0.0279654	0.336384		1	4374235	Affx-10406877	C	A	A	0.419093	0.0027906	0.00449709	0.534907
1	4491360	Affx-10552597	T	C	C	0.0174232	0.0176378	1.01932	0.0376022	0.610795		1	4383539	Affx-65567290	T	C	C	0.0236013	-0.0165796	0.0146215	0.256832
1	4494850	Affx-65568316	C	G	G	0.0182844	0.0186046	1.02165	0.036828	0.560868		1	4384005	Affx-10420590	T	C	C	0.020979	0.02146	0.0154807	0.165677
1	4499841	Affx-10563630	C	T	T	0.184672	0.183524	1.00564	0.0127972	0.660315		1	4384479	Affx-10421250	G	T	T	0.0681805	-0.0188541	0.00877308	0.0316297
1	4501105	Affx-10565297	C	A	A	0.0164203	0.0163859	1.03079	0.0388566	0.435149		1	4387316	Affx-65567335	G	A	A	0.0130466	-0.0200476	0.0196623	0.307923
1	4504753	Affx-10569444	T	C	C	0.0194438	0.0195837	0.988884	0.0357021	0.754205		1	4387879	Affx-10425439	C	A	A	0.460025	0.00376627	0.00445456	0.397841
1	4505430	Affx-10570402	C	T	T	0.214403	0.213518	0.994056	0.0120692	0.621357		1	4389144	Affx-10426993	A	G	G	0.0943923	0.00763561	0.00757432	0.313413
1	4505846	Affx-10570928	T	C	C	0.150509	0.148922	1.01461	0.0138878	0.296244		1	4390789	Affx-65567365	G	A	A	0.0168968	0.0126498	0.017198	0.462011
1	4507959	Affx-10573514	C	T	T	0.0197603	0.0199697	0.960697	0.0354927	0.258597		1	4409808	Affx-10450891	T	G	G	0.0599097	0.011428	0.00933853	0.221051
1	4510216	Affx-10576465	T	C	C	0.214147	0.212792	0.998313	0.0120783	0.888796		1	4409864	Affx-10450934	C	T	T	0.0963337	0.00743018	0.00751775	0.322983
1	4511184	Affx-10577496	G	A	A	0.0558584	0.0544584	1.02237	0.0216397	0.306605		1	4417483	Affx-10459622	A	G	G	0.028054	0.0147852	0.0133832	0.269267
1	4513929	Affx-10581170	T	C	C	0.126264	0.12447	1.01337	0.0149753	0.375276		1	4423527	Affx-10466872	G	A	A	0.42786	0.00257153	0.00450258	0.567916
1	4516585	Affx-65568522	G	A	A	0.054325	0.0531095	1.01459	0.0220288	0.510698		1	4426462	Affx-10470203	G	A	A	0.0713301	-0.02667	0.00860111	0.00193073
1	4518111	Affx-10586889	G	A	A	0.0232734	0.0234916	0.991404	0.0328693	0.79283		1	4426850	Affx-10470765	G	-	-	0.199749	-0.00151439	0.00553867	0.78453
1	4518435	Affx-10587423	A	G	G	0.017849	0.0175501	1.00619	0.0373832	0.868863		1	4428719	Affx-10473457	A	G	G	0.444818	0.000842083	0.00447378	0.8507
1	4521563	Affx-10590962	A	G	G	0.0388606	0.0390707	0.996149	0.0255855	0.880131		1	4431385	Affx-10476677	C	T	T	0.0544373	0.00593174	0.00975688	0.543219
1	4522036	Affx-10591544	C	T	T	0.211407	0.210827	0.993092	0.0121313	0.567746		1	4437253	Affx-10483773	A	G	G	0.0729293	-0.0293858	0.0085211	0.00056374
1	4523913	Affx-10593835	A	G	G	0.234921	0.234487	1.00816	0.0117068	0.487612		1	4438424	Affx-77648984	-	GAGCTA	GAGCTA	0.105067	0.00107995	0.00721512	0.881018
1	4524632	Affx-10594740	G	C	C	0.0309803	0.0308381	1.01571	0.0286319	0.586263		1	4442669	Affx-65567797	C	T	T	0.0309735	-0.00365381	0.0128029	0.775346
1	4524816	Affx-35303173	G	T	T	0.0202206	0.0204012	0.988714	0.0350253	0.745886		1	4442780	Affx-10491842	C	T	T	0.0143305	-0.0203174	0.0186604	0.276244
1	4530490	Affx-10601759	T	C	C	0.387698	0.385064	1.00532	0.0101806	0.602367		1	4443042	Affx-10492207	C	T	T	0.0563792	0.00168308	0.00961709	0.861072
1	4544044	Affx-10618643	T	A	A	0.28472	0.282549	1.00813	0.0109842	0.461112		1	4443757	Affx-65567803	A	C	C	0.0368378	-0.00268103	0.0117735	0.819867
1	4546132	Affx-10621704	T	C	C	0.32693	0.324163	1.01066	0.0105937	0.317009		1	4443844	Affx-10493132	A	G	G	0.265461	-0.0134866	0.00502532	0.00728182
1	4546232	Affx-10621819	A	G	G	0.267077	0.266482	1.00648	0.011223	0.564749		1	4444140	Affx-10493595	A	G	G	0.323185	-0.0107795	0.00474507	0.0231047
1	4551092	Affx-10628021	T	C	C	0.0204726	0.020693	1.00924	0.0348664	0.79189		1	4449319	Affx-10501068	A	C	C	0.416922	-0.00952262	0.00449808	0.0342586
1	4552642	Affx-78286994	GGA	-	-	0.172984	0.172114	1.0033	0.0130832	0.80108		1	4452367	Affx-10504363	A	G	G	0.0556234	-0.0311766	0.00965808	0.00124686
1	4554762	Affx-10632948	C	T	T	0.146519	0.144618	1.0117	0.0140772	0.408779		1	4454029	Affx-10506740	A	G	G	0.016593	-0.0253611	0.0174064	0.145119
1	4561133	Affx-10642139	T	G	G	0.0291369	0.0284148	1.02209	0.0296201	0.460639		1	4459532	Affx-10514164	C	A	A	0.0396818	0.00282588	0.0113599	0.803547
1	4563850	Affx-65568989	A	G	G	0.0163673	0.0159766	1.00788	0.03908	0.840796		1	4459809	Affx-10514526	T	-	-	0.250221	-0.00220737	0.00512334	0.666582
1	4564366	Affx-10645599	G	A	A	0.12889	0.12787	1.00567	0.0148198	0.70261		1	4460573	Affx-65567974	C	A	A	0.017536	0.0233375	0.016866	0.166455
1	4567422	Affx-10649174	A	C	C	0.143537	0.142061	1.01328	0.0141659	0.35186		1	4461676	Affx-10516945	C	T	T	0.231601	-0.00416472	0.00526499	0.428933
1	4568639	Affx-10650907	C	T	T	0.110136	0.108092	1.01856	0.0158852	0.246958		1	4463264	Affx-10518993	G	A	A	0.0299736	0.0149986	0.0130076	0.248884
1	4569348	Affx-10651909	T	C	C	0.035343	0.0362299	0.983523	0.026725	0.534161		1	4463297	Affx-10519017	T	C	C	0.0100842	0.0100827	0.0222211	0.650013
1	4572637	Affx-10655680	C	G	G	0.0262301	0.0267972	0.94538	0.030811	0.0683042		1	4466405	Affx-65568046	C	T	T	0.0270082	0.00783761	0.0136998	0.567256
1	4572768	Affx-10655875	A	C	C	0.100859	0.0985459	1.01945	0.0165424	0.244258		1	4466511	Affx-10523420	G	A	A	0.0137351	0.00678825	0.0192287	0.724069
1	4573162	Affx-10656365	G	T	T	0.235194	0.237586	0.987799	0.0117001	0.294093		1	4466890	Affx-10523912	C	T	T	0.0280142	-0.0102427	0.0134242	0.445463
1	4573494	Affx-10656718	A	G	G	0.354694	0.355053	0.998394	0.0103625	0.876772		1	4469838	Affx-10527414	G	A	A	0.0776336	0.0107648	0.00828833	0.19402
1	4580842	Affx-10665232	C	T	T	0.399057	0.400415	0.990855	0.0101268	0.364313		1	4474140	Affx-10532855	T	C	C	0.0322895	-0.0163117	0.0125752	0.19459
1	4581682	Affx-10666231	A	G	G	0.285723	0.284887	0.99999	0.010961	0.99927		1	4474900	Affx-10533715	C	T	T	0.0211256	0.0189229	0.015395	0.219015
1	4581924	Affx-10666527	G	A	A	0.0385489	0.0396936	0.968031	0.0255729	0.203889		1	4480735	Affx-10541351	G	A	A	0.0333565	-0.0191297	0.0123852	0.122455
1	4582455	Affx-10667223	C	T	T	0.035247	0.0351593	1.01769	0.0269413	0.51507		1	4481490	Affx-10542338	G	A	A	0.176191	-0.0121576	0.00582588	0.0369059
1	4583422	Affx-10668435	T	C	C	0.352513	0.350459	1.01363	0.0103886	0.192584		1	4489270	Affx-10550369	G	A	A	0.0308208	0.014054	0.0128272	0.27324
1	4584147	Affx-10669292	A	G	G	0.217191	0.215058	1.01055	0.0120006	0.381805		1	4491031	Affx-65568263	C	T	T	0.0332748	-0.0228245	0.0123711	0.0650428
1	4586903	Affx-10672394	T	C	C	0.223402	0.221114	1.01328	0.0119187	0.26847		1	4491360	Affx-10552597	T	C	C	0.0173067	-0.0108548	0.0169623	0.522214
1	4588765	Affx-10674920	C	T	T	0.220788	0.22118	0.993906	0.0119476	0.608886		1	4494850	Affx-65568316	C	G	G	0.0188294	-0.0039826	0.0163043	0.807025
1	4599027	Affx-10688691	A	G	G	0.0349422	0.0342872	1.01107	0.0272138	0.685763		1	4499841	Affx-10563630	C	T	T	0.18265	0.0143126	0.00573831	0.0126248
1	4599611	Affx-10689523	C	T	T	0.0344606	0.0342427	1.02629	0.0272446	0.340829		1	4501105	Affx-10565297	C	A	A	0.0162167	-0.0109544	0.0175288	0.532012
1	4602348	Affx-10693341	C	A	A	0.202699	0.206231	0.97627	0.0123086	0.0510379		1	4504753	Affx-10569444	T	C	C	0.0190533	0.0191868	0.0162177	0.236782
1	4604554	Affx-10696185	A	C	C	0.279625	0.283354	0.978994	0.0110345	0.0543653		1	4505430	Affx-10570402	C	T	T	0.212487	-0.00332194	0.00541962	0.539913
1	4608610	Affx-10701261	G	A	A	0.351822	0.35049	1.00944	0.0103902	0.366004		1	4505846	Affx-10570928	T	C	C	0.148687	0.0134856	0.00623537	0.0305621
1	4617027	Affx-10712244	C	T	T	0.415093	0.41212	1.02017	0.0100886	0.0477459		1	4507959	Affx-10573514	C	T	T	0.0197857	0.00610308	0.0159107	0.701288
1	4622455	Affx-10717881	T	C	C	0.0593353	0.0602345	0.987117	0.0209689	0.536322		1	4510216	Affx-10576465	T	C	C	0.211905	-0.00108543	0.00542234	0.841342
1	4624245	Affx-10720317	T	C	C	0.39806	0.394886	1.01873	0.0101485	0.067448		1	4511184	Affx-10577496	G	A	A	0.0547237	0.0178785	0.00973933	0.0664053
1	4624786	Affx-10720929	A	G	G	0.0486745	0.048209	1.00498	0.0231776	0.830329		1	4513929	Affx-10581170	T	C	C	0.124708	0.0148286	0.00672362	0.0274249
1	4630646	Affx-10728446	T	C	C	0.0146572	0.0144371	0.978813	0.0416325	0.606998		1	4516585	Affx-65568522	G	A	A	0.0526857	0.0278442	0.00992072	0.00500658
1	4632465	Affx-10730483	A	G	G	0.441124	0.445804	0.97539	0.0100144	0.012838		1	4518111	Affx-10586889	G	A	A	0.0231353	0.0133343	0.014768	0.366573
1	4633470	Affx-10731644	A	G	G	0.0897193	0.0878234	1.01043	0.0173534	0.549962		1	4518435	Affx-10587423	A	G	G	0.0175889	0.00659428	0.0168873	0.696176
1	4636793	Affx-35303318	C	T	T	0.0544601	0.0541318	1.00587	0.021882	0.789191		1	4521563	Affx-10590962	A	G	G	0.0389936	-0.0202735	0.0114479	0.0765739
1	4638987	Affx-10737700	C	A	A	0.0222837	0.0228876	0.98146	0.0334364	0.575682		1	4522036	Affx-10591544	C	T	T	0.209578	0.000221576	0.00544158	0.96752
1	4641198	Affx-10739791	T	C	C	0.309499	0.307984	1.01129	0.0107473	0.296241		1	4523913	Affx-10593835	A	G	G	0.235225	0.00346111	0.00522845	0.507988
1	4641830	Affx-10740503	A	G	G	0.0200136	0.0201057	1.00411	0.0353926	0.907748		1	4524632	Affx-10594740	G	C	C	0.0311529	-0.0120255	0.0127944	0.347268
1	4643287	Affx-10742118	A	G	G	0.0927324	0.0906247	1.01913	0.0171256	0.268418		1	4524816	Affx-35303173	G	T	T	0.0200613	-0.016704	0.0158013	0.290455
1	4643312	Affx-65569687	G	A	A	0.0339541	0.0354543	0.971531	0.0271575	0.287555		1	4530490	Affx-10601759	T	C	C	0.384393	0.00616526	0.00456415	0.176762
1	4645871	Affx-10744598	G	A	A	0.208115	0.206396	1.01775	0.0122215	0.150077		1	4544044	Affx-10618643	T	A	A	0.282012	0.00891796	0.00492474	0.0701675
1	4646695	Affx-10745782	C	T	T	0.347279	0.345434	1.01106	0.0104212	0.290996		1	4546132	Affx-10621704	T	C	C	0.323925	0.00755772	0.00474828	0.111461
1	4648102	Affx-10747850	T	C	C	0.276836	0.280597	0.972187	0.0110824	0.0109197		1	4546232	Affx-10621819	A	G	G	0.268288	-0.000818777	0.00500467	0.870044
1	4652381	Affx-10753450	G	T	T	0.0837772	0.085126	0.984743	0.0178151	0.388143		1	4551092	Affx-10628021	T	C	C	0.0202934	0.0141394	0.0157403	0.369031
1	4657022	Affx-65569775	C	T	T	0.0529271	0.0538001	0.973227	0.0220055	0.217496		1	4552642	Affx-78286994	GGA	-	-	0.171571	0.00398087	0.00587177	0.497794
1	4657280	Affx-10759470	T	C	C	0.0959533	0.095717	1.01286	0.0168038	0.447045		1	4554762	Affx-10632948	C	T	T	0.144923	0.00840415	0.00631703	0.183391
1	4662604	Affx-10766927	C	T	T	0.0734003	0.0729867	1.00814	0.0190237	0.67018		1	4555874	Affx-10634761	G	T	T	0.161872	0.00403709	0.00605792	0.505148
1	4664074	Affx-10768779	A	G	G	0.149163	0.1493	1.00454	0.0139162	0.74457		1	4561133	Affx-10642139	T	G	G	0.0296808	-0.0204325	0.0130401	0.117143
1	4671868	Affx-10778859	G	A	A	0.45857	0.459611	0.996859	0.00993871	0.75161		1	4563850	Affx-65568989	A	G	G	0.0158444	0.0265943	0.017727	0.133561
1	4672274	Affx-10779312	A	G	G	0.0229978	0.022981	0.987968	0.0331552	0.715036		1	4564366	Affx-10645599	G	A	A	0.127926	0.00901629	0.00664695	0.174957
1	4673295	Affx-10780371	T	C	C	0.291881	0.293779	0.991451	0.010915	0.43153		1	4567422	Affx-10649174	A	C	C	0.142262	0.0116216	0.00634514	0.0670172
1	4677633	Affx-10785585	G	A	A	0.238406	0.239538	0.995488	0.0116027	0.696706		1	4568639	Affx-10650907	C	T	T	0.108815	0.0115162	0.00711436	0.105508
1	4678728	Affx-10786892	G	A	A	0.221038	0.217193	1.01672	0.0119414	0.164968		1	4569348	Affx-10651909	T	C	C	0.0352799	0.0118139	0.0120122	0.325369
1	4686570	Affx-10795976	C	T	T	0.082494	0.0820992	1.00539	0.0179918	0.765163		1	4572637	Affx-10655680	C	G	G	0.0262547	-0.0298001	0.0138726	0.0317065
1	4686576	Affx-10795988	T	C	C	0.470236	0.473563	0.989924	0.00994466	0.3085		1	4572768	Affx-10655875	A	C	C	0.0998192	0.0135723	0.00738862	0.066225
1	4689953	Affx-10800427	G	C	C	0.130281	0.132434	0.991657	0.0147069	0.568906		1	4573162	Affx-10656365	G	T	T	0.237006	-0.00541914	0.00522406	0.299579
1	4691935	Affx-10802672	G	A	A	0.197771	0.1966	1.00001	0.0123906	0.999419		1	4573494	Affx-10656718	A	G	G	0.35548	0.0016963	0.00463317	0.714276
1	4693041	Affx-10803902	T	C	C	0.0691224	0.068682	1.00729	0.0196205	0.71128		1	4580842	Affx-10665232	C	T	T	0.400149	-0.00210644	0.00452235	0.64137
1	4693729	Affx-65570022	T	G	G	0.0791179	0.077893	1.01513	0.0183726	0.413685		1	4581682	Affx-10666231	A	G	G	0.285325	-0.00147716	0.0049031	0.763208
1	4695441	Affx-10806790	G	A	A	0.0383664	0.0374898	1.03336	0.0259277	0.205601		1	4581924	Affx-10666527	G	A	A	0.0393671	-0.0203814	0.011405	0.073931
1	4696541	Affx-10808108	A	G	G	0.362992	0.363673	1.0095	0.0103222	0.359845		1	4582455	Affx-10667223	C	T	T	0.0350427	-0.0153687	0.0120436	0.201927
1	4698109	Affx-10809698	A	G	G	0.278851	0.279307	1.0025	0.0110724	0.821909		1	4583422	Affx-10668435	T	C	C	0.352103	0.00826443	0.00464023	0.0749089
1	4703199	Affx-35303392	G	A	A	0.0762114	0.0733056	1.0327	0.0188036	0.0870065		1	4584147	Affx-10669292	A	G	G	0.21536	0.000197029	0.00539122	0.970847
1	4705895	Affx-10818112	T	C	C	0.162202	0.163064	0.986358	0.0134475	0.307032		1	4586903	Affx-10672394	T	C	C	0.221396	0.000877791	0.00535048	0.869685
1	4706343	Affx-10818621	G	A	A	0.020056	0.0199783	0.997703	0.0354107	0.948218		1	4588765	Affx-10674920	C	T	T	0.219594	-0.00131868	0.00535382	0.805446
1	4707336	Affx-10819709	T	C	C	0.0222292	0.0228996	1.00443	0.0335426	0.895043		1	4599027	Affx-10688691	A	G	G	0.034648	-0.00667531	0.0122227	0.584971
1	4709765	Affx-10822518	G	T	T	0.0725827	0.0710466	1.02054	0.0191801	0.289088		1	4599611	Affx-10689523	C	T	T	0.0343191	-0.0145132	0.0121519	0.232356
1	4710005	Affx-10822809	C	T	T	0.494286	0.493786	1.00323	0.00993611	0.745826		1	4602348	Affx-10693341	C	A	A	0.205928	-0.0116348	0.00548654	0.0339569
1	4712657	Affx-10826220	G	A	A	0.23318	0.233598	1.00629	0.0116683	0.590867		1	4604554	Affx-10696185	A	C	C	0.283234	-0.0122658	0.00493238	0.012892
1	4713929	Affx-65570213	G	A	A	0.0183338	0.0182433	1.0009	0.0368589	0.980604		1	4608610	Affx-10701261	G	A	A	0.351337	0.00950169	0.00464003	0.0405858
1	4715768	Affx-10829772	G	A	A	0.276588	0.276784	0.997641	0.0110804	0.831221		1	4617027	Affx-10712244	C	T	T	0.411687	0.0107055	0.00450587	0.0175082
1	4716382	Affx-65570231	C	T	T	0.0376911	0.0368869	1.01489	0.0260706	0.570849		1	4618277	Affx-10713561	G	A	A	0.286864	-0.011081	0.00494642	0.0250791
1	4716914	Affx-10831026	G	A	A	0.193609	0.192363	1.00719	0.0125697	0.568469		1	4622455	Affx-10717881	T	C	C	0.0595491	-0.000480653	0.0093915	0.959183
1	4719228	Affx-10833719	A	G	G	0.0177269	0.0184629	0.987806	0.0372887	0.742139		1	4624245	Affx-10720317	T	C	C	0.394592	0.0114206	0.00453197	0.011737
1	4719825	Affx-65570265	C	T	T	0.0360261	0.0360275	1.01235	0.0266257	0.644933		1	4624786	Affx-10720929	A	G	G	0.0477299	-0.00141166	0.0104412	0.892453
1	4723295	Affx-10838959	C	T	T	0.139148	0.139659	1.01041	0.0143341	0.469864		1	4628266	Affx-35303298	C	T	T	0.023563	0.0106052	0.0146512	0.469161
1	4723640	Affx-10839387	G	A	A	0.496799	0.494634	1.0099	0.00994735	0.321973		1	4630646	Affx-10728446	T	C	C	0.0148914	-0.00285434	0.0183165	0.876164
1	4725708	Affx-65570314	C	T	T	0.0253118	0.0247974	1.02266	0.0315761	0.478021		1	4632465	Affx-10730483	A	G	G	0.444489	-0.00484848	0.00446791	0.277845
1	4727740	Affx-65570330	A	G	G	0.0126215	0.0123527	1.00441	0.0449658	0.922054		1	4633470	Affx-10731644	A	G	G	0.0892462	0.0122557	0.00778955	0.115642
1	4728294	Affx-10845076	C	T	T	0.157787	0.158891	0.981359	0.0135514	0.164958		1	4636793	Affx-35303318	C	T	T	0.0537289	-0.00245962	0.00984565	0.802729
1	4729525	Affx-10846601	A	G	G	0.34226	0.342129	1.005	0.0104641	0.633949		1	4638987	Affx-10737700	C	A	A	0.0223981	-0.00312435	0.0150213	0.835234
1	4729914	Affx-10847036	C	T	T	0.106141	0.10613	1.00758	0.0161052	0.63929		1	4641198	Affx-10739791	T	C	C	0.30672	0.00196476	0.00481191	0.683045
1	4734805	Affx-10852709	C	T	T	0.00989849	0.0106765	0.922503	0.0496568	0.10428		1	4641830	Affx-10740503	A	G	G	0.0197463	-0.00652344	0.0159096	0.681784
1	4735354	Affx-10853417	T	C	C	0.183859	0.187836	0.969783	0.0127523	0.0161265		1	4643287	Affx-10742118	A	G	G	0.0922991	0.010603	0.00767702	0.167242
1	4736365	Affx-35303430	G	A	A	0.0160635	0.0157169	1.037	0.0395347	0.3581		1	4643312	Affx-65569687	G	A	A	0.0351261	-0.0161661	0.0120521	0.179808
1	4740061	Affx-10859751	A	G	G	0.0357017	0.0357927	0.9869	0.0267617	0.622189		1	4645871	Affx-10744598	G	A	A	0.207976	0.000357493	0.00546254	0.94782
1	4741668	Affx-10862193	A	G	G	0.0180204	0.0180914	1.01306	0.0373291	0.728087		1	4646695	Affx-10745782	C	T	T	0.344043	0.00428987	0.00466716	0.358013
1	4744686	Affx-10866209	A	G	G	0.107223	0.106372	1.01485	0.0160431	0.358223		1	4648102	Affx-10747850	T	C	C	0.280135	-0.00620474	0.0049344	0.208595
1	4745374	Affx-10867076	A	G	G	0.280691	0.278799	1.01092	0.0110579	0.326108		1	4652381	Affx-10753450	G	T	T	0.0839858	-0.00207848	0.00800599	0.795161
1	4746813	Affx-10868731	C	T	T	0.0528173	0.0525778	1.00189	0.02217	0.932109		1	4657022	Affx-65569775	C	T	T	0.0534285	-0.00679855	0.00982769	0.48908
1	4749060	Affx-10871189	C	T	T	0.0286418	0.027899	1.04682	0.0299704	0.126823		1	4657280	Affx-10759470	T	C	C	0.0953683	-3.002e-05	0.0075357	0.996821
1	4751323	Affx-10873347	A	G	G	0.0276929	0.0269662	1.04043	0.0303826	0.192098		1	4662604	Affx-10766927	C	T	T	0.0737054	-0.00203653	0.00849639	0.810568
1	4753011	Affx-10874674	T	C	C	0.0801161	0.0787207	1.0236	0.0182984	0.202328		1	4664074	Affx-10768779	A	G	G	0.148871	0.000957285	0.00624431	0.878158
1	4753924	Affx-10875784	T	C	C	0.01393	0.0142576	0.97986	0.0422076	0.629773		1	4671868	Affx-10778859	G	A	A	0.459274	0.00343724	0.00444236	0.439086
1	4759743	Affx-10883890	T	C	C	0.29492	0.293647	1.01809	0.0110138	0.103591		1	4672274	Affx-10779312	A	G	G	0.023349	0.010406	0.0146962	0.4789
1	4760989	Affx-10885509	A	G	G	0.0186962	0.0188818	1.0154	0.0366694	0.676935		1	4673295	Affx-10780371	T	C	C	0.294506	-0.00221194	0.00486652	0.649454
1	4762564	Affx-78010272	T	-	-	0.0339894	0.0337287	1.03088	0.0274047	0.267058		1	4677633	Affx-10785585	G	A	A	0.237892	0.000772814	0.00519803	0.881811
1	4763022	Affx-10888004	C	-	-	0.0160973	0.0161678	1.02091	0.0394589	0.59994		1	4678728	Affx-10786892	G	A	A	0.2183	-7.20422e-05	0.00535097	0.989258
1	4763320	Affx-10888366	G	A	A	0.0335386	0.0324669	1.04612	0.0275504	0.101757		1	4686570	Affx-10795976	C	T	T	0.0823615	0.00801589	0.00807368	0.320789
1	4764123	Affx-10889621	G	A	A	0.362027	0.363857	0.994273	0.0103304	0.578198		1	4686576	Affx-10795988	T	C	C	0.47412	-0.00417368	0.00444105	0.347324
1	4765832	Affx-10891986	C	T	T	0.0271329	0.0264377	1.0469	0.03064	0.134686		1	4689953	Affx-10800427	G	C	C	0.131277	-0.00165911	0.00656505	0.800486
1	4773438	Affx-10901590	G	T	T	0.384355	0.386584	0.99281	0.0101972	0.479164		1	4691935	Affx-10802672	G	A	A	0.197271	-0.00164741	0.0055504	0.766613
1	4774791	Affx-10903636	C	T	T	0.499785	0.498711	0.999035	0.0099443	0.922674		1	4693041	Affx-10803902	T	C	C	0.0689368	-0.00362037	0.00876818	0.679682
1	4775833	Affx-10905126	G	A	A	0.0270574	0.0267008	1.02561	0.0306334	0.409067		1	4693729	Affx-65570022	T	G	G	0.0782472	0.00495641	0.00824064	0.547536
1	4776061	Affx-10905439	A	G	G	0.47427	0.475627	1.00025	0.00993659	0.980026		1	4695441	Affx-10806790	G	A	A	0.0385013	0.00764525	0.0115189	0.506874
1	4777321	Affx-10907191	A	G	G	0.385562	0.387921	0.992722	0.0101919	0.473548		1	4696541	Affx-10808108	A	G	G	0.361832	0.00461687	0.00460852	0.316437
1	4780908	Affx-10911799	G	A	A	0.134517	0.137334	0.968451	0.0144475	0.026492		1	4698109	Affx-10809698	A	G	G	0.277437	-0.000552656	0.0049483	0.911073
1	4784763	Affx-10916035	G	A	A	0.0382255	0.0375649	1.02461	0.0260035	0.349876		1	4703199	Affx-35303392	G	A	A	0.0753244	0.000766401	0.00839298	0.927243
1	4787034	Affx-10918494	A	G	G	0.0209668	0.0211091	0.979847	0.0343935	0.553894		1	4705895	Affx-10818112	T	C	C	0.163436	0.000249583	0.00598586	0.966742
1	4787534	Affx-10919018	C	T	T	0.0194235	0.0193772	1.00046	0.036002	0.98984		1	4706343	Affx-10818621	G	A	A	0.0200153	-0.00298215	0.0158487	0.850748
1	4787785	Affx-10919323	G	A	A	0.0977295	0.0973476	1.01415	0.0167642	0.401826		1	4707336	Affx-10819709	T	C	C	0.0222373	-0.00687548	0.0150254	0.647249
1	4789911	Affx-65570832	T	A	A	0.0407662	0.0401866	1.0184	0.0251109	0.46776		1	4709765	Affx-10822518	G	T	T	0.0720758	0.00498835	0.00858073	0.56101
1	4792687	Affx-10925419	A	G	G	0.066093	0.0658881	1.0124	0.0200464	0.53868		1	4710005	Affx-10822809	C	T	T	0.494272	0.00136616	0.00444179	0.758411
1	4793628	Affx-10926333	T	C	C	0.100262	0.0994317	1.01586	0.0165333	0.341162		1	4712657	Affx-10826220	G	A	A	0.231224	0.000762505	0.00524949	0.884511
1	4794889	Affx-10927688	G	A	A	0.046023	0.0462666	0.986139	0.0236461	0.554987		1	4713929	Affx-65570213	G	A	A	0.0181463	0.0284824	0.0166541	0.0872267
1	4795464	Affx-10928386	C	T	T	0.282261	0.281824	0.99864	0.0110032	0.901594		1	4715768	Affx-10829772	G	A	A	0.275333	0.00103094	0.00495378	0.835143
1	4796238	Affx-10929297	G	T	T	0.0655516	0.0652968	1.00625	0.0199902	0.755421		1	4716382	Affx-65570231	C	T	T	0.0366904	0.0238867	0.0117992	0.0429276
1	4796871	Affx-10930064	G	A	A	0.382391	0.388124	0.98179	0.0101741	0.0708704		1	4716914	Affx-10831026	G	A	A	0.192554	0.0089123	0.00562961	0.113399
1	4797323	Affx-10930669	A	G	G	0.0288898	0.029067	0.994838	0.0294189	0.860358		1	4719228	Affx-10833719	A	G	G	0.0179323	0.00245143	0.0167038	0.883323
1	4799248	Affx-10933267	T	C	C	0.348583	0.344583	1.01732	0.0104183	0.0993101		1	4719825	Affx-65570265	C	T	T	0.0362275	-0.00584441	0.0118816	0.622801
1	4799477	Affx-10933568	A	C	C	0.0454419	0.0449711	1.01148	0.0238924	0.632791		1	4723295	Affx-10838959	C	T	T	0.139478	0.00018331	0.0063942	0.977129
1	4801386	Affx-10936304	G	A	A	0.0279686	0.0270981	1.0184	0.0303365	0.547809		1	4723640	Affx-10839387	G	A	A	0.495748	-0.00195263	0.00443502	0.659738
1	4803345	Affx-10939196	T	C	C	0.104663	0.102998	1.02268	0.0161845	0.165922		1	4725708	Affx-65570314	C	T	T	0.0249769	-0.00540125	0.0141993	0.703659
1	4805798	Affx-10942279	G	A	A	0.280793	0.280287	0.999844	0.0110124	0.988673		1	4727740	Affx-65570330	A	G	G	0.0127108	-0.0166573	0.0197815	0.399754
1	4816303	Affx-10956904	C	T	T	0.181617	0.181205	0.998976	0.0128587	0.936492		1	4728294	Affx-10845076	C	T	T	0.15937	-0.00690974	0.0060594	0.25415
1	4817841	Affx-65571083	T	C	C	0.0308359	0.0309424	0.998268	0.0286226	0.951706		1	4729525	Affx-10846601	A	G	G	0.341174	0.00695681	0.00467691	0.136891
1	4825893	Affx-35303540	T	C	C	0.167798	0.166911	1.01753	0.013267	0.190238		1	4729914	Affx-10847036	C	T	T	0.1067	-0.00431985	0.00717515	0.547137
1	4829528	Affx-10973025	C	A	A	0.356153	0.351369	1.01789	0.010369	0.0872884		1	4734805	Affx-10852709	C	T	T	0.0101019	-0.0073177	0.0222047	0.741736
1	4834740	Affx-10979405	C	T	T	0.353469	0.349269	1.0161	0.010399	0.124585		1	4735354	Affx-10853417	T	C	C	0.186015	-0.00408379	0.00570294	0.473941
1	4837327	Affx-10982447	T	C	C	0.027561	0.0279355	0.963932	0.0301099	0.222454		1	4736365	Affx-35303430	G	A	A	0.0155686	0.0355534	0.0179395	0.0474992
1	4837901	Affx-10982986	C	T	T	0.0806968	0.0805813	1.00533	0.0181745	0.769862		1	4739050	Affx-10858350	G	A	A	0.0107785	0.00727001	0.0215772	0.73617
1	4841992	Affx-65571316	G	A	A	0.053356	0.0538424	0.989794	0.0219931	0.640916		1	4740061	Affx-10859751	A	G	G	0.0358082	-0.00606094	0.0119281	0.611368
1	4847377	Affx-10994008	C	T	T	0.0167651	0.0161834	1.02458	0.0387927	0.531264		1	4741668	Affx-10862193	A	G	G	0.0176495	0.036631	0.0168669	0.0298753
1	4849748	Affx-10996791	T	C	C	0.355887	0.361293	0.982711	0.0103634	0.0924019		1	4744686	Affx-10866209	A	G	G	0.106195	0.00556362	0.00719912	0.439631
1	4851238	Affx-10998516	-	A	A	0.274198	0.267767	1.02535	0.0112977	0.0267101		1	4745374	Affx-10867076	A	G	G	0.278296	0.00933948	0.00495014	0.0592023
1	4867738	Affx-11019481	C	T	T	0.335771	0.340572	0.979379	0.0105	0.0472017		1	4746813	Affx-10868731	C	T	T	0.0529798	-0.00865379	0.00990263	0.382181
1	4868127	Affx-11019964	T	G	G	0.496405	0.492106	1.01877	0.00995045	0.0615897		1	4749060	Affx-10871189	C	T	T	0.0278252	0.0164609	0.0134962	0.222593
1	4870132	Affx-11022368	G	A	A	0.0484229	0.0489126	0.985541	0.0230745	0.527909		1	4751323	Affx-10873347	A	G	G	0.0268526	0.0165041	0.0137003	0.228339
1	4872384	Affx-11025047	T	G	G	0.424182	0.427899	0.984458	0.0100347	0.118521		1	4753011	Affx-10874674	T	C	C	0.0793554	0.00331567	0.0082134	0.686441
1	4874792	Affx-11028030	C	T	T	0.370576	0.371376	0.996333	0.0102907	0.721074		1	4753924	Affx-10875784	T	C	C	0.0137808	-0.00129055	0.0189675	0.945754
1	4876923	Affx-65571667	G	A	A	0.0348984	0.034108	1.04551	0.0271292	0.100887		1	4759743	Affx-10883890	T	C	C	0.294353	0.00137315	0.00492629	0.780445
1	4878927	Affx-11033409	A	C	C	0.0695426	0.0675185	1.02329	0.0195996	0.240085		1	4760989	Affx-10885509	A	G	G	0.0183864	0.0310749	0.0165458	0.0603693
1	4880927	Affx-11036013	C	A	A	0.087896	0.0909268	0.964025	0.0174606	0.0358777		1	4762564	Affx-78010272	T	-	-	0.0338494	-0.000683997	0.0122905	0.955619
1	4889739	Affx-11047066	C	T	T	0.06951	0.0691665	1.00032	0.0195506	0.986903		1	4763022	Affx-10888004	C	-	-	0.0158756	0.0227227	0.0178032	0.201845
1	4891850	Affx-11049763	A	G	G	0.345191	0.340315	1.0104	0.0104482	0.32188		1	4763320	Affx-10888366	G	A	A	0.0335242	0.0181907	0.0122905	0.138863
1	4894686	Affx-11053732	G	A	A	0.160726	0.163301	0.988639	0.0134698	0.396306		1	4764123	Affx-10889621	G	A	A	0.364336	-0.00168629	0.00462381	0.715338
1	4895678	Affx-11054943	A	G	G	0.131299	0.130613	1.00737	0.0146874	0.617256		1	4765832	Affx-10891986	C	T	T	0.0262839	0.022882	0.0138357	0.0981634
1	4900421	Affx-65571879	G	A	A	0.0378468	0.037307	1.03954	0.0260211	0.13618		1	4773438	Affx-10901590	G	T	T	0.38764	-0.000467884	0.00456853	0.918428
1	4900851	Affx-11062160	A	G	G	0.331123	0.333182	0.989035	0.0105477	0.295873		1	4774791	Affx-10903636	C	T	T	0.497918	-0.00112707	0.0044477	0.799955
1	4905571	Affx-11067365	T	C	C	0.37476	0.369259	1.01528	0.0102567	0.139215		1	4775833	Affx-10905126	G	A	A	0.0265052	0.0125384	0.0137849	0.363049
1	4908353	Affx-11070676	G	C	C	0.0707915	0.0689829	1.00596	0.0194363	0.75996		1	4776061	Affx-10905439	A	G	G	0.476508	0.000449957	0.00444473	0.919365
1	4910122	Affx-11073083	G	A	A	0.0180077	0.01722	1.01119	0.0375931	0.767321		1	4777321	Affx-10907191	A	G	G	0.389134	-0.00145723	0.00456208	0.749407
1	4912598	Affx-65572008	C	T	T	0.0292179	0.0281362	1.04397	0.0295402	0.145222		1	4780908	Affx-10911799	G	A	A	0.136321	-0.00756861	0.00645602	0.241066
1	4923738	Affx-11090122	C	T	T	0.409822	0.410012	0.997719	0.0100815	0.820839		1	4784763	Affx-10916035	G	A	A	0.0378603	-0.00847237	0.0116153	0.465751
1	4925165	Affx-11091820	C	T	T	0.0380812	0.037671	1.00733	0.0259249	0.778152		1	4787034	Affx-10918494	A	G	G	0.0210985	-0.0135997	0.0153643	0.37608
1	4927893	Affx-11095536	C	T	T	0.040636	0.0396769	1.03398	0.0251911	0.184646		1	4787534	Affx-10919018	C	T	T	0.0189426	0.0210884	0.0162844	0.19532
1	4928821	Affx-11096798	A	G	G	0.161086	0.161733	1.00052	0.0134801	0.969119		1	4787785	Affx-10919323	G	A	A	0.0965076	0.00528184	0.00751632	0.482234
1	4931882	Affx-11101013	C	A	A	0.399058	0.401166	0.988822	0.0101472	0.267974		1	4789911	Affx-65570832	T	A	A	0.040835	0.0105618	0.0111928	0.345363
1	4933099	Affx-11102577	G	A	A	0.0340995	0.032749	1.04392	0.0275608	0.118885		1	4792687	Affx-10925419	A	G	G	0.0653568	0.00721403	0.00898759	0.42217
1	4934966	Affx-11104848	C	T	T	0.460615	0.459005	1.00055	0.00994561	0.955925		1	4793628	Affx-10926333	T	C	C	0.0993466	0.00240519	0.00739486	0.744991
1	4936601	Affx-11107048	T	C	C	0.213005	0.211786	1.01273	0.0121214	0.296614		1	4794889	Affx-10927688	G	A	A	0.0451425	0.0275686	0.0106768	0.00982151
1	4937303	Affx-11108127	A	G	G	0.375941	0.376029	0.994461	0.0102411	0.587538		1	4795464	Affx-10928386	C	T	T	0.281	0.00345684	0.00493506	0.483638
1	4939014	Affx-11110208	C	T	T	0.0414635	0.0403311	1.02964	0.0250192	0.242995		1	4796238	Affx-10929297	G	T	T	0.0658123	0.0173212	0.00893435	0.0525389
1	4941428	Affx-11113069	T	G	G	0.0509039	0.0493737	1.03007	0.022654	0.19098		1	4796871	Affx-10930064	G	A	A	0.386437	-0.00752645	0.0045481	0.0979571
1	4941993	Affx-11113713	T	G	G	0.348068	0.347168	1.00513	0.0104321	0.623671		1	4797323	Affx-10930669	A	G	G	0.0284722	-0.0156761	0.0133286	0.239548
1	4942110	Affx-11113860	A	G	G	0.115389	0.115758	1.00898	0.0155556	0.565331		1	4799248	Affx-10933267	T	C	C	0.345938	0.00224685	0.0046499	0.628953
1	4942397	Affx-11114213	G	T	T	0.361354	0.359995	0.998639	0.010319	0.895		1	4799477	Affx-10933568	A	C	C	0.0450553	-0.00711673	0.0106681	0.504706
1	4948055	Affx-11120953	A	T	T	0.0129128	0.0127781	1.01803	0.0434333	0.680823		1	4801386	Affx-10936304	G	A	A	0.027962	0.000845683	0.0134743	0.949956
1	4949189	Affx-11122290	A	G	G	0.34316	0.34314	0.99486	0.0104642	0.622423		1	4803345	Affx-10939196	T	C	C	0.103309	-0.00233844	0.00728537	0.748228
1	4949892	Affx-11123197	A	G	G	0.0211872	0.0213454	0.995888	0.0343892	0.904637		1	4805798	Affx-10942279	G	A	A	0.279809	0.0045263	0.00493736	0.359279
1	4952041	Affx-11126176	G	A	A	0.344606	0.34486	0.993849	0.0104373	0.554442		1	4816303	Affx-10956904	C	T	T	0.181603	0.00149908	0.00574543	0.794157
1	4952241	Affx-11126456	G	A	A	0.265587	0.261911	1.02246	0.0112845	0.0490742		1	4817841	Affx-65571083	T	C	C	0.0307031	0.0167847	0.0128713	0.192222
1	4955995	Affx-11131216	A	C	C	0.216729	0.213174	1.0305	0.0120707	0.0128138		1	4825893	Affx-35303540	T	C	C	0.169094	-0.00403438	0.00591996	0.495564
1	4956002	Affx-11131226	G	T	T	0.0330845	0.0326562	0.988971	0.0277923	0.689855		1	4829528	Affx-10973025	C	A	A	0.352867	0.00589428	0.00462483	0.202495
1	4958258	Affx-11134711	A	C	C	0.496114	0.49854	0.986532	0.00991686	0.17153		1	4834740	Affx-10979405	C	T	T	0.350743	0.00575762	0.00463537	0.214201
1	4961140	Affx-11138712	T	G	G	0.432596	0.434475	0.987739	0.0100383	0.219097		1	4837327	Affx-10982447	T	C	C	0.0278991	-0.0196611	0.0134699	0.144393
1	4963370	Affx-11141615	G	A	A	0.232546	0.230028	1.01057	0.0117709	0.371882		1	4837901	Affx-10982986	C	T	T	0.0810189	-0.00716052	0.0081115	0.377367
1	4963626	Affx-76485569	-	A	A	0.0660203	0.0673558	0.97742	0.0198018	0.248749		1	4841992	Affx-65571316	G	A	A	0.0539481	0.0106455	0.00982494	0.27858
1	4964450	Affx-11143049	T	G	G	0.0645471	0.0641064	1.00471	0.0202346	0.816413		1	4847377	Affx-10994008	C	T	T	0.0162753	0.0307795	0.0175116	0.0788085
1	4964715	Affx-65572463	G	T	T	0.0378549	0.0386326	0.97282	0.025837	0.28617		1	4849748	Affx-10996791	T	C	C	0.358889	-0.00721623	0.00462052	0.118344
1	4965526	Affx-11144432	G	A	A	0.0668594	0.0673169	0.996727	0.0198072	0.868529		1	4851238	Affx-10998516	-	A	A	0.270686	0.0040833	0.0050707	0.420664
1	4966693	Affx-11145568	A	C	C	0.458195	0.458405	1.01172	0.00995901	0.241983		1	4867738	Affx-11019481	C	T	T	0.338076	-0.00529411	0.004688	0.258779
1	4966799	Affx-11145711	T	C	C	0.0582308	0.0578838	1.00356	0.0212492	0.867342		1	4868127	Affx-11019964	T	G	G	0.494007	0.000578399	0.00445175	0.896625
1	4966882	Affx-11145869	C	T	T	0.0317629	0.0318306	0.98566	0.0282508	0.609156		1	4870132	Affx-11022368	G	A	A	0.0489865	0.00356984	0.0102517	0.727676
1	4968791	Affx-11148340	G	A	A	0.0191366	0.0192662	0.990763	0.0359856	0.796504		1	4872384	Affx-11025047	T	G	G	0.427493	-0.00870607	0.00448197	0.0520836
1	4969471	Affx-11149079	C	A	A	0.418198	0.418085	1.00158	0.0100316	0.875072		1	4874792	Affx-11028030	C	T	T	0.372959	-0.00521543	0.00458732	0.255573
1	4972077	Affx-11151815	T	C	C	0.154441	0.155578	0.998712	0.0137043	0.925081		1	4876923	Affx-65571667	G	A	A	0.0347409	-0.00216985	0.0120757	0.857398
1	4975877	Affx-11156562	C	T	T	0.276856	0.277518	1.00235	0.0110721	0.831791		1	4878927	Affx-11033409	A	C	C	0.0686926	0.0157056	0.00877499	0.0734876
1	4978033	Affx-11159086	A	C	C	0.173264	0.1722	1.0093	0.0131252	0.480669		1	4880927	Affx-11036013	C	A	A	0.0881492	-0.00722489	0.00784761	0.357236
1	4979323	Affx-11161033	G	C	C	0.0671269	0.067907	0.990954	0.0197977	0.646239		1	4889739	Affx-11047066	C	T	T	0.0696932	-0.00204972	0.00872732	0.814316
1	4986670	Affx-11171437	G	A	A	0.0125915	0.0120728	1.05243	0.0446225	0.252097		1	4891850	Affx-11049763	A	G	G	0.342358	0.00804432	0.0046707	0.0850191
1	4986950	Affx-11171709	C	T	T	0.112736	0.111447	1.01269	0.0157162	0.422326		1	4894686	Affx-11053732	G	A	A	0.160982	-0.00231231	0.00603928	0.701811
1	4988874	Affx-11173912	C	A	A	0.060445	0.0598838	1.00496	0.0208498	0.812384		1	4895678	Affx-11054943	A	G	G	0.13163	-0.00139481	0.00656346	0.831708
1	4991245	Affx-11177739	T	G	G	0.11414	0.111961	1.00079	0.0156583	0.959681		1	4900421	Affx-65571879	G	A	A	0.0376865	0.00645844	0.0116132	0.578124
1	4997165	Affx-11185796	G	A	A	0.4501	0.453659	0.996903	0.00998286	0.756017		1	4900851	Affx-11062160	A	G	G	0.334338	-0.00504372	0.00470056	0.283272
1	5000624	Affx-11189712	C	T	T	0.172631	0.169966	1.00289	0.0131758	0.826426		1	4905571	Affx-11067365	T	C	C	0.371726	0.00615047	0.00458631	0.179907
1	5012235	Affx-11203403	C	T	T	0.413595	0.414229	1.00855	0.0100818	0.398325		1	4908353	Affx-11070676	G	C	C	0.0694744	-0.000938984	0.00874	0.914444
1	5013848	Affx-11205803	C	A	A	0.0157761	0.0160146	0.987597	0.0394913	0.751977		1	4910122	Affx-11073083	G	A	A	0.01813	-0.0199328	0.0166305	0.230698
1	5014577	Affx-11206951	A	G	G	0.255069	0.25591	0.999132	0.0113598	0.939093		1	4912598	Affx-65572008	C	T	T	0.028751	0.0185367	0.0132414	0.161544
1	5021113	Affx-11216424	A	G	G	0.427407	0.429915	1.00015	0.0100238	0.988044		1	4923738	Affx-11090122	C	T	T	0.409436	0.00126275	0.0045129	0.779625
1	5023513	Affx-11219849	A	G	G	0.206911	0.205878	1.00102	0.0122312	0.933444		1	4925165	Affx-11091820	C	T	T	0.0379687	0.00260168	0.0115885	0.822365
1	5030937	Affx-11229144	A	G	G	0.46902	0.466161	1.01615	0.00994862	0.107405		1	4927893	Affx-11095536	C	T	T	0.0405808	-0.00863771	0.0112501	0.442613
1	5031767	Affx-11230277	A	G	G	0.302381	0.304092	0.993693	0.0107905	0.557613		1	4928821	Affx-11096798	A	G	G	0.161194	0.000822629	0.00604438	0.891744
1	5032187	Affx-50035771	C	A	A	0.0247356	0.0256731	0.955202	0.0317409	0.14875		1	4931882	Affx-11101013	C	A	A	0.398891	-0.000555951	0.00454544	0.902654
1	5034595	Affx-50035791	C	T	T	0.0279307	0.0271393	1.01493	0.0301896	0.623567		1	4933099	Affx-11102577	G	A	A	0.033763	0.0019731	0.0123008	0.872563
1	5037394	Affx-65573103	A	T	T	0.0146298	0.0158489	0.925505	0.0406013	0.0565547		1	4934966	Affx-11104848	C	T	T	0.460373	-0.000771238	0.0044543	0.862538
1	5043045	Affx-11240219	C	T	T	0.0245707	0.0243721	1.02597	0.0320545	0.423724		1	4936601	Affx-11107048	T	C	C	0.213573	0.00229648	0.00541175	0.671311
1	5043561	Affx-11240251	A	G	G	0.108933	0.108101	1.01034	0.0159861	0.519982		1	4937303	Affx-11108127	A	G	G	0.375787	-2.16988e-05	0.00458385	0.996223
1	5054525	Affx-11241323	A	T	T	0.0303712	0.0304465	1.00926	0.0287756	0.748712		1	4939014	Affx-11110208	C	T	T	0.0413215	-0.00783675	0.0111562	0.482398
1	5066213	Affx-11242439	A	G	G	0.197231	0.198539	0.993	0.0124692	0.57321		1	4941428	Affx-11113069	T	G	G	0.0504903	0.00494465	0.0101216	0.625181
1	5067483	Affx-11242537	A	G	G	0.306842	0.306857	1.00155	0.0107748	0.885709		1	4941993	Affx-11113713	T	G	G	0.348319	-0.00115405	0.0046584	0.80434
1	5068151	Affx-11242584	G	A	A	0.0281862	0.0291062	0.982664	0.0297733	0.556943		1	4942110	Affx-11113860	A	G	G	0.115747	0.00491231	0.00693097	0.478482
1	5074950	Affx-11243167	C	T	T	0.0243493	0.0244914	1.00462	0.0320638	0.88573		1	4942397	Affx-11114213	G	T	T	0.361105	-0.003106	0.00462488	0.501849
1	5076417	Affx-11243328	C	T	T	0.311683	0.310632	1.00593	0.0106953	0.580238		1	4948055	Affx-11120953	A	T	T	0.0131089	-0.00159569	0.0194955	0.934767
1	5076584	Affx-11243341	T	C	C	0.45554	0.455891	1.00349	0.00998268	0.726979		1	4949189	Affx-11122290	A	G	G	0.344606	-0.00918116	0.00467704	0.049646
1	5077769	Affx-11243442	C	T	T	0.283761	0.281268	1.00679	0.0110047	0.538835		1	4949892	Affx-11123197	A	G	G	0.02104	-0.0246415	0.0154556	0.110864
1	5078047	Affx-11243461	G	A	A	0.0921799	0.0905571	1.00842	0.0171823	0.62553		1	4952041	Affx-11126176	G	A	A	0.345802	-0.0113603	0.00466638	0.0149138
1	5078193	Affx-11243470	G	T	T	0.0429751	0.0416854	1.04372	0.0246886	0.0830525		1	4952241	Affx-11126456	G	A	A	0.264228	0.00460624	0.00503713	0.360479
1	5078636	Affx-11243504	C	T	T	0.0201778	0.0208354	0.963674	0.035069	0.291374		1	4955995	Affx-11131216	A	C	C	0.215794	0.00630846	0.00538259	0.241195
1	5079140	Affx-11243545	C	T	T	0.0439212	0.0434227	1.01516	0.0242866	0.535481		1	4956002	Affx-11131226	G	T	T	0.0325094	0.0166364	0.0124944	0.183025
1	5079174	Affx-11243547	T	C	C	0.0186082	0.0173732	1.03939	0.0369319	0.295538		1	4958258	Affx-11134711	A	C	C	0.495614	0.0051038	0.00443071	0.249359
1	5080232	Affx-11243648	T	G	G	0.311632	0.316053	0.983663	0.0106944	0.123493		1	4961140	Affx-11138712	T	G	G	0.434476	-0.00558032	0.00448194	0.21311
1	5082492	Affx-11243895	G	T	T	0.350092	0.354655	0.981831	0.0103888	0.0775645		1	4963370	Affx-11141615	G	A	A	0.230768	0.0057199	0.00526811	0.277588
1	5086313	Affx-11244356	G	A	A	0.0207828	0.0210479	1.02246	0.0347552	0.522734		1	4963626	Affx-76485569	-	A	A	0.0673508	-0.0161429	0.00883223	0.0675928
1	5091185	Affx-11244855	C	T	T	0.218138	0.220681	0.985184	0.0119886	0.213089		1	4964450	Affx-11143049	T	G	G	0.0646883	-0.0094264	0.00902918	0.296491
1	5093217	Affx-11245045	C	T	T	0.313394	0.310673	1.01832	0.0106957	0.089555		1	4964715	Affx-65572463	G	T	T	0.0377261	-0.0030844	0.011607	0.790442
1	5099290	Affx-11245698	C	T	T	0.0289605	0.0298184	0.950058	0.0294297	0.0817115		1	4965526	Affx-11144432	G	A	A	0.0677673	-0.0108266	0.00882131	0.219702
1	5100702	Affx-11245898	-	G	G	0.143841	0.144872	0.984489	0.014092	0.267279		1	4966693	Affx-11145568	A	C	C	0.459708	-0.00123142	0.0044487	0.78193
1	5101194	Affx-77953263	T	-	-	0.0231111	0.0223817	1.00757	0.0330398	0.819539		1	4966799	Affx-11145711	T	C	C	0.0586971	-0.0162305	0.00944928	0.0858646
1	5110652	Affx-11247135	A	G	G	0.0554939	0.0541771	1.00297	0.0217069	0.891465		1	4966882	Affx-11145869	C	T	T	0.0324096	-0.000756834	0.0125272	0.951825
1	5119470	Affx-11248096	C	A	A	0.0921846	0.0919321	0.975323	0.0171406	0.144918		1	4968791	Affx-11148340	G	A	A	0.0193395	-0.00952492	0.0160647	0.553242
1	5119746	Affx-11248140	C	T	T	0.0371394	0.0377414	0.963956	0.026192	0.161045		1	4969471	Affx-11149079	C	A	A	0.417991	0.00349745	0.00450681	0.43773
1	5123384	Affx-11248497	T	A	A	0.0156633	0.0146806	1.08183	0.040527	0.0522966		1	4972077	Affx-11151815	T	C	C	0.156026	-0.00482703	0.00612839	0.430903
1	5123865	Affx-11248558	A	G	G	0.0370581	0.0376981	0.964131	0.0262274	0.163701		1	4975877	Affx-11156562	C	T	T	0.276295	0.00218904	0.00495449	0.658613
1	5124070	Affx-11248581	G	A	A	0.0286912	0.0281779	0.967664	0.0298746	0.271219		1	4978033	Affx-11159086	A	C	C	0.173329	-0.00489048	0.00586822	0.40463
1	5124496	Affx-11248630	C	T	T	0.0505949	0.050027	1.02226	0.0226613	0.331254		1	4979323	Affx-11161033	G	C	C	0.0668894	0.014241	0.00889115	0.109224
1	5125959	Affx-11248779	C	T	T	0.0212039	0.0221899	0.932345	0.0342291	0.0406989		1	4986670	Affx-11171437	G	A	A	0.0127043	0.0223542	0.0197572	0.257871
1	5127519	Affx-11248912	A	G	G	0.129739	0.130413	0.99701	0.0147613	0.83925		1	4986950	Affx-11171709	C	T	T	0.11135	0.00245109	0.00705642	0.728325
1	5130106	Affx-11249220	A	G	G	0.169026	0.169774	0.98939	0.0132663	0.421388		1	4988874	Affx-11173912	C	A	A	0.0607171	-0.0142381	0.00930844	0.126121
1	5132966	Affx-11249546	A	G	G	0.341767	0.338473	1.02265	0.0104394	0.0319293		1	4991245	Affx-11177739	T	G	G	0.113577	0.00333635	0.00696855	0.632102
1	5133927	Affx-78531588	TC	-	-	0.335879	0.333408	1.01983	0.0104829	0.0610148		1	4997165	Affx-11185796	G	A	A	0.451263	0.00302875	0.00445637	0.49673
1	5136679	Affx-11249934	A	G	G	0.441806	0.44255	0.991087	0.00997336	0.369343		1	5000624	Affx-11189712	C	T	T	0.17249	-0.0030297	0.0058658	0.605504
1	5139098	Affx-11250229	C	T	T	0.0634185	0.0627077	1.00252	0.0203341	0.901614		1	5012235	Affx-11203403	C	T	T	0.413083	0.0030052	0.00450021	0.504268
1	5144699	Affx-11255633	G	A	A	0.0190916	0.0189244	1.00749	0.0362309	0.836891		1	5013848	Affx-11205803	C	A	A	0.0161438	-0.00353288	0.0175123	0.840122
1	5146579	Affx-11255861	G	A	A	0.0940954	0.0945214	0.985754	0.0169428	0.397057		1	5014577	Affx-11206951	A	G	G	0.255498	-0.000791187	0.00508207	0.876284
1	5149653	Affx-11256163	T	G	G	0.0724886	0.0723011	0.993571	0.0191127	0.735787		1	5021113	Affx-11216424	A	G	G	0.427212	0.000987201	0.00447717	0.825485
1	5162536	Affx-11257543	T	C	C	0.493872	0.493513	1.00725	0.00991614	0.466162		1	5023513	Affx-11219849	A	G	G	0.207368	-0.00411714	0.00546886	0.451551
1	5170686	Affx-11258482	G	A	A	0.260584	0.26215	1.00273	0.0113089	0.809551		1	5030937	Affx-11229144	A	G	G	0.468024	-0.000174757	0.00444439	0.968635
1	5173743	Affx-11258808	C	T	T	0.0610713	0.0609299	0.987705	0.0206701	0.549499		1	5031767	Affx-11230277	A	G	G	0.303744	0.00255337	0.0048184	0.596168
1	5174275	Affx-11258871	A	C	C	0.0198434	0.0205177	0.94629	0.0354227	0.119116		1	5032187	Affx-50035771	C	A	A	0.0247804	0.0180282	0.0142665	0.206349
1	5186781	Affx-11260441	C	T	T	0.216626	0.217865	1.00728	0.0120259	0.546235		1	5034595	Affx-50035791	C	T	T	0.0270058	0.0122781	0.013628	0.367618
1	5186946	Affx-11260454	T	C	C	0.0625284	0.062356	0.985389	0.0204452	0.471589		1	5037394	Affx-65573103	A	T	T	0.0150073	-0.0169959	0.0181989	0.35036
1	5191509	Affx-11260961	G	T	T	0.0746314	0.0743865	1.01406	0.0188025	0.457675		1	5043045	Affx-11240219	C	T	T	0.024754	0.000134553	0.0142642	0.992474
1	5193604	Affx-11261200	C	T	T	0.339138	0.341885	0.987175	0.0104924	0.218619		1	5043561	Affx-11240251	A	G	G	0.109482	0.0146089	0.0071118	0.0399618
1	5197169	Affx-11261508	C	T	T	0.250372	0.251767	1.00344	0.0114412	0.763824		1	5054525	Affx-11241323	A	T	T	0.0305609	-0.0217217	0.0128763	0.0916166
1	5198094	Affx-11261635	G	A	A	0.308493	0.310323	0.991045	0.0107481	0.402611		1	5054671	Affx-11241338	A	C	C	0.016086	0.0183969	0.017696	0.298526
1	5199412	Affx-11261781	T	G	G	0.0189862	0.0194876	0.962247	0.0362519	0.288424		1	5066213	Affx-11242439	A	G	G	0.196961	0.000150576	0.00557839	0.978466
1	5207606	Affx-35303897	C	T	T	0.259223	0.260995	0.996191	0.0113494	0.73667		1	5067483	Affx-11242537	A	G	G	0.306996	0.00646532	0.00481798	0.179627
1	5207790	Affx-11262765	G	A	A	0.483957	0.479955	1.00601	0.00995721	0.547553		1	5068151	Affx-11242584	G	A	A	0.0292227	-0.0115842	0.0131577	0.378638
1	5217377	Affx-11264013	C	T	T	0.193294	0.191886	1.0057	0.0125887	0.651345		1	5074950	Affx-11243167	C	T	T	0.0246839	-0.00284875	0.0142754	0.841828
1	5217379	Affx-11264014	C	T	T	0.236116	0.237972	0.995097	0.0116833	0.673974		1	5076417	Affx-11243328	C	T	T	0.311216	-0.00307052	0.00478405	0.520988
1	5218485	Affx-65574824	G	A	A	0.0250934	0.0255966	0.984203	0.0317327	0.615813		1	5076584	Affx-11243341	T	C	C	0.455502	0.006783	0.00443769	0.126392
1	5218504	Affx-11264168	G	A	A	0.0209557	0.0214663	0.974436	0.0345167	0.453107		1	5077769	Affx-11243442	C	T	T	0.282615	0.00377415	0.0049333	0.444252
1	5223545	Affx-65574885	G	T	T	0.0192419	0.0182565	1.02348	0.0363972	0.52377		1	5078047	Affx-11243461	G	A	A	0.0904536	-0.000476794	0.00772224	0.950768
1	5223661	Affx-11268714	G	A	A	0.434555	0.434523	1.00084	0.0100434	0.933515		1	5078193	Affx-11243470	G	T	T	0.0432358	-0.00447798	0.0109065	0.681382
1	5227032	Affx-11275094	A	G	G	0.058148	0.0587555	0.986072	0.0210986	0.506181		1	5078636	Affx-11243504	C	T	T	0.0203653	0.0141584	0.0157201	0.367774
1	5234308	Affx-11289851	A	G	G	0.277411	0.278143	1.00065	0.0110917	0.95328		1	5079140	Affx-11243545	C	T	T	0.0433784	-7.73698e-05	0.0109098	0.994342
1	5236960	Affx-76037306	A	-	-	0.209006	0.206997	1.00586	0.0122342	0.632883		1	5079174	Affx-11243547	T	C	C	0.0175773	-0.000528592	0.0168254	0.974938
1	5243386	Affx-11301520	C	T	T	0.268456	0.272367	0.985858	0.0111973	0.20336		1	5080232	Affx-11243648	T	G	G	0.314788	0.00196062	0.00477041	0.681077
1	5244963	Affx-11303964	A	G	G	0.486693	0.486246	0.997542	0.00990558	0.803787		1	5082492	Affx-11243895	G	T	T	0.353774	0.00132249	0.00463544	0.775414
1	5245951	Affx-11305480	A	G	G	0.0207109	0.0209611	0.995145	0.0346798	0.888404		1	5086313	Affx-11244356	G	A	A	0.0212787	-0.00694001	0.0153743	0.651701
1	5246780	Affx-11306769	A	G	G	0.304706	0.305991	0.985174	0.0107856	0.166087		1	5091185	Affx-11244855	C	T	T	0.220132	-0.000771337	0.0053486	0.885333
1	5249507	Affx-11310462	A	C	C	0.425929	0.420767	1.02359	0.0100401	0.0202367		1	5093217	Affx-11245045	C	T	T	0.312091	0.0025114	0.00478208	0.599467
1	5250549	Affx-11311751	G	T	T	0.417804	0.422955	0.9768	0.0100608	0.0196374		1	5099290	Affx-11245698	C	T	T	0.0292603	0.00450242	0.0131686	0.732423
1	5252105	Affx-11313083	T	G	G	0.0935733	0.093112	1.00458	0.0170692	0.788746		1	5100702	Affx-11245898	-	G	G	0.143461	0.00102497	0.00632349	0.871236
1	5255284	Affx-11317708	T	C	C	0.129411	0.129634	1.00414	0.014787	0.780115		1	5101194	Affx-77953263	T	-	-	0.0230554	0.0045982	0.0147388	0.755057
1	5256101	Affx-11318853	A	-	-	0.157476	0.158208	0.988401	0.0136238	0.391787		1	5110652	Affx-11247135	A	G	G	0.0551597	0.000818635	0.00971893	0.932873
1	5256753	Affx-11319912	G	C	C	0.15408	0.15506	0.995983	0.0137312	0.769407		1	5119470	Affx-11248096	C	A	A	0.0919844	-0.000354096	0.00768204	0.963235
1	5256954	Affx-11320235	C	T	T	0.0915935	0.0904939	1.01258	0.0172681	0.469097		1	5119746	Affx-11248140	C	T	T	0.0369277	0.00599903	0.0117523	0.609733
1	5257426	Affx-11321013	C	T	T	0.0900591	0.0903035	0.99986	0.0172956	0.993561		1	5123384	Affx-11248497	T	A	A	0.0153424	0.0100542	0.0181075	0.578724
1	5263103	Affx-11330960	C	T	T	0.29635	0.298567	0.984489	0.010858	0.149942		1	5123865	Affx-11248558	A	G	G	0.0368535	0.00550235	0.0117623	0.639933
1	5268565	Affx-11339249	A	G	G	0.350682	0.353554	0.986779	0.0103789	0.199714		1	5124070	Affx-11248581	G	A	A	0.0286184	0.00109043	0.0133116	0.934714
1	5271525	Affx-11343139	T	C	C	0.0234745	0.022899	1.00341	0.0328764	0.917436		1	5124496	Affx-11248630	C	T	T	0.0503019	0.0119999	0.0101433	0.236796
1	5273280	Affx-11345235	T	C	C	0.277594	0.276589	1.00778	0.0111098	0.485275		1	5125959	Affx-11248779	C	T	T	0.02186	-0.0122268	0.0151362	0.419218
1	5274563	Affx-11347367	G	T	T	0.0471169	0.0473173	0.993106	0.0234135	0.767649		1	5127519	Affx-11248912	A	G	G	0.13003	-0.00957542	0.0065966	0.146625
1	5278227	Affx-11353544	G	T	T	0.333632	0.331394	1.00812	0.0105073	0.441373		1	5130106	Affx-11249220	A	G	G	0.169639	-0.0100209	0.00593113	0.0911198
1	5280570	Affx-11356732	G	A	A	0.370975	0.369064	1.00392	0.010271	0.703227		1	5132966	Affx-11249546	A	G	G	0.340126	-0.000665051	0.00468326	0.887076
1	5282313	Affx-11359246	A	G	G	0.0485931	0.0486975	0.996077	0.0230728	0.864726		1	5133927	Affx-78531588	TC	-	-	0.334484	8.76882e-05	0.00470567	0.985133
1	5284625	Affx-11362500	G	T	T	0.334494	0.333667	1.00215	0.0105187	0.838278		1	5136679	Affx-11249934	A	G	G	0.443182	0.00551973	0.00446635	0.216518
1	5286864	Affx-11365994	A	C	C	0.111736	0.110323	1.00785	0.0157592	0.619866		1	5139098	Affx-11250229	C	T	T	0.0628449	-0.00362434	0.00914922	0.692005
1	5287095	Affx-11366127	T	C	C	0.393327	0.391436	1.00183	0.0101778	0.857713		1	5144699	Affx-11255633	G	A	A	0.0188984	0.00616246	0.0162905	0.705219
1	5287379	Affx-11366161	A	G	G	0.213045	0.213495	1.00734	0.0121302	0.546428		1	5146579	Affx-11255861	G	A	A	0.0935435	-0.00374636	0.00762253	0.623084
1	5287567	Affx-11366265	C	T	T	0.494594	0.494997	0.995633	0.00992928	0.659376		1	5149653	Affx-11256163	T	G	G	0.0719425	-0.00310446	0.00859449	0.71794
1	5287825	Affx-11366519	T	G	G	0.0488329	0.0493879	0.974867	0.0229365	0.267094		1	5162536	Affx-11257543	T	C	C	0.492584	-0.00162519	0.00443274	0.713894
1	5288419	Affx-11367285	G	A	A	0.399462	0.400282	0.994557	0.0101218	0.589742		1	5170686	Affx-11258482	G	A	A	0.260359	-0.00100075	0.00505428	0.843045
1	5291736	Affx-11371606	G	A	A	0.377928	0.377409	0.998569	0.0102087	0.888423		1	5173743	Affx-11258808	C	T	T	0.0602562	-0.000681582	0.00933061	0.941768
1	5294133	Affx-11373444	T	C	C	0.0140566	0.0141188	0.967947	0.0423635	0.441891		1	5174275	Affx-11258871	A	C	C	0.0200274	0.00664376	0.0158062	0.674247
1	5294784	Affx-11374367	C	T	T	0.134224	0.132269	1.01701	0.0145382	0.246079		1	5186781	Affx-11260441	C	T	T	0.216528	-0.0039982	0.00538042	0.457421
1	5296832	Affx-11377453	T	C	C	0.122967	0.121199	1.01392	0.0150732	0.359189		1	5186946	Affx-11260454	T	C	C	0.0616904	-0.000321116	0.00923243	0.972254
1	5297013	Affx-11377699	G	A	A	0.079176	0.0800422	0.990896	0.0183229	0.617675		1	5191509	Affx-11260961	G	T	T	0.0741175	0.00808279	0.00845133	0.338877
1	5297111	Affx-11377814	A	C	C	0.318974	0.320319	0.992004	0.0106242	0.44987		1	5193604	Affx-11261200	C	T	T	0.341522	0.00074877	0.00468093	0.872911
1	5298324	Affx-11379506	G	A	A	0.293442	0.291732	1.00352	0.010886	0.747001		1	5197169	Affx-11261508	C	T	T	0.250027	0.00067456	0.00511269	0.895033
1	5301581	Affx-11383302	C	T	T	0.0493576	0.0497163	0.988793	0.0227463	0.620263		1	5198094	Affx-11261635	G	A	A	0.311085	-0.000352526	0.00478828	0.941311
1	5306896	Affx-65575688	C	T	T	0.0373035	0.0378031	0.998023	0.0262335	0.939873		1	5199412	Affx-11261781	T	G	G	0.0190514	0.0105208	0.0161972	0.515987
1	5309876	Affx-11392045	G	T	T	0.337156	0.33672	1.00285	0.0104865	0.786137		1	5207606	Affx-35303897	C	T	T	0.258904	0.000231119	0.00508065	0.963717
1	5314501	Affx-65575750	C	T	T	0.0283209	0.0291328	0.978826	0.0297658	0.472147		1	5207790	Affx-11262765	G	A	A	0.482901	0.0033272	0.00444434	0.454077
1	5316026	Affx-11400094	C	T	T	0.325892	0.324128	1.00582	0.0105732	0.583113		1	5217377	Affx-11264013	C	T	T	0.192422	0.00165248	0.00562906	0.769093
1	5316762	Affx-11401153	A	G	G	0.0187478	0.0184207	1.053	0.036585	0.158098		1	5217379	Affx-11264014	C	T	T	0.237644	-0.00549019	0.00521271	0.292238
1	5324235	Affx-11409798	G	A	A	0.283203	0.280994	1.01044	0.0110011	0.345233		1	5218485	Affx-65574824	G	A	A	0.0252556	-0.00412087	0.0142316	0.772155
1	5325346	Affx-11411341	C	T	T	0.041859	0.0415865	0.980725	0.0247003	0.430714		1	5218504	Affx-11264168	G	A	A	0.0211051	-0.00511969	0.0154209	0.739892
1	5326265	Affx-65575842	G	A	A	0.0128182	0.0127744	0.970545	0.0438926	0.495774		1	5223545	Affx-65574885	G	T	T	0.0191318	0.00262595	0.0161465	0.870807
1	5328116	Affx-11414721	C	T	T	0.0358198	0.0346944	1.00662	0.0267147	0.804947		1	5223661	Affx-11268714	G	A	A	0.435185	-0.00243667	0.00448944	0.587299
1	5330149	Affx-11417471	A	G	G	0.0506396	0.0509597	0.985098	0.0224052	0.502791		1	5227032	Affx-11275094	A	G	G	0.0581078	-0.0113026	0.00947486	0.232911
1	5336690	Affx-11426055	G	A	A	0.281671	0.278961	1.01274	0.0110777	0.253186		1	5234308	Affx-11289851	A	G	G	0.277994	0.000531117	0.00495031	0.914559
1	5338442	Affx-11428471	C	A	A	0.333131	0.331159	1.00606	0.0105219	0.565893		1	5236960	Affx-76037306	A	-	-	0.209368	0.00122234	0.00545011	0.822541
1	5348315	Affx-11440333	T	C	C	0.0929384	0.0933036	1.00707	0.0170118	0.678951		1	5243386	Affx-11301520	C	T	T	0.26907	-0.000205581	0.00501698	0.967314
1	5348420	Affx-11440477	G	T	T	0.197496	0.194028	1.02558	0.0125222	0.0436523		1	5244963	Affx-11303964	A	G	G	0.487949	-0.000609566	0.00442593	0.890457
1	5356024	Affx-65576102	G	A	A	0.0162065	0.015866	0.984872	0.0393195	0.69825		1	5245951	Affx-11305480	A	G	G	0.0208435	-0.0257013	0.0155163	0.0976437
1	5364314	Affx-11464742	T	C	C	0.0428085	0.0426094	0.990835	0.0243875	0.705787		1	5246780	Affx-11306769	A	G	G	0.30614	-0.00143851	0.00481743	0.765242
1	5370400	Affx-11473679	A	T	T	0.0146405	0.0141443	1.05445	0.041708	0.203674		1	5249507	Affx-11310462	A	C	C	0.424176	0.00259689	0.00449001	0.563016
1	5385193	Affx-65576496	G	A	A	0.0457828	0.0488108	0.933445	0.0234681	0.00333821		1	5250549	Affx-11311751	G	T	T	0.419585	-0.00426799	0.0044974	0.342628
1	5391141	Affx-65576590	T	C	C	0.374188	0.371061	1.01741	0.0102325	0.0916495		1	5252105	Affx-11313083	T	G	G	0.0940481	-0.00211989	0.0076193	0.780839
1	5394347	Affx-65576681	C	T	T	0.336722	0.332456	1.02226	0.0105202	0.0363382		1	5255284	Affx-11317708	T	C	C	0.130538	0.000682079	0.00659399	0.917614
1	5404517	Affx-78558610	AAC	-	-	0.0659008	0.0659592	1.00781	0.0199654	0.696874		1	5256101	Affx-11318853	A	-	-	0.158809	-0.00110897	0.00606693	0.854964
1	5411457	Affx-11552844	G	A	A	0.160853	0.159352	1.01367	0.0135158	0.315138		1	5256753	Affx-11319912	G	C	C	0.154025	0.00407094	0.00614193	0.507453
1	5415603	Affx-11557118	C	A	A	0.402754	0.398646	1.02584	0.0101184	0.0116791		1	5256954	Affx-11320235	C	T	T	0.0915098	-0.0035126	0.00772499	0.649322
1	5417071	Affx-11558639	C	A	A	0.0139324	0.0132529	1.09253	0.0426515	0.0379906		1	5257426	Affx-11321013	C	T	T	0.0893144	0.00777769	0.00776416	0.31647
1	5418841	Affx-11560955	C	T	T	0.402684	0.399091	1.02165	0.0101003	0.0339243		1	5263103	Affx-11330960	C	T	T	0.297312	-0.000910375	0.00485528	0.851268
1	5418911	Affx-11561042	G	A	A	0.119261	0.115772	1.03545	0.0153862	0.0235838		1	5268565	Affx-11339249	A	G	G	0.352298	-0.00271726	0.00464248	0.558346
1	5428319	Affx-11571484	T	G	G	0.0145297	0.0139295	0.96062	0.0415938	0.334081		1	5271525	Affx-11343139	T	C	C	0.0227361	0.0190601	0.0148351	0.198864
1	5432923	Affx-11576100	T	C	C	0.250183	0.248106	1.01217	0.0114325	0.290186		1	5273280	Affx-11345235	T	C	C	0.278192	-0.000610714	0.00497308	0.902263
1	5441524	Affx-11584319	G	A	A	0.0251584	0.0250619	0.978906	0.0316061	0.499964		1	5274563	Affx-11347367	G	T	T	0.0477578	0.00732703	0.0103914	0.480745
1	5442432	Affx-11584988	G	A	A	0.0151763	0.0155831	0.957725	0.0401236	0.281682		1	5278227	Affx-11353544	G	T	T	0.331302	0.00268091	0.00471691	0.569791
1	5453040	Affx-11597063	T	C	C	0.0966662	0.0945383	1.03008	0.0168191	0.0780234		1	5280570	Affx-11356732	G	A	A	0.369061	0.00221874	0.00460797	0.630162
1	5454134	Affx-11598124	C	T	T	0.0966106	0.0942414	1.03607	0.0168341	0.0352827		1	5282313	Affx-11359246	A	G	G	0.0490821	0.00439837	0.0102553	0.668006
1	5454252	Affx-11598279	A	G	G	0.376512	0.373451	1.0021	0.0102285	0.837802		1	5284625	Affx-11362500	G	T	T	0.333452	0.00154302	0.00471558	0.743504
1	5455667	Affx-65577372	A	G	G	0.0219833	0.0223067	0.989754	0.0338947	0.761246		1	5286864	Affx-11365994	A	C	C	0.110295	0.00191166	0.00708221	0.78722
1	5457863	Affx-11603066	A	G	G	0.371313	0.368712	0.999614	0.0102594	0.970014		1	5287095	Affx-11366127	T	C	C	0.391091	0.001417	0.00455919	0.755953
1	5458930	Affx-11604435	T	C	C	0.0475385	0.0485776	0.980773	0.0232979	0.404672		1	5287379	Affx-11366161	A	G	G	0.213253	-0.00160468	0.00542262	0.76729
1	5464283	Affx-11611485	A	C	C	0.0228156	0.0226908	0.98197	0.0331586	0.583203		1	5287567	Affx-11366265	C	T	T	0.495655	-0.000635491	0.00444162	0.88623
1	5464477	Affx-11611733	C	T	T	0.101319	0.100913	1.0055	0.0164575	0.73883		1	5287825	Affx-11366519	T	G	G	0.0488312	0.00361471	0.0102787	0.725087
1	5470336	Affx-11619020	T	C	C	0.373961	0.371702	0.999021	0.0102504	0.923902		1	5288419	Affx-11367285	G	A	A	0.400545	-0.00271066	0.00453069	0.549649
1	5474510	Affx-11624415	T	C	C	0.39655	0.394635	1.00038	0.0101714	0.970561		1	5291736	Affx-11371606	G	A	A	0.378608	-0.00142459	0.00456992	0.755245
1	5476850	Affx-35304177	T	G	G	0.0330953	0.0334271	1.00609	0.0277111	0.826527		1	5294133	Affx-11373444	T	C	C	0.0141902	0.00094351	0.018821	0.960018
1	5478350	Affx-11628808	T	C	C	0.0166334	0.0164351	1.04116	0.0387339	0.297766		1	5294784	Affx-11374367	C	T	T	0.132851	0.00351715	0.00653676	0.590539
1	5480747	Affx-11631185	C	A	A	0.168824	0.170247	0.990703	0.0132359	0.480403		1	5296832	Affx-11377453	T	C	C	0.122053	0.00418468	0.00678336	0.5373
1	5480931	Affx-11631457	C	T	T	0.0681543	0.0679577	0.996069	0.0196902	0.841449		1	5297013	Affx-11377699	G	A	A	0.0797598	-0.00192271	0.00819199	0.814437
1	5481145	Affx-11631707	A	C	C	0.455374	0.456368	0.989965	0.00994757	0.310629		1	5297111	Affx-11377814	A	C	C	0.321907	-0.00520143	0.00475311	0.273817
1	5484317	Affx-65577669	A	G	G	0.0271307	0.0271096	1.01909	0.0304849	0.53514		1	5298324	Affx-11379506	G	A	A	0.293262	0.00487763	0.0048742	0.316972
1	5487978	Affx-11640257	T	C	C	0.117371	0.115636	1.01659	0.0154904	0.288139		1	5298722	Affx-35304014	G	A	A	0.0252847	0.0158163	0.0143454	0.270232
1	5490429	Affx-11642939	G	T	T	0.426069	0.428621	0.988392	0.0100017	0.243047		1	5301581	Affx-11383302	C	T	T	0.0496428	-0.00565189	0.010191	0.579172
1	5490502	Affx-65577736	G	A	A	0.037917	0.0378156	0.993369	0.0259449	0.797614		1	5306896	Affx-65575688	C	T	T	0.0387336	-0.018415	0.0114799	0.108693
1	5493410	Affx-11646157	C	T	T	0.115751	0.114422	1.01232	0.0155925	0.432246		1	5309876	Affx-11392045	G	T	T	0.338731	0.00119335	0.00469519	0.79937
1	5495624	Affx-11648818	C	T	T	0.434315	0.433178	1.00463	0.0100345	0.645591		1	5314501	Affx-65575750	C	T	T	0.0285547	-0.0168522	0.0133113	0.205512
1	5502309	Affx-11657585	G	A	A	0.440434	0.442571	0.993295	0.00998982	0.500666		1	5316026	Affx-11400094	C	T	T	0.326875	0.00170176	0.00473326	0.719198
1	5503527	Affx-11659188	A	G	G	0.00981728	0.0100641	0.94241	0.0498552	0.234149		1	5316762	Affx-11401153	A	G	G	0.0186537	0.00606393	0.0163987	0.711547
1	5504834	Affx-11661098	C	A	A	0.0250814	0.0251958	1.02752	0.0316536	0.391155		1	5324235	Affx-11409798	G	A	A	0.283154	0.00459573	0.00491999	0.350258
1	5513623	Affx-11672237	C	T	T	0.0129846	0.0128971	0.943596	0.0438904	0.185912		1	5325346	Affx-11411341	C	T	T	0.0424124	-0.0258694	0.0109958	0.0186409
1	5515850	Affx-11675128	T	C	C	0.0477133	0.0472539	1.02363	0.0232511	0.315076		1	5326265	Affx-65575842	G	A	A	0.0128797	0.0181758	0.0196442	0.354837
1	5516992	Affx-11676528	T	C	C	0.0143568	0.0139976	1.02577	0.041583	0.54062		1	5328116	Affx-11414721	C	T	T	0.0352786	0.0106054	0.0120005	0.376836
1	5518595	Affx-11678344	T	C	C	0.194865	0.196154	0.994823	0.0124872	0.677649		1	5330149	Affx-11417471	A	G	G	0.0512807	-0.0071879	0.0100152	0.472946
1	5523954	Affx-11685368	G	A	A	0.0823111	0.0826341	0.974399	0.0180459	0.150683		1	5336690	Affx-11426055	G	A	A	0.281677	0.00437622	0.00495141	0.376789
1	5543790	Affx-11713779	A	G	G	0.393046	0.390736	1.0128	0.0101464	0.209893		1	5338442	Affx-11428471	C	A	A	0.333961	0.0033063	0.00470676	0.482395
1	5547928	Affx-11720776	T	C	C	0.0806708	0.079937	1.00056	0.0182817	0.975618		1	5348315	Affx-11440333	T	C	C	0.0925046	0.00223064	0.00762048	0.769739
1	5554174	Affx-35304261	G	T	T	0.0208638	0.0215647	0.999819	0.0343082	0.995787		1	5348420	Affx-11440477	G	T	T	0.197087	0.00601911	0.00558908	0.28151
1	5563488	Affx-11741254	C	T	T	0.126707	0.125158	1.02224	0.0149037	0.139954		1	5356024	Affx-65576102	G	A	A	0.0161007	0.00101106	0.0176358	0.954282
1	5564094	Affx-11742092	G	A	A	0.0381987	0.0395187	0.962313	0.0256453	0.13414		1	5364314	Affx-11464742	T	C	C	0.0425302	-0.00125509	0.0109716	0.908925
1	5566034	Affx-11744320	C	T	T	0.226479	0.227826	0.998783	0.0118102	0.917858		1	5370400	Affx-11473679	A	T	T	0.0144796	0.0136029	0.0185886	0.4643
1	5567852	Affx-11746403	C	A	A	0.448087	0.452068	0.99024	0.00996783	0.325126		1	5385193	Affx-65576496	G	A	A	0.0473961	-0.0314551	0.0104331	0.00257096
1	5571302	Affx-11751182	T	A	A	0.493416	0.490727	1.00606	0.00991998	0.542499		1	5391141	Affx-65576590	T	C	C	0.372365	0.00832447	0.00458866	0.0696592
1	5571485	Affx-11751435	A	T	T	0.367104	0.365082	1.00881	0.0102594	0.39249		1	5394347	Affx-65576681	C	T	T	0.334957	0.00919804	0.00470949	0.0508119
1	5572013	Affx-78765593	-	A	A	0.0540687	0.0537838	1.02629	0.0219496	0.237062		1	5404517	Affx-78558610	AAC	-	-	0.0667143	0.00450825	0.00888512	0.61188
1	5574791	Affx-11756515	T	C	C	0.468241	0.468925	1.00455	0.00994288	0.648008		1	5411457	Affx-11552844	G	A	A	0.159529	0.00959607	0.00605766	0.113169
1	5575664	Affx-11757733	T	C	C	0.454174	0.455499	1.00367	0.00997016	0.713438		1	5415603	Affx-11557118	C	A	A	0.399929	0.00958938	0.00453016	0.0342803
1	5578691	Affx-11762105	C	G	G	0.326967	0.330846	0.983155	0.0105562	0.107553		1	5417071	Affx-11558639	C	A	A	0.0132806	0.0555328	0.0193578	0.00412174
1	5579124	Affx-11762642	A	G	G	0.417488	0.418511	0.993529	0.0100124	0.516711		1	5418841	Affx-11560955	C	T	T	0.399786	0.00857674	0.0045266	0.0581293
1	5580386	Affx-11764423	G	A	A	0.355426	0.35565	0.994042	0.0103332	0.563048		1	5418911	Affx-11561042	G	A	A	0.116998	0.0208008	0.0068996	0.0025723
1	5581725	Affx-11766663	T	C	C	0.463313	0.463777	1.00036	0.00993703	0.971381		1	5428319	Affx-11571484	T	G	G	0.0143649	0.00242103	0.0186114	0.896501
1	5582787	Affx-11768219	G	A	A	0.0274265	0.0271698	0.962387	0.0304302	0.207708		1	5432923	Affx-11576100	T	C	C	0.248692	0.0119426	0.00511815	0.0196305
1	5583698	Affx-11769549	T	C	C	0.276644	0.277099	0.996817	0.0110672	0.773329		1	5441524	Affx-11584319	G	A	A	0.0258111	-0.0188176	0.0139642	0.177803
1	5584198	Affx-11770299	G	A	A	0.0574462	0.0565913	1.00063	0.0214559	0.976405		1	5442432	Affx-11584988	G	A	A	0.0154909	-0.00946676	0.0179582	0.598088
1	5585479	Affx-11771814	G	A	A	0.0133438	0.0142522	0.968063	0.0431481	0.451905		1	5445831	Affx-11588362	G	T	T	0.0149579	0.00817805	0.0183361	0.655592
1	5585850	Affx-11772233	A	C	C	0.343022	0.342906	1.00123	0.010456	0.906362		1	5453040	Affx-11597063	T	C	C	0.0944809	0.0286496	0.00756666	0.000153
1	5598044	Affx-11788489	A	G	G	0.0313936	0.0306922	0.997207	0.028557	0.921985		1	5454134	Affx-11598124	C	T	T	0.0941729	0.0289826	0.00756975	0.000128881
1	5598194	Affx-65578723	T	C	C	0.0175206	0.0173242	1.00589	0.0379222	0.877003		1	5454252	Affx-11598279	A	G	G	0.37634	0.00447532	0.00458152	0.328661
1	5600949	Affx-11792824	T	A	A	0.323198	0.323995	0.991213	0.0105786	0.404116		1	5455667	Affx-65577372	A	G	G	0.0217769	-0.0079154	0.0152136	0.602868
1	5605453	Affx-11798778	A	G	G	0.456439	0.453849	1.0223	0.0099732	0.0270154		1	5457863	Affx-11603066	A	G	G	0.371139	0.00440478	0.00459528	0.33779
1	5611671	Affx-11807337	G	A	A	0.0204882	0.0205794	0.992623	0.0348134	0.831581		1	5458930	Affx-11604435	T	C	C	0.0477982	-0.0139821	0.0103665	0.177411
1	5613467	Affx-11809803	T	C	C	0.0135568	0.0131393	1.00484	0.0429994	0.910577		1	5464283	Affx-11611485	A	C	C	0.0233092	-0.014155	0.0146688	0.334558
1	5618723	Affx-11816243	G	A	A	0.321929	0.321776	1.00303	0.0105867	0.774908		1	5464477	Affx-11611733	C	T	T	0.101361	0.00604535	0.00735128	0.410878
1	5619381	Affx-11817125	A	G	G	0.139129	0.139718	0.981444	0.0143374	0.191409		1	5470336	Affx-11619020	T	C	C	0.374315	0.00289217	0.00458996	0.528625
1	5619748	Affx-11817618	G	A	A	0.0846719	0.0855735	0.966138	0.0177771	0.052645		1	5474510	Affx-11624415	T	C	C	0.396174	0.00308924	0.00454583	0.496774
1	5620512	Affx-11818627	A	G	G	0.0906543	0.0903667	1.00119	0.0172013	0.94488		1	5476407	Affx-11626600	G	T	T	0.0192628	0.0296447	0.0161666	0.0667022
1	5623701	Affx-11822758	T	C	C	0.268427	0.267934	1.01027	0.0111697	0.360188		1	5476850	Affx-35304177	T	G	G	0.0333029	-0.0058176	0.0123899	0.638682
1	5624051	Affx-11823265	G	A	A	0.0723287	0.0725502	0.993158	0.019055	0.718618		1	5478350	Affx-11628808	T	C	C	0.0166138	-0.00618422	0.0173376	0.721322
1	5624678	Affx-11824129	C	G	G	0.283336	0.28369	0.995781	0.0110067	0.700896		1	5480747	Affx-11631185	C	A	A	0.168109	0.00707992	0.0059345	0.232868
1	5624806	Affx-11824309	C	A	A	0.067517	0.0670191	1.00886	0.0199116	0.65774		1	5480931	Affx-11631457	C	T	T	0.0675524	0.0069808	0.00883906	0.429666
1	5629642	Affx-11831466	G	A	A	0.0647501	0.0633364	1.0357	0.0201828	0.0822171		1	5481145	Affx-11631707	A	C	C	0.455684	-0.00745967	0.0044605	0.0944515
1	5637409	Affx-76154615	T	-	-	0.0673951	0.0683834	0.967977	0.0197173	0.0988026		1	5484317	Affx-65577669	A	G	G	0.0265988	0.0107097	0.0137871	0.437286
1	5638976	Affx-11842938	T	-	-	0.39981	0.398017	1.01496	0.010111	0.141982		1	5487978	Affx-11640257	T	C	C	0.116515	0.00218494	0.0069124	0.751935
1	5639415	Affx-11843461	C	A	A	0.157062	0.158712	0.985456	0.0136078	0.281633		1	5490429	Affx-11642939	G	T	T	0.428038	0.00337258	0.00447041	0.450597
1	5643492	Affx-11847920	G	A	A	0.399684	0.398166	1.01278	0.0100981	0.208379		1	5490502	Affx-65577736	G	A	A	0.0384386	-0.00604799	0.0115161	0.599461
1	5646305	Affx-11850989	G	A	A	0.363136	0.363233	0.998586	0.0102906	0.890624		1	5493410	Affx-11646157	C	T	T	0.114924	0.00127632	0.00696125	0.854527
1	5647455	Affx-11852502	G	A	A	0.350003	0.350521	0.995726	0.0103673	0.679523		1	5495624	Affx-11648818	C	T	T	0.433707	-0.0059332	0.00447761	0.185147
1	5647756	Affx-11853177	T	C	C	0.484288	0.48398	1.0018	0.00992075	0.856413		1	5502309	Affx-11657585	G	A	A	0.441433	0.00510297	0.00446299	0.252876
1	5649009	Affx-11854601	C	T	T	0.0656178	0.0666623	0.98123	0.0200044	0.343528		1	5504834	Affx-11661098	C	A	A	0.0254958	-0.00194398	0.0140496	0.889951
1	5649168	Affx-11854708	C	A	A	0.479371	0.480008	0.994029	0.00990506	0.545452		1	5513623	Affx-11672237	C	T	T	0.0135611	-0.031705	0.0191884	0.0984758
1	5649773	Affx-11855236	G	A	A	0.295239	0.293458	1.00907	0.0108581	0.405514		1	5515850	Affx-11675128	T	C	C	0.0472533	-0.00138775	0.0104428	0.89428
1	5652642	Affx-11858603	G	A	A	0.0216562	0.0225971	0.976691	0.0337818	0.485077		1	5516992	Affx-11676528	T	C	C	0.0140923	-0.0204521	0.0188118	0.276953
1	5652771	Affx-11858746	G	A	A	0.141258	0.142281	1.00357	0.0142	0.801701		1	5518595	Affx-11678344	T	C	C	0.19687	-0.00849107	0.00557674	0.127865
1	5653485	Affx-11859675	C	A	A	0.481214	0.480929	0.994068	0.00992455	0.548876		1	5523954	Affx-11685368	G	A	A	0.0824287	-0.00390363	0.00807264	0.628697
1	5660038	Affx-11867250	T	C	C	0.0295379	0.029339	0.975385	0.0293109	0.395158		1	5543790	Affx-11713779	A	G	G	0.390734	0.00710624	0.00454652	0.118054
1	5660312	Affx-11867641	G	A	A	0.0243475	0.0240542	0.991998	0.0323526	0.803867		1	5547928	Affx-11720776	T	C	C	0.0805599	0.00379306	0.00813975	0.641222
1	5661129	Affx-11868692	A	G	G	0.142803	0.139093	1.03464	0.0142195	0.0166287		1	5554174	Affx-35304261	G	T	T	0.0210867	0.00772919	0.0153822	0.615334
1	5662345	Affx-11870217	A	G	G	0.478382	0.474147	1.01872	0.00992631	0.0616784		1	5563488	Affx-11741254	C	T	T	0.124968	0.0133906	0.00671657	0.0461905
1	5664446	Affx-11873041	G	A	A	0.0305361	0.0313023	0.987148	0.0287189	0.652424		1	5564094	Affx-11742092	G	A	A	0.0383716	-0.00161037	0.0115217	0.888843
1	5664880	Affx-11873775	C	T	T	0.340437	0.340284	0.9991	0.0104878	0.931596		1	5566034	Affx-11744320	C	T	T	0.22713	-0.00374727	0.00527958	0.47785
1	5670649	Affx-65579330	G	A	A	0.141583	0.13938	1.01749	0.0142377	0.223177		1	5567852	Affx-11746403	C	A	A	0.451006	-0.00767027	0.00446361	0.0857268
1	5676342	Affx-11888470	G	A	A	0.0230909	0.0230616	1.03068	0.0330699	0.36086		1	5571302	Affx-11751182	T	A	A	0.49066	0.00036301	0.00443757	0.934803
1	5676622	Affx-11888718	A	G	G	0.0495001	0.0490919	1.00632	0.0228511	0.782664		1	5571485	Affx-11751435	A	T	T	0.367737	-0.000919916	0.00459511	0.841329
1	5677636	Affx-11890143	A	C	C	0.106237	0.1079	0.987869	0.0160438	0.446808		1	5572013	Affx-78765593	-	A	A	0.0540048	0.00401905	0.00980766	0.681963
1	5677849	Affx-11890504	A	G	G	0.0238648	0.0248956	0.961049	0.0322177	0.217509		1	5574791	Affx-11756515	T	C	C	0.468851	-0.00314889	0.00444923	0.479109
1	5681851	Affx-65579398	C	G	G	0.0267738	0.0265893	1.00974	0.0308817	0.753629		1	5575664	Affx-11757733	T	C	C	0.455494	-0.00287203	0.00446312	0.5199
1	5683239	Affx-65579413	C	T	T	0.0150237	0.0158763	0.93758	0.0403689	0.110354		1	5578691	Affx-11762105	C	G	G	0.3289	-0.00245439	0.00471016	0.602309
1	5684903	Affx-11899489	A	C	C	0.101404	0.103807	0.980373	0.0163657	0.225829		1	5579124	Affx-11762642	A	G	G	0.418547	-0.000442011	0.00449717	0.921705
1	5685279	Affx-11900061	A	G	G	0.430669	0.431061	0.989358	0.00999996	0.284662		1	5580386	Affx-11764423	G	A	A	0.356472	-0.00108287	0.00462571	0.81491
1	5687098	Affx-11902357	G	A	A	0.280336	0.280256	0.99955	0.0110201	0.967421		1	5581725	Affx-11766663	T	C	C	0.46195	0.00411496	0.00443914	0.353944
1	5689953	Affx-11905391	A	G	G	0.341898	0.342307	1.00278	0.0104387	0.790042		1	5582787	Affx-11768219	G	A	A	0.0273732	-0.0116805	0.013591	0.390109
1	5690065	Affx-11905476	T	C	C	0.381405	0.382702	0.99522	0.0102072	0.638753		1	5583698	Affx-11769549	T	C	C	0.27755	0.00133113	0.00494159	0.787643
1	5690960	Affx-11906402	C	T	T	0.143295	0.143853	0.998597	0.0140988	0.920652		1	5584198	Affx-11770299	G	A	A	0.0567197	0.00412323	0.0095957	0.667418
1	5691984	Affx-11907760	G	A	A	0.0956308	0.096559	0.998561	0.0168785	0.932025		1	5585479	Affx-11771814	G	A	A	0.0139175	-0.0213546	0.0189544	0.259901
1	5694059	Affx-11909853	A	G	G	0.416199	0.41586	1.00412	0.0100748	0.683263		1	5585850	Affx-11772233	A	C	C	0.34243	-0.00406517	0.00466539	0.383567
1	5704819	Affx-11923433	A	G	G	0.350942	0.350858	0.993376	0.0104055	0.523002		1	5598044	Affx-11788489	A	G	G	0.0309154	-0.00495842	0.0127935	0.698333
1	5711082	Affx-11929943	C	G	G	0.476992	0.474224	1.01906	0.00993261	0.0573445		1	5598194	Affx-65578723	T	C	C	0.0173565	-0.00693464	0.0169848	0.683064
1	5713094	Affx-11932656	T	A	A	0.016596	0.0166278	1.03652	0.0387332	0.354417		1	5600949	Affx-11792824	T	A	A	0.324116	-0.000896606	0.00471919	0.849316
1	5714260	Affx-11934458	G	T	T	0.0173197	0.0181856	0.952141	0.0375512	0.191546		1	5605453	Affx-11798778	A	G	G	0.452891	0.00944307	0.00446495	0.034438
1	5717397	Affx-11938438	T	C	C	0.265555	0.265631	0.999374	0.0112045	0.955403		1	5611671	Affx-11807337	G	A	A	0.0202318	0.00962352	0.0157144	0.540274
1	5717860	Affx-11938960	G	A	A	0.203534	0.203537	0.996144	0.0122899	0.753239		1	5613467	Affx-11809803	T	C	C	0.01368	0.00863177	0.0190706	0.650822
1	5721916	Affx-65579735	T	G	G	0.0329039	0.0331399	0.989866	0.0278162	0.714222		1	5618723	Affx-11816243	G	A	A	0.321271	0.00462706	0.00474049	0.329032
1	5722667	Affx-11943864	G	A	A	0.144744	0.146267	0.983771	0.0140475	0.244102		1	5619381	Affx-11817125	A	G	G	0.138464	0.00598445	0.00641311	0.350741
1	5724373	Affx-11945691	C	T	T	0.353274	0.355568	0.999255	0.0103626	0.942657		1	5619748	Affx-11817618	G	A	A	0.0846581	0.00116818	0.00796003	0.883325
1	5724385	Affx-11945700	G	A	A	0.173299	0.172813	1.0056	0.0130958	0.669809		1	5620512	Affx-11818627	A	G	G	0.089673	0.00547414	0.00775353	0.480178
1	5725075	Affx-11946649	C	T	T	0.0798985	0.0791088	1.01666	0.0183391	0.367677		1	5622914	Affx-11821694	G	A	A	0.0203412	0.008364	0.0157254	0.59481
1	5725512	Affx-11947149	C	T	T	0.0315449	0.0307099	1.01494	0.0284102	0.60162		1	5623701	Affx-11822758	T	C	C	0.271275	-0.0069787	0.00499141	0.162074
1	5726591	Affx-11948320	G	A	A	0.179179	0.179181	1.00154	0.0129012	0.905347		1	5624051	Affx-11823265	G	A	A	0.0716399	-0.000190768	0.00858705	0.982276
1	5728730	Affx-11950558	T	C	C	0.0314798	0.0303365	1.03465	0.0285292	0.232545		1	5624678	Affx-11824129	C	G	G	0.283092	0.00424625	0.00491534	0.387657
1	5733695	Affx-11955709	G	A	A	0.0293479	0.0284476	1.0251	0.0294893	0.400457		1	5629642	Affx-11831466	G	A	A	0.0655654	-0.00438122	0.00894047	0.624104
1	5734394	Affx-11956403	G	A	A	0.123197	0.123082	1.00384	0.0150604	0.799345		1	5635420	Affx-11838245	A	G	G	0.375137	0.00351295	0.00462924	0.447938
1	5735321	Affx-11957375	G	A	A	0.0132611	0.0126633	1.01461	0.0435581	0.739185		1	5637409	Affx-76154615	T	-	-	0.0681739	0.00275485	0.00880603	0.754405
1	5739278	Affx-35304596	G	A	A	0.0127125	0.0138812	0.945082	0.0438841	0.198052		1	5638976	Affx-11842938	T	-	-	0.398848	-0.00191142	0.0045285	0.672964
1	5740428	Affx-77776890	G	-	-	0.171452	0.170764	1.01072	0.0131701	0.417989		1	5639415	Affx-11843461	C	A	A	0.157716	-0.003872	0.00609547	0.525282
1	5742316	Affx-11965653	C	T	T	0.162431	0.162335	0.999422	0.013432	0.965685		1	5643492	Affx-11847920	G	A	A	0.3988	-0.00023558	0.00452267	0.958458
1	5745451	Affx-11968631	G	A	A	0.0272718	0.0268653	1.02113	0.0304762	0.492567		1	5646305	Affx-11850989	G	A	A	0.363521	0.000629396	0.00460714	0.891337
1	5749263	Affx-11972675	C	T	T	0.0255356	0.0253648	1.01037	0.0314711	0.743108		1	5647455	Affx-11852502	G	A	A	0.3503	0.00130869	0.00464131	0.77797
1	5750444	Affx-65579963	G	C	C	0.0269011	0.0262922	1.0286	0.0307327	0.358778		1	5647756	Affx-11853177	T	C	C	0.484743	0.00492507	0.00442819	0.266051
1	5753428	Affx-11977164	C	T	T	0.0135988	0.013474	1.00146	0.0426619	0.972743		1	5649009	Affx-11854601	C	T	T	0.0671186	-0.00305878	0.00885866	0.72988
1	5754094	Affx-11977682	A	G	G	0.110347	0.111644	0.982626	0.0157478	0.265716		1	5649168	Affx-11854708	C	A	A	0.479208	-0.00208777	0.00443201	0.637594
1	5756899	Affx-11980486	G	A	A	0.123813	0.124931	0.990191	0.0149919	0.510852		1	5649773	Affx-11855236	G	A	A	0.295047	-0.00313868	0.00487036	0.519288
1	5771541	Affx-11996520	G	A	A	0.253152	0.25666	0.977143	0.0113842	0.0422418		1	5652642	Affx-11858603	G	A	A	0.0218138	-0.00956643	0.0151943	0.528953
1	5776701	Affx-65580160	C	T	T	0.0268729	0.0263176	1.00893	0.0307145	0.772159		1	5652771	Affx-11858746	G	A	A	0.140389	0.00652775	0.00638387	0.306529
1	5777375	Affx-12003782	C	T	T	0.28594	0.288571	0.981044	0.0109647	0.0809081		1	5653485	Affx-11859675	C	A	A	0.481164	-0.00236775	0.00444233	0.594036
1	5786347	Affx-12015713	T	C	C	0.0405559	0.0409695	1.00874	0.0250448	0.728217		1	5660038	Affx-11867250	T	C	C	0.028838	0.00833588	0.0132207	0.528358
1	5786394	Affx-76256743	GTGGTGTTTGCACCT	-	-	0.0159763	0.0165349	0.95457	0.0393144	0.236961		1	5660312	Affx-11867641	G	A	A	0.0240175	0.011368	0.0144644	0.431909
1	5792890	Affx-12024854	C	A	A	0.029307	0.0292075	1.00885	0.0293627	0.764183		1	5661129	Affx-11868692	A	G	G	0.141369	0.0132905	0.0063646	0.0367837
1	5795357	Affx-12028392	A	G	G	0.350628	0.353584	0.980379	0.0103645	0.0558867		1	5662345	Affx-11870217	A	G	G	0.477759	0.00516338	0.00444103	0.244972
1	5797901	Affx-12032182	C	T	T	0.235238	0.234638	1.01078	0.0116727	0.358133		1	5664446	Affx-11873041	G	A	A	0.0310372	-0.0268287	0.0127738	0.0357064
1	5801941	Affx-12037621	C	T	T	0.0706433	0.072147	0.978637	0.0192622	0.262245		1	5664880	Affx-11873775	C	T	T	0.341358	-0.00229103	0.00468393	0.624753
1	5803040	Affx-12038971	T	C	C	0.0218034	0.0216263	1.02578	0.0339337	0.453205		1	5670649	Affx-65579330	G	A	A	0.14165	0.000591375	0.00635298	0.925835
1	5810255	Affx-65580473	G	A	A	0.0199576	0.0204698	0.989341	0.0353668	0.761888		1	5676342	Affx-11888470	G	A	A	0.0230878	-0.00498144	0.0147618	0.735775
1	5816189	Affx-12055671	T	G	G	0.117929	0.119902	0.990274	0.015327	0.523671		1	5676622	Affx-11888718	A	G	G	0.0502942	-0.00310806	0.0101229	0.758819
1	5819564	Affx-12059919	G	A	A	0.0196524	0.0188365	1.02739	0.035763	0.449823		1	5677636	Affx-11890143	A	C	C	0.107205	0.00514547	0.00717832	0.473495
1	5825922	Affx-65580595	C	T	T	0.0319581	0.0315056	1.00872	0.0282634	0.758584		1	5677849	Affx-11890504	A	G	G	0.0245753	-0.0296964	0.0142997	0.0378303
1	5826500	Affx-12067547	G	A	A	0.0225272	0.0223968	1.02663	0.0333468	0.430586		1	5681851	Affx-65579398	C	G	G	0.0265078	0.012241	0.0138078	0.375335
1	5827612	Affx-12069061	G	A	A	0.0170373	0.0174473	0.966817	0.0382098	0.377144		1	5683239	Affx-65579413	C	T	T	0.0153792	-0.0321011	0.0179818	0.074232
1	5827706	Affx-35304700	G	A	A	0.0109847	0.0110073	0.99177	0.0477771	0.862667		1	5684903	Affx-11899489	A	C	C	0.102581	0.00454251	0.00732466	0.53515
1	5828460	Affx-12070091	A	G	G	0.0906693	0.091983	0.995795	0.017198	0.806434		1	5685279	Affx-11900061	A	G	G	0.43083	-0.00464042	0.0044846	0.30079
1	5832639	Affx-12074356	C	T	T	0.0441574	0.0441737	1.00081	0.0241101	0.973073		1	5687098	Affx-11902357	G	A	A	0.281644	0.00102391	0.00493351	0.835586
1	5833142	Affx-35304718	C	T	T	0.042303	0.0436171	0.975481	0.024555	0.312022		1	5689953	Affx-11905391	A	G	G	0.342402	0.000995455	0.00467452	0.831364
1	5836872	Affx-12078581	G	A	A	0.0220262	0.0217129	1.03038	0.0337642	0.375437		1	5690065	Affx-11905476	T	C	C	0.382542	-0.00086136	0.00457372	0.85062
1	5837044	Affx-12078751	G	A	A	0.0997348	0.100194	1.0007	0.0163883	0.965748		1	5690960	Affx-11906402	C	T	T	0.144152	-0.00834982	0.00631272	0.185939
1	5842367	Affx-12084903	G	A	A	0.297377	0.295715	1.00836	0.0108407	0.442698		1	5691984	Affx-11907760	G	A	A	0.095747	0.00766166	0.00753744	0.309403
1	5843173	Affx-12085583	T	C	C	0.113681	0.113669	1.0114	0.0155939	0.467349		1	5694059	Affx-11909853	A	G	G	0.415568	0.00321111	0.00450447	0.475927
1	5846583	Affx-12089888	C	T	T	0.132258	0.131768	1.00878	0.0146396	0.550326		1	5704819	Affx-11923433	A	G	G	0.351397	-0.00700644	0.00466129	0.132813
1	5849285	Affx-12092821	G	A	A	0.0534826	0.0530354	1.01342	0.0221582	0.547364		1	5711082	Affx-11929943	C	G	G	0.474334	0.00740112	0.00445093	0.0963505
1	5849910	Affx-76173588	TTC	-	-	0.0406339	0.0402956	0.999884	0.025142	0.996325		1	5713094	Affx-11932656	T	A	A	0.0163836	0.0245435	0.0174728	0.160122
1	5849990	Affx-12093876	T	C	C	0.0117365	0.011226	1.04713	0.0464334	0.321248		1	5714260	Affx-11934458	G	T	T	0.0177435	-0.0106598	0.0167727	0.525073
1	5850266	Affx-79093788	-	A	A	0.196834	0.19706	0.99948	0.0124931	0.966817		1	5717397	Affx-11938438	T	C	C	0.266896	0.000632567	0.0050071	0.899468
1	5850940	Affx-12095146	G	A	A	0.0898423	0.0901618	1.00825	0.0173358	0.635355		1	5717860	Affx-11938960	G	A	A	0.204991	0.000775011	0.00548476	0.887631
1	5851348	Affx-12095716	C	T	T	0.0149629	0.0154925	0.956085	0.0406852	0.269684		1	5721916	Affx-65579735	T	G	G	0.0327945	0.00114115	0.0124804	0.927147
1	5851528	Affx-12095927	A	C	C	0.0558237	0.0562641	0.986198	0.021507	0.518129		1	5722667	Affx-11943864	G	A	A	0.146611	-0.00152805	0.00625525	0.807012
1	5853561	Affx-12098785	C	T	T	0.102464	0.101085	1.00688	0.0164064	0.676175		1	5724373	Affx-11945691	C	T	T	0.354173	0.000878863	0.00463819	0.849714
1	5855773	Affx-12101765	G	A	A	0.0828284	0.0845413	0.968759	0.0179505	0.0770374		1	5724385	Affx-11945700	G	A	A	0.173575	0.00576517	0.00584153	0.32368
1	5858753	Affx-78586323	T	-	-	0.278057	0.279665	0.994415	0.0110878	0.613475		1	5725075	Affx-11946649	C	T	T	0.0796024	0.0176379	0.00818411	0.0311534
1	5871105	Affx-12123528	G	T	T	0.0201791	0.0196378	1.04084	0.0354294	0.258515		1	5725512	Affx-11947149	C	T	T	0.0311951	0.0159391	0.0127609	0.211646
1	5872457	Affx-12125446	C	T	T	0.177499	0.176608	1.01152	0.0130109	0.37882		1	5726591	Affx-11948320	G	A	A	0.179184	0.00108873	0.0057758	0.850487
1	5873470	Affx-12126813	A	G	G	0.0201363	0.020987	0.930322	0.0350981	0.03961		1	5728730	Affx-11950558	T	C	C	0.0309825	0.024638	0.0127951	0.054159
1	5874430	Affx-12128097	A	G	G	0.273261	0.274624	0.992815	0.0111148	0.516483		1	5733695	Affx-11955709	G	A	A	0.0289879	0.0217872	0.0132329	0.0996751
1	5875162	Affx-12129090	T	C	C	0.256787	0.259459	0.983274	0.0113181	0.13615		1	5734394	Affx-11956403	G	A	A	0.12325	0.00465577	0.00673372	0.489309
1	5881487	Affx-12137594	C	A	A	0.063198	0.0631342	0.991082	0.0203242	0.659399		1	5735321	Affx-11957375	G	A	A	0.012886	0.0204183	0.0196661	0.299155
1	5888886	Affx-12146811	C	T	T	0.072453	0.0737522	0.966533	0.0191139	0.0749284		1	5739278	Affx-35304596	G	A	A	0.0130468	-0.000709362	0.0196398	0.971188
1	5895781	Affx-12156581	A	G	G	0.0776365	0.0792794	0.963888	0.0185167	0.0469971		1	5740428	Affx-77776890	G	-	-	0.171133	-0.000745365	0.00589525	0.899388
1	5896849	Affx-12158077	C	A	A	0.216649	0.213101	1.02414	0.0120737	0.0481796		1	5742316	Affx-11965653	C	T	T	0.162777	0.00546329	0.00599407	0.36206
1	5900443	Affx-12163113	G	A	A	0.219004	0.220234	0.991208	0.0119484	0.45988		1	5745451	Affx-11968631	G	A	A	0.0268382	0.00226068	0.0137271	0.86919
1	5912711	Affx-12181015	A	G	G	0.0130731	0.0132511	1.02047	0.0433554	0.640269		1	5749263	Affx-11972675	C	T	T	0.0251501	0.00227989	0.0141707	0.872182
1	5912754	Affx-65581362	C	G	G	0.0222113	0.0220894	1.00087	0.0337745	0.97939		1	5750444	Affx-65579963	G	C	C	0.0270819	0.00813672	0.0136741	0.551814
1	5912917	Affx-65581365	T	C	C	0.0628771	0.0637966	1.00446	0.0203605	0.82695		1	5753428	Affx-11977164	C	T	T	0.0133791	0.0265895	0.019306	0.168434
1	5919518	Affx-35304855	A	G	G	0.0644783	0.063972	1.00151	0.0202283	0.94058		1	5754094	Affx-11977682	A	G	G	0.111405	-0.00951431	0.00703721	0.176378
1	5923402	Affx-12195843	A	C	C	0.0722595	0.0733566	0.969258	0.0191429	0.102869		1	5756899	Affx-11980486	G	A	A	0.124689	-0.0060352	0.00670429	0.368016
1	5927079	Affx-12201040	C	T	T	0.0296464	0.0306537	0.973311	0.0290184	0.351217		1	5771541	Affx-11996520	G	A	A	0.255054	-0.00922658	0.00509595	0.0702103
1	5932771	Affx-12209408	C	T	T	0.0176828	0.0180388	0.964781	0.0374494	0.33836		1	5776701	Affx-65580160	C	T	T	0.0273188	-0.015937	0.0135939	0.241054
1	5933799	Affx-12211126	C	T	T	0.0721947	0.0733987	0.966384	0.0191544	0.0742341		1	5777341	Affx-12003724	A	G	G	0.0127303	-0.00045103	0.0198293	0.981853
1	5947386	Affx-12231204	T	C	C	0.245156	0.245666	1.00362	0.0115301	0.753689		1	5777375	Affx-12003782	C	T	T	0.28663	-0.00753468	0.00491882	0.125574
1	5948365	Affx-65581721	C	G	G	0.0367107	0.0371672	0.993011	0.0263092	0.789796		1	5786347	Affx-12015713	T	C	C	0.0402318	0.0138929	0.0113002	0.218911
1	5960932	Affx-12248758	C	T	T	0.055634	0.0558834	0.991686	0.0216891	0.700274		1	5786394	Affx-76256743	GTGGTGTTTGCACCT	-	-	0.0161089	0.00435626	0.0175904	0.804405
1	5965780	Affx-12255349	G	A	A	0.0406622	0.0406761	0.997871	0.0250798	0.932273		1	5792890	Affx-12024854	C	A	A	0.0289768	0.00881613	0.0131975	0.504125
1	5967192	Affx-12256842	G	A	A	0.224502	0.225316	0.991301	0.011899	0.462776		1	5795357	Affx-12028392	A	G	G	0.352706	-0.00446149	0.00464281	0.336582
1	5972260	Affx-12263495	G	A	A	0.0739006	0.0748431	0.970879	0.0189768	0.119386		1	5797901	Affx-12032182	C	T	T	0.233966	0.00402002	0.00523566	0.442599
1	5976678	Affx-65581950	A	G	G	0.0256637	0.025674	0.989821	0.0314338	0.744806		1	5801941	Affx-12037621	C	T	T	0.0712905	-0.00427389	0.00862312	0.620155
1	5977364	Affx-65581955	G	A	A	0.0190081	0.0188624	1.03172	0.0363513	0.390356		1	5803040	Affx-12038971	T	C	C	0.0215328	0.0158017	0.0153066	0.301911
1	5978177	Affx-65581962	G	C	C	0.0163999	0.0162461	1.02681	0.0391413	0.499161		1	5810255	Affx-65580473	G	A	A	0.0204397	-0.0116345	0.0156713	0.45784
1	5980336	Affx-12275004	C	G	G	0.0205353	0.0212112	0.938257	0.0348462	0.0674102		1	5816189	Affx-12055671	T	G	G	0.11849	0.00439359	0.00686936	0.522439
1	5989569	Affx-12288802	-	G	G	0.233615	0.234597	0.992062	0.0117332	0.496985		1	5819564	Affx-12059919	G	A	A	0.0189383	0.00102755	0.0162245	0.949501
1	5994206	Affx-12295194	A	C	C	0.464734	0.462094	1.01116	0.00993632	0.264214		1	5825922	Affx-65580595	C	T	T	0.0319313	0.00841434	0.0126362	0.505481
1	6010810	Affx-12319931	T	C	C	0.399732	0.40213	0.9902	0.0101329	0.331114		1	5826500	Affx-12067547	G	A	A	0.0222618	0.0175878	0.0150391	0.242215
1	6015003	Affx-65582273	C	T	T	0.014511	0.0150087	1.01354	0.0413462	0.745006		1	5827612	Affx-12069061	G	A	A	0.017053	0.0340197	0.0171061	0.0467324
1	6015468	Affx-12326981	C	T	T	0.0519338	0.051901	1.00312	0.0224732	0.889581		1	5827706	Affx-35304700	G	A	A	0.0106513	-0.00110233	0.0216161	0.959329
1	6015789	Affx-65582280	C	T	T	0.0185462	0.0182434	1.06358	0.0370674	0.0963232		1	5828460	Affx-12070091	A	G	G	0.0913179	0.00321823	0.00768969	0.675574
1	6020500	Affx-65582328	C	T	T	0.0579238	0.0559275	1.0371	0.0214065	0.0888395		1	5832639	Affx-12074356	C	T	T	0.0438047	0.0268939	0.0108481	0.0131715
1	6022357	Affx-12330476	C	T	T	0.0469696	0.0473495	0.98385	0.023358	0.485782		1	5833142	Affx-35304718	C	T	T	0.0428311	-0.00463386	0.0109655	0.6726
1	6033869	Affx-12331789	A	G	G	0.31433	0.315859	0.996862	0.0106677	0.768291		1	5833519	Affx-12075180	C	T	T	0.0216616	0.0158264	0.0152718	0.30006
1	6034588	Affx-65582438	C	A	A	0.0289864	0.0290451	0.976467	0.0296015	0.421107		1	5836872	Affx-12078581	G	A	A	0.0216996	0.0196124	0.015219	0.197515
1	6039912	Affx-79229763	G	-	-	0.0439529	0.0448206	0.956507	0.0241173	0.0652119		1	5842367	Affx-12084903	G	A	A	0.295151	0.00551843	0.00486336	0.256506
1	6041047	Affx-12332698	G	A	A	0.0171939	0.0178245	0.941831	0.0377794	0.112673		1	5843173	Affx-12085583	T	C	C	0.113145	0.0075464	0.00700395	0.281282
1	6042182	Affx-12332867	A	G	G	0.323146	0.324989	0.992001	0.0106139	0.449222		1	5846583	Affx-12089888	C	T	T	0.131031	0.00756533	0.00658231	0.250417
1	6042732	Affx-65582506	C	T	T	0.0275425	0.0276438	0.997708	0.0302564	0.939552		1	5849285	Affx-12092821	G	A	A	0.0532345	-0.0139055	0.00987032	0.158891
1	6043240	Affx-12333008	G	A	A	0.0614531	0.0631581	0.973291	0.0205523	0.187758		1	5849910	Affx-76173588	TTC	-	-	0.0408638	-0.00311777	0.0112089	0.780897
1	6043858	Affx-12333060	T	C	C	0.456349	0.459436	0.98946	0.00993641	0.28625		1	5849990	Affx-12093876	T	C	C	0.0117161	0.00739948	0.0205816	0.719208
1	6043942	Affx-12333068	C	T	T	0.208078	0.207497	1.00326	0.0121827	0.789452		1	5850266	Affx-79093788	-	A	A	0.196084	0.00537358	0.00560249	0.337489
1	6044004	Affx-12333077	C	T	T	0.0384372	0.0391624	0.952925	0.0256751	0.0603736		1	5850940	Affx-12095146	G	A	A	0.0895549	-0.00445606	0.00777536	0.566578
1	6045987	Affx-65582526	G	A	A	0.0156616	0.016342	0.933838	0.0396513	0.0842843		1	5851348	Affx-12095716	C	T	T	0.0150402	0.00588718	0.0181735	0.745981
1	6048317	Affx-12333626	C	A	A	0.0584879	0.0583255	1.0023	0.0212178	0.913931		1	5851528	Affx-12095927	A	C	C	0.0561032	-0.000687973	0.00961101	0.942935
1	6050909	Affx-12333892	T	C	C	0.0279292	0.0278099	1.0003	0.0300974	0.99206		1	5853561	Affx-12098785	C	T	T	0.100904	0.00942295	0.00737735	0.201506
1	6052726	Affx-12334111	T	G	G	0.396691	0.398121	0.994587	0.0101512	0.592846		1	5855773	Affx-12101765	G	A	A	0.0858559	-0.0142612	0.0079098	0.0713954
1	6052953	Affx-12334127	G	A	A	0.0173627	0.0177069	0.969408	0.0377135	0.410036		1	5858753	Affx-78586323	T	-	-	0.279815	-0.00481953	0.00495044	0.33028
1	6059634	Affx-77172947	-	GG	GG	0.370805	0.372207	0.995472	0.0102958	0.659377		1	5871105	Affx-12123528	G	T	T	0.0199885	-0.0101168	0.0158193	0.522486
1	6065024	Affx-12335543	G	T	T	0.325702	0.326561	0.997385	0.0106104	0.805055		1	5872457	Affx-12125446	C	T	T	0.175801	0.00243827	0.00583164	0.675868
1	6070635	Affx-12336207	C	A	A	0.046035	0.0446769	1.04751	0.0238035	0.051161		1	5873470	Affx-12126813	A	G	G	0.0205273	-0.0191542	0.0156284	0.220352
1	6075147	Affx-12336704	C	A	A	0.330453	0.331438	0.99987	0.0106033	0.990183		1	5874430	Affx-12128097	A	G	G	0.274636	-0.00647704	0.00496952	0.192458
1	6078302	Affx-76656992	CA	-	-	0.0176462	0.017729	1.02483	0.0375947	0.514064		1	5875162	Affx-12129090	T	C	C	0.260387	-0.00693936	0.00504942	0.169355
1	6078496	Affx-12337020	C	A	A	0.127631	0.125333	1.01748	0.0149393	0.246135		1	5881487	Affx-12137594	C	A	A	0.0624622	-0.000241823	0.00917228	0.978967
1	6080626	Affx-12337314	T	C	C	0.289994	0.289088	0.994712	0.0109245	0.627419		1	5888886	Affx-12146811	C	T	T	0.0748615	-0.013685	0.00843111	0.10456
1	6081265	Affx-12337379	G	A	A	0.312494	0.309163	1.02548	0.0107168	0.0189061		1	5895781	Affx-12156581	A	G	G	0.0804868	-0.0143861	0.00816473	0.0780753
1	6084854	Affx-12337857	G	A	A	0.361229	0.360794	1.00785	0.0103022	0.447775		1	5896849	Affx-12158077	C	A	A	0.214126	0.00710604	0.00543222	0.190833
1	6085405	Affx-12337930	G	T	T	0.0142709	0.0140575	1.04757	0.0416432	0.264454		1	5900443	Affx-12163113	G	A	A	0.220212	-0.00796373	0.00535564	0.137023
1	6085593	Affx-12337947	G	A	A	0.018785	0.0186867	0.992972	0.036524	0.846876		1	5912711	Affx-12181015	A	G	G	0.0135095	-0.0119181	0.0192076	0.534939
1	6085821	Affx-12337971	T	C	C	0.104204	0.103719	1.01278	0.0162155	0.433555		1	5912754	Affx-65581362	C	G	G	0.0223681	0.0125921	0.0149737	0.40038
1	6089062	Affx-12338376	G	A	A	0.192537	0.195119	0.982545	0.012535	0.160075		1	5912917	Affx-65581365	T	C	C	0.0628604	0.00137173	0.0091371	0.880664
1	6093465	Affx-12338879	G	A	A	0.403446	0.405961	0.991698	0.0101091	0.409551		1	5919518	Affx-35304855	A	G	G	0.0636395	-0.00873587	0.00906777	0.33535
1	6094341	Affx-12338957	G	A	A	0.0259141	0.025018	1.0346	0.0313204	0.277506		1	5923402	Affx-12195843	A	C	C	0.0745593	-0.012362	0.00844577	0.14328
1	6098502	Affx-12339426	A	G	G	0.410635	0.41309	0.99278	0.0100846	0.47241		1	5927079	Affx-12201040	C	T	T	0.0301951	-0.00726196	0.0129352	0.574518
1	6102523	Affx-12339938	A	G	G	0.353487	0.352269	0.992758	0.010388	0.484096		1	5932771	Affx-12209408	C	T	T	0.0179526	0.00914159	0.0167047	0.584211
1	6103524	Affx-12340067	C	T	T	0.191304	0.194369	0.982123	0.0125624	0.151018		1	5933799	Affx-12211126	C	T	T	0.0744776	-0.0124117	0.00845609	0.142165
1	6103865	Affx-12340091	T	C	C	0.240441	0.239406	1.01868	0.0116273	0.111523		1	5947386	Affx-12231204	T	C	C	0.246596	0.00383034	0.00513951	0.456108
1	6104136	Affx-12340124	G	A	A	0.0128832	0.0129962	0.974783	0.0439841	0.561459		1	5948365	Affx-65581721	C	G	G	0.0369111	-0.00188713	0.0117564	0.872471
1	6105359	Affx-12340270	C	T	T	0.367979	0.367591	0.988648	0.0102938	0.267368		1	5960932	Affx-12248758	C	T	T	0.0571491	-0.00335932	0.00956318	0.725381
1	6112490	Affx-65583050	C	T	T	0.0232056	0.0222403	1.05608	0.0332382	0.100658		1	5965780	Affx-12255349	G	A	A	0.0402373	-0.00772503	0.0112932	0.493951
1	6114729	Affx-65583070	G	A	A	0.0134479	0.0141905	0.985954	0.0426833	0.740341		1	5967192	Affx-12256842	G	A	A	0.225833	-0.00446179	0.00532171	0.401801
1	6115429	Affx-12341518	A	G	G	0.455606	0.452765	1.02088	0.00996728	0.0381166		1	5972260	Affx-12263495	G	A	A	0.0762341	-0.0102928	0.00836834	0.21871
1	6116124	Affx-12341608	G	A	A	0.372849	0.372802	0.986693	0.0102658	0.19192		1	5976678	Affx-65581950	A	G	G	0.0257393	0.01321	0.0140104	0.345749
1	6130255	Affx-12362239	C	T	T	0.330949	0.33094	0.988416	0.0105539	0.269604		1	5977364	Affx-65581955	G	A	A	0.0192186	-0.0172613	0.0161484	0.28511
1	6130765	Affx-12363114	C	T	T	0.0161477	0.0154758	1.04901	0.0394756	0.225499		1	5978177	Affx-65581962	G	C	C	0.0161276	0.00973986	0.0176049	0.580096
1	6133244	Affx-12368064	G	A	A	0.36804	0.369276	0.996931	0.0102885	0.765106		1	5980336	Affx-12275004	C	G	G	0.0209698	-0.0231528	0.0155049	0.135373
1	6145289	Affx-12390142	C	T	T	0.406693	0.406394	0.991353	0.0101012	0.389894		1	5980802	Affx-12275764	G	A	A	0.0133123	0.0275075	0.0193655	0.155484
1	6147157	Affx-12393334	C	T	T	0.348557	0.350362	0.992113	0.0104089	0.446822		1	5989569	Affx-12288802	-	G	G	0.235112	-0.00487326	0.00524588	0.352908
1	6155635	Affx-12406746	G	A	A	0.015268	0.0154036	0.991729	0.0401968	0.836314		1	5994090	Affx-12295081	C	G	G	0.0133286	-0.0377408	0.0195127	0.0530961
1	6157799	Affx-12410342	A	G	G	0.2518	0.249847	1.02716	0.0113867	0.0185862		1	5994206	Affx-12295194	A	C	C	0.463552	0.00341875	0.00445472	0.442818
1	6157808	Affx-65583440	C	G	G	0.0185232	0.0185666	1.00909	0.0366747	0.805107		1	6000909	Affx-12304512	G	T	T	0.0125477	-0.018796	0.019868	0.344127
1	6160902	Affx-12414460	G	A	A	0.039584	0.0415444	0.972519	0.0252111	0.269038		1	6010810	Affx-12319931	T	C	C	0.400529	-0.00511172	0.00451644	0.25772
1	6160974	Affx-12414551	G	T	T	0.0675772	0.0700455	0.96733	0.0197344	0.0923497		1	6015003	Affx-65582273	C	T	T	0.0150965	-0.0246729	0.0181908	0.174993
1	6161732	Affx-65583486	C	T	T	0.0231425	0.0237677	0.982183	0.0328016	0.58365		1	6015468	Affx-12326981	C	T	T	0.0512468	-0.00462309	0.0100656	0.646021
1	6162015	Affx-12415613	G	A	A	0.290221	0.289116	1.00522	0.0109428	0.63411		1	6015789	Affx-65582280	C	T	T	0.0182662	0.0147527	0.0165475	0.372644
1	6162441	Affx-12416118	C	A	A	0.471811	0.472255	0.995084	0.00992372	0.619482		1	6020500	Affx-65582328	C	T	T	0.0570493	0.0119208	0.00958952	0.213831
1	6174373	Affx-12431988	C	T	T	0.0206567	0.0215387	1.00305	0.0345935	0.929821		1	6022357	Affx-12330476	C	T	T	0.0474948	-0.00132094	0.0104091	0.899018
1	6177142	Affx-12436420	C	T	T	0.154966	0.156809	0.980854	0.0137039	0.15834		1	6033869	Affx-12331789	A	G	G	0.315137	-0.00500593	0.00476631	0.293595
1	6177337	Affx-65583609	C	T	T	0.0154756	0.015299	1.02687	0.0402128	0.509598		1	6034588	Affx-65582438	C	A	A	0.0293814	0.0110294	0.0131446	0.401427
1	6183655	Affx-12448076	A	G	G	0.177682	0.180232	0.98309	0.0129616	0.188239		1	6039541	Affx-12332516	C	T	T	0.0432208	-0.00799782	0.0109671	0.465846
1	6185478	Affx-12450601	A	G	G	0.0322951	0.0328357	0.947353	0.0279147	0.0526881		1	6039912	Affx-79229763	G	-	-	0.0438981	-0.0005027	0.0108403	0.963013
1	6197796	Affx-12469657	A	G	G	0.321984	0.320344	1.00429	0.0106078	0.68655		1	6041047	Affx-12332698	G	A	A	0.0171919	0.0061283	0.0170457	0.719205
1	6198087	Affx-12470173	C	T	T	0.250151	0.25224	0.992309	0.0114079	0.498557		1	6042182	Affx-12332867	A	G	G	0.324115	-0.0043048	0.00474629	0.364418
1	6198491	Affx-65583775	A	C	C	0.0169215	0.0165492	0.983904	0.0385535	0.673828		1	6042732	Affx-65582506	C	T	T	0.027612	0.0126026	0.0134911	0.350234
1	6198850	Affx-12471275	A	T	T	0.0378484	0.0368441	1.02262	0.0260576	0.390728		1	6043240	Affx-12333008	G	A	A	0.0629121	-0.0169717	0.00910954	0.0624557
1	6198983	Affx-12471437	G	A	A	0.0967135	0.0970775	0.986662	0.0168082	0.424375		1	6043858	Affx-12333060	T	C	C	0.457241	-0.00490336	0.00444962	0.270476
1	6199070	Affx-12471564	A	G	G	0.26167	0.263767	0.993734	0.0112441	0.576164		1	6043942	Affx-12333068	C	T	T	0.208917	-0.00566584	0.0054577	0.299209
1	6209280	Affx-12487543	A	G	G	0.0608381	0.0617453	0.965164	0.0206976	0.0866904		1	6044004	Affx-12333077	C	T	T	0.0392867	-0.00169215	0.0114405	0.882415
1	6212077	Affx-12492110	A	G	G	0.225755	0.228361	0.993949	0.0118861	0.60964		1	6045987	Affx-65582526	G	A	A	0.0162369	-0.0031336	0.0176608	0.859169
1	6219310	Affx-12502566	G	C	C	0.164164	0.166304	1.00741	0.0133095	0.579294		1	6048317	Affx-12333626	C	A	A	0.0577503	-0.00685152	0.00950996	0.471245
1	6221607	Affx-12506073	A	C	C	0.0676205	0.0683434	0.971448	0.0197151	0.141753		1	6050909	Affx-12333892	T	C	C	0.0278051	-0.0200417	0.0135029	0.137745
1	6223002	Affx-12508257	C	A	A	0.0446525	0.0449153	0.986585	0.0239305	0.572499		1	6052726	Affx-12334111	T	G	G	0.395773	-0.000184868	0.0045317	0.96746
1	6232067	Affx-65584010	G	A	A	0.017684	0.0175983	1.00083	0.0376875	0.982402		1	6052953	Affx-12334127	G	A	A	0.0173072	0.018566	0.0170247	0.27548
1	6235509	Affx-35305213	T	G	G	0.021902	0.0218655	1.00659	0.03393	0.846426		1	6059634	Affx-77172947	-	GG	GG	0.369853	-0.00101683	0.00459194	0.824753
1	6236178	Affx-12527226	G	T	T	0.359008	0.359929	0.997565	0.0103417	0.81365		1	6065024	Affx-12335543	G	T	T	0.323271	0.00012102	0.00474161	0.979638
1	6239010	Affx-78163257	CTC	-	-	0.0451838	0.0453602	0.973253	0.0238411	0.255471		1	6070635	Affx-12336207	C	A	A	0.0451005	0.00843446	0.010664	0.428986
1	6243706	Affx-12536017	G	T	T	0.0204285	0.0204771	0.99854	0.0350324	0.966734		1	6075147	Affx-12336704	C	A	A	0.328332	0.00156315	0.00473985	0.741559
1	6247195	Affx-12540827	C	T	T	0.212598	0.213372	1.01035	0.0120903	0.394423		1	6075960	Affx-65582770	A	T	T	0.0149245	-0.0349112	0.0184339	0.0582466
1	6254762	Affx-12551183	C	T	T	0.415223	0.410929	1.02085	0.0100556	0.0401392		1	6078302	Affx-76656992	CA	-	-	0.0178483	-0.0107361	0.0167216	0.520843
1	6257996	Affx-12556416	T	C	C	0.0132613	0.0129613	0.994795	0.043534	0.904589		1	6078496	Affx-12337020	C	A	A	0.12649	-0.00165566	0.00667505	0.804106
1	6258657	Affx-12557307	A	G	G	0.42515	0.421828	1.01619	0.0100376	0.109594		1	6079109	Affx-12337123	T	G	G	0.113447	-0.00620921	0.00702821	0.376984
1	6259946	Affx-12559163	G	T	T	0.014343	0.0138454	1.07178	0.0420206	0.0989897		1	6080626	Affx-12337314	T	C	C	0.290681	0.00264659	0.00488919	0.588291
1	6268416	Affx-12571632	G	T	T	0.0297872	0.0284511	1.05771	0.0295487	0.0576006		1	6081265	Affx-12337379	G	A	A	0.310411	0.000739983	0.00479973	0.877475
1	6276856	Affx-12584168	A	G	G	0.0256915	0.0259743	0.981469	0.0313001	0.550111		1	6084854	Affx-12337857	G	A	A	0.362053	-0.00659519	0.00460708	0.152281
1	6278441	Affx-12586363	G	A	A	0.0156935	0.0151102	1.03177	0.0397303	0.431178		1	6085405	Affx-12337930	G	T	T	0.0142727	0.0120506	0.0186412	0.517989
1	6281084	Affx-65584319	C	G	G	0.0158869	0.0166148	0.983094	0.0394839	0.665855		1	6085593	Affx-12337947	G	A	A	0.0187527	0.0146343	0.0163688	0.371307
1	6298447	Affx-12614347	T	C	C	0.0110292	0.0104773	1.02885	0.0478835	0.552547		1	6085821	Affx-12337971	T	C	C	0.104642	-0.00253283	0.00723941	0.726439
1	6300264	Affx-12616998	A	G	G	0.0305764	0.0302959	1.02504	0.0289349	0.392705		1	6089062	Affx-12338376	G	A	A	0.194648	0.00181697	0.00560823	0.745952
1	6302086	Affx-12619164	C	T	T	0.112772	0.114507	0.985046	0.0156907	0.336941		1	6093465	Affx-12338879	G	A	A	0.404765	-0.000658383	0.00453005	0.884445
1	6323819	Affx-65584630	C	T	T	0.0518583	0.0522398	0.966938	0.0223363	0.132272		1	6094341	Affx-12338957	G	A	A	0.0253624	0.000379398	0.0140643	0.978479
1	6324912	Affx-12646964	G	A	A	0.0120526	0.0118045	0.994589	0.0454681	0.905007		1	6098502	Affx-12339426	A	G	G	0.411875	0.000634732	0.00451748	0.888261
1	6325892	Affx-65584647	G	T	T	0.027353	0.0269385	1.01301	0.0304927	0.671662		1	6102523	Affx-12339938	A	G	G	0.352118	-0.000751613	0.00465444	0.871713
1	6330386	Affx-12652809	T	C	C	0.0109771	0.0104614	1.02462	0.0479393	0.611872		1	6103524	Affx-12340067	C	T	T	0.193681	0.00403234	0.00562428	0.473405
1	6332364	Affx-12655242	C	T	T	0.0462872	0.0473869	0.977693	0.0235522	0.338146		1	6103865	Affx-12340091	T	C	C	0.240293	0.00183405	0.00518989	0.723797
1	6337510	Affx-12662779	T	C	C	0.0699074	0.0681449	1.03875	0.0194877	0.0510706		1	6104136	Affx-12340124	G	A	A	0.0126821	0.0100675	0.0198275	0.611628
1	6346548	Affx-35305347	C	T	T	0.0135886	0.0134161	1.00356	0.0430294	0.934137		1	6105359	Affx-12340270	C	T	T	0.367397	-0.00122053	0.00460614	0.791026
1	6350964	Affx-12691906	G	A	A	0.112144	0.114118	0.98166	0.0157071	0.238603		1	6112490	Affx-65583050	C	T	T	0.0222863	-0.00068121	0.0150515	0.963901
1	6351979	Affx-12694895	G	A	A	0.0229649	0.0242404	0.948508	0.032685	0.105789		1	6114729	Affx-65583070	G	A	A	0.0139694	0.0236091	0.0188716	0.210923
1	6361519	Affx-12717665	C	A	A	0.106313	0.108533	0.97442	0.0160821	0.107125		1	6115429	Affx-12341518	A	G	G	0.454429	7.5862e-05	0.00445215	0.986405
1	6367918	Affx-65585002	T	C	C	0.0341657	0.0351945	0.979282	0.0272291	0.441975		1	6116124	Affx-12341608	G	A	A	0.372307	-0.0018154	0.00459321	0.692671
1	6387399	Affx-12734858	G	A	A	0.0128345	0.012301	1.02894	0.0443176	0.519741		1	6130255	Affx-12362239	C	T	T	0.331984	-0.00291585	0.0047103	0.535894
1	6405654	Affx-12739141	T	G	G	0.0203919	0.0200387	1.01718	0.0350503	0.627067		1	6130765	Affx-12363114	C	T	T	0.0158093	0.00217893	0.0177702	0.902411
1	6415626	Affx-12742333	C	T	T	0.154292	0.155785	0.979483	0.0137397	0.131354		1	6133244	Affx-12368064	G	A	A	0.366591	0.00259494	0.00460777	0.573323
1	6421782	Affx-12744108	G	A	A	0.412864	0.411211	1.00719	0.0100549	0.476356		1	6145289	Affx-12390142	C	T	T	0.405756	-0.00274826	0.00452554	0.543667
1	6429304	Affx-12746050	C	T	T	0.147106	0.148669	0.980275	0.0139956	0.154612		1	6147157	Affx-12393334	C	T	T	0.348617	0.00147713	0.00465917	0.751215
1	6437506	Affx-12748097	T	C	C	0.0304334	0.0305906	0.994909	0.0287901	0.859286		1	6154987	Affx-12405509	A	G	G	0.247496	0.00492144	0.00515408	0.339649
1	6449498	Affx-12750957	T	C	C	0.0120079	0.0118399	1.03007	0.045421	0.514248		1	6155635	Affx-12406746	G	A	A	0.0149181	0.0256988	0.0182622	0.159368
1	6475089	Affx-12784819	A	G	G	0.0574327	0.0559103	0.998102	0.0213857	0.929209		1	6157808	Affx-65583440	C	G	G	0.0184869	0.0066718	0.0164484	0.685023
1	6482270	Affx-12791874	T	C	C	0.289664	0.290528	0.990149	0.0109337	0.365238		1	6160902	Affx-12414460	G	A	A	0.0411055	-0.000718407	0.0111961	0.948838
1	6486724	Affx-12796679	G	A	A	0.269183	0.269773	0.992019	0.0111844	0.473697		1	6160974	Affx-12414551	G	T	T	0.069417	-0.00714745	0.00879824	0.41658
1	6490445	Affx-12801096	C	T	T	0.251343	0.252039	0.98738	0.011433	0.266632		1	6161732	Affx-65583486	C	T	T	0.023237	0.00338308	0.0147323	0.818374
1	6492670	Affx-65585913	G	A	A	0.0147883	0.0146303	1.01368	0.0411495	0.741325		1	6162015	Affx-12415613	G	A	A	0.29087	0.000831651	0.00488965	0.864944
1	6492964	Affx-78747869	-	T	T	0.287839	0.288682	0.991954	0.0109637	0.461211		1	6162441	Affx-12416118	C	A	A	0.473277	-0.00356966	0.00444124	0.421542
1	6492979	Affx-12804464	G	C	C	0.0185008	0.0182694	1.02805	0.0367728	0.451933		1	6173019	Affx-12430292	C	A	A	0.0203644	0.0089525	0.0157622	0.570054
1	6496949	Affx-12809831	A	C	C	0.296015	0.297086	0.987961	0.0108906	0.266075		1	6174373	Affx-12431988	C	T	T	0.021355	-0.00995479	0.0153232	0.515918
1	6499744	Affx-12813326	C	T	T	0.240548	0.241378	0.988761	0.0116541	0.33211		1	6177142	Affx-12436420	C	T	T	0.156375	-0.00944274	0.00611374	0.122468
1	6500433	Affx-12814265	C	T	T	0.014704	0.0155349	0.94858	0.0408431	0.196193		1	6177337	Affx-65583609	C	T	T	0.0151132	0.00859481	0.018156	0.635939
1	6500662	Affx-12814578	C	A	A	0.0208969	0.0217432	0.986338	0.0345444	0.690462		1	6183655	Affx-12448076	A	G	G	0.179993	-0.00963002	0.00576533	0.0948563
1	6500979	Affx-12814994	C	T	T	0.102957	0.103522	0.983112	0.0162853	0.295627		1	6185478	Affx-12450601	A	G	G	0.0327176	-0.00694821	0.0124648	0.577238
1	6501514	Affx-12815623	A	G	G	0.0154064	0.0151067	1.04497	0.0403932	0.276152		1	6197796	Affx-12469657	A	G	G	0.320837	0.000993253	0.00474097	0.834055
1	6503007	Affx-12817452	G	A	A	0.0275913	0.0290153	0.954878	0.0298088	0.1214		1	6198087	Affx-12470173	C	T	T	0.25144	-0.00306214	0.00510845	0.54889
1	6508614	Affx-12825180	G	A	A	0.0248305	0.0253057	0.98535	0.0315752	0.640217		1	6198491	Affx-65583775	A	C	C	0.0163427	0.002155	0.01756	0.902327
1	6512211	Affx-12829691	G	C	C	0.402134	0.401927	0.996342	0.0101056	0.716864		1	6198850	Affx-12471275	A	T	T	0.0375595	0.0136787	0.0116594	0.240722
1	6525343	Affx-12848677	A	G	G	0.0379517	0.0380517	1.00595	0.0259106	0.818981		1	6198983	Affx-12471437	G	A	A	0.0971569	-0.00440893	0.00748899	0.55605
1	6526842	Affx-65586144	C	T	T	0.030526	0.0299117	0.997316	0.0289724	0.926104		1	6199070	Affx-12471564	A	G	G	0.263176	-0.000848968	0.00503235	0.866031
1	6531523	Affx-12857477	A	G	G	0.0243564	0.0227475	1.05996	0.0324483	0.0727307		1	6209280	Affx-12487543	A	G	G	0.0613383	-0.00552833	0.00924543	0.549873
1	6532570	Affx-12859185	A	G	G	0.0684205	0.0675921	1.01416	0.019672	0.474855		1	6212077	Affx-12492110	A	G	G	0.227744	-0.00329516	0.00532117	0.53575
1	6532740	Affx-12859452	T	C	C	0.0216305	0.0219623	1.0106	0.0339737	0.756266		1	6212115	Affx-12492178	G	A	A	0.0166949	-0.0059044	0.0173351	0.733402
1	6535975	Affx-12863794	G	A	A	0.021727	0.0227116	0.966204	0.0337125	0.307815		1	6219310	Affx-12502566	G	C	C	0.165972	-0.00180799	0.00596141	0.761675
1	6549504	Affx-78013109	AT	-	-	0.195099	0.193146	1.01836	0.0125261	0.146404		1	6221607	Affx-12506073	A	C	C	0.0678104	-0.000201651	0.00882871	0.981778
1	6549732	Affx-12883326	-	T	T	0.173765	0.171166	1.02129	0.0131505	0.109171		1	6223002	Affx-12508257	C	A	A	0.0447332	0.00205891	0.0107305	0.847841
1	6557410	Affx-12895017	C	T	T	0.0217578	0.0224609	0.976096	0.0338058	0.474179		1	6232067	Affx-65584010	G	A	A	0.017914	0.015496	0.016732	0.354382
1	6562807	Affx-12904000	A	G	G	0.0285015	0.0295071	0.959408	0.0296534	0.162287		1	6235509	Affx-35305213	T	G	G	0.0218383	-0.000876169	0.0151857	0.95399
1	6567193	Affx-12909891	C	T	T	0.0381605	0.0380856	1.00479	0.0258762	0.853337		1	6236178	Affx-12527226	G	T	T	0.359258	0.00328756	0.00462728	0.477412
1	6567195	Affx-12909894	C	T	T	0.261383	0.262481	1.00173	0.0112556	0.877982		1	6239010	Affx-78163257	CTC	-	-	0.0457103	-0.015754	0.0106294	0.138313
1	6568959	Affx-76204180	-	G	G	0.203485	0.199838	1.02851	0.0123432	0.022774		1	6243706	Affx-12536017	G	T	T	0.0205211	0.00604964	0.0156652	0.699361
1	6569075	Affx-65586514	C	T	T	0.0269469	0.0273576	0.988105	0.0305432	0.695213		1	6247195	Affx-12540827	C	T	T	0.214589	-0.000183736	0.00540744	0.972894
1	6569214	Affx-12912819	G	A	A	0.271356	0.27251	0.990493	0.0111041	0.389634		1	6254762	Affx-12551183	C	T	T	0.415343	0.00526021	0.0044993	0.242359
1	6571371	Affx-12916119	T	C	C	0.212936	0.209524	1.01608	0.0120959	0.1871		1	6257996	Affx-12556416	T	C	C	0.0132338	0.0120152	0.0193699	0.535061
1	6572965	Affx-65586545	T	C	C	0.0377675	0.0375065	1.00086	0.0260352	0.973538		1	6258657	Affx-12557307	A	G	G	0.425407	0.00469826	0.00449757	0.2962
1	6575246	Affx-12922013	G	A	A	0.307127	0.308139	1.0007	0.0107466	0.948453		1	6259946	Affx-12559163	G	T	T	0.0144249	-0.00390561	0.0185841	0.833545
1	6576325	Affx-12923618	C	T	T	0.0308835	0.0311215	0.991048	0.0286089	0.75329		1	6268069	Affx-12571132	G	T	T	0.0145233	0.00351373	0.0186701	0.850719
1	6576602	Affx-35305579	T	C	C	0.0380022	0.0377686	1.00151	0.0259821	0.953722		1	6268416	Affx-12571632	G	T	T	0.0286073	0.0253953	0.0133268	0.0567066
1	6578496	Affx-35305581	C	T	T	0.0151121	0.0144078	1.0588	0.0407243	0.160642		1	6276856	Affx-12584168	A	G	G	0.0255554	-0.0181214	0.014054	0.19726
1	6580056	Affx-12929224	A	G	G	0.363297	0.364879	1.00249	0.0103081	0.809209		1	6278441	Affx-12586363	G	A	A	0.0151269	0.0133508	0.0181758	0.462623
1	6587642	Affx-65586679	G	A	A	0.0326315	0.0325984	1.00121	0.0279075	0.965577		1	6281084	Affx-65584319	C	G	G	0.0160221	0.000128343	0.0176857	0.99421
1	6589543	Affx-12942946	G	A	A	0.0916343	0.091995	1.00505	0.0171307	0.768786		1	6298447	Affx-12614347	T	C	C	0.0107455	0.0053487	0.021468	0.803248
1	6591033	Affx-12945491	G	A	A	0.389679	0.390965	1.00488	0.0101481	0.631657		1	6300264	Affx-12616998	A	G	G	0.0302295	0.00905599	0.0129244	0.4835
1	6599445	Affx-12958065	G	A	A	0.40612	0.406701	0.995193	0.010109	0.633632		1	6302086	Affx-12619164	C	T	T	0.114227	-0.015355	0.00701084	0.0285136
1	6616481	Affx-12982326	C	T	T	0.0298517	0.0286137	1.03755	0.0294223	0.210269		1	6323819	Affx-65584630	C	T	T	0.0525675	-0.0137465	0.00992415	0.166009
1	6619788	Affx-12986766	C	T	T	0.155373	0.153318	1.0056	0.01368	0.683033		1	6323988	Affx-12646065	C	T	T	0.0145504	0.0308155	0.0186455	0.0983943
1	6620517	Affx-65586965	G	T	T	0.0281633	0.0261105	1.04109	0.0304719	0.186373		1	6324912	Affx-12646964	G	A	A	0.0118348	0.00726468	0.0204675	0.722637
1	6623180	Affx-12991362	G	A	A	0.412348	0.41309	0.995284	0.0100849	0.639268		1	6325892	Affx-65584647	G	T	T	0.0270017	0.00632302	0.0136772	0.643865
1	6630052	Affx-35305630	A	G	G	0.0310293	0.0306124	1.01803	0.0285338	0.531237		1	6330386	Affx-12652809	T	C	C	0.0106596	0.00604026	0.0215397	0.779152
1	6639214	Affx-79216866	GTT	-	-	0.19081	0.188978	0.999478	0.0126216	0.966992		1	6331013	Affx-12653565	T	C	C	0.136727	-0.0184302	0.00650572	0.0046135
1	6639267	Affx-13014465	C	T	T	0.0359289	0.0363232	0.977383	0.0265277	0.388493		1	6332364	Affx-12655242	C	T	T	0.0469037	0.00451418	0.0104956	0.667121
1	6653054	Affx-13033522	C	T	T	0.183889	0.181428	1.00901	0.0128008	0.483516		1	6337510	Affx-12662779	T	C	C	0.0693829	0.0102908	0.00871032	0.237428
1	6665948	Affx-13052162	G	A	A	0.0155501	0.0157538	1.01589	0.0400417	0.69377		1	6346548	Affx-35305347	C	T	T	0.0134776	0.0166587	0.0192226	0.386151
1	6675204	Affx-13062735	A	C	C	0.412628	0.413535	0.992654	0.0100914	0.46498		1	6346799	Affx-12683315	G	A	A	0.011208	0.0113836	0.0211218	0.589924
1	6702635	Affx-13097669	A	G	G	0.0302232	0.0297641	1.01209	0.0290436	0.679041		1	6350964	Affx-12691906	G	A	A	0.114041	-0.0205967	0.00700286	0.00327028
1	6717108	Affx-13121081	G	A	A	0.443392	0.447229	0.984281	0.00997381	0.112153		1	6351979	Affx-12694895	G	A	A	0.0235046	-0.015325	0.0146439	0.295328
1	6730924	Affx-13139580	C	G	G	0.0348549	0.0363029	0.9617	0.0268283	0.145489		1	6361519	Affx-12717665	C	A	A	0.108303	-0.0229837	0.00716637	0.00134098
1	6735170	Affx-13145845	C	T	T	0.104266	0.10497	0.979168	0.0161988	0.193729		1	6367918	Affx-65585002	T	C	C	0.0348928	0.00116189	0.0120524	0.923201
1	6735964	Affx-13147094	C	A	A	0.0360168	0.036756	0.969578	0.0264397	0.242604		1	6387399	Affx-12734858	G	A	A	0.0127158	0.00437933	0.0197535	0.824549
1	6737624	Affx-13149897	A	G	G	0.133279	0.134035	0.986498	0.0145485	0.350113		1	6405654	Affx-12739141	T	G	G	0.0207629	-0.0314564	0.0155249	0.0427485
1	6738919	Affx-13151920	G	A	A	0.0246365	0.0242202	1.03901	0.0320333	0.232257		1	6415626	Affx-12742333	C	T	T	0.156548	-0.0184394	0.00611429	0.00256383
1	6739868	Affx-13153431	C	T	T	0.0152679	0.0158811	0.962785	0.0399165	0.342054		1	6421782	Affx-12744108	G	A	A	0.411392	0.00716129	0.00450114	0.111614
1	6740859	Affx-13155198	T	C	C	0.0245676	0.0241659	1.03548	0.0320759	0.27712		1	6429304	Affx-12746050	C	T	T	0.148836	-0.0134691	0.00623489	0.0307539
1	6747995	Affx-65588038	C	T	T	0.0197345	0.0185924	1.00567	0.0358918	0.87481		1	6437506	Affx-12748097	T	C	C	0.0305067	0.000354413	0.0128605	0.978015
1	6749366	Affx-13167748	C	T	T	0.219317	0.217996	1.00572	0.0119667	0.633673		1	6449498	Affx-12750957	T	C	C	0.0119054	-0.00733966	0.0204074	0.719105
1	6755848	Affx-75583421	-	TA	TA	0.0239268	0.0236152	1.03065	0.0324728	0.352509		1	6475089	Affx-12784819	A	G	G	0.0569935	-0.00372614	0.00955801	0.696652
1	6766275	Affx-13194061	G	T	T	0.0568816	0.057734	0.981442	0.0213502	0.380268		1	6482270	Affx-12791874	T	C	C	0.289178	-0.00436252	0.00489783	0.373091
1	6767387	Affx-13196059	G	A	A	0.0131326	0.013144	0.99328	0.0435648	0.876992		1	6486724	Affx-12796679	G	A	A	0.268819	-0.00402302	0.0050051	0.421523
1	6768230	Affx-13197754	G	A	A	0.220963	0.220232	1.00261	0.0119365	0.827162		1	6490445	Affx-12801096	C	T	T	0.251961	-0.00689652	0.0051127	0.177372
1	6768548	Affx-13198302	G	A	A	0.103034	0.104195	0.974174	0.0162428	0.107206		1	6492670	Affx-65585913	G	A	A	0.0150508	-0.0192708	0.0182176	0.290145
1	6769522	Affx-13199784	A	C	C	0.349533	0.349576	0.993784	0.0104408	0.550389		1	6492964	Affx-78747869	-	T	T	0.28782	-0.00950766	0.0048969	0.0521923
1	6778457	Affx-35305756	A	G	G	0.0240488	0.0237154	1.02626	0.0323618	0.423173		1	6492979	Affx-12804464	G	C	C	0.0181018	-0.00902168	0.0166333	0.587554
1	6795722	Affx-78215752	-	T	T	0.0289071	0.0285286	1.02454	0.0296255	0.413138		1	6496949	Affx-12809831	A	C	C	0.296719	-0.00508972	0.00486069	0.295047
1	6803282	Affx-13266433	G	A	A	0.264704	0.262545	1.01235	0.0112297	0.274553		1	6499744	Affx-12813326	C	T	T	0.240533	-0.00620734	0.00520379	0.232931
1	6813872	Affx-13285623	T	C	C	0.06081	0.0614692	0.975954	0.0206988	0.23964		1	6500433	Affx-12814265	C	T	T	0.0152661	-0.0131056	0.0180671	0.468217
1	6861271	Affx-13376824	A	G	G	0.0616966	0.0599685	1.02655	0.0207778	0.207258		1	6500662	Affx-12814578	C	A	A	0.0214651	-0.022845	0.0152931	0.135227
1	6874873	Affx-13403162	C	T	T	0.0998208	0.0996218	0.998468	0.0165489	0.92619		1	6500979	Affx-12814994	C	T	T	0.103465	-0.00632452	0.00727901	0.38492
1	6877808	Affx-65589001	A	C	C	0.0178914	0.017811	0.975163	0.0374947	0.502353		1	6501514	Affx-12815623	A	G	G	0.0152325	-0.0360564	0.018191	0.04747
1	6883402	Affx-13417649	C	T	T	0.0290056	0.0286515	1.02726	0.0295322	0.362461		1	6503007	Affx-12817452	G	A	A	0.0289696	-0.0190185	0.0131824	0.149102
1	6892067	Affx-13431633	T	G	G	0.0455728	0.0456215	0.980722	0.0236651	0.410752		1	6508614	Affx-12825180	G	A	A	0.0251001	-0.00124331	0.0141133	0.929801
1	6892786	Affx-13432852	T	C	C	0.029483	0.0290543	1.0308	0.0293206	0.300785		1	6512211	Affx-12829691	G	C	C	0.403511	-0.000831977	0.00452033	0.853973
1	6900136	Affx-13444791	G	A	A	0.319333	0.317273	1.00789	0.0106781	0.461803		1	6525343	Affx-12848677	A	G	G	0.0381836	0.00108153	0.0115603	0.925463
1	6901559	Affx-65589188	G	A	A	0.0354509	0.0330828	1.06085	0.0272054	0.0299021		1	6526842	Affx-65586144	C	T	T	0.0301289	-0.00321661	0.0129362	0.803631
1	6903895	Affx-65589206	T	G	G	0.0133291	0.0142239	0.929824	0.0424171	0.0862813		1	6531523	Affx-12857477	A	G	G	0.0230072	0.0283133	0.0147175	0.0543844
1	6908948	Affx-13456285	C	T	T	0.0177418	0.0169607	1.0585	0.0378732	0.133304		1	6532570	Affx-12859185	A	G	G	0.0687442	0.0140704	0.00875273	0.107939
1	6916088	Affx-13458077	G	T	T	0.0251268	0.025207	1.02401	0.0315815	0.452488		1	6532740	Affx-12859452	T	C	C	0.0217579	-0.0204312	0.0152265	0.179658
1	6917140	Affx-13458327	A	C	C	0.354058	0.352928	1.00301	0.0103825	0.772251		1	6535975	Affx-12863794	G	A	A	0.0221258	0.0134098	0.0150862	0.374072
1	6922472	Affx-65589382	A	G	G	0.0107102	0.0104574	1.03094	0.0483957	0.528984		1	6549504	Affx-78013109	AT	-	-	0.194887	0.0116599	0.00560794	0.0376044
1	6925434	Affx-65589402	C	G	G	0.0111105	0.0111528	1.00127	0.0471489	0.978557		1	6549732	Affx-12883326	-	T	T	0.173353	0.0101674	0.00588198	0.0838902
1	6935158	Affx-13463314	C	T	T	0.132334	0.133875	0.985815	0.0145877	0.327397		1	6557410	Affx-12895017	C	T	T	0.0218584	0.0186397	0.015163	0.218967
1	6944035	Affx-13465877	C	T	T	0.397396	0.395009	1.00946	0.0101476	0.353502		1	6562807	Affx-12904000	A	G	G	0.0285675	0.00990625	0.0133216	0.457105
1	6955045	Affx-13468685	C	T	T	0.175312	0.176864	0.988559	0.0130481	0.377825		1	6567193	Affx-12909891	C	T	T	0.0381593	0.00269494	0.0115722	0.815854
1	6955284	Affx-13468745	T	C	C	0.100747	0.100435	1.02366	0.0164501	0.155108		1	6567195	Affx-12909894	C	T	T	0.262075	-0.0112465	0.0050238	0.0251806
1	6955771	Affx-35305900	G	A	A	0.0355422	0.035492	1.01303	0.026732	0.628071		1	6568959	Affx-76204180	-	G	G	0.202858	0.00781622	0.00552091	0.156852
1	6957991	Affx-65589648	C	T	T	0.0194866	0.0193095	1.01866	0.0359051	0.606583		1	6569075	Affx-65586514	C	T	T	0.0279319	-0.032933	0.0134698	0.014489
1	6959553	Affx-13469860	A	G	G	0.275548	0.274112	1.01956	0.0111276	0.0817234		1	6569214	Affx-12912819	G	A	A	0.272972	-0.00180222	0.00496211	0.716458
1	6961416	Affx-13470415	A	G	G	0.339982	0.340102	0.997224	0.0105003	0.791203		1	6571371	Affx-12916119	T	C	C	0.211596	0.00822022	0.0054109	0.128716
1	6969762	Affx-13472679	G	A	A	0.153089	0.15093	1.01367	0.0138018	0.325315		1	6572965	Affx-65586545	T	C	C	0.0377984	0.00168227	0.0116171	0.884861
1	6971281	Affx-13473105	G	A	A	0.0111293	0.0116143	0.937506	0.04647	0.164927		1	6575246	Affx-12922013	G	A	A	0.306481	-0.00660807	0.00481139	0.169624
1	6976742	Affx-13474561	A	G	G	0.276551	0.276824	0.995427	0.0111057	0.679794		1	6576325	Affx-12923618	C	T	T	0.0305626	0.0152477	0.0129263	0.23817
1	6977821	Affx-13474827	G	T	T	0.1627	0.161394	1.02235	0.0134647	0.100722		1	6576602	Affx-35305579	T	C	C	0.0380434	0.00242924	0.0115903	0.833987
1	6981115	Affx-13475698	A	G	G	0.417357	0.417519	0.997009	0.0100439	0.765512		1	6578496	Affx-35305581	C	T	T	0.0148131	-0.00724686	0.0183101	0.692264
1	6982697	Affx-13476117	A	G	G	0.386969	0.386966	0.996735	0.0101819	0.748043		1	6580056	Affx-12929224	A	G	G	0.363116	-0.00783896	0.00460975	0.0890368
1	6994964	Affx-13479665	C	T	T	0.0941938	0.0956172	0.984073	0.0168142	0.339661		1	6587642	Affx-65586679	G	A	A	0.032523	0.0030225	0.0124755	0.808567
1	6996478	Affx-13480026	T	C	C	0.223079	0.221792	1.0087	0.0119145	0.467033		1	6589543	Affx-12942946	G	A	A	0.0911401	0.00396892	0.00769285	0.605909
1	6996565	Affx-65589936	T	C	C	0.0299307	0.0303494	0.978185	0.0291817	0.449742		1	6591033	Affx-12945491	G	A	A	0.389782	-0.00577894	0.00454252	0.203309
1	7002366	Affx-13481492	C	T	T	0.316768	0.316986	1.00027	0.0106238	0.979888		1	6599445	Affx-12958065	G	A	A	0.40732	-0.00276829	0.00451666	0.539939
1	7003704	Affx-65590015	T	C	C	0.0194871	0.0200223	0.955339	0.0355345	0.198522		1	6616481	Affx-12982326	C	T	T	0.0293353	0.0203586	0.0131722	0.122209
1	7012490	Affx-13484251	T	C	C	0.0897031	0.0903603	0.984224	0.0173087	0.358259		1	6619788	Affx-12986766	C	T	T	0.15388	0.0128936	0.00614018	0.0357423
1	7016124	Affx-13485142	G	A	A	0.285911	0.284554	1.00377	0.0109892	0.732204		1	6620517	Affx-65586965	G	T	T	0.0268849	0.000315898	0.013712	0.98162
1	7017158	Affx-13485417	C	T	T	0.0329623	0.0322161	1.04098	0.0278504	0.149269		1	6623180	Affx-12991362	G	A	A	0.413786	-0.0032392	0.004504	0.47203
1	7019094	Affx-65590145	C	T	T	0.0270437	0.0253427	1.02776	0.0309707	0.376631		1	6630052	Affx-35305630	A	G	G	0.0300286	0.012799	0.0129703	0.323744
1	7019546	Affx-13485737	G	A	A	0.0452047	0.0450935	1.00657	0.0238662	0.783906		1	6639214	Affx-79216866	GTT	-	-	0.189493	0.0135394	0.00565932	0.0167403
1	7032722	Affx-13487108	T	G	G	0.333333	0.332513	0.998538	0.0105148	0.88937		1	6639267	Affx-13014465	C	T	T	0.0361322	0.0167132	0.0119273	0.161138
1	7035466	Affx-13487480	G	A	A	0.0371188	0.0389938	0.940823	0.0259584	0.0187769		1	6653054	Affx-13033522	C	T	T	0.182204	0.0157529	0.00574472	0.00610496
1	7036640	Affx-13487609	C	T	T	0.24971	0.251205	0.99963	0.011453	0.974224		1	6665948	Affx-13052162	G	A	A	0.0155464	0.0108124	0.0179156	0.546163
1	7041605	Affx-13488086	T	C	C	0.0120312	0.0121634	0.948135	0.0450783	0.237418		1	6675204	Affx-13062735	A	C	C	0.414623	-0.00532948	0.00450534	0.236841
1	7045875	Affx-13488497	G	A	A	0.196398	0.194281	1.00406	0.0125253	0.746399		1	6702635	Affx-13097669	A	G	G	0.0298692	0.00999484	0.0129946	0.441804
1	7047318	Affx-65590346	G	T	T	0.0196356	0.0198645	0.992246	0.0355949	0.826887		1	6711427	Affx-65587733	A	G	G	0.0246847	0.0317852	0.014466	0.0280059
1	7048580	Affx-13488838	C	T	T	0.024328	0.0245259	0.979744	0.0319907	0.522372		1	6717108	Affx-13121081	G	A	A	0.445912	-0.00738012	0.00445344	0.0974878
1	7051319	Affx-13489117	C	T	T	0.0231163	0.0224493	1.04679	0.033069	0.166724		1	6730924	Affx-13139580	C	G	G	0.0361017	-0.00683358	0.0118856	0.565329
1	7053052	Affx-13489307	C	G	G	0.460589	0.458842	1.00599	0.00993743	0.54765		1	6735170	Affx-13145845	C	T	T	0.103971	-0.0063218	0.00726909	0.384476
1	7056951	Affx-13489676	G	A	A	0.343107	0.33996	1.02096	0.01046	0.0473415		1	6735964	Affx-13147094	C	A	A	0.0364215	-0.0142502	0.0118374	0.228661
1	7060704	Affx-77413497	T	-	-	0.19407	0.195492	0.997916	0.0125626	0.868102		1	6737624	Affx-13149897	A	G	G	0.133114	0.000373328	0.00652191	0.954352
1	7061153	Affx-75810270	TG	-	-	0.012838	0.0130031	0.960876	0.0435952	0.359945		1	6738919	Affx-13151920	G	A	A	0.0245263	0.0386848	0.0143265	0.00693036
1	7070768	Affx-13491054	G	T	T	0.192682	0.193757	0.995844	0.0125721	0.740447		1	6739868	Affx-13153431	C	T	T	0.015728	-0.0267305	0.0178427	0.134104
1	7075654	Affx-13491544	T	G	G	0.0732453	0.0761271	0.961665	0.0188521	0.0381269		1	6740859	Affx-13155198	T	C	C	0.0244168	0.0379827	0.0143662	0.00819731
1	7085357	Affx-13492550	A	G	G	0.241355	0.241944	0.987831	0.0115775	0.290252		1	6747995	Affx-65588038	C	T	T	0.0191254	-0.0171239	0.0161521	0.289071
1	7085845	Affx-65590655	G	A	A	0.0344165	0.03458	0.994658	0.027063	0.843105		1	6749366	Affx-13167748	C	T	T	0.219559	-0.00577562	0.00535153	0.280481
1	7085920	Affx-65590657	A	G	G	0.032171	0.0330724	0.954884	0.027885	0.0978066		1	6755848	Affx-75583421	-	TA	TA	0.0238209	0.0353722	0.0145505	0.0150591
1	7089431	Affx-13493100	C	T	T	0.0172641	0.0172319	1.03472	0.0379638	0.368597		1	6766275	Affx-13194061	G	T	T	0.0573732	-0.0175812	0.00952929	0.0650452
1	7089777	Affx-13493139	C	T	T	0.345549	0.347525	0.993006	0.0104363	0.501237		1	6767387	Affx-13196059	G	A	A	0.0132922	-0.00708613	0.0193728	0.714532
1	7090065	Affx-13493171	G	A	A	0.0218242	0.0215405	1.00228	0.0341673	0.946935		1	6768230	Affx-13197754	G	A	A	0.220892	-0.00604064	0.00534264	0.258207
1	7090467	Affx-13493217	A	G	G	0.341655	0.341803	0.992214	0.0104679	0.455262		1	6768548	Affx-13198302	G	A	A	0.103112	-0.0113106	0.00727989	0.120265
1	7090517	Affx-13493221	C	T	T	0.257287	0.254266	1.0198	0.0113914	0.0852168		1	6769522	Affx-13199784	A	C	C	0.34946	-0.00625842	0.0046516	0.178488
1	7091419	Affx-13493306	T	C	C	0.0143117	0.01404	1.03208	0.041846	0.450552		1	6778457	Affx-35305756	A	G	G	0.0239362	0.0324883	0.0145221	0.0252775
1	7095242	Affx-13493858	C	T	T	0.261565	0.258572	1.01889	0.0113135	0.0981311		1	6795722	Affx-78215752	-	T	T	0.0288509	0.0246695	0.0132572	0.0627703
1	7096229	Affx-13493998	C	T	T	0.0655984	0.0668331	0.97621	0.0199555	0.227594		1	6803282	Affx-13266433	G	A	A	0.264364	0.000208728	0.00502785	0.966886
1	7101695	Affx-13494686	G	A	A	0.0468959	0.0482991	0.960392	0.0233164	0.0830426		1	6813872	Affx-13285623	T	C	C	0.0605721	-0.0131487	0.00927774	0.156418
1	7101960	Affx-13494722	G	A	A	0.0213352	0.0211071	1.00436	0.0345149	0.899746		1	6861271	Affx-13376824	A	G	G	0.0609128	0.0116295	0.00927346	0.209823
1	7104455	Affx-13495113	T	C	C	0.0517598	0.0520638	0.981102	0.0223222	0.392715		1	6874873	Affx-13403162	C	T	T	0.0996595	-0.00829033	0.00741106	0.263295
1	7107956	Affx-13495563	G	T	T	0.0408205	0.0410662	0.997486	0.0251291	0.920202		1	6877808	Affx-65589001	A	C	C	0.0176558	0.0235309	0.0168219	0.161868
1	7110219	Affx-13495810	G	A	A	0.24964	0.252001	0.99091	0.0114741	0.426137		1	6883402	Affx-13417649	C	T	T	0.0289769	0.0227996	0.0132178	0.0845447
1	7110279	Affx-13495817	C	T	T	0.0256203	0.0255252	1.01249	0.0316479	0.694966		1	6892067	Affx-13431633	T	G	G	0.0455344	-0.00139291	0.0106351	0.895798
1	7117509	Affx-13496875	A	G	G	0.33185	0.329348	1.01859	0.0105604	0.0811601		1	6892786	Affx-13432852	T	C	C	0.0294658	0.0246443	0.013104	0.0600196
1	7117753	Affx-13497362	T	C	C	0.172339	0.168636	1.02645	0.0132151	0.0481919		1	6900136	Affx-13444791	G	A	A	0.318644	-0.00328774	0.00476801	0.490484
1	7118071	Affx-13497948	A	G	G	0.211439	0.208668	1.0176	0.0121792	0.152094		1	6901559	Affx-65589188	G	A	A	0.034015	0.0101192	0.0122331	0.408127
1	7122305	Affx-65590988	C	T	T	0.0237915	0.0246663	1.00032	0.0323854	0.992051		1	6903895	Affx-65589206	T	G	G	0.0136708	-0.00220717	0.0191043	0.908023
1	7125255	Affx-13508310	A	G	G	0.199992	0.19775	1.01704	0.012432	0.174148		1	6908948	Affx-13456285	C	T	T	0.0175068	0.0134434	0.0169255	0.427042
1	7130746	Affx-13516853	A	G	G	0.101066	0.101215	0.98307	0.0164882	0.300408		1	6916088	Affx-13458077	G	T	T	0.0252143	0.0269075	0.0141641	0.0574763
1	7136065	Affx-13524981	A	G	G	0.311436	0.31649	0.970894	0.010697	0.00575711		1	6917140	Affx-13458327	A	C	C	0.354133	-0.00541415	0.00463872	0.243147
1	7136095	Affx-78768779	-	T	T	0.0151477	0.0160721	0.964436	0.0400071	0.365393		1	6922472	Affx-65589382	A	G	G	0.0102919	0.00316079	0.0218675	0.885072
1	7137122	Affx-13526459	C	T	T	0.172938	0.170138	1.01718	0.0131771	0.196209		1	6925434	Affx-65589402	C	G	G	0.0110647	-0.00298341	0.0211956	0.888063
1	7140300	Affx-65591168	T	C	C	0.0198394	0.0187875	1.08339	0.036024	0.0261915		1	6935158	Affx-13463314	C	T	T	0.133266	-0.0142835	0.00652569	0.028613
1	7142130	Affx-13534879	T	C	C	0.404869	0.406399	0.993917	0.0101153	0.546348		1	6944035	Affx-13465877	C	T	T	0.39648	-0.0041162	0.00453816	0.364399
1	7149275	Affx-13546894	A	G	G	0.452447	0.459436	0.96628	0.00995087	0.000566612		1	6951548	Affx-13467842	C	T	T	0.0104965	0.00789733	0.0217207	0.716168
1	7151065	Affx-35306131	T	C	C	0.02528	0.0246194	0.989314	0.0318119	0.735574		1	6955045	Affx-13468685	C	T	T	0.17597	-0.00544508	0.00583178	0.350466
1	7152277	Affx-13551620	A	G	G	0.370213	0.366985	1.02211	0.0102843	0.033453		1	6955284	Affx-13468745	T	C	C	0.100675	0.00837209	0.00736497	0.255648
1	7160910	Affx-13565420	G	A	A	0.452803	0.458978	0.970114	0.00995557	0.00230611		1	6955771	Affx-35305900	G	A	A	0.0356126	0.0133384	0.0119644	0.264921
1	7162688	Affx-35306147	C	T	T	0.0129926	0.0127222	1.03808	0.0438689	0.394202		1	6957991	Affx-65589648	C	T	T	0.0188834	0.0414456	0.0163315	0.0111576
1	7175264	Affx-13587805	T	-	-	0.316307	0.314189	1.01179	0.0106814	0.272466		1	6959553	Affx-13469860	A	G	G	0.274564	0.0114641	0.00497245	0.0211397
1	7175498	Affx-13588176	G	A	A	0.0164612	0.0161239	1.05056	0.0391176	0.207325		1	6961416	Affx-13470415	A	G	G	0.340264	-0.00083853	0.00469296	0.858191
1	7176750	Affx-13589928	G	A	A	0.496867	0.499206	0.98674	0.00991449	0.178181		1	6969762	Affx-13472679	G	A	A	0.151795	-0.00115614	0.00618386	0.851691
1	7184154	Affx-13600802	T	C	C	0.478713	0.47567	1.0136	0.00992193	0.173459		1	6971281	Affx-13473105	G	A	A	0.0115354	-0.0293187	0.0207441	0.157555
1	7184959	Affx-13602118	A	G	G	0.317418	0.314945	1.01089	0.0106563	0.309504		1	6976742	Affx-13474561	A	G	G	0.276687	-0.00840431	0.00496841	0.0907348
1	7185102	Affx-13602329	G	A	A	0.192266	0.188757	1.0218	0.0126284	0.0876586		1	6977821	Affx-13474827	G	T	T	0.161195	0.0148564	0.00603358	0.0138072
1	7185545	Affx-65591526	A	G	G	0.0457229	0.0468971	0.981489	0.0236095	0.428722		1	6981115	Affx-13475698	A	G	G	0.418458	-0.00230241	0.00449068	0.608156
1	7187275	Affx-13605296	G	A	A	0.116444	0.117531	0.991387	0.015414	0.574663		1	6982697	Affx-13476117	A	G	G	0.387017	0.00210106	0.00455675	0.644737
1	7187316	Affx-13605355	C	T	T	0.349284	0.346387	1.0151	0.0104087	0.149838		1	6994964	Affx-13479665	C	T	T	0.0961035	-0.00150236	0.00749563	0.841144
1	7189411	Affx-13608289	C	T	T	0.0384557	0.0387382	0.998268	0.0257655	0.946371		1	6996478	Affx-13480026	T	C	C	0.222599	0.00244741	0.00532562	0.645837
1	7192994	Affx-13613328	G	A	A	0.0166877	0.0159801	1.02831	0.0389215	0.473196		1	7002366	Affx-13481492	C	T	T	0.31833	0.00153079	0.00475468	0.747489
1	7194607	Affx-13615234	A	G	G	0.0640528	0.0655323	0.959546	0.0201666	0.0405915		1	7003704	Affx-65590015	T	C	C	0.02008	-0.0207457	0.0158049	0.189316
1	7199714	Affx-13621826	C	T	T	0.414437	0.414259	0.991882	0.0100589	0.417766		1	7012490	Affx-13484251	T	C	C	0.0898183	-0.010984	0.00775474	0.156653
1	7201068	Affx-13624189	G	A	A	0.0602391	0.0600602	1.02571	0.0208512	0.223362		1	7016124	Affx-13485142	G	A	A	0.286473	0.000275866	0.00491943	0.955281
1	7201438	Affx-13624715	A	C	C	0.462725	0.461903	0.995041	0.00995211	0.617411		1	7017158	Affx-13485417	C	T	T	0.0320977	0.0124594	0.0125854	0.322182
1	7201468	Affx-65591646	A	G	G	0.0212804	0.0204712	1.01555	0.0345654	0.655212		1	7019094	Affx-65590145	C	T	T	0.0259028	-0.00641762	0.0139562	0.645631
1	7210478	Affx-13635063	T	C	C	0.377862	0.377636	0.994189	0.0102373	0.569136		1	7019546	Affx-13485737	G	A	A	0.045665	-0.012993	0.0106065	0.220576
1	7218716	Affx-13645754	C	G	G	0.0966248	0.0977931	0.996845	0.0167446	0.850323		1	7032722	Affx-13487108	T	G	G	0.334461	-0.00447622	0.00469963	0.340865
1	7219236	Affx-65591795	C	T	T	0.0237747	0.0241949	1.00069	0.0323998	0.983074		1	7035466	Affx-13487480	G	A	A	0.0380878	-0.00368929	0.0115696	0.749819
1	7222102	Affx-13650771	C	A	A	0.0357756	0.0359806	1.00945	0.0266096	0.723711		1	7036640	Affx-13487609	C	T	T	0.251774	-0.000999728	0.00511227	0.844959
1	7223849	Affx-13653188	C	T	T	0.0208181	0.0201644	1.0112	0.034885	0.749617		1	7041605	Affx-13488086	T	C	C	0.0123255	-0.0192118	0.0200397	0.337719
1	7232823	Affx-65591911	A	G	G	0.0171774	0.0163584	1.05514	0.0382959	0.161063		1	7045875	Affx-13488497	G	A	A	0.194947	0.000414181	0.00559418	0.94098
1	7236387	Affx-13674170	C	A	A	0.0448945	0.0446158	1.01817	0.0239486	0.452094		1	7047318	Affx-65590346	G	T	T	0.0200629	-0.00759556	0.0158467	0.631717
1	7248533	Affx-13694479	T	G	G	0.0521593	0.0526631	0.964311	0.0223	0.103177		1	7048580	Affx-13488838	C	T	T	0.024261	-0.000577504	0.0143877	0.967983
1	7250367	Affx-76227275	TAAC	-	-	0.0147029	0.0152226	0.96242	0.0407957	0.347761		1	7051319	Affx-13489117	C	T	T	0.0229661	-0.00395071	0.0148141	0.789711
1	7253545	Affx-50047488	A	G	G	0.0207223	0.0201354	1.00621	0.0349852	0.859542		1	7053052	Affx-13489307	C	G	G	0.457394	0.00476279	0.00444753	0.284224
1	7253801	Affx-13700353	A	G	G	0.395394	0.394392	0.997088	0.0101265	0.773385		1	7056951	Affx-13489676	G	A	A	0.339042	0.0099381	0.00468465	0.033889
1	7254746	Affx-65592106	G	C	C	0.0140179	0.0140211	1.0062	0.0423275	0.883964		1	7060704	Affx-77413497	T	-	-	0.196396	0.00125316	0.00559235	0.822692
1	7255520	Affx-13702678	C	T	T	0.0209999	0.0200423	1.0171	0.034776	0.625931		1	7061153	Affx-75810270	TG	-	-	0.0133532	-0.0240421	0.0192939	0.212731
1	7255971	Affx-13703296	A	G	G	0.424436	0.424535	0.994685	0.0100217	0.594894		1	7070768	Affx-13491054	G	T	T	0.194084	-0.00137278	0.00562078	0.80705
1	7257481	Affx-13704837	A	G	G	0.273293	0.269548	1.02333	0.0111424	0.0385068		1	7075654	Affx-13491544	T	G	G	0.0745304	-0.00661967	0.00845144	0.433477
1	7259332	Affx-13706844	A	G	G	0.182399	0.178601	1.0405	0.0128745	0.00204484		1	7085357	Affx-13492550	A	G	G	0.240357	-0.00371278	0.00517312	0.47294
1	7264522	Affx-13712732	G	A	A	0.108243	0.110415	0.979714	0.0158946	0.197268		1	7085845	Affx-65590655	G	A	A	0.0347412	0.00977718	0.0121479	0.420912
1	7265195	Affx-13713502	A	G	G	0.364577	0.36484	1.00743	0.0103086	0.472756		1	7085920	Affx-65590657	A	G	G	0.0324477	-0.0132925	0.0125095	0.28797
1	7265874	Affx-13714304	G	A	A	0.0242951	0.0239815	1.00189	0.0322218	0.953266		1	7089431	Affx-13493100	C	T	T	0.0169094	0.0280007	0.0171891	0.103321
1	7267578	Affx-13716063	G	A	A	0.0425092	0.0425903	1.014	0.0246092	0.572159		1	7089777	Affx-13493139	C	T	T	0.348487	-0.000354046	0.00466757	0.939537
1	7267609	Affx-13716101	G	A	A	0.0123909	0.0126224	0.942658	0.0446414	0.185904		1	7090065	Affx-13493171	G	A	A	0.0212711	-0.0114818	0.015396	0.455812
1	7267659	Affx-13716159	T	C	C	0.0956343	0.0967129	0.990942	0.0168194	0.588498		1	7090467	Affx-13493217	A	G	G	0.341014	-0.00455973	0.00467561	0.329455
1	7268664	Affx-13717318	A	G	G	0.0112735	0.0113351	0.938472	0.0468685	0.17545		1	7090517	Affx-13493221	C	T	T	0.25457	0.00901983	0.00509866	0.0768872
1	7273981	Affx-13722836	G	A	A	0.0328029	0.0327105	1.00466	0.0277849	0.867027		1	7091419	Affx-13493306	T	C	C	0.0141906	0.0315069	0.0187707	0.0932494
1	7276646	Affx-13725853	C	T	T	0.173237	0.176126	0.973809	0.0130982	0.0427364		1	7095242	Affx-13493858	C	T	T	0.259331	0.00803787	0.00506336	0.112413
1	7278646	Affx-13728769	A	G	G	0.454473	0.453826	0.997572	0.00997678	0.807479		1	7096229	Affx-13493998	C	T	T	0.066398	-0.0195402	0.00892993	0.0286592
1	7284687	Affx-13736527	A	T	T	0.438966	0.437776	1.01179	0.00998867	0.240621		1	7101695	Affx-13494686	G	A	A	0.0475607	0.0022879	0.0104263	0.826311
1	7288883	Affx-13742560	C	T	T	0.13321	0.135648	0.978467	0.0145792	0.135407		1	7101960	Affx-13494722	G	A	A	0.0208462	-0.0102715	0.0155479	0.508845
1	7296699	Affx-13752521	A	T	T	0.0558052	0.0556232	1.00667	0.0215357	0.757654		1	7104455	Affx-13495113	T	C	C	0.0519788	-0.000536313	0.0100048	0.95725
1	7297532	Affx-13753670	T	C	C	0.0119159	0.0119685	0.991607	0.0453564	0.852588		1	7107956	Affx-13495563	G	T	T	0.0408295	-0.0186924	0.0112288	0.0959808
1	7302809	Affx-13760642	T	A	A	0.0138749	0.0143162	0.982112	0.0420091	0.667433		1	7110219	Affx-13495810	G	A	A	0.250845	-0.00268107	0.00513012	0.601244
1	7302864	Affx-13760718	T	C	C	0.416431	0.415725	1.01224	0.0100678	0.226783		1	7110279	Affx-13495817	C	T	T	0.0251898	-0.0154237	0.0141927	0.277157
1	7302870	Affx-13760724	G	A	A	0.118384	0.120378	0.974403	0.0153225	0.0905936		1	7117509	Affx-13496875	A	G	G	0.331613	0.00206665	0.00471629	0.661247
1	7312344	Affx-13774159	T	C	C	0.268475	0.270008	0.994514	0.011173	0.622443		1	7117753	Affx-13497362	T	C	C	0.169353	0.00727124	0.00591208	0.218739
1	7312744	Affx-13774799	T	C	C	0.126278	0.125827	0.998718	0.0149279	0.931533		1	7118071	Affx-13497948	A	G	G	0.208321	0.00524894	0.00546097	0.336467
1	7316611	Affx-13780513	C	T	T	0.0458219	0.0468691	0.974695	0.0236282	0.27803		1	7122305	Affx-65590988	C	T	T	0.0245945	-0.0119997	0.0142925	0.401144
1	7316646	Affx-13780543	A	G	G	0.0147831	0.0146086	0.981885	0.04105	0.656082		1	7125255	Affx-13508310	A	G	G	0.198093	0.000768983	0.00557071	0.890209
1	7318037	Affx-65592633	G	C	C	0.0289999	0.0279575	1.03318	0.0296391	0.270809		1	7130746	Affx-13516853	A	G	G	0.100722	0.00101078	0.00738004	0.891062
[truncated: 452,749+ more rows]
