# Supplementary material for: The Taiwan Precision Medicine Initiative provides a cohort for large-scale studies
Source: Nature. 2025 Oct 15;648(8092):117–27. doi: 10.1038/s41586-025-09680-x (PMC12675286; doi:10.1038/s41586-025-09680-x)
Supplement: Supplementary file 3 — See Supplementary Information for descriptions. [file 41586_2025_9680_MOESM3_ESM.zip › Supplemental Data 12.xlsx]

## Sheet: 工作表1
Supplemental Data 12. Manhattan plots for a GWAS of Essential Hypertension and two blood pressures–Essential Hypertension (EHT, 71,548 cases and 130,561 controls).
120mmHg
#CHROM	POS	ID	REF	ALT	A1	A1_CASE_FREQ	A1_CTRL_FREQ	OR	LOG(OR)_SE	P
1	794577	Affx-35298041	T	C	C	0.0225178	0.0231003	0.969303	0.0376554	0.407677
1	830070	Affx-65537670	T	G	G	0.0217533	0.0216195	1.00109	0.0384969	0.97738
1	835427	Affx-65537720	C	G	G	0.0218802	0.0232387	0.932146	0.037795	0.0630073
1	843942	Affx-14295684	A	G	G	0.0977302	0.0984296	1.00569	0.0190061	0.765467
1	846320	Affx-14328868	G	A	A	0.0189408	0.0195687	0.947011	0.0409442	0.183607
1	857263	Affx-35298138	A	G	G	0.0218718	0.0210873	1.0402	0.0390483	0.312794
1	858542	Affx-65537966	G	C	C	0.0554659	0.056333	1.00341	0.0245939	0.890053
1	898883	Affx-14698922	C	T	T	0.0233069	0.0241759	0.946874	0.036736	0.137281
1	900119	Affx-14715887	A	G	G	0.146318	0.146744	0.996132	0.015891	0.807333
1	902949	Affx-76087951	-	C	C	0.111917	0.112133	0.993808	0.0178163	0.727386
1	904081	Affx-14771766	T	C	C	0.0244005	0.0251164	0.956156	0.0360485	0.213606
1	915818	Affx-65538420	G	A	A	0.0106051	0.0108808	0.983561	0.054648	0.761651
1	918574	Affx-14964474	A	C	C	0.349442	0.352547	0.993457	0.0117985	0.577961
1	920394	Affx-14989648	G	A	A	0.108169	0.109404	0.996278	0.0180716	0.836543
1	921057	Affx-77770378	G	-	-	0.0429676	0.0444118	0.955253	0.0277102	0.0985202
1	922769	Affx-15023304	C	T	T	0.103689	0.104661	0.991684	0.0184459	0.650764
1	926348	Affx-65538506	C	T	T	0.0160557	0.0154393	1.05531	0.0452183	0.23381
1	927003	Affx-15081543	T	C	C	0.446947	0.445789	0.991099	0.0113571	0.431118
1	929109	Affx-15113296	C	T	T	0.017119	0.0159835	1.04991	0.0441705	0.270201
1	929377	Affx-15117073	A	G	G	0.0756742	0.075835	0.994974	0.0212363	0.81245
1	929558	Affx-35292222	A	G	G	0.497756	0.496809	0.990186	0.0112594	0.381069
1	931513	Affx-15149611	T	C	C	0.321191	0.320156	1.01092	0.0120657	0.368053
1	932255	Affx-15159653	C	T	T	0.0608377	0.0615267	0.994815	0.0233724	0.823984
1	933923	Affx-15182110	C	T	T	0.0605216	0.0613133	0.991159	0.0234282	0.704647
1	939547	Affx-15267432	A	G	G	0.155053	0.153267	1.02005	0.0156621	0.204958
1	946247	Affx-15368355	A	G	G	0.334566	0.338646	0.99147	0.0118855	0.47104
1	949955	Affx-15427966	G	A	A	0.0417114	0.0397523	1.0298	0.0283679	0.300535
1	951408	Affx-15442762	A	G	G	0.269288	0.271948	0.991239	0.0126621	0.487094
1	953259	Affx-15447216	C	T	T	0.0959611	0.09722	0.974322	0.019019	0.171395
1	955669	Affx-35298422	C	T	T	0.0174557	0.0176989	0.993979	0.0429691	0.888227
1	959193	Affx-15462334	A	G	G	0.265684	0.268314	0.992854	0.0127226	0.572979
1	962358	Affx-15470699	C	T	T	0.0909929	0.0930667	0.977562	0.0194023	0.242151
1	965350	Affx-15479012	A	G	G	0.26804	0.270598	0.997473	0.0126941	0.841993
1	966521	Affx-65538976	C	T	T	0.0137043	0.0131122	1.04162	0.0489774	0.405139
1	972160	Affx-65539022	T	C	C	0.0271192	0.0261732	1.02908	0.0350476	0.413449
1	973983	Affx-15501904	A	C	C	0.0855938	0.0863663	1.01259	0.0201887	0.535403
1	975721	Affx-15505370	C	T	T	0.12324	0.121485	1.02719	0.0171006	0.116722
1	981169	Affx-15511792	G	A	A	0.143109	0.146973	0.959239	0.0159438	0.00905209
1	983193	Affx-15513987	G	A	A	0.196313	0.199372	0.978509	0.0141232	0.123989
1	983747	Affx-15514681	T	C	C	0.14697	0.150791	0.96377	0.0157694	0.0192767
1	985353	Affx-15525072	C	T	T	0.0391891	0.040491	0.982717	0.0287593	0.544388
1	993679	Affx-65539236	G	A	A	0.0250676	0.0264053	0.956821	0.0357028	0.216355
1	994997	Affx-15665383	C	T	T	0.133156	0.135478	0.976258	0.0164571	0.144278
1	995857	Affx-65539260	G	A	A	0.0172655	0.0171067	1.01736	0.0433886	0.691681
1	1005429	Affx-75607812	-	A	A	0.176785	0.180716	0.974697	0.0146812	0.0808645
1	1008239	Affx-65539350	C	T	T	0.0423176	0.0433478	0.980182	0.027684	0.469658
1	1011654	Affx-15835372	A	G	G	0.0596875	0.0597429	1.00345	0.0237032	0.884605
1	1013312	Affx-15858478	A	G	G	0.0809644	0.0806997	1.012	0.0206012	0.56265
1	1014545	Affx-15875478	T	C	C	0.0225095	0.0224346	1.01036	0.0377688	0.785034
1	1023525	Affx-15999127	A	G	G	0.197589	0.198792	0.985605	0.0141173	0.304367
1	1024129	Affx-16008466	T	G	G	0.100834	0.100421	1.00969	0.0187197	0.606605
1	1026219	Affx-16039008	C	T	T	0.0877914	0.0868167	1.00091	0.0198694	0.96341
1	1042666	Affx-16246638	C	T	T	0.0251098	0.0252265	0.997845	0.0357907	0.951932
1	1043594	Affx-35298542	G	A	A	0.0359174	0.0360638	0.986931	0.0302125	0.66325
1	1050080	Affx-16266515	T	C	C	0.407068	0.405579	1.02371	0.0114313	0.0403351
1	1063015	Affx-16299640	G	A	A	0.113165	0.115886	0.976994	0.0176385	0.18699
1	1063121	Affx-16299895	G	C	C	0.0827696	0.0818269	1.00306	0.0204807	0.881596
1	1063789	Affx-65539840	G	A	A	0.0248855	0.024507	1.03593	0.0363019	0.330828
1	1067054	Affx-16311137	T	C	C	0.374417	0.374219	1.0103	0.0116357	0.378328
1	1068249	Affx-16313896	T	C	C	0.114332	0.117021	0.976935	0.0175545	0.183745
1	1070426	Affx-16319772	C	T	T	0.114138	0.114467	0.994193	0.0176836	0.741889
1	1086774	Affx-35298612	A	G	G	0.0116656	0.0116261	1.01505	0.0524034	0.775565
1	1089921	Affx-3949695	C	T	T	0.26692	0.268534	0.97745	0.0126904	0.0722984
1	1095185	Affx-3957288	C	T	T	0.19526	0.199415	0.976083	0.0141481	0.0870773
1	1101667	Affx-3966524	C	T	T	0.0196572	0.0190899	1.02845	0.0408422	0.49216
1	1104985	Affx-65540147	G	A	A	0.0245146	0.0247666	0.987262	0.0366162	0.726249
1	1105038	Affx-3970913	C	T	T	0.0223249	0.022053	1.00869	0.0381214	0.820481
1	1110491	Affx-3978604	C	T	T	0.250422	0.250721	1.00331	0.0129912	0.799454
1	1113609	Affx-3979905	A	G	G	0.214277	0.217949	0.975705	0.0136709	0.0720126
1	1118484	Affx-35298659	C	T	T	0.0411536	0.0400901	1.01076	0.0284395	0.706588
1	1119609	Affx-78078677	AG	-	-	0.0356753	0.0365362	0.972845	0.0301315	0.360892
1	1127258	Affx-3997870	A	C	C	0.471706	0.473534	0.990008	0.0112851	0.373558
1	1129422	Affx-4001009	C	T	T	0.440665	0.446026	0.980321	0.011336	0.0795577
1	1129916	Affx-4001730	C	T	T	0.407496	0.41182	0.981287	0.0114335	0.0984913
1	1133290	Affx-76783911	-	T	T	0.479486	0.47999	0.994249	0.0112782	0.60908
1	1142758	Affx-4019048	G	A	A	0.174311	0.174663	1.00744	0.0148505	0.617463
1	1157183	Affx-4036344	G	T	T	0.311614	0.312394	1.00457	0.0121391	0.706957
1	1161557	Affx-65540628	C	T	T	0.0107992	0.0115368	0.875512	0.0531721	0.0124083
1	1161907	Affx-4042000	C	T	T	0.436704	0.43826	0.986557	0.0113392	0.232659
1	1164057	Affx-4044048	G	A	A	0.0370445	0.0364614	1.03664	0.0298451	0.227888
1	1164837	Affx-4044940	T	C	C	0.414677	0.416428	0.986894	0.0114405	0.248855
1	1165319	Affx-35298750	G	A	A	0.0263123	0.0269755	0.966029	0.0348214	0.320937
1	1170341	Affx-4051679	C	T	T	0.11189	0.112312	0.993913	0.0177949	0.731535
1	1173257	Affx-4055225	G	A	A	0.0343957	0.034737	0.970122	0.0305867	0.321335
1	1173545	Affx-35298766	G	A	A	0.0193196	0.0189749	1.07746	0.04094	0.0684151
1	1174402	Affx-4056453	G	A	A	0.113752	0.113512	1.02346	0.0178114	0.192875
1	1174639	Affx-4056700	A	G	G	0.094818	0.0969455	0.97814	0.0190869	0.246867
1	1177602	Affx-4098748	C	T	T	0.176186	0.176772	1.00336	0.0147625	0.82004
1	1182018	Affx-4160913	G	A	A	0.0994158	0.0986856	1.0126	0.0189296	0.508392
1	1185241	Affx-4204420	T	C	C	0.022053	0.0205917	1.06496	0.0389931	0.106532
1	1188877	Affx-4254082	G	A	A	0.416774	0.419222	0.992838	0.0113816	0.527692
1	1189840	Affx-4267650	C	T	T	0.149918	0.151944	0.999504	0.015693	0.974801
1	1198550	Affx-4392784	A	G	G	0.100935	0.102913	0.981455	0.0187493	0.318104
1	1204185	Affx-4472147	G	A	A	0.043961	0.0449733	0.984209	0.0273679	0.560851
1	1211330	Affx-4549951	G	A	A	0.0204835	0.0199161	0.991198	0.0398139	0.824272
1	1215068	Affx-4558993	T	C	C	0.149634	0.151679	0.995486	0.0156701	0.772775
1	1217251	Affx-4564106	C	A	A	0.244888	0.248156	0.991664	0.0129994	0.519614
1	1220377	Affx-4571282	C	T	T	0.289103	0.286575	1.01654	0.0124683	0.188145
1	1220909	Affx-4572482	G	A	A	0.04327	0.0435439	0.994614	0.0276446	0.845112
1	1223644	Affx-4578180	C	T	T	0.171055	0.173537	0.992592	0.0148948	0.617651
1	1234001	Affx-4601500	C	T	T	0.0255677	0.0261226	1.01351	0.0355367	0.705657
1	1236037	Affx-4606662	T	C	C	0.0161649	0.0156896	1.04315	0.0449567	0.347337
1	1243102	Affx-4623851	A	G	G	0.17692	0.179273	0.994664	0.0146779	0.715487
1	1254681	Affx-4652232	A	G	G	0.0821171	0.083257	0.993072	0.020462	0.73405
1	1263281	Affx-4673636	C	T	T	0.0126855	0.0124893	1.0207	0.0503369	0.684011
1	1280815	Affx-4719853	A	C	C	0.412495	0.412202	1.00999	0.0114372	0.384666
1	1281678	Affx-4722444	G	A	A	0.0162369	0.0167004	0.957959	0.043834	0.327162
1	1288149	Affx-4741058	G	C	C	0.128582	0.129849	0.990012	0.0167418	0.54879
1	1290968	Affx-4745962	G	C	C	0.198356	0.199159	1.00982	0.0141246	0.488907
1	1296939	Affx-4756378	G	A	A	0.188401	0.187687	1.00145	0.0143847	0.919907
1	1298561	Affx-4758937	C	T	T	0.22278	0.223567	1.00743	0.0135377	0.584417
1	1312114	Affx-4781328	T	C	C	0.0153859	0.0149905	1.05761	0.046399	0.227335
1	1315891	Affx-65541938	T	G	G	0.0152353	0.015	0.996531	0.0460231	0.939804
1	1317485	Affx-4789873	C	A	A	0.0447382	0.0441483	1.00805	0.0272659	0.768791
1	1318875	Affx-4792169	G	A	A	0.107537	0.107026	1.00448	0.0182626	0.806439
1	1319056	Affx-4792374	G	A	A	0.188448	0.18762	0.999219	0.0143663	0.956634
1	1334052	Affx-52109822	C	A	A	0.0145932	0.0152878	0.976159	0.0461601	0.601149
1	1337478	Affx-65542200	C	T	T	0.0419933	0.0412337	1.00461	0.0282071	0.870561
1	1357963	Affx-4852220	T	C	C	0.108093	0.107702	1.00292	0.018204	0.872811
1	1359888	Affx-65542433	G	A	A	0.0258669	0.0259131	1.00221	0.0354739	0.950408
1	1364357	Affx-4860994	C	A	A	0.196454	0.195167	1.00527	0.0141888	0.711247
1	1366008	Affx-4863001	G	A	A	0.198254	0.196922	1.00542	0.0141375	0.702086
1	1377092	Affx-4878323	G	A	A	0.0276329	0.0275929	0.994474	0.0343163	0.871713
1	1385710	Affx-65542706	C	T	T	0.0797856	0.0794899	0.999765	0.0207719	0.990985
1	1386862	Affx-76446284	TGAG	-	-	0.0795511	0.0794206	0.996595	0.0207866	0.869669
1	1387764	Affx-52345988	CT	-	-	0.0158352	0.0152532	1.06926	0.0458493	0.144106
1	1401298	Affx-4910062	G	A	A	0.0508592	0.053374	0.967217	0.025349	0.188526
1	1401954	Affx-4910867	T	G	G	0.10748	0.106799	1.01289	0.0183174	0.484433
1	1413898	Affx-4927237	T	C	C	0.0903044	0.0899877	1.0022	0.0195994	0.910752
1	1414968	Affx-65543055	A	G	G	0.0193454	0.0201208	0.976321	0.0403161	0.552239
1	1422612	Affx-4940344	C	T	T	0.0731937	0.0734724	0.997403	0.0215896	0.904143
1	1425135	Affx-4944313	T	C	C	0.102293	0.10348	0.988038	0.0185446	0.516376
1	1431656	Affx-4955571	A	G	G	0.123871	0.125149	0.990134	0.0169944	0.559607
1	1440567	Affx-4968660	T	G	G	0.136992	0.136236	1.00501	0.01636	0.759799
1	1442155	Affx-65543339	G	A	A	0.133193	0.132549	1.00104	0.0165165	0.949903
1	1456945	Affx-65543499	G	A	A	0.0195175	0.0197354	0.966017	0.0407568	0.396267
1	1460858	Affx-65543556	G	T	T	0.48773	0.488306	0.993372	0.011295	0.556009
1	1474842	Affx-65543744	G	C	C	0.0173871	0.0180133	0.982023	0.0428108	0.671758
1	1489916	Affx-5043891	T	C	C	0.374543	0.375169	1.01176	0.0116331	0.314807
1	1490122	Affx-5046451	A	G	G	0.483467	0.484857	0.989379	0.0112675	0.343288
1	1495588	Affx-52110196	A	T	T	0.0112855	0.0107085	1.11426	0.053853	0.044546
1	1507325	Affx-65544185	A	C	C	0.0834484	0.0849702	0.966664	0.0201161	0.0919109
1	1516000	Affx-5160832	C	T	T	0.476683	0.478983	0.993537	0.0112699	0.565064
1	1527386	Affx-5189512	C	T	T	0.393456	0.393145	1.00389	0.0115299	0.736321
1	1527610	Affx-5190052	C	T	T	0.0465141	0.0474937	1.00366	0.0267332	0.891251
1	1537805	Affx-5216121	T	G	G	0.0317367	0.030811	1.02985	0.0323566	0.36334
1	1542773	Affx-5231174	C	T	T	0.121444	0.119487	0.99797	0.0172367	0.906147
1	1547458	Affx-5248116	A	G	G	0.0262911	0.0254532	1.05266	0.0356002	0.149388
1	1551523	Affx-5260885	T	C	C	0.480217	0.482418	0.993149	0.0112642	0.541668
1	1554326	Affx-65544654	G	A	A	0.402248	0.403116	1.00687	0.0114984	0.551616
1	1556887	Affx-5275049	A	G	G	0.0641928	0.0665182	0.973463	0.0227831	0.237797
1	1559529	Affx-5283370	G	A	A	0.0550038	0.0544264	1.0087	0.0246638	0.725372
1	1560919	Affx-5286936	G	A	A	0.0207926	0.0209924	1.01363	0.0391298	0.729317
1	1571686	Affx-5318569	G	C	C	0.031407	0.0318233	0.953285	0.0320273	0.135236
1	1572951	Affx-5321729	A	G	G	0.0277533	0.0269063	1.04973	0.0346376	0.161138
1	1573776	Affx-5324016	A	G	G	0.480785	0.482771	0.99363	0.0112781	0.571
1	1575344	Affx-5327748	C	T	T	0.0826669	0.0826838	0.997412	0.0203971	0.898905
1	1582436	Affx-65544908	C	T	T	0.0466264	0.0452433	1.06311	0.0269566	0.0231851
1	1583061	Affx-5353255	C	T	T	0.0342372	0.0331709	1.02728	0.0311797	0.388084
1	1583688	Affx-5354053	A	C	C	0.163337	0.162946	1.01684	0.0151955	0.271823
1	1586215	Affx-5360484	A	G	G	0.205409	0.204264	0.998405	0.0139488	0.908884
1	1588701	Affx-5368094	C	T	T	0.240098	0.238243	1.01073	0.0132219	0.419665
1	1594570	Affx-5380305	A	G	G	0.182887	0.184421	1.00319	0.0145729	0.827227
1	1594820	Affx-5380608	C	T	T	0.24989	0.24849	1.00343	0.013001	0.792143
1	1598343	Affx-5385438	G	T	T	0.0580754	0.0570887	1.02336	0.0240895	0.3378
1	1598377	Affx-5385475	C	T	T	0.0464945	0.0455711	1.01033	0.0269133	0.702625
1	1600379	Affx-5388065	C	T	T	0.0671271	0.0677729	1.02473	0.0225289	0.27828
1	1601292	Affx-65545113	G	A	A	0.030825	0.0308693	1.00196	0.0326346	0.952157
1	1604202	Affx-5393041	G	A	A	0.144043	0.146404	0.99955	0.0160165	0.977605
1	1610861	Affx-65545179	G	C	C	0.0223026	0.0221349	0.990924	0.0381107	0.810926
1	1610924	Affx-5401734	C	T	T	0.0748509	0.0764804	0.975964	0.0212549	0.252357
1	1612186	Affx-5403281	G	A	A	0.276193	0.279536	0.980962	0.0125095	0.124399
1	1615322	Affx-5407766	A	G	G	0.18737	0.188804	1.00425	0.0144673	0.769199
1	1620338	Affx-5415131	G	A	A	0.22869	0.226967	1.00649	0.0134147	0.629595
1	1625992	Affx-5435121	G	A	A	0.0138599	0.0138089	1.00595	0.0481817	0.902016
1	1654188	Affx-5501293	T	G	G	0.439626	0.443592	0.983145	0.0113473	0.134127
1	1669665	Affx-5540296	G	A	A	0.0380188	0.0382271	0.999558	0.0292637	0.987955
1	1671342	Affx-5544346	T	C	C	0.0541862	0.0534561	1.00342	0.02499	0.891487
1	1671724	Affx-5545235	C	T	T	0.31626	0.311589	1.013	0.0121415	0.287554
1	1671995	Affx-5545767	G	T	T	0.202236	0.202706	1.00475	0.0140053	0.73512
1	1677936	Affx-65545559	G	A	A	0.0115039	0.011437	1.02888	0.052678	0.588845
1	1678941	Affx-5564383	C	T	T	0.0724546	0.0725984	0.980368	0.0215274	0.35703
1	1679100	Affx-5564799	G	A	A	0.436504	0.438129	0.991649	0.0112942	0.457784
1	1681101	Affx-5569635	C	T	T	0.352972	0.350168	0.999927	0.0118067	0.995085
1	1681164	Affx-5569835	A	G	G	0.481884	0.475872	1.01601	0.0112431	0.157707
1	1688102	Affx-5587085	G	A	A	0.363531	0.361166	1.01797	0.0116902	0.127654
1	1688328	Affx-5587542	C	T	T	0.171142	0.172103	1.0094	0.014908	0.530207
1	1742789	Affx-65546017	A	G	G	0.0212103	0.02159	1.00321	0.0391393	0.934659
1	1754483	Affx-77184615	CCCTGGGACCGAAGTCGCCCCA	-	-	0.345755	0.349908	0.984204	0.0118352	0.178512
1	1757074	Affx-5758045	G	T	T	0.261744	0.25612	1.0392	0.0128546	0.00278155
1	1757786	Affx-5760215	C	T	T	0.0342823	0.03409	1.01672	0.0310101	0.592862
1	1760559	Affx-5768022	G	A	A	0.0286622	0.0285553	1.00902	0.0338112	0.790637
1	1777362	Affx-5814764	A	G	G	0.477176	0.481187	0.983859	0.0112493	0.148031
1	1779950	Affx-5821475	A	G	G	0.0222651	0.02213	0.966443	0.037849	0.367155
1	1791146	Affx-5851400	C	A	A	0.039009	0.0393157	1.00242	0.0289112	0.933263
1	1791592	Affx-5852453	G	A	A	0.47594	0.479692	0.984796	0.0112409	0.172896
1	1815255	Affx-5906282	G	T	T	0.21492	0.211006	1.02817	0.0137861	0.0438656
1	1832488	Affx-77403293	GAGA	-	-	0.046278	0.0456804	1.00377	0.0267876	0.888361
1	1843736	Affx-5973740	G	A	A	0.125412	0.124585	1.0042	0.0169724	0.805158
1	1847791	Affx-5983227	G	A	A	0.0165942	0.0166094	1.01199	0.0438984	0.786016
1	1857246	Affx-77575601	-	AA	AA	0.21619	0.212087	1.02932	0.0137519	0.0355808
1	1862253	Affx-6021159	A	G	G	0.0582101	0.0574288	1.00195	0.024099	0.935594
1	1875121	Affx-6054239	G	A	A	0.0564085	0.0568997	0.984701	0.0242149	0.524335
1	1878215	Affx-6061971	C	A	A	0.0851115	0.0845666	1.00353	0.0201646	0.861258
1	1881007	Affx-76041776	GA	-	-	0.137757	0.138684	0.99392	0.0162908	0.708124
1	1881249	Affx-6069124	G	A	A	0.478388	0.474565	1.01654	0.0112701	0.145404
1	1883470	Affx-6074678	A	G	G	0.0106289	0.0102789	1.02976	0.055034	0.59415
1	1898043	Affx-6113761	T	C	C	0.178166	0.177499	1.01015	0.0147425	0.493198
1	1903309	Affx-6126524	A	G	G	0.145952	0.147999	0.982468	0.0158596	0.264745
1	1913410	Affx-6151245	G	A	A	0.012247	0.0116946	1.10173	0.0518124	0.0614953
1	1914918	Affx-6154743	G	A	A	0.479042	0.477762	1.00511	0.0112719	0.651282
1	1915143	Affx-6155321	G	A	A	0.18412	0.185197	0.993407	0.01455	0.649394
1	1916133	Affx-35299506	T	C	C	0.0500931	0.0490888	1.02934	0.0261995	0.269702
1	1919475	Affx-6165296	A	G	G	0.188593	0.185935	1.01329	0.0144292	0.360121
1	1921045	Affx-6168814	A	G	G	0.336363	0.336854	0.996281	0.0118979	0.754133
1	1921955	Affx-6170868	T	C	C	0.187944	0.18541	1.01275	0.0144494	0.3807
1	1935584	Affx-6202872	G	A	A	0.331771	0.336026	0.981433	0.0119311	0.116226
1	1943398	Affx-6223622	G	A	A	0.374309	0.372873	1.0023	0.0116578	0.843678
1	1949922	Affx-6242429	C	T	T	0.0989479	0.0984286	1.01777	0.0187742	0.348222
1	1954082	Affx-76407759	AT	-	-	0.0244335	0.0229178	1.04373	0.0369294	0.246496
1	1955580	Affx-6257395	G	A	A	0.153769	0.154936	0.989453	0.0155932	0.496509
1	1956930	Affx-6261266	G	A	A	0.152687	0.153591	0.992904	0.0156532	0.649144
1	1957014	Affx-6261501	G	A	A	0.17153	0.173424	0.987334	0.0148942	0.392112
1	1959717	Affx-6269434	C	T	T	0.130161	0.131221	1.00073	0.0166507	0.965112
1	1960609	Affx-6271958	C	G	G	0.366519	0.364987	0.99756	0.0116295	0.833589
1	1961632	Affx-65547796	G	A	A	0.0588585	0.057682	1.00879	0.0240518	0.716094
1	1966030	Affx-6284633	A	G	G	0.239822	0.239961	0.994295	0.0131729	0.664076
1	1969985	Affx-35299579	C	T	T	0.135186	0.134056	1.01123	0.0164703	0.497871
1	1970034	Affx-6294568	G	C	C	0.124655	0.12329	1.00549	0.0170246	0.747671
1	1970314	Affx-6295209	C	T	T	0.0735954	0.0733504	1.00218	0.0216644	0.919974
1	1973956	Affx-6303402	G	T	T	0.0724852	0.0726285	0.987843	0.0217732	0.57427
1	1974046	Affx-6303672	C	T	T	0.0147522	0.0149752	1.00956	0.0465272	0.837973
1	1976107	Affx-65547910	G	A	A	0.0209694	0.021337	1.02938	0.0394696	0.46315
1	1977765	Affx-6312937	A	G	G	0.334031	0.334398	0.9923	0.0119406	0.517424
1	1978797	Affx-6315389	T	C	C	0.333126	0.333631	0.991058	0.0119377	0.451819
1	1981144	Affx-6321603	T	G	G	0.219017	0.219408	0.99348	0.0135938	0.630369
1	1985148	Affx-6331747	G	T	T	0.332471	0.333158	0.990665	0.011948	0.432478
1	1985451	Affx-6332581	C	T	T	0.410004	0.410743	0.988843	0.0114383	0.326638
1	1989803	Affx-6343888	A	G	G	0.287004	0.286595	0.988972	0.0124371	0.372577
1	1990864	Affx-6346397	T	C	C	0.398246	0.395992	1.02032	0.0114874	0.0799393
1	1991761	Affx-6348278	C	T	T	0.341544	0.336773	1.02862	0.0118417	0.0171669
1	1992068	Affx-6348886	C	T	T	0.117372	0.1155	1.01648	0.0175341	0.351209
1	1994282	Affx-6354096	G	A	A	0.139794	0.137584	1.02603	0.016325	0.115469
1	1999504	Affx-6366888	C	T	T	0.145294	0.143253	1.02298	0.0160515	0.156934
1	2000742	Affx-6369892	G	C	C	0.254402	0.25805	0.977359	0.0128638	0.0750366
1	2003208	Affx-6376385	G	C	C	0.420499	0.418927	1.00593	0.0113811	0.60317
1	2009834	Affx-6393824	C	T	T	0.408373	0.413643	0.972522	0.01143	0.0147807
1	2010594	Affx-6395872	C	A	A	0.273583	0.270421	1.02699	0.0126528	0.0353297
1	2015541	Affx-65548326	A	G	G	0.0175746	0.0170128	1.01641	0.0431202	0.705895
1	2021813	Affx-6424196	C	T	T	0.20688	0.204984	1.01467	0.0139133	0.295318
1	2033373	Affx-6453291	T	G	G	0.493726	0.498341	0.976327	0.0112552	0.0332892
1	2035177	Affx-6457661	G	A	A	0.218941	0.217424	1.01107	0.0136569	0.420351
1	2037520	Affx-6463059	A	G	G	0.255702	0.25295	1.02042	0.0129149	0.117595
1	2038313	Affx-6464723	C	T	T	0.0179129	0.0170374	1.04875	0.0427334	0.265364
1	2039412	Affx-6467497	A	C	C	0.0151733	0.0147041	1.05896	0.0466624	0.219529
1	2039950	Affx-6468918	G	C	C	0.279187	0.278347	0.995881	0.0125714	0.742688
1	2041023	Affx-6471946	T	C	C	0.0129591	0.0129084	1.00718	0.049976	0.88618
1	2041664	Affx-35299698	C	A	A	0.0376427	0.0376501	1.00972	0.0296424	0.744153
1	2045959	Affx-35299707	G	A	A	0.0668671	0.0672233	0.98775	0.0224499	0.582997
1	2047625	Affx-6488822	C	T	T	0.242249	0.24165	1.00422	0.0131342	0.748729
1	2051982	Affx-6499089	C	T	T	0.169272	0.165293	1.04686	0.015093	0.00240995
1	2052788	Affx-6501465	C	T	T	0.25115	0.253511	0.98034	0.0129581	0.125443
1	2054266	Affx-6505201	G	A	A	0.334913	0.338793	0.989936	0.0118766	0.394395
1	2061187	Affx-6524088	A	G	G	0.144311	0.143188	1.00207	0.0160598	0.897519
1	2062671	Affx-6528525	A	G	G	0.0188715	0.0187458	0.996873	0.0414127	0.939723
1	2067069	Affx-6540701	C	T	T	0.21079	0.207342	1.02486	0.0138955	0.0771383
1	2068401	Affx-6544738	C	T	T	0.14365	0.141685	1.00471	0.0160911	0.770319
1	2072017	Affx-6554531	C	T	T	0.0834724	0.0823474	1.01436	0.0203694	0.483952
1	2080401	Affx-65548868	G	A	A	0.0184475	0.0181338	0.990542	0.0416526	0.819527
1	2082975	Affx-65548888	G	T	T	0.0161219	0.0153056	1.02737	0.0450574	0.548974
1	2087631	Affx-6583230	G	A	A	0.137094	0.135719	1.00003	0.0164585	0.998384
1	2088904	Affx-6584659	C	T	T	0.0353779	0.0353755	0.994653	0.0305006	0.860471
1	2089712	Affx-6585606	C	T	T	0.0384962	0.0378791	1.00992	0.0292594	0.735838
1	2092625	Affx-6589423	T	C	C	0.380612	0.37496	1.02146	0.0116159	0.0675989
1	2096339	Affx-65548995	C	A	A	0.0465872	0.0477913	0.963751	0.0264639	0.162959
1	2101935	Affx-6601872	A	G	G	0.0454345	0.0451245	1.00429	0.0271214	0.874651
1	2109716	Affx-6611721	T	C	C	0.46613	0.465065	0.998689	0.0112726	0.907368
1	2113523	Affx-6616599	C	T	T	0.0483525	0.0475174	0.996836	0.0261456	0.903522
1	2115098	Affx-6618503	G	A	A	0.12333	0.1215	1.02302	0.0172399	0.186855
1	2117290	Affx-6621373	A	G	G	0.342883	0.343508	0.987986	0.0118642	0.308309
1	2124676	Affx-6629624	A	G	G	0.0271203	0.026635	1.01889	0.0350107	0.592965
1	2127182	Affx-35299846	C	T	T	0.0770625	0.0754263	1.03911	0.0212053	0.0704084
1	2127922	Affx-6633970	G	A	A	0.0273756	0.0263739	1.0778	0.0347861	0.0312494
1	2137733	Affx-6685223	C	T	T	0.177957	0.180312	0.970829	0.0146572	0.0434042
1	2138242	Affx-6685859	T	C	C	0.419177	0.419636	0.991304	0.0113961	0.443429
1	2146433	Affx-6695812	A	G	G	0.268966	0.270986	0.976237	0.0126923	0.0581148
1	2146878	Affx-6696374	G	A	A	0.044544	0.0446512	1.0015	0.0272451	0.956057
1	2153159	Affx-6704628	T	C	C	0.269243	0.271294	0.976277	0.0126899	0.0584923
1	2153594	Affx-6705151	A	G	G	0.269083	0.271064	0.976652	0.0126877	0.0625967
1	2158656	Affx-6711607	T	G	G	0.267735	0.269984	0.974983	0.0127102	0.0462325
1	2164614	Affx-65549622	G	A	A	0.0171815	0.0165828	0.992485	0.0435225	0.862392
1	2179591	Affx-6750275	T	C	C	0.358005	0.35825	0.988749	0.0117296	0.334713
1	2182126	Affx-6785400	T	G	G	0.181712	0.184102	0.973185	0.0145382	0.0615373
1	2184469	Affx-65549804	T	C	C	0.0166478	0.016355	0.991924	0.0440559	0.85396
1	2188394	Affx-6868351	G	A	A	0.0572248	0.0577451	0.991785	0.0242063	0.733274
1	2198541	Affx-65549900	C	T	T	0.0108367	0.011155	0.94572	0.0533642	0.295649
1	2199655	Affx-7025683	C	T	T	0.0182317	0.0177681	1.02997	0.042129	0.483356
1	2205929	Affx-7116936	T	C	C	0.365122	0.367478	0.98281	0.0116908	0.138028
1	2210292	Affx-65549965	G	A	A	0.0197923	0.0193412	1.04529	0.0407847	0.277462
1	2212668	Affx-7203327	G	A	A	0.038877	0.0395218	0.976682	0.0290313	0.416384
1	2215527	Affx-7210732	T	C	C	0.143234	0.142309	1.01399	0.0162041	0.391211
1	2216986	Affx-65550018	C	T	T	0.0176943	0.0176013	0.975368	0.0426848	0.559022
1	2218878	Affx-65550029	G	A	A	0.0158149	0.0150298	1.02461	0.0453329	0.59173
1	2224487	Affx-65550075	G	A	A	0.0177331	0.0173449	1.03464	0.0428358	0.426646
1	2233032	Affx-65550129	G	A	A	0.0191928	0.0186945	1.02879	0.0410649	0.489407
1	2234182	Affx-7259204	C	T	T	0.171677	0.173405	0.987201	0.0149102	0.387602
1	2242065	Affx-7279089	T	C	C	0.201278	0.202429	0.994445	0.0139866	0.690409
1	2254781	Affx-7309918	C	T	T	0.146493	0.145454	1.01049	0.0159878	0.514123
1	2257558	Affx-76078395	-	CTT	CTT	0.0323072	0.0330168	0.973184	0.0316426	0.390312
1	2262750	Affx-7331763	T	G	G	0.0217931	0.0204506	1.10332	0.0392946	0.0123453
1	2271477	Affx-7353789	C	T	T	0.0216558	0.0202312	1.06884	0.03915	0.0890439
1	2272231	Affx-65550442	C	A	A	0.0167577	0.0169268	0.992428	0.0432416	0.860478
1	2274142	Affx-7360289	C	A	A	0.497997	0.498619	1.00258	0.0112489	0.819079
1	2276041	Affx-7365315	C	G	G	0.447258	0.447649	0.991643	0.0112976	0.457602
1	2276290	Affx-65550484	C	T	T	0.0405874	0.0390967	1.02791	0.0286343	0.336421
1	2284470	Affx-7388416	A	C	C	0.358364	0.360266	0.984809	0.0117188	0.191469
1	2284929	Affx-7389521	G	T	T	0.394397	0.395965	1.00117	0.0115052	0.919019
1	2284952	Affx-7389586	A	G	G	0.0797889	0.0792752	1.02158	0.0207341	0.30309
1	2288631	Affx-7399544	T	A	A	0.109039	0.106696	1.04219	0.0181845	0.023045
1	2290637	Affx-7405149	G	A	A	0.408511	0.408152	1.00803	0.0114655	0.48566
1	2292427	Affx-7410322	C	T	T	0.438842	0.4446	0.965561	0.0113751	0.00206344
1	2293703	Affx-7414039	T	C	C	0.0487821	0.0496724	0.969957	0.0260325	0.2413
1	2297862	Affx-7424615	C	T	T	0.0717542	0.0719803	0.993505	0.0218406	0.765421
1	2298114	Affx-7425421	T	C	C	0.160254	0.155399	1.04527	0.0154178	0.00408537
1	2298478	Affx-7426333	C	T	T	0.0927975	0.0941886	1.01023	0.0193783	0.599535
1	2301087	Affx-7434335	G	T	T	0.0646422	0.0650563	0.967783	0.0228102	0.151106
1	2302522	Affx-7438885	G	A	A	0.0936919	0.0945084	1.01856	0.0192749	0.34005
1	2303580	Affx-7441419	T	C	C	0.0947759	0.0958825	1.0162	0.019233	0.403389
1	2305258	Affx-7445339	G	A	A	0.14667	0.138855	1.07006	0.016038	2.41847e-05
1	2314194	Affx-7466775	T	C	C	0.413094	0.406789	1.02456	0.0114733	0.0344156
1	2321888	Affx-7486208	C	T	T	0.125264	0.12082	1.04779	0.0170785	0.00627272
1	2323070	Affx-7489384	C	T	T	0.0463027	0.0469774	0.963209	0.026478	0.156866
1	2323077	Affx-7489405	A	G	G	0.395508	0.396523	1.00207	0.0115399	0.857795
1	2324194	Affx-7491984	G	A	A	0.192367	0.192448	0.998506	0.0142904	0.916664
1	2324572	Affx-7492795	G	A	A	0.41386	0.41184	1.01831	0.0114673	0.113518
1	2326256	Affx-7497105	G	A	A	0.219277	0.218218	1.0071	0.0136267	0.603766
1	2329738	Affx-7506485	C	T	T	0.256817	0.25602	1.00296	0.0129324	0.819257
1	2335858	Affx-7523911	C	T	T	0.0201454	0.0192373	1.03688	0.0405154	0.371431
1	2338442	Affx-7530504	A	G	G	0.147428	0.148091	0.991852	0.0158042	0.604675
1	2338659	Affx-7531128	G	A	A	0.453739	0.458207	0.983033	0.0113092	0.130235
1	2339804	Affx-65550998	G	A	A	0.0198996	0.0199222	1.0076	0.0401235	0.850278
1	2340235	Affx-7535418	T	C	C	0.12903	0.124362	1.03716	0.0168386	0.0302669
1	2341042	Affx-7537313	C	T	T	0.147653	0.148314	0.992153	0.0158218	0.618535
1	2342128	Affx-35300126	T	C	C	0.0750551	0.0756319	1.00539	0.0212955	0.800652
1	2342466	Affx-7540753	C	T	T	0.393167	0.391356	1.00594	0.0115519	0.608028
1	2344911	Affx-7546563	C	A	A	0.0279296	0.0269953	1.00609	0.0343781	0.8598
1	2354688	Affx-7571105	G	C	C	0.0256787	0.0254723	0.988578	0.0357773	0.748132
1	2355926	Affx-65551126	C	T	T	0.0136788	0.0140958	0.983095	0.0484428	0.72487
1	2357812	Affx-7579470	T	C	C	0.40362	0.404496	1.0017	0.0115018	0.88262
1	2358041	Affx-7580004	A	G	G	0.186451	0.188592	0.990218	0.0143821	0.494281
1	2360913	Affx-7587315	G	A	A	0.27332	0.275939	0.986732	0.0125634	0.287695
1	2362325	Affx-65551175	G	A	A	0.0211817	0.0212032	1.02361	0.0394777	0.554423
1	2364119	Affx-7595728	G	A	A	0.0711093	0.0726937	0.980476	0.0217794	0.365302
1	2368188	Affx-7606848	T	C	C	0.427852	0.428956	0.996903	0.0113941	0.785445
1	2370170	Affx-7612531	T	G	G	0.444717	0.442461	1.00736	0.011287	0.515825
1	2372073	Affx-7617843	G	A	A	0.116291	0.11692	0.997457	0.0175664	0.884734
1	2374713	Affx-7624405	C	T	T	0.466757	0.472775	0.98024	0.0112819	0.0768894
1	2380209	Affx-7638822	G	A	A	0.142605	0.143676	0.993495	0.0161245	0.685685
1	2380956	Affx-7641079	T	C	C	0.140295	0.138752	1.00319	0.0161751	0.844134
1	2384241	Affx-7651724	G	A	A	0.268726	0.267707	0.999265	0.01267	0.953733
1	2386204	Affx-65551369	G	A	A	0.015081	0.0150236	0.993446	0.0459892	0.886308
1	2387214	Affx-7659695	G	A	A	0.055027	0.053945	1.0086	0.0249473	0.731495
1	2393442	Affx-7676834	G	C	C	0.26445	0.266374	0.988258	0.0127663	0.354838
1	2393932	Affx-7678143	G	A	A	0.167911	0.167979	1.0013	0.0150863	0.931237
1	2400060	Affx-7696628	G	A	A	0.0182026	0.0195057	0.942615	0.0411982	0.15144
1	2402822	Affx-7705044	G	T	T	0.122321	0.119947	1.0304	0.0173595	0.084543
1	2404237	Affx-7708874	G	A	A	0.171775	0.172898	0.994486	0.0149353	0.711217
1	2404771	Affx-7710138	C	T	T	0.382615	0.386633	0.990619	0.0115918	0.416186
1	2405893	Affx-7713473	A	G	G	0.0140012	0.0138387	1.02107	0.0480333	0.66426
1	2406687	Affx-7715782	C	A	A	0.276924	0.274151	1.00374	0.0125493	0.766265
1	2408166	Affx-65551572	G	A	A	0.0112375	0.0110833	0.97048	0.0536512	0.576494
1	2408170	Affx-7719562	A	G	G	0.0614542	0.0616279	1.01404	0.0235354	0.553504
1	2414527	Affx-7735346	T	G	G	0.0287933	0.0291052	1.03371	0.0336854	0.325047
1	2419025	Affx-65551654	T	C	C	0.0488922	0.0477449	1.0172	0.0262326	0.515546
1	2419657	Affx-7747774	G	A	A	0.493036	0.491232	1.00472	0.011237	0.675169
1	2420136	Affx-7748986	A	G	G	0.486434	0.484859	1.00478	0.0112356	0.671573
1	2420841	Affx-7751245	G	A	A	0.0945124	0.0959367	0.994719	0.0191462	0.782137
1	2422961	Affx-7758828	C	T	T	0.137397	0.137138	0.997875	0.016425	0.896949
1	2426371	Affx-7773156	C	T	T	0.263291	0.25716	1.01758	0.0128877	0.176227
1	2431388	Affx-7781474	C	T	T	0.315201	0.319678	0.990436	0.0120893	0.426655
1	2434982	Affx-7786866	G	T	T	0.026093	0.0270327	0.994027	0.0349365	0.863847
1	2442417	Affx-35300288	G	A	A	0.0220928	0.0223675	1.03432	0.0380608	0.375289
1	2442548	Affx-7807258	G	T	T	0.136943	0.132054	1.03468	0.0165053	0.0388593
1	2444607	Affx-35300290	G	A	A	0.0513421	0.0511507	1.0146	0.0254532	0.569003
1	2445871	Affx-65551853	G	A	A	0.0304785	0.0303723	1.00196	0.0329634	0.952715
1	2448231	Affx-65551868	T	G	G	0.0363666	0.0365958	0.989248	0.0301902	0.720299
1	2448266	Affx-7832269	G	A	A	0.128131	0.127128	1.00813	0.0168461	0.630585
1	2448945	Affx-7834217	C	T	T	0.170181	0.17163	0.995756	0.0149396	0.775879
1	2452034	Affx-7841807	C	G	G	0.0139658	0.0138845	0.99981	0.0480182	0.996849
1	2455662	Affx-7851206	T	C	C	0.182955	0.180489	1.02097	0.0146246	0.155915
1	2461209	Affx-7864473	C	G	G	0.133109	0.13147	1.01148	0.0165664	0.490887
1	2463385	Affx-7869948	G	A	A	0.287338	0.288103	1.00249	0.012451	0.841531
1	2465735	Affx-7876593	G	A	A	0.235339	0.236861	0.993471	0.0132742	0.621676
1	2470127	Affx-65552016	T	C	C	0.035463	0.0357398	0.998956	0.0304977	0.972672
1	2476671	Affx-7907663	G	C	C	0.0663544	0.0647657	1.04114	0.0228209	0.0772881
1	2480786	Affx-7919294	C	T	T	0.0185405	0.0191006	0.935876	0.0414016	0.109442
1	2484918	Affx-7932029	A	G	G	0.235764	0.233682	1.02517	0.0132848	0.0612782
1	2486244	Affx-7935717	C	A	A	0.0137735	0.0137378	0.953103	0.0479397	0.316372
1	2488826	Affx-65552151	T	C	C	0.0241963	0.0258622	0.95365	0.0360265	0.187728
1	2493326	Affx-7956491	A	G	G	0.500403	0.49602	1.00786	0.0112665	0.487291
1	2493455	Affx-7956778	T	C	C	0.457368	0.454179	1.00059	0.0113271	0.958398
1	2494226	Affx-65552203	G	A	A	0.017613	0.0168329	1.07583	0.0435412	0.0932259
1	2500757	Affx-35300370	C	T	T	0.128072	0.126717	1.02479	0.0168972	0.147348
1	2509079	Affx-65552291	C	T	T	0.0143008	0.0141759	1.0069	0.0475975	0.885055
1	2515521	Affx-8013637	T	C	C	0.438121	0.434722	0.996821	0.0113511	0.779087
1	2521130	Affx-8029651	C	T	T	0.035519	0.0350663	1.01061	0.0304313	0.728698
1	2521540	Affx-8030783	C	G	G	0.0270213	0.0271653	0.960085	0.0344703	0.237321
1	2521724	Affx-8031337	G	A	A	0.0675712	0.0652654	1.06618	0.0226916	0.00474204
1	2523426	Affx-8036270	G	A	A	0.0132592	0.0123093	1.09035	0.0502932	0.0854537
1	2524424	Affx-8038715	A	C	C	0.0701617	0.0705548	1.02299	0.0219925	0.301443
1	2524764	Affx-8039498	G	A	A	0.0249655	0.0251868	0.996992	0.0359142	0.933151
1	2525377	Affx-8040965	T	C	C	0.348854	0.353173	0.990459	0.0117669	0.415216
1	2533854	Affx-77429198	G	-	-	0.0321498	0.0326592	1.01056	0.031619	0.739692
1	2535688	Affx-65552508	G	A	A	0.0344964	0.0327615	1.03689	0.0313277	0.247532
1	2553309	Affx-65552646	C	T	T	0.463771	0.468307	0.995866	0.0112874	0.71363
1	2560837	Affx-65552727	G	A	A	0.0838767	0.0850191	0.972454	0.0203275	0.169399
1	2569899	Affx-8134972	T	C	C	0.472799	0.477829	0.991185	0.0112593	0.431642
1	2570077	Affx-8135175	G	A	A	0.472288	0.476915	0.992248	0.0112542	0.489254
1	2571341	Affx-8136775	T	C	C	0.46726	0.472852	0.98811	0.0112552	0.287911
1	2572795	Affx-8138427	A	C	C	0.474377	0.479128	0.992845	0.0112479	0.523219
1	2574274	Affx-8140366	C	T	T	0.0605773	0.0587119	1.03452	0.0237816	0.153532
1	2576003	Affx-65552896	C	T	T	0.0158904	0.0167319	0.968691	0.0444487	0.474202
1	2581777	Affx-8151128	T	C	C	0.476736	0.482019	0.990137	0.0112592	0.378654
1	2582643	Affx-8152092	T	C	C	0.0459193	0.0467891	0.983401	0.0268256	0.532638
1	2584899	Affx-65552968	A	C	C	0.018587	0.0185715	0.987973	0.0415927	0.771123
1	2595307	Affx-8170855	G	A	A	0.49656	0.500288	0.996023	0.0112351	0.722804
1	2597658	Affx-8174160	C	T	T	0.496253	0.49253	1.00341	0.0112409	0.762002
1	2597718	Affx-65553037	C	A	A	0.0187007	0.0189302	1.02547	0.0415821	0.545258
1	2598902	Affx-76855164	G	-	-	0.490003	0.486807	1.00008	0.0112604	0.994649
1	2601669	Affx-8178885	C	T	T	0.057703	0.0551525	1.06457	0.0244717	0.0105578
1	2607961	Affx-8187725	C	T	T	0.496091	0.499364	0.998938	0.0112331	0.924612
1	2609830	Affx-8189768	G	A	A	0.496127	0.499295	0.998568	0.0112267	0.898464
1	2612793	Affx-65553121	A	G	G	0.0254835	0.0252081	1.01986	0.0355649	0.580237
1	2622185	Affx-8208171	T	C	C	0.500843	0.497905	0.998184	0.011238	0.871538
1	2629464	Affx-8216774	G	T	T	0.502062	0.498947	0.998866	0.011249	0.919644
1	2633026	Affx-8221321	C	T	T	0.501379	0.49856	0.997011	0.0112323	0.789834
1	2639458	Affx-8228895	G	A	A	0.0264753	0.0268922	0.9768	0.0348603	0.50072
1	2640393	Affx-8230034	T	C	C	0.0351092	0.0349976	0.996204	0.0306609	0.901272
1	2643148	Affx-65553338	G	A	A	0.0237282	0.0236437	1.06682	0.036959	0.0800899
1	2651426	Affx-65553394	C	G	G	0.0223643	0.0227133	0.988421	0.0379138	0.75871
1	2783104	Affx-8405671	C	A	A	0.0835507	0.0830468	1.01266	0.0203403	0.536229
1	2783189	Affx-35300579	C	T	T	0.0213025	0.0218416	0.978466	0.0383735	0.570513
1	2788133	Affx-8412730	C	T	T	0.0488416	0.0478398	1.03417	0.0263254	0.201832
1	2791775	Affx-8417555	C	T	T	0.0440732	0.0425716	0.995403	0.0275456	0.867163
1	2791865	Affx-8417669	A	G	G	0.454315	0.455845	1.00782	0.0113017	0.490407
1	2792599	Affx-8418725	A	C	C	0.453962	0.455739	1.00755	0.0112754	0.504531
1	2792827	Affx-8418963	G	A	A	0.36433	0.366667	1.00274	0.0116464	0.814505
1	2797592	Affx-8425480	T	C	C	0.0553138	0.0557631	1.02736	0.0244675	0.270025
1	2805748	Affx-35300609	C	T	T	0.0163807	0.0164355	1.02545	0.0442967	0.570426
1	2806552	Affx-35300611	G	A	A	0.0567716	0.0547352	1.05174	0.0246081	0.0403841
1	2810135	Affx-35300619	G	A	A	0.0325774	0.0335897	0.977586	0.0314119	0.470502
1	2816526	Affx-8449550	C	G	G	0.070745	0.0713363	0.983422	0.0218326	0.443869
1	2818853	Affx-8452838	A	G	G	0.104345	0.106051	0.982796	0.0183416	0.344086
1	2820985	Affx-8455301	G	T	T	0.0161844	0.0162934	0.976377	0.0444288	0.590515
1	2823206	Affx-65553881	C	T	T	0.021611	0.0212198	1.02479	0.0390709	0.530795
1	2823407	Affx-8458380	A	G	G	0.101577	0.102742	0.988824	0.0185691	0.545024
1	2826754	Affx-8463025	C	T	T	0.0330089	0.0320725	1.01681	0.0315992	0.597819
1	2828957	Affx-65553936	A	G	G	0.0125542	0.012595	1.03037	0.0509963	0.557454
1	2829243	Affx-8466817	A	G	G	0.112409	0.114539	0.981975	0.0177581	0.30571
1	2830134	Affx-8467996	C	T	T	0.0118446	0.0115344	1.06591	0.0526188	0.225103
1	2832877	Affx-8471844	C	T	T	0.0957881	0.0978501	0.977946	0.0189988	0.240469
1	2834995	Affx-8474333	C	T	T	0.0286988	0.0293416	0.982138	0.0334873	0.59043
1	2836711	Affx-8476554	C	T	T	0.0620939	0.0629198	0.974803	0.0232367	0.272088
1	2838206	Affx-8478706	C	T	T	0.0476058	0.0490926	0.988842	0.0260014	0.666061
1	2838714	Affx-65554025	C	T	T	0.0293965	0.0290284	1.00685	0.033558	0.838751
1	2841167	Affx-8482979	G	A	A	0.476008	0.477454	1.00097	0.0113	0.931419
1	2844810	Affx-8485044	C	A	A	0.455617	0.457883	1.00045	0.0113218	0.968257
1	2846345	Affx-8487095	T	C	C	0.200766	0.199664	0.991422	0.0140863	0.540812
1	2848434	Affx-8489463	G	A	A	0.0379312	0.0373819	1.02744	0.0298264	0.364178
1	2857488	Affx-8501776	A	G	G	0.417242	0.421558	0.991175	0.0114182	0.437568
1	2869834	Affx-8518927	G	A	A	0.0417098	0.0424637	0.97998	0.0281987	0.473273
1	2871331	Affx-8520811	T	C	C	0.12187	0.122052	0.997507	0.0171826	0.884511
1	2876280	Affx-65554336	C	A	A	0.0148757	0.0153479	0.968659	0.0455826	0.484821
1	2881291	Affx-8533265	T	C	C	0.486099	0.487601	0.991889	0.0112583	0.46945
1	2882315	Affx-8534539	G	T	T	0.113232	0.113632	0.993216	0.0178172	0.702417
1	2887085	Affx-8541001	C	T	T	0.013454	0.0129152	1.02939	0.0490572	0.55492
1	2895249	Affx-8551866	G	A	A	0.215966	0.216919	1.00425	0.0136602	0.75598
1	2899537	Affx-8556862	C	T	T	0.0202118	0.0206547	0.993748	0.0395247	0.873934
1	2900856	Affx-8558474	T	C	C	0.326153	0.326641	0.993579	0.0119783	0.590704
1	2906008	Affx-8565604	G	A	A	0.00999368	0.0108007	0.953437	0.0550583	0.386475
1	2912986	Affx-8574916	A	G	G	0.329751	0.327514	1.00839	0.0119481	0.484538
1	2918587	Affx-35300820	C	G	G	0.0272703	0.026976	0.998199	0.0344413	0.958254
1	2924136	Affx-8590755	A	G	G	0.496165	0.495876	1.0047	0.0112321	0.676422
1	2924936	Affx-8591846	G	A	A	0.0193369	0.0191488	0.985369	0.0407756	0.717747
1	2925754	Affx-8593200	G	A	A	0.4212	0.420503	1.00958	0.0113967	0.402717
1	2928150	Affx-8596793	G	A	A	0.074411	0.0743419	0.989489	0.021476	0.622717
1	2932392	Affx-65554847	G	A	A	0.0418719	0.0400143	1.04432	0.0283605	0.126271
1	2942162	Affx-35300869	G	A	A	0.0699317	0.0694127	1.00104	0.0221274	0.962484
1	2945275	Affx-8619975	G	A	A	0.446566	0.447665	1.00241	0.0113109	0.831655
1	2946131	Affx-8621149	C	T	T	0.102827	0.101512	1.01705	0.0185867	0.362915
1	2951178	Affx-8627235	T	C	C	0.482623	0.482667	1.00427	0.0112381	0.704344
1	2951890	Affx-65555032	G	A	A	0.046947	0.0467004	0.98669	0.0264696	0.612713
1	2959186	Affx-8638557	G	A	A	0.080238	0.0795904	0.990174	0.0207791	0.634625
1	2962859	Affx-8643241	G	A	A	0.155436	0.153342	1.00514	0.0155798	0.741955
1	2962895	Affx-8643261	G	C	C	0.119444	0.119994	1.01688	0.0173356	0.3343
1	2963075	Affx-8643463	G	A	A	0.0555513	0.0538188	1.01556	0.0247658	0.533053
1	2966088	Affx-8646920	A	G	G	0.237049	0.237936	1.0052	0.0131728	0.694005
1	2966476	Affx-8647362	C	T	T	0.313755	0.313587	1.01211	0.0120861	0.319148
1	2969791	Affx-8651087	G	A	A	0.18289	0.181246	1.02279	0.0145288	0.120855
1	2969901	Affx-8651228	C	T	T	0.0123601	0.0120938	0.983912	0.0508881	0.74994
1	2970338	Affx-8651782	G	A	A	0.0755936	0.0741527	1.02549	0.0213781	0.238951
1	2970656	Affx-8652208	G	T	T	0.115187	0.114426	1.01297	0.0176671	0.465661
1	2978346	Affx-8661239	A	G	G	0.18117	0.182094	0.983639	0.0145605	0.257226
1	2979301	Affx-8662382	G	A	A	0.496735	0.501264	0.986261	0.0112193	0.217542
1	2981312	Affx-8664758	G	A	A	0.253639	0.253842	1.00389	0.0129095	0.763316
1	2984424	Affx-8668342	G	C	C	0.0232938	0.024011	0.99437	0.0370663	0.878929
1	2985564	Affx-8669795	T	C	C	0.097923	0.0967319	1.01203	0.0189637	0.528152
1	2988322	Affx-65555370	G	T	T	0.0211917	0.0225006	0.92932	0.0385148	0.0570104
1	2989041	Affx-8674706	T	C	C	0.241105	0.241698	0.988562	0.0131168	0.380484
1	2993832	Affx-8681126	T	C	C	0.244026	0.245773	0.983538	0.0130629	0.203826
1	3003066	Affx-8693667	C	T	T	0.406739	0.408335	0.987723	0.0114011	0.278594
1	3005530	Affx-65555552	C	T	T	0.0214649	0.0206134	1.04862	0.0391118	0.224782
1	3006180	Affx-8698013	G	A	A	0.248226	0.249662	0.984231	0.0129913	0.221154
1	3008975	Affx-8702209	T	G	G	0.195518	0.196414	0.992351	0.014154	0.587505
1	3014763	Affx-8710019	C	A	A	0.464468	0.465333	0.989696	0.0112479	0.357115
1	3015335	Affx-8710836	G	C	C	0.0233379	0.0240149	0.934997	0.0368645	0.0682704
1	3015511	Affx-35300985	G	A	A	0.0175985	0.0166557	1.09791	0.0433464	0.0311754
1	3016114	Affx-8712057	G	A	A	0.0212756	0.0227959	0.892129	0.0382614	0.00285167
1	3020225	Affx-8717930	C	T	T	0.0170952	0.0176934	0.970265	0.0435747	0.488465
1	3024052	Affx-8723736	A	G	G	0.200622	0.198529	1.01468	0.0140554	0.299725
1	3032464	Affx-8736469	C	T	T	0.434173	0.433691	0.997786	0.011317	0.844705
1	3033311	Affx-65555809	G	C	C	0.0495518	0.0496405	1.01283	0.0258588	0.621948
1	3034680	Affx-8739727	T	C	C	0.434271	0.433862	0.998721	0.0113205	0.909959
1	3053934	Affx-65555960	T	C	C	0.0220122	0.0219072	1.04535	0.0383215	0.247159
1	3059734	Affx-8776667	C	T	T	0.0229892	0.0231364	0.993716	0.0374453	0.866314
1	3064202	Affx-65556028	C	T	T	0.0126497	0.0130836	0.958448	0.0498204	0.394291
1	3064270	Affx-8782820	G	A	A	0.196206	0.195302	1.01014	0.0141496	0.475864
1	3066817	Affx-8786368	G	A	A	0.0234296	0.0234465	1.00399	0.0372556	0.914782
1	3067399	Affx-8787156	G	A	A	0.164391	0.165396	0.991465	0.0150959	0.57018
1	3071911	Affx-65556053	C	T	T	0.014148	0.0161018	0.837932	0.0457231	0.000110115
1	3078885	Affx-8801933	A	G	G	0.162048	0.161594	1.0029	0.0152607	0.849638
1	3079992	Affx-8803404	C	G	G	0.0333852	0.033525	1.01992	0.0313235	0.528893
1	3080038	Affx-8803451	C	T	T	0.100718	0.100361	0.990559	0.0186628	0.61126
1	3081458	Affx-8805493	C	T	T	0.0239906	0.0237386	1.03543	0.0367116	0.342893
1	3082068	Affx-8806370	G	A	A	0.108091	0.105004	1.03657	0.0181811	0.0481929
1	3082928	Affx-8807481	C	T	T	0.0788384	0.0778359	1.02402	0.0210075	0.258464
1	3083253	Affx-65556147	G	A	A	0.015249	0.0163423	0.980411	0.0453735	0.662827
1	3083326	Affx-8808012	G	C	C	0.358768	0.356087	1.01293	0.0116888	0.271895
1	3084345	Affx-8809295	G	T	T	0.0856071	0.0880242	0.968525	0.0198955	0.107952
1	3084718	Affx-8809723	C	A	A	0.3221	0.320078	1.00862	0.0120061	0.474569
1	3085149	Affx-8810234	C	T	T	0.0234286	0.0239224	0.971342	0.0373546	0.436336
1	3085284	Affx-8810411	G	T	T	0.0304971	0.0300119	1.03275	0.032749	0.32506
1	3087668	Affx-8813412	A	G	G	0.132553	0.130091	1.03331	0.0167361	0.0502246
1	3090063	Affx-8816491	C	T	T	0.100836	0.0992644	1.02301	0.0187967	0.226112
1	3091007	Affx-78671309	TC	-	-	0.191586	0.191586	1.00093	0.0143014	0.948058
1	3093763	Affx-8821389	A	G	G	0.488391	0.484946	1.01271	0.01126	0.262009
1	3096958	Affx-8821896	T	C	C	0.0654461	0.0664495	0.989035	0.0225367	0.624694
1	3097557	Affx-79132059	TTC	-	-	0.104039	0.102105	1.03599	0.0185226	0.0562547
1	3098129	Affx-8822040	A	G	G	0.0984286	0.0977774	0.999921	0.0188738	0.99665
1	3100700	Affx-8822423	G	T	T	0.0145557	0.0142829	0.978076	0.0470088	0.637232
1	3102956	Affx-8822737	C	A	A	0.0904174	0.0916311	0.99269	0.0195567	0.707534
1	3103682	Affx-8822808	C	A	A	0.294289	0.292752	1.00337	0.0124041	0.786278
1	3110777	Affx-8823764	T	C	C	0.40569	0.407938	0.985618	0.0114581	0.206119
1	3112423	Affx-8823963	G	A	A	0.143424	0.142822	1.01394	0.0160134	0.387348
1	3114320	Affx-8824184	T	C	C	0.473311	0.475907	0.985033	0.0112838	0.181417
1	3115160	Affx-8824282	G	A	A	0.0143027	0.0149709	0.941819	0.0467212	0.199503
1	3118744	Affx-65556438	G	A	A	0.0129905	0.0132	0.975358	0.0493876	0.61341
1	3121585	Affx-8825177	G	A	A	0.0109279	0.0115563	0.97772	0.053163	0.67169
1	3122059	Affx-8825243	G	A	A	0.382796	0.383161	1.00692	0.0115599	0.551034
1	3130738	Affx-65556539	G	A	A	0.0379427	0.036302	1.02148	0.0299504	0.477986
1	3130899	Affx-8826334	G	A	A	0.256129	0.257812	0.983441	0.0128538	0.19392
1	3131178	Affx-8826364	C	T	T	0.281011	0.277574	1.01072	0.0125698	0.39624
1	3131301	Affx-8826372	T	C	C	0.0289224	0.0279882	1.05126	0.033772	0.138832
1	3132879	Affx-8826543	G	A	A	0.01866	0.0180535	1.11692	0.0419015	0.00831936
1	3133525	Affx-65556558	G	A	A	0.0406428	0.0393244	1.02605	0.0287312	0.370767
1	3134348	Affx-8826749	G	A	A	0.0423187	0.0434459	0.968668	0.0278387	0.252835
1	3135185	Affx-8826876	T	C	C	0.278918	0.280102	0.982062	0.0124997	0.147597
1	3136831	Affx-65556577	T	C	C	0.0245001	0.0238261	0.981271	0.0363477	0.602956
1	3141097	Affx-8827661	C	T	T	0.297157	0.296076	1.00201	0.0122829	0.870339
1	3141186	Affx-8827675	C	T	T	0.0559211	0.0559424	0.995197	0.0243867	0.843491
1	3141885	Affx-8827768	G	A	A	0.0853188	0.0836199	0.993543	0.0201655	0.748034
1	3144849	Affx-8828252	G	T	T	0.112694	0.111688	0.994065	0.0177719	0.737656
1	3145751	Affx-35301173	A	G	G	0.111635	0.111959	0.989537	0.0178185	0.555006
1	3145931	Affx-8828440	G	A	A	0.19592	0.196271	0.985396	0.014138	0.29806
1	3146121	Affx-8828460	G	C	C	0.108124	0.108867	1.00073	0.018152	0.967876
1	3146281	Affx-8828501	C	T	T	0.227254	0.227189	0.998106	0.0133995	0.887501
1	3146311	Affx-8828505	G	T	T	0.147404	0.15015	0.970956	0.0158031	0.0621706
1	3148023	Affx-76291496	TTTGAGG	-	-	0.44583	0.447068	0.990607	0.0113058	0.403871
1	3153810	Affx-8829565	A	G	G	0.0942589	0.0933683	1.0103	0.0192597	0.594539
1	3156392	Affx-8829948	C	T	T	0.201042	0.20257	0.994817	0.0140605	0.711712
1	3157975	Affx-8830194	C	T	T	0.0139486	0.0139651	0.996955	0.04789	0.949229
1	3162725	Affx-8830913	C	T	T	0.0689526	0.0666148	1.04831	0.0225308	0.0362557
1	3164291	Affx-8831126	A	C	C	0.47882	0.481695	0.982074	0.0112888	0.109079
1	3164677	Affx-8831206	C	T	T	0.143885	0.144854	0.985578	0.0159552	0.362551
1	3166817	Affx-8831480	G	T	T	0.0950864	0.0940291	1.01047	0.0192118	0.587795
1	3167148	Affx-8831551	T	C	C	0.41867	0.418652	0.994009	0.0113788	0.59746
1	3172986	Affx-8832463	C	T	T	0.0376966	0.0391278	0.940516	0.0292261	0.0358741
1	3175023	Affx-8832793	C	T	T	0.142496	0.143671	0.982161	0.0160205	0.261189
1	3177326	Affx-8833164	G	A	A	0.208522	0.209803	0.995291	0.0138664	0.733554
1	3186748	Affx-8834796	G	T	T	0.335544	0.334062	0.994428	0.0119292	0.63953
1	3188066	Affx-8834959	G	A	A	0.169589	0.171137	0.99064	0.0149314	0.528805
1	3189202	Affx-8835184	C	T	T	0.085003	0.0830054	1.01918	0.0202503	0.34803
1	3189273	Affx-8835192	C	T	T	0.171919	0.173146	0.994112	0.0148358	0.690599
1	3189833	Affx-8835275	T	C	C	0.0851205	0.0830964	1.01933	0.0202565	0.344591
1	3192587	Affx-8835611	A	G	G	0.418598	0.414919	1.00251	0.0114251	0.826098
1	3193217	Affx-8835678	C	T	T	0.0425671	0.0421683	0.997227	0.0279601	0.920887
1	3194171	Affx-8842916	C	T	T	0.380314	0.3823	0.999644	0.0116303	0.975585
1	3198388	Affx-8897218	G	A	A	0.0533276	0.0528831	0.987993	0.025095	0.630253
1	3198476	Affx-8898251	G	A	A	0.129225	0.128415	1.03694	0.0167566	0.0304198
1	3199157	Affx-8907978	C	G	G	0.481139	0.478429	1.02346	0.0112788	0.0398075
1	3199796	Affx-35301278	C	T	T	0.0163848	0.0169426	0.948086	0.0438557	0.224146
1	3200253	Affx-8921143	G	A	A	0.429588	0.429852	1.00886	0.0113916	0.438967
1	3201114	Affx-8932519	G	C	C	0.380577	0.377622	1.00856	0.0116122	0.46282
1	3203165	Affx-8959603	G	A	A	0.0124585	0.0123445	0.95267	0.0507723	0.33959
1	3203518	Affx-78791818	T	-	-	0.194897	0.194188	1.00329	0.0141612	0.816501
1	3203844	Affx-8969301	G	T	T	0.011302	0.0111321	1.04264	0.0535049	0.435103
1	3204139	Affx-8973254	C	T	T	0.0377978	0.037144	1.01972	0.029595	0.509442
1	3206074	Affx-8994251	A	G	G	0.0955011	0.0939177	1.00834	0.0191731	0.665014
1	3207591	Affx-9012708	A	G	G	0.0889405	0.0884989	1.00801	0.0197507	0.686079
1	3207939	Affx-9014189	G	A	A	0.01083	0.0108812	1.01646	0.0541509	0.763017
1	3213086	Affx-9014824	G	A	A	0.0852501	0.0845479	0.992313	0.0201913	0.702321
1	3213452	Affx-9014875	T	C	C	0.460707	0.457376	1.01331	0.0113303	0.243135
1	3216743	Affx-9015254	T	G	G	0.0883227	0.0887719	1.00235	0.0198106	0.905774
1	3217065	Affx-9015286	C	T	T	0.0330677	0.031917	1.06343	0.0316108	0.0517205
1	3217573	Affx-35301304	T	C	C	0.101404	0.100668	0.989043	0.0186266	0.554208
1	3220635	Affx-9015738	T	C	C	0.45507	0.452123	1.0151	0.0113256	0.185627
1	3221221	Affx-9015818	C	T	T	0.0212897	0.0201261	1.1109	0.0393748	0.0075612
1	3223683	Affx-9016116	G	A	A	0.0912819	0.0916792	1.00003	0.0195177	0.998605
1	3224426	Affx-9016211	C	T	T	0.273657	0.26987	1.01854	0.0126243	0.145644
1	3226893	Affx-76124990	-	T	T	0.0789842	0.0796688	1.00675	0.0209331	0.748023
1	3229994	Affx-9017105	G	A	A	0.370559	0.366964	1.01508	0.011668	0.199691
1	3231261	Affx-9017337	A	G	G	0.267769	0.265182	1.02367	0.0127167	0.0658602
1	3232581	Affx-9017640	G	A	A	0.349937	0.347128	1.01214	0.0118192	0.307458
1	3234132	Affx-9017898	G	A	A	0.222585	0.221967	0.993719	0.0135384	0.641662
1	3238031	Affx-65557453	C	T	T	0.0335787	0.0342539	0.975118	0.0311315	0.418305
1	3238298	Affx-9018537	G	A	A	0.498706	0.497843	1.00945	0.0112724	0.40406
1	3240647	Affx-9019034	A	T	T	0.235021	0.235023	0.989053	0.0132861	0.407405
1	3241050	Affx-9019112	G	T	T	0.1735	0.175151	0.972346	0.0147766	0.0577166
1	3246743	Affx-9019972	A	G	G	0.0152834	0.0151256	1.00186	0.045827	0.967718
1	3247150	Affx-9020032	G	A	A	0.0362666	0.0366396	0.99388	0.0301842	0.838827
1	3248703	Affx-9020223	A	C	C	0.35383	0.35472	0.995053	0.0117572	0.673134
1	3251368	Affx-9020524	G	A	A	0.0220918	0.0219526	1.00537	0.0383195	0.888806
1	3251898	Affx-9020627	T	C	C	0.403209	0.404903	0.992301	0.0114381	0.499249
1	3259682	Affx-65557625	C	T	T	0.0135853	0.0133747	1.05431	0.0487962	0.278481
1	3262152	Affx-9022039	C	T	T	0.0121477	0.0127859	0.900753	0.0501042	0.036967
1	3264851	Affx-9022411	G	A	A	0.191237	0.195765	0.965866	0.0142568	0.0148493
1	3268291	Affx-9022875	G	T	T	0.202827	0.208097	0.959953	0.0139246	0.00333397
1	3271225	Affx-9023363	G	A	A	0.0731651	0.0730269	0.9987	0.02153	0.951835
1	3274484	Affx-9027716	G	A	A	0.063301	0.0653972	0.952403	0.0228511	0.0328348
1	3278075	Affx-9034227	C	T	T	0.0139432	0.0122499	1.16591	0.0497698	0.00204132
1	3292940	Affx-9056792	G	A	A	0.238823	0.243962	0.960347	0.0131404	0.00207597
1	3293067	Affx-9057008	G	A	A	0.460457	0.457803	1.01317	0.0112977	0.246653
1	3293203	Affx-9057208	T	C	C	0.316495	0.314153	1.01775	0.0120998	0.146003
1	3295629	Affx-9060458	G	A	A	0.289693	0.288599	1.00934	0.0124183	0.454074
1	3301655	Affx-65557949	G	C	C	0.0441656	0.0438745	1.02077	0.0275128	0.455026
1	3303214	Affx-65557959	G	A	A	0.0305257	0.0297027	1.00816	0.0328683	0.80465
1	3303386	Affx-9071587	A	G	G	0.298197	0.296079	1.01662	0.0123083	0.180526
1	3309463	Affx-65558020	G	C	C	0.021207	0.0206294	1.03554	0.0393994	0.375424
1	3311566	Affx-65558039	C	T	T	0.0262461	0.026365	1.01316	0.0351264	0.709778
1	3317266	Affx-9091344	G	A	A	0.239259	0.245129	0.956538	0.0131213	0.000708085
1	3318062	Affx-9092814	C	T	T	0.0505266	0.0505994	0.991439	0.0256227	0.737212
1	3320645	Affx-9097185	A	G	G	0.0258465	0.0259584	1.005	0.0351341	0.887046
1	3321085	Affx-9097820	G	A	A	0.0225098	0.0225065	1.02228	0.0379494	0.561455
1	3325005	Affx-65558131	G	A	A	0.0116065	0.0118927	0.954371	0.0517298	0.366615
1	3331534	Affx-9113652	A	G	G	0.280209	0.279705	1.01161	0.0125406	0.357372
1	3332158	Affx-9114701	T	C	C	0.10959	0.108543	1.02799	0.0180179	0.125503
1	3335236	Affx-9119535	G	C	C	0.0845689	0.0844205	0.969485	0.0203157	0.127156
1	3335540	Affx-9119934	T	C	C	0.116013	0.118142	1.00104	0.017501	0.952801
1	3338975	Affx-9125251	G	A	A	0.167379	0.167868	0.999769	0.015107	0.987777
1	3340801	Affx-9127937	G	T	T	0.256597	0.259957	0.994917	0.0128719	0.692175
1	3342619	Affx-9130637	A	G	G	0.100213	0.101537	0.995603	0.0187321	0.814008
1	3342936	Affx-9131127	G	C	C	0.0947218	0.093839	1.0282	0.0192231	0.147983
1	3346669	Affx-9136314	G	A	A	0.0159396	0.0158118	1.01995	0.0446101	0.657849
1	3347626	Affx-9137446	C	A	A	0.163935	0.16487	1.00461	0.0152218	0.762547
1	3348554	Affx-65558320	C	T	T	0.0190313	0.0182332	1.05995	0.0417098	0.16278
1	3354727	Affx-9147378	G	A	A	0.421368	0.424795	0.985455	0.0113714	0.197593
1	3355977	Affx-9149185	G	A	A	0.495539	0.49083	1.01427	0.0112397	0.207473
1	3355997	Affx-9149213	C	T	T	0.0522002	0.0503653	1.02721	0.0255874	0.294104
1	3356624	Affx-9150145	C	T	T	0.0403945	0.0403005	1.00544	0.0285037	0.849159
1	3358585	Affx-9153066	C	T	T	0.313155	0.312284	0.997665	0.012177	0.847751
1	3361182	Affx-9156357	T	C	C	0.321362	0.326071	0.976797	0.0120086	0.0505862
1	3362952	Affx-35301547	C	T	T	0.0732055	0.0718385	1.02979	0.0216591	0.175256
1	3363689	Affx-9160112	G	A	A	0.0235577	0.0240662	0.953134	0.036974	0.194217
1	3366964	Affx-9164721	A	G	G	0.322638	0.325501	0.980108	0.0120291	0.0948487
1	3369064	Affx-9168215	A	G	G	0.325876	0.328699	0.980937	0.0119797	0.108125
1	3373407	Affx-9173647	T	C	C	0.292334	0.295229	0.985823	0.0123309	0.24688
1	3374356	Affx-65558538	A	G	G	0.0208653	0.0203932	0.994602	0.0397483	0.891694
1	3377858	Affx-9179800	A	G	G	0.0278561	0.027934	0.978643	0.0342692	0.528711
1	3382768	Affx-9187104	G	A	A	0.0147101	0.0146422	0.990364	0.0463151	0.834396
1	3384243	Affx-9189208	T	C	C	0.421909	0.421391	1.00854	0.0114258	0.456738
1	3385022	Affx-9190551	G	A	A	0.0130721	0.0134697	0.949403	0.0488402	0.287738
1	3386882	Affx-9192973	T	C	C	0.0348746	0.0346417	0.981172	0.0307414	0.53637
1	3391934	Affx-9200258	T	C	C	0.0277224	0.0279506	0.975189	0.0342822	0.463641
1	3403912	Affx-9216305	G	A	A	0.0170229	0.0166796	1.00206	0.043912	0.962577
1	3408473	Affx-9222142	T	C	C	0.335152	0.331318	1.03253	0.0119514	0.00738821
1	3411300	Affx-65558822	T	C	C	0.0158581	0.0154764	0.996747	0.0453276	0.942697
1	3414629	Affx-9229801	G	A	A	0.0292731	0.0292448	1.00317	0.0335551	0.924849
1	3416878	Affx-9232619	C	A	A	0.0150806	0.015756	0.954186	0.0457258	0.305081
1	3417346	Affx-9233174	T	C	C	0.0196736	0.0205173	0.981047	0.0400346	0.632673
1	3419636	Affx-9236672	T	C	C	0.0139519	0.0139887	0.938579	0.0481609	0.188119
1	3419809	Affx-9236927	G	A	A	0.0586219	0.0574945	1.00244	0.0239457	0.918854
1	3420277	Affx-9237502	T	C	C	0.0322135	0.0334804	0.952728	0.0317898	0.12768
1	3421423	Affx-9238936	C	T	T	0.0429593	0.0427124	1.00321	0.0278444	0.908421
1	3424195	Affx-9241996	G	A	A	0.313741	0.30904	1.03597	0.0121061	0.00351036
1	3424976	Affx-9243124	T	C	C	0.413455	0.411768	1.00832	0.0114009	0.467456
1	3425966	Affx-9244567	G	A	A	0.230242	0.229384	1.0042	0.0134027	0.7546
1	3426240	Affx-9245036	T	G	G	0.486376	0.495053	0.959546	0.0113023	0.000258543
1	3427651	Affx-9247012	G	A	A	0.465649	0.47233	0.969237	0.0112955	0.00567105
1	3428516	Affx-65558961	C	A	A	0.0122805	0.0122337	0.984608	0.0512831	0.762288
1	3435003	Affx-9256513	C	T	T	0.0118028	0.0116425	1.04405	0.0526613	0.413057
1	3436015	Affx-9257748	C	T	T	0.215296	0.214128	1.00657	0.0137053	0.632548
1	3436752	Affx-9258712	C	T	T	0.106913	0.106813	1.01233	0.0182056	0.500934
1	3436954	Affx-9259025	C	T	T	0.0641944	0.0627334	0.989124	0.0230835	0.635686
1	3437385	Affx-9259572	G	A	A	0.216599	0.217153	0.999537	0.0136736	0.972981
1	3439964	Affx-9262195	C	T	T	0.043427	0.0449141	0.961295	0.0273038	0.148253
1	3443472	Affx-9265653	A	C	C	0.344301	0.347213	0.983622	0.0118517	0.163526
1	3446243	Affx-9269367	A	G	G	0.292493	0.287698	1.03249	0.0124102	0.00997629
1	3447923	Affx-9271553	C	T	T	0.138994	0.141333	0.978702	0.0161879	0.183563
1	3448173	Affx-9271830	C	T	T	0.231583	0.233436	0.988689	0.013361	0.394557
1	3449750	Affx-9273907	G	A	A	0.0435141	0.0448039	0.970749	0.027223	0.275479
1	3455177	Affx-9280489	G	T	T	0.0190566	0.0195084	0.989658	0.0410886	0.800267
1	3463493	Affx-9291024	G	A	A	0.150482	0.152207	0.990847	0.015676	0.557507
1	3463746	Affx-35301703	G	A	A	0.0273317	0.0262342	1.05517	0.0350763	0.125789
1	3464152	Affx-76096851	-	TG	TG	0.367335	0.37176	0.981042	0.011648	0.100342
1	3472709	Affx-9303439	C	T	T	0.373139	0.37663	0.980783	0.0116557	0.0959567
1	3482420	Affx-9316529	C	T	T	0.0306162	0.0306153	1.04041	0.0327578	0.226555
1	3484161	Affx-9319030	T	C	C	0.373711	0.376181	0.984668	0.0116635	0.185274
1	3485543	Affx-9320782	A	C	C	0.0574379	0.05745	1.01007	0.0241612	0.678341
1	3487663	Affx-9323245	C	T	T	0.330682	0.332521	0.987882	0.0119874	0.309101
1	3488169	Affx-65559418	C	T	T	0.0268203	0.027461	0.984989	0.0345415	0.661471
1	3490981	Affx-9327500	C	T	T	0.167287	0.168171	0.978127	0.0150573	0.141896
1	3491116	Affx-9327674	G	A	A	0.0507786	0.0503508	1.00039	0.0256996	0.987851
1	3492970	Affx-9330327	C	T	T	0.0394709	0.0385524	1.00398	0.0289546	0.890957
1	3493846	Affx-35301749	C	T	T	0.0517919	0.0512899	0.998568	0.0254276	0.955053
1	3495690	Affx-9333491	G	A	A	0.0415341	0.0423208	0.975322	0.0280441	0.372929
1	3500647	Affx-35301765	G	A	A	0.0500824	0.0508914	0.983249	0.0256793	0.510649
1	3502994	Affx-65559566	T	C	C	0.029173	0.0276534	1.04426	0.033909	0.201511
1	3505333	Affx-9345525	A	G	G	0.273056	0.269629	1.00518	0.0127017	0.683978
1	3507824	Affx-9348510	G	A	A	0.0495844	0.050132	0.992083	0.0258566	0.758532
1	3508084	Affx-9348771	A	G	G	0.0859504	0.0869258	0.971572	0.0200563	0.150448
1	3511044	Affx-65559624	C	T	T	0.0172629	0.0166258	1.00782	0.0438301	0.858937
1	3520316	Affx-9365049	G	A	A	0.138596	0.140029	0.967514	0.0162547	0.0421814
1	3523881	Affx-9369292	G	A	A	0.133701	0.134383	0.987662	0.0165339	0.452737
1	3525138	Affx-9370948	C	T	T	0.0600035	0.0611624	0.9941	0.0236085	0.802076
1	3527114	Affx-65559750	A	G	G	0.0158125	0.0163508	0.953095	0.044775	0.283302
1	3528430	Affx-65559760	G	A	A	0.0568385	0.0573368	0.992481	0.024369	0.756789
1	3528789	Affx-9375985	C	G	G	0.119984	0.119438	1.02024	0.0172787	0.246288
1	3533378	Affx-9381650	A	G	G	0.200694	0.20291	0.986443	0.014061	0.331679
1	3538028	Affx-9386970	G	T	T	0.405893	0.407914	0.991993	0.011455	0.482792
1	3540554	Affx-65559832	C	T	T	0.0520993	0.052687	0.984582	0.0253598	0.540076
1	3541333	Affx-9390572	C	T	T	0.0930275	0.0944993	0.987082	0.0193026	0.500563
1	3544115	Affx-65559872	T	G	G	0.0778747	0.0790315	0.98305	0.020926	0.413964
1	3546469	Affx-9397372	G	C	C	0.226704	0.225293	0.999995	0.0134653	0.999717
1	3550507	Affx-9402770	-	G	G	0.0496724	0.0494021	1.01829	0.0258947	0.48407
1	3556781	Affx-9411199	C	T	T	0.0214132	0.0217676	0.983593	0.038653	0.668666
1	3563227	Affx-9419916	C	A	A	0.0300126	0.0305025	0.985577	0.0329008	0.658793
1	3563585	Affx-9420417	C	T	T	0.0350543	0.034354	1.04109	0.0308013	0.191102
1	3564451	Affx-9421561	C	T	T	0.0514738	0.0506719	1.02612	0.0256373	0.31454
1	3574579	Affx-65560124	G	A	A	0.0175887	0.0170866	1.02988	0.0430211	0.493692
1	3578661	Affx-35301896	G	A	A	0.0628235	0.0608957	1.04388	0.0233457	0.0658144
1	3578977	Affx-9439938	C	T	T	0.393809	0.394629	0.990668	0.0115235	0.415843
1	3579252	Affx-9440188	G	A	A	0.0869574	0.0873241	0.991765	0.020026	0.679662
1	3579417	Affx-9440349	C	T	T	0.282778	0.281471	1.00721	0.0125277	0.566293
1	3582176	Affx-9443302	C	T	T	0.346321	0.343906	1.00626	0.0118373	0.598083
1	3582586	Affx-9443916	C	T	T	0.366402	0.365857	1.01792	0.0117429	0.130356
1	3582732	Affx-9444118	C	G	G	0.0714382	0.0687183	1.05056	0.0221119	0.0257175
1	3587509	Affx-9450652	C	T	T	0.370376	0.370593	1.01526	0.0116931	0.195231
1	3587696	Affx-9450817	C	T	T	0.0162261	0.0164978	0.990427	0.0443978	0.828471
1	3589752	Affx-65560261	T	G	G	0.0153397	0.0157876	0.994101	0.0457144	0.897022
1	3589933	Affx-9453273	A	G	G	0.355083	0.355093	0.995481	0.0117723	0.700413
1	3590116	Affx-9453587	G	A	A	0.0379811	0.0373724	1.00376	0.0295226	0.898959
1	3594069	Affx-9458102	C	A	A	0.400494	0.404394	0.995764	0.0114913	0.711825
1	3595183	Affx-65560307	C	A	A	0.0158637	0.0155222	1.00491	0.0453356	0.913977
1	3595370	Affx-9459585	A	G	G	0.384717	0.383623	0.993726	0.0115828	0.586894
1	3595952	Affx-9460325	C	T	T	0.0181375	0.0168088	1.0566	0.0429862	0.20029
1	3596236	Affx-9460670	C	T	T	0.0752413	0.0764625	0.985188	0.0211609	0.48067
1	3600715	Affx-9466095	T	C	C	0.123619	0.123154	1.01321	0.0170811	0.442379
1	3602870	Affx-9468621	A	G	G	0.479344	0.482719	0.995007	0.0112986	0.657736
1	3603975	Affx-9469628	T	C	C	0.0146215	0.0137097	1.0504	0.0475031	0.300661
1	3604667	Affx-9470089	G	A	A	0.0357837	0.0358938	0.988192	0.0303058	0.695092
1	3609456	Affx-9475024	G	A	A	0.0744189	0.075897	0.97405	0.0213129	0.217341
1	3609709	Affx-35301971	A	G	G	0.0170261	0.017799	0.959158	0.0428563	0.330554
1	3613731	Affx-9479293	A	C	C	0.0191773	0.0198887	0.956247	0.0402597	0.266456
1	3616479	Affx-9482420	T	C	C	0.0199597	0.0212694	0.938932	0.0397771	0.113166
1	3617959	Affx-9484266	G	A	A	0.0170232	0.015952	1.08116	0.0440386	0.0764081
1	3619114	Affx-9485666	A	G	G	0.358286	0.357188	0.992153	0.0117788	0.503583
1	3623460	Affx-9490523	T	G	G	0.394801	0.397676	1.00023	0.0115142	0.984001
1	3623514	Affx-65560511	G	C	C	0.0111963	0.0105715	1.04126	0.0539907	0.453895
1	3632969	Affx-9501362	G	A	A	0.0212471	0.0212895	1.02475	0.0390984	0.531777
1	3639108	Affx-9508685	C	T	T	0.369234	0.366944	0.998478	0.0117032	0.896443
1	3649252	Affx-9521469	C	A	A	0.116095	0.112965	1.02992	0.0176252	0.0943623
1	3654319	Affx-9527149	C	T	T	0.332226	0.336898	0.98326	0.0119361	0.157267
1	3656210	Affx-9528955	G	A	A	0.244123	0.242335	1.012	0.0131353	0.363818
1	3657889	Affx-9530434	C	T	T	0.0427679	0.04354	0.987084	0.0276058	0.637707
1	3658541	Affx-9531237	G	-	-	0.295029	0.293204	1.02116	0.0123758	0.0906533
1	3658582	Affx-9531292	G	A	A	0.0468406	0.0463252	1.033	0.0267923	0.22559
1	3659365	Affx-9532147	G	A	A	0.143146	0.145453	0.994729	0.0160387	0.741746
1	3663264	Affx-9536128	T	A	A	0.313381	0.315144	0.993534	0.0121533	0.593509
1	3664470	Affx-9537237	C	-	-	0.190334	0.188098	1.02654	0.0144139	0.0692182
1	3664563	Affx-9537298	T	C	C	0.347607	0.347459	1.01813	0.0118793	0.130305
1	3666876	Affx-35302066	A	C	C	0.0751165	0.0732883	1.01465	0.0215297	0.499217
1	3668567	Affx-9541876	C	T	T	0.0770226	0.0753829	1.01123	0.0212239	0.598927
1	3670136	Affx-9543650	G	A	A	0.324819	0.328061	0.983112	0.011989	0.155423
1	3670736	Affx-9544316	C	T	T	0.0175995	0.0177215	1.01006	0.0427189	0.814804
1	3670941	Affx-9544521	T	C	C	0.203966	0.202126	1.00027	0.0139842	0.984622
1	3673316	Affx-9546756	C	G	G	0.496847	0.494207	1.01114	0.0112637	0.325249
1	3673458	Affx-9546895	G	A	A	0.0827146	0.0820413	1.0035	0.0204716	0.864392
1	3675954	Affx-9550095	C	A	A	0.0456523	0.0467937	0.957994	0.0268513	0.109998
1	3676243	Affx-9550548	G	A	A	0.0176428	0.0181985	0.956861	0.0422375	0.296471
1	3677541	Affx-9552391	A	G	G	0.279211	0.281637	0.99862	0.0125639	0.912474
1	3680453	Affx-9555719	G	A	A	0.125431	0.123499	1.02727	0.0170221	0.114004
1	3680660	Affx-9556026	G	A	A	0.195114	0.195788	1.00917	0.0141769	0.519715
1	3682335	Affx-9558082	C	T	T	0.0181834	0.0184023	0.963077	0.0420212	0.370621
1	3685090	Affx-9561607	G	A	A	0.0635282	0.0639073	0.993094	0.0231195	0.764386
1	3686472	Affx-9563175	T	C	C	0.252082	0.25278	1.01122	0.0129783	0.389931
1	3687383	Affx-9564169	T	C	C	0.326372	0.326108	0.999611	0.0119309	0.973981
1	3690791	Affx-9567691	G	A	A	0.0233974	0.023456	0.971587	0.0371298	0.437558
1	3690956	Affx-9567921	G	A	A	0.398966	0.396933	1.02012	0.011527	0.0840155
1	3691042	Affx-9568029	C	A	A	0.028001	0.0272599	1.01967	0.0342219	0.569281
1	3692129	Affx-9569367	G	A	A	0.010227	0.0109767	0.924398	0.0546384	0.150211
1	3692481	Affx-9569716	A	G	G	0.403325	0.401806	1.00294	0.011482	0.797912
1	3697206	Affx-9575921	C	T	T	0.0524984	0.0539316	0.964667	0.0250569	0.151105
1	3697256	Affx-9576013	T	C	C	0.107833	0.110701	0.949625	0.0180167	0.00411923
1	3700458	Affx-9580230	A	-	-	0.415177	0.412545	1.0216	0.0114374	0.0617583
1	3705742	Affx-9586962	G	T	T	0.454641	0.453814	1.00277	0.0112988	0.806832
1	3711886	Affx-77909965	AT	-	-	0.0327413	0.0343385	0.936515	0.0310549	0.0346813
1	3712099	Affx-9595298	G	A	A	0.445286	0.444411	1.00164	0.0113454	0.884894
1	3714318	Affx-35302144	C	T	T	0.0960557	0.0950179	1.02598	0.0191773	0.181054
1	3718901	Affx-9604864	G	C	C	0.314513	0.313191	1.01111	0.0120996	0.361292
1	3719066	Affx-9606001	T	C	C	0.22098	0.223619	0.980649	0.0135788	0.150124
1	3721049	Affx-9608323	G	T	T	0.446279	0.443117	1.01167	0.0113069	0.30463
1	3722110	Affx-9609668	T	C	C	0.466647	0.466612	0.998868	0.0112774	0.919984
1	3724138	Affx-65561313	C	G	G	0.0577107	0.05738	1.02962	0.0241421	0.226589
1	3729727	Affx-9620550	G	A	A	0.287616	0.287499	1.0132	0.0124034	0.290415
1	3732998	Affx-9624842	G	A	A	0.250758	0.252739	0.984683	0.0129925	0.234812
1	3734467	Affx-9626605	C	T	T	0.24643	0.247804	0.988731	0.0130355	0.38462
1	3738887	Affx-9631949	G	-	-	0.250154	0.251607	0.991668	0.0129917	0.519581
1	3739112	Affx-65561431	C	T	T	0.0186591	0.0187965	0.968689	0.0414011	0.442257
1	3743178	Affx-9636362	C	T	T	0.250187	0.25176	0.989778	0.0129907	0.428995
1	3746281	Affx-9640119	A	G	G	0.304653	0.305759	0.995211	0.0122232	0.694538
1	3746564	Affx-9640451	G	A	A	0.0518948	0.0515089	1.0128	0.0253338	0.615527
1	3754089	Affx-52347855	TGTC	-	-	0.264211	0.266024	0.991017	0.0127648	0.479607
1	3764165	Affx-9662412	C	T	T	0.191313	0.192299	0.986495	0.0142877	0.341284
1	3764499	Affx-9662843	A	G	G	0.0216524	0.0211338	0.999446	0.0389112	0.988629
1	3765117	Affx-9663687	G	A	A	0.284474	0.284117	1.00062	0.0124786	0.960149
1	3765506	Affx-9664175	A	C	C	0.314814	0.31389	1.00455	0.0121472	0.708664
1	3770539	Affx-65561738	G	A	A	0.0195608	0.0188359	1.05724	0.0409239	0.173783
1	3773833	Affx-9674123	A	G	G	0.0876056	0.086931	1.00335	0.0199155	0.866773
1	3779972	Affx-9682711	A	G	G	0.132528	0.134274	0.995006	0.0166343	0.763431
1	3780101	Affx-9682838	G	A	A	0.0355884	0.0349874	0.997939	0.0304457	0.945968
1	3784560	Affx-9688608	G	A	A	0.0993196	0.0995628	1.00667	0.0189002	0.724893
1	3787146	Affx-9692471	G	A	A	0.286741	0.284146	1.0119	0.0124792	0.343174
1	3792848	Affx-9701160	T	C	C	0.0372517	0.0376435	1.00644	0.0295572	0.82813
1	3799904	Affx-9710232	G	A	A	0.12938	0.130628	0.997899	0.0168165	0.900472
1	3803650	Affx-9714758	G	A	A	0.0530384	0.0552422	0.957262	0.024884	0.0792127
1	3807842	Affx-65562063	G	A	A	0.0472649	0.0460839	1.01917	0.0268138	0.478801
1	3808243	Affx-77108167	-	C	C	0.0348396	0.0353326	1.00592	0.0304886	0.846583
1	3816143	Affx-9730777	C	T	T	0.439642	0.442964	0.988849	0.0113167	0.321755
1	3816416	Affx-65562149	C	T	T	0.0219755	0.0214289	1.06289	0.0384313	0.11253
1	3825421	Affx-9742868	T	C	C	0.0375788	0.0378798	1.00834	0.0294191	0.777677
1	3828629	Affx-9747252	T	C	C	0.165852	0.167942	0.995187	0.0151171	0.749628
1	3829920	Affx-9748984	T	C	C	0.0920153	0.0921147	0.989895	0.0194422	0.601402
1	3839311	Affx-9761624	T	G	G	0.482378	0.486137	0.98996	0.0112556	0.370004
1	3839662	Affx-35302282	C	T	T	0.0120273	0.0123495	1.00238	0.0513743	0.963114
1	3839898	Affx-65562361	C	T	T	0.0365788	0.0369793	1.00241	0.0298326	0.935665
1	3841185	Affx-9763966	G	A	A	0.0405592	0.0411871	1.00885	0.028396	0.756427
1	3854172	Affx-9781729	T	C	C	0.315322	0.316994	0.991677	0.0120963	0.489593
1	3854236	Affx-9781805	G	A	A	0.172607	0.17486	0.9949	0.0148712	0.731003
1	3866714	Affx-9796900	A	C	C	0.391927	0.394396	0.986051	0.0115095	0.222266
1	3867339	Affx-9797646	C	T	T	0.120121	0.119416	1.0042	0.0173678	0.809211
1	3870416	Affx-76453266	G	-	-	0.15283	0.158046	0.970343	0.0155546	0.0529315
1	3871935	Affx-9803724	A	G	G	0.147511	0.146926	0.98515	0.0158846	0.346253
1	3873250	Affx-9805419	A	C	C	0.125659	0.126525	0.968104	0.0169648	0.0560363
1	3873437	Affx-9805646	C	T	T	0.177366	0.175327	1.01067	0.0147434	0.471591
1	3875746	Affx-9808720	C	T	T	0.0732512	0.0718143	1.01197	0.021718	0.583906
1	3879978	Affx-9814214	G	A	A	0.377279	0.381463	0.975799	0.0115813	0.0343996
1	3881485	Affx-9816223	A	G	G	0.377614	0.381574	0.977174	0.0115886	0.0463142
1	3883678	Affx-9819102	A	G	G	0.310811	0.314441	0.985744	0.0121346	0.236682
1	3885264	Affx-9820699	G	A	A	0.367527	0.365761	1.00021	0.011632	0.985841
1	3888305	Affx-65562812	T	C	C	0.0131279	0.0126834	0.994512	0.0497678	0.911956
1	3892964	Affx-9829834	C	T	T	0.0432601	0.0441766	1.00706	0.0275614	0.798648
1	3894012	Affx-9831174	G	A	A	0.0188073	0.0179913	1.05513	0.0417198	0.19837
1	3895246	Affx-9832837	T	C	C	0.0452732	0.0459506	1.01656	0.0270109	0.543174
1	3898178	Affx-9836396	C	T	T	0.404138	0.402785	1.00808	0.0114722	0.48288
1	3902760	Affx-9841548	A	G	G	0.251569	0.254359	1.00014	0.013016	0.991497
1	3904945	Affx-9844405	C	T	T	0.0258363	0.0255317	1.00433	0.0354468	0.902901
1	3905719	Affx-9845299	C	T	T	0.0458067	0.0448258	1.02487	0.0271129	0.364897
1	3908147	Affx-35302363	G	C	C	0.0386444	0.0394695	0.977525	0.02902	0.433449
1	3908961	Affx-9849696	C	T	T	0.179485	0.178457	0.985535	0.0146521	0.320003
1	3914992	Affx-9856614	G	A	A	0.206111	0.208213	0.996943	0.0139339	0.826067
1	3916039	Affx-9858034	G	A	A	0.163146	0.162026	1.00656	0.0152321	0.667687
1	3918975	Affx-9861849	A	C	C	0.204238	0.202978	1.02261	0.0140014	0.110363
1	3924314	Affx-9868552	G	A	A	0.424281	0.424812	0.993095	0.0113989	0.543303
1	3924464	Affx-9868726	C	G	G	0.407969	0.410285	0.986506	0.0114308	0.234638
1	3928040	Affx-9873153	C	A	A	0.167188	0.165522	1.02612	0.0151378	0.0884606
1	3935585	Affx-9952542	C	T	T	0.154105	0.152222	1.03146	0.0156463	0.0477299
1	3935713	Affx-9952726	G	A	A	0.114637	0.112618	1.01576	0.0177	0.377104
1	3935847	Affx-9952911	T	C	C	0.253743	0.254963	0.994945	0.0129439	0.695383
1	3936075	Affx-9953183	T	C	C	0.108295	0.107107	1.02417	0.0181483	0.18819
1	3936188	Affx-9953380	G	A	A	0.0323946	0.0333757	0.947276	0.031579	0.0863045
1	3937641	Affx-77863588	T	-	-	0.139212	0.13557	1.05245	0.0163683	0.00179087
1	3937985	Affx-65563227	G	A	A	0.012171	0.0123391	0.935946	0.0509683	0.194014
1	3938521	Affx-9956410	G	A	A	0.127719	0.123965	1.05296	0.0169774	0.00236655
1	3940897	Affx-9959268	C	A	A	0.25534	0.255877	0.988326	0.0129056	0.362867
1	3942540	Affx-9961176	T	C	C	0.306871	0.309374	0.97896	0.0121744	0.0807038
1	3942760	Affx-9961413	C	T	T	0.0542552	0.0545397	0.983675	0.0246791	0.504806
1	3942898	Affx-9961602	G	A	A	0.213574	0.213894	0.995149	0.0136873	0.722365
1	3942994	Affx-35302402	T	G	G	0.18067	0.178976	1.01419	0.0146604	0.336453
1	3944203	Affx-9963394	G	A	A	0.0131349	0.0120034	1.09315	0.0508676	0.0799722
1	3945658	Affx-9965301	A	G	G	0.220654	0.221313	0.995099	0.0135438	0.716793
1	3946728	Affx-9966858	C	T	T	0.283524	0.283315	0.997188	0.0124761	0.821403
1	3946948	Affx-9967102	A	G	G	0.233864	0.235069	0.980493	0.0132553	0.137237
1	3947498	Affx-9967765	C	A	A	0.0612529	0.0611471	0.996514	0.0234109	0.881407
1	3947992	Affx-9968518	A	G	G	0.243306	0.246515	0.971132	0.0130078	0.0243274
1	3948609	Affx-9969246	G	T	T	0.043136	0.0423624	1.04033	0.0279549	0.157247
1	3949333	Affx-79308094	-	C	C	0.0918502	0.0902895	1.02091	0.019549	0.289896
1	3949795	Affx-9970935	C	T	T	0.499808	0.498371	1.01819	0.0112194	0.108065
1	3950351	Affx-9971685	C	T	T	0.0167366	0.0172506	0.965611	0.0433752	0.419792
1	3950683	Affx-9972206	G	A	A	0.463596	0.46398	0.999945	0.0112821	0.996132
1	3951579	Affx-9973492	G	A	A	0.0470115	0.0466453	1.00104	0.0265236	0.968669
1	3954031	Affx-9976503	T	C	C	0.0776478	0.0783408	0.991748	0.0209021	0.691779
1	3955322	Affx-9978268	T	C	C	0.213479	0.212564	1.00981	0.0137123	0.476301
1	3955901	Affx-9978884	T	C	C	0.0770979	0.0778805	0.999144	0.0209955	0.967481
1	3956647	Affx-65563405	G	A	A	0.0322327	0.0326407	0.997164	0.0317315	0.928685
1	3956975	Affx-9980388	C	A	A	0.0799574	0.0804095	1.0006	0.0206561	0.97686
1	3957077	Affx-9980561	T	C	C	0.222353	0.220103	1.02087	0.01353	0.126853
1	3957137	Affx-9980630	T	G	G	0.0773261	0.077694	1.01007	0.0210067	0.633329
1	3957978	Affx-9981916	A	G	G	0.0700363	0.0710268	0.983271	0.0219172	0.441458
1	3961489	Affx-9986623	G	A	A	0.123058	0.125982	0.973214	0.0170616	0.111529
1	3963326	Affx-9988609	T	C	C	0.43712	0.441238	0.985076	0.0113526	0.185351
1	3971259	Affx-50032274	G	A	A	0.015566	0.0158968	0.96385	0.0455997	0.41941
1	3972469	Affx-10001505	T	C	C	0.0276123	0.0283161	0.95706	0.0341571	0.19882
1	3972702	Affx-10001833	C	T	T	0.126762	0.129658	0.97727	0.0168361	0.17205
1	3973999	Affx-10003480	T	C	C	0.32895	0.329028	1.00446	0.0119978	0.7106
1	3976893	Affx-10007066	C	T	T	0.284793	0.283776	0.997035	0.0124453	0.811431
1	3986610	Affx-65563653	C	G	G	0.0183837	0.0189921	0.942333	0.0415267	0.152621
1	3993621	Affx-65563707	C	T	T	0.0158042	0.0157589	1.04103	0.0448878	0.37037
1	3994912	Affx-10031069	A	C	C	0.345446	0.34573	1.00481	0.0118483	0.68533
1	3995220	Affx-10031342	G	C	C	0.16894	0.167369	1.00931	0.0150019	0.536721
1	3995718	Affx-10031928	G	C	C	0.0566332	0.0569527	0.9959	0.0243045	0.86577
1	3996204	Affx-10032482	C	T	T	0.132367	0.135331	0.987947	0.0165168	0.462847
1	3996296	Affx-10032591	A	G	G	0.436009	0.438539	0.992177	0.0113635	0.489472
1	4001521	Affx-35302482	T	C	C	0.0281667	0.0274247	1.0304	0.0340441	0.379045
1	4001548	Affx-10038445	G	A	A	0.306953	0.306824	0.996017	0.0122269	0.744106
1	4004377	Affx-10041543	G	T	T	0.150929	0.152869	0.99477	0.0156808	0.738079
1	4004972	Affx-10042336	T	C	C	0.0747457	0.0753953	0.9862	0.0213073	0.514292
1	4010335	Affx-10048560	G	A	A	0.198186	0.199477	0.981749	0.0140777	0.190738
1	4012933	Affx-78102827	-	T	T	0.16015	0.162383	0.995938	0.0152792	0.789935
1	4016738	Affx-10057255	G	T	T	0.197892	0.199254	0.982199	0.0140963	0.2026
1	4017231	Affx-10057949	T	G	G	0.439118	0.443816	0.980089	0.0113075	0.0753
1	4020182	Affx-10062617	T	C	C	0.0131854	0.0129319	1.04042	0.0493977	0.422473
1	4025444	Affx-10069833	A	G	G	0.227715	0.229123	0.981572	0.0133823	0.164552
1	4028810	Affx-65564034	G	A	A	0.0274168	0.0278203	1.02834	0.034269	0.414839
1	4029553	Affx-10075214	C	T	T	0.0148465	0.0153179	0.976824	0.0462321	0.612014
1	4031638	Affx-10078023	C	T	T	0.0353623	0.0353904	1.0069	0.0301738	0.819701
1	4032503	Affx-10079122	T	C	C	0.180337	0.182393	1.00028	0.0145457	0.984666
1	4034165	Affx-10081543	G	A	A	0.034454	0.0336203	1.01322	0.0312205	0.673968
1	4044697	Affx-10089224	A	G	G	0.300981	0.299825	1.01844	0.0122773	0.136737
1	4046522	Affx-10089596	T	G	G	0.0116482	0.0102376	1.15629	0.053761	0.00690926
1	4047106	Affx-10089677	T	C	C	0.110355	0.112343	0.973331	0.0178583	0.130114
1	4047622	Affx-10089786	T	C	C	0.0204534	0.0200068	1.06936	0.0397836	0.0918844
1	4048222	Affx-10089856	T	C	C	0.47543	0.476558	1.00161	0.0112659	0.886236
1	4049339	Affx-10089983	G	A	A	0.127911	0.126245	1.02857	0.0169218	0.0960067
1	4051127	Affx-10090250	G	A	A	0.0608182	0.0604346	0.991513	0.0234847	0.716646
1	4052690	Affx-10090491	C	T	T	0.117781	0.118509	0.995665	0.0174381	0.803255
1	4056544	Affx-10091017	C	T	T	0.108279	0.10883	1.00461	0.0180396	0.798722
1	4059563	Affx-10091332	A	G	G	0.0678603	0.0683954	1.00295	0.0223146	0.895086
1	4060927	Affx-10091484	C	T	T	0.477527	0.477801	0.991295	0.0112455	0.436867
1	4063144	Affx-10091805	A	T	T	0.484405	0.484159	0.9922	0.0112513	0.486421
1	4068094	Affx-10092850	T	C	C	0.321399	0.319187	1.01522	0.0120537	0.210012
1	4071256	Affx-10093331	A	G	G	0.383034	0.382701	1.00505	0.011576	0.663301
1	4071354	Affx-10093365	G	A	A	0.0303138	0.0298819	1.02287	0.0329295	0.492352
1	4071829	Affx-65564396	C	A	A	0.0161832	0.0166074	0.911022	0.0445871	0.0366145
1	4074194	Affx-10093798	G	A	A	0.061616	0.0634363	0.959628	0.0232821	0.0767239
1	4076809	Affx-10094134	C	T	T	0.0302438	0.03034	0.974105	0.0327157	0.422587
1	4079470	Affx-10094502	G	A	A	0.0475579	0.0489584	0.949591	0.0263727	0.0498459
1	4079871	Affx-10094557	T	C	C	0.230549	0.232456	0.995569	0.0133639	0.739685
1	4085555	Affx-10095194	T	C	C	0.372181	0.370437	1.00891	0.0116471	0.446261
1	4085968	Affx-10095225	C	A	A	0.0870681	0.0894534	0.980766	0.0198573	0.328056
1	4090969	Affx-10095850	C	A	A	0.139078	0.138755	1.00261	0.0163356	0.873132
1	4091089	Affx-10095866	C	T	T	0.0668182	0.0691227	0.942152	0.0223111	0.00756715
1	4092868	Affx-10096123	C	A	A	0.0508751	0.0512099	0.967105	0.0254797	0.189273
1	4093027	Affx-10096134	G	T	T	0.349587	0.349447	0.99408	0.0117836	0.614311
1	4098480	Affx-10096986	C	T	T	0.0354368	0.0351561	0.999567	0.0303742	0.988634
1	4098493	Affx-10096993	G	A	A	0.0279386	0.0281179	1.02392	0.0338891	0.485498
1	4098895	Affx-10097068	T	G	G	0.455244	0.456649	0.988421	0.0113515	0.304908
1	4105963	Affx-10098281	C	A	A	0.0809492	0.0825198	0.9693	0.0205544	0.129261
1	4108292	Affx-65564685	C	T	T	0.0120795	0.0120475	0.991737	0.0514896	0.871973
1	4108614	Affx-10098612	G	A	A	0.023094	0.0239018	0.97238	0.0373814	0.453689
1	4108825	Affx-10098684	A	C	C	0.0670721	0.0651149	1.03298	0.0226406	0.151797
1	4109493	Affx-10098771	T	C	C	0.277997	0.280256	0.988544	0.0125246	0.357601
1	4109988	Affx-10098828	C	T	T	0.112483	0.114241	0.988264	0.0177531	0.50606
1	4110189	Affx-10098870	C	A	A	0.451101	0.449116	1.01208	0.0113191	0.288808
1	4111726	Affx-10099132	C	T	T	0.0675391	0.0687542	0.982029	0.0224036	0.418255
1	4112557	Affx-10099221	C	T	T	0.163346	0.163795	0.989913	0.0151903	0.5045
1	4117792	Affx-65564773	G	A	A	0.030326	0.0307224	1.01135	0.0327419	0.730276
1	4118930	Affx-10100034	G	A	A	0.161945	0.162997	0.984458	0.0152377	0.303953
1	4122946	Affx-10100627	A	G	G	0.352315	0.351718	1.00394	0.0117282	0.737706
1	4126063	Affx-10101126	A	G	G	0.0376577	0.0376537	0.99182	0.0294864	0.780596
1	4126249	Affx-10101138	T	C	C	0.448774	0.449882	0.99284	0.0112536	0.523134
1	4127434	Affx-10101238	G	A	A	0.0679481	0.0667548	1.02446	0.0224974	0.282766
1	4130923	Affx-10101630	T	C	C	0.0370406	0.0370886	0.992731	0.0296988	0.805943
1	4133491	Affx-10101987	G	A	A	0.276155	0.272914	1.02176	0.0126066	0.0877799
1	4135477	Affx-10102218	C	T	T	0.447222	0.446833	1.00034	0.0112833	0.976271
1	4140109	Affx-10103184	G	A	A	0.0644633	0.0638346	1.01203	0.0229921	0.603052
1	4143503	Affx-10140406	T	C	C	0.28298	0.281152	1.01439	0.0124962	0.252829
1	4147283	Affx-10183533	C	T	T	0.267342	0.26506	1.01201	0.0127253	0.348115
1	4150208	Affx-10183952	C	T	T	0.0181449	0.0186414	0.965163	0.0416457	0.394527
1	4152566	Affx-10184311	C	T	T	0.0398217	0.0400334	0.994443	0.0286676	0.845882
1	4156463	Affx-65565146	G	T	T	0.0125979	0.0129391	0.93423	0.0501647	0.17504
1	4156802	Affx-10184964	C	T	T	0.0602881	0.0616983	0.968861	0.0234617	0.17755
1	4157700	Affx-65565164	T	A	A	0.0259819	0.0267735	0.953557	0.03521	0.176815
1	4160815	Affx-10185701	G	T	T	0.0700006	0.0709543	0.961247	0.0219446	0.0716909
1	4162346	Affx-10185886	C	T	T	0.267527	0.266146	1.0042	0.0127138	0.74144
1	4162624	Affx-10185905	C	T	T	0.0292279	0.0293211	0.997943	0.0333388	0.950752
1	4163499	Affx-10186022	C	A	A	0.124724	0.126623	0.976797	0.0169811	0.166823
1	4165027	Affx-10186191	C	T	T	0.0346014	0.0345941	1.01269	0.0308023	0.682338
1	4165347	Affx-10186221	C	T	T	0.0379712	0.0383461	0.972555	0.0292719	0.341764
1	4167574	Affx-10186507	G	A	A	0.484099	0.481682	1.02058	0.0112705	0.0706874
1	4170403	Affx-10186892	T	C	C	0.093756	0.0948091	1.01136	0.0192274	0.556794
1	4171234	Affx-10186997	G	A	A	0.0262249	0.0257376	1.01953	0.0351418	0.582014
1	4171269	Affx-10187002	A	G	G	0.127201	0.128066	0.990556	0.0168449	0.573222
1	4171947	Affx-10187102	G	A	A	0.100521	0.101292	1.0005	0.0186409	0.978474
1	4172555	Affx-35302743	T	C	C	0.0162112	0.0168471	0.954351	0.0438292	0.2864
1	4172635	Affx-10187182	G	A	A	0.245215	0.244613	1.00965	0.0131186	0.46417
1	4173668	Affx-10187297	T	C	C	0.166311	0.168661	0.985983	0.0150419	0.347996
1	4174732	Affx-10187441	A	G	G	0.363898	0.363731	1.00312	0.01171	0.790303
1	4174962	Affx-10187461	C	T	T	0.0638827	0.0641592	1.01569	0.022906	0.496688
1	4178590	Affx-10187866	T	G	G	0.0600821	0.0621472	0.954156	0.023397	0.0448839
1	4178968	Affx-10187902	G	A	A	0.24953	0.252264	0.978083	0.0130033	0.0883389
1	4180367	Affx-10188034	G	A	A	0.237503	0.235815	1.01375	0.0132479	0.30245
1	4180611	Affx-65565382	G	A	A	0.0276766	0.0259197	1.05034	0.0350235	0.160827
1	4192014	Affx-10189328	A	G	G	0.0227813	0.022053	1.04391	0.0382401	0.261061
1	4194248	Affx-77295242	G	-	-	0.043864	0.0440378	1.02967	0.0273959	0.285853
1	4194623	Affx-10189669	T	C	C	0.234573	0.238074	0.968705	0.0132327	0.0162726
1	4201687	Affx-10190500	A	G	G	0.0162304	0.0154083	1.07812	0.0449926	0.0945543
1	4203003	Affx-10190625	G	T	T	0.104133	0.105597	0.971494	0.0183153	0.114332
1	4204531	Affx-10190820	G	A	A	0.016257	0.0157613	1.03431	0.0447794	0.451302
1	4205548	Affx-10190943	G	A	A	0.0119566	0.0125757	0.985805	0.0507505	0.778175
1	4208191	Affx-10191278	C	T	T	0.340931	0.338291	1.01346	0.0118835	0.260371
1	4211855	Affx-10191725	G	A	A	0.332799	0.335356	0.987141	0.0119369	0.27826
1	4214769	Affx-65565771	C	T	T	0.0220401	0.0222346	1.0024	0.0382277	0.950089
1	4217542	Affx-10192544	A	G	G	0.0686367	0.0679556	1.02433	0.0223747	0.282621
1	4218271	Affx-10192637	A	C	C	0.271593	0.274701	0.971697	0.0125913	0.0225909
1	4218933	Affx-10192732	G	A	A	0.0261978	0.0252677	1.0347	0.0356592	0.338765
1	4219126	Affx-10192747	G	A	A	0.173108	0.173385	0.99346	0.0148763	0.659158
1	4220110	Affx-10192877	C	T	T	0.171744	0.171797	0.998052	0.014914	0.895968
1	4222940	Affx-10199058	G	A	A	0.0492301	0.0495291	1.01634	0.026016	0.533207
1	4228345	Affx-10209819	C	T	T	0.0142109	0.0148057	0.992862	0.0471233	0.879177
1	4229875	Affx-10213189	C	T	T	0.0606871	0.06043	1.0266	0.0235613	0.265153
1	4231202	Affx-10216142	C	T	T	0.480539	0.476431	1.01056	0.0112764	0.351659
1	4233472	Affx-65565940	C	T	T	0.0122145	0.0125817	1.01488	0.0507832	0.771091
1	4233940	Affx-10220877	A	G	G	0.0140863	0.0140284	0.961919	0.0477943	0.416606
1	4234207	Affx-10221381	G	C	C	0.0933987	0.0941987	0.998563	0.0192913	0.940575
1	4243687	Affx-10235535	G	A	A	0.0203211	0.0208383	0.980007	0.0396671	0.610661
1	4254300	Affx-10249902	T	C	C	0.155253	0.156604	0.99699	0.0155093	0.845875
1	4255144	Affx-10251374	G	T	T	0.374959	0.37636	0.988141	0.0115787	0.302839
1	4256235	Affx-10253061	G	C	C	0.030909	0.0310133	1.03796	0.032548	0.252353
1	4256724	Affx-10253732	T	C	C	0.39381	0.395414	0.986849	0.0114965	0.249535
1	4257191	Affx-10254565	C	T	T	0.353508	0.349954	1.02481	0.0117838	0.0375583
1	4267575	Affx-10269602	C	T	T	0.228792	0.22877	0.984691	0.0133549	0.248023
1	4274541	Affx-10278927	C	A	A	0.412343	0.412985	0.989357	0.0113991	0.347892
1	4278352	Affx-10283685	A	C	C	0.252973	0.253763	0.995527	0.0129417	0.729056
1	4281783	Affx-10288306	C	T	T	0.41503	0.417771	0.992584	0.0114198	0.514523
1	4282975	Affx-10289875	A	G	G	0.160361	0.161556	0.998115	0.0152846	0.901767
1	4300661	Affx-10312788	T	C	C	0.0929717	0.0925212	0.997199	0.0192709	0.884262
1	4301475	Affx-10313679	A	G	G	0.437709	0.437095	1.00162	0.0112963	0.886384
1	4303586	Affx-10316460	-	T	T	0.218113	0.217563	0.999555	0.01362	0.973918
1	4304178	Affx-65566546	C	G	G	0.012315	0.0129936	0.975216	0.0504422	0.618815
1	4307862	Affx-10321768	C	T	T	0.132234	0.133034	1.00159	0.0165439	0.92356
1	4307920	Affx-10321824	A	G	G	0.33622	0.33565	1.00243	0.0119201	0.838936
1	4307966	Affx-10321884	A	G	G	0.454281	0.451267	1.01242	0.0112962	0.274546
1	4310014	Affx-10324521	C	T	T	0.283047	0.286657	0.986703	0.0124423	0.281997
1	4310325	Affx-10324859	A	G	G	0.191327	0.19212	0.998165	0.0143	0.897798
1	4311889	Affx-10326836	C	T	T	0.134653	0.13303	1.01108	0.016539	0.50544
1	4316768	Affx-76198951	-	A	A	0.128223	0.128782	0.989225	0.0167932	0.518853
1	4316972	Affx-10333412	C	T	T	0.0402629	0.0402516	1.00828	0.0285034	0.77246
1	4320135	Affx-10337554	T	C	C	0.492372	0.497401	0.985104	0.0112575	0.182493
1	4320284	Affx-10337754	A	C	C	0.077567	0.0796617	0.95912	0.0209034	0.0458536
1	4320458	Affx-10337925	G	A	A	0.036135	0.0359384	1.02751	0.0301677	0.368369
1	4323678	Affx-10342259	A	G	G	0.0533484	0.0526971	0.983444	0.0251858	0.507426
1	4323996	Affx-10342523	C	T	T	0.196107	0.19883	1.00111	0.0141535	0.937614
1	4325119	Affx-10343541	C	T	T	0.397203	0.397569	0.981761	0.0114613	0.108255
1	4325568	Affx-10344004	G	A	A	0.0125357	0.0132063	0.976424	0.0499056	0.632601
1	4329202	Affx-10347978	G	A	A	0.0405265	0.0415009	1.00749	0.0285127	0.793491
1	4330372	Affx-10349193	T	C	C	0.417428	0.412996	1.03178	0.011412	0.00611149
1	4334960	Affx-10354893	G	A	A	0.127611	0.125374	1.01519	0.0169037	0.37243
1	4337468	Affx-10357771	A	G	G	0.391876	0.389055	1.02718	0.0115079	0.0197677
1	4343001	Affx-65566895	C	A	A	0.0404369	0.0394206	1.05048	0.0288888	0.0882481
1	4346675	Affx-10369221	G	A	A	0.134361	0.135098	0.997107	0.0165357	0.860909
1	4346973	Affx-10369609	C	T	T	0.0681177	0.0682893	1.0162	0.0223561	0.472344
1	4348115	Affx-65566935	G	A	A	0.0324974	0.0323925	0.990626	0.0321624	0.769659
1	4348380	Affx-10374126	C	T	T	0.166948	0.16968	0.992505	0.0150333	0.616787
1	4349436	Affx-10375342	T	C	C	0.459797	0.457651	1.01957	0.0112917	0.0860562
1	4353410	Affx-65566981	G	A	A	0.0382771	0.0381334	0.979637	0.0291182	0.479856
1	4360348	Affx-10389166	T	G	G	0.223085	0.223228	0.998627	0.0135153	0.919009
1	4361300	Affx-10390367	G	A	A	0.101062	0.101789	0.983457	0.0185973	0.36973
1	4364142	Affx-10394295	A	G	G	0.28542	0.28633	0.98582	0.0124442	0.251131
1	4367023	Affx-10397849	G	A	A	0.138963	0.137475	1.00222	0.016332	0.891845
1	4367502	Affx-10398461	C	T	T	0.3234	0.320956	1.01701	0.01203	0.160893
1	4374235	Affx-10406877	C	A	A	0.420277	0.418467	1.01189	0.0114077	0.300283
1	4383539	Affx-65567290	T	C	C	0.0231532	0.0233712	1.0285	0.0376048	0.45489
1	4384005	Affx-10420590	T	C	C	0.0209583	0.020369	0.999133	0.0395593	0.982501
1	4384479	Affx-10421250	G	T	T	0.0672381	0.067187	1.02393	0.0224749	0.292621
1	4387879	Affx-10425439	C	A	A	0.459406	0.457533	1.00962	0.0112765	0.39577
1	4389144	Affx-10426993	A	G	G	0.0950433	0.0963604	0.979469	0.0190936	0.277259
1	4390789	Affx-65567365	G	A	A	0.017241	0.0172006	0.99991	0.0429573	0.998326
1	4409808	Affx-10450891	T	G	G	0.0610212	0.0619422	0.986787	0.0234397	0.570404
1	4409864	Affx-10450934	C	T	T	0.096803	0.097795	0.986329	0.0189759	0.468213
1	4417483	Affx-10459622	A	G	G	0.028569	0.0277424	1.04807	0.033852	0.165496
1	4423527	Affx-10466872	G	A	A	0.427612	0.425709	1.01181	0.0113837	0.302263
1	4426462	Affx-10470203	G	A	A	0.0704729	0.0709799	1.01638	0.0220186	0.460473
1	4426850	Affx-10470765	G	-	-	0.200171	0.201757	0.994021	0.0140532	0.669598
1	4428719	Affx-10473457	A	G	G	0.443823	0.443059	1.00733	0.011309	0.518425
1	4431385	Affx-10476677	C	T	T	0.0544981	0.0554187	0.9773	0.0246092	0.350798
1	4437253	Affx-10483773	A	G	G	0.0720628	0.0720389	1.02287	0.0218524	0.300728
1	4438424	Affx-77648984	-	GAGCTA	GAGCTA	0.106381	0.10415	0.993639	0.0182651	0.726795
1	4442669	Affx-65567797	C	T	T	0.0315315	0.0316592	0.993154	0.0322409	0.831279
1	4442780	Affx-10491842	C	T	T	0.014485	0.0143706	1.01346	0.0471828	0.776905
1	4443042	Affx-10492207	C	T	T	0.0565589	0.055857	1.00535	0.0244082	0.826965
1	4443757	Affx-65567803	A	C	C	0.0359376	0.0354638	0.992863	0.0304496	0.814028
1	4443844	Affx-10493132	A	G	G	0.263225	0.266079	1.00103	0.0127693	0.935913
1	4444140	Affx-10493595	A	G	G	0.321509	0.323324	1.00463	0.0120295	0.700709
1	4449319	Affx-10501068	A	C	C	0.416253	0.416068	0.998572	0.0113815	0.900086
1	4452367	Affx-10504363	A	G	G	0.0547925	0.0551458	1.01694	0.0247962	0.498184
1	4454029	Affx-10506740	A	G	G	0.0160715	0.0162435	0.975962	0.0448485	0.587462
1	4459532	Affx-10514164	C	A	A	0.0398293	0.0400565	0.992372	0.0285797	0.788746
1	4459809	Affx-10514526	T	-	-	0.248882	0.250348	0.992364	0.013019	0.555999
1	4460573	Affx-65567974	C	A	A	0.017556	0.017114	0.99467	0.0430891	0.901294
1	4461676	Affx-10516945	C	T	T	0.230247	0.230844	1.00092	0.0133949	0.945033
1	4463264	Affx-10518993	G	A	A	0.0292257	0.0298028	0.97811	0.033203	0.505036
1	4463297	Affx-10519017	T	C	C	0.00998197	0.0103019	0.931566	0.0562532	0.207609
1	4466405	Affx-65568046	C	T	T	0.0267948	0.0268368	0.985004	0.035014	0.666092
1	4466890	Affx-10523912	C	T	T	0.028523	0.0285079	1.0024	0.0337653	0.943386
1	4469838	Affx-10527414	G	A	A	0.0777319	0.0768779	1.00417	0.0211102	0.843805
1	4474140	Affx-10532855	T	C	C	0.0317899	0.0328127	0.99401	0.03193	0.850757
1	4474900	Affx-10533715	C	T	T	0.021256	0.0207431	1.05963	0.0391697	0.139223
1	4480735	Affx-10541351	G	A	A	0.0330463	0.0337435	1.00661	0.0314071	0.83383
1	4481490	Affx-10542338	G	A	A	0.175182	0.174958	1.00618	0.0148434	0.6779
1	4489270	Affx-10550369	G	A	A	0.030335	0.0314574	0.960438	0.0324554	0.213603
1	4491031	Affx-65568263	C	T	T	0.0333896	0.0330823	0.985351	0.0314221	0.638605
1	4491360	Affx-10552597	T	C	C	0.0172956	0.0178902	0.948234	0.0424435	0.210446
1	4494850	Affx-65568316	C	G	G	0.0186069	0.0189654	0.987289	0.0411811	0.756074
1	4499841	Affx-10563630	C	T	T	0.182957	0.18426	0.982064	0.0145239	0.212704
1	4501105	Affx-10565297	C	A	A	0.0163234	0.0165107	0.973115	0.0439872	0.535544
1	4504753	Affx-10569444	T	C	C	0.0191876	0.0194413	0.95096	0.0408025	0.217811
1	4505430	Affx-10570402	C	T	T	0.21375	0.214179	1.001	0.0137199	0.94211
1	4505846	Affx-10570928	T	C	C	0.148366	0.149098	0.989216	0.0157942	0.492423
1	4507959	Affx-10573514	C	T	T	0.0204463	0.0204368	0.986501	0.03965	0.73176
1	4510216	Affx-10576465	T	C	C	0.213503	0.213668	1.00427	0.0137192	0.756382
1	4511184	Affx-10577496	G	A	A	0.055105	0.055232	0.974593	0.0245676	0.294852
1	4513929	Affx-10581170	T	C	C	0.124243	0.124616	0.993717	0.0170595	0.711801
1	4516585	Affx-65568522	G	A	A	0.0523831	0.0530699	0.981121	0.0252674	0.450661
1	4518111	Affx-10586889	G	A	A	0.0227203	0.0232223	0.973719	0.037501	0.477588
1	4518435	Affx-10587423	A	G	G	0.0176397	0.0176891	0.963254	0.0426954	0.380561
1	4521563	Affx-10590962	A	G	G	0.0387565	0.0390115	0.951363	0.0290716	0.0863319
1	4522036	Affx-10591544	C	T	T	0.211026	0.212079	0.995604	0.0137651	0.748917
1	4523913	Affx-10593835	A	G	G	0.234585	0.231373	1.03188	0.0133581	0.0187908
1	4524632	Affx-10594740	G	C	C	0.0305136	0.0305717	0.968482	0.0327069	0.327505
1	4524816	Affx-35303173	G	T	T	0.0202869	0.0206598	0.945928	0.0395963	0.160355
1	4530490	Affx-10601759	T	C	C	0.384707	0.386236	0.987098	0.0115799	0.262116
1	4544044	Affx-10618643	T	A	A	0.283486	0.283929	0.997149	0.0124929	0.819207
1	4546132	Affx-10621704	T	C	C	0.324235	0.3248	0.989705	0.0120347	0.389861
1	4546232	Affx-10621819	A	G	G	0.267332	0.263309	1.02701	0.0127946	0.0372275
1	4551092	Affx-10628021	T	C	C	0.0201059	0.0204536	0.965147	0.040098	0.376319
1	4552642	Affx-78286994	GGA	-	-	0.17323	0.173165	1.00211	0.014835	0.887204
1	4554762	Affx-10632948	C	T	T	0.144561	0.144753	0.982047	0.0159895	0.257221
1	4561133	Affx-10642139	T	G	G	0.029602	0.0280849	1.07637	0.0337321	0.0291268
1	4563850	Affx-65568989	A	G	G	0.0162756	0.016365	0.984481	0.0438561	0.721367
1	4564366	Affx-10645599	G	A	A	0.127745	0.128316	0.988519	0.0168561	0.493298
1	4567422	Affx-10649174	A	C	C	0.142194	0.142898	0.989718	0.0161001	0.520919
1	4568639	Affx-10650907	C	T	T	0.108081	0.10909	0.976351	0.0180775	0.185533
1	4569348	Affx-10651909	T	C	C	0.0359621	0.0360301	1.01531	0.0301255	0.614025
1	4572637	Affx-10655680	C	G	G	0.0270019	0.026674	1.01434	0.0345906	0.680549
1	4572768	Affx-10655875	A	C	C	0.0996066	0.0998588	0.971463	0.0187288	0.122142
1	4573162	Affx-10656365	G	T	T	0.238283	0.238616	1.00153	0.013222	0.907874
1	4573494	Affx-10656718	A	G	G	0.356023	0.356647	0.994158	0.0117591	0.618285
1	4580842	Affx-10665232	C	T	T	0.401681	0.401818	0.993507	0.0114873	0.570641
1	4581682	Affx-10666231	A	G	G	0.283199	0.283534	0.99609	0.0124841	0.753677
1	4581924	Affx-10666527	G	A	A	0.0395269	0.0399376	0.965332	0.0287856	0.220298
1	4582455	Affx-10667223	C	T	T	0.0350046	0.0357285	1.01562	0.0305136	0.611408
1	4583422	Affx-10668435	T	C	C	0.351375	0.349523	1.00088	0.0117724	0.940393
1	4584147	Affx-10669292	A	G	G	0.213951	0.215047	0.995573	0.0136688	0.745464
1	4586903	Affx-10672394	T	C	C	0.220215	0.221169	0.997731	0.0135647	0.867
1	4588765	Affx-10674920	C	T	T	0.220027	0.221729	0.995797	0.0135658	0.756203
1	4599027	Affx-10688691	A	G	G	0.0339843	0.0342362	0.991119	0.0311479	0.774574
1	4599611	Affx-10689523	C	T	T	0.0342353	0.0348557	1.02044	0.0308003	0.511218
1	4602348	Affx-10693341	C	A	A	0.206993	0.206447	1.00356	0.0139227	0.79871
1	4604554	Affx-10696185	A	C	C	0.283897	0.283984	1.00531	0.0125319	0.672435
1	4608610	Affx-10701261	G	A	A	0.350562	0.349872	0.995691	0.0117793	0.713916
1	4617027	Affx-10712244	C	T	T	0.410266	0.412409	0.986834	0.0114418	0.246728
1	4622455	Affx-10717881	T	C	C	0.0595688	0.0604132	0.998126	0.02375	0.937036
1	4624245	Affx-10720317	T	C	C	0.393919	0.394445	0.99461	0.0115219	0.638992
1	4624786	Affx-10720929	A	G	G	0.0490835	0.048248	0.992633	0.026193	0.777714
1	4628266	Affx-35303298	C	T	T	0.0232997	0.0229484	0.977181	0.0372493	0.535457
1	4630646	Affx-10728446	T	C	C	0.014806	0.0144212	1.03336	0.0472058	0.486996
1	4632465	Affx-10730483	A	G	G	0.444345	0.447857	0.997972	0.0113379	0.857903
1	4633470	Affx-10731644	A	G	G	0.088606	0.0885869	1.01118	0.0198147	0.574652
1	4636793	Affx-35303318	C	T	T	0.0550867	0.0543643	0.996263	0.0247337	0.879688
1	4638987	Affx-10737700	C	A	A	0.0225895	0.0225009	0.99426	0.0378375	0.879081
1	4641198	Affx-10739791	T	C	C	0.308941	0.30758	0.99876	0.012153	0.91871
1	4641830	Affx-10740503	A	G	G	0.0202349	0.0206484	0.985524	0.0398546	0.71445
1	4643287	Affx-10742118	A	G	G	0.0909457	0.091642	1.00066	0.0195481	0.972921
1	4643312	Affx-65569687	G	A	A	0.0345911	0.0354794	0.991077	0.0306111	0.769679
1	4645871	Affx-10744598	G	A	A	0.206234	0.205651	1.00529	0.0138965	0.704223
1	4646695	Affx-10745782	C	T	T	0.346237	0.345474	0.998748	0.0118036	0.915499
1	4648102	Affx-10747850	T	C	C	0.280639	0.279486	1.00641	0.0125317	0.60991
1	4652381	Affx-10753450	G	T	T	0.0837024	0.0853445	0.982891	0.020185	0.392589
1	4657022	Affx-65569775	C	T	T	0.0544045	0.0540755	0.99396	0.0247485	0.806601
1	4657280	Affx-10759470	T	C	C	0.0952294	0.0956026	1.00238	0.0190993	0.900923
1	4662604	Affx-10766927	C	T	T	0.0728949	0.0730566	1.00774	0.0216612	0.721885
1	4664074	Affx-10768779	A	G	G	0.149616	0.148992	1.0173	0.0157668	0.276598
1	4671868	Affx-10778859	G	A	A	0.459646	0.458363	1.01471	0.0112785	0.195499
1	4672274	Affx-10779312	A	G	G	0.023197	0.0228049	1.03194	0.0375432	0.402308
1	4673295	Affx-10780371	T	C	C	0.293482	0.292991	1.01317	0.0123312	0.288561
1	4677633	Affx-10785585	G	A	A	0.237766	0.238549	1.00659	0.0131952	0.618872
1	4678728	Affx-10786892	G	A	A	0.220204	0.21738	0.997024	0.0135546	0.825986
1	4686570	Affx-10795976	C	T	T	0.0823553	0.0822053	1.01554	0.0204721	0.451357
1	4686576	Affx-10795988	T	C	C	0.472313	0.474202	0.994733	0.0112682	0.639295
1	4689953	Affx-10800427	G	C	C	0.13068	0.134207	0.966144	0.0166117	0.0381368
1	4691935	Affx-10802672	G	A	A	0.199167	0.195043	1.02138	0.0140751	0.132785
1	4693041	Affx-10803902	T	C	C	0.0681368	0.0684201	1.01826	0.0222726	0.416635
1	4693729	Affx-65570022	T	G	G	0.0789141	0.0788627	0.99523	0.0207993	0.818198
1	4695441	Affx-10806790	G	A	A	0.0377165	0.0381122	0.981531	0.0294879	0.527272
1	4696541	Affx-10808108	A	G	G	0.362067	0.363923	0.991618	0.0117209	0.472676
1	4698109	Affx-10809698	A	G	G	0.27842	0.27798	0.998547	0.0125934	0.908089
1	4703199	Affx-35303392	G	A	A	0.0765776	0.0740969	1.01528	0.0212617	0.475686
1	4705895	Affx-10818112	T	C	C	0.164646	0.162955	1.00455	0.0152091	0.765464
1	4706343	Affx-10818621	G	A	A	0.0197901	0.0205447	0.931749	0.0400623	0.0776405
1	4707336	Affx-10819709	T	C	C	0.0223995	0.0226663	0.986305	0.0380144	0.716796
1	4709765	Affx-10822518	G	T	T	0.0733323	0.071995	1.01202	0.0216524	0.581171
1	4710005	Affx-10822809	C	T	T	0.491758	0.493819	1.00076	0.0112724	0.946447
1	4712657	Affx-10826220	G	A	A	0.231424	0.233871	0.981672	0.0133178	0.164829
1	4713929	Affx-65570213	G	A	A	0.0183899	0.0185071	0.986908	0.0415507	0.751121
1	4715768	Affx-10829772	G	A	A	0.274172	0.276323	0.984045	0.0126371	0.203116
1	4716382	Affx-65570231	C	T	T	0.0367964	0.0372512	0.990383	0.0297421	0.745239
1	4716914	Affx-10831026	G	A	A	0.194207	0.192002	1.012	0.0142949	0.404138
1	4719228	Affx-10833719	A	G	G	0.0176681	0.0180093	1.03193	0.0426892	0.461513
1	4719825	Affx-65570265	C	T	T	0.0358554	0.0355752	1.01872	0.0303539	0.54111
1	4723295	Affx-10838959	C	T	T	0.139492	0.141375	0.988191	0.0162245	0.464047
1	4723640	Affx-10839387	G	A	A	0.493299	0.494144	0.996191	0.0112943	0.735414
1	4725708	Affx-65570314	C	T	T	0.0249746	0.0250005	0.956316	0.0357536	0.211555
1	4727740	Affx-65570330	A	G	G	0.0124954	0.012955	1.00601	0.0506849	0.905864
1	4728294	Affx-10845076	C	T	T	0.159114	0.157153	1.01988	0.0153897	0.200771
1	4729525	Affx-10846601	A	G	G	0.344016	0.344654	0.994229	0.0118781	0.626057
1	4729914	Affx-10847036	C	T	T	0.107053	0.108516	0.981167	0.0181768	0.295557
1	4734805	Affx-10852709	C	T	T	0.0101653	0.0104216	1.02784	0.0558595	0.623074
1	4735354	Affx-10853417	T	C	C	0.185123	0.185035	1.01062	0.0144874	0.466004
1	4736365	Affx-35303430	G	A	A	0.0156043	0.0154217	1.00415	0.0454154	0.927259
1	4740061	Affx-10859751	A	G	G	0.0356753	0.0358676	1.00313	0.0303932	0.918068
1	4741668	Affx-10862193	A	G	G	0.0173654	0.0177368	0.956677	0.0427363	0.300042
1	4744686	Affx-10866209	A	G	G	0.10573	0.104792	1.02597	0.0183176	0.161591
1	4745374	Affx-10867076	A	G	G	0.279886	0.279048	1.00679	0.0125596	0.589856
1	4746813	Affx-10868731	C	T	T	0.0526154	0.0524221	1.01021	0.0252226	0.687041
1	4749060	Affx-10871189	C	T	T	0.0279738	0.0272179	1.06615	0.034564	0.0638464
1	4751323	Affx-10873347	A	G	G	0.0270164	0.0262226	1.0705	0.0351113	0.0523351
1	4753011	Affx-10874674	T	C	C	0.0789827	0.0778659	1.03019	0.0209263	0.155274
1	4753924	Affx-10875784	T	C	C	0.0137438	0.0139533	1.03309	0.0485778	0.502732
1	4759743	Affx-10883890	T	C	C	0.292335	0.293536	1.00164	0.0124757	0.895273
1	4760989	Affx-10885509	A	G	G	0.0181637	0.0186496	0.96688	0.0418474	0.420911
1	4762564	Affx-78010272	T	-	-	0.0342547	0.0333625	1.03543	0.0312488	0.265208
1	4763022	Affx-10888004	C	-	-	0.0158088	0.0159211	0.999317	0.0450417	0.987889
1	4763320	Affx-10888366	G	A	A	0.0341116	0.031987	1.07407	0.0313744	0.0227527
1	4764123	Affx-10889621	G	A	A	0.361612	0.363082	0.993931	0.0117314	0.603809
1	4765832	Affx-10891986	C	T	T	0.0264425	0.0257134	1.07268	0.0353432	0.0471342
1	4773438	Affx-10901590	G	T	T	0.385152	0.386148	0.997692	0.0115781	0.841801
1	4774791	Affx-10903636	T	C	C	0.499059	0.500319	1.00726	0.0112761	0.521195
1	4775833	Affx-10905126	G	A	A	0.0265343	0.0258151	1.06659	0.0353269	0.0680165
1	4776061	Affx-10905439	A	G	G	0.473179	0.47379	1.00387	0.011269	0.731861
1	4777321	Affx-10907191	A	G	G	0.386337	0.387278	0.99712	0.0115749	0.803214
1	4780908	Affx-10911799	G	A	A	0.136419	0.135334	1.00893	0.0163861	0.587363
1	4784763	Affx-10916035	G	A	A	0.0372414	0.0375405	1.00423	0.0296964	0.88701
1	4787034	Affx-10918494	A	G	G	0.0210402	0.0209377	1.02258	0.0391963	0.568931
1	4787534	Affx-10919018	C	T	T	0.0191109	0.0192113	0.994404	0.0411007	0.891404
1	4787785	Affx-10919323	G	A	A	0.0958308	0.0958356	1.0219	0.019157	0.258124
1	4789911	Affx-65570832	T	A	A	0.0407743	0.0397537	1.03513	0.0287383	0.229621
1	4792687	Affx-10925419	A	G	G	0.0644221	0.065296	0.99729	0.0229109	0.905704
1	4793628	Affx-10926333	T	C	C	0.098433	0.0987171	1.00625	0.0188437	0.740922
1	4794889	Affx-10927688	G	A	A	0.0448106	0.0456861	0.962439	0.027143	0.1584
1	4795464	Affx-10928386	C	T	T	0.282131	0.281018	0.987904	0.0124935	0.330015
1	4796238	Affx-10929297	G	T	T	0.0664659	0.0654788	1.01436	0.0226557	0.529128
1	4796871	Affx-10930064	G	A	A	0.385646	0.38626	1.00665	0.0115346	0.565463
1	4797323	Affx-10930669	A	G	G	0.0288618	0.0296391	0.979689	0.0332751	0.537441
1	4799248	Affx-10933267	T	C	C	0.346535	0.34668	1.00502	0.0118133	0.671805
1	4799477	Affx-10933568	A	C	C	0.0445829	0.0443042	1.00582	0.0272941	0.831579
1	4801386	Affx-10936304	G	A	A	0.0276297	0.0268729	0.977547	0.0345734	0.511283
1	4803345	Affx-10939196	T	C	C	0.104189	0.103429	1.00534	0.018358	0.771731
1	4805798	Affx-10942279	G	A	A	0.280826	0.27943	0.993815	0.0125198	0.620228
1	4816303	Affx-10956904	C	T	T	0.183529	0.181667	0.997719	0.0145668	0.875409
1	4817841	Affx-65571083	T	C	C	0.0309432	0.0305054	1.01741	0.0325674	0.596027
1	4825893	Affx-35303540	T	C	C	0.167606	0.166067	1.02239	0.0151228	0.143178
1	4829528	Affx-10973025	C	A	A	0.353924	0.353503	1.00592	0.0117587	0.615767
1	4834740	Affx-10979405	C	T	T	0.35184	0.351292	1.00836	0.0117977	0.480442
1	4837327	Affx-10982447	T	C	C	0.0282691	0.0278915	1.02115	0.0341333	0.53975
1	4837901	Affx-10982986	C	T	T	0.0814321	0.0799201	1.0016	0.0206437	0.938269
1	4841992	Affx-65571316	G	A	A	0.0547163	0.0543645	1.00217	0.0247523	0.930159
1	4847377	Affx-10994008	C	T	T	0.0163171	0.0171451	0.953126	0.0435741	0.270562
1	4849748	Affx-10996791	T	C	C	0.356527	0.359805	0.992023	0.0117133	0.494156
1	4867738	Affx-11019481	C	T	T	0.336838	0.339145	0.99202	0.0118635	0.499464
1	4868127	Affx-11019964	T	G	G	0.494267	0.493344	1.01049	0.0112867	0.355189
1	4870132	Affx-11022368	G	A	A	0.0479815	0.049314	0.963504	0.0262588	0.156819
1	4872384	Affx-11025047	T	G	G	0.425879	0.426433	1.00354	0.011376	0.75614
1	4874792	Affx-11028030	C	T	T	0.372301	0.369828	1.02064	0.0116685	0.0799148
1	4876923	Affx-65571667	G	A	A	0.0345016	0.0338532	1.02496	0.0308572	0.424356
1	4878927	Affx-11033409	A	C	C	0.0693001	0.0676095	1.02329	0.0221862	0.299389
1	4880927	Affx-11036013	C	A	A	0.088087	0.0904872	0.975172	0.0198042	0.204271
1	4889739	Affx-11047066	C	T	T	0.0700412	0.0682663	1.02803	0.0222673	0.214408
1	4891850	Affx-11049763	A	G	G	0.34383	0.342269	0.987481	0.0118551	0.287932
1	4894686	Affx-11053732	G	A	A	0.160806	0.162901	0.997405	0.0153524	0.86558
1	4895678	Affx-11054943	A	G	G	0.131603	0.130016	1.03042	0.0166684	0.0721883
1	4900421	Affx-65571879	G	A	A	0.0375853	0.036771	1.03167	0.0296487	0.292908
1	4900851	Affx-11062160	A	G	G	0.333036	0.332123	1.01257	0.0119577	0.296324
1	4905571	Affx-11067365	T	C	C	0.373397	0.371447	0.989287	0.0116547	0.355396
1	4908353	Affx-11070676	G	C	C	0.0700332	0.0696107	0.980807	0.0220769	0.380049
1	4910122	Affx-11073083	G	A	A	0.0175699	0.0172222	0.940823	0.0429404	0.155436
1	4912598	Affx-65572008	C	T	T	0.0290439	0.0276591	1.03291	0.0336724	0.336216
1	4923738	Affx-11090122	C	T	T	0.410153	0.411127	0.981185	0.0114379	0.0967768
1	4925165	Affx-11091820	C	T	T	0.037928	0.0380267	0.98837	0.0294922	0.691635
1	4927893	Affx-11095536	C	T	T	0.0407175	0.039969	1.01435	0.0284994	0.617227
1	4928821	Affx-11096798	A	G	G	0.160741	0.161311	1.00282	0.0153931	0.854898
1	4931882	Affx-11101013	C	A	A	0.399483	0.401581	0.980644	0.0115126	0.0895507
1	4933099	Affx-11102577	G	A	A	0.0340157	0.0331895	0.998051	0.0312009	0.950146
1	4934966	Affx-11104848	C	T	T	0.46091	0.458464	1.01856	0.0113097	0.103898
1	4936601	Affx-11107048	T	C	C	0.212772	0.212238	1.0071	0.013781	0.607725
1	4937303	Affx-11108127	A	G	G	0.375844	0.374557	1.0157	0.0116296	0.180368
1	4939014	Affx-11110208	C	T	T	0.0413444	0.0407261	0.999542	0.0282802	0.987083
1	4941428	Affx-11113069	T	G	G	0.0512341	0.0500288	1.01468	0.02573	0.571105
1	4941993	Affx-11113713	T	G	G	0.349492	0.346864	1.00634	0.011845	0.593463
1	4942110	Affx-11113860	A	G	G	0.115279	0.114448	1.01637	0.0177135	0.359194
1	4942397	Affx-11114213	G	T	T	0.361714	0.361412	0.996372	0.0117544	0.757167
1	4948055	Affx-11120953	A	T	T	0.0137468	0.0122599	1.09782	0.0497642	0.0607465
1	4949189	Affx-11122290	A	G	G	0.344281	0.345003	0.98988	0.0118794	0.391848
1	4949892	Affx-11123197	A	G	G	0.020934	0.0212973	0.987215	0.0389226	0.740954
1	4952041	Affx-11126176	G	A	A	0.345246	0.34633	0.988519	0.0118643	0.330406
1	4952241	Affx-11126456	G	A	A	0.264493	0.260874	1.01763	0.012824	0.173019
1	4955995	Affx-11131216	A	C	C	0.215615	0.212385	1.02512	0.0137138	0.0704519
1	4956002	Affx-11131226	G	T	T	0.0324861	0.0325105	0.987758	0.0316338	0.696985
1	4958258	Affx-11134711	A	C	C	0.497514	0.498941	0.999278	0.0112501	0.948841
1	4961140	Affx-11138712	T	G	G	0.435893	0.434268	1.00629	0.0113791	0.581309
1	4963370	Affx-11141615	G	A	A	0.230812	0.230895	0.994279	0.0133643	0.667701
1	4963626	Affx-76485569	-	A	A	0.0665031	0.0686413	0.945883	0.022306	0.0126227
1	4964450	Affx-11143049	T	G	G	0.0654458	0.0638192	1.01833	0.0229156	0.427949
1	4964715	Affx-65572463	G	T	T	0.0379064	0.0387465	0.984912	0.0292633	0.603401
1	4965526	Affx-11144432	G	A	A	0.0673553	0.0660597	1.03904	0.022663	0.0910542
1	4966693	Affx-11145568	A	C	C	0.459611	0.45644	1.0134	0.0113156	0.239569
1	4966799	Affx-11145711	T	C	C	0.0595119	0.0574134	1.03586	0.0240576	0.143048
1	4966882	Affx-11145869	C	T	T	0.0320732	0.0317735	1.00904	0.0320645	0.778985
1	4968791	Affx-11148340	G	A	A	0.0192448	0.0189905	1.01314	0.0411632	0.751135
1	4969471	Affx-11149079	C	A	A	0.418521	0.414063	1.01131	0.0114151	0.324522
1	4972077	Affx-11151815	T	C	C	0.155953	0.154825	1.01107	0.0155307	0.47826
1	4975877	Affx-11156562	C	T	T	0.277198	0.279268	0.990107	0.0125478	0.428161
1	4978033	Affx-11159086	A	C	C	0.173232	0.172511	1.01396	0.0148827	0.35162
1	4979323	Affx-11161033	G	C	C	0.0659905	0.0685625	0.979261	0.022516	0.351968
1	4986670	Affx-11171437	G	A	A	0.0126119	0.0117915	1.06397	0.0516471	0.2299
1	4986950	Affx-11171709	C	T	T	0.111589	0.11144	0.992598	0.0178988	0.678067
1	4988874	Affx-11173912	C	A	A	0.0606069	0.0601217	0.992867	0.0236262	0.761892
1	4991245	Affx-11177739	T	G	G	0.115184	0.11275	1.01749	0.01778	0.329479
1	4997165	Affx-11185796	G	A	A	0.450455	0.45093	1.009	0.0113138	0.428601
1	5000624	Affx-11189712	C	T	T	0.174174	0.171204	1.01238	0.0149229	0.409559
1	5012235	Affx-11203403	C	T	T	0.412604	0.411635	1.00703	0.0114289	0.539849
1	5013848	Affx-11205803	C	A	A	0.0164312	0.0161201	1.05707	0.044228	0.209533
1	5014577	Affx-11206951	A	G	G	0.255162	0.255528	1.01147	0.0128978	0.376434
1	5021113	Affx-11216424	A	G	G	0.42739	0.427594	1.00015	0.011362	0.989502
1	5023513	Affx-11219849	A	G	G	0.206187	0.207998	0.975719	0.0138529	0.0759999
1	5030937	Affx-11229144	A	G	G	0.46845	0.465587	1.0248	0.0112745	0.0297976
1	5031767	Affx-11230277	A	G	G	0.303553	0.305737	0.994906	0.0122087	0.675745
1	5032187	Affx-50035771	C	A	A	0.0246933	0.0248783	0.976979	0.0363763	0.522002
1	5034595	Affx-50035791	C	T	T	0.0277074	0.0272107	0.989549	0.0344495	0.760391
1	5037394	Affx-65573103	A	T	T	0.0150327	0.0159434	0.937629	0.0453654	0.155719
1	5043045	Affx-11240219	C	T	T	0.0252829	0.0248339	1.02558	0.0358036	0.480521
1	5043561	Affx-11240251	A	G	G	0.109599	0.110204	1.0087	0.0179991	0.630282
1	5054525	Affx-11241323	A	T	T	0.0309305	0.0302331	1.05073	0.0327672	0.130968
1	5054671	Affx-11241338	A	C	C	0.0160867	0.0160181	0.971371	0.0449474	0.518117
1	5066213	Affx-11242439	A	G	G	0.196532	0.197252	0.989912	0.0141491	0.473601
1	5067483	Affx-11242537	A	G	G	0.306664	0.307584	0.997591	0.0122069	0.84335
1	5068151	Affx-11242584	G	A	A	0.0291351	0.0283572	1.06075	0.0337552	0.0805903
1	5074950	Affx-11243167	C	T	T	0.0252081	0.024912	1.01594	0.0357068	0.657911
1	5076417	Affx-11243328	C	T	T	0.31131	0.31066	0.995428	0.0121432	0.705894
1	5076584	Affx-11243341	T	C	C	0.455634	0.453378	1.02054	0.0113138	0.0723575
1	5077769	Affx-11243442	C	T	T	0.282583	0.282528	0.98599	0.0125328	0.260274
1	5078047	Affx-11243461	G	A	A	0.0926649	0.0925779	0.991715	0.0193732	0.667592
1	5078193	Affx-11243470	G	T	T	0.0428793	0.0413255	1.02398	0.0282877	0.402216
1	5078636	Affx-11243504	C	T	T	0.0201412	0.020905	0.934328	0.0395077	0.0855526
1	5079140	Affx-11243545	C	T	T	0.0431831	0.0442822	0.954862	0.0274424	0.0923533
1	5079174	Affx-11243547	T	C	C	0.0187047	0.0178596	1.00864	0.0417767	0.836923
1	5080232	Affx-11243648	T	G	G	0.311596	0.31374	1.014	0.0121674	0.253088
1	5082492	Affx-11243895	G	T	T	0.35084	0.352667	1.00814	0.0118222	0.492784
1	5086313	Affx-11244356	G	A	A	0.0209581	0.0210643	0.999797	0.0395424	0.995898
1	5091185	Affx-11244855	C	T	T	0.21967	0.218276	1.01903	0.0136184	0.166271
1	5093217	Affx-11245045	C	T	T	0.31151	0.3127	0.988593	0.0121211	0.343879
1	5099290	Affx-11245698	C	T	T	0.0292505	0.0298257	0.960477	0.0330792	0.222822
1	5100702	Affx-11245898	-	G	G	0.143546	0.145249	0.974777	0.0159912	0.110149
1	5101194	Affx-77953263	T	-	-	0.0232366	0.0225367	0.981372	0.037425	0.615363
1	5110652	Affx-11247135	A	G	G	0.0558832	0.0543843	1.00367	0.0246554	0.881877
1	5119470	Affx-11248096	C	A	A	0.0929675	0.0916672	0.991719	0.0194385	0.668801
1	5119746	Affx-11248140	C	T	T	0.0372621	0.0373182	0.985302	0.0295833	0.616709
1	5123384	Affx-11248497	T	A	A	0.0151413	0.0154896	0.968396	0.0456896	0.48213
1	5123865	Affx-11248558	A	G	G	0.0371343	0.0373667	0.984575	0.0296113	0.599594
1	5124070	Affx-11248581	G	A	A	0.0293091	0.028224	0.983568	0.0336356	0.622295
1	5124496	Affx-11248630	C	T	T	0.0499866	0.0500845	0.99987	0.0258299	0.995978
1	5125959	Affx-11248779	C	T	T	0.0217692	0.0219736	0.955704	0.0384283	0.238399
1	5127519	Affx-11248912	A	G	G	0.130613	0.129593	0.997534	0.0167751	0.88299
1	5130106	Affx-11249220	A	G	G	0.17054	0.168925	0.99412	0.0150696	0.695546
1	5132966	Affx-11249546	A	G	G	0.339518	0.343142	0.986396	0.0118612	0.248168
1	5133927	Affx-78531588	TC	-	-	0.333925	0.337919	0.984677	0.0119107	0.194823
1	5136679	Affx-11249934	A	G	G	0.442698	0.437669	1.0244	0.0113488	0.0336857
1	5139098	Affx-11250229	C	T	T	0.0638343	0.0634641	0.995779	0.0230508	0.854389
1	5144699	Affx-11255633	G	A	A	0.01888	0.0193992	0.9599	0.0407603	0.315344
1	5146579	Affx-11255861	G	A	A	0.0945622	0.0949514	0.990797	0.0192144	0.630381
1	5149653	Affx-11256163	T	G	G	0.0730405	0.0730614	0.995821	0.0216422	0.846583
1	5162536	Affx-11257543	T	C	C	0.492774	0.495971	0.984285	0.0112585	0.15946
1	5170686	Affx-11258482	G	A	A	0.261567	0.260616	1.01505	0.0128604	0.245282
1	5173743	Affx-11258808	C	T	T	0.0613104	0.0606961	0.991081	0.0234683	0.702644
1	5174275	Affx-11258871	A	C	C	0.0196457	0.0207969	0.952233	0.0399678	0.220714
1	5186781	Affx-11260441	C	T	T	0.216774	0.215955	1.00608	0.0137104	0.658229
1	5186946	Affx-11260454	T	C	C	0.0630993	0.0623398	0.992432	0.0231371	0.742658
1	5191509	Affx-11260961	G	T	T	0.0747089	0.0747141	1.02216	0.0213159	0.303757
1	5193604	Affx-11261200	C	T	T	0.339038	0.340716	1.00108	0.0119077	0.927542
1	5197169	Affx-11261508	C	T	T	0.249621	0.249627	1.00001	0.0130482	0.999451
1	5198094	Affx-11261635	G	A	A	0.307909	0.308243	0.999928	0.0122317	0.99532
1	5199412	Affx-11261781	T	G	G	0.0187811	0.0198796	0.952715	0.0408819	0.236074
1	5207606	Affx-35303897	C	T	T	0.258508	0.258372	1.00431	0.0129353	0.739734
1	5207790	Affx-11262765	G	A	A	0.485109	0.485279	0.990033	0.0113149	0.375986
1	5217377	Affx-11264013	C	T	T	0.193608	0.19554	0.980711	0.0142389	0.171332
1	5217379	Affx-11264014	C	T	T	0.235934	0.235405	1.00911	0.0133206	0.495786
1	5218485	Affx-65574824	G	A	A	0.0247891	0.0259611	0.948555	0.0359606	0.141917
1	5218504	Affx-11264168	G	A	A	0.0205424	0.0215989	0.949283	0.039106	0.183204
1	5223545	Affx-65574885	G	T	T	0.0194912	0.0183328	1.06806	0.0410613	0.108802
1	5223661	Affx-11268714	G	A	A	0.434749	0.43559	0.993875	0.0114253	0.590769
1	5227032	Affx-11275094	A	G	G	0.0599816	0.0582107	1.03325	0.0238448	0.170175
1	5234308	Affx-11289851	A	G	G	0.276777	0.275755	1.00443	0.0126448	0.726702
1	5236960	Affx-76037306	A	-	-	0.207582	0.208406	0.997675	0.0138581	0.866597
1	5243386	Affx-11301520	C	T	T	0.268957	0.270677	0.991612	0.0127329	0.508282
1	5244963	Affx-11303964	A	G	G	0.48546	0.484783	1.00231	0.0112429	0.837347
1	5245951	Affx-11305480	A	G	G	0.021498	0.0209761	1.03418	0.0390991	0.389986
1	5246780	Affx-11306769	A	G	G	0.305974	0.306174	0.998718	0.0122288	0.916475
1	5249507	Affx-11310462	A	C	C	0.424922	0.421989	1.01261	0.0113935	0.271423
1	5250549	Affx-11311751	G	T	T	0.419212	0.421294	0.989739	0.0114044	0.365775
1	5252105	Affx-11313083	T	G	G	0.0952545	0.0936705	1.02898	0.0192617	0.138041
1	5255284	Affx-11317708	T	C	C	0.131125	0.128491	1.02086	0.0167391	0.217423
1	5255578	Affx-65575201	A	T	T	0.0405988	0.0406279	1.00013	0.0287872	0.996287
1	5256101	Affx-11318853	A	-	-	0.158262	0.158772	1.00126	0.0154237	0.934792
1	5256753	Affx-11319912	G	C	C	0.154289	0.154435	1.00163	0.0155478	0.916762
1	5256954	Affx-11320235	C	T	T	0.0925716	0.0906066	1.02431	0.0195587	0.219457
1	5257426	Affx-11321013	C	T	T	0.0884501	0.0921894	0.948337	0.019608	0.00682463
1	5263103	Affx-11330960	C	T	T	0.297415	0.298329	0.989218	0.0122959	0.377978
1	5268565	Affx-11339249	A	G	G	0.351942	0.35217	1.00548	0.0117625	0.642174
1	5271525	Affx-11343139	T	C	C	0.0224491	0.0227386	0.987674	0.0379212	0.743622
1	5273280	Affx-11345235	T	C	C	0.278502	0.276709	1.00366	0.0126147	0.771898
1	5274563	Affx-11347367	G	T	T	0.0471036	0.0477232	0.99341	0.0264949	0.802939
1	5278227	Affx-11353544	G	T	T	0.331631	0.331274	0.997909	0.0119068	0.860481
1	5280570	Affx-11356732	G	A	A	0.369468	0.369941	0.995774	0.011647	0.716165
1	5282313	Affx-11359246	A	G	G	0.0483961	0.0491495	0.994942	0.0261425	0.846193
1	5284625	Affx-11362500	G	T	T	0.333311	0.334837	0.994742	0.0119226	0.658393
1	5286864	Affx-11365994	A	C	C	0.110741	0.111385	0.988681	0.017864	0.523983
1	5287095	Affx-11366127	T	C	C	0.392663	0.391421	0.993774	0.0115431	0.58848
1	5287379	Affx-11366161	A	G	G	0.211787	0.214942	1.00139	0.0137831	0.919933
1	5287567	Affx-11366265	C	T	T	0.496133	0.494359	1.00813	0.0112861	0.473231
1	5287825	Affx-11366519	T	G	G	0.0488769	0.049673	0.971535	0.025959	0.265952
1	5288419	Affx-11367285	G	A	A	0.400201	0.400815	0.988734	0.0114669	0.323119
1	5291736	Affx-11371606	G	A	A	0.378291	0.37807	0.9869	0.0115708	0.25445
1	5294784	Affx-11374367	C	T	T	0.132415	0.132389	0.995251	0.0165589	0.773739
1	5296832	Affx-11377453	T	C	C	0.121098	0.12145	0.99194	0.0171793	0.637582
1	5297013	Affx-11377699	G	A	A	0.0793532	0.0802734	0.980239	0.0207768	0.336732
1	5297111	Affx-11377814	A	C	C	0.321009	0.321157	0.993576	0.0120223	0.591899
1	5298324	Affx-11379506	G	A	A	0.291769	0.292727	0.9969	0.0123912	0.802121
1	5301581	Affx-11383302	C	T	T	0.0497777	0.0494547	1.01424	0.0258974	0.585039
1	5306896	Affx-65575688	C	T	T	0.0385102	0.0379121	1.00315	0.02951	0.915039
1	5309876	Affx-11392045	G	T	T	0.336999	0.337563	0.99861	0.0119125	0.907052
1	5314501	Affx-65575750	C	T	T	0.0284975	0.0286734	1.01479	0.0338254	0.664288
1	5316026	Affx-11400094	C	T	T	0.325761	0.32446	1.0075	0.0120248	0.534256
1	5316762	Affx-11401153	A	G	G	0.0186312	0.0190242	0.977593	0.0414082	0.584188
1	5324235	Affx-11409798	G	A	A	0.28234	0.281815	1.00191	0.012497	0.878498
1	5325346	Affx-11411341	C	T	T	0.042812	0.0419703	1.01046	0.0277643	0.70777
1	5326265	Affx-65575842	G	A	A	0.0132864	0.0129549	1.0438	0.0495666	0.387071
1	5328116	Affx-11414721	C	T	T	0.0353548	0.0343108	1.01954	0.0304553	0.52518
1	5330149	Affx-11417471	A	G	G	0.0515394	0.0507184	1.02514	0.0254825	0.329952
1	5336690	Affx-11426055	G	A	A	0.280775	0.279706	1.00457	0.0125772	0.716795
1	5338442	Affx-11428471	C	A	A	0.333362	0.331954	1.00885	0.0119447	0.460632
1	5348315	Affx-11440333	T	C	C	0.0937566	0.0929128	1.02475	0.0193206	0.205763
1	5348420	Affx-11440477	G	T	T	0.196429	0.196619	0.989185	0.0142189	0.444435
1	5356024	Affx-65576102	G	A	A	0.016286	0.0159513	1.00579	0.0448821	0.897585
1	5364314	Affx-11464742	T	C	C	0.0428134	0.0425023	0.996134	0.0276177	0.888446
1	5370400	Affx-11473679	A	T	T	0.0142605	0.014414	0.972136	0.0473574	0.550682
1	5385193	Affx-65576496	G	A	A	0.04754	0.0479924	0.99851	0.0264347	0.955027
1	5391141	Affx-65576590	T	C	C	0.371087	0.373265	0.99509	0.0116338	0.672218
1	5394347	Affx-65576681	C	T	T	0.334086	0.334764	0.995287	0.0119538	0.692686
1	5404517	Affx-78558610	AAC	-	-	0.0663303	0.0669926	0.987416	0.0225791	0.574888
1	5411457	Affx-11552844	G	A	A	0.159313	0.159766	0.996649	0.0153583	0.826977
1	5415603	Affx-11557118	C	A	A	0.399351	0.40029	0.992175	0.011499	0.494482
1	5417071	Affx-11558639	C	A	A	0.013172	0.0133749	0.985214	0.0491058	0.761625
1	5418841	Affx-11560955	C	T	T	0.399544	0.400602	0.989078	0.0114728	0.338468
1	5418911	Affx-11561042	G	A	A	0.116427	0.115653	1.00363	0.0175663	0.8365
1	5428319	Affx-11571484	T	G	G	0.0147253	0.0139126	1.01588	0.0471836	0.738481
1	5432923	Affx-11576100	T	C	C	0.247922	0.248195	1.00288	0.0130259	0.825086
1	5441524	Affx-11584319	G	A	A	0.026287	0.0247953	1.02862	0.0357969	0.430595
1	5442432	Affx-11584988	G	A	A	0.0155987	0.0152779	1.01352	0.0452175	0.766468
1	5453040	Affx-11597063	T	C	C	0.0943838	0.0940004	1.00427	0.0192593	0.82501
1	5454134	Affx-11598124	C	T	T	0.0940441	0.0935048	1.00791	0.0192926	0.682831
1	5454252	Affx-11598279	A	G	G	0.37559	0.374053	0.998003	0.0116191	0.863397
1	5455667	Affx-65577372	A	G	G	0.021667	0.0231179	0.929087	0.038378	0.0552953
1	5457863	Affx-11603066	A	G	G	0.370493	0.368857	0.997158	0.0116631	0.807193
1	5458930	Affx-11604435	T	C	C	0.0477976	0.0488453	0.972432	0.0262325	0.286576
1	5464283	Affx-11611485	A	C	C	0.0234036	0.0223823	1.00993	0.0376658	0.79312
1	5464477	Affx-11611733	C	T	T	0.101866	0.101913	1.00678	0.0186711	0.71737
1	5470336	Affx-11619020	T	C	C	0.373681	0.371029	1.00577	0.0116564	0.621421
1	5474510	Affx-11624415	T	C	C	0.395882	0.393922	1.00632	0.0115507	0.585329
1	5476850	Affx-35304177	T	G	G	0.0342085	0.0333492	1.02865	0.0312804	0.366511
1	5478350	Affx-11628808	T	C	C	0.016544	0.0166001	0.990257	0.0439449	0.823699
1	5480747	Affx-11631185	C	A	A	0.168898	0.171371	0.98461	0.0150031	0.30125
1	5480931	Affx-11631457	C	T	T	0.0669595	0.0674856	1.00672	0.0225114	0.766045
1	5481145	Affx-11631707	A	C	C	0.457748	0.45613	1.00161	0.0113192	0.887167
1	5484317	Affx-65577669	A	G	G	0.0271148	0.0265379	1.05275	0.0350036	0.141936
1	5487978	Affx-11640257	T	C	C	0.11627	0.115966	0.997246	0.0175939	0.875424
1	5490429	Affx-11642939	G	T	T	0.426124	0.427603	0.998836	0.0113763	0.918473
1	5490502	Affx-65577736	G	A	A	0.0381364	0.0377686	0.996396	0.0294697	0.902495
1	5493410	Affx-11646157	C	T	T	0.114673	0.114722	0.991148	0.0177154	0.615745
1	5495624	Affx-11648818	C	T	T	0.435108	0.434054	1.00504	0.0113754	0.658275
1	5502309	Affx-11657585	G	A	A	0.440854	0.441637	1.00116	0.0113333	0.918452
1	5503527	Affx-11659188	A	G	G	0.0101867	0.0098047	0.992647	0.0559742	0.895103
1	5504834	Affx-11661098	C	A	A	0.0257682	0.0251819	1.04605	0.0357128	0.207412
1	5513623	Affx-11672237	C	T	T	0.0136402	0.0132928	1.00014	0.0488611	0.997665
1	5515850	Affx-11675128	T	C	C	0.0477295	0.0470165	1.01036	0.0264319	0.696597
1	5516992	Affx-11676528	T	C	C	0.0144466	0.0137389	1.04855	0.0470988	0.314123
1	5518595	Affx-11678344	T	C	C	0.195676	0.197048	0.999084	0.0141787	0.948452
1	5523954	Affx-11685368	G	A	A	0.0824337	0.0820083	0.985787	0.0205075	0.48515
1	5543790	Affx-11713779	A	G	G	0.393176	0.390416	1.01254	0.0115362	0.279893
1	5547928	Affx-11720776	T	C	C	0.0799636	0.0806849	0.981649	0.020733	0.371681
1	5554174	Affx-35304261	G	T	T	0.0209997	0.0211319	1.05149	0.0390888	0.198995
1	5563488	Affx-11741254	C	T	T	0.125947	0.124701	1.01029	0.0170056	0.546986
1	5564094	Affx-11742092	G	A	A	0.0374332	0.0381447	0.967369	0.0295934	0.262276
1	5566034	Affx-11744320	C	T	T	0.225025	0.225929	0.99926	0.0134478	0.956126
1	5567852	Affx-11746403	C	A	A	0.447224	0.451259	0.989989	0.0113211	0.374131
1	5571302	Affx-11751182	T	A	A	0.491131	0.490131	1.00531	0.011229	0.637048
1	5571485	Affx-11751435	A	T	T	0.367596	0.365426	1.01361	0.0116439	0.245754
1	5572013	Affx-78765593	-	A	A	0.0536036	0.0533287	1.03606	0.0251193	0.158407
1	5574791	Affx-11756515	T	C	C	0.468153	0.468809	1.00679	0.01131	0.549346
1	5575664	Affx-11757733	T	C	C	0.454351	0.455609	1.00629	0.01134	0.58049
1	5578691	Affx-11762105	C	G	G	0.328452	0.329999	0.996257	0.0119537	0.753765
1	5579124	Affx-11762642	A	G	G	0.417719	0.418457	0.997664	0.0113897	0.837307
1	5580386	Affx-11764423	G	A	A	0.35564	0.352712	1.01304	0.0117597	0.270468
1	5581725	Affx-11766663	T	C	C	0.462328	0.463109	0.99852	0.0112734	0.895476
1	5582787	Affx-11768219	G	A	A	0.0278225	0.0274239	0.988966	0.0343916	0.746977
1	5583698	Affx-11769549	T	C	C	0.276651	0.275126	1.01147	0.0125751	0.364511
1	5584198	Affx-11770299	G	A	A	0.0565708	0.0567981	0.982125	0.0244807	0.461256
1	5585479	Affx-11771814	G	A	A	0.0134027	0.0142389	0.950745	0.048753	0.300193
1	5585850	Affx-11772233	A	C	C	0.341275	0.345445	0.974743	0.0118644	0.0310751
1	5598044	Affx-11788489	A	G	G	0.0316071	0.0309866	1.01243	0.0323642	0.702606
1	5598194	Affx-65578723	T	C	C	0.017284	0.0175184	0.986946	0.0428887	0.759318
1	5600949	Affx-11792824	T	A	A	0.322931	0.322659	1.00023	0.0120022	0.984937
1	5605453	Affx-11798778	A	G	G	0.455454	0.451845	1.02759	0.0113281	0.0162889
1	5611671	Affx-11807337	G	A	A	0.0204359	0.0207374	0.988173	0.0393646	0.762471
1	5613467	Affx-11809803	T	C	C	0.0135534	0.0137419	0.962019	0.0483699	0.423407
1	5618723	Affx-11816243	G	A	A	0.322625	0.321168	1.00694	0.0120183	0.565166
1	5619381	Affx-11817125	A	G	G	0.137946	0.13978	0.970899	0.0162776	0.0696288
1	5619748	Affx-11817618	G	A	A	0.0849082	0.0864115	0.94994	0.0200963	0.0106026
1	5620512	Affx-11818627	A	G	G	0.0895511	0.0898458	0.99019	0.0196456	0.615789
1	5623701	Affx-11822758	T	C	C	0.268615	0.267504	1.00663	0.0127217	0.603353
1	5624051	Affx-11823265	G	A	A	0.0719683	0.0723597	0.978373	0.0216526	0.312598
1	5624678	Affx-11824129	C	G	G	0.285707	0.282805	1.02842	0.0124859	0.0248202
1	5624806	Affx-11824309	C	A	A	0.0668325	0.0673115	0.994455	0.0226677	0.806221
1	5629642	Affx-11831466	G	A	A	0.0642979	0.0633716	1.02535	0.0229858	0.276122
1	5637409	Affx-76154615	T	-	-	0.0684395	0.0682713	0.997901	0.0224018	0.925259
1	5638976	Affx-11842938	T	-	-	0.401487	0.39673	1.02495	0.0114477	0.0313414
1	5639415	Affx-11843461	C	A	A	0.157399	0.159076	0.973369	0.0153961	0.0795761
1	5643492	Affx-11847920	G	A	A	0.401299	0.396997	1.02254	0.0114279	0.0510744
1	5646305	Affx-11850989	G	A	A	0.361439	0.364033	0.992377	0.0116747	0.512169
1	5647455	Affx-11852502	G	A	A	0.348624	0.351142	0.99151	0.0117642	0.468582
1	5647756	Affx-11853177	T	C	C	0.483069	0.486022	0.99245	0.0112308	0.499779
1	5649009	Affx-11854601	C	T	T	0.0669677	0.0660314	1.02294	0.0225662	0.314952
1	5649168	Affx-11854708	C	A	A	0.479696	0.480917	0.99541	0.0112555	0.682756
1	5649773	Affx-11855236	G	A	A	0.294808	0.293065	1.00334	0.0123417	0.786881
1	5652642	Affx-11858603	G	A	A	0.021639	0.0229862	0.952343	0.0381302	0.200325
1	5652771	Affx-11858746	G	A	A	0.140669	0.142552	0.987298	0.0161018	0.427242
1	5653485	Affx-11859675	C	A	A	0.480288	0.481468	0.988242	0.0112631	0.293659
1	5660038	Affx-11867250	T	C	C	0.0285695	0.0295953	0.933716	0.0331425	0.0385141
1	5660312	Affx-11867641	G	A	A	0.0237785	0.0245003	0.949676	0.036452	0.156626
1	5661129	Affx-11868692	A	G	G	0.140946	0.140286	1.01378	0.0161637	0.397181
1	5662345	Affx-11870217	A	G	G	0.478462	0.474688	1.02135	0.0112582	0.0606292
1	5664446	Affx-11873041	G	A	A	0.0307479	0.0317385	0.986652	0.0323682	0.678018
1	5664880	Affx-11873775	C	T	T	0.343579	0.339145	1.02245	0.0118999	0.062102
1	5670649	Affx-65579330	G	A	A	0.142534	0.140678	1.02088	0.0161121	0.199675
1	5676342	Affx-11888470	G	A	A	0.0236274	0.0238587	1.00342	0.0369324	0.926447
1	5676622	Affx-11888718	A	G	G	0.0504122	0.0499354	1.02559	0.0256655	0.324821
1	5677636	Affx-11890143	A	C	C	0.106259	0.107055	0.993225	0.0182553	0.709609
1	5677849	Affx-11890504	A	G	G	0.0245537	0.0258366	0.970429	0.0359057	0.403164
1	5681851	Affx-65579398	C	G	G	0.0259654	0.0266884	0.972835	0.035257	0.434717
1	5683239	Affx-65579413	C	T	T	0.015949	0.0160848	1.01827	0.0449023	0.686832
1	5684903	Affx-11899489	A	C	C	0.101246	0.103158	0.987823	0.0186175	0.510472
1	5685279	Affx-11900061	A	G	G	0.431522	0.427925	1.00366	0.0113569	0.747995
1	5687098	Affx-11902357	G	A	A	0.281865	0.281645	1.00463	0.0125011	0.711564
1	5689953	Affx-11905391	A	G	G	0.340867	0.345557	0.989298	0.0118532	0.364006
1	5690065	Affx-11905476	T	C	C	0.381308	0.385451	0.993398	0.0115919	0.567734
1	5690960	Affx-11906402	C	T	T	0.145166	0.145133	0.998408	0.0159155	0.920268
1	5691984	Affx-11907760	G	A	A	0.0946848	0.0968415	0.989457	0.0191903	0.580725
1	5694059	Affx-11909853	A	G	G	0.414281	0.41718	0.99825	0.01143	0.878175
1	5704819	Affx-11923433	A	G	G	0.352016	0.348711	0.998971	0.0118224	0.93059
1	5711082	Affx-11929943	C	G	G	0.473369	0.473262	1.01727	0.0113043	0.129823
1	5713094	Affx-11932656	T	A	A	0.0161942	0.0163933	1.00264	0.0442373	0.952507
1	5714260	Affx-11934458	G	T	T	0.0177242	0.0179338	0.962237	0.0423135	0.362951
1	5717397	Affx-11938438	T	C	C	0.265996	0.26875	0.984309	0.0127031	0.213137
1	5717860	Affx-11938960	G	A	A	0.204685	0.206524	0.988674	0.0138916	0.412223
1	5721916	Affx-65579735	T	G	G	0.0330662	0.0317547	1.06596	0.0318707	0.0450548
1	5722667	Affx-11943864	G	A	A	0.145989	0.147947	0.979347	0.0158745	0.188634
1	5724373	Affx-11945691	C	T	T	0.354004	0.353274	1.01961	0.0117604	0.0986397
1	5724385	Affx-11945700	G	A	A	0.173551	0.174556	0.990872	0.014837	0.536553
1	5725075	Affx-11946649	C	T	T	0.0794772	0.0805105	0.985216	0.02074	0.472669
1	5725512	Affx-11947149	C	T	T	0.0314363	0.0314592	0.98979	0.0320939	0.749136
1	5726591	Affx-11948320	G	A	A	0.179988	0.180445	0.999118	0.014635	0.951927
1	5728730	Affx-11950558	T	C	C	0.0314461	0.0308722	1.01898	0.0322369	0.55965
1	5733695	Affx-11955709	G	A	A	0.0294958	0.0289939	1.01594	0.0332215	0.634085
1	5734394	Affx-11956403	G	A	A	0.12422	0.123889	1.01065	0.0170716	0.534902
1	5735321	Affx-11957375	G	A	A	0.0127248	0.0131252	0.935591	0.0492596	0.176517
1	5740428	Affx-77776890	G	-	-	0.171277	0.169988	1.01709	0.0149852	0.258193
1	5742316	Affx-11965653	C	T	T	0.164062	0.163294	1.0097	0.0151965	0.525306
1	5745451	Affx-11968631	G	A	A	0.0268641	0.0266661	0.997485	0.0349339	0.942526
1	5749263	Affx-11972675	C	T	T	0.0250618	0.0250005	0.988664	0.036148	0.752463
1	5750444	Affx-65579963	G	C	C	0.0271148	0.0258393	1.04296	0.0350038	0.229452
1	5753428	Affx-11977164	C	T	T	0.0134441	0.0141795	0.944221	0.0475439	0.227356
1	5754094	Affx-11977682	A	G	G	0.112182	0.112026	1.00338	0.0178192	0.849964
1	5756899	Affx-11980486	G	A	A	0.125491	0.125954	1.00445	0.0169479	0.793134
1	5771541	Affx-11996520	G	A	A	0.256545	0.256267	0.992438	0.0128838	0.555752
1	5776701	Affx-65580160	C	T	T	0.0279099	0.0257959	1.09467	0.0349502	0.0096557
1	5777341	Affx-12003724	A	G	G	0.0130504	0.013279	0.962792	0.0493117	0.441931
1	5777375	Affx-12003782	C	T	T	0.288471	0.288331	0.991503	0.0124189	0.492009
1	5786347	Affx-12015713	T	C	C	0.0398949	0.0405878	0.97245	0.0286992	0.330337
1	5786394	Affx-76256743	GTGGTGTTTGCACCT	-	-	0.0160167	0.0165007	0.965556	0.0443047	0.428868
1	5792890	Affx-12024854	C	A	A	0.0285429	0.0294346	0.965282	0.0335639	0.292447
1	5795357	Affx-12028392	A	G	G	0.353651	0.355032	0.982041	0.0117523	0.123076
1	5797901	Affx-12032182	C	T	T	0.233723	0.233564	1.01763	0.0132674	0.187744
1	5801941	Affx-12037621	C	T	T	0.0716475	0.0717023	1.00897	0.0218432	0.6827
1	5803040	Affx-12038971	T	C	C	0.0212321	0.021657	0.973737	0.039023	0.495232
1	5810255	Affx-65580473	G	A	A	0.0199912	0.0207654	0.968222	0.0397983	0.41712
1	5816189	Affx-12055671	T	G	G	0.118133	0.121225	0.976224	0.0173868	0.166368
1	5819564	Affx-12059919	G	A	A	0.0190492	0.0190866	0.961906	0.0409418	0.34281
1	5825922	Affx-65580595	C	T	T	0.0321947	0.0314723	1.01442	0.0320499	0.654991
1	5826500	Affx-12067547	G	A	A	0.022097	0.0223385	0.988017	0.0382923	0.75289
1	5827612	Affx-12069061	G	A	A	0.0171614	0.0176225	0.979299	0.043	0.626629
1	5827706	Affx-35304700	G	A	A	0.01072	0.01121	0.912945	0.053883	0.0909665
1	5828460	Affx-12070091	A	G	G	0.0907618	0.0929283	0.981671	0.0195283	0.343483
1	5832639	Affx-12074356	C	T	T	0.0437531	0.0443117	0.990656	0.027505	0.732873
1	5833142	Affx-35304718	C	T	T	0.0432322	0.0438541	0.998939	0.0276542	0.969381
1	5836872	Affx-12078581	G	A	A	0.0217525	0.0215965	0.996764	0.0388002	0.933424
1	5837044	Affx-12078751	G	A	A	0.0997257	0.100672	0.991969	0.0186313	0.665152
1	5842367	Affx-12084903	G	A	A	0.294254	0.295744	0.992715	0.0123375	0.5534
1	5843173	Affx-12085583	T	C	C	0.112	0.112828	1.0037	0.0178241	0.836062
1	5846583	Affx-12089888	C	T	T	0.130768	0.131262	1.00433	0.0166805	0.795411
1	5849285	Affx-12092821	G	A	A	0.0530152	0.052823	1.00966	0.0251812	0.702521
1	5849910	Affx-76173588	TTC	-	-	0.0402516	0.0404724	0.966722	0.0285612	0.23603
1	5849990	Affx-12093876	T	C	C	0.0118283	0.0111442	1.1042	0.0529875	0.0613893
1	5850266	Affx-79093788	-	A	A	0.195302	0.196215	0.998241	0.0142056	0.901345
1	5850940	Affx-12095146	G	A	A	0.0906337	0.0900898	1.00884	0.0196247	0.653801
1	5851348	Affx-12095716	C	T	T	0.0150963	0.0151344	0.992991	0.0458952	0.878204
1	5851528	Affx-12095927	A	C	C	0.0556558	0.0559217	0.97717	0.0244547	0.344978
1	5853561	Affx-12098785	C	T	T	0.101718	0.101058	1.01971	0.0186207	0.294436
1	5855773	Affx-12101765	G	A	A	0.0868302	0.0840786	1.01581	0.0201344	0.435977
1	5858753	Affx-78586323	T	-	-	0.282271	0.279759	1.00549	0.0125349	0.662405
1	5871105	Affx-12123528	G	T	T	0.0204784	0.0192101	1.10299	0.0404399	0.0153509
1	5872457	Affx-12125446	C	T	T	0.176994	0.176507	0.996118	0.0147663	0.792235
1	5873470	Affx-12126813	A	G	G	0.0209828	0.0207513	0.996506	0.0393625	0.92914
1	5874430	Affx-12128097	A	G	G	0.277394	0.274494	1.00549	0.0125877	0.663631
1	5875162	Affx-12129090	T	C	C	0.261704	0.258743	1.00363	0.0128135	0.777602
1	5881487	Affx-12137594	C	A	A	0.0626819	0.0631267	0.954353	0.0231224	0.0433214
1	5888886	Affx-12146811	C	T	T	0.0762414	0.0731625	1.0169	0.0213841	0.433225
1	5895781	Affx-12156581	A	G	G	0.081555	0.0786399	1.00908	0.0207317	0.662815
1	5896849	Affx-12158077	C	A	A	0.21334	0.212506	1.00763	0.0137739	0.581048
1	5900443	Affx-12163113	G	A	A	0.222566	0.219966	0.998195	0.0135445	0.893883
1	5912711	Affx-12181015	A	G	G	0.0138116	0.0124945	1.11732	0.04943	0.0248185
1	5912754	Affx-65581362	C	G	G	0.0221191	0.0221359	0.974158	0.0382154	0.493271
1	5912917	Affx-65581365	T	C	C	0.0623262	0.0648856	0.984895	0.0231524	0.510926
1	5919518	Affx-35304855	A	G	G	0.0645313	0.064013	1.00597	0.0229709	0.795381
1	5923402	Affx-12195843	A	C	C	0.0757892	0.0726976	1.0179	0.0214415	0.408001
1	5927079	Affx-12201040	C	T	T	0.0299532	0.0303756	0.996304	0.0328298	0.91021
1	5932771	Affx-12209408	C	T	T	0.017724	0.0174602	0.975053	0.0428971	0.555911
1	5933799	Affx-12211126	C	T	T	0.0757381	0.0728161	1.01443	0.0214413	0.503888
1	5947386	Affx-12231204	T	C	C	0.245985	0.24588	0.994757	0.0131038	0.688303
1	5948365	Affx-65581721	C	G	G	0.0368558	0.0371487	0.994654	0.0297818	0.857161
1	5960932	Affx-12248758	C	T	T	0.0570594	0.0563687	0.986959	0.0242572	0.588416
1	5965780	Affx-12255349	G	A	A	0.0409172	0.0404783	1.01344	0.0285242	0.639774
1	5967192	Affx-12256842	G	A	A	0.226772	0.224991	0.987449	0.0134743	0.348585
1	5972260	Affx-12263495	G	A	A	0.0773073	0.0746413	1.01317	0.0212209	0.537578
1	5976678	Affx-65581950	A	G	G	0.0257028	0.025703	0.974679	0.0355238	0.470312
1	5977364	Affx-65581955	G	A	A	0.0195128	0.0190795	1.04295	0.0409972	0.305035
1	5978177	Affx-65581962	G	C	C	0.0161467	0.0164725	1.02863	0.0447835	0.52851
1	5980336	Affx-12275004	C	G	G	0.0212782	0.0209838	0.991754	0.0391431	0.832464
1	5989569	Affx-12288802	-	G	G	0.236095	0.234955	0.985645	0.0132756	0.276102
1	5994206	Affx-12295194	A	C	C	0.464034	0.462225	0.994784	0.0113084	0.643781
1	6010810	Affx-12319931	T	C	C	0.402616	0.403743	0.993983	0.0114828	0.599149
1	6015003	Affx-65582273	C	T	T	0.0147513	0.0153087	1.03776	0.0466654	0.427045
1	6015468	Affx-12326981	C	T	T	0.0510826	0.052389	0.978417	0.0256078	0.394186
1	6015789	Affx-65582280	C	T	T	0.0177534	0.0184813	0.982076	0.0423935	0.669637
1	6020500	Affx-65582328	C	T	T	0.0565741	0.056058	1.03553	0.0244486	0.153313
1	6022357	Affx-12330476	C	T	T	0.0480124	0.0469846	1.00694	0.0263872	0.793283
1	6033869	Affx-12331789	A	G	G	0.316436	0.317405	0.999529	0.0120844	0.968888
1	6034588	Affx-65582438	C	A	A	0.0293886	0.028915	0.987834	0.0334142	0.714127
1	6039541	Affx-12332516	C	T	T	0.0438407	0.0433975	1.03389	0.0278837	0.231979
1	6039912	Affx-79229763	G	-	-	0.0438413	0.045356	0.935484	0.0272525	0.0143979
1	6041047	Affx-12332698	G	A	A	0.0172616	0.0174539	0.976893	0.0428499	0.585348
1	6042182	Affx-12332867	A	G	G	0.325287	0.327026	0.988773	0.0120108	0.347189
1	6042732	Affx-65582506	C	T	T	0.0278725	0.0275853	1.00687	0.0340579	0.840734
1	6043240	Affx-12333008	G	A	A	0.0625215	0.0627905	0.993562	0.0231676	0.780406
1	6043858	Affx-12333060	T	C	C	0.457215	0.460613	0.986756	0.0113004	0.238073
1	6043942	Affx-12333068	C	T	T	0.207659	0.207261	1.00656	0.0138528	0.637099
1	6044004	Affx-12333077	C	T	T	0.0386573	0.0396481	0.95732	0.0289837	0.132349
1	6045987	Affx-65582526	G	A	A	0.0159774	0.0158436	0.963372	0.0449307	0.406248
1	6048317	Affx-12333626	C	A	A	0.057769	0.0593175	0.983977	0.0240957	0.502618
1	6050909	Affx-12333892	T	C	C	0.0276787	0.0277397	0.95152	0.0342336	0.1466
1	6052726	Affx-12334111	T	G	G	0.396002	0.401021	0.982426	0.0115148	0.123618
1	6052953	Affx-12334127	G	A	A	0.017315	0.0180692	0.954866	0.0425559	0.277806
1	6059634	Affx-77172947	-	GG	GG	0.37008	0.37406	0.98358	0.0116589	0.155593
1	6065024	Affx-12335543	G	T	T	0.322484	0.328585	0.973969	0.0120428	0.0285128
1	6070635	Affx-12336207	C	A	A	0.044781	0.0455837	0.980499	0.0271582	0.468355
1	6075147	Affx-12336704	C	A	A	0.327488	0.3335	0.972168	0.0120278	0.0189351
1	6078302	Affx-76656992	CA	-	-	0.0176164	0.0181724	1.00828	0.0425689	0.846352
1	6078496	Affx-12337020	C	A	A	0.126121	0.125651	1.01104	0.0169927	0.518112
1	6080626	Affx-12337314	T	C	C	0.291649	0.290549	1.00507	0.0123831	0.682768
1	6081265	Affx-12337379	G	A	A	0.310585	0.310317	1.00738	0.0121575	0.545183
1	6084854	Affx-12337857	G	A	A	0.362722	0.361015	1.00256	0.0116985	0.82715
1	6085405	Affx-12337930	G	T	T	0.0140207	0.0145688	0.994867	0.0470566	0.912919
1	6085593	Affx-12337947	G	A	A	0.0191669	0.018861	1.07315	0.0412897	0.0873075
1	6085821	Affx-12337971	T	C	C	0.104354	0.103515	1.01015	0.0184688	0.584441
1	6089062	Affx-12338376	G	A	A	0.194826	0.194959	0.998102	0.0142123	0.893659
1	6093465	Affx-12338879	G	A	A	0.404453	0.404578	1.00226	0.011485	0.844057
1	6094341	Affx-12338957	G	A	A	0.0254548	0.0254502	1.05062	0.0356615	0.166143
1	6098502	Affx-12339426	A	G	G	0.411874	0.411643	1.0065	0.0114494	0.571351
1	6102523	Affx-12339938	A	G	G	0.353243	0.352928	0.983602	0.0117862	0.160682
1	6103524	Affx-12340067	C	T	T	0.193251	0.194294	0.999178	0.0142315	0.953914
1	6103865	Affx-12340091	T	C	C	0.239763	0.240253	1.01345	0.013187	0.310876
1	6104136	Affx-12340124	G	A	A	0.0126211	0.0133002	0.960387	0.0499264	0.418191
1	6105359	Affx-12340270	C	T	T	0.369652	0.369049	0.983226	0.0116662	0.147058
1	6112490	Affx-65583050	C	T	T	0.0220229	0.0219304	1.01892	0.0382398	0.623965
1	6114729	Affx-65583070	G	A	A	0.0136819	0.0146348	0.949434	0.0475057	0.274716
1	6115429	Affx-12341518	A	G	G	0.45395	0.452149	1.02024	0.0113231	0.0767862
1	6116124	Affx-12341608	G	A	A	0.374395	0.37407	0.982575	0.0116396	0.130993
1	6130255	Affx-12362239	C	T	T	0.332472	0.332816	0.976721	0.0119593	0.0488899
1	6130765	Affx-12363114	C	T	T	0.015789	0.0157903	0.98584	0.0448767	0.750644
1	6133244	Affx-12368064	G	A	A	0.366828	0.366389	1.00885	0.0116852	0.450677
1	6145289	Affx-12390142	C	T	T	0.406108	0.407671	0.97457	0.0114531	0.0245079
1	6147157	Affx-12393334	C	T	T	0.349799	0.348042	1.01244	0.01182	0.29543
1	6155635	Affx-12406746	G	A	A	0.0149179	0.0148922	0.983663	0.0459839	0.720187
1	6157799	Affx-12410342	A	G	G	0.249966	0.251765	1.0135	0.0129424	0.300247
1	6157808	Affx-65583440	C	G	G	0.018086	0.0190751	0.981076	0.0417376	0.647129
1	6160902	Affx-12414460	G	A	A	0.0405994	0.0417155	0.973317	0.0283365	0.339859
1	6161732	Affx-65583486	C	T	T	0.0228811	0.0239761	0.955341	0.037122	0.218426
1	6162015	Affx-12415613	G	A	A	0.290413	0.29046	1.00969	0.0124348	0.438077
1	6162441	Affx-12416118	C	A	A	0.474384	0.472853	1.0091	0.0112994	0.422593
1	6174373	Affx-12431988	C	T	T	0.0208713	0.0209758	1.03277	0.0392775	0.411735
1	6177142	Affx-12436420	C	T	T	0.157367	0.155902	1.00357	0.0155435	0.818563
1	6177337	Affx-65583609	C	T	T	0.0154439	0.0148768	1.0258	0.0459579	0.579391
1	6183655	Affx-12448076	A	G	G	0.180562	0.178799	1.008	0.0146815	0.58731
1	6185478	Affx-12450601	A	G	G	0.0331205	0.0326964	0.984356	0.0314314	0.615918
1	6197796	Affx-12469657	A	G	G	0.322499	0.32075	1.0143	0.0120454	0.238434
1	6198087	Affx-12470173	C	T	T	0.250412	0.253664	0.993644	0.0129609	0.622724
1	6198491	Affx-65583775	A	C	C	0.0168245	0.0166849	0.951142	0.0435973	0.250567
1	6198850	Affx-12471275	A	T	T	0.0373518	0.0372688	0.991504	0.0295114	0.772493
1	6198983	Affx-12471437	G	A	A	0.0972094	0.0958149	1.00882	0.0191176	0.646122
1	6199070	Affx-12471564	A	G	G	0.261934	0.264164	0.999904	0.0127847	0.994033
1	6209280	Affx-12487543	A	G	G	0.0614975	0.0610262	1.01175	0.0234141	0.617907
1	6212077	Affx-12492110	A	G	G	0.225963	0.229037	1.00117	0.0134866	0.93096
1	6219310	Affx-12502566	G	C	C	0.163967	0.166918	1.00168	0.0150973	0.91165
1	6221607	Affx-12506073	A	C	C	0.0678343	0.0680666	1.0004	0.022294	0.985745
1	6223002	Affx-12508257	C	A	A	0.0447547	0.0446533	1.02294	0.0271465	0.403337
1	6232067	Affx-65584010	G	A	A	0.0177722	0.0179625	1.00299	0.0423966	0.943884
1	6235509	Affx-35305213	T	G	G	0.0215904	0.0215915	1.04276	0.0386968	0.279198
1	6236178	Affx-12527226	G	T	T	0.359961	0.359059	1.01259	0.0117257	0.286133
1	6239010	Affx-78163257	CTC	-	-	0.0462372	0.045525	1.03728	0.0269733	0.17484
1	6243706	Affx-12536017	G	T	T	0.0204598	0.0203893	1.03036	0.0397334	0.451603
1	6247195	Affx-12540827	C	T	T	0.211707	0.212827	1.00696	0.0137153	0.613134
1	6254762	Affx-12551183	C	T	T	0.41355	0.412132	0.999014	0.011421	0.931194
1	6257996	Affx-12556416	T	C	C	0.0130776	0.0128437	0.970219	0.0495635	0.541871
1	6258657	Affx-12557307	A	G	G	0.423812	0.422283	1.00295	0.011397	0.795854
1	6259946	Affx-12559163	G	T	T	0.0142553	0.0139891	1.02191	0.0474125	0.647542
1	6268416	Affx-12571632	G	T	T	0.0292225	0.028995	1.02353	0.0336872	0.490009
1	6276856	Affx-12584168	A	G	G	0.0252799	0.026162	0.99183	0.0357961	0.818738
1	6278441	Affx-12586363	G	A	A	0.0151446	0.0151455	0.999887	0.0459001	0.998042
1	6281084	Affx-65584319	C	G	G	0.0160152	0.0163388	0.982278	0.0447906	0.689737
1	6298447	Affx-12614347	T	C	C	0.010439	0.0105704	0.990486	0.0553132	0.862786
1	6300264	Affx-12616998	A	G	G	0.0303417	0.0303033	1.01585	0.0328617	0.632317
1	6302086	Affx-12619164	C	T	T	0.113611	0.114597	0.998572	0.0177395	0.935784
1	6323819	Affx-65584630	C	T	T	0.0534686	0.052473	1.03631	0.0251597	0.156312
1	6324912	Affx-12646964	G	A	A	0.0115775	0.0119358	0.977486	0.0522	0.662672
1	6325892	Affx-65584647	G	T	T	0.0273114	0.0267765	1.00192	0.0347512	0.955878
1	6330386	Affx-12652809	T	C	C	0.0103588	0.0105888	0.982604	0.0553404	0.75116
1	6332364	Affx-12655242	C	T	T	0.046425	0.046433	1.00995	0.0269111	0.713051
1	6337510	Affx-12662779	T	C	C	0.069699	0.0682997	1.03909	0.0221701	0.0837154
1	6346548	Affx-35305347	C	T	T	0.0135024	0.0138723	0.953911	0.0485237	0.330843
1	6346799	Affx-12683315	G	A	A	0.0109114	0.0111468	1.01167	0.054338	0.830921
1	6350964	Affx-12691906	G	A	A	0.113273	0.114214	1.00131	0.017762	0.94119
1	6351979	Affx-12694895	G	A	A	0.0232063	0.0233873	0.983068	0.0372619	0.646735
1	6361519	Affx-12717665	C	A	A	0.107564	0.10854	0.998667	0.0181737	0.941501
1	6367918	Affx-65585002	T	C	C	0.0339988	0.0349929	1.01056	0.0309312	0.73409
1	6387399	Affx-12734858	G	A	A	0.0126573	0.012547	1.04668	0.0504177	0.365501
1	6405654	Affx-12739141	T	G	G	0.0204514	0.0203753	1.03153	0.0397441	0.434808
1	6415626	Affx-12742333	C	T	T	0.155774	0.15539	1.0101	0.0155619	0.518227
1	6421782	Affx-12744108	G	A	A	0.412141	0.411372	0.997103	0.0114206	0.799492
1	6429304	Affx-12746050	C	T	T	0.147979	0.148032	1.00226	0.0158502	0.886561
1	6437506	Affx-12748097	T	C	C	0.0300737	0.0306463	0.986071	0.0327001	0.66796
1	6449498	Affx-12750957	T	C	C	0.0117399	0.0121195	0.972965	0.0518886	0.59736
1	6475089	Affx-12784819	A	G	G	0.0586899	0.0562402	1.04831	0.0241967	0.0512081
1	6482270	Affx-12791874	T	C	C	0.287842	0.289557	0.986479	0.0124035	0.272417
1	6486724	Affx-12796679	G	A	A	0.267937	0.269397	0.989753	0.012674	0.416421
1	6490445	Affx-12801096	C	T	T	0.250967	0.251351	0.989505	0.0129559	0.415454
1	6492670	Affx-65585913	G	A	A	0.0153389	0.0147144	1.05366	0.0462373	0.258239
1	6492964	Affx-78747869	-	T	T	0.287172	0.287579	0.991698	0.0124118	0.501814
1	6492979	Affx-12804464	G	C	C	0.0176747	0.0183834	0.95386	0.0423418	0.264575
1	6496949	Affx-12809831	A	C	C	0.295723	0.295375	0.994611	0.0123312	0.661243
1	6499744	Affx-12813326	C	T	T	0.240382	0.241218	0.987838	0.0131664	0.352703
1	6500433	Affx-12814265	C	T	T	0.0150214	0.0151976	1.01741	0.0461512	0.708402
1	6500662	Affx-12814578	C	A	A	0.0214623	0.0210815	1.0244	0.039222	0.538877
1	6500979	Affx-12814994	C	T	T	0.103831	0.102931	0.989927	0.0184505	0.583198
1	6503007	Affx-12817452	G	A	A	0.0284578	0.0286225	0.981058	0.0336357	0.569651
1	6508614	Affx-12825180	G	A	A	0.0249593	0.024933	0.989437	0.0359096	0.767452
1	6512211	Affx-12829691	G	C	C	0.403156	0.401454	1.00453	0.0114664	0.693759
1	6525343	Affx-12848677	A	G	G	0.038522	0.0377169	1.01863	0.0295067	0.531657
1	6526842	Affx-65586144	C	T	T	0.0305117	0.0295111	1.03885	0.0329243	0.247033
1	6531523	Affx-12857477	A	G	G	0.0231653	0.0231897	1.00168	0.0371825	0.963953
1	6532570	Affx-12859185	A	G	G	0.0693802	0.0682166	1.02814	0.0221879	0.210981
1	6532740	Affx-12859452	T	C	C	0.0214794	0.0218973	1.01577	0.0387087	0.686084
1	6535975	Affx-12863794	G	A	A	0.0220949	0.0221871	0.96376	0.0381716	0.333531
1	6549504	Affx-78013109	AT	-	-	0.193974	0.192718	1.01219	0.0142371	0.394622
1	6549732	Affx-12883326	-	T	T	0.172455	0.171451	1.0144	0.0149559	0.338985
1	6557410	Affx-12895017	C	T	T	0.0220196	0.0218636	0.973437	0.0383128	0.482246
1	6562807	Affx-12904000	A	G	G	0.0287167	0.0289383	0.968911	0.0335123	0.345973
1	6567193	Affx-12909891	C	T	T	0.0388096	0.0375055	1.02258	0.0294932	0.449054
1	6567195	Affx-12909894	C	T	T	0.261222	0.264094	0.995655	0.0127828	0.733381
1	6568959	Affx-76204180	-	G	G	0.201705	0.201301	1.01323	0.0139962	0.347548
1	6569075	Affx-65586514	C	T	T	0.0286662	0.0275183	1.07017	0.0341103	0.0467861
1	6569214	Affx-12912819	G	A	A	0.271464	0.272818	1.00218	0.012603	0.862695
1	6571371	Affx-12916119	T	C	C	0.211468	0.210405	1.00682	0.0137685	0.621704
1	6572965	Affx-65586545	T	C	C	0.0385603	0.0371084	1.014	0.0296157	0.638653
1	6575246	Affx-12922013	G	A	A	0.307221	0.307633	0.991497	0.0121953	0.483817
1	6576325	Affx-12923618	C	T	T	0.0308897	0.0306204	1.00075	0.0324776	0.981652
1	6576602	Affx-35305579	T	C	C	0.0388674	0.0372987	1.02052	0.0295566	0.49202
1	6578496	Affx-35305581	C	T	T	0.0144796	0.0146258	0.996774	0.0468076	0.944964
1	6580056	Affx-12929224	A	G	G	0.363704	0.363995	0.991945	0.0117041	0.489565
1	6587642	Affx-65586679	G	A	A	0.033536	0.0324372	1.01561	0.0316318	0.624277
1	6589543	Affx-12942946	G	A	A	0.0907601	0.092421	0.981314	0.019466	0.332537
1	6591033	Affx-12945491	G	A	A	0.390312	0.389674	0.998762	0.0115448	0.914524
1	6599445	Affx-12958065	G	A	A	0.408247	0.406308	1.02276	0.0114829	0.0500521
1	6616481	Affx-12982326	C	T	T	0.0295059	0.0282545	1.00578	0.0337669	0.864416
1	6619788	Affx-12986766	C	T	T	0.15284	0.154279	0.976505	0.0155214	0.125573
1	6620517	Affx-65586965	G	T	T	0.0271877	0.0263079	1.01647	0.0349021	0.639682
1	6623180	Affx-12991362	G	A	A	0.414507	0.413111	1.01888	0.0114515	0.10236
1	6630052	Affx-35305630	A	G	G	0.0300167	0.0306761	0.97112	0.0326289	0.36911
1	6639214	Affx-79216866	GTT	-	-	0.188541	0.189721	0.973843	0.0143072	0.0639383
1	6639267	Affx-13014465	C	T	T	0.0361156	0.0362551	0.962202	0.0299384	0.198088
1	6653054	Affx-13033522	C	T	T	0.181038	0.182238	0.974423	0.014532	0.0745979
1	6665948	Affx-13052162	G	A	A	0.0151393	0.0154473	0.99663	0.0459161	0.941387
1	6675204	Affx-13062735	A	C	C	0.415295	0.413678	1.02124	0.0114528	0.0665126
1	6702635	Affx-13097669	A	G	G	0.0307203	0.0296109	1.04821	0.0328854	0.152202
1	6717108	Affx-13121081	G	A	A	0.44683	0.446623	1.01686	0.011314	0.139525
1	6730924	Affx-13139580	C	G	G	0.0356301	0.036368	0.994184	0.0301792	0.846736
1	6735170	Affx-13145845	C	T	T	0.10356	0.104923	0.96514	0.0183347	0.0529584
1	6735964	Affx-13147094	C	A	A	0.0365321	0.0367565	1.01579	0.0300212	0.601673
1	6737624	Affx-13149897	A	G	G	0.132473	0.133616	0.980127	0.016466	0.222827
1	6738919	Affx-13151920	G	A	A	0.0241373	0.0235604	1.05094	0.0368608	0.177647
1	6739868	Affx-13153431	C	T	T	0.0155216	0.0159828	0.968444	0.0450166	0.476291
1	6740859	Affx-13155198	T	C	C	0.0240406	0.0235189	1.04397	0.0369419	0.244078
1	6747995	Affx-65588038	C	T	T	0.0196791	0.0191161	0.997978	0.040555	0.960191
1	6749366	Affx-13167748	C	T	T	0.218714	0.218784	0.99419	0.0136121	0.668594
1	6755848	Affx-75583421	-	TA	TA	0.023577	0.0228939	1.06432	0.0374374	0.0959142
1	6766275	Affx-13194061	G	T	T	0.0561994	0.0574843	0.982898	0.0244019	0.479615
1	6767387	Affx-13196059	G	A	A	0.0132271	0.0126439	1.04428	0.0497468	0.383811
1	6768230	Affx-13197754	G	A	A	0.220443	0.220462	0.998169	0.0135804	0.89266
1	6768548	Affx-13198302	G	A	A	0.102638	0.104437	0.962448	0.0183512	0.0370036
1	6769522	Affx-13199784	A	C	C	0.348085	0.349209	0.988507	0.0118406	0.328938
1	6778457	Affx-35305756	A	G	G	0.0236419	0.0229581	1.05696	0.0373365	0.137887
1	6795722	Affx-78215752	-	T	T	0.0283406	0.0276508	1.04377	0.0342138	0.210538
1	6803282	Affx-13266433	G	A	A	0.263127	0.262451	1.00977	0.0128122	0.447869
1	6813872	Affx-13285623	T	C	C	0.0607214	0.0617036	0.96992	0.0233823	0.191494
1	6861271	Affx-13376824	A	G	G	0.0618069	0.0606446	1.01472	0.0235078	0.534184
1	6874873	Affx-13403162	C	T	T	0.099626	0.099996	1.00403	0.0187615	0.830067
1	6877808	Affx-65589001	A	C	C	0.0180552	0.0176136	1.02061	0.042675	0.632683
1	6883402	Affx-13417649	C	T	T	0.0284249	0.0278512	1.0406	0.0340643	0.242673
1	6892067	Affx-13431633	T	G	G	0.0451667	0.0456562	0.955537	0.0268348	0.0901014
1	6892786	Affx-13432852	T	C	C	0.0289081	0.0282843	1.04388	0.0338184	0.20415
1	6900136	Affx-13444791	G	A	A	0.317714	0.317322	1.00315	0.0121325	0.795174
1	6901559	Affx-65589188	G	A	A	0.0342769	0.0338708	0.998256	0.0310077	0.955112
1	6903895	Affx-65589206	T	G	G	0.0134476	0.0142297	0.909078	0.0477615	0.0459505
1	6908948	Affx-13456285	C	T	T	0.0171406	0.0168127	1.03063	0.0439268	0.492151
1	6916088	Affx-13458077	G	T	T	0.0246208	0.0243394	1.03894	0.0364812	0.295032
1	6917140	Affx-13458327	A	C	C	0.354148	0.352689	1.0086	0.0118026	0.467958
1	6922472	Affx-65589382	A	G	G	0.0103987	0.0109374	0.904779	0.0543926	0.065817
1	6925434	Affx-65589402	C	G	G	0.0113564	0.0111452	1.0397	0.0531845	0.464203
1	6935158	Affx-13463314	C	T	T	0.132167	0.134508	0.985294	0.0165362	0.370298
1	6944035	Affx-13465877	C	T	T	0.395458	0.395494	1.00571	0.0115287	0.621518
1	6955045	Affx-13468685	C	T	T	0.175493	0.177174	0.999221	0.0147671	0.957907
1	6955284	Affx-13468745	T	C	C	0.0990054	0.0997319	1.00246	0.0187826	0.896061
1	6955771	Affx-35305900	G	A	A	0.0352256	0.0348276	1.01686	0.0305707	0.584369
1	6957991	Affx-65589648	C	T	T	0.0189081	0.0188737	1.01428	0.0412762	0.731156
1	6959553	Affx-13469860	A	G	G	0.274818	0.273994	1.00268	0.0126136	0.832247
1	6961416	Affx-13470415	A	G	G	0.33929	0.341014	1.00454	0.01192	0.704026
1	6969762	Affx-13472679	G	A	A	0.152079	0.152444	1.00282	0.0156924	0.857512
1	6971281	Affx-13473105	G	A	A	0.0114494	0.011831	0.960302	0.0522465	0.438153
1	6976742	Affx-13474561	A	G	G	0.276172	0.278662	1.0049	0.0126356	0.698733
1	6977821	Affx-13474827	G	T	T	0.161285	0.161023	0.999536	0.015367	0.975896
1	6981115	Affx-13475698	A	G	G	0.419167	0.417131	1.01511	0.0114122	0.188725
1	6982697	Affx-13476117	A	G	G	0.387882	0.386622	1.01121	0.0115519	0.334412
1	6994964	Affx-13479665	C	T	T	0.0955246	0.0940417	1.01432	0.0190554	0.455494
1	6996478	Affx-13480026	T	C	C	0.223424	0.223783	1.00397	0.0135249	0.76939
1	6996565	Affx-65589936	T	C	C	0.0296326	0.0309295	0.934932	0.0329552	0.0411914
1	7002366	Affx-13481492	C	T	T	0.318479	0.317312	1.00901	0.0120688	0.457215
1	7003704	Affx-65590015	T	C	C	0.0202669	0.0199821	0.994986	0.0398428	0.899608
1	7012490	Affx-13484251	T	C	C	0.0895352	0.0897393	1.00606	0.0196934	0.759177
1	7016124	Affx-13485142	G	A	A	0.287167	0.285552	1.01064	0.012464	0.395975
1	7017158	Affx-13485417	C	T	T	0.0321514	0.0330716	0.976989	0.031594	0.461218
1	7019094	Affx-65590145	C	T	T	0.0260841	0.0265213	0.941083	0.0350824	0.083468
1	7019546	Affx-13485737	G	A	A	0.045566	0.0450123	1.00094	0.0269242	0.972066
1	7032722	Affx-13487108	T	G	G	0.335141	0.332408	1.0132	0.0119612	0.272883
1	7035466	Affx-13487480	G	A	A	0.0381894	0.0375191	0.999708	0.0294585	0.99208
1	7036640	Affx-13487609	C	T	T	0.250244	0.252092	0.986645	0.0129526	0.299247
1	7041605	Affx-13488086	T	C	C	0.0119476	0.0121261	0.956312	0.0509904	0.380997
1	7045875	Affx-13488497	G	A	A	0.196992	0.196067	1.01095	0.014205	0.443427
1	7047318	Affx-65590346	G	T	T	0.0199985	0.0193996	1.05517	0.0404691	0.184546
1	7048580	Affx-13488838	C	T	T	0.0240782	0.0243946	1.0071	0.036549	0.846425
1	7051319	Affx-13489117	C	T	T	0.0224361	0.0224931	0.990456	0.0380144	0.800825
1	7053052	Affx-13489307	C	G	G	0.457661	0.459096	0.994681	0.011292	0.636705
1	7056951	Affx-13489676	G	A	A	0.340075	0.341093	0.995821	0.0119016	0.724963
1	7060704	Affx-77413497	T	-	-	0.195031	0.195556	0.99487	0.0142322	0.717841
1	7061153	Affx-75810270	TG	-	-	0.0129924	0.0131623	0.958934	0.0488796	0.390957
1	7070768	Affx-13491054	G	T	T	0.193386	0.19296	1.00126	0.014259	0.92936
1	7075654	Affx-13491544	T	G	G	0.0740822	0.0756491	0.982225	0.0213669	0.401262
1	7085357	Affx-13492550	A	G	G	0.241719	0.242593	1.00023	0.0131238	0.985801
1	7085845	Affx-65590655	G	A	A	0.034398	0.0344639	0.983772	0.0306755	0.593776
1	7085920	Affx-65590657	A	G	G	0.0322989	0.0325076	0.961801	0.0316356	0.218268
1	7089431	Affx-13493100	C	T	T	0.0168843	0.0173576	0.989488	0.043102	0.806322
1	7089777	Affx-13493139	C	T	T	0.347781	0.346433	0.998006	0.0118231	0.865936
1	7090065	Affx-13493171	G	A	A	0.0216845	0.0215018	0.98976	0.0387022	0.790274
1	7090467	Affx-13493217	A	G	G	0.342224	0.342454	0.998659	0.0118661	0.909995
1	7090517	Affx-13493221	C	T	T	0.253616	0.25528	0.998119	0.0129491	0.8844
1	7091419	Affx-13493306	T	C	C	0.0141743	0.0138422	1.04059	0.0480031	0.407173
1	7095242	Affx-13493858	C	T	T	0.258764	0.259331	1.00461	0.0128726	0.720822
1	7096229	Affx-13493998	C	T	T	0.0664739	0.0662893	1.0018	0.0226704	0.936655
1	7101695	Affx-13494686	G	A	A	0.0486147	0.0475377	0.999008	0.0263079	0.969903
1	7101960	Affx-13494722	G	A	A	0.0212746	0.021107	0.999385	0.0389593	0.987409
1	7104455	Affx-13495113	T	C	C	0.0521401	0.0514248	1.00512	0.0253305	0.8403
1	7107956	Affx-13495563	G	T	T	0.0412509	0.040692	1.0195	0.0283968	0.496411
1	7110219	Affx-13495810	G	A	A	0.249842	0.2523	0.984517	0.0129758	0.229143
1	7110279	Affx-13495817	C	T	T	0.0257633	0.0257201	0.99414	0.0357038	0.86926
1	7117509	Affx-13496875	A	G	G	0.330714	0.330316	1.00274	0.0119898	0.819385
1	7117753	Affx-13497362	T	C	C	0.169368	0.168201	1.00717	0.0150752	0.635513
1	7118071	Affx-13497948	A	G	G	0.208628	0.208593	0.999837	0.0138987	0.990636
1	7122305	Affx-65590988	C	T	T	0.0239508	0.0246726	0.991964	0.036639	0.825696
1	7125255	Affx-13508310	A	G	G	0.197774	0.196897	1.00676	0.0141965	0.634948
1	7130746	Affx-13516853	A	G	G	0.100353	0.100431	0.974938	0.0186814	0.174265
1	7136065	Affx-13524981	A	G	G	0.312584	0.314391	0.984866	0.0121809	0.210589
1	7136095	Affx-78768779	-	T	T	0.0151474	0.015902	0.933374	0.0454992	0.12967
1	7137122	Affx-13526459	C	T	T	0.170803	0.169967	1.00583	0.0150458	0.699057
1	7140300	Affx-65591168	T	C	C	0.0189186	0.0189107	1.02859	0.0413712	0.495645
1	7142130	Affx-13534879	T	C	C	0.406327	0.404781	1.01047	0.0114525	0.363153
1	7149275	Affx-13546894	A	G	G	0.456724	0.458587	0.990474	0.0112849	0.396339
1	7151065	Affx-35306131	T	C	C	0.0250154	0.0249751	0.990777	0.0362945	0.798506
1	7152277	Affx-13551620	A	G	G	0.368196	0.368126	1.00387	0.0116693	0.74095
1	7160910	Affx-13565420	G	A	A	0.455829	0.458543	0.982947	0.0113151	0.128495
1	7162688	Affx-35306147	C	T	T	0.0131682	0.0125457	1.07521	0.0500439	0.1473
1	7175264	Affx-13587805	T	-	-	0.315326	0.31539	1.00318	0.0121206	0.793165
1	7175498	Affx-13588176	G	A	A	0.0159805	0.0165475	0.995091	0.0446266	0.912193
1	7176750	Affx-13589928	G	A	A	0.497159	0.50001	0.980726	0.0112547	0.083757
1	7184154	Affx-13600802	T	C	C	0.477067	0.475664	1.00642	0.0112625	0.570025
1	7184959	Affx-13602118	A	G	G	0.316061	0.315716	1.00443	0.0121052	0.715052
1	7185102	Affx-13602329	G	A	A	0.190195	0.189272	1.01257	0.0143835	0.384995
1	7185545	Affx-65591526	A	G	G	0.0456854	0.0467046	0.966295	0.0268657	0.201886
1	7187275	Affx-13605296	G	A	A	0.117147	0.118152	0.985334	0.0174322	0.396687
1	7187316	Affx-13605355	C	T	T	0.349259	0.346775	1.01356	0.0118062	0.254017
1	7189411	Affx-13608289	C	T	T	0.0384438	0.0388941	0.998659	0.0291681	0.963299
1	7192994	Affx-13613328	G	A	A	0.0164153	0.0158935	1.03098	0.0442969	0.490911
1	7194607	Affx-13615234	A	G	G	0.065549	0.0649778	0.991525	0.022725	0.708013
1	7199714	Affx-13621826	C	T	T	0.414698	0.413123	0.996076	0.01143	0.73089
1	7201068	Affx-13624189	G	A	A	0.0603372	0.0599607	1.01804	0.0235917	0.448441
1	7201438	Affx-13624715	A	C	C	0.462954	0.461698	0.995866	0.0112998	0.713919
1	7201468	Affx-65591646	A	G	G	0.0204841	0.0206234	0.95394	0.0395397	0.233033
1	7210478	Affx-13635063	T	C	C	0.378455	0.377694	0.99476	0.0116337	0.651577
1	7218716	Affx-13645754	C	G	G	0.0967829	0.098491	1.00094	0.0189657	0.960656
1	7219236	Affx-65591795	C	T	T	0.0239715	0.0235391	1.04019	0.0369272	0.285984
1	7222102	Affx-13650771	C	A	A	0.0360193	0.0357803	1.0148	0.0300987	0.625566
1	7223849	Affx-13653188	C	T	T	0.0200717	0.0203759	0.945232	0.0398829	0.157872
1	7232823	Affx-65591911	A	G	G	0.0168603	0.0160726	1.02138	0.0437425	0.628614
1	7236387	Affx-13674170	C	A	A	0.0454694	0.0445173	1.01197	0.0271716	0.661331
1	7248533	Affx-13694479	T	G	G	0.0518726	0.0532911	0.95097	0.0252295	0.0463031
1	7250367	Affx-76227275	TAAC	-	-	0.0149732	0.0144856	1.03105	0.0466978	0.51261
1	7253545	Affx-50047488	A	G	G	0.0200284	0.0203913	0.940452	0.0399477	0.124324
1	7253801	Affx-13700353	A	G	G	0.39487	0.394528	0.991719	0.0115298	0.470761
1	7254746	Affx-65592106	G	C	C	0.0137198	0.0139794	0.963863	0.0482745	0.445797
1	7255520	Affx-13702678	C	T	T	0.0209543	0.0203111	1.03165	0.0394522	0.42966
1	7255971	Affx-13703296	A	G	G	0.424703	0.424838	0.989816	0.0113973	0.369136
1	7257481	Affx-13704837	A	G	G	0.271655	0.270761	1.00904	0.0126557	0.477
1	7259332	Affx-13706844	A	G	G	0.181161	0.179404	1.02318	0.0146144	0.116935
1	7264522	Affx-13712732	G	A	A	0.108661	0.109534	0.999917	0.0181271	0.996343
1	7265195	Affx-13713502	A	G	G	0.36278	0.368113	0.981614	0.0116813	0.112139
1	7265874	Affx-13714304	G	A	A	0.0238292	0.0239411	0.976044	0.0370946	0.513331
1	7267578	Affx-13716063	G	A	A	0.0415988	0.0425445	0.978786	0.028151	0.446257
1	7267609	Affx-13716101	G	A	A	0.0137339	0.0126995	1.08704	0.049137	0.0894248
1	7267659	Affx-13716159	T	C	C	0.0971444	0.0975799	0.99889	0.0189629	0.953284
1	7268664	Affx-13717318	A	G	G	0.0126033	0.0115453	1.08898	0.0513321	0.0967798
1	7273981	Affx-13722836	G	A	A	0.032689	0.0327033	0.991112	0.0316048	0.77758
1	7276646	Affx-13725853	C	T	T	0.175982	0.177545	0.98189	0.0148107	0.217224
1	7278646	Affx-13728769	A	G	G	0.45161	0.449669	1.00334	0.011339	0.768554
1	7284687	Affx-13736527	A	T	T	0.440024	0.44003	1.00666	0.0113284	0.557855
1	7288883	Affx-13742560	C	T	T	0.134743	0.13687	0.982575	0.016449	0.285211
1	7296699	Affx-13752521	A	T	T	0.0562629	0.0560247	1.02567	0.0243385	0.297708
1	7297532	Affx-13753670	T	C	C	0.0119915	0.0118742	0.963165	0.0515282	0.466394
1	7302809	Affx-13760642	T	A	A	0.0139413	0.0139985	1.01389	0.048304	0.775182
1	7302864	Affx-13760718	T	C	C	0.418645	0.41815	1.01075	0.0114177	0.348799
1	7302870	Affx-13760724	G	A	A	0.119399	0.121187	0.974505	0.0172755	0.134941
1	7312344	Affx-13774159	T	C	C	0.269542	0.268315	1.00947	0.0126894	0.45772
1	7312744	Affx-13774799	T	C	C	0.126894	0.126898	0.996555	0.0169373	0.838536
1	7316611	Affx-13780513	C	T	T	0.0459305	0.0462017	0.977588	0.026784	0.397397
[truncated: 438,461+ more rows]
