# Supplementary material for: The Taiwan Precision Medicine Initiative provides a cohort for large-scale studies
Source: Nature. 2025 Oct 15;648(8092):117–27. doi: 10.1038/s41586-025-09680-x (PMC12675286; doi:10.1038/s41586-025-09680-x)
Supplement: Supplementary file 3 — See Supplementary Information for descriptions. [file 41586_2025_9680_MOESM3_ESM.zip › Supplemental Data 13.xlsx]

## Sheet: 工作表1
Supplemental Data 13. Manhattan plots for a GWAS of Essential Hypertension and two blood pressures–Systolic blood pressure (SBP, n = 241,667).
#CHROM	POS	ID	REF	ALT	A1	A1_FREQ	BETA	SE	P
1	794577	Affx-35298041	T	C	C	0.0224042	0.0131793	0.0112022	0.239399
1	818818	Affx-65537579	A	G	G	0.0306621	0.00209052	0.00966563	0.828766
1	830070	Affx-65537670	T	G	G	0.0220678	0.00266769	0.0112631	0.812772
1	835427	Affx-65537720	C	G	G	0.0226407	-0.0138064	0.0111672	0.216334
1	843942	Affx-14295684	A	G	G	0.0993503	-0.0101544	0.00555108	0.0673613
1	846320	Affx-14328868	G	A	A	0.0190924	0.0101427	0.0121521	0.403916
1	857263	Affx-35298138	A	G	G	0.021782	-0.00991971	0.0114174	0.384946
1	858542	Affx-65537966	G	C	C	0.055792	0.010089	0.00723136	0.162965
1	898883	Affx-14698922	C	T	T	0.0242006	-0.00502966	0.0108237	0.642154
1	900119	Affx-14715887	A	G	G	0.146381	0.00653945	0.00470424	0.164494
1	902949	Affx-76087951	-	C	C	0.110792	0.00877145	0.00529871	0.0978463
1	904081	Affx-14771766	T	C	C	0.0250986	0.001557	0.0106377	0.883632
1	915818	Affx-65538420	G	A	A	0.0111319	-0.0455871	0.015852	0.00403067
1	918574	Affx-14964474	A	C	C	0.352136	-0.00366913	0.00348572	0.292518
1	920394	Affx-14989648	G	A	A	0.108439	-0.00242573	0.00534196	0.649765
1	921057	Affx-77770378	G	-	-	0.0432454	0.0230622	0.00819823	0.00490767
1	922769	Affx-15023304	C	T	T	0.104124	-0.00467697	0.00544967	0.390777
1	926348	Affx-65538506	C	T	T	0.0156419	0.0293022	0.0133552	0.0282321
1	927003	Affx-15081543	T	C	C	0.446306	-0.00581321	0.00334289	0.0820407
1	929109	Affx-15113296	C	T	T	0.0167859	-0.022538	0.0129158	0.0809881
1	929377	Affx-15117073	A	G	G	0.0754513	-0.0107296	0.00628056	0.0875675
1	929558	Affx-35292222	A	G	G	0.497423	-0.00258128	0.0033227	0.437241
1	931513	Affx-15149611	T	C	C	0.318056	0.00786386	0.00356028	0.0271917
1	932255	Affx-15159653	C	T	T	0.0611791	0.0113958	0.00692394	0.0997959
1	933923	Affx-15182110	C	T	T	0.060851	0.010925	0.00694036	0.11546
1	939547	Affx-15267432	A	G	G	0.153357	0.00947261	0.00463054	0.0407893
1	946247	Affx-15368355	A	G	G	0.337628	-0.00614137	0.00351051	0.0802199
1	949955	Affx-15427966	G	A	A	0.0407064	0.00094712	0.00839707	0.910196
1	951408	Affx-15442762	A	G	G	0.271626	-0.00583569	0.0037349	0.118178
1	953259	Affx-15447216	C	T	T	0.0981909	-0.0146561	0.00559468	0.00880285
1	955669	Affx-35298422	C	T	T	0.0177473	-0.0101635	0.012581	0.41918
1	959193	Affx-15462334	A	G	G	0.268137	-0.00577056	0.0037528	0.124131
1	962358	Affx-15470699	C	T	T	0.0937568	-0.01134	0.00569856	0.0465944
1	965350	Affx-15479012	A	G	G	0.270269	-0.00598888	0.00374573	0.109854
1	966521	Affx-65538976	C	T	T	0.0133594	0.0268872	0.0144768	0.0632752
1	972160	Affx-65539022	T	C	C	0.027474	0.00183567	0.0101858	0.856981
1	973983	Affx-15501904	A	C	C	0.0857208	0.00205968	0.00594255	0.728894
1	975721	Affx-15505370	C	T	T	0.122401	0.00659857	0.00507078	0.193159
1	981169	Affx-15511792	G	A	A	0.14648	-0.0106501	0.00470091	0.0234801
1	983193	Affx-15513987	G	A	A	0.199561	-0.00874585	0.00415568	0.0353314
1	983747	Affx-15514681	T	C	C	0.15035	-0.00883872	0.00465102	0.0573843
1	985353	Affx-15525072	C	T	T	0.0396674	-0.00193881	0.00852121	0.820013
1	993679	Affx-65539236	G	A	A	0.0256642	-0.000367775	0.0104947	0.972045
1	994997	Affx-15665383	C	T	T	0.135944	-0.00720047	0.00483431	0.13637
1	995857	Affx-65539260	G	A	A	0.0174565	-0.00498456	0.0126726	0.694073
1	997124	Affx-65539269	G	A	A	0.0148419	-0.0311638	0.0137547	0.0234723
1	1005429	Affx-75607812	-	A	A	0.18077	-0.0082658	0.00431138	0.0552132
1	1008239	Affx-65539350	C	T	T	0.0428399	2.71721e-05	0.00820359	0.997357
1	1011654	Affx-15835372	A	G	G	0.059748	0.00237862	0.00701965	0.734722
1	1013312	Affx-15858478	A	G	G	0.0809082	0.00563567	0.00609612	0.355244
1	1014545	Affx-15875478	T	C	C	0.0223839	0.0103587	0.0112143	0.355642
1	1023525	Affx-15999127	A	G	G	0.201295	-0.0100284	0.00413107	0.0152018
1	1024129	Affx-16008466	T	G	G	0.10092	0.00673566	0.00551612	0.222055
1	1026219	Affx-16039008	C	T	T	0.0866413	0.000181495	0.00589362	0.975433
1	1042666	Affx-16246638	C	T	T	0.0250902	0.0202665	0.0106144	0.056219
1	1043594	Affx-35298542	G	A	A	0.0360914	-7.2634e-05	0.00889635	0.993486
1	1050080	Affx-16266515	T	C	C	0.403943	0.00688937	0.00337632	0.0413022
1	1063015	Affx-16299640	G	A	A	0.116252	-0.016522	0.0051689	0.00139161
1	1063121	Affx-16299895	G	C	C	0.0832144	0.000636207	0.00599978	0.915552
1	1063789	Affx-65539840	G	A	A	0.0243352	0.0108058	0.0107553	0.315046
1	1067054	Affx-16311137	T	C	C	0.37628	-0.00189773	0.00342665	0.579705
1	1068249	Affx-16313896	T	C	C	0.117548	-0.0171671	0.0051439	0.000845914
1	1070426	Affx-16319772	C	T	T	0.115262	0.00451126	0.00519577	0.385255
1	1086774	Affx-35298612	A	G	G	0.0117214	-0.0387882	0.0153997	0.0117776
1	1089921	Affx-3949695	C	T	T	0.26807	-0.00505595	0.00374663	0.177189
1	1095185	Affx-3957288	C	T	T	0.19937	-0.00360452	0.00415221	0.385342
1	1101667	Affx-3966524	C	T	T	0.0197978	-0.00933956	0.0119085	0.432881
1	1104985	Affx-65540147	G	A	A	0.0240551	-0.00014633	0.0108204	0.98921
1	1105038	Affx-3970913	C	T	T	0.0219901	0.00314445	0.0112935	0.780683
1	1110491	Affx-3978604	C	T	T	0.248797	0.000202758	0.00384536	0.957949
1	1113609	Affx-3979905	A	G	G	0.217937	-0.00672633	0.00401926	0.0942259
1	1118484	Affx-35298659	C	T	T	0.0401623	0.00537631	0.00844291	0.524266
1	1119609	Affx-78078677	AG	-	-	0.0364313	0.0045625	0.0088582	0.606512
1	1127258	Affx-3997870	A	C	C	0.475855	-0.00109172	0.00332493	0.742653
1	1129422	Affx-4001009	C	T	T	0.445988	0.000583448	0.00333812	0.86125
1	1129916	Affx-4001730	C	T	T	0.412367	0.000115911	0.00336968	0.97256
1	1133290	Affx-76783911	-	T	T	0.482971	0.00239347	0.00332618	0.471781
1	1142758	Affx-4019048	G	A	A	0.172514	-0.00129354	0.00439164	0.768341
1	1143818	Affx-4020317	T	C	C	0.0483907	-0.00329178	0.00773203	0.670302
1	1157183	Affx-4036344	G	T	T	0.308329	-0.00348411	0.00359048	0.331861
1	1161557	Affx-65540628	C	T	T	0.0111078	-0.0141446	0.0157968	0.370569
1	1161907	Affx-4042000	C	T	T	0.439834	0.00566637	0.00334272	0.0900514
1	1164008	Affx-65540650	C	T	T	0.0200368	-0.00183688	0.0118233	0.876537
1	1164057	Affx-4044048	G	A	A	0.0368542	-0.0171396	0.00881247	0.0517848
1	1164837	Affx-4044940	T	C	C	0.417593	0.00502882	0.0033718	0.13585
1	1165319	Affx-35298750	G	A	A	0.02629	-0.0240817	0.0103504	0.0199851
1	1170341	Affx-4051679	C	T	T	0.112638	-0.00585271	0.00525279	0.26519
1	1173257	Affx-4055225	G	A	A	0.0343651	0.00904268	0.00912933	0.321927
1	1173545	Affx-35298766	G	A	A	0.019292	0.00251375	0.0120553	0.834824
1	1174402	Affx-4056453	G	A	A	0.112847	0.00360865	0.00524877	0.491754
1	1174639	Affx-4056700	A	G	G	0.096948	-0.00471455	0.00561129	0.400803
1	1177602	Affx-4098748	C	T	T	0.174684	0.0046401	0.00436971	0.288293
1	1180851	Affx-4143548	T	C	C	0.0523055	-0.00233528	0.00748649	0.755092
1	1182018	Affx-4160913	G	A	A	0.0993365	-0.000240598	0.00555537	0.965455
1	1185241	Affx-4204420	T	C	C	0.0219527	0.00715541	0.0113182	0.527253
1	1188877	Affx-4254082	G	A	A	0.417528	0.00185689	0.00335969	0.580471
1	1189840	Affx-4267650	C	T	T	0.149238	0.00411836	0.00466008	0.376831
1	1198550	Affx-4392784	A	G	G	0.103072	-0.00358772	0.00553045	0.51652
1	1203829	Affx-52108772	G	A	A	0.0222858	-0.00471506	0.0112732	0.675762
1	1204185	Affx-4472147	G	A	A	0.0437438	0.00220631	0.00809276	0.78514
1	1211330	Affx-4549951	G	A	A	0.0204496	-0.0237451	0.0117373	0.0430703
1	1215068	Affx-4558993	T	C	C	0.148818	0.00456663	0.00465595	0.326685
1	1217251	Affx-4564106	C	A	A	0.245972	0.00390114	0.00385042	0.31098
1	1220237	Affx-35298839	T	C	C	0.0551201	-0.00452824	0.00741611	0.541468
1	1220377	Affx-4571282	C	T	T	0.288452	0.00322406	0.00367129	0.379846
1	1220909	Affx-4572482	G	A	A	0.0441842	-0.00467196	0.00806983	0.562629
1	1223644	Affx-4578180	C	T	T	0.169871	0.0048054	0.00442073	0.277032
1	1230159	Affx-4593053	A	G	G	0.0144904	-0.00535263	0.0139304	0.7008
1	1234001	Affx-4601500	C	T	T	0.0258056	-0.00879315	0.0104766	0.401295
1	1236037	Affx-4606662	T	C	C	0.0157609	0.0134031	0.0133026	0.313667
1	1243102	Affx-4623851	A	G	G	0.175669	0.00451965	0.00435297	0.299137
1	1254681	Affx-4652232	A	G	G	0.0834719	-0.00836251	0.00600416	0.163686
1	1263281	Affx-4673636	C	T	T	0.0130136	-0.00405435	0.0146136	0.781444
1	1280815	Affx-4719853	A	C	C	0.409996	0.0016553	0.00337389	0.623695
1	1281678	Affx-4722444	G	A	A	0.0161634	-0.0144831	0.0131718	0.271529
1	1288149	Affx-4741058	G	C	C	0.128751	-0.000924674	0.00496062	0.852129
1	1290968	Affx-4745962	G	C	C	0.197187	0.00100505	0.00416848	0.809473
1	1296939	Affx-4756378	G	A	A	0.186973	-0.00110874	0.00425184	0.794272
1	1298561	Affx-4758937	C	T	T	0.221062	0.00220042	0.00400136	0.582376
1	1312114	Affx-4781328	T	C	C	0.0151367	-0.00088181	0.0136004	0.948304
1	1315891	Affx-65541938	T	G	G	0.0152919	-0.00197094	0.0135343	0.884217
1	1317485	Affx-4789873	C	A	A	0.0448304	0.0066678	0.00801811	0.40564
1	1318875	Affx-4792169	G	A	A	0.106406	0.00441193	0.0053838	0.412512
1	1319056	Affx-4792374	G	A	A	0.186945	-0.000180272	0.00424983	0.966165
1	1334052	Affx-52109822	C	A	A	0.0143974	-0.0051608	0.0139734	0.711882
1	1337478	Affx-65542200	C	T	T	0.0419855	0.012642	0.00827858	0.126745
1	1357963	Affx-4852220	T	C	C	0.106974	0.00331531	0.00536664	0.536732
1	1364357	Affx-4860994	C	A	A	0.194698	-0.00134878	0.00418955	0.747499
1	1366008	Affx-4863001	G	A	A	0.196518	-0.000649068	0.00417511	0.876458
1	1377092	Affx-4878323	G	A	A	0.0278051	-0.00662648	0.0100914	0.511411
1	1385710	Affx-65542706	C	T	T	0.0793983	-0.00591371	0.00613791	0.335311
1	1386862	Affx-76446284	TGAG	-	-	0.0791757	-0.00606379	0.00615173	0.324279
1	1387764	Affx-52345988	CT	-	-	0.015414	-0.0033508	0.0134616	0.803426
1	1393592	Affx-65542776	G	A	A	0.0150488	0.0170834	0.0136548	0.210904
1	1401298	Affx-4910062	G	A	A	0.0503385	0.00228676	0.00757624	0.762779
1	1401954	Affx-4910867	T	G	G	0.106494	-0.00426963	0.00542446	0.431221
1	1413898	Affx-4927237	T	C	C	0.0894325	-0.00291099	0.00581265	0.61651
1	1414968	Affx-65543055	A	G	G	0.0196348	-0.00699895	0.0119601	0.55842
1	1422612	Affx-4940344	C	T	T	0.0726987	-0.00533507	0.00639024	0.403788
1	1425135	Affx-4944313	T	C	C	0.101397	-0.000718273	0.00550068	0.896109
1	1431656	Affx-4955571	A	G	G	0.121981	-0.00290339	0.00506529	0.566514
1	1440567	Affx-4968660	T	G	G	0.134733	-0.000426787	0.00485981	0.93002
1	1442155	Affx-65543339	G	A	A	0.131044	-0.000103072	0.00490965	0.983251
1	1456945	Affx-65543499	G	A	A	0.0197769	-0.0148677	0.0119547	0.213624
1	1460858	Affx-65543556	G	T	T	0.490822	-0.00553204	0.00332634	0.0962942
1	1474842	Affx-65543744	G	C	C	0.0174427	0.00577944	0.0126994	0.649041
1	1489916	Affx-5043891	T	C	C	0.374164	0.00408173	0.00342814	0.233791
1	1490122	Affx-5046451	A	G	G	0.487141	-0.00579345	0.00331782	0.0807841
1	1495588	Affx-52110196	A	T	T	0.0112673	0.0224714	0.0157413	0.153425
1	1507325	Affx-65544185	A	C	C	0.0835576	0.00112021	0.00597933	0.851389
1	1516000	Affx-5160832	C	T	T	0.476257	0.00403147	0.00332938	0.225944
1	1527386	Affx-5189512	C	T	T	0.395273	-0.00489108	0.00339488	0.149664
1	1527610	Affx-5190052	C	T	T	0.047505	0.000357486	0.00779815	0.963436
1	1537805	Affx-5216121	T	G	G	0.0317623	0.00658057	0.0094427	0.48587
1	1542773	Affx-5231174	C	T	T	0.119748	0.000772488	0.00510845	0.879804
1	1547458	Affx-5248116	A	G	G	0.026236	0.00603427	0.0103745	0.560809
1	1551523	Affx-5260885	T	C	C	0.479976	0.00187899	0.00332393	0.571877
1	1554326	Affx-65544654	G	A	A	0.40174	0.00144717	0.00339342	0.66977
1	1556887	Affx-5275049	A	G	G	0.0644528	0.00277374	0.00676393	0.681749
1	1559529	Affx-5283370	G	A	A	0.0544784	0.00495932	0.00730869	0.497424
1	1560919	Affx-5286936	G	A	A	0.0207114	-0.00460794	0.0116598	0.692697
1	1571686	Affx-5318569	G	C	C	0.0317279	0.0107198	0.00946222	0.257256
1	1572951	Affx-5321729	A	G	G	0.0276351	0.00440532	0.0101121	0.663093
1	1573776	Affx-5324016	A	G	G	0.480741	0.000831196	0.00332585	0.802649
1	1575344	Affx-5327748	C	T	T	0.0822914	0.00472106	0.00604667	0.434938
1	1582436	Affx-65544908	C	T	T	0.0458817	0.0110488	0.00792485	0.163262
1	1583061	Affx-5353255	C	T	T	0.0338089	0.00352026	0.00918452	0.701511
1	1583688	Affx-5354053	A	C	C	0.162387	-0.000543442	0.0044928	0.903724
1	1586215	Affx-5360484	A	G	G	0.205059	-0.0033862	0.00411452	0.410517
1	1588701	Affx-5368094	C	T	T	0.238939	0.00413351	0.00387976	0.286695
1	1594570	Affx-5380305	A	G	G	0.183952	-0.00621501	0.00429356	0.147753
1	1594820	Affx-5380608	C	T	T	0.248942	-8.84113e-05	0.00384264	0.981644
1	1598343	Affx-5385438	G	T	T	0.0578745	0.013759	0.00711147	0.0530209
1	1598377	Affx-5385475	C	T	T	0.0458835	0.00141554	0.0079377	0.858463
1	1600379	Affx-5388065	C	T	T	0.0668684	-0.00527622	0.0066385	0.426736
1	1601292	Affx-65545113	G	A	A	0.0312891	-0.00456905	0.00954877	0.632298
1	1604202	Affx-5393041	G	A	A	0.145372	-0.00715751	0.00471486	0.128997
1	1610861	Affx-65545179	G	C	C	0.0221261	0.00337783	0.0113566	0.766137
1	1610924	Affx-5401734	C	T	T	0.0764014	-0.00610721	0.0062403	0.327743
1	1612186	Affx-5403281	G	A	A	0.277952	0.00106692	0.00370343	0.773278
1	1615322	Affx-5407766	A	G	G	0.188254	-0.0041297	0.0042587	0.332193
1	1620338	Affx-5415131	G	A	A	0.227728	-0.000260044	0.0039542	0.947566
1	1625671	Affx-35299215	C	T	T	0.037014	0.0034323	0.00879551	0.696364
1	1625992	Affx-5435121	G	A	A	0.0131906	-0.0171013	0.0145831	0.240925
1	1654188	Affx-5501293	T	G	G	0.442702	-1.27025e-05	0.00335044	0.996975
1	1669665	Affx-5540296	G	A	A	0.0383123	-0.0012344	0.00861517	0.886068
1	1671342	Affx-5544346	T	C	C	0.0537252	-0.000965714	0.00734816	0.895441
1	1671414	Affx-5544530	G	A	A	0.0244438	-0.0176326	0.0108011	0.10258
1	1671724	Affx-5545235	C	T	T	0.314274	0.00416232	0.0035736	0.244124
1	1671995	Affx-5545767	G	T	T	0.201658	-0.00778433	0.0041483	0.0605866
1	1677936	Affx-65545559	G	A	A	0.0110254	-0.0291038	0.0157784	0.0651066
1	1678941	Affx-5564383	C	T	T	0.0725803	0.00607266	0.00636252	0.339861
1	1679100	Affx-5564799	G	A	A	0.434601	-0.00378422	0.00333625	0.256682
1	1681101	Affx-5569635	C	T	T	0.352119	0.00390633	0.00347735	0.261284
1	1681164	Affx-5569835	A	G	G	0.478809	0.00836962	0.00331687	0.0116252
1	1688102	Affx-5587085	G	A	A	0.36207	-0.00181858	0.00344466	0.59754
1	1688328	Affx-5587542	C	T	T	0.170851	-0.00457401	0.00439961	0.298509
1	1742789	Affx-65546017	A	G	G	0.0213793	-0.0141655	0.0114744	0.217009
1	1754483	Affx-77184615	CCCTGGGACCGAAGTCGCCCCA	-	-	0.346823	-0.00775863	0.00348372	0.0259412
1	1757074	Affx-5758045	G	T	T	0.258485	0.0112519	0.00378829	0.00297661
1	1757786	Affx-5760215	C	T	T	0.0341486	-0.0115283	0.00915469	0.207932
1	1760559	Affx-5768022	G	A	A	0.0279734	-0.0114517	0.0100636	0.255147
1	1777362	Affx-5814764	A	G	G	0.478107	-0.00756048	0.00332191	0.0228507
1	1779950	Affx-5821475	A	G	G	0.0222392	-0.000637546	0.0112594	0.954845
1	1791146	Affx-5851400	C	A	A	0.039565	0.00416658	0.00852058	0.624841
1	1791592	Affx-5852453	G	A	A	0.476696	-0.00781243	0.00331726	0.0185194
1	1803205	Affx-65546482	A	G	G	0.0199215	-0.0104926	0.0119428	0.379633
1	1815255	Affx-5906282	G	T	T	0.212946	0.012715	0.00406237	0.00174865
1	1832488	Affx-77403293	GAGA	-	-	0.0459932	-0.00642276	0.00790301	0.416392
1	1843736	Affx-5973740	G	A	A	0.126368	0.00117083	0.00499366	0.814625
1	1847791	Affx-5983227	G	A	A	0.0161475	0.00151042	0.0131614	0.908634
1	1857246	Affx-77575601	-	AA	AA	0.213924	0.0124532	0.00405424	0.00212914
1	1862253	Affx-6021159	A	G	G	0.0577245	-0.00237125	0.00709948	0.738377
1	1875121	Affx-6054239	G	A	A	0.0565214	-0.00652511	0.0071918	0.36425
1	1878215	Affx-6061971	C	A	A	0.085015	-0.00434426	0.00594144	0.46467
1	1878462	Affx-65547144	C	G	G	0.0177896	0.0174985	0.012578	0.164165
1	1881007	Affx-76041776	GA	-	-	0.137966	-0.00198467	0.00480998	0.679889
1	1881249	Affx-6069124	G	A	A	0.477573	0.00810634	0.00332743	0.0148426
1	1883470	Affx-6074678	A	G	G	0.0105565	0.000328449	0.0162485	0.983873
1	1898043	Affx-6113761	T	C	C	0.17773	0.00452583	0.00434293	0.29736
1	1903309	Affx-6126524	A	G	G	0.146479	-0.00343462	0.0046854	0.46353
1	1913410	Affx-6151245	G	A	A	0.0120715	0.0171055	0.0151993	0.260415
1	1914918	Affx-6154743	G	A	A	0.478347	-0.00293054	0.00332996	0.378832
1	1915143	Affx-6155321	G	A	A	0.184181	0.00225087	0.0042862	0.599485
1	1919475	Affx-6165296	A	G	G	0.188217	0.00550598	0.00425128	0.195275
1	1921045	Affx-6168814	A	G	G	0.337137	0.000910663	0.00351307	0.795465
1	1921955	Affx-6170868	T	C	C	0.187662	0.00489549	0.00425815	0.25028
1	1935584	Affx-6202872	G	A	A	0.332783	0.000751643	0.00352555	0.831172
1	1943398	Affx-6223622	G	A	A	0.373745	0.00559118	0.00343336	0.103424
1	1949922	Affx-6242429	C	T	T	0.099325	0.00765422	0.00554134	0.167191
1	1954082	Affx-76407759	AT	-	-	0.0237544	0.00425717	0.0108894	0.695838
1	1955580	Affx-6257395	G	A	A	0.154506	0.00461634	0.00458604	0.314125
1	1956930	Affx-6261266	G	A	A	0.15347	0.00593323	0.00460257	0.197361
1	1957014	Affx-6261501	G	A	A	0.17221	-0.00239069	0.00439328	0.586325
1	1959717	Affx-6269434	C	T	T	0.130711	0.00120107	0.00492381	0.807284
1	1960609	Affx-6271958	C	G	G	0.366664	0.00322974	0.00344455	0.348432
1	1961632	Affx-65547796	G	A	A	0.0584707	0.0074946	0.00706639	0.288874
1	1966030	Affx-6284633	A	G	G	0.239629	-0.00446959	0.00388504	0.249955
1	1969985	Affx-35299579	C	T	T	0.134025	-0.00130447	0.0048632	0.788521
1	1970034	Affx-6294568	G	C	C	0.123789	0.00198471	0.00503635	0.693525
1	1970314	Affx-6295209	C	T	T	0.0733862	-0.00113774	0.00635548	0.857925
1	1973956	Affx-6303402	G	T	T	0.0724982	-0.000698921	0.0063947	0.912967
1	1974046	Affx-6303672	C	T	T	0.0147237	-0.00076124	0.0138052	0.956026
1	1976107	Affx-65547910	G	A	A	0.021139	-0.00261223	0.0115597	0.821219
1	1977765	Affx-6312937	A	G	G	0.334572	-0.00402186	0.00352157	0.253429
1	1978797	Affx-6315389	T	C	C	0.333579	-0.00367648	0.00352049	0.296344
1	1981144	Affx-6321603	T	G	G	0.219672	-0.00494243	0.00400944	0.21769
1	1985148	Affx-6331747	G	T	T	0.332906	-0.00389304	0.00352323	0.269176
1	1985451	Affx-6332581	C	T	T	0.410487	-0.00256984	0.00337432	0.446308
1	1989803	Affx-6343888	A	G	G	0.287844	0.00563159	0.00366668	0.124569
1	1990864	Affx-6346397	T	C	C	0.397255	9.18518e-05	0.00339171	0.978395
1	1991761	Affx-6348278	C	T	T	0.339785	0.00346752	0.00349436	0.321044
1	1992068	Affx-6348886	C	T	T	0.116846	0.00148728	0.0051692	0.773562
1	1994282	Affx-6354096	G	A	A	0.138846	0.0103278	0.00480877	0.0317394
1	1999504	Affx-6366888	C	T	T	0.14457	0.0114006	0.00473182	0.0159816
1	2000742	Affx-6369892	G	C	C	0.254775	-0.00258808	0.00380955	0.496907
1	2003208	Affx-6376385	G	C	C	0.420613	-0.00310418	0.00336759	0.356644
1	2009834	Affx-6393824	C	T	T	0.409377	0.00234202	0.00337727	0.488018
1	2010594	Affx-6395872	C	A	A	0.272582	-0.00131459	0.00372742	0.724329
1	2015541	Affx-65548326	A	G	G	0.017189	-0.0242833	0.0127453	0.0567452
1	2021813	Affx-6424196	C	T	T	0.20729	0.00286883	0.00409688	0.483774
1	2033373	Affx-6453291	T	G	G	0.494224	0.00120128	0.00332361	0.717772
1	2035177	Affx-6457661	G	A	A	0.219484	-9.17824e-05	0.00401337	0.981755
1	2037520	Affx-6463059	A	G	G	0.255546	0.000532457	0.003805	0.888711
1	2038313	Affx-6464723	C	T	T	0.0171405	0.00068632	0.0127679	0.957132
1	2039412	Affx-6467497	A	C	C	0.0150279	-0.000636583	0.0136505	0.962805
1	2039950	Affx-6468918	G	C	C	0.279993	-0.00744835	0.00370272	0.0442651
1	2041023	Affx-6471946	T	C	C	0.013144	0.00713462	0.0145745	0.624467
1	2041664	Affx-35299698	C	A	A	0.0376583	0.00858926	0.00874184	0.325833
1	2045959	Affx-35299707	G	A	A	0.0675168	0.0154691	0.00660661	0.0192098
1	2046303	Affx-65548572	G	A	A	0.0212241	-0.00909005	0.0115841	0.43263
1	2047625	Affx-6488822	C	T	T	0.239562	0.00271323	0.0038881	0.485285
1	2051982	Affx-6499089	C	T	T	0.169507	0.000606294	0.00443234	0.891198
1	2052788	Affx-6501465	C	T	T	0.251234	0.00143041	0.00382029	0.708088
1	2054266	Affx-6505201	G	A	A	0.33634	-0.00450344	0.00350785	0.199208
1	2056364	Affx-6511433	A	G	G	0.185413	-0.000989759	0.00431462	0.818561
1	2056450	Affx-65548649	C	T	T	0.0178181	0.0103005	0.0126742	0.416384
1	2061187	Affx-6524088	A	G	G	0.143917	-0.00230624	0.0047317	0.625974
1	2062671	Affx-6528525	A	G	G	0.0188767	-0.011832	0.0122017	0.3322
1	2067069	Affx-6540701	C	T	T	0.210748	-3.56277e-06	0.00406785	0.999301
1	2068401	Affx-6544738	C	T	T	0.142498	-0.0023294	0.00474413	0.623422
1	2072017	Affx-6554531	C	T	T	0.083427	-0.00342294	0.00599123	0.56778
1	2080401	Affx-65548868	G	A	A	0.0184032	-0.0315722	0.012349	0.0105689
1	2082975	Affx-65548888	G	T	T	0.0160842	-0.00777439	0.0132188	0.556445
1	2087631	Affx-6583230	G	A	A	0.136195	-0.00167519	0.00484454	0.729502
1	2088904	Affx-6584659	C	T	T	0.0349675	0.00935118	0.00901966	0.299851
1	2089712	Affx-6585606	C	T	T	0.0385799	-0.00546155	0.00860488	0.525622
1	2092625	Affx-6589423	T	C	C	0.379496	-3.4975e-05	0.00341878	0.991838
1	2096339	Affx-65548995	C	A	A	0.0475334	-0.0141096	0.00778553	0.069943
1	2101935	Affx-6601872	A	G	G	0.0449612	0.00631651	0.00800934	0.430322
1	2109716	Affx-6611721	T	C	C	0.466873	-0.00147121	0.00332364	0.658019
1	2113523	Affx-6616599	C	T	T	0.047609	0.0127188	0.00776686	0.101512
1	2115098	Affx-6618503	G	A	A	0.124048	0.00159815	0.0050444	0.751384
1	2117290	Affx-6621373	A	G	G	0.343108	-0.00134668	0.00349647	0.700124
1	2124676	Affx-6629624	A	G	G	0.0268916	0.00549709	0.0102643	0.592269
1	2127182	Affx-35299846	C	T	T	0.0769088	-0.00384023	0.00622006	0.536975
1	2127922	Affx-6633970	G	A	A	0.027052	-0.0128174	0.0102407	0.210713
1	2137733	Affx-6685223	C	T	T	0.17875	0.0011217	0.00433249	0.79571
1	2138242	Affx-6685859	T	C	C	0.419538	0.0019448	0.00335736	0.562411
1	2146433	Affx-6695812	A	G	G	0.26904	-0.000108208	0.00374282	0.976936
1	2146878	Affx-6696374	G	A	A	0.0440666	0.00477482	0.00807252	0.554193
1	2153159	Affx-6704628	T	C	C	0.269364	7.42268e-05	0.00374237	0.984176
1	2153594	Affx-6705151	A	G	G	0.269154	0.00010874	0.00374178	0.976816
1	2158656	Affx-6711607	T	G	G	0.267849	-2.89596e-05	0.00374794	0.993835
1	2164614	Affx-65549622	G	A	A	0.0169593	0.0108172	0.0128418	0.399596
1	2179591	Affx-6750275	T	C	C	0.358713	0.00118618	0.00345703	0.731508
1	2182126	Affx-6785400	T	G	G	0.182631	7.69217e-05	0.00429636	0.985716
1	2184469	Affx-65549804	T	C	C	0.0167986	0.00542425	0.0129093	0.674352
1	2188394	Affx-6868351	G	A	A	0.0571443	0.000309735	0.00714642	0.96543
1	2198541	Affx-65549900	C	T	T	0.0111223	-0.0421973	0.0157967	0.00755699
1	2199655	Affx-7025683	C	T	T	0.0177038	0.0223124	0.0125903	0.0763632
1	2205929	Affx-7116936	T	C	C	0.366347	0.000617206	0.00343938	0.857582
1	2210292	Affx-65549965	G	A	A	0.019592	0.00256614	0.0119553	0.830045
1	2212668	Affx-7203327	G	A	A	0.0386768	-0.00605878	0.00859599	0.480912
1	2215527	Affx-7210732	T	C	C	0.143102	0.00934761	0.00475407	0.0492733
1	2216986	Affx-65550018	C	T	T	0.0178734	-0.0208821	0.0125827	0.0969976
1	2218878	Affx-65550029	G	A	A	0.015362	0.0132935	0.0134894	0.324389
1	2224487	Affx-65550075	G	A	A	0.0179562	0.00161889	0.0125181	0.897102
1	2233032	Affx-65550129	G	A	A	0.0185309	0.0196196	0.0123076	0.110915
1	2234182	Affx-7259204	C	T	T	0.171804	-0.004448	0.00440347	0.312444
1	2242065	Affx-7279089	T	C	C	0.201976	-0.00569995	0.00412545	0.167079
1	2254781	Affx-7309918	C	T	T	0.14646	0.00678122	0.00469301	0.148471
1	2257558	Affx-76078395	-	CTT	CTT	0.0327174	0.013906	0.0093165	0.135537
1	2262750	Affx-7331763	T	G	G	0.021418	-0.0083846	0.0115241	0.466876
1	2271477	Affx-7353789	C	T	T	0.0214298	-0.00787443	0.0114814	0.492812
1	2272231	Affx-65550442	C	A	A	0.0163349	0.00418174	0.0130542	0.748714
1	2274142	Affx-7360289	C	A	A	0.497016	0.000489873	0.00331291	0.882447
1	2276041	Affx-7365315	C	G	G	0.447997	-0.00297241	0.0033312	0.372237
1	2276290	Affx-65550484	C	T	T	0.0396075	-0.00630589	0.00850859	0.458621
1	2284470	Affx-7388416	A	C	C	0.359241	-0.00359399	0.00345234	0.297862
1	2284929	Affx-7389521	G	T	T	0.392622	0.00255198	0.00339217	0.451862
1	2284952	Affx-7389586	A	G	G	0.078407	0.00993576	0.00617507	0.107615
1	2288631	Affx-7399544	T	A	A	0.107577	0.00678964	0.00535235	0.204609
1	2290637	Affx-7405149	G	A	A	0.408208	0.00763504	0.00337993	0.0238887
1	2292427	Affx-7410322	C	T	T	0.441478	-0.00790462	0.00335036	0.0183088
1	2293703	Affx-7414039	T	C	C	0.049448	0.00670943	0.00764297	0.380022
1	2297862	Affx-7424615	C	T	T	0.071508	-0.0117578	0.00644119	0.0679419
1	2298114	Affx-7425421	T	C	C	0.158242	-0.000432796	0.00454096	0.924069
1	2298478	Affx-7426333	C	T	T	0.0929074	0.0110935	0.00572729	0.0527521
1	2301087	Affx-7434335	G	T	T	0.0653362	0.00035685	0.00671842	0.95764
1	2302522	Affx-7438885	G	A	A	0.0937296	0.0133919	0.00569111	0.0186173
1	2303580	Affx-7441419	T	C	C	0.0947793	0.0141959	0.00568074	0.0124573
1	2305258	Affx-7445339	G	A	A	0.142715	0.00479357	0.00473591	0.311457
1	2310341	Affx-65550777	C	T	T	0.0256787	-0.023091	0.0105625	0.0288076
1	2314194	Affx-7466775	T	C	C	0.410882	0.00172193	0.00338192	0.610643
1	2321888	Affx-7486208	C	T	T	0.123136	0.00636445	0.0050388	0.206559
1	2323070	Affx-7489384	C	T	T	0.04621	-0.0158031	0.00791238	0.0457977
1	2323077	Affx-7489405	A	G	G	0.39535	0.00577724	0.00340717	0.0899614
1	2324194	Affx-7491984	G	A	A	0.192608	-0.00038664	0.00420586	0.926755
1	2324572	Affx-7492795	G	A	A	0.413108	0.00182894	0.00337203	0.587554
1	2326256	Affx-7497105	G	A	A	0.219169	0.00372709	0.00400945	0.352592
1	2329738	Affx-7506485	C	T	T	0.257055	0.00137067	0.0038069	0.718812
1	2335858	Affx-7523911	C	T	T	0.019707	0.00404273	0.0119615	0.73538
1	2338442	Affx-7530504	A	G	G	0.148159	-0.0130046	0.0046709	0.00536683
1	2338659	Affx-7531128	G	A	A	0.45525	0.00668575	0.00333631	0.0450782
1	2339804	Affx-65550998	G	A	A	0.0201129	0.000939577	0.0118198	0.936641
1	2340235	Affx-7535418	T	C	C	0.126538	-0.0021682	0.00498146	0.663378
1	2341042	Affx-7537313	C	T	T	0.148461	-0.0139066	0.00467462	0.00293112
1	2342128	Affx-35300126	T	C	C	0.0756133	0.00486011	0.00627797	0.438841
1	2342466	Affx-7540753	C	T	T	0.391602	-0.0112962	0.00340523	0.000909056
1	2344911	Affx-7546563	C	A	A	0.0275988	0.00684233	0.010116	0.498797
1	2354688	Affx-7571105	G	C	C	0.0253276	-0.0145931	0.010601	0.168644
1	2355926	Affx-65551126	C	T	T	0.0136905	-0.00552939	0.0142668	0.698335
1	2357812	Affx-7579470	T	C	C	0.405694	0.00713858	0.00338231	0.0348113
1	2358041	Affx-7580004	A	G	G	0.186762	-0.0019974	0.00425722	0.638942
1	2360913	Affx-7587315	G	A	A	0.272528	0.00385379	0.0037225	0.300545
1	2362325	Affx-65551175	G	A	A	0.0212788	0.00022068	0.0114956	0.984684
1	2364119	Affx-7595728	G	A	A	0.0719182	-0.00642733	0.00643152	0.317627
1	2368188	Affx-7606848	T	C	C	0.42976	0.0052622	0.00335393	0.116658
1	2370170	Affx-7612531	T	G	G	0.442906	0.00137254	0.00333442	0.680614
1	2372073	Affx-7617843	G	A	A	0.115602	-0.000611471	0.00520752	0.906527
1	2374713	Affx-7624405	C	T	T	0.471095	0.00153501	0.00333077	0.644902
1	2380209	Affx-7638822	G	A	A	0.14358	-0.000994915	0.00473785	0.833674
1	2380956	Affx-7641079	T	C	C	0.138795	0.00510388	0.00480375	0.288021
1	2384241	Affx-7651724	G	A	A	0.266607	0.00296473	0.00375766	0.430122
1	2386204	Affx-65551369	G	A	A	0.0147156	0.00179119	0.0137809	0.896585
1	2387214	Affx-7659695	G	A	A	0.0556851	-0.00265817	0.00723174	0.713195
1	2393442	Affx-7676834	G	C	C	0.264542	-0.000690773	0.00376333	0.854364
1	2393932	Affx-7678143	G	A	A	0.168322	0.00185654	0.00444567	0.676236
1	2399700	Affx-7695457	G	A	A	0.0306967	0.00976725	0.00974061	0.31599
1	2400060	Affx-7696628	G	A	A	0.0189009	-0.0257014	0.0121862	0.0349412
1	2402822	Affx-7705044	G	T	T	0.121451	-0.000398874	0.00511182	0.937805
1	2404237	Affx-7708874	G	A	A	0.17193	-0.00246512	0.00440223	0.575499
1	2404771	Affx-7710138	C	T	T	0.383962	-0.00246991	0.00341605	0.469662
1	2405893	Affx-7713473	A	G	G	0.0140697	0.0111129	0.0140887	0.430243
1	2406687	Affx-7715782	C	A	A	0.275701	0.00271518	0.00371341	0.46467
1	2408166	Affx-65551572	G	A	A	0.0113263	0.0204977	0.0156743	0.190967
1	2408170	Affx-7719562	A	G	G	0.0607492	0.00010007	0.00695011	0.988512
1	2414527	Affx-7735346	T	G	G	0.0288244	0.00119076	0.00989491	0.904214
1	2419025	Affx-65551654	T	C	C	0.0483489	-0.00040119	0.00773957	0.958659
1	2419657	Affx-7747774	G	A	A	0.49208	0.00114741	0.00332058	0.729686
1	2420136	Affx-7748986	A	G	G	0.485618	6.13888e-05	0.00331911	0.985244
1	2420841	Affx-7751245	G	A	A	0.0946135	-0.00795911	0.00567317	0.160637
1	2422961	Affx-7758828	C	T	T	0.13794	-0.00324475	0.00481766	0.500622
1	2426371	Affx-7773156	C	T	T	0.260076	0.00555441	0.00379316	0.143108
1	2431388	Affx-7781474	C	T	T	0.317132	-0.000187416	0.00356254	0.958045
1	2434982	Affx-7786866	G	T	T	0.0265737	-0.00377984	0.0103119	0.713954
1	2442417	Affx-35300288	G	A	A	0.022361	0.00414662	0.0112289	0.711918
1	2442548	Affx-7807258	G	T	T	0.135015	0.0108352	0.00485223	0.0255478
1	2444607	Affx-35300290	G	A	A	0.0506388	0.00724216	0.00758135	0.339448
1	2445871	Affx-65551853	G	A	A	0.0306567	-0.0151462	0.00962103	0.115424
1	2448231	Affx-65551868	T	G	G	0.0369252	-0.0152005	0.00879089	0.0837898
1	2448266	Affx-7832269	G	A	A	0.126851	0.00232109	0.00498414	0.641434
1	2448945	Affx-7834217	C	T	T	0.171805	-0.00626177	0.00440644	0.155304
1	2452034	Affx-7841807	C	G	G	0.0140054	0.00762185	0.0141188	0.589311
1	2455662	Affx-7851206	T	C	C	0.182004	-5.00423e-05	0.00430708	0.99073
1	2461209	Affx-7864473	C	G	G	0.132294	0.00598767	0.00489566	0.221309
1	2463385	Affx-7869948	G	A	A	0.287857	-0.000362712	0.00366223	0.921106
1	2465735	Affx-7876593	G	A	A	0.236322	-0.00171095	0.00391617	0.662189
1	2470127	Affx-65552016	T	C	C	0.0359076	-0.0151027	0.00891514	0.0902583
1	2476671	Affx-7907663	G	C	C	0.0664501	0.00752567	0.00665502	0.25813
1	2480786	Affx-7919294	C	T	T	0.0189126	0.00472538	0.0121436	0.697183
1	2484918	Affx-7932029	A	G	G	0.234335	0.00171261	0.00392423	0.662532
1	2486244	Affx-7935717	C	A	A	0.0141227	-0.00508604	0.0140881	0.718088
1	2488826	Affx-65552151	T	C	C	0.0250736	-0.033542	0.0106163	0.00158073
1	2493326	Affx-7956491	A	G	G	0.499254	0.00426631	0.0033188	0.19862
1	2493455	Affx-7956778	T	C	C	0.456881	0.00274719	0.00333128	0.409563
1	2494226	Affx-65552203	G	A	A	0.0172391	0.00662894	0.0127417	0.602886
1	2500757	Affx-35300370	C	T	T	0.128514	0.00546792	0.00494574	0.268909
1	2509079	Affx-65552291	C	T	T	0.0142203	-0.0014265	0.0139961	0.918819
1	2515521	Affx-8013637	T	C	C	0.437475	0.00544426	0.00334102	0.103205
1	2521130	Affx-8029651	C	T	T	0.0353672	0.0159196	0.00896953	0.0759241
1	2521540	Affx-8030783	C	G	G	0.0273379	0.0128545	0.010144	0.205083
1	2521724	Affx-8031337	G	A	A	0.0668659	0.0127427	0.00662567	0.0544532
1	2523426	Affx-8036270	G	A	A	0.0129197	-0.0390607	0.0146792	0.00779256
1	2524424	Affx-8038715	A	C	C	0.0696336	-0.0129677	0.00650752	0.0462925
1	2524764	Affx-8039498	G	A	A	0.0251712	0.00276831	0.0105797	0.793583
1	2525377	Affx-8040965	T	C	C	0.350418	-0.00601049	0.00347496	0.0836933
1	2533854	Affx-77429198	G	-	-	0.0328591	0.000605033	0.00934508	0.948378
1	2535688	Affx-65552508	G	A	A	0.0341314	0.0139427	0.00915626	0.127822
1	2553309	Affx-65552646	C	T	T	0.465027	-0.00727439	0.00332834	0.0288469
1	2554296	Affx-65552649	G	A	A	0.0451918	0.00953963	0.00799656	0.232884
1	2569899	Affx-8134972	T	C	C	0.474638	-0.00799856	0.0033203	0.0159977
1	2570077	Affx-8135175	G	A	A	0.473817	-0.0078921	0.0033183	0.017391
1	2571341	Affx-8136775	T	C	C	0.469249	-0.00790628	0.00331805	0.017182
1	2572795	Affx-8138427	A	C	C	0.475919	-0.00788706	0.00331716	0.0174241
1	2574274	Affx-8140366	C	T	T	0.060198	0.0122349	0.00697618	0.0794655
1	2576003	Affx-65552896	C	T	T	0.0168684	-0.0141437	0.012934	0.274164
1	2581777	Affx-8151128	T	C	C	0.478403	-0.00767698	0.00331983	0.0207535
1	2582643	Affx-8152092	T	C	C	0.0467502	-0.00349194	0.00785533	0.656659
1	2584899	Affx-65552968	A	C	C	0.0182842	-0.00197478	0.0123544	0.873004
1	2595307	Affx-8170855	G	A	A	0.497757	-0.0050682	0.00331084	0.125823
1	2597658	Affx-8174160	C	T	T	0.495077	0.004149	0.00331392	0.210574
1	2597718	Affx-65553037	C	A	A	0.0182452	0.0066405	0.0124203	0.592893
1	2598902	Affx-76855164	G	-	-	0.489013	0.00443583	0.00331551	0.18093
1	2601669	Affx-8178885	C	T	T	0.0570265	0.0129117	0.00714767	0.0708543
1	2607961	Affx-8187725	C	T	T	0.49717	-0.00376229	0.00331239	0.256031
1	2609830	Affx-8189768	G	A	A	0.497095	-0.00387571	0.00331153	0.241854
1	2612793	Affx-65553121	A	G	G	0.0249191	0.00645828	0.0106327	0.543589
1	2622185	Affx-8208171	T	C	C	0.499676	0.00476653	0.00331278	0.1502
1	2629464	Affx-8216774	G	T	T	0.500711	0.00477242	0.0033151	0.149982
1	2633026	Affx-8221321	C	T	T	0.500254	0.00468048	0.00331057	0.157422
1	2639458	Affx-8228895	G	A	A	0.0263183	-0.0118672	0.0103377	0.250989
1	2640393	Affx-8230034	T	C	C	0.0354722	-0.0064137	0.00896442	0.474325
1	2643148	Affx-65553338	G	A	A	0.023386	0.00432701	0.0110209	0.6946
1	2651426	Affx-65553394	C	G	G	0.0222648	0.00622999	0.0112548	0.579894
1	2783104	Affx-8405671	C	A	A	0.0836	0.0045654	0.0060044	0.447051
1	2783189	Affx-35300579	C	T	T	0.0210233	0.00422241	0.0116041	0.715953
1	2788133	Affx-8412730	C	T	T	0.0488785	0.00966706	0.0077009	0.209366
1	2791775	Affx-8417555	C	T	T	0.0433345	0.0043668	0.00813667	0.591489
1	2791865	Affx-8417669	A	G	G	0.45446	-0.00326344	0.00333187	0.327353
1	2792599	Affx-8418725	A	C	C	0.454224	-0.00363258	0.00332489	0.274597
1	2792827	Affx-8418963	G	A	A	0.364416	-0.00513057	0.00344576	0.136502
1	2797592	Affx-8425480	T	C	C	0.0545412	0.00905267	0.00730038	0.214967
1	2805600	Affx-8434724	G	A	A	0.0247774	-0.00470614	0.0107104	0.660373
1	2805748	Affx-35300609	C	T	T	0.0168808	-0.00433345	0.0129092	0.737107
1	2806552	Affx-35300611	G	A	A	0.0564078	0.0123449	0.00718027	0.0855659
1	2810135	Affx-35300619	G	A	A	0.0326979	-0.0125894	0.00931371	0.176471
1	2816526	Affx-8449550	C	G	G	0.0708785	-0.00188345	0.00645836	0.77057
1	2818853	Affx-8452838	A	G	G	0.105217	-0.00125698	0.00540247	0.81602
1	2820985	Affx-8455301	G	T	T	0.0162094	-0.0174777	0.0131222	0.182887
1	2823206	Affx-65553881	C	T	T	0.0219603	0.00123884	0.0113369	0.912984
1	2823407	Affx-8458380	A	G	G	0.101487	-0.000302802	0.00549091	0.956022
1	2826754	Affx-8463025	C	T	T	0.0326648	0.00867134	0.00931067	0.351682
1	2828957	Affx-65553936	A	G	G	0.0124798	0.00137405	0.0149631	0.926834
1	2829243	Affx-8466817	A	G	G	0.112987	-0.000993498	0.00523522	0.849488
1	2830134	Affx-8467996	C	T	T	0.0120853	-0.0409325	0.0151594	0.00693181
1	2832877	Affx-8471844	C	T	T	0.0962742	-0.0133	0.00563	0.0181607
1	2834995	Affx-8474333	C	T	T	0.0284634	-0.0161489	0.00996943	0.105268
1	2836711	Affx-8476554	C	T	T	0.0619606	0.00204915	0.00688191	0.765887
1	2838206	Affx-8478706	C	T	T	0.0474183	-0.000889728	0.00780287	0.909218
1	2838714	Affx-65554025	C	T	T	0.0294271	0.00603993	0.00981239	0.538198
1	2841167	Affx-8482979	G	A	A	0.477034	-0.00827603	0.00333215	0.0130037
1	2844810	Affx-8485044	C	A	A	0.457044	-0.00529759	0.00333674	0.112366
1	2846345	Affx-8487095	T	C	C	0.200016	0.00470879	0.00415089	0.256627
1	2848434	Affx-8489463	G	A	A	0.0375247	0.00193915	0.00873895	0.824394
1	2857488	Affx-8501776	A	G	G	0.419733	-0.00594071	0.00336549	0.0775342
1	2869834	Affx-8518927	G	A	A	0.0417507	-0.000647723	0.00829566	0.937765
1	2871331	Affx-8520811	T	C	C	0.122506	0.000960119	0.00506384	0.84962
1	2876280	Affx-65554336	C	A	A	0.0152009	0.024237	0.0135589	0.0738518
1	2881291	Affx-8533265	T	C	C	0.486108	-0.00385126	0.00332195	0.24632
1	2882315	Affx-8534539	G	T	T	0.113665	-0.00794494	0.00523155	0.12885
1	2887085	Affx-8541001	C	T	T	0.0133167	0.0234745	0.0144462	0.104171
1	2895249	Affx-8551866	G	A	A	0.216311	-0.000550874	0.00402882	0.891242
1	2899537	Affx-8556862	C	T	T	0.0201245	-0.00722902	0.0118086	0.540418
1	2900856	Affx-8558474	T	C	C	0.327015	-0.00120665	0.00353691	0.732984
1	2906008	Affx-8565604	G	A	A	0.0107431	-0.0246441	0.0160684	0.125104
1	2912986	Affx-8574916	A	G	G	0.328569	0.00345237	0.00352372	0.32721
1	2918587	Affx-35300820	C	G	G	0.0274824	-0.00395732	0.0100989	0.695164
1	2924136	Affx-8590755	A	G	G	0.494703	0.00425597	0.0033163	0.199372
1	2924936	Affx-8591846	G	A	A	0.0192025	-0.00693151	0.0121457	0.568205
1	2925754	Affx-8593200	G	A	A	0.419145	0.00309641	0.00336843	0.35797
1	2928150	Affx-8596793	G	A	A	0.0748314	0.00410949	0.0063061	0.514616
1	2932392	Affx-65554847	G	A	A	0.0413612	0.0115648	0.00833094	0.165084
1	2942162	Affx-35300869	G	A	A	0.0702842	0.00755104	0.00648819	0.244501
1	2945275	Affx-8619975	G	A	A	0.445891	0.00501114	0.0033352	0.132969
1	2946131	Affx-8621149	C	T	T	0.102988	-0.00182723	0.00545527	0.737665
1	2951178	Affx-8627235	T	C	C	0.482033	0.00477105	0.00331555	0.150155
1	2951890	Affx-65555032	G	A	A	0.0474431	0.00856309	0.00779859	0.272192
1	2959186	Affx-8638557	G	A	A	0.0805237	0.00665383	0.00610559	0.275806
1	2962859	Affx-8643241	G	A	A	0.154581	0.00399022	0.00459354	0.385035
1	2962895	Affx-8643261	G	C	C	0.119314	0.00176628	0.00510383	0.729291
1	2963075	Affx-8643463	G	A	A	0.0551607	0.00896025	0.00726161	0.217234
1	2966088	Affx-8646920	A	G	G	0.237105	-0.00260076	0.00389146	0.503927
1	2966476	Affx-8647362	C	T	T	0.313617	-0.000211546	0.00356893	0.952734
1	2969791	Affx-8651087	G	A	A	0.182074	0.00693045	0.00429258	0.106417
1	2969901	Affx-8651228	C	T	T	0.0120926	0.0261595	0.0151554	0.0843341
1	2970338	Affx-8651782	G	A	A	0.0752705	0.00848836	0.00629224	0.177332
1	2970656	Affx-8652208	G	T	T	0.115639	-0.00223248	0.00518942	0.667052
1	2978346	Affx-8661239	A	G	G	0.181796	0.00250174	0.00430566	0.561217
1	2979301	Affx-8662382	G	A	A	0.496754	-0.00696153	0.00332762	0.0364362
1	2981312	Affx-8664758	G	A	A	0.252304	-0.000860322	0.00380791	0.821256
1	2984424	Affx-8668342	G	C	C	0.0233664	-0.0113051	0.011004	0.304248
1	2985564	Affx-8669795	T	C	C	0.0972837	0.00761774	0.00559812	0.173589
1	2988322	Affx-65555370	G	T	T	0.0212035	-0.00767599	0.0115452	0.506137
1	2989041	Affx-8674706	T	C	C	0.241967	-0.000925732	0.00387783	0.81132
1	2993832	Affx-8681126	T	C	C	0.245558	-0.00405311	0.00386259	0.294029
1	3003066	Affx-8693667	C	T	T	0.408115	-0.00173233	0.00337276	0.607514
1	3005530	Affx-65555552	C	T	T	0.0211848	0.0247054	0.0115368	0.0322391
1	3006180	Affx-8698013	G	A	A	0.249608	-0.00275997	0.0038393	0.472221
1	3008975	Affx-8702209	T	G	G	0.19649	-0.000593933	0.00417978	0.887004
1	3014763	Affx-8710019	C	A	A	0.465925	-0.000708062	0.00332781	0.831506
1	3015335	Affx-8710836	G	C	C	0.0235738	-0.00465215	0.0109634	0.671323
1	3015511	Affx-35300985	G	A	A	0.0171581	-0.00425252	0.0128055	0.739826
1	3016114	Affx-8712057	G	A	A	0.0216832	-0.0213002	0.0114013	0.0617315
1	3020225	Affx-8717930	C	T	T	0.0172747	-0.0210199	0.012752	0.0992792
1	3024052	Affx-8723736	A	G	G	0.199108	0.00751472	0.0041545	0.0704815
1	3032464	Affx-8736469	C	T	T	0.432973	0.0017987	0.00334733	0.591024
1	3033311	Affx-65555809	G	C	C	0.0493279	0.00437649	0.00767494	0.568522
1	3034680	Affx-8739727	T	C	C	0.433249	0.00147876	0.00334772	0.65869
1	3053934	Affx-65555960	T	C	C	0.0218046	0.0153804	0.0113514	0.175438
1	3059734	Affx-8776667	C	T	T	0.0228364	0.00606008	0.0111107	0.58546
1	3064202	Affx-65556028	C	T	T	0.0130703	-0.0148217	0.0145906	0.309707
1	3064270	Affx-8782820	G	A	A	0.195157	0.0108468	0.00418374	0.00952619
1	3066817	Affx-8786368	G	A	A	0.0232333	0.00426474	0.0110393	0.699257
1	3067399	Affx-8787156	G	A	A	0.165956	-0.00572598	0.00444808	0.197994
1	3071911	Affx-65556053	C	T	T	0.0149452	-0.0341998	0.013687	0.0124658
1	3078885	Affx-8801933	A	G	G	0.163908	0.00438941	0.00447446	0.326598
1	3079992	Affx-8803404	C	G	G	0.0335312	0.0263265	0.00924179	0.00439123
1	3080038	Affx-8803451	C	T	T	0.101765	-0.00195106	0.00547212	0.721432
1	3081458	Affx-8805493	C	T	T	0.02396	0.0371095	0.0108809	0.000648501
1	3082068	Affx-8806370	G	A	A	0.108401	0.00566098	0.00532494	0.287735
1	3082928	Affx-8807481	C	T	T	0.0788548	0.00514864	0.006157	0.403029
1	3083253	Affx-65556147	G	A	A	0.0158869	-0.00624665	0.0132733	0.637914
1	3083326	Affx-8808012	G	C	C	0.358993	0.00333475	0.00345086	0.333869
1	3084345	Affx-8809295	G	T	T	0.0864885	-0.00934999	0.00589815	0.112913
1	3084718	Affx-8809723	C	A	A	0.32162	0.00139916	0.00354372	0.69297
1	3085149	Affx-8810234	C	T	T	0.0236061	-0.000666193	0.0109217	0.951361
1	3085284	Affx-8810411	G	T	T	0.0312772	0.0100828	0.00953374	0.290245
1	3087668	Affx-8813412	A	G	G	0.132973	0.00970852	0.00490117	0.0476087
1	3090063	Affx-8816491	C	T	T	0.100587	0.00873258	0.00552161	0.113759
1	3091007	Affx-78671309	TC	-	-	0.191661	0.00237781	0.00422084	0.573197
1	3093763	Affx-8821389	A	G	G	0.485737	0.00406528	0.0033287	0.221982
1	3096958	Affx-8821896	T	C	C	0.0666327	-0.00112387	0.00663261	0.865445
1	3097557	Affx-79132059	TTC	-	-	0.10331	0.001899	0.0054396	0.727011
1	3097801	Affx-65556276	G	A	A	0.0600675	0.00936628	0.00705609	0.184377
1	3098129	Affx-8822040	A	G	G	0.0992654	0.00564486	0.00553669	0.30795
1	3100700	Affx-8822423	G	T	T	0.0143745	0.0112511	0.0139374	0.419515
1	3102956	Affx-8822737	C	A	A	0.0906597	-0.0139818	0.00579234	0.0157865
1	3103682	Affx-8822808	C	A	A	0.292553	0.0023534	0.00366451	0.520735
1	3110777	Affx-8823764	T	C	C	0.407071	-0.00481999	0.0033779	0.153605
1	3112423	Affx-8823963	G	A	A	0.143511	-0.00659124	0.00473405	0.163832
1	3114320	Affx-8824184	T	C	C	0.475718	-0.00213253	0.0033237	0.521126
1	3115160	Affx-8824282	G	A	A	0.0145478	-0.00665991	0.0138419	0.630417
1	3118744	Affx-65556438	G	A	A	0.0128509	-0.000646733	0.0147584	0.965047
1	3121585	Affx-8825177	G	A	A	0.0115828	-0.028249	0.0155181	0.0687009
1	3122059	Affx-8825243	G	A	A	0.382983	-0.00486913	0.0034188	0.154383
1	3130738	Affx-65556539	G	A	A	0.0370645	-0.000568735	0.00879027	0.948412
1	3130899	Affx-8826334	G	A	A	0.257945	0.00633561	0.0037889	0.0944959
1	3131178	Affx-8826364	C	T	T	0.278122	-0.00240354	0.00371344	0.517468
1	3131301	Affx-8826372	T	C	C	0.0286358	-0.0142194	0.00994222	0.152662
1	3132879	Affx-8826543	G	A	A	0.0184546	0.0142329	0.0123226	0.24808
1	3133525	Affx-65556558	G	A	A	0.0403267	0.00888914	0.00843457	0.291933
1	3134348	Affx-8826749	G	A	A	0.0430818	-0.0078886	0.00816992	0.334263
1	3135185	Affx-8826876	T	C	C	0.280507	0.00750716	0.00368642	0.0417078
1	3136831	Affx-65556577	T	C	C	0.0241138	0.0160207	0.0108034	0.138094
1	3141097	Affx-8827661	C	T	T	0.29678	0.00323715	0.0036352	0.373197
1	3141186	Affx-8827675	C	T	T	0.0555749	0.00824851	0.00722208	0.253404
1	3141669	Affx-8827735	T	C	C	0.0186626	-0.00602587	0.0124565	0.628562
1	3141885	Affx-8827768	G	A	A	0.0841785	-0.00201548	0.00596972	0.735652
1	3144849	Affx-8828252	G	T	T	0.112231	-0.00395458	0.00525244	0.451509
1	3145751	Affx-35301173	A	G	G	0.110782	4.20722e-05	0.00528315	0.993646
1	3145931	Affx-8828440	G	A	A	0.194969	-0.00801275	0.00418422	0.0554952
1	3146121	Affx-8828460	G	C	C	0.108348	0.00345299	0.0053378	0.517701
1	3146281	Affx-8828501	C	T	T	0.226962	-0.00548055	0.00396006	0.166374
1	3146311	Affx-8828505	G	T	T	0.148072	0.00236069	0.00467687	0.613729
1	3148023	Affx-76291496	TTTGAGG	-	-	0.447807	0.000684238	0.00334064	0.837711
1	3153810	Affx-8829565	A	G	G	0.0933208	-0.00500555	0.00570538	0.380303
1	3156392	Affx-8829948	C	T	T	0.200586	-0.00265753	0.00414913	0.521847
1	3157975	Affx-8830194	C	T	T	0.0137498	-0.0100575	0.0142841	0.481369
1	3162725	Affx-8830913	C	T	T	0.0687308	0.0140373	0.0065894	0.0331499
1	3164291	Affx-8831126	A	C	C	0.478848	-0.00271152	0.00332598	0.414929
1	3164677	Affx-8831206	C	T	T	0.144203	-0.00180871	0.00471996	0.701568
1	3166817	Affx-8831480	G	T	T	0.0941376	-0.00383109	0.00569292	0.500976
1	3167148	Affx-8831551	T	C	C	0.419524	0.00444016	0.00336154	0.186546
1	3172986	Affx-8832463	C	T	T	0.0390962	0.0121069	0.00856916	0.157704
1	3175023	Affx-8832793	C	T	T	0.142963	-0.00275932	0.00473716	0.560242
1	3177326	Affx-8833164	G	A	A	0.207937	-0.00220204	0.00409765	0.590999
1	3184512	Affx-8834489	G	A	A	0.019318	0.0157606	0.0123447	0.201708
1	3186748	Affx-8834796	G	T	T	0.336745	-0.000582518	0.00351769	0.868474
1	3188066	Affx-8834959	G	A	A	0.170214	-0.0024405	0.00442286	0.581091
1	3189202	Affx-8835184	C	T	T	0.0837092	0.000399663	0.00599458	0.946844
1	3189273	Affx-8835192	C	T	T	0.172359	-0.00124504	0.00439628	0.77702
1	3189833	Affx-8835275	T	C	C	0.0838531	-0.000666017	0.00599416	0.911528
1	3192587	Affx-8835611	A	G	G	0.418417	-0.000111004	0.00337019	0.973725
1	3193217	Affx-8835678	C	T	T	0.0422151	-0.0100176	0.00825567	0.22497
1	3194171	Affx-8842916	C	T	T	0.380458	-0.000875018	0.00342449	0.798323
1	3195217	Affx-8856178	G	A	A	0.0144125	0.0182187	0.0139531	0.191654
1	3198388	Affx-8897218	G	A	A	0.0524535	-0.00672042	0.00747622	0.368703
1	3198476	Affx-8898251	G	A	A	0.128048	0.0106884	0.00496916	0.0314817
1	3199157	Affx-8907978	C	G	G	0.478314	0.0080223	0.00331881	0.0156406
1	3199796	Affx-35301278	C	T	T	0.0168996	-0.031924	0.0128655	0.0130893
1	3200253	Affx-8921143	G	A	A	0.428841	0.00320962	0.00335166	0.338255
1	3201114	Affx-8932519	G	C	C	0.379298	0.000261515	0.00342079	0.939062
1	3203165	Affx-8959603	G	A	A	0.0119776	0.00458058	0.0152586	0.764027
1	3203518	Affx-78791818	T	-	-	0.19569	-0.00136148	0.00417621	0.744418
1	3203844	Affx-8969301	G	T	T	0.0113506	-0.029168	0.0156094	0.0616769
1	3204139	Affx-8973254	C	T	T	0.0375491	-0.00240765	0.0087179	0.782415
1	3206074	Affx-8994251	A	G	G	0.095149	0.00186293	0.00565083	0.741647
1	3207591	Affx-9012708	A	G	G	0.0875629	-0.00059106	0.00587909	0.919919
1	3207939	Affx-9014189	G	A	A	0.0107292	0.0142485	0.0160915	0.375906
1	3213086	Affx-9014824	G	A	A	0.0851502	0.000162341	0.00594319	0.978208
1	3213452	Affx-9014875	T	C	C	0.458744	-0.00551136	0.00333993	0.098916
1	3216743	Affx-9015254	T	G	G	0.088038	0.00243475	0.00586622	0.678109
1	3217065	Affx-9015286	C	T	T	0.031837	0.0167196	0.00946957	0.0774619
1	3217573	Affx-35301304	T	C	C	0.100939	0.00215665	0.00550389	0.695176
1	3220635	Affx-9015738	T	C	C	0.452863	-0.00196638	0.00333577	0.555538
1	3221221	Affx-9015818	C	T	T	0.0204795	-0.0117333	0.0116948	0.315723
1	3223683	Affx-9016116	G	A	A	0.0909863	0.00246237	0.00577814	0.669997
1	3224426	Affx-9016211	C	T	T	0.271761	-0.000613238	0.00372691	0.869304
1	3226893	Affx-76124990	-	T	T	0.079222	-0.00729514	0.00614791	0.235385
1	3229994	Affx-9017105	G	A	A	0.368257	0.00079748	0.00344142	0.816748
1	3231261	Affx-9017337	A	G	G	0.266042	-0.00478132	0.00375661	0.2031
1	3232581	Affx-9017640	G	A	A	0.348646	-0.00246731	0.00348468	0.478919
1	3234132	Affx-9017898	G	A	A	0.222461	-0.00716251	0.00398859	0.0725362
1	3238031	Affx-65557453	C	T	T	0.034098	-0.00417676	0.00915681	0.648292
1	3238298	Affx-9018537	G	A	A	0.49682	0.00185992	0.00332038	0.575377
1	3240647	Affx-9019034	A	T	T	0.23583	-0.00689305	0.00391466	0.0782692
1	3241050	Affx-9019112	G	T	T	0.173834	-0.0109833	0.00437596	0.0120769
1	3246743	Affx-9019972	A	G	G	0.0151141	-0.00464277	0.0135847	0.732528
1	3247150	Affx-9020032	G	A	A	0.037162	0.00379245	0.00877446	0.665586
1	3248703	Affx-9020223	A	C	C	0.355387	-0.00680654	0.00346724	0.0496361
1	3251368	Affx-9020524	G	A	A	0.0222036	0.00791665	0.0112669	0.482278
1	3251898	Affx-9020627	T	C	C	0.40425	-0.00437659	0.00337946	0.195302
1	3259682	Affx-65557625	C	T	T	0.0131405	-0.00562616	0.014567	0.699329
1	3262152	Affx-9022039	C	T	T	0.0127306	-0.0239267	0.0147812	0.105509
1	3264851	Affx-9022411	G	A	A	0.194256	-0.0104939	0.00420057	0.0124834
1	3268291	Affx-9022875	G	T	T	0.206495	-0.0117337	0.00410418	0.0042507
1	3271225	Affx-9023363	G	A	A	0.0728083	-0.00932805	0.00639809	0.144858
1	3274484	Affx-9027716	G	A	A	0.0646276	-0.013368	0.00674795	0.047588
1	3278075	Affx-9034227	C	T	T	0.0132996	0.0282298	0.0144812	0.0512484
1	3292940	Affx-9056792	G	A	A	0.243716	-0.00899696	0.003868	0.0200197
1	3293067	Affx-9057008	G	A	A	0.458928	0.00182749	0.00332924	0.58306
1	3293203	Affx-9057208	T	C	C	0.313236	0.00492567	0.00356695	0.167306
1	3295629	Affx-9060458	G	A	A	0.287006	0.00595939	0.00365953	0.10343
1	3301655	Affx-65557949	G	C	C	0.0437409	-0.00206855	0.00813108	0.799187
1	3303214	Affx-65557959	G	A	A	0.0298162	-0.00213806	0.00977763	0.826908
1	3303386	Affx-9071587	A	G	G	0.295333	0.00370246	0.00362841	0.307535
1	3309463	Affx-65558020	G	C	C	0.0213289	0.00743795	0.0114827	0.517146
1	3311566	Affx-65558039	C	T	T	0.0260251	0.00705825	0.0104202	0.498178
1	3317266	Affx-9091344	G	A	A	0.243799	-0.0126854	0.00386211	0.00102157
1	3318062	Affx-9092814	C	T	T	0.0507012	-0.0114714	0.00756859	0.129606
1	3320645	Affx-9097185	A	G	G	0.0256844	0.0203199	0.0104605	0.0520729
1	3321085	Affx-9097820	G	A	A	0.0226623	0.00782686	0.0111574	0.482996
1	3325005	Affx-65558131	G	A	A	0.0114545	-0.0101116	0.0155965	0.516778
1	3331534	Affx-9113652	A	G	G	0.27918	-0.000563563	0.00370049	0.878955
1	3332158	Affx-9114701	T	C	C	0.110072	-0.000105203	0.00529198	0.984139
1	3335236	Affx-9119535	G	C	C	0.0849836	-0.000337087	0.00595548	0.954863
1	3335540	Affx-9119934	T	C	C	0.117462	-0.00369789	0.00514117	0.471975
1	3338975	Affx-9125251	G	A	A	0.165921	0.000437932	0.0044601	0.921782
1	3340801	Affx-9127937	G	T	T	0.257561	-0.0027607	0.00379974	0.467503
1	3342619	Affx-9130637	A	G	G	0.0991483	-0.00606723	0.00555777	0.274981
1	3342936	Affx-9131127	G	C	C	0.0949633	0.0034148	0.00565336	0.545825
1	3346669	Affx-9136314	G	A	A	0.0156233	0.000931591	0.0133947	0.944553
1	3347626	Affx-9137446	C	A	A	0.165109	-0.00386941	0.00448251	0.388015
1	3348554	Affx-65558320	C	T	T	0.0189087	0.0179586	0.0121959	0.140885
1	3348616	Affx-65558321	G	A	A	0.0154815	0.00883009	0.0135167	0.513582
1	3354727	Affx-9147378	G	A	A	0.422325	-0.0072449	0.0033604	0.0310879
1	3355977	Affx-9149185	G	A	A	0.494425	0.00151701	0.0033197	0.647691
1	3355997	Affx-9149213	C	T	T	0.0511802	0.0111616	0.00752456	0.137983
1	3356191	Affx-9149441	G	A	A	0.0800501	-0.00200055	0.00613924	0.744529
1	3356624	Affx-9150145	C	T	T	0.0400961	0.0051942	0.00846336	0.539396
1	3358585	Affx-9153066	C	T	T	0.31211	-0.00538506	0.00358542	0.133116
1	3361037	Affx-35301545	G	A	A	0.0237182	-0.0214859	0.010968	0.0501184
1	3361182	Affx-9156357	T	C	C	0.322593	0.00444884	0.00355444	0.210707
1	3362952	Affx-35301547	C	T	T	0.0723704	-0.0114634	0.00640591	0.0735344
1	3363689	Affx-9160112	G	A	A	0.0233429	-0.0198127	0.0110113	0.0719715
1	3366964	Affx-9164721	A	G	G	0.323676	0.00957738	0.00355128	0.00699989
1	3369064	Affx-9168215	A	G	G	0.326115	0.00879323	0.00354071	0.0130119
1	3373407	Affx-9173647	T	C	C	0.29253	0.0115138	0.00364701	0.00159402
1	3374356	Affx-65558538	A	G	G	0.0209505	0.0177171	0.0115954	0.126529
1	3377858	Affx-9179800	A	G	G	0.0277277	-0.0108473	0.0101077	0.283197
1	3382768	Affx-9187104	G	A	A	0.0149266	0.00183765	0.0136815	0.893153
1	3384243	Affx-9189208	T	C	C	0.422226	0.00327617	0.00335858	0.329331
1	3385022	Affx-9190551	G	A	A	0.0132157	-0.0014686	0.0145448	0.919574
1	3386882	Affx-9192973	T	C	C	0.0343911	0.00734431	0.00913798	0.421564
1	3391934	Affx-9200258	T	C	C	0.0275811	0.00271948	0.010133	0.788409
1	3403912	Affx-9216305	G	A	A	0.0167122	0.00116749	0.0129404	0.928112
1	3406913	Affx-9220066	A	G	G	0.0134722	0.00488567	0.0144239	0.73482
1	3408473	Affx-9222142	T	C	C	0.334648	0.00285853	0.00351423	0.41598
1	3411300	Affx-65558822	T	C	C	0.0155087	0.0139653	0.0134234	0.29817
1	3414629	Affx-9229801	G	A	A	0.0296916	-0.00685115	0.00981009	0.484942
1	3416878	Affx-9232619	C	A	A	0.0153133	0.00165849	0.0135568	0.902633
1	3417346	Affx-9233174	T	C	C	0.019948	0.00935158	0.0118476	0.429924
1	3419636	Affx-9236672	T	C	C	0.0143034	0.0048277	0.0139626	0.729524
1	3419809	Affx-9236927	G	A	A	0.0582378	0.00238938	0.00708766	0.736028
1	3420277	Affx-9237502	T	C	C	0.0329465	-0.0151712	0.00930337	0.102951
1	3421423	Affx-9238936	C	T	T	0.0428517	-0.00686271	0.00817798	0.401375
1	3424195	Affx-9241996	G	A	A	0.311691	-0.00502537	0.00358114	0.160532
1	3424976	Affx-9243124	T	C	C	0.414689	-0.00250876	0.00337098	0.456743
1	3425966	Affx-9244567	G	A	A	0.230622	0.00295915	0.00393558	0.452114
1	3426240	Affx-9245036	T	G	G	0.488736	0.00234795	0.00332839	0.480543
1	3427651	Affx-9247012	G	A	A	0.466226	0.00304606	0.00332782	0.360018
1	3428516	Affx-65558961	C	A	A	0.0119291	0.00243096	0.0152441	0.8733
1	3435003	Affx-9256513	C	T	T	0.0119583	0.00548034	0.0153268	0.720668
1	3436015	Affx-9257748	C	T	T	0.215569	0.00294394	0.00404035	0.466226
1	3436752	Affx-9258712	C	T	T	0.107372	-0.00512723	0.00535097	0.33797
1	3436954	Affx-9259025	C	T	T	0.0623448	0.0032815	0.00686838	0.632815
1	3437385	Affx-9259572	G	A	A	0.217765	0.00284351	0.00403039	0.48049
1	3439964	Affx-9262195	C	T	T	0.0435211	0.00619537	0.00814075	0.446639
1	3443472	Affx-9265653	A	C	C	0.346252	0.00416829	0.00348902	0.23221
1	3444841	Affx-65559083	G	A	A	0.0223062	-0.00694942	0.0112914	0.538252
1	3446243	Affx-9269367	A	G	G	0.292091	-0.00345658	0.00365246	0.343961
1	3447923	Affx-9271553	C	T	T	0.138969	0.00397144	0.00479584	0.407615
1	3448173	Affx-9271830	C	T	T	0.233144	0.00144732	0.0039401	0.713372
1	3449750	Affx-9273907	G	A	A	0.0436142	0.00525231	0.00812316	0.517902
1	3455177	Affx-9280489	G	T	T	0.0195538	-0.00454769	0.0119985	0.704671
1	3458598	Affx-65559176	T	C	C	0.0134339	-0.00163225	0.0145275	0.910542
1	3463493	Affx-9291024	G	A	A	0.149805	0.00501154	0.0046427	0.280391
1	3463746	Affx-35301703	G	A	A	0.0270822	-0.00924158	0.010254	0.367446
1	3464152	Affx-76096851	-	TG	TG	0.369029	0.00407172	0.00343699	0.236147
1	3472709	Affx-9303439	C	T	T	0.374793	0.00145319	0.00343743	0.672475
1	3482420	Affx-9316529	C	T	T	0.0299834	-0.00195862	0.00973442	0.840538
1	3484161	Affx-9319030	T	C	C	0.375002	0.00174115	0.0034385	0.612599
1	3485543	Affx-9320782	A	C	C	0.0571342	-0.00197997	0.00714898	0.781812
1	3487663	Affx-9323245	C	T	T	0.331896	0.00135436	0.00353217	0.701397
1	3488169	Affx-65559418	C	T	T	0.0272092	0.0142112	0.0102065	0.163814
1	3490981	Affx-9327500	C	T	T	0.16866	-0.00446467	0.00443682	0.314283
1	3491116	Affx-9327674	G	A	A	0.0506836	-0.00257413	0.00757538	0.734007
1	3492970	Affx-9330327	C	T	T	0.0385896	0.00313541	0.00859975	0.715415
1	3493846	Affx-35301749	C	T	T	0.051641	-0.00367668	0.00750091	0.624018
1	3495690	Affx-9333491	G	A	A	0.0418525	-0.00323643	0.00828478	0.696058
1	3500647	Affx-35301765	G	A	A	0.050852	0.000592331	0.00755153	0.937479
1	3502994	Affx-65559566	T	C	C	0.0282663	0.00882323	0.0100347	0.379255
1	3505333	Affx-9345525	A	G	G	0.271497	0.00292289	0.00373702	0.43413
1	3507824	Affx-9348510	G	A	A	0.0504042	0.00448137	0.00758683	0.554738
1	3508084	Affx-9348771	A	G	G	0.086595	-0.000295862	0.00591444	0.960104
1	3511044	Affx-65559624	C	T	T	0.017285	-0.0022403	0.0127679	0.860715
1	3520316	Affx-9365049	G	A	A	0.139986	1.40546e-05	0.00478648	0.997657
1	3523881	Affx-9369292	G	A	A	0.134305	-0.00166046	0.00487453	0.733375
1	3525138	Affx-9370948	C	T	T	0.0607595	0.00448584	0.00696234	0.519381
1	3527114	Affx-65559750	A	G	G	0.0160764	-0.0173825	0.0131789	0.187184
1	3528430	Affx-65559760	G	A	A	0.0575537	-0.00335631	0.00711251	0.637007
1	3528789	Affx-9375985	C	G	G	0.118921	-0.00593718	0.00511112	0.245391
1	3533378	Affx-9381650	A	G	G	0.203208	-0.000835358	0.00412913	0.839676
1	3538028	Affx-9386970	G	T	T	0.406305	0.000928714	0.0033862	0.783882
1	3540554	Affx-65559832	C	T	T	0.0524316	-0.00160724	0.00744597	0.829102
1	3541333	Affx-9390572	C	T	T	0.0929056	0.00212341	0.00570631	0.709807
1	3544115	Affx-65559872	T	G	G	0.0784534	-0.00548636	0.00617838	0.374545
1	3546469	Affx-9397372	G	C	C	0.224889	0.00684405	0.00397078	0.0847806
1	3550331	Affx-9402584	C	T	T	0.0167725	0.0403811	0.0129782	0.00186204
1	3550507	Affx-9402770	-	G	G	0.0486544	0.0260813	0.00770954	0.000717152
1	3556781	Affx-9411199	C	T	T	0.0210277	0.00314218	0.0115458	0.785508
1	3562771	Affx-9419304	T	G	G	0.279488	0.00629993	0.00369915	0.0885554
1	3563227	Affx-9419916	C	A	A	0.0304392	-0.00765305	0.00965155	0.427817
1	3563585	Affx-9420417	C	T	T	0.0350636	-0.00917521	0.00902146	0.309135
1	3564451	Affx-9421561	C	T	T	0.0513803	-0.000481086	0.00753399	0.949085
1	3574579	Affx-65560124	G	A	A	0.0172513	0.0312468	0.0127584	0.0143219
1	3578661	Affx-35301896	G	A	A	0.0612062	-0.00318574	0.00692779	0.645625
1	3578977	Affx-9439938	C	T	T	0.395088	0.00301269	0.00339205	0.374454
1	3579252	Affx-9440188	G	A	A	0.0877769	-0.00453724	0.00587314	0.439795
1	3579417	Affx-9440349	C	T	T	0.282406	0.00519705	0.00368553	0.158506
1	3582176	Affx-9443302	C	T	T	0.344967	0.0040777	0.00347826	0.241063
1	3582586	Affx-9443916	C	T	T	0.36587	-0.00481371	0.00344962	0.162888
1	3582732	Affx-9444118	C	G	G	0.0702412	-0.000524557	0.00649904	0.93567
1	3584445	Affx-65560210	G	A	A	0.0327303	0.00409391	0.00935247	0.661578
1	3587509	Affx-9450652	C	T	T	0.370332	-0.00330701	0.00343615	0.335841
1	3587696	Affx-9450817	C	T	T	0.0162093	0.0116687	0.0131925	0.376433
1	3589752	Affx-65560261	T	G	G	0.0153289	0.00451636	0.0135277	0.738486
1	3589933	Affx-9453273	A	G	G	0.355992	0.000214001	0.00346402	0.95074
1	3590116	Affx-9453587	G	A	A	0.0381308	0.00674536	0.00866111	0.436092
1	3594069	Affx-9458102	C	A	A	0.402308	-0.00640068	0.00338384	0.0585532
1	3595183	Affx-65560307	C	A	A	0.0155296	0.0111672	0.0133931	0.404396
1	3595370	Affx-9459585	A	G	G	0.384335	8.25728e-06	0.00341169	0.998069
1	3595952	Affx-9460325	C	T	T	0.0175232	0.00834866	0.012648	0.509205
1	3596236	Affx-9460670	C	T	T	0.0762229	0.00677311	0.00623717	0.277513
1	3600715	Affx-9466095	T	C	C	0.123288	-5.01691e-05	0.00503883	0.992056
1	3602870	Affx-9468621	A	G	G	0.478951	-0.00131362	0.0033243	0.692727
1	3603975	Affx-9469628	T	C	C	0.0142634	0.0139372	0.0140057	0.319682
1	3604667	Affx-9470089	G	A	A	0.0360721	0.0192194	0.0089353	0.0314812
1	3609456	Affx-9475024	G	A	A	0.0743581	-0.00732515	0.006326	0.246888
1	3609709	Affx-35301971	A	G	G	0.0177378	-0.00548854	0.012535	0.66149
1	3613731	Affx-9479293	A	C	C	0.0193629	0.00599945	0.0120171	0.617609
1	3616479	Affx-9482420	T	C	C	0.0207244	-0.00842776	0.0116555	0.469636
1	3617959	Affx-9484266	G	A	A	0.0164954	0.00522686	0.013011	0.687887
1	3619114	Affx-9485666	A	G	G	0.358622	6.44411e-05	0.00346193	0.985149
1	3623460	Affx-9490523	T	G	G	0.3953	-0.000884955	0.0033973	0.794488
1	3623514	Affx-65560511	G	C	C	0.0106742	0.0169469	0.0160946	0.292362
1	3632969	Affx-9501362	G	A	A	0.0210464	0.000772045	0.011544	0.946679
1	3639108	Affx-9508685	C	T	T	0.369001	0.00328821	0.00343985	0.339117
1	3649252	Affx-9521469	C	A	A	0.114359	0.00808019	0.00521337	0.121168
1	3654319	Affx-9527149	C	T	T	0.333262	-0.000369408	0.00352224	0.916472
1	3656210	Affx-9528955	G	A	A	0.24377	-0.000455714	0.00387236	0.906318
1	3657889	Affx-9530434	C	T	T	0.0427212	0.00667798	0.00818529	0.414587
1	3658541	Affx-9531237	G	-	-	0.292233	-0.00102393	0.00365528	0.779383
1	3658582	Affx-9531292	G	A	A	0.0469961	-0.00371743	0.00783748	0.635276
1	3659365	Affx-9532147	G	A	A	0.142137	0.00418978	0.00475721	0.378469
1	3663264	Affx-9536128	T	A	A	0.315364	-0.00229931	0.00357124	0.51968
1	3664470	Affx-9537237	C	-	-	0.191473	-0.00188905	0.00420867	0.653542
1	3664563	Affx-9537298	T	C	C	0.347195	0.00071225	0.00349527	0.838529
1	3666876	Affx-35302066	A	C	C	0.074419	-0.00558888	0.00633142	0.377387
1	3668567	Affx-9541876	C	T	T	0.0763442	-0.00595157	0.00625239	0.341156
1	3670136	Affx-9543650	G	A	A	0.324939	0.00319973	0.00354317	0.366491
1	3670736	Affx-9544316	C	T	T	0.0173669	-0.0182341	0.0127541	0.152814
1	3670941	Affx-9544521	T	C	C	0.204924	-0.00643057	0.0041108	0.117746
1	3673316	Affx-9546756	C	G	G	0.495681	3.02854e-05	0.00332295	0.992728
1	3673458	Affx-9546895	G	A	A	0.0837587	0.00149512	0.00598693	0.802796
1	3675954	Affx-9550095	C	A	A	0.0459228	0.00190133	0.00792048	0.810289
1	3676243	Affx-9550548	G	A	A	0.0174833	-0.0171063	0.0126534	0.176404
1	3677541	Affx-9552391	A	G	G	0.27982	-0.00157763	0.00369574	0.669468
1	3680453	Affx-9555719	G	A	A	0.125412	0.00891136	0.00500919	0.0752411
1	3680660	Affx-9556026	G	A	A	0.194737	-0.00258337	0.00418668	0.537205
1	3682335	Affx-9558082	C	T	T	0.0184117	0.0183395	0.0123142	0.136412
1	3685090	Affx-9561607	G	A	A	0.0644631	0.0104481	0.00674701	0.121491
1	3686472	Affx-9563175	T	C	C	0.252374	0.00105474	0.00381902	0.78241
1	3687383	Affx-9564169	T	C	C	0.326009	-0.00156863	0.00353279	0.657029
1	3690791	Affx-9567691	G	A	A	0.0227363	-0.0163993	0.0111043	0.139719
1	3690956	Affx-9567921	G	A	A	0.398326	-0.000206941	0.00339326	0.95137
1	3691042	Affx-9568029	C	A	A	0.0274788	0.0124233	0.0101534	0.221119
1	3692129	Affx-9569367	G	A	A	0.0101598	0.00440988	0.0165208	0.789524
1	3692481	Affx-9569716	A	G	G	0.403586	0.00107598	0.00338502	0.750587
1	3697206	Affx-9575921	C	T	T	0.0523114	-0.005263	0.00745928	0.48046
1	3697256	Affx-9576013	T	C	C	0.108857	-0.00128528	0.00532447	0.809253
1	3700458	Affx-9580230	A	-	-	0.415227	-0.00166107	0.00336802	0.621881
1	3705742	Affx-9586962	G	T	T	0.454183	0.00315726	0.00332808	0.342787
1	3711886	Affx-77909965	AT	-	-	0.0337206	-0.00771871	0.00919528	0.401234
1	3712099	Affx-9595298	G	A	A	0.444235	0.00244864	0.00333803	0.463219
1	3714318	Affx-35302144	C	T	T	0.0960236	0.00364132	0.00563258	0.517973
1	3718901	Affx-9604864	G	C	C	0.314081	0.00109408	0.00357286	0.759439
1	3719066	Affx-9606001	T	C	C	0.223088	-0.00194531	0.00399392	0.62621
1	3719417	Affx-9606395	G	A	A	0.21822	-0.00135717	0.00405417	0.737807
1	3721049	Affx-9608323	G	T	T	0.444045	0.00253436	0.00333653	0.447508
1	3722110	Affx-9609668	T	C	C	0.465608	0.00289438	0.00332825	0.384499
1	3724138	Affx-65561313	C	G	G	0.0576185	0.0098498	0.00712274	0.166707
1	3729727	Affx-9620550	G	A	A	0.287331	-0.00207604	0.00367232	0.571857
1	3732998	Affx-9624842	G	A	A	0.252258	-0.00288736	0.00383149	0.451098
1	3734467	Affx-9626605	C	T	T	0.247675	-0.00206102	0.00384741	0.592174
1	3738887	Affx-9631949	G	-	-	0.251451	-0.00339208	0.00383248	0.376111
1	3739112	Affx-65561431	C	T	T	0.0188726	-0.00888573	0.0122051	0.466594
1	3743178	Affx-9636362	C	T	T	0.251575	-0.00246875	0.00383316	0.519543
1	3746281	Affx-9640119	A	G	G	0.304759	-0.00341025	0.00361325	0.345264
1	3746564	Affx-9640451	G	A	A	0.050545	-0.00534337	0.00757682	0.480671
1	3754089	Affx-52347855	TGTC	-	-	0.265727	-0.00186844	0.00376666	0.619862
1	3763769	Affx-9661829	C	T	T	0.129878	-0.00576001	0.00495697	0.245236
1	3764165	Affx-9662412	C	T	T	0.192011	-0.00135246	0.00422268	0.748753
1	3764499	Affx-9662843	A	G	G	0.0210072	0.00450144	0.0115864	0.697638
1	3765117	Affx-9663687	G	A	A	0.284786	0.00287173	0.00367454	0.434497
1	3765506	Affx-9664175	A	C	C	0.314377	0.00241022	0.00358058	0.50086
1	3770539	Affx-65561738	G	A	A	0.0192653	0.0020374	0.0120988	0.866272
1	3773833	Affx-9674123	A	G	G	0.0866349	0.00743107	0.00589502	0.207467
1	3779972	Affx-9682711	A	G	G	0.13333	-0.00103161	0.00488594	0.83278
1	3780101	Affx-9682838	G	A	A	0.0357437	0.00551091	0.00893864	0.537548
1	3784560	Affx-9688608	G	A	A	0.0999203	0.00107321	0.00554188	0.846447
1	3787146	Affx-9692471	G	A	A	0.285386	-0.00124143	0.00367892	0.735782
1	3792848	Affx-9701160	T	C	C	0.0372185	0.00159991	0.00875727	0.855037
1	3799904	Affx-9710232	G	A	A	0.129975	-0.00047385	0.00493842	0.923559
1	3803650	Affx-9714758	G	A	A	0.0542142	-0.00623978	0.00732675	0.394413
1	3807842	Affx-65562063	G	A	A	0.0465846	-0.00779318	0.00788166	0.322775
1	3808243	Affx-77108167	-	C	C	0.0349557	0.00643507	0.00901954	0.475563
1	3816143	Affx-9730777	C	T	T	0.440384	0.000484694	0.00334492	0.884786
1	3816416	Affx-65562149	C	T	T	0.0220922	0.00672166	0.0112732	0.551007
1	3825421	Affx-9742868	T	C	C	0.0378399	0.00625418	0.0086737	0.470879
1	3828629	Affx-9747252	T	C	C	0.16675	0.00424501	0.00445283	0.340425
1	3829920	Affx-9748984	T	C	C	0.0916172	-0.00150038	0.00575009	0.794146
1	3839311	Affx-9761624	T	G	G	0.48358	0.00227393	0.00332891	0.494554
1	3839662	Affx-35302282	C	T	T	0.0115898	0.00286509	0.0155079	0.853425
1	3839898	Affx-65562361	C	T	T	0.0367901	0.00774765	0.00880659	0.378993
1	3841185	Affx-9763966	G	A	A	0.0411339	0.00765126	0.00834822	0.359399
1	3854172	Affx-9781729	T	C	C	0.315633	-0.000454785	0.00357281	0.898711
1	3854236	Affx-9781805	G	A	A	0.173658	0.00118169	0.00437811	0.787232
1	3866714	Affx-9796900	A	C	C	0.391909	0.00158276	0.0033997	0.641533
1	3867316	Affx-9797612	C	T	T	0.0104742	0.0366539	0.0164037	0.0254518
1	3867339	Affx-9797646	C	T	T	0.120386	0.00136326	0.00509224	0.788921
1	3870416	Affx-76453266	G	-	-	0.155217	0.000819246	0.00458945	0.858325
1	3871935	Affx-9803724	A	G	G	0.146052	0.0109336	0.00471368	0.0203659
1	3873250	Affx-9805419	A	C	C	0.124943	0.00770823	0.00502682	0.125174
1	3873437	Affx-9805646	C	T	T	0.176655	0.000889304	0.00433857	0.837591
1	3875746	Affx-9808720	C	T	T	0.0732913	-0.00384423	0.00638586	0.547181
1	3879978	Affx-9814214	G	A	A	0.378704	0.00538272	0.00342377	0.115915
1	3881485	Affx-9816223	A	G	G	0.378947	0.0052993	0.00342654	0.121975
1	3883678	Affx-9819102	A	G	G	0.312438	0.00307464	0.0035791	0.390313
1	3885264	Affx-9820699	G	A	A	0.366827	-0.00275265	0.00343557	0.423004
1	3888305	Affx-65562812	T	C	C	0.0130129	0.010222	0.0146476	0.485264
1	3892964	Affx-9829834	C	T	T	0.044006	-0.00538378	0.00807963	0.505195
1	3894012	Affx-9831174	G	A	A	0.0182081	0.0227296	0.0123913	0.0666087
1	3895246	Affx-9832837	T	C	C	0.0460356	-0.00489118	0.00790804	0.536242
1	3898178	Affx-9836396	C	T	T	0.403893	-0.0015756	0.00338165	0.641269
1	3902760	Affx-9841548	A	G	G	0.253713	0.0016781	0.0038197	0.660425
1	3904945	Affx-9844405	C	T	T	0.0258187	0.00521136	0.0104579	0.61826
1	3905719	Affx-9845299	C	T	T	0.0451005	-3.17647e-05	0.0079942	0.99683
1	3908147	Affx-35302363	G	C	C	0.0390896	-0.00108739	0.00857464	0.899087
1	3908961	Affx-9849696	C	T	T	0.178653	-0.000985786	0.0043313	0.819961
1	3914992	Affx-9856614	G	A	A	0.207624	0.00349655	0.00409456	0.393133
1	3916039	Affx-9858034	G	A	A	0.161821	0.00201566	0.00450375	0.654478
1	3918975	Affx-9861849	A	C	C	0.203549	-0.000251957	0.00412766	0.951326
1	3924314	Affx-9868552	G	A	A	0.424398	0.000751092	0.00336506	0.823378
1	3924464	Affx-9868726	C	G	G	0.409129	-0.00237824	0.0033707	0.48046
1	3928040	Affx-9873153	C	A	A	0.166308	-0.00188334	0.00446688	0.673301
1	3935585	Affx-9952542	C	T	T	0.153891	-0.00900577	0.00459747	0.0501315
1	3935713	Affx-9952726	G	A	A	0.114215	0.000523772	0.00521334	0.919973
1	3935847	Affx-9952911	T	C	C	0.254179	0.00599884	0.00381409	0.115765
1	3936075	Affx-9953183	T	C	C	0.108593	0.00532558	0.00532571	0.317324
1	3936188	Affx-9953380	G	A	A	0.032898	-0.00189772	0.00930101	0.838328
1	3937641	Affx-77863588	T	-	-	0.138466	-0.00505332	0.00481165	0.293615
1	3937985	Affx-65563227	G	A	A	0.012354	0.00670879	0.0150172	0.655063
1	3938521	Affx-9956410	G	A	A	0.126793	-0.00508427	0.00499028	0.308284
1	3940897	Affx-9959268	C	A	A	0.255913	0.00302294	0.00380702	0.427171
1	3942540	Affx-9961176	T	C	C	0.308866	-0.00428555	0.00359196	0.232833
1	3942760	Affx-9961413	C	T	T	0.0545552	0.00150994	0.00731277	0.836416
1	3942898	Affx-9961602	G	A	A	0.212426	0.000228641	0.00405182	0.955
1	3942994	Affx-35302402	T	G	G	0.179979	-0.00321263	0.00431776	0.456846
1	3944203	Affx-9963394	G	A	A	0.0129758	0.0248768	0.0146576	0.0896619
1	3945658	Affx-9965301	A	G	G	0.221322	-0.00269993	0.0039979	0.499463
1	3946728	Affx-9966858	C	T	T	0.283266	0.00199311	0.00368387	0.588482
1	3946948	Affx-9967102	A	G	G	0.234458	0.00257038	0.00391637	0.51162
1	3947498	Affx-9967765	C	A	A	0.0612401	-0.0128247	0.00692891	0.0641862
1	3947992	Affx-9968518	A	G	G	0.243614	-0.00114027	0.00385641	0.767474
1	3948609	Affx-9969246	G	T	T	0.0429243	-0.0050514	0.0081767	0.536721
1	3949333	Affx-79308094	-	C	C	0.0913911	-0.00776556	0.00575298	0.177071
1	3949795	Affx-9970935	C	T	T	0.499112	0.0028857	0.0033182	0.384488
1	3950351	Affx-9971685	C	T	T	0.016828	-0.00710076	0.0129323	0.582958
1	3950683	Affx-9972206	G	A	A	0.46574	0.00360762	0.00332668	0.278167
1	3951579	Affx-9973492	G	A	A	0.047544	-0.0143923	0.00781604	0.0655666
1	3954031	Affx-9976503	T	C	C	0.0772326	-0.00512312	0.00620382	0.408919
1	3955322	Affx-9978268	T	C	C	0.212831	-0.00391676	0.00405258	0.333803
1	3955901	Affx-9978884	T	C	C	0.0767874	-0.00374354	0.00622339	0.54749
1	3956647	Affx-65563405	G	A	A	0.0322371	-0.0153438	0.00938663	0.102125
1	3956975	Affx-9980388	C	A	A	0.0792993	-0.00189918	0.00613287	0.75681
1	3957077	Affx-9980561	T	C	C	0.221399	-0.00162649	0.00399914	0.684221
1	3957137	Affx-9980630	T	G	G	0.0769318	2.49247e-05	0.00622803	0.996807
1	3957978	Affx-9981916	A	G	G	0.0712288	0.00584844	0.00644862	0.364445
1	3961489	Affx-9986623	G	A	A	0.124265	-0.00206405	0.00503171	0.681654
1	3963326	Affx-9988609	T	C	C	0.439556	-0.00209483	0.00334991	0.53175
1	3971259	Affx-50032274	G	A	A	0.0150321	-0.0155333	0.0137035	0.256994
1	3972469	Affx-10001505	T	C	C	0.0274947	-0.0282315	0.0101379	0.00535736
1	3972702	Affx-10001833	C	T	T	0.128181	-0.00350466	0.00496152	0.479961
1	3973999	Affx-10003480	T	C	C	0.329449	-0.00136499	0.00353404	0.699319
1	3976893	Affx-10007066	C	T	T	0.284223	0.00114057	0.00367274	0.756144
1	3986610	Affx-65563653	C	G	G	0.0187924	0.00573952	0.0122514	0.639442
1	3993621	Affx-65563707	C	T	T	0.0152927	0.014219	0.0135219	0.293008
1	3994912	Affx-10031069	A	C	C	0.346069	-0.00164824	0.00349442	0.637157
1	3995220	Affx-10031342	G	C	C	0.167619	-0.002446	0.00444532	0.582155
1	3995718	Affx-10031928	G	C	C	0.0564492	0.00635292	0.00719892	0.377517
1	3996204	Affx-10032482	C	T	T	0.133824	-0.00276591	0.00487104	0.570152
1	3996296	Affx-10032591	A	G	G	0.437618	-0.00536439	0.00334814	0.109113
1	4001521	Affx-35302482	T	C	C	0.0282656	0.00605193	0.00999582	0.544884
1	4001548	Affx-10038445	G	A	A	0.307159	-0.00491491	0.00360238	0.172459
1	4004377	Affx-10041543	G	T	T	0.151356	-0.0096856	0.00462988	0.0364421
1	4004416	Affx-65563823	G	A	A	0.028712	-0.00130108	0.00999277	0.896407
1	4004972	Affx-10042336	T	C	C	0.07508	-0.00290768	0.00629803	0.644311
1	4010335	Affx-10048560	G	A	A	0.199171	0.00167373	0.00415315	0.686947
1	4012933	Affx-78102827	-	T	T	0.160414	-0.00380668	0.00451806	0.399483
1	4016738	Affx-10057255	G	T	T	0.198798	0.00203604	0.00415828	0.624394
1	4017231	Affx-10057949	T	G	G	0.441066	-0.00188408	0.00333914	0.572591
1	4020182	Affx-10062617	T	C	C	0.0131682	-0.0141531	0.0145535	0.330811
1	4025444	Affx-10069833	A	G	G	0.228624	0.0029795	0.0039511	0.450794
1	4028810	Affx-65564034	G	A	A	0.0272662	-0.0069752	0.0101836	0.493381
1	4029553	Affx-10075214	C	T	T	0.0147138	0.0094977	0.0137532	0.489828
1	4031638	Affx-10078023	C	T	T	0.0347406	-0.00928673	0.00903476	0.304003
1	4032503	Affx-10079122	T	C	C	0.180062	-0.00262231	0.00431248	0.543138
1	4034165	Affx-10081543	G	A	A	0.0343556	-0.00203949	0.0090996	0.822657
1	4044697	Affx-10089224	A	G	G	0.300773	-0.00175539	0.00361629	0.627385
1	4046522	Affx-10089596	T	G	G	0.0108169	0.018922	0.0160103	0.237261
1	4047106	Affx-10089677	T	C	C	0.111408	-0.00202209	0.00527831	0.701651
1	4047622	Affx-10089786	T	C	C	0.0204442	0.00444557	0.0117065	0.704129
1	4048222	Affx-10089856	T	C	C	0.476392	-0.00235466	0.00332069	0.478272
1	4049339	Affx-10089983	G	A	A	0.126681	-0.000949512	0.00498986	0.849083
1	4051127	Affx-10090250	G	A	A	0.0602149	-0.0121087	0.00698595	0.0830452
1	4052690	Affx-10090491	C	T	T	0.118799	-0.000566689	0.00513341	0.912098
1	4056544	Affx-10091017	C	T	T	0.109303	-0.0025412	0.00532218	0.633025
1	4059563	Affx-10091332	A	G	G	0.0690631	0.000412374	0.00654376	0.949752
1	4060927	Affx-10091484	C	T	T	0.477857	0.00093065	0.00331889	0.779164
1	4063144	Affx-10091805	A	T	T	0.484016	0.0034087	0.00331693	0.304108
1	4068094	Affx-10092850	T	C	C	0.320378	-0.00112715	0.00355395	0.751127
1	4071256	Affx-10093331	A	G	G	0.382258	-0.000484515	0.00341577	0.887201
1	4071354	Affx-10093365	G	A	A	0.0295088	0.00799692	0.0098566	0.417179
1	4071829	Affx-65564396	C	A	A	0.0160441	0.00197658	0.0132098	0.881057
1	4074194	Affx-10093798	G	A	A	0.0617607	0.0011703	0.00689091	0.865142
1	4076809	Affx-10094134	C	T	T	0.0301411	0.0096283	0.00969213	0.32051
1	4079470	Affx-10094502	G	A	A	0.0477875	-0.00335242	0.00777833	0.666473
1	4079871	Affx-10094557	T	C	C	0.232133	0.00105323	0.00393385	0.788903
1	4085555	Affx-10095194	T	C	C	0.371391	0.00116551	0.00343432	0.734332
1	4085968	Affx-10095225	C	A	A	0.088735	0.000752544	0.00583403	0.897364
1	4090969	Affx-10095850	C	A	A	0.139189	0.00198992	0.00480352	0.678682
1	4091089	Affx-10095866	C	T	T	0.067236	0.00232656	0.00661858	0.725199
1	4092868	Affx-10096123	C	A	A	0.0507701	0.00872364	0.00756098	0.248595
1	4093027	Affx-10096134	G	T	T	0.349274	0.00240765	0.00348114	0.489173
1	4098480	Affx-10096986	C	T	T	0.0354647	-0.00792518	0.00897335	0.377134
1	4098493	Affx-10096993	G	A	A	0.0276635	-0.00125526	0.0100717	0.900815
1	4098895	Affx-10097068	T	G	G	0.455397	-0.00398926	0.00334763	0.233394
1	4105963	Affx-10098281	C	A	A	0.0816795	-0.00077047	0.00606473	0.898908
1	4108292	Affx-65564685	C	T	T	0.0122601	0.0260346	0.015032	0.0832858
1	4108614	Affx-10098612	G	A	A	0.0233986	-0.0114732	0.0109555	0.294986
1	4108825	Affx-10098684	A	C	C	0.0665105	-0.00502102	0.00666369	0.451157
1	4109493	Affx-10098771	T	C	C	0.278545	0.00089349	0.0036992	0.80914
1	4109988	Affx-10098828	C	T	T	0.113811	0.00140534	0.00522505	0.787959
1	4110189	Affx-10098870	C	A	A	0.451043	0.00361957	0.00334048	0.278568
1	4111726	Affx-10099132	C	T	T	0.0672439	-0.000188232	0.00663561	0.977369
1	4112557	Affx-10099221	C	T	T	0.162534	0.000415505	0.00449008	0.92627
1	4117792	Affx-65564773	G	A	A	0.0297327	-0.00277067	0.00975341	0.776356
1	4118930	Affx-10100034	G	A	A	0.161424	7.36032e-05	0.00450385	0.986961
1	4122946	Affx-10100627	A	G	G	0.351463	-7.12945e-05	0.00346741	0.983596
1	4126063	Affx-10101126	A	G	G	0.0368864	0.0014818	0.00880293	0.866324
1	4126249	Affx-10101138	T	C	C	0.450281	0.0015912	0.00332925	0.632691
1	4127434	Affx-10101238	G	A	A	0.0675591	-0.00182298	0.00662084	0.783056
1	4130923	Affx-10101630	T	C	C	0.036289	0.00300299	0.00887122	0.73498
1	4133491	Affx-10101987	G	A	A	0.276473	0.00652962	0.00370512	0.0780166
1	4135477	Affx-10102218	C	T	T	0.447834	0.00341576	0.00333506	0.305744
1	4140109	Affx-10103184	G	A	A	0.064326	-0.00235663	0.00676299	0.727495
1	4143503	Affx-10140406	T	C	C	0.283598	0.00930108	0.00368059	0.0115031
1	4147283	Affx-10183533	C	T	T	0.267149	0.01046	0.00374246	0.00519144
1	4150208	Affx-10183952	C	T	T	0.0180289	-0.0225844	0.0124577	0.0698515
1	4152566	Affx-10184311	C	T	T	0.0391028	0.00166402	0.00856533	0.845962
1	4156463	Affx-65565146	G	T	T	0.0126548	-0.00541752	0.0148964	0.716097
1	4156802	Affx-10184964	C	T	T	0.0612339	-0.00572082	0.00690609	0.40746
1	4157700	Affx-65565164	T	A	A	0.0264892	-0.0226627	0.0103366	0.0283462
1	4160815	Affx-10185701	G	T	T	0.0712201	-0.00481068	0.00645159	0.455875
1	4162346	Affx-10185886	C	T	T	0.267975	0.0105176	0.00373869	0.00490591
1	4162624	Affx-10185905	C	T	T	0.02868	-0.00148546	0.00993953	0.881199
1	4163499	Affx-10186022	C	A	A	0.125123	-0.00760835	0.00502191	0.129766
1	4165027	Affx-10186191	C	T	T	0.0340424	0.000784065	0.00916811	0.931847
1	4165347	Affx-10186221	C	T	T	0.0383979	0.0227204	0.00864842	0.00861189
1	4167574	Affx-10186507	G	A	A	0.482472	-0.00320965	0.00332768	0.334781
1	4170403	Affx-10186892	T	C	C	0.0938095	0.00438491	0.00569772	0.441544
1	4171234	Affx-10186997	G	A	A	0.0259958	-0.00223746	0.0104064	0.829761
1	4171269	Affx-10187002	A	G	G	0.127389	-0.00743232	0.00497986	0.135576
1	4171947	Affx-10187102	G	A	A	0.100394	0.00250224	0.00552279	0.650495
1	4172555	Affx-35302743	T	C	C	0.0165615	0.000940468	0.0129823	0.94225
1	4172635	Affx-10187182	G	A	A	0.245461	0.0138624	0.00385251	0.000320435
1	4173668	Affx-10187297	T	C	C	0.167195	-0.000569618	0.00444099	0.89794
1	4174732	Affx-10187441	A	G	G	0.364539	0.00940014	0.00344544	0.00636711
1	4174962	Affx-10187461	C	T	T	0.0633887	0.0057869	0.00680024	0.394779
1	4178590	Affx-10187866	T	G	G	0.0611122	-0.00708371	0.00691792	0.305853
1	4178968	Affx-10187902	G	A	A	0.250064	-0.00785377	0.00384102	0.0408848
1	4180367	Affx-10188034	G	A	A	0.237926	0.0131997	0.00389804	0.000708719
1	4180611	Affx-65565382	G	A	A	0.0273374	0.00528104	0.0102017	0.604696
1	4192014	Affx-10189328	A	G	G	0.0224537	0.000563389	0.0111924	0.959854
1	4194248	Affx-77295242	G	-	-	0.0440602	0.00945922	0.00808111	0.241787
1	4194623	Affx-10189669	T	C	C	0.235835	-0.00771679	0.00391349	0.0486291
1	4201687	Affx-10190500	A	G	G	0.01568	0.00351846	0.0133257	0.791753
1	4203003	Affx-10190625	G	T	T	0.105295	0.00279999	0.0054127	0.604947
1	4204531	Affx-10190820	G	A	A	0.0159016	-0.000117377	0.0132396	0.992926
1	4205548	Affx-10190943	G	A	A	0.0121326	-0.000820382	0.0151443	0.956799
1	4208191	Affx-10191278	C	T	T	0.339937	-0.00506499	0.0035042	0.148346
1	4211855	Affx-10191725	G	A	A	0.332872	-0.00280219	0.00352268	0.426341
1	4214769	Affx-65565771	C	T	T	0.0222688	0.00565719	0.0112478	0.614994
1	4217542	Affx-10192544	A	G	G	0.0688542	0.00968511	0.00655788	0.139713
1	4218271	Affx-10192637	A	C	C	0.272653	-0.00650996	0.00372211	0.0802927
1	4218933	Affx-10192732	G	A	A	0.0263091	-0.0125678	0.0103802	0.225994
1	4219126	Affx-10192747	G	A	A	0.172805	-0.00291233	0.00438861	0.50694
1	4220110	Affx-10192877	C	T	T	0.171223	-0.0034666	0.00440071	0.430852
1	4222940	Affx-10199058	G	A	A	0.0489886	-0.00478779	0.00767533	0.532767
1	4228345	Affx-10209819	C	T	T	0.0143075	-0.0174508	0.0139491	0.210922
1	4229875	Affx-10213189	C	T	T	0.06036	0.0129845	0.00695791	0.0620212
1	4231202	Affx-10216142	C	T	T	0.480544	0.00818125	0.00332301	0.0138173
1	4233472	Affx-65565940	C	T	T	0.0127248	0.00536376	0.0147743	0.71657
1	4233940	Affx-10220877	A	G	G	0.0144181	-0.0106648	0.0139288	0.443877
1	4234207	Affx-10221381	G	C	C	0.0938682	0.00186778	0.0056936	0.742875
1	4243687	Affx-10235535	G	A	A	0.0205351	0.0203558	0.0117033	0.0819787
1	4254300	Affx-10249902	T	C	C	0.15591	0.00646455	0.00457063	0.157256
1	4255144	Affx-10251374	G	T	T	0.374777	0.00137895	0.00341611	0.686462
1	4256235	Affx-10253061	G	C	C	0.0309914	0.0201422	0.0095793	0.0354951
1	4256724	Affx-10253732	T	C	C	0.393743	0.000779593	0.00339094	0.818166
1	4257191	Affx-10254565	C	T	T	0.35189	7.123e-05	0.00347577	0.98365
1	4267575	Affx-10269602	C	T	T	0.227848	-0.00163454	0.00394636	0.678736
1	4274541	Affx-10278927	C	A	A	0.412267	0.00295131	0.00336452	0.380386
1	4278352	Affx-10283685	A	C	C	0.254088	0.000246862	0.00381637	0.948425
1	4281783	Affx-10288306	C	T	T	0.417301	0.00296516	0.00336895	0.378783
1	4282975	Affx-10289875	A	G	G	0.161156	0.00794228	0.00450875	0.078151
1	4300661	Affx-10312788	T	C	C	0.0924915	0.00778409	0.00571993	0.173556
1	4301475	Affx-10313679	A	G	G	0.436903	-0.0026501	0.00334694	0.428481
1	4303586	Affx-10316460	-	T	T	0.216628	0.00177857	0.0040265	0.658696
1	4304178	Affx-65566546	C	G	G	0.0128041	0.0191276	0.0148175	0.196748
1	4307862	Affx-10321768	C	T	T	0.13229	0.00669448	0.00489248	0.171214
1	4307920	Affx-10321824	A	G	G	0.336375	-0.00235295	0.00350876	0.502481
1	4307966	Affx-10321884	A	G	G	0.452963	0.00471432	0.00332762	0.156566
1	4308654	Affx-65566590	G	T	T	0.0278729	-0.015927	0.0101093	0.115145
1	4310014	Affx-10324521	C	T	T	0.285482	-0.00174147	0.00367674	0.635752
1	4310325	Affx-10324859	A	G	G	0.192088	-0.0041725	0.00420395	0.320946
1	4311889	Affx-10326836	C	T	T	0.134224	-0.00366421	0.00487064	0.451868
1	4316768	Affx-76198951	-	A	A	0.127984	0.00109849	0.0049764	0.825294
1	4316972	Affx-10333412	C	T	T	0.0397205	0.000479945	0.00849752	0.954959
1	4320135	Affx-10337554	T	C	C	0.49472	-0.00113288	0.00332739	0.733501
1	4320284	Affx-10337754	A	C	C	0.0786028	-0.0135267	0.00616348	0.0281892
1	4320458	Affx-10337925	G	A	A	0.0355731	-0.00349168	0.00895071	0.696462
1	4323678	Affx-10342259	A	G	G	0.0536375	0.00481884	0.00737789	0.513663
1	4323996	Affx-10342523	C	T	T	0.197906	-0.00208046	0.00416906	0.617763
1	4325119	Affx-10343541	C	T	T	0.39691	-0.00214472	0.00338941	0.526883
1	4325568	Affx-10344004	G	A	A	0.0128525	-0.0220861	0.0147292	0.133753
1	4329202	Affx-10347978	G	A	A	0.0414435	-0.00133745	0.0083211	0.872306
1	4330372	Affx-10349193	T	C	C	0.417299	0.00666704	0.00336876	0.0478086
1	4334960	Affx-10354893	G	A	A	0.126173	0.00839776	0.00499804	0.0929184
1	4337468	Affx-10357771	A	G	G	0.392234	0.00571577	0.00339736	0.0924904
1	4343001	Affx-65566895	C	A	A	0.0400079	0.00777009	0.00847295	0.359119
1	4346675	Affx-10369221	G	A	A	0.13524	-0.00102589	0.00485454	0.832634
1	4346973	Affx-10369609	C	T	T	0.0695924	-0.00141616	0.00651695	0.827971
1	4348115	Affx-65566935	G	A	A	0.0324608	0.00940306	0.00940781	0.317556
1	4348380	Affx-10374126	C	T	T	0.167928	-0.00215618	0.00444288	0.627457
1	4349436	Affx-10375342	T	C	C	0.45934	0.00592261	0.00332978	0.0752939
1	4353410	Affx-65566981	G	A	A	0.0379984	-0.0170804	0.00866938	0.0488175
1	4360348	Affx-10389166	T	G	G	0.222185	-0.00744502	0.00399499	0.062381
1	4361300	Affx-10390367	G	A	A	0.100475	0.00227734	0.00551692	0.67976
1	4364142	Affx-10394295	A	G	G	0.286451	-0.00165503	0.00367103	0.652109
1	4367023	Affx-10397849	G	A	A	0.137772	0.0129459	0.0048247	0.00729182
1	4367502	Affx-10398461	C	T	T	0.32214	0.00688912	0.00355406	0.0525782
1	4374235	Affx-10406877	C	A	A	0.418599	0.00660721	0.00336148	0.0493507
1	4383539	Affx-65567290	T	C	C	0.0238052	-0.00757832	0.0108875	0.486394
1	4384005	Affx-10420590	T	C	C	0.0209724	0.00468144	0.0115801	0.686018
1	4384479	Affx-10421250	G	T	T	0.0683986	0.00114306	0.00655947	0.86166
1	4387316	Affx-65567335	G	A	A	0.0132669	-0.0109596	0.0145607	0.451639
1	4387879	Affx-10425439	C	A	A	0.458532	0.00344277	0.00333293	0.301626
1	4389144	Affx-10426993	A	G	G	0.0947446	0.0025615	0.0056568	0.65068
1	4390789	Affx-65567365	G	A	A	0.0170058	0.012782	0.0128532	0.32
1	4409808	Affx-10450891	T	G	G	0.0603578	-0.00388573	0.00697561	0.577497
1	4409864	Affx-10450934	C	T	T	0.0966393	0.00375085	0.00561586	0.504197
1	4417483	Affx-10459622	A	G	G	0.0280296	0.000896085	0.0100361	0.928855
1	4423527	Affx-10466872	G	A	A	0.426634	0.00538939	0.00336575	0.109324
1	4426462	Affx-10470203	G	A	A	0.0719773	0.00129184	0.00641512	0.840407
1	4426850	Affx-10470765	G	-	-	0.200626	-0.00373932	0.00414273	0.366729
1	4428719	Affx-10473457	A	G	G	0.443712	0.00410257	0.00334319	0.219771
1	4431385	Affx-10476677	C	T	T	0.054559	0.00391327	0.00728761	0.591285
1	4437253	Affx-10483773	A	G	G	0.0733804	-0.000475546	0.00636182	0.940414
1	4438424	Affx-77648984	-	GAGCTA	GAGCTA	0.105586	0.00693674	0.00539217	0.198289
1	4442669	Affx-65567797	C	T	T	0.0313446	0.00111515	0.0095294	0.906843
1	4442780	Affx-10491842	C	T	T	0.014378	-0.00240366	0.0139338	0.86304
1	4443042	Affx-10492207	C	T	T	0.0563012	0.00731518	0.0071915	0.309061
1	4443757	Affx-65567803	A	C	C	0.0364549	-0.00414582	0.00886476	0.640019
1	4443844	Affx-10493132	A	G	G	0.265638	-0.00713712	0.00375944	0.0576379
1	4444140	Affx-10493595	A	G	G	0.323473	-0.00345491	0.00354573	0.329867
1	4449319	Affx-10501068	A	C	C	0.417551	-0.00213003	0.00336086	0.526229
1	4452367	Affx-10504363	A	G	G	0.0560072	-0.00431534	0.00721005	0.549495
1	4454029	Affx-10506740	A	G	G	0.0166181	0.00429381	0.0129833	0.740857
1	4459532	Affx-10514164	C	A	A	0.0397288	0.0141992	0.00849938	0.0947995
1	4459809	Affx-10514526	T	-	-	0.250269	-0.00141915	0.00383313	0.71121
1	4460573	Affx-65567974	C	A	A	0.017467	0.0152637	0.0126449	0.227394
1	4461676	Affx-10516945	C	T	T	0.231726	-0.0037793	0.0039382	0.337232
1	4463264	Affx-10518993	G	A	A	0.0300659	-0.00919913	0.00972309	0.344093
1	4463297	Affx-10519017	T	C	C	0.0101649	0.00569108	0.0165432	0.730837
1	4466405	Affx-65568046	C	T	T	0.0271084	-0.000239841	0.0102278	0.981291
1	4466511	Affx-10523420	G	A	A	0.013828	-0.0180078	0.0143874	0.210705
1	4466890	Affx-10523912	C	T	T	0.0285803	-0.0114418	0.0099712	0.251184
1	4469838	Affx-10527414	G	A	A	0.0772543	0.00495959	0.00621527	0.424889
1	4474140	Affx-10532855	T	C	C	0.0327649	-0.0069579	0.0093287	0.455753
1	4474900	Affx-10533715	C	T	T	0.0208614	-0.00637056	0.0115941	0.582686
1	4480735	Affx-10541351	G	A	A	0.033873	-0.00710075	0.00918412	0.439432
1	4481490	Affx-10542338	G	A	A	0.177271	-0.00420193	0.00435579	0.334708
1	4489270	Affx-10550369	G	A	A	0.031151	0.0047463	0.00954956	0.619177
1	4491031	Affx-65568263	C	T	T	0.0329681	0.00141853	0.0092941	0.878692
1	4491360	Affx-10552597	T	C	C	0.0175359	-0.0235301	0.0126137	0.062121
1	4494850	Affx-65568316	C	G	G	0.0186513	0.00414389	0.0122472	0.735097
1	4499841	Affx-10563630	C	T	T	0.183068	0.00424465	0.00428994	0.322448
1	4501105	Affx-10565297	C	A	A	0.0164082	-0.0196508	0.0130428	0.131904
1	4504753	Affx-10569444	T	C	C	0.0193567	-0.00147564	0.0120182	0.902278
1	4505430	Affx-10570402	C	T	T	0.213763	-0.000424107	0.0040538	0.916678
1	4505846	Affx-10570928	T	C	C	0.148826	0.00355335	0.00466122	0.445869
1	4507959	Affx-10573514	C	T	T	0.0198345	0.0121432	0.0118873	0.307008
1	4510216	Affx-10576465	T	C	C	0.213265	0.00040015	0.0040545	0.921382
1	4511184	Affx-10577496	G	A	A	0.0544906	0.000229126	0.00730649	0.974983
1	4513929	Affx-10581170	T	C	C	0.124663	0.00422464	0.00503163	0.401124
1	4516585	Affx-65568522	G	A	A	0.0530553	-0.0159278	0.00740673	0.031521
1	4518111	Affx-10586889	G	A	A	0.0233443	9.7866e-05	0.0109962	0.992899
1	4518435	Affx-10587423	A	G	G	0.0176163	-0.00759018	0.0126086	0.547186
1	4521563	Affx-10590962	A	G	G	0.039034	-0.00630706	0.00856196	0.461344
1	4522036	Affx-10591544	C	T	T	0.210954	0.00120034	0.00406948	0.768023
1	4523913	Affx-10593835	A	G	G	0.234837	0.00114911	0.00391303	0.769017
1	4524632	Affx-10594740	G	C	C	0.030989	-0.0117174	0.00958406	0.221486
1	4524816	Affx-35303173	G	T	T	0.0203344	-0.012077	0.0117319	0.303288
1	4530490	Affx-10601759	T	C	C	0.385477	0.000946529	0.00341283	0.781516
1	4544044	Affx-10618643	T	A	A	0.283038	0.00388723	0.00368318	0.291243
1	4546132	Affx-10621704	T	C	C	0.324855	0.00231568	0.00354774	0.513938
1	4546232	Affx-10621819	A	G	G	0.267115	0.00302749	0.00375052	0.419542
1	4551092	Affx-10628021	T	C	C	0.0205073	0.00233553	0.0116776	0.84148
1	4552642	Affx-78286994	GGA	-	-	0.172685	0.00227736	0.00438602	0.603599
1	4554762	Affx-10632948	C	T	T	0.144811	-0.0012785	0.00472288	0.786619
1	4561133	Affx-10642139	T	G	G	0.0289302	0.0120534	0.00988047	0.222495
1	4563850	Affx-65568989	A	G	G	0.015795	0.0192692	0.0133066	0.147592
1	4564366	Affx-10645599	G	A	A	0.127927	-0.000752463	0.00497067	0.879676
1	4567422	Affx-10649174	A	C	C	0.142202	0.00133652	0.00474957	0.778405
1	4568639	Affx-10650907	C	T	T	0.108455	-0.000175615	0.00533319	0.973731
1	4569348	Affx-10651909	T	C	C	0.035771	0.00449762	0.00893772	0.614812
1	4572637	Affx-10655680	C	G	G	0.0265429	-0.0164628	0.0103214	0.110708
1	4572768	Affx-10655875	A	C	C	0.0994604	-0.000459213	0.00554359	0.933982
1	4573162	Affx-10656365	G	T	T	0.23753	-0.000392715	0.0039114	0.920025
1	4573494	Affx-10656718	A	G	G	0.355659	-0.00210764	0.00346909	0.543488
1	4580842	Affx-10665232	C	T	T	0.400945	-0.00333816	0.00338772	0.324443
1	4581682	Affx-10666231	A	G	G	0.285071	-0.00755213	0.00367206	0.0397213
1	4581924	Affx-10666527	G	A	A	0.0393247	-8.41233e-05	0.00853484	0.992136
1	4582455	Affx-10667223	C	T	T	0.0351548	-0.011871	0.00901597	0.187953
1	4583422	Affx-10668435	T	C	C	0.351827	0.00122546	0.00347331	0.724223
1	4584147	Affx-10669292	A	G	G	0.21532	-0.00747673	0.00403122	0.0636396
1	4586903	Affx-10672394	T	C	C	0.221366	-0.00739783	0.00400214	0.0645363
1	4588765	Affx-10674920	C	T	T	0.219777	0.00255245	0.00400451	0.523869
1	4599611	Affx-10689523	C	T	T	0.0343321	-0.0103767	0.00911362	0.254876
1	4602348	Affx-10693341	C	A	A	0.206096	0.00230377	0.00410647	0.57479
1	4604554	Affx-10696185	A	C	C	0.282819	0.00050005	0.00369185	0.892258
1	4608610	Affx-10701261	G	A	A	0.351233	0.00299839	0.00347169	0.387771
1	4617027	Affx-10712244	C	T	T	0.411564	-0.000376552	0.00337455	0.911152
1	4618277	Affx-10713561	G	A	A	0.288184	0.00372457	0.00370715	0.315044
1	4622455	Affx-10717881	T	C	C	0.0596286	-0.0040598	0.00701614	0.562835
1	4624245	Affx-10720317	T	C	C	0.394446	-8.25067e-05	0.00339545	0.980614
1	4624786	Affx-10720929	A	G	G	0.0478187	0.00176252	0.0078068	0.821383
1	4628266	Affx-35303298	C	T	T	0.023304	-0.0189762	0.0110205	0.0850895
1	4630646	Affx-10728446	T	C	C	0.0147465	0.00466821	0.0137745	0.734684
1	4632465	Affx-10730483	A	G	G	0.445262	0.00130911	0.00334163	0.695237
1	4633470	Affx-10731644	A	G	G	0.0883657	0.0052174	0.00584639	0.372172
1	4636793	Affx-35303318	C	T	T	0.0537107	-0.000842025	0.00737123	0.909055
1	4638987	Affx-10737700	C	A	A	0.0225078	0.000330534	0.0112072	0.976472
1	4641198	Affx-10739791	T	C	C	0.307532	0.00329869	0.00359881	0.35935
1	4641830	Affx-10740503	A	G	G	0.020004	0.00515189	0.0118636	0.6641
1	4643287	Affx-10742118	A	G	G	0.0914453	0.0047292	0.0057572	0.411396
1	4643312	Affx-65569687	G	A	A	0.0354465	-0.00638689	0.00898227	0.477051
1	4645871	Affx-10744598	G	A	A	0.206889	-0.00366383	0.00410255	0.371826
1	4646695	Affx-10745782	C	T	T	0.344869	0.000603554	0.00349135	0.862753
1	4648102	Affx-10747850	T	C	C	0.28079	-0.000534171	0.00369271	0.884983
1	4652381	Affx-10753450	G	T	T	0.0841497	-0.00173448	0.00598378	0.771921
1	4657022	Affx-65569775	C	T	T	0.0536997	0.00618417	0.00735484	0.400444
1	4657280	Affx-10759470	T	C	C	0.0954024	-0.000588519	0.00563603	0.916836
1	4662604	Affx-10766927	C	T	T	0.0732075	0.00593535	0.00637518	0.35185
1	4664074	Affx-10768779	A	G	G	0.149192	0.00311138	0.00466148	0.504475
1	4671868	Affx-10778859	G	A	A	0.459435	0.00691687	0.00332596	0.0375581
1	4672274	Affx-10779312	A	G	G	0.0231756	0.0124675	0.011031	0.258383
1	4673295	Affx-10780371	T	C	C	0.294123	0.000767225	0.00364474	0.833276
1	4677633	Affx-10785585	G	A	A	0.238872	0.00437058	0.00388783	0.260942
1	4678728	Affx-10786892	G	A	A	0.21797	-0.000440819	0.00400803	0.912422
1	4686570	Affx-10795976	C	T	T	0.0821547	0.00590028	0.00604083	0.328702
1	4686576	Affx-10795988	T	C	C	0.473589	-0.00397985	0.0033264	0.231525
1	4689953	Affx-10800427	G	C	C	0.131803	0.00201982	0.00490535	0.680517
1	4691935	Affx-10802672	G	A	A	0.197436	0.00573387	0.0041557	0.167662
1	4693041	Affx-10803902	T	C	C	0.0691152	-0.00428721	0.00655463	0.513065
1	4693729	Affx-65570022	T	G	G	0.0781437	0.00118428	0.0061773	0.847966
1	4695441	Affx-10806790	G	A	A	0.0381	-0.0254544	0.00865661	0.00327774
1	4696541	Affx-10808108	A	G	G	0.362046	-0.00530184	0.00345406	0.124796
1	4698109	Affx-10809698	A	G	G	0.277902	0.000231062	0.00370506	0.950273
1	4703199	Affx-35303392	G	A	A	0.0745601	0.00186479	0.00631048	0.767607
1	4705895	Affx-10818112	T	C	C	0.163438	0.00702935	0.00448283	0.116869
1	4706343	Affx-10818621	G	A	A	0.0199582	-2.15957e-05	0.0118468	0.998546
1	4707336	Affx-10819709	T	C	C	0.0224711	-0.00434733	0.0111954	0.697785
1	4709765	Affx-10822518	G	T	T	0.071665	0.002194	0.00643626	0.733194
1	4710005	Affx-10822809	C	T	T	0.494472	-0.00396481	0.00331903	0.232258
1	4712657	Affx-10826220	G	A	A	0.232721	-0.00236883	0.00391907	0.545555
1	4713929	Affx-65570213	G	A	A	0.0182169	0.00305236	0.0124358	0.806108
1	4715768	Affx-10829772	G	A	A	0.276108	-0.00626137	0.00371174	0.0916224
1	4716382	Affx-65570231	C	T	T	0.0369172	-0.00909678	0.00880374	0.301471
1	4716914	Affx-10831026	G	A	A	0.192681	0.000734154	0.00421192	0.861627
1	4719228	Affx-10833719	A	G	G	0.0180057	0.0177507	0.0124899	0.155261
1	4719825	Affx-65570265	C	T	T	0.0362437	-0.00908795	0.00889661	0.307015
1	4723295	Affx-10838959	C	T	T	0.139324	0.00111867	0.00478763	0.81525
1	4723640	Affx-10839387	G	A	A	0.495553	-0.00564567	0.0033285	0.0898579
1	4725708	Affx-65570314	C	T	T	0.0248801	-0.0163777	0.0106385	0.12369
1	4727740	Affx-65570330	A	G	G	0.0124947	0.0078099	0.0149254	0.600791
1	4728294	Affx-10845076	C	T	T	0.158681	0.00705722	0.00453827	0.119937
1	4729525	Affx-10846601	A	G	G	0.34167	0.00221032	0.00350296	0.52805
1	4729914	Affx-10847036	C	T	T	0.106224	0.00162919	0.00537706	0.761899
1	4734805	Affx-10852709	C	T	T	0.0103295	0.02071	0.0164291	0.207465
1	4735354	Affx-10853417	T	C	C	0.186309	0.00788299	0.00426513	0.064569
1	4736365	Affx-35303430	G	A	A	0.0156323	-0.0165156	0.0133793	0.21705
1	4739050	Affx-10858350	G	A	A	0.0107739	0.0196065	0.0161441	0.224572
1	4740061	Affx-10859751	A	G	G	0.0357959	0.00537301	0.00893633	0.547672
1	4741668	Affx-10862193	A	G	G	0.0178144	-0.0166773	0.0125533	0.184007
1	4744686	Affx-10866209	A	G	G	0.106185	0.0061763	0.00539161	0.251988
1	4745374	Affx-10867076	A	G	G	0.278682	0.00301794	0.00370387	0.415184
1	4746813	Affx-10868731	C	T	T	0.0528523	0.000466554	0.00741746	0.949847
1	4749060	Affx-10871189	C	T	T	0.0277891	0.0254155	0.010123	0.0120511
1	4751323	Affx-10873347	A	G	G	0.0268254	0.0211333	0.0102736	0.039682
1	4753011	Affx-10874674	T	C	C	0.0790575	0.00864654	0.00615463	0.160058
1	4753924	Affx-10875784	T	C	C	0.0139204	0.00807977	0.0141284	0.567403
1	4759743	Affx-10883890	T	C	C	0.293421	-0.000642092	0.00369874	0.862182
1	4760989	Affx-10885509	A	G	G	0.0185496	-0.0143156	0.0123156	0.245075
1	4762564	Affx-78010272	T	-	-	0.0339567	0.0295182	0.00917553	0.00129538
1	4763022	Affx-10888004	C	-	-	0.0159748	-0.0120551	0.0132582	0.363216
1	4763320	Affx-10888366	G	A	A	0.0330212	0.0151605	0.00926714	0.101854
1	4764123	Affx-10889621	G	A	A	0.363565	-0.000660767	0.00345613	0.848379
1	4765832	Affx-10891986	C	T	T	0.0262926	0.0189379	0.0103637	0.0676508
1	4773438	Affx-10901590	G	T	T	0.38669	-0.00114692	0.003415	0.736985
1	4774791	Affx-10903636	C	T	T	0.498822	-0.00134488	0.00332888	0.686211
1	4775833	Affx-10905126	G	A	A	0.0265375	0.0190458	0.010323	0.0650423
1	4776061	Affx-10905439	A	G	G	0.475613	-2.14284e-05	0.0033271	0.994861
1	4777321	Affx-10907191	A	G	G	0.388084	-0.00115353	0.00341202	0.735304
1	4780908	Affx-10911799	G	A	A	0.136808	6.80567e-06	0.00483049	0.998876
1	4784763	Affx-10916035	G	A	A	0.0377649	-0.000492927	0.00870632	0.95485
1	4787034	Affx-10918494	A	G	G	0.0212891	-0.0257156	0.0114643	0.0248911
1	4787534	Affx-10919018	C	T	T	0.0190865	-0.00653747	0.0121331	0.590018
1	4787785	Affx-10919323	G	A	A	0.0966805	0.00664711	0.00562305	0.23716
1	4789911	Affx-65570832	T	A	A	0.040561	0.00366264	0.00841553	0.6634
1	4792687	Affx-10925419	A	G	G	0.0654446	-0.00135929	0.00671496	0.839583
1	4793628	Affx-10926333	T	C	C	0.0993961	0.00312729	0.00553679	0.572198
1	4794889	Affx-10927688	G	A	A	0.0456333	0.00793752	0.00795501	0.318377
1	4795464	Affx-10928386	C	T	T	0.28173	0.00204997	0.00368937	0.578456
1	4796238	Affx-10929297	G	T	T	0.0655581	-0.00105312	0.00670072	0.875115
1	4796871	Affx-10930064	G	A	A	0.38653	0.00224636	0.00340813	0.509821
1	4797323	Affx-10930669	A	G	G	0.028708	-0.0027477	0.00991017	0.78158
1	4799248	Affx-10933267	T	C	C	0.345541	-0.00564646	0.00348828	0.105515
1	4799477	Affx-10933568	A	C	C	0.0449451	0.00179125	0.00799855	0.822799
1	4801386	Affx-10936304	G	A	A	0.0274737	0.0093318	0.0101621	0.358465
1	4803345	Affx-10939196	T	C	C	0.103381	-0.0063432	0.00544694	0.244206
1	4805798	Affx-10942279	G	A	A	0.280397	0.00285489	0.00369348	0.439551
1	4816303	Affx-10956904	C	T	T	0.181893	0.000197865	0.00429798	0.963281
1	4817841	Affx-65571083	T	C	C	0.0309277	-0.00607409	0.00960342	0.527066
1	4825893	Affx-35303540	T	C	C	0.167383	0.00344935	0.00444497	0.437743
1	4829528	Affx-10973025	C	A	A	0.352265	-0.00602579	0.00347087	0.0825473
1	4834740	Affx-10979405	C	T	T	0.350169	-0.00721804	0.00347983	0.0380574
1	4837327	Affx-10982447	T	C	C	0.0279877	0.00705765	0.0100621	0.483049
1	4837901	Affx-10982986	C	T	T	0.0813048	0.00683126	0.00605584	0.259303
1	4841992	Affx-65571316	G	A	A	0.054025	0.000953015	0.0073443	0.896754
1	4847377	Affx-10994008	C	T	T	0.0162535	0.0193701	0.0131153	0.139701
1	4849748	Affx-10996791	T	C	C	0.360292	0.00158107	0.00345573	0.647296
1	4851238	Affx-10998516	-	A	A	0.269648	-0.00388475	0.00379163	0.305573
1	4867738	Affx-11019481	C	T	T	0.339554	0.00128459	0.0035038	0.713896
1	4868127	Affx-11019964	T	G	G	0.492311	1.40132e-05	0.00333022	0.996643
1	4870132	Affx-11022368	G	A	A	0.0483486	-0.00272206	0.00773312	0.724838
1	4872384	Affx-11025047	T	G	G	0.42801	0.000230098	0.00335541	0.945328
1	4874792	Affx-11028030	C	T	T	0.372987	0.00171408	0.00343456	0.617733
1	4876923	Affx-65571667	G	A	A	0.0346808	0.00979097	0.00905994	0.279837
1	4878927	Affx-11033409	A	C	C	0.0684221	0.0033157	0.00658639	0.614672
1	4880927	Affx-11036013	C	A	A	0.0891982	0.00182872	0.00583552	0.753995
1	4889739	Affx-11047066	C	T	T	0.0697304	0.00873192	0.00652571	0.180872
1	4891850	Affx-11049763	A	G	G	0.341656	-0.00134141	0.00349938	0.701477
1	4894686	Affx-11053732	G	A	A	0.161097	0.000677678	0.00451867	0.880786
1	4895678	Affx-11054943	A	G	G	0.131687	-0.00567124	0.00491318	0.248383
1	4900421	Affx-65571879	G	A	A	0.0376891	0.00901668	0.0087017	0.300112
1	4900851	Affx-11062160	A	G	G	0.334261	-0.00158515	0.0035196	0.652437
1	4905571	Affx-11067365	T	C	C	0.370955	-0.0018979	0.00343633	0.580741
1	4908353	Affx-11070676	G	C	C	0.0691111	0.00232173	0.00655934	0.723371
1	4910122	Affx-11073083	G	A	A	0.0175137	-0.0102035	0.0126633	0.420388
1	4912598	Affx-65572008	C	T	T	0.0286615	0.011939	0.009923	0.228914
1	4923738	Affx-11090122	C	T	T	0.409245	-0.00187795	0.00337336	0.577732
1	4925165	Affx-11091820	C	T	T	0.0379064	-0.00197382	0.00867529	0.820018
1	4927893	Affx-11095536	C	T	T	0.0402734	-0.00434806	0.0084518	0.606935
1	4928821	Affx-11096798	A	G	G	0.160952	0.00306178	0.00452684	0.498812
1	4931882	Affx-11101013	C	A	A	0.399568	-0.00147788	0.00339753	0.663573
1	4933099	Affx-11102577	G	A	A	0.0336575	0.0034094	0.0092188	0.711509
1	4934966	Affx-11104848	C	T	T	0.460227	0.000426852	0.00333499	0.898156
1	4936601	Affx-11107048	T	C	C	0.212126	0.00326367	0.0040624	0.421753
1	4937303	Affx-11108127	A	G	G	0.376295	0.000489695	0.00342941	0.886454
1	4939014	Affx-11110208	C	T	T	0.0409832	-0.00715612	0.00839021	0.393709
1	4941428	Affx-11113069	T	G	G	0.0501683	-0.00341675	0.00759787	0.652928
1	4941993	Affx-11113713	T	G	G	0.348643	-0.00241538	0.00349101	0.489009
1	4942110	Affx-11113860	A	G	G	0.115837	0.00232697	0.00519798	0.654393
1	4942397	Affx-11114213	G	T	T	0.360335	-0.00266939	0.00345898	0.440277
1	4948055	Affx-11120953	A	T	T	0.0130326	0.0132357	0.0145983	0.364588
1	4949189	Affx-11122290	A	G	G	0.343813	-0.00222642	0.00349996	0.524694
1	4949892	Affx-11123197	A	G	G	0.0209079	-0.00501731	0.0115925	0.665155
1	4952041	Affx-11126176	G	A	A	0.345255	-0.00296292	0.00349049	0.395964
1	4952241	Affx-11126456	G	A	A	0.263789	-0.00400503	0.00377136	0.288255
1	4955995	Affx-11131216	A	C	C	0.215066	-0.000805597	0.00403939	0.841922
1	4956002	Affx-11131226	G	T	T	0.0324265	-0.017087	0.00935518	0.0677806
1	4958258	Affx-11134711	A	C	C	0.496697	0.00997506	0.0033167	0.0026342
1	4961140	Affx-11138712	T	G	G	0.434494	-0.00264836	0.00335413	0.429773
1	4963370	Affx-11141615	G	A	A	0.230293	-0.00632822	0.00394654	0.10883
1	4963626	Affx-76485569	-	A	A	0.0671348	-0.00633059	0.00662079	0.338989
1	4964450	Affx-11143049	T	G	G	0.0646948	-0.0016587	0.00675028	0.805897
1	4964715	Affx-65572463	G	T	T	0.0379799	3.77307e-05	0.00867046	0.996528
1	4965526	Affx-11144432	G	A	A	0.0677731	0.00700527	0.00660248	0.288689
1	4966693	Affx-11145568	A	C	C	0.459566	0.000743028	0.00333256	0.823567
1	4966799	Affx-11145711	T	C	C	0.0585181	-0.00255216	0.00707651	0.71836
1	4966882	Affx-11145869	C	T	T	0.0321245	-0.00716352	0.00942176	0.447067
1	4968791	Affx-11148340	G	A	A	0.0192958	0.00287819	0.0120448	0.81114
1	4969471	Affx-11149079	C	A	A	0.418462	0.000877658	0.00336803	0.794413
1	4972077	Affx-11151815	T	C	C	0.15594	-0.000755919	0.00457446	0.868749
1	4975877	Affx-11156562	C	T	T	0.276182	-0.00184773	0.0037082	0.618287
1	4978033	Affx-11159086	A	C	C	0.173218	-0.00228965	0.00438898	0.601893
1	4979323	Affx-11161033	G	C	C	0.067317	0.010735	0.0066415	0.106021
1	4986670	Affx-11171437	G	A	A	0.0124023	0.0202211	0.0149647	0.176616
1	4986950	Affx-11171709	C	T	T	0.111306	-0.00820389	0.00528191	0.120376
1	4988874	Affx-11173912	C	A	A	0.0607244	-0.0102722	0.00696328	0.140162
1	4991245	Affx-11177739	T	G	G	0.112434	0.000339974	0.00524572	0.948325
1	4997165	Affx-11185796	G	A	A	0.452487	0.00859309	0.00334095	0.0101106
1	5000624	Affx-11189712	C	T	T	0.171161	-0.00442456	0.00441269	0.316012
1	5012235	Affx-11203403	C	T	T	0.413861	0.00946173	0.00337278	0.00502724
1	5013848	Affx-11205803	C	A	A	0.0160581	-0.00778948	0.0131605	0.553929
1	5014577	Affx-11206951	A	G	G	0.255478	-0.00447691	0.00380423	0.239267
1	5021113	Affx-11216424	A	G	G	0.428808	0.00682259	0.00335641	0.0420841
1	5023513	Affx-11219849	A	G	G	0.207007	-0.00507166	0.00409663	0.215714
1	5030937	Affx-11229144	A	G	G	0.467073	0.00181966	0.00332251	0.583914
1	5031767	Affx-11230277	A	G	G	0.303581	-0.00132515	0.00360961	0.713531
1	5032187	Affx-50035771	C	A	A	0.0249888	0.00220328	0.0106209	0.83566
1	5034595	Affx-50035791	C	T	T	0.0272638	0.00622919	0.0101797	0.540589
1	5037394	Affx-65573103	A	T	T	0.015156	-0.0114508	0.0135564	0.398288
1	5043045	Affx-11240219	C	T	T	0.0245701	-0.00335675	0.0107173	0.754122
1	5043561	Affx-11240251	A	G	G	0.108478	0.00192438	0.00534512	0.718828
1	5054525	Affx-11241323	A	T	T	0.03045	-0.006872	0.00964632	0.47622
1	5066213	Affx-11242439	A	G	G	0.198064	-0.000191322	0.00416657	0.963375
1	5067483	Affx-11242537	A	G	G	0.306905	0.000648137	0.00360604	0.857359
1	5068151	Affx-11242584	G	A	A	0.0292177	0.00230286	0.00984568	0.815067
1	5074950	Affx-11243167	C	T	T	0.0245486	-0.00433964	0.0107147	0.685465
1	5076417	Affx-11243328	C	T	T	0.311544	0.00381327	0.00358527	0.287515
1	5076584	Affx-11243341	T	C	C	0.45529	0.00603697	0.00333143	0.0699689
1	5077769	Affx-11243442	C	T	T	0.281786	6.11825e-05	0.00368853	0.986766
1	5078047	Affx-11243461	G	A	A	0.0910403	-0.00878602	0.00576333	0.127393
1	5078193	Affx-11243470	G	T	T	0.0426052	0.0116235	0.00822429	0.157565
1	5078636	Affx-11243504	C	T	T	0.0204927	0.000108602	0.0117219	0.992608
1	5079140	Affx-11243545	C	T	T	0.0434015	-0.00535482	0.00815814	0.511582
1	5079174	Affx-11243547	T	C	C	0.0176089	-0.0196127	0.0126026	0.119652
1	5080232	Affx-11243648	T	G	G	0.314506	0.00603975	0.00357553	0.0911847
1	5082492	Affx-11243895	G	T	T	0.353297	0.00850724	0.00347346	0.014318
1	5086313	Affx-11244356	G	A	A	0.0209743	-0.017635	0.0115777	0.127714
1	5091185	Affx-11244855	C	T	T	0.220201	0.0106876	0.0040054	0.0076242
1	5093217	Affx-11245045	C	T	T	0.311172	-0.00165897	0.00358149	0.643217
1	5099290	Affx-11245698	C	T	T	0.0295924	9.7275e-05	0.00979263	0.992074
1	5100702	Affx-11245898	-	G	G	0.144226	-0.00338326	0.00472558	0.474026
1	5101194	Affx-77953263	T	-	-	0.0227503	-0.00355291	0.0111241	0.749431
1	5110652	Affx-11247135	A	G	G	0.0549803	0.00137698	0.00726784	0.849731
1	5119470	Affx-11248096	C	A	A	0.0921257	-0.000703681	0.00573063	0.902271
1	5119746	Affx-11248140	C	T	T	0.0372855	-0.00222888	0.00875695	0.799089
1	5123384	Affx-11248497	T	A	A	0.0149109	0.0158659	0.013728	0.247795
1	5123865	Affx-11248558	A	G	G	0.0372309	-0.00300279	0.00876324	0.731856
1	5124070	Affx-11248581	G	A	A	0.028635	-0.00158422	0.00995576	0.873569
1	5124496	Affx-11248630	C	T	T	0.0499346	-0.00315388	0.00760766	0.678459
1	5125959	Affx-11248779	C	T	T	0.022022	-0.000227623	0.0112964	0.983924
1	5127519	Affx-11248912	A	G	G	0.130337	-0.00223772	0.00492786	0.649761
1	5130106	Affx-11249220	A	G	G	0.169921	-0.00282783	0.0044333	0.523564
1	5132966	Affx-11249546	A	G	G	0.339389	-0.00485693	0.00350376	0.165686
1	5133927	Affx-78531588	TC	-	-	0.334212	-0.00522935	0.00351896	0.137268
1	5136679	Affx-11249934	A	G	G	0.442501	0.00858264	0.00333638	0.0100992
1	5139098	Affx-11250229	C	T	T	0.0631045	-0.00304222	0.00682942	0.655989
1	5144699	Affx-11255633	G	A	A	0.019019	-0.00287136	0.0121597	0.813327
1	5146579	Affx-11255861	G	A	A	0.0943796	-0.00365218	0.00567252	0.519682
1	5149653	Affx-11256163	T	G	G	0.0725424	-0.000884197	0.00640561	0.890213
1	5162536	Affx-11257543	T	C	C	0.493348	-0.00474513	0.00331651	0.1525
1	5170686	Affx-11258482	G	A	A	0.261312	0.00433377	0.00378393	0.252083
1	5173743	Affx-11258808	C	T	T	0.0607069	-0.00137783	0.00696379	0.843158
1	5174275	Affx-11258871	A	C	C	0.0201378	-0.0176679	0.0118024	0.134401
1	5186781	Affx-11260441	C	T	T	0.217337	0.00641664	0.00402148	0.110582
1	5186946	Affx-11260454	T	C	C	0.0621045	-0.00195537	0.00689338	0.776671
1	5191509	Affx-11260961	G	T	T	0.0743808	0.00492564	0.00632004	0.435763
1	5193604	Affx-11261200	C	T	T	0.340795	0.00423102	0.00350771	0.22774
1	5197169	Affx-11261508	C	T	T	0.251309	0.00536494	0.00382208	0.160419
1	5198094	Affx-11261635	G	A	A	0.310062	0.00614033	0.00359012	0.0872047
1	5199412	Affx-11261781	T	G	G	0.0191867	-0.0235026	0.0120827	0.0517584
1	5207606	Affx-35303897	C	T	T	0.260066	0.00468679	0.0037926	0.216544
1	5207790	Affx-11262765	G	A	A	0.481345	-0.00741058	0.00332591	0.0258728
1	5217377	Affx-11264013	C	T	T	0.192283	-0.00600553	0.00421112	0.153837
1	5217379	Affx-11264014	C	T	T	0.237928	0.00521152	0.00390087	0.181555
1	5218485	Affx-65574824	G	A	A	0.0253518	-0.00854546	0.0106145	0.420776
1	5218504	Affx-11264168	G	A	A	0.0211171	0.00775631	0.0115363	0.501369
1	5223545	Affx-65574885	G	T	T	0.0186606	-0.0187392	0.0122456	0.12595
1	5223661	Affx-11268714	G	A	A	0.435318	-7.95339e-05	0.00335761	0.981102
1	5227032	Affx-11275094	A	G	G	0.0582348	0.0060885	0.00708318	0.390027
1	5234308	Affx-11289851	A	G	G	0.278351	0.0011967	0.00370723	0.746847
1	5236960	Affx-76037306	A	-	-	0.207948	-0.00532667	0.00409437	0.193269
1	5243386	Affx-11301520	C	T	T	0.270494	0.00528253	0.00374416	0.158284
1	5244963	Affx-11303964	A	G	G	0.48699	-0.00123002	0.00331639	0.71072
1	5245951	Affx-11305480	A	G	G	0.0208822	0.0181396	0.0115747	0.117074
1	5246780	Affx-11306769	A	G	G	0.305217	-0.00121022	0.00360747	0.737267
1	5249507	Affx-11310462	A	C	C	0.423605	-0.0024703	0.00336028	0.462251
1	5250549	Affx-11311751	G	T	T	0.420293	0.00673376	0.00336593	0.0454407
1	5252105	Affx-11313083	T	G	G	0.0936725	-0.0114327	0.00570547	0.0450925
1	5255284	Affx-11317708	T	C	C	0.130924	0.00955957	0.00492135	0.0520817
1	5256101	Affx-11318853	A	-	-	0.158198	0.00324255	0.00455046	0.476109
1	5256753	Affx-11319912	G	C	C	0.154408	0.00031955	0.00459253	0.944528
1	5256954	Affx-11320235	C	T	T	0.091172	-0.010992	0.00577751	0.0571011
1	5257426	Affx-11321013	C	T	T	0.0893173	-0.00236536	0.00581641	0.684251
1	5263103	Affx-11330960	C	T	T	0.298113	0.00699803	0.00363399	0.0541412
1	5268565	Affx-11339249	A	G	G	0.352973	0.00541122	0.00347415	0.119337
1	5271525	Affx-11343139	T	C	C	0.0229141	-0.00231265	0.0110712	0.834536
1	5273280	Affx-11345235	T	C	C	0.276972	-0.000318291	0.00372463	0.931899
1	5274563	Affx-11347367	G	T	T	0.0473025	-0.000237834	0.00781699	0.975728
1	5278227	Affx-11353544	G	T	T	0.331826	-0.00204575	0.00352787	0.561995
1	5280570	Affx-11356732	G	A	A	0.369492	-0.00441206	0.00344512	0.200312
1	5282313	Affx-11359246	A	G	G	0.0486504	-0.00165751	0.00770902	0.82976
1	5284625	Affx-11362500	G	T	T	0.333666	-0.00419255	0.0035261	0.23444
1	5286864	Affx-11365994	A	C	C	0.110586	0.000165445	0.00529396	0.975069
1	5287095	Affx-11366127	T	C	C	0.391279	-0.00101345	0.00341309	0.766521
1	5287379	Affx-11366161	A	G	G	0.213063	-0.00178919	0.0040574	0.659236
1	5287567	Affx-11366265	C	T	T	0.495624	0.00566439	0.00332389	0.0883555
1	5287825	Affx-11366519	T	G	G	0.0492464	-0.0100929	0.00767357	0.188416
1	5288419	Affx-11367285	G	A	A	0.400287	-0.0048498	0.00339024	0.15257
1	5291736	Affx-11371606	G	A	A	0.377683	-0.00360325	0.00341981	0.29205
1	5294133	Affx-11373444	T	C	C	0.0141721	0.000818183	0.0140945	0.953709
1	5294784	Affx-11374367	C	T	T	0.132641	-0.00327349	0.00488714	0.502975
1	5296832	Affx-11377453	T	C	C	0.121772	-0.00238829	0.00506927	0.637548
1	5297013	Affx-11377699	G	A	A	0.0798446	0.00686357	0.006124	0.262388
1	5297111	Affx-11377814	A	C	C	0.320495	0.00458226	0.00356058	0.198116
1	5298324	Affx-11379506	G	A	A	0.292337	-0.000833582	0.00364983	0.819344
1	5298722	Affx-35304014	G	A	A	0.0250498	-0.0039949	0.0108047	0.71158
1	5301581	Affx-11383302	C	T	T	0.0493933	-0.00668554	0.0076472	0.381985
1	5306896	Affx-65575688	C	T	T	0.0383672	0.0013079	0.00864562	0.879756
1	5309876	Affx-11392045	G	T	T	0.337743	-0.000320875	0.00351441	0.927252
1	5314501	Affx-65575750	C	T	T	0.0289662	0.0043159	0.00989791	0.662807
1	5316026	Affx-11400094	C	T	T	0.325669	0.000750901	0.00354507	0.832251
1	5316762	Affx-11401153	A	G	G	0.0184729	-0.0270854	0.01231	0.0277885
1	5324235	Affx-11409798	G	A	A	0.282256	-2.58276e-07	0.00368491	0.999944
1	5325346	Affx-11411341	C	T	T	0.0420261	0.00439213	0.00826299	0.595044
1	5326265	Affx-65575842	G	A	A	0.0129023	0.00160707	0.0147265	0.913101
1	5328116	Affx-11414721	C	T	T	0.0351862	0.0147016	0.00899644	0.102228
1	5330149	Affx-11417471	A	G	G	0.0510082	-0.00419986	0.00752768	0.576898
1	5336690	Affx-11426055	G	A	A	0.280533	0.000625168	0.00371063	0.866206
1	5338442	Affx-11428471	C	A	A	0.332551	-0.000667275	0.00352674	0.849933
1	5348315	Affx-11440333	T	C	C	0.0932226	0.00457873	0.00568724	0.42077
1	5348420	Affx-11440477	G	T	T	0.195567	0.00325379	0.00419518	0.437985
1	5356024	Affx-65576102	G	A	A	0.0160702	0.000536147	0.0132073	0.967619
1	5364314	Affx-11464742	T	C	C	0.0426429	0.00951147	0.00819879	0.246007
1	5370400	Affx-11473679	A	T	T	0.0142617	-0.00470161	0.0140181	0.737328
1	5385193	Affx-65576496	G	A	A	0.0481795	0.00706557	0.0077496	0.361911
1	5391141	Affx-65576590	T	C	C	0.371643	0.00062855	0.00343697	0.854893
1	5394347	Affx-65576681	C	T	T	0.333866	0.00141075	0.00352939	0.689366
1	5404517	Affx-78558610	AAC	-	-	0.066252	-0.00463688	0.00667724	0.487413
1	5411457	Affx-11552844	G	A	A	0.159524	0.000130001	0.00452995	0.977105
1	5415603	Affx-11557118	C	A	A	0.399798	7.37488e-05	0.00339115	0.982649
1	5417071	Affx-11558639	C	A	A	0.0131886	0.0274425	0.0145466	0.0592264
1	5418841	Affx-11560955	C	T	T	0.40003	-0.000334877	0.00338716	0.921244
1	5418911	Affx-11561042	G	A	A	0.116685	-0.00220704	0.00516241	0.669
1	5428319	Affx-11571484	T	G	G	0.0141244	-0.00406078	0.0140503	0.772568
1	5432923	Affx-11576100	T	C	C	0.248365	-0.00171397	0.00383199	0.654673
1	5441524	Affx-11584319	G	A	A	0.0257438	0.000964553	0.0104839	0.926696
1	5442432	Affx-11584988	G	A	A	0.0156241	-0.0182555	0.0133759	0.172316
1	5445831	Affx-11588362	G	T	T	0.0148954	0.00699828	0.0137648	0.611161
1	5453040	Affx-11597063	T	C	C	0.0948218	-0.00467575	0.00565853	0.408624
1	5454134	Affx-11598124	C	T	T	0.0945545	-0.00333192	0.00566048	0.556111
1	5454252	Affx-11598279	A	G	G	0.374659	0.00356262	0.00342571	0.298356
1	5455667	Affx-65577372	A	G	G	0.0219815	-0.0136308	0.0113282	0.228879
1	5457863	Affx-11603066	A	G	G	0.369632	0.00394935	0.00343608	0.250402
1	5458930	Affx-11604435	T	C	C	0.0479582	0.00564802	0.00774706	0.46597
1	5464283	Affx-11611485	A	C	C	0.0231843	-0.00453199	0.0110347	0.681291
1	5464477	Affx-11611733	C	T	T	0.100984	-0.00253093	0.00550971	0.645978
1	5470336	Affx-11619020	T	C	C	0.372691	0.00532479	0.0034332	0.12091
1	5474510	Affx-11624415	T	C	C	0.395495	0.00370652	0.00340399	0.27621
1	5476407	Affx-11626600	G	T	T	0.0191251	-0.000383399	0.012168	0.974864
1	5476850	Affx-35304177	T	G	G	0.0334431	0.00940863	0.0092531	0.309246
1	5478350	Affx-11628808	T	C	C	0.016641	-0.0235571	0.0129494	0.0688873
1	5480747	Affx-11631185	C	A	A	0.169306	0.000273771	0.00443161	0.950741
1	5480931	Affx-11631457	C	T	T	0.0677079	0.00458087	0.0065967	0.48742
1	5481145	Affx-11631707	A	C	C	0.456685	0.000591107	0.00333221	0.859201
1	5484317	Affx-65577669	A	G	G	0.0267526	-0.0122383	0.0102813	0.233912
1	5487978	Affx-11640257	T	C	C	0.115612	-0.000371849	0.00519545	0.942942
1	5490429	Affx-11642939	G	T	T	0.427743	-0.00295262	0.00334861	0.377916
1	5490502	Affx-65577736	G	A	A	0.038133	-0.0111901	0.00866022	0.196315
1	5493410	Affx-11646157	C	T	T	0.114107	0.000716303	0.00523175	0.891098
1	5495624	Affx-11648818	C	T	T	0.43438	0.000477583	0.00335109	0.886673
1	5502309	Affx-11657585	G	A	A	0.441683	-0.0025341	0.00334011	0.448041
1	5503527	Affx-11659188	A	G	G	0.0100603	0.0394486	0.016622	0.0176324
1	5504834	Affx-11661098	C	A	A	0.0255945	0.00612179	0.0104828	0.55923
1	5513623	Affx-11672237	C	T	T	0.0132019	0.00652434	0.0145365	0.653558
1	5515850	Affx-11675128	T	C	C	0.0475006	-0.0105785	0.0077854	0.174224
1	5516992	Affx-11676528	T	C	C	0.014114	0.00368411	0.0140688	0.793427
1	5518595	Affx-11678344	T	C	C	0.196117	0.000416967	0.00417834	0.920509
1	5523954	Affx-11685368	G	A	A	0.0824519	-0.00242015	0.0060412	0.68871
1	5543790	Affx-11713779	A	G	G	0.390837	0.00074726	0.00340108	0.826095
1	5547928	Affx-11720776	T	C	C	0.0803328	0.00493369	0.00609723	0.418419
1	5554174	Affx-35304261	G	T	T	0.0210902	0.0132361	0.0115242	0.250745
1	5563488	Affx-11741254	C	T	T	0.125045	-0.00559383	0.00501987	0.265136
1	5564094	Affx-11742092	G	A	A	0.0390253	-0.0026698	0.00856456	0.755248
1	5566034	Affx-11744320	C	T	T	0.227898	0.00154226	0.00394749	0.696023
1	5567852	Affx-11746403	C	A	A	0.451407	0.0011959	0.00333971	0.720279
1	5571302	Affx-11751182	T	A	A	0.490733	0.00566296	0.00332188	0.0882437
1	5571485	Affx-11751435	A	T	T	0.365805	-0.00214458	0.00343751	0.53271
1	5572013	Affx-78765593	-	A	A	0.0537212	-0.00585286	0.00734891	0.425786
1	5574791	Affx-11756515	T	C	C	0.468389	0.000853772	0.00332754	0.797506
1	5575664	Affx-11757733	T	C	C	0.454852	0.000738548	0.00333647	0.824816
1	5578691	Affx-11762105	C	G	G	0.329953	-0.0004332	0.00352849	0.902288
1	5579124	Affx-11762642	A	G	G	0.418664	-0.000894092	0.00336364	0.790385
1	5580386	Affx-11764423	G	A	A	0.356286	-3.81452e-05	0.00346138	0.991207
1	5581725	Affx-11766663	T	C	C	0.462379	-0.00152811	0.00332982	0.646294
1	5582787	Affx-11768219	G	A	A	0.0274044	0.00423687	0.0101741	0.677091
1	5583698	Affx-11769549	T	C	C	0.277311	0.00286752	0.0037065	0.439141
1	5584198	Affx-11770299	G	A	A	0.0567434	-0.000442023	0.00718262	0.950929
1	5585479	Affx-11771814	G	A	A	0.014104	-0.00786943	0.0140758	0.576111
1	5585850	Affx-11772233	A	C	C	0.343347	-0.00677264	0.00349983	0.0529755
1	5598044	Affx-11788489	A	G	G	0.030927	0.00106805	0.0095837	0.911264
1	5598194	Affx-65578723	T	C	C	0.0173799	0.013789	0.0127076	0.277882
1	5600949	Affx-11792824	T	A	A	0.324008	0.00188081	0.00353857	0.595062
1	5605453	Affx-11798778	A	G	G	0.45354	0.000784876	0.00333947	0.814185
1	5611671	Affx-11807337	G	A	A	0.0204181	-0.00850116	0.0117182	0.468166
1	5613467	Affx-11809803	T	C	C	0.0134508	0.00291352	0.0143703	0.839334
1	5618723	Affx-11816243	G	A	A	0.321654	0.00290533	0.00354556	0.412544
1	5619381	Affx-11817125	A	G	G	0.138925	-0.000723528	0.00479794	0.880134
1	5619748	Affx-11817618	G	A	A	0.0850181	-0.000322657	0.00594306	0.956703
1	5620512	Affx-11818627	A	G	G	0.0897821	0.00120399	0.00580177	0.835603
1	5622914	Affx-11821694	G	A	A	0.0199467	0.00331011	0.0118783	0.7805
1	5623701	Affx-11822758	T	C	C	0.269705	-0.00273921	0.00373984	0.4639
1	5624051	Affx-11823265	G	A	A	0.0720861	0.00450566	0.00641203	0.48225
1	5624678	Affx-11824129	C	G	G	0.283976	0.00251128	0.00368015	0.494996
1	5629642	Affx-11831466	G	A	A	0.0646882	-0.00432311	0.00674155	0.521353
1	5635420	Affx-11838245	A	G	G	0.374959	-0.00485439	0.00346719	0.161487
1	5637409	Affx-76154615	T	-	-	0.0684568	0.00958926	0.00657256	0.144571
1	5638976	Affx-11842938	T	-	-	0.398703	0.0010551	0.00338644	0.75537
1	5639415	Affx-11843461	C	A	A	0.157692	0.00215221	0.00455853	0.636836
1	5643492	Affx-11847920	G	A	A	0.398595	0.00164414	0.00338321	0.626989
1	5646305	Affx-11850989	G	A	A	0.363585	-0.00674279	0.00345101	0.0507195
1	5647455	Affx-11852502	G	A	A	0.350348	-0.00471944	0.00347758	0.17475
1	5647756	Affx-11853177	T	C	C	0.484657	-0.00182168	0.00331598	0.582756
1	5649009	Affx-11854601	C	T	T	0.0669475	-0.00613201	0.00664119	0.355837
1	5649168	Affx-11854708	C	A	A	0.479421	-0.00174737	0.00332188	0.598876
1	5649773	Affx-11855236	G	A	A	0.294414	0.000103293	0.00364763	0.977409
1	5652642	Affx-11858603	G	A	A	0.0221109	-0.0189255	0.0112885	0.0936373
1	5652771	Affx-11858746	G	A	A	0.141307	0.00639863	0.00476609	0.179425
1	5653485	Affx-11859675	C	A	A	0.480705	-0.00140891	0.00332806	0.672045
1	5660038	Affx-11867250	T	C	C	0.0289821	-0.0188237	0.00988884	0.0569725
1	5660312	Affx-11867641	G	A	A	0.0239201	-0.0203572	0.0108707	0.0611147
1	5661129	Affx-11868692	A	G	G	0.140686	0.00560791	0.00477681	0.240402
1	5662345	Affx-11870217	A	G	G	0.476507	0.00340496	0.00332732	0.306151
1	5664446	Affx-11873041	G	A	A	0.0310185	-0.0183939	0.0095669	0.0545241
1	5664880	Affx-11873775	C	T	T	0.340878	0.00253786	0.00351424	0.470195
1	5670649	Affx-65579330	G	A	A	0.140823	0.00948784	0.00476954	0.0466745
1	5676342	Affx-11888470	G	A	A	0.023098	0.00109273	0.0110537	0.921252
1	5676622	Affx-11888718	A	G	G	0.0495296	-0.00633459	0.00763989	0.407023
1	5677636	Affx-11890143	A	C	C	0.107171	0.000346985	0.00537035	0.948484
1	5677849	Affx-11890504	A	G	G	0.0244579	-0.00568997	0.0107398	0.596251
1	5681851	Affx-65579398	C	G	G	0.0264257	-0.0132439	0.0103614	0.20118
1	5683239	Affx-65579413	C	T	T	0.0155658	-0.000692543	0.0134022	0.958789
1	5684903	Affx-11899489	A	C	C	0.102729	-0.000744121	0.00547147	0.891821
1	5685279	Affx-11900061	A	G	G	0.431564	0.00438506	0.00335264	0.190895
1	5687098	Affx-11902357	G	A	A	0.280801	0.0048145	0.00369446	0.192519
1	5689953	Affx-11905391	A	G	G	0.341982	-0.00838372	0.00349681	0.016507
1	5690065	Affx-11905476	T	C	C	0.382095	-0.00669826	0.00342071	0.0502142
1	5690960	Affx-11906402	C	T	T	0.143811	0.00604722	0.00472875	0.200962
1	5691984	Affx-11907760	G	A	A	0.0957192	-0.00246426	0.00565596	0.66306
1	5694059	Affx-11909853	A	G	G	0.416114	-0.00677215	0.00337387	0.0447265
1	5704819	Affx-11923433	A	G	G	0.351245	0.00276832	0.00348041	0.426383
1	5711082	Affx-11929943	C	G	G	0.474672	-0.00445274	0.00332803	0.180914
1	5713094	Affx-11932656	T	A	A	0.0163856	-0.0192691	0.0130607	0.140119
1	5714260	Affx-11934458	G	T	T	0.017869	0.0247943	0.0124963	0.0472421
1	5717397	Affx-11938438	T	C	C	0.265788	0.00315909	0.00375811	0.40057
1	5717860	Affx-11938960	G	A	A	0.204049	0.00705751	0.00412051	0.0867558
1	5721916	Affx-65579735	T	G	G	0.0330376	-0.00751469	0.00931681	0.419914
1	5722667	Affx-11943864	G	A	A	0.146198	0.00664981	0.00469488	0.156661
1	5724373	Affx-11945691	C	T	T	0.355525	-0.00353833	0.00347017	0.3079
1	5724385	Affx-11945700	G	A	A	0.172686	0.00543696	0.00439345	0.215897
1	5725075	Affx-11946649	C	T	T	0.0790782	-0.00518941	0.00614821	0.398641
1	5725512	Affx-11947149	C	T	T	0.0309173	-0.00484632	0.00958175	0.613007
1	5726591	Affx-11948320	G	A	A	0.1789	0.00509468	0.00432767	0.239104
1	5728730	Affx-11950558	T	C	C	0.0306083	-0.00488504	0.00962879	0.611919
1	5733695	Affx-11955709	G	A	A	0.0286635	-0.00549596	0.00994629	0.580563
1	5734394	Affx-11956403	G	A	A	0.122962	-0.000592859	0.00504973	0.90654
1	5735321	Affx-11957375	G	A	A	0.0126885	-0.00310404	0.0148426	0.834347
1	5739278	Affx-35304596	G	A	A	0.013331	0.0217055	0.0145255	0.135097
1	5740428	Affx-77776890	G	-	-	0.170978	-0.00221863	0.00440502	0.614502
1	5742316	Affx-11965653	C	T	T	0.162257	0.000942894	0.00450079	0.834062
1	5745451	Affx-11968631	G	A	A	0.0268897	0.0165103	0.0102623	0.107656
1	5749263	Affx-11972675	C	T	T	0.0252382	0.0173622	0.010591	0.101146
1	5750444	Affx-65579963	G	C	C	0.026725	-0.00197232	0.0102977	0.848111
1	5753428	Affx-11977164	C	T	T	0.0132962	-0.00458689	0.0144718	0.75128
1	5754094	Affx-11977682	A	G	G	0.111679	-0.00390472	0.00526041	0.457916
1	5756899	Affx-11980486	G	A	A	0.124932	-0.004912	0.0050094	0.326813
1	5771541	Affx-11996520	G	A	A	0.25607	0.00740525	0.00380137	0.0514108
1	5776701	Affx-65580160	C	T	T	0.027034	0.0203974	0.0102294	0.0461545
1	5777341	Affx-12003724	A	G	G	0.0128845	0.0173822	0.0147422	0.238369
1	5777375	Affx-12003782	C	T	T	0.288264	0.00625661	0.00366453	0.0877601
1	5786347	Affx-12015713	T	C	C	0.0406952	0.0136717	0.00839981	0.103606
1	5786394	Affx-76256743	GTGGTGTTTGCACCT	-	-	0.0162183	0.0012603	0.013129	0.923526
1	5792890	Affx-12024854	C	A	A	0.0291211	-0.000151856	0.00985629	0.987707
1	5795357	Affx-12028392	A	G	G	0.353758	0.00445502	0.00346644	0.198728
1	5797901	Affx-12032182	C	T	T	0.233884	-0.0038454	0.00391889	0.326473
1	5801941	Affx-12037621	C	T	T	0.0719933	-0.0094105	0.006414	0.142328
1	5803040	Affx-12038971	T	C	C	0.021606	0.0128946	0.0114308	0.259297
1	5810255	Affx-65580473	G	A	A	0.0203528	-0.00843247	0.01177	0.473723
1	5816189	Affx-12055671	T	G	G	0.118962	-0.00204931	0.00512482	0.689247
1	5819564	Affx-12059919	G	A	A	0.0190289	-0.00555796	0.0121366	0.646988
1	5825922	Affx-65580595	C	T	T	0.0315976	-0.00425481	0.00949957	0.65423
1	5826500	Affx-12067547	G	A	A	0.022332	0.0116355	0.0112336	0.300305
1	5827612	Affx-12069061	G	A	A	0.0172863	-0.00236724	0.0127259	0.852431
1	5827706	Affx-35304700	G	A	A	0.0107083	-0.00533916	0.0161311	0.740655
1	5828460	Affx-12070091	A	G	G	0.0916388	-0.00665307	0.00575002	0.247252
1	5832639	Affx-12074356	C	T	T	0.0440677	0.00448959	0.00807987	0.57845
1	5833142	Affx-35304718	C	T	T	0.0432721	-0.0113626	0.00816545	0.164061
1	5833519	Affx-12075180	C	T	T	0.0217178	0.0119562	0.0114249	0.295329
1	5836872	Affx-12078581	G	A	A	0.0217346	0.0113469	0.011383	0.318848
1	5842367	Affx-12084903	G	A	A	0.29538	0.00544639	0.00363779	0.134351
1	5843173	Affx-12085583	T	C	C	0.113479	-0.0019384	0.00522662	0.710734
1	5846583	Affx-12089888	C	T	T	0.13151	-0.00497409	0.00490892	0.310929
1	5849285	Affx-12092821	G	A	A	0.0531258	0.0023587	0.00740368	0.750042
1	5849910	Affx-76173588	TTC	-	-	0.0404971	0.00486237	0.00843178	0.564162
1	5849990	Affx-12093876	T	C	C	0.0114895	0.0224068	0.0155504	0.149612
1	5850266	Affx-79093788	-	A	A	0.196472	-0.00197931	0.00418584	0.636315
1	5850940	Affx-12095146	G	A	A	0.0902588	-0.00261908	0.00580297	0.651749
1	5851348	Affx-12095716	C	T	T	0.0152867	-0.00615967	0.0135004	0.648206
1	5851528	Affx-12095927	A	C	C	0.0561662	0.0043186	0.00719269	0.548231
1	5853561	Affx-12098785	C	T	T	0.101304	-0.00211522	0.00550302	0.700702
1	5855773	Affx-12101765	G	A	A	0.0855004	-0.00107362	0.00593355	0.856414
1	5858753	Affx-78586323	T	-	-	0.280382	0.000727305	0.00370434	0.844345
1	5871105	Affx-12123528	G	T	T	0.0200108	0.0149567	0.0118437	0.20665
1	5872457	Affx-12125446	C	T	T	0.176457	0.000980284	0.00436224	0.822197
1	5873470	Affx-12126813	A	G	G	0.0206284	0.00121602	0.0116852	0.917118
1	5874430	Affx-12128097	A	G	G	0.275172	0.000369532	0.00371536	0.920773
1	5875162	Affx-12129090	T	C	C	0.260084	0.00129963	0.00378264	0.731165
1	5881487	Affx-12137594	C	A	A	0.0630315	0.00536961	0.00682541	0.431453
1	5888886	Affx-12146811	C	T	T	0.0747097	-0.00183585	0.00632047	0.771465
1	5895781	Affx-12156581	A	G	G	0.0802786	-0.00277817	0.00611851	0.649786
1	5896849	Affx-12158077	C	A	A	0.213696	-0.00527524	0.00406288	0.194152
1	5900443	Affx-12163113	G	A	A	0.220339	-0.000579182	0.00400327	0.884966
1	5912711	Affx-12181015	A	G	G	0.0135928	-0.00559628	0.0143344	0.696235
1	5912754	Affx-65581362	C	G	G	0.0223148	-0.0104577	0.0112429	0.352289
1	5912917	Affx-65581365	T	C	C	0.0632731	-0.00121089	0.0068221	0.85912
1	5919518	Affx-35304855	A	G	G	0.0637326	0.00405236	0.0067934	0.550833
1	5923402	Affx-12195843	A	C	C	0.0743631	-0.00126589	0.00633108	0.841521
1	5927079	Affx-12201040	C	T	T	0.0303013	-0.00239063	0.00966207	0.80458
1	5932771	Affx-12209408	C	T	T	0.0181453	0.022579	0.012429	0.0692737
1	5933799	Affx-12211126	C	T	T	0.0743114	-0.0010894	0.00633769	0.863522
1	5947386	Affx-12231204	T	C	C	0.246309	-0.000572058	0.00384822	0.881826
1	5948365	Affx-65581721	C	G	G	0.0369601	-0.00281911	0.00879171	0.748472
1	5960932	Affx-12248758	C	T	T	0.0566087	-0.0076523	0.00719334	0.287419
1	5965780	Affx-12255349	G	A	A	0.0402863	0.00709899	0.00844655	0.400652
1	5967192	Affx-12256842	G	A	A	0.225887	-0.00200371	0.00397647	0.614339
1	5972260	Affx-12263495	G	A	A	0.0758613	-0.00236223	0.0062822	0.706903
1	5976678	Affx-65581950	A	G	G	0.0257969	-0.0046583	0.0104839	0.656805
1	5977364	Affx-65581955	G	A	A	0.0190404	-0.0111475	0.0121307	0.358122
1	5978177	Affx-65581962	G	C	C	0.0163127	-0.000519573	0.0131203	0.968412
1	5980336	Affx-12275004	C	G	G	0.0210088	0.00116815	0.0116036	0.919811
1	5980802	Affx-12275764	G	A	A	0.0134216	0.0162273	0.0144734	0.262213
1	5989569	Affx-12288802	-	G	G	0.235255	-0.00109783	0.00392066	0.779469
1	5994090	Affx-12295081	C	G	G	0.0133186	0.0217842	0.0145909	0.13544
1	5994206	Affx-12295194	A	C	C	0.463242	-0.00446304	0.00333247	0.180488
1	6000909	Affx-12304512	G	T	T	0.0126318	0.0205975	0.0148585	0.165676
1	6010810	Affx-12319931	T	C	C	0.401519	-9.71004e-05	0.00338736	0.977131
1	6015003	Affx-65582273	C	T	T	0.0150977	0.00445983	0.0136116	0.743176
1	6015468	Affx-12326981	C	T	T	0.0512951	-0.0121681	0.00753584	0.106377
1	6015789	Affx-65582280	C	T	T	0.018223	-0.015963	0.0123946	0.197785
1	6020500	Affx-65582328	C	T	T	0.0564277	0.00120351	0.00719452	0.867148
1	6022357	Affx-12330476	C	T	T	0.0476193	0.00137263	0.00779326	0.860192
1	6033869	Affx-12331789	A	G	G	0.315854	0.00302884	0.00356799	0.395942
1	6034588	Affx-65582438	C	A	A	0.0292882	0.00810477	0.00986186	0.411175
1	6039541	Affx-12332516	C	T	T	0.0434408	0.00707824	0.00820136	0.388108
1	6039912	Affx-79229763	G	-	-	0.0443682	0.00570756	0.00806886	0.479346
1	6041047	Affx-12332698	G	A	A	0.0174278	0.00176844	0.0126888	0.889158
1	6042182	Affx-12332867	A	G	G	0.324884	0.00185005	0.00354989	0.602257
1	6042732	Affx-65582506	C	T	T	0.0275329	-0.0145929	0.0101255	0.149526
1	6043240	Affx-12333008	G	A	A	0.0626234	0.000642689	0.00684807	0.925229
1	6043858	Affx-12333060	T	C	C	0.457846	-0.00181177	0.00333169	0.58658
1	6043942	Affx-12333068	C	T	T	0.20864	0.00294456	0.00408208	0.470702
1	6044004	Affx-12333077	C	T	T	0.0390797	-0.000354355	0.00857801	0.967049
1	6045987	Affx-65582526	G	A	A	0.0163394	0.0143389	0.0131645	0.276062
1	6048317	Affx-12333626	C	A	A	0.0578621	-0.00974074	0.00711518	0.170999
1	6050909	Affx-12333892	T	C	C	0.0278342	0.00216324	0.010104	0.83047
1	6052726	Affx-12334111	T	G	G	0.396637	-0.00249562	0.00339504	0.462293
1	6052953	Affx-12334127	G	A	A	0.0173894	-0.00701996	0.0127137	0.580842
1	6059634	Affx-77172947	-	GG	GG	0.370977	0.00137289	0.00343947	0.689778
1	6065024	Affx-12335543	G	T	T	0.324685	-0.000211729	0.00354697	0.9524
1	6070635	Affx-12336207	C	A	A	0.0449004	-0.0162438	0.00800145	0.0423473
1	6075147	Affx-12336704	C	A	A	0.329885	-0.00134914	0.00354594	0.703593
1	6078302	Affx-76656992	CA	-	-	0.0180353	0.0011926	0.0124635	0.923769
1	6078496	Affx-12337020	C	A	A	0.125813	0.00123135	0.00501139	0.805907
1	6079109	Affx-12337123	T	G	G	0.114337	0.00269987	0.00525842	0.607646
1	6080626	Affx-12337314	T	C	C	0.289546	0.00461541	0.00366118	0.207442
1	6081265	Affx-12337379	G	A	A	0.309457	-0.00381908	0.00359616	0.288242
1	6084854	Affx-12337857	G	A	A	0.362321	0.00147081	0.0034508	0.669946
1	6085405	Affx-12337930	G	T	T	0.0139979	-0.00975431	0.0141063	0.489262
1	6085593	Affx-12337947	G	A	A	0.0187998	0.00780564	0.0122213	0.523026
1	6085821	Affx-12337971	T	C	C	0.104811	0.00110445	0.00541282	0.83832
1	6089062	Affx-12338376	G	A	A	0.194538	0.00491134	0.00419222	0.241385
1	6093465	Affx-12338879	G	A	A	0.405875	-0.000580637	0.00338534	0.863819
1	6094341	Affx-12338957	G	A	A	0.0252887	0.0105642	0.0105484	0.316587
1	6098502	Affx-12339426	A	G	G	0.413092	0.00135257	0.00337629	0.68871
1	6102523	Affx-12339938	A	G	G	0.351869	-0.00311103	0.00348562	0.372109
1	6103524	Affx-12340067	C	T	T	0.193733	0.00372854	0.00420411	0.375145
1	6103865	Affx-12340091	T	C	C	0.239767	0.00228662	0.00389031	0.556686
1	6104136	Affx-12340124	G	A	A	0.0128484	-0.0125539	0.0147201	0.393749
1	6105359	Affx-12340270	C	T	T	0.367004	-0.00355289	0.00345181	0.303348
1	6112490	Affx-65583050	C	T	T	0.0222997	-0.0129804	0.0112453	0.248381
1	6114729	Affx-65583070	G	A	A	0.0139379	-0.0269242	0.014143	0.05695
1	6115429	Affx-12341518	A	G	G	0.454329	0.00085469	0.0033399	0.798026
1	6116124	Affx-12341608	G	A	A	0.372017	-0.00400759	0.00344393	0.24456
1	6130255	Affx-12362239	C	T	T	0.331179	-0.00321006	0.00353515	0.363858
1	6130765	Affx-12363114	C	T	T	0.0157477	0.0122015	0.0133234	0.359776
1	6133244	Affx-12368064	G	A	A	0.368171	0.00486272	0.0034451	0.158102
1	6145289	Affx-12390142	C	T	T	0.406004	-0.00224793	0.00338877	0.507109
1	6147157	Affx-12393334	C	T	T	0.349606	0.00599698	0.00348511	0.0852991
1	6154987	Affx-12405509	A	G	G	0.246195	-0.00326598	0.00386503	0.398108
1	6155635	Affx-12406746	G	A	A	0.0151431	-0.00139566	0.0135475	0.917947
1	6157808	Affx-65583440	C	G	G	0.0184178	-0.0119149	0.0123293	0.333853
1	6160902	Affx-12414460	G	A	A	0.0413281	-0.00639778	0.00834544	0.443308
1	6160974	Affx-12414551	G	T	T	0.0698288	-0.00445873	0.0065495	0.496015
1	6161732	Affx-65583486	C	T	T	0.023449	0.00363527	0.0109498	0.739895
1	6162015	Affx-12415613	G	A	A	0.28892	0.00604273	0.00366973	0.0996334
1	6162441	Affx-12416118	C	A	A	0.472029	0.00339093	0.00332743	0.308165
1	6173019	Affx-12430292	C	A	A	0.0202859	0.0165024	0.011803	0.162069
1	6174373	Affx-12431988	C	T	T	0.0215691	0.00872808	0.0114218	0.444771
1	6177142	Affx-12436420	C	T	T	0.157158	-0.0106727	0.00457015	0.0195288
1	6177337	Affx-65583609	C	T	T	0.015238	0.0116285	0.0135347	0.39025
1	6183655	Affx-12448076	A	G	G	0.180891	-0.00809402	0.00431145	0.060474
1	6185478	Affx-12450601	A	G	G	0.0330977	-0.00427482	0.00926852	0.644642
1	6197796	Affx-12469657	A	G	G	0.320033	0.00584702	0.00355537	0.100062
1	6198087	Affx-12470173	C	T	T	0.251978	-0.00775464	0.0038214	0.0424327
1	6198491	Affx-65583775	A	C	C	0.0163068	0.017197	0.0131572	0.191201
1	6198850	Affx-12471275	A	T	T	0.0373177	-0.00174175	0.00876174	0.842427
1	6198983	Affx-12471437	G	A	A	0.0973541	0.00330193	0.00560297	0.555649
1	6199070	Affx-12471564	A	G	G	0.263627	-0.0077857	0.00376568	0.0386846
1	6209280	Affx-12487543	A	G	G	0.0613168	0.0120092	0.0069195	0.0826442
1	6212077	Affx-12492110	A	G	G	0.22757	-0.00594958	0.00398128	0.135077
1	6212115	Affx-12492178	G	A	A	0.0166676	0.00790195	0.0129901	0.542985
1	6219310	Affx-12502566	G	C	C	0.16611	-0.0114312	0.00445587	0.0103058
1	6221607	Affx-12506073	A	C	C	0.0678074	0.0116254	0.00660714	0.0784905
1	6223002	Affx-12508257	C	A	A	0.0447445	0.0156198	0.00802197	0.0515208
1	6232067	Affx-65584010	G	A	A	0.0176565	-0.028354	0.0126183	0.0246384
1	6235509	Affx-35305213	T	G	G	0.0219182	0.0274469	0.0113363	0.0154723
1	6236178	Affx-12527226	G	T	T	0.35932	0.00258782	0.00346327	0.454932
1	6239010	Affx-78163257	CTC	-	-	0.0454513	-0.00222328	0.00797069	0.780297
1	6243706	Affx-12536017	G	T	T	0.0205074	0.0250173	0.0117283	0.0329199
1	6247195	Affx-12540827	C	T	T	0.214238	-9.02045e-05	0.00404622	0.982214
1	6254762	Affx-12551183	C	T	T	0.413766	-0.000876144	0.00337131	0.794955
1	6257996	Affx-12556416	T	C	C	0.0131244	0.00596331	0.0145831	0.682598
1	6258657	Affx-12557307	A	G	G	0.424061	0.00241665	0.00336686	0.472897
1	6259946	Affx-12559163	G	T	T	0.0142825	0.00534617	0.0139816	0.702187
1	6268069	Affx-12571132	G	T	T	0.0146048	0.0352746	0.0139012	0.0111646
1	6268416	Affx-12571632	G	T	T	0.0286222	0.011024	0.0099895	0.269785
1	6276856	Affx-12584168	A	G	G	0.0255924	0.0229029	0.0105081	0.0292927
1	6278441	Affx-12586363	G	A	A	0.0150453	-0.000693029	0.0136149	0.959404
1	6281084	Affx-65584319	C	G	G	0.0163353	0.00816734	0.0131271	0.533827
1	6298447	Affx-12614347	T	C	C	0.0105804	0.0279564	0.0162057	0.0845128
1	6300264	Affx-12616998	A	G	G	0.0302608	0.012247	0.00967419	0.205535
1	6302086	Affx-12619164	C	T	T	0.114664	-0.00574575	0.00523347	0.272256
1	6323819	Affx-65584630	C	T	T	0.0522568	-0.00473949	0.00746178	0.525319
1	6323988	Affx-12646065	C	T	T	0.0146642	0.00647451	0.0138762	0.640794
1	6324912	Affx-12646964	G	A	A	0.011791	0.0198947	0.0153621	0.195306
1	6325892	Affx-65584647	G	T	T	0.0268992	0.00672387	0.0102428	0.511536
1	6330386	Affx-12652809	T	C	C	0.0105287	0.0244367	0.0162393	0.132379
1	6331013	Affx-12653565	T	C	C	0.136491	-0.00338879	0.00486526	0.486099
1	6332364	Affx-12655242	C	T	T	0.046717	-0.00251951	0.00787616	0.749051
1	6337510	Affx-12662779	T	C	C	0.0688963	0.00477193	0.0065411	0.465678
1	6346548	Affx-35305347	C	T	T	0.0134917	-0.0391876	0.014367	0.00637995
1	6346799	Affx-12683315	G	A	A	0.011059	0.0189937	0.0159375	0.233357
1	6350964	Affx-12691906	G	A	A	0.114151	-0.00517843	0.00523366	0.322445
1	6351979	Affx-12694895	G	A	A	0.023805	0.00794997	0.0108906	0.465399
1	6361519	Affx-12717665	C	A	A	0.108503	-0.00277576	0.00535415	0.604158
1	6367918	Affx-65585002	T	C	C	0.0350082	0.010682	0.00900216	0.235385
1	6387399	Affx-12734858	G	A	A	0.0124866	0.00754887	0.014932	0.613173
1	6405654	Affx-12739141	T	G	G	0.0203244	-0.00373684	0.0117438	0.750336
1	6415626	Affx-12742333	C	T	T	0.156364	-0.00199193	0.00457855	0.663522
1	6421782	Affx-12744108	G	A	A	0.411083	-0.00211393	0.00337122	0.530627
1	6429304	Affx-12746050	C	T	T	0.149023	-0.000338191	0.00466095	0.942158
1	6437506	Affx-12748097	T	C	C	0.0304611	0.0124791	0.00963477	0.195248
1	6449498	Affx-12750957	T	C	C	0.0118825	0.00748536	0.0153042	0.624768
1	6475089	Affx-12784819	A	G	G	0.0562418	-0.00695316	0.00720276	0.334372
1	6482270	Affx-12791874	T	C	C	0.289866	0.00573605	0.00366282	0.117346
1	6486724	Affx-12796679	G	A	A	0.269222	0.00736159	0.00374427	0.0492892
1	6490445	Affx-12801096	C	T	T	0.251961	0.00731144	0.00382367	0.055858
1	6492670	Affx-65585913	G	A	A	0.0148699	0.0148388	0.0137166	0.279337
1	6492964	Affx-78747869	-	T	T	0.288362	0.00875798	0.00366067	0.0167374
1	6492979	Affx-12804464	G	C	C	0.0181526	-0.0113628	0.0124322	0.36073
1	6496949	Affx-12809831	A	C	C	0.297146	0.00573602	0.00363298	0.114367
1	6499744	Affx-12813326	C	T	T	0.240875	0.00673651	0.0038924	0.0835097
1	6500433	Affx-12814265	C	T	T	0.0153166	0.014626	0.0135225	0.279432
1	6500662	Affx-12814578	C	A	A	0.0217758	0.023117	0.0113661	0.0419675
1	6500979	Affx-12814994	C	T	T	0.10358	-0.00221972	0.00545108	0.683857
1	6501514	Affx-12815623	A	G	G	0.0151178	-0.000618188	0.0136683	0.963926
1	6503007	Affx-12817452	G	A	A	0.0284871	0.00727823	0.00995904	0.464892
1	6508614	Affx-12825180	G	A	A	0.0249704	0.00241333	0.0105992	0.819887
1	6512211	Affx-12829691	G	C	C	0.402331	-0.0104167	0.00338113	0.00206445
1	6525343	Affx-12848677	A	G	G	0.0381157	-0.00671659	0.0086539	0.437671
1	6526842	Affx-65586144	C	T	T	0.0299185	-0.0169635	0.00972427	0.0810826
1	6531523	Affx-12857477	A	G	G	0.0229573	0.000167686	0.0110441	0.987886
1	6532570	Affx-12859185	A	G	G	0.0682358	0.00464637	0.00658021	0.480119
1	6532740	Affx-12859452	T	C	C	0.0219385	-0.0266993	0.011331	0.0184585
1	6535975	Affx-12863794	G	A	A	0.0225352	0.0180171	0.0111888	0.107338
1	6549504	Affx-78013109	AT	-	-	0.194157	0.0105618	0.0041976	0.0118651
1	6549732	Affx-12883326	-	T	T	0.172218	0.00948356	0.00440779	0.0314345
1	6557410	Affx-12895017	C	T	T	0.0223064	0.0159302	0.0112334	0.156161
1	6562807	Affx-12904000	A	G	G	0.0292077	0.00987776	0.00986062	0.316471
1	6567193	Affx-12909891	C	T	T	0.0382044	-0.00169688	0.00864667	0.844417
1	6567195	Affx-12909894	C	T	T	0.261971	-0.00865023	0.00376545	0.0216047
1	6568959	Affx-76204180	-	G	G	0.201195	0.00628879	0.00413883	0.128649
1	6569075	Affx-65586514	C	T	T	0.0275058	-1.12979e-05	0.0101685	0.999113
1	6569214	Affx-12912819	G	A	A	0.272762	-0.00803701	0.0037153	0.0305256
1	6571371	Affx-12916119	T	C	C	0.210871	0.00440761	0.00405451	0.276999
1	6572965	Affx-65586545	T	C	C	0.0378386	-0.00189762	0.00868624	0.827069
1	6575246	Affx-12922013	G	A	A	0.307093	0.00925592	0.00359513	0.0100372
1	6576325	Affx-12923618	C	T	T	0.031148	0.0139861	0.00956543	0.1437
1	6576602	Affx-35305579	T	C	C	0.0380954	-0.00301613	0.00866649	0.727824
1	6578496	Affx-35305581	C	T	T	0.0146624	0.00487772	0.0138021	0.723785
1	6580056	Affx-12929224	A	G	G	0.363831	0.0082494	0.00344936	0.0167771
1	6587642	Affx-65586679	G	A	A	0.0326731	0.0010311	0.00931646	0.911875
1	6589543	Affx-12942946	G	A	A	0.0911685	-0.00217052	0.00574849	0.705742
1	6591033	Affx-12945491	G	A	A	0.389698	0.00859479	0.00340192	0.0115229
1	6599445	Affx-12958065	G	A	A	0.407678	-0.0106729	0.0033775	0.00157798
1	6616481	Affx-12982326	C	T	T	0.0291214	0.0181282	0.009881	0.066559
1	6619788	Affx-12986766	C	T	T	0.153268	0.0033091	0.0046044	0.472338
1	6620517	Affx-65586965	G	T	T	0.0264055	-0.0163043	0.0103447	0.115003
1	6623180	Affx-12991362	G	A	A	0.414081	-0.00982015	0.00336984	0.00356728
1	6630052	Affx-35305630	A	G	G	0.0303859	0.00122235	0.00965088	0.899212
1	6639214	Affx-79216866	GTT	-	-	0.18923	0.00425037	0.00423844	0.315952
1	6639267	Affx-13014465	C	T	T	0.0365157	0.00225357	0.00885833	0.799186
1	6653054	Affx-13033522	C	T	T	0.181815	0.00387573	0.00430134	0.367563
1	6665948	Affx-13052162	G	A	A	0.0156483	0.0190625	0.0133812	0.154283
1	6675204	Affx-13062735	A	C	C	0.414761	-0.00880776	0.00337264	0.00901443
1	6702635	Affx-13097669	A	G	G	0.0298337	0.00730642	0.00974264	0.45329
1	6711427	Affx-65587733	A	G	G	0.0248581	0.0160131	0.0107721	0.137141
1	6717108	Affx-13121081	G	A	A	0.447277	-0.00700855	0.00333432	0.0355597
1	6730924	Affx-13139580	C	G	G	0.0360784	0.00794701	0.00890462	0.372148
1	6735170	Affx-13145845	C	T	T	0.104183	0.0101077	0.00543731	0.0630345
1	6735964	Affx-13147094	C	A	A	0.0366055	-0.00301788	0.00883435	0.732647
1	6737624	Affx-13149897	A	G	G	0.133748	0.0116383	0.00487367	0.0169419
1	6738919	Affx-13151920	G	A	A	0.0247469	0.0185462	0.0106762	0.0823611
1	6739868	Affx-13153431	C	T	T	0.0156085	0.00435001	0.0133809	0.745112
1	6740859	Affx-13155198	T	C	C	0.0246765	0.0172739	0.0106966	0.106334
1	6747995	Affx-65588038	C	T	T	0.0188736	-0.00195553	0.0121781	0.872426
1	6749366	Affx-13167748	C	T	T	0.218272	-0.000493677	0.00401143	0.902054
1	6755848	Affx-75583421	-	TA	TA	0.0240816	0.0187655	0.0108346	0.0832755
1	6766275	Affx-13194061	G	T	T	0.0573856	-0.00705767	0.00713164	0.322357
1	6767387	Affx-13196059	G	A	A	0.0132218	0.0138277	0.0145435	0.341716
1	6768230	Affx-13197754	G	A	A	0.220211	-0.00104271	0.00400102	0.794392
1	6768548	Affx-13198302	G	A	A	0.103389	0.00822271	0.00544534	0.131034
1	6769522	Affx-13199784	A	C	C	0.349293	0.00389565	0.00348325	0.2634
1	6778457	Affx-35305756	A	G	G	0.0241922	0.0177755	0.0108064	0.0999923
1	6795722	Affx-78215752	-	T	T	0.029171	0.0147129	0.00986267	0.13576
1	6803282	Affx-13266433	G	A	A	0.26368	0.00117245	0.00376526	0.755508
1	6813872	Affx-13285623	T	C	C	0.0608313	0.0142714	0.00694805	0.0399755
1	6861271	Affx-13376824	A	G	G	0.0606584	-0.00301132	0.00695949	0.665239
1	6874873	Affx-13403162	C	T	T	0.099463	-2.65973e-05	0.00555074	0.996177
1	6877808	Affx-65589001	A	C	C	0.0176443	0.0263673	0.0126078	0.0364985
1	6883402	Affx-13417649	C	T	T	0.0292732	0.0138212	0.00983155	0.159784
1	6892067	Affx-13431633	T	G	G	0.0455756	-0.00168223	0.00794948	0.832407
1	6892786	Affx-13432852	T	C	C	0.0297348	0.0133568	0.00975583	0.170967
1	6900136	Affx-13444791	G	A	A	0.318134	0.00542208	0.00357261	0.129097
1	6901559	Affx-65589188	G	A	A	0.0333577	-0.0200389	0.00924457	0.0301877
1	6903895	Affx-65589206	T	G	G	0.0139325	0.00425292	0.0141568	0.763861
1	6908948	Affx-13456285	C	T	T	0.0175658	-0.00312021	0.0126343	0.804937
1	6916088	Affx-13458077	G	T	T	0.0255238	0.0140085	0.0105169	0.182863
1	6917140	Affx-13458327	A	C	C	0.353605	0.00700367	0.003473	0.0437381
1	6922472	Affx-65589382	A	G	G	0.0102823	-0.0105614	0.016424	0.520195
1	6925434	Affx-65589402	C	G	G	0.0110032	-0.00472903	0.0158982	0.766118
1	6935158	Affx-13463314	C	T	T	0.133247	0.00864559	0.00488928	0.0770163
1	6944035	Affx-13465877	C	T	T	0.395788	0.00638398	0.00339894	0.0603513
1	6951548	Affx-13467842	C	T	T	0.0101637	0.00236114	0.0165287	0.886408
1	6955045	Affx-13468685	C	T	T	0.176088	0.0103459	0.00436614	0.0178097
1	6955284	Affx-13468745	T	C	C	0.100887	0.0100588	0.00550205	0.0675218
1	6955771	Affx-35305900	G	A	A	0.0359806	0.0180636	0.00890743	0.0425697
1	6957991	Affx-65589648	C	T	T	0.0192219	-0.0037441	0.0121062	0.757115
1	6959553	Affx-13469860	A	G	G	0.274194	-0.00526677	0.00372453	0.157341
1	6961416	Affx-13470415	A	G	G	0.340208	0.00773071	0.00351243	0.0277403
1	6969762	Affx-13472679	G	A	A	0.151497	-0.00144193	0.00463441	0.755697
1	6971281	Affx-13473105	G	A	A	0.0115449	-0.0157213	0.0155153	0.310929
1	6976742	Affx-13474561	A	G	G	0.276417	0.00542417	0.00371699	0.144487
1	6977821	Affx-13474827	G	T	T	0.161427	-0.00626971	0.00451829	0.165251
1	6981115	Affx-13475698	A	G	G	0.418359	0.00349019	0.0033659	0.299772
1	6982697	Affx-13476117	A	G	G	0.387366	0.00272855	0.00341092	0.423745
1	6994964	Affx-13479665	C	T	T	0.0959956	0.00430239	0.00560518	0.442741
1	6996478	Affx-13480026	T	C	C	0.222361	-0.00100408	0.00398957	0.801292
1	7002366	Affx-13481492	C	T	T	0.31795	0.000640127	0.00356027	0.857312
1	7003704	Affx-65590015	T	C	C	0.0199145	0.00914269	0.0118633	0.440903
1	7012490	Affx-13484251	T	C	C	0.0901752	0.00691567	0.00579242	0.232512
1	7016124	Affx-13485142	G	A	A	0.285557	0.00118609	0.00368476	0.747535
1	7017158	Affx-13485417	C	T	T	0.0321095	0.00557687	0.009413	0.55354
1	7019094	Affx-65590145	C	T	T	0.0253892	-0.020002	0.0105474	0.0579105
1	7019546	Affx-13485737	G	A	A	0.045345	-0.00135821	0.00796461	0.864593
1	7032722	Affx-13487108	T	G	G	0.333496	0.00396711	0.00352418	0.260301
1	7035466	Affx-13487480	G	A	A	0.0388584	0.000768415	0.00857322	0.928582
1	7036640	Affx-13487609	C	T	T	0.251602	-0.00258032	0.00382776	0.500244
1	7041605	Affx-13488086	T	C	C	0.0123313	0.0159503	0.015013	0.28804
1	7045875	Affx-13488497	G	A	A	0.194503	0.000526761	0.00419873	0.900162
1	7047318	Affx-65590346	G	T	T	0.0200115	0.00720818	0.0118644	0.543487
1	7048580	Affx-13488838	C	T	T	0.0244269	-0.00132482	0.0107379	0.901808
1	7051319	Affx-13489117	C	T	T	0.0225409	-0.00739066	0.0111784	0.508512
1	7053052	Affx-13489307	C	G	G	0.458021	-0.00401979	0.00333025	0.227413
1	7056951	Affx-13489676	G	A	A	0.339305	-0.00657663	0.0035069	0.0607478
1	7060704	Affx-77413497	T	-	-	0.196135	-0.000989483	0.0041879	0.813222
1	7061153	Affx-75810270	TG	-	-	0.0132359	0.0262231	0.0145116	0.0707571
1	7070768	Affx-13491054	G	T	T	0.194213	-0.000147876	0.00419897	0.971907
1	7075654	Affx-13491544	T	G	G	0.0753049	0.0138533	0.00628799	0.0275866
1	7085357	Affx-13492550	A	G	G	0.240545	0.00451696	0.00387751	0.244056
1	7085845	Affx-65590655	G	A	A	0.0344614	-0.000258819	0.00911439	0.977346
1	7085920	Affx-65590657	A	G	G	0.0327839	0.0170059	0.00930977	0.06775
1	7089431	Affx-13493100	C	T	T	0.0168962	0.000265558	0.0128686	0.983536
1	7089777	Affx-13493139	C	T	T	0.348325	0.00167596	0.00348756	0.630834
1	7090065	Affx-13493171	G	A	A	0.0214362	0.0129845	0.0114605	0.257228
1	7090467	Affx-13493217	A	G	G	0.341069	0.00504369	0.00350134	0.149727
1	7090517	Affx-13493221	C	T	T	0.254245	-0.0109962	0.00382053	0.00400007
1	7091419	Affx-13493306	T	C	C	0.0141402	0.00925249	0.0140647	0.510635
1	7095242	Affx-13493858	C	T	T	0.258978	-0.00971385	0.00379236	0.0104252
1	7096229	Affx-13493998	C	T	T	0.0667935	0.00232109	0.0066522	0.727149
1	7101695	Affx-13494686	G	A	A	0.048234	-0.00227778	0.0077455	0.768699
1	7101960	Affx-13494722	G	A	A	0.0210313	0.0145471	0.0115587	0.208198
1	7104455	Affx-13495113	T	C	C	0.052043	0.0146083	0.00747342	0.0506198
1	7107956	Affx-13495563	G	T	T	0.041076	0.0152155	0.00836626	0.0689632
1	7110219	Affx-13495810	G	A	A	0.251353	0.00734188	0.00383416	0.0555119
1	7110279	Affx-13495817	C	T	T	0.025407	0.00477728	0.010569	0.651264
1	7117509	Affx-13496875	A	G	G	0.330543	0.00473313	0.0035329	0.180335
1	7117753	Affx-13497362	T	C	C	0.169249	-0.000511714	0.0044285	0.908009
1	7118071	Affx-13497948	A	G	G	0.20852	-0.00257692	0.00408492	0.528148
1	7122305	Affx-65590988	C	T	T	0.0245207	-0.012785	0.0107196	0.232996
1	7125255	Affx-13508310	A	G	G	0.197957	-0.00247506	0.00416877	0.552703
1	7130746	Affx-13516853	A	G	G	0.100919	0.0053905	0.0055248	0.329218
1	7136065	Affx-13524981	A	G	G	0.315322	-0.00321441	0.00357189	0.368165
1	7136095	Affx-78768779	-	T	T	0.0155227	-0.00778991	0.0134102	0.561312
1	7137122	Affx-13526459	C	T	T	0.170795	-0.00339866	0.00441644	0.44157
1	7140300	Affx-65591168	T	C	C	0.0192262	0.00691013	0.0120962	0.56782
1	7142130	Affx-13534879	T	C	C	0.407445	-0.00144073	0.00337487	0.669452
1	7149275	Affx-13546894	A	G	G	0.45767	-0.00102766	0.00333523	0.757989
1	7151065	Affx-35306131	T	C	C	0.0245175	-0.00326334	0.0107288	0.761002
1	7152277	Affx-13551620	A	G	G	0.367439	0.000491285	0.00344427	0.886576
[truncated: 449,916+ more rows]
