# Supplementary material for: The Taiwan Precision Medicine Initiative provides a cohort for large-scale studies
Source: Nature. 2025 Oct 15;648(8092):117–27. doi: 10.1038/s41586-025-09680-x (PMC12675286; doi:10.1038/s41586-025-09680-x)
Supplement: Supplementary file 3 — See Supplementary Information for descriptions. [file 41586_2025_9680_MOESM3_ESM.zip › Supplemental Data 1.xlsx]

## Sheet: 工作表1
Supplemental Data 1. Timeline and milestone of TPMI.
Category	Milestone	Timeline
Logistics	TPMv1 (TWB 2.0) array developed	Aug, 2018
Infrastructure	Pilot study initiated	Sep, 2018
Enrollment	TPMI initiated-First participant enrolled	July, 2019
EMR Transmission	EMR transmission started	July, 2019
Infrastructure	TPMI consortium established	Oct, 2019
Enrollment	10,000 consented participants count	Oct, 2019
Infrastructure	Steering committee formed	Dec, 2019
Genotype	First batch of sample genotyping completed	Dec, 2019
Logistics	TMPv2 array implemented	Mar, 2020
Enrollment	100,000 consented participants count	May, 2020
Logistics	Developing protocol for returning results of research testing	Jun, 2020
Logistics	Developing website of precision health for public education	Jan, 2021
Enrollment	200,000 consented participants count	Mar, 2021
Infrastructure	Data access committee formed	Jun, 2021
Logistics	TPMI Data Access Platform launched	Jul, 2021
Infrastructure	Publication committee formed	Jul, 2021
Enrollment	300,000 consented participants count	Oct, 2021
Enrollment	400,000 consented participants count	Mar, 2022
Infrastructure	25 research working groups formed	Apr, 2022
Infrastructure	Clinical application committee formed	May, 2022
Enrollment	500,000 consented participants count	Sep, 2022
Genotype	500,000 participants genotyped	Oct, 2023
Genotype	Imputation completed	Nov, 2023
EMR Transmission	500,000 participants'EMR received	Dec, 2023
