# Supplementary material for: The Taiwan Precision Medicine Initiative provides a cohort for large-scale studies
Source: Nature. 2025 Oct 15;648(8092):117–27. doi: 10.1038/s41586-025-09680-x (PMC12675286; doi:10.1038/s41586-025-09680-x)
Supplement: Supplementary file 3 — See Supplementary Information for descriptions. [file 41586_2025_9680_MOESM3_ESM.zip › Supplemental Data 2.xlsx]

## Sheet: 工作表1
Supplemental Data 2. Shared SNPs in TPMv1 and TPMv2 arrays.
CHR	TPMv1	TPMv2	Overlap
1	61877	61222	48089
2	50827	54069	37059
3	42609	45427	31559
4	34773	42080	27890
5	35238	39139	26882
6	49816	51078	38939
7	32705	39098	24266
8	29153	33042	22849
9	35092	35481	27994
10	30445	32836	23215
11	31696	30842	21542
12	28792	31956	21426
13	21823	21906	14990
14	19320	21956	14499
15	21184	24321	15153
16	23172	26585	16310
17	26358	25194	15447
18	17654	19708	14203
19	20579	20509	12429
20	15266	16757	12174
21	8927	10499	7038
22	11305	13831	8034
X	23453	25902	10490
Y	13603	2177	2171
MT	772	321	320
