# Supplementary material for: The Taiwan Precision Medicine Initiative provides a cohort for large-scale studies
Source: Nature. 2025 Oct 15;648(8092):117–27. doi: 10.1038/s41586-025-09680-x (PMC12675286; doi:10.1038/s41586-025-09680-x)
Supplement: Supplementary file 3 — See Supplementary Information for descriptions. [file 41586_2025_9680_MOESM3_ESM.zip › Supplemental Data 3.xlsx]

## Sheet: 工作表1
Supplemental Data 3. Population structure of Taiwan’s indigenous groups.
SITE	K3>0.5	K4>0.5	K5>0.5	K6>0.5	Total		SITE	K3>0.5	K4>0.5	K5>0.5	K6>0.5	Overall
TZUCHI_HL	1490	941	248	89	2768		TZUCHI_HL	0.486928	0.519602	0.322078	0.114691	0.431354
TCVG	155	238	151	136	680		TCVG	0.0506536	0.131419	0.196104	0.175258	0.105969
CGMH	256	107	60	118	541		CGMH	0.0836601	0.0590834	0.0779221	0.152062	0.0843073
VGHTPE	274	131	68	64	537		VGHTPE	0.0895425	0.0723357	0.0883117	0.0824742	0.083684
TSGH	248	82	27	35	392		TSGH	0.0810458	0.0452789	0.0350649	0.0451031	0.0610877
CSH	121	94	92	72	379		CSH	0.0395425	0.051905	0.119481	0.0927835	0.0590619
KMUH	125	15	44	161	345		KMUH	0.0408497	0.00828272	0.0571429	0.207474	0.0537634
TMU	139	73	23	21	256		TMU	0.0454248	0.0403092	0.0298701	0.0270619	0.039894
NTUH	66	77	15	18	176		NTUH	0.0215686	0.0425179	0.0194805	0.0231959	0.0274271
FEMH	82	15	11	18	126		FEMH	0.0267974	0.00828272	0.0142857	0.0231959	0.0196353
CCH	17	7	16	22	62		CCH	0.00555556	0.00386527	0.0207792	0.0283505	0.00966184
KFSYSCC	33	14	4	9	60		KFSYSCC	0.0107843	0.00773054	0.00519481	0.0115979	0.00935016
FJUH	34	9	5	10	58		FJUH	0.0111111	0.00496963	0.00649351	0.0128866	0.00903849
TPECH	18	7	2	1	28		TPECH	0.00588235	0.00386527	0.0025974	0.00128866	0.00436341
CYCH	2	1	4	2	9		CYCH	0.000653595	0.000552181	0.00519481	0.00257732	0.00140252
Total	3060	1811	770	776	6417
