# Supplementary material for: The Taiwan Precision Medicine Initiative provides a cohort for large-scale studies
Source: Nature. 2025 Oct 15;648(8092):117–27. doi: 10.1038/s41586-025-09680-x (PMC12675286; doi:10.1038/s41586-025-09680-x)
Supplement: Supplementary file 3 — See Supplementary Information for descriptions. [file 41586_2025_9680_MOESM3_ESM.zip › Supplemental Data 4.xlsx]

## Sheet: 工作表1
Supplemental Data 4. Genetic admixture analysis using ADMIXTURE–Cross-validation error across different K values.
K	CV error
5	0.23901
6	0.21325
7	0.19521
8	0.2598
9	0.25951
10	0.19046
11	0.25975
12	0.22353
13	0.25881
14	0.25881
15	0.24375
16	0.25853
17	0.25755
18	0.25813
