# Supplementary material for: The Taiwan Precision Medicine Initiative provides a cohort for large-scale studies
Source: Nature. 2025 Oct 15;648(8092):117–27. doi: 10.1038/s41586-025-09680-x (PMC12675286; doi:10.1038/s41586-025-09680-x)
Supplement: Supplementary file 3 — See Supplementary Information for descriptions. [file 41586_2025_9680_MOESM3_ESM.zip › Supplemental Data 5.xlsx]

## Sheet: 工作表1
Supplemental Data 5. Genetic admixture analysis using ADMIXTURE–Incremental improvements in log-likelihood across different K values.
K	CV error	Log-likelihood	Δ Loglikelihood	Improvement (%)
5	0.23901	-4.69952e+09
6	0.21325	-4.69327e+09	6.24564e+06	0.00133076
7	0.19521	-4.68781e+09	5.4681e+06	0.00116645
8	0.2598	-4.68411e+09	3.69739e+06	0.000789347
9	0.25951	-4.68065e+09	3.45554e+06	0.000738261
10	0.19046	-4.67774e+09	2.91246e+06	0.000622621
11	0.25975	-4.67601e+09	1.73546e+06	0.000371141
12	0.22353	-4.67464e+09	1.36689e+06	0.000292405
13	0.25881	-4.67357e+09	1.07203e+06	0.000229381
14	0.25881	-4.67297e+09	594355	0.00012719
15	0.24375	-4.67189e+09	1.08668e+06	0.000232599
16	0.25853	-4.67113e+09	758234	0.000162324
17	0.25755	-4.6708e+09	331553	7.09843e-05
18	0.25813	-4.67021e+09	588668	0.000126047
