# Supplementary material for: The Taiwan Precision Medicine Initiative provides a cohort for large-scale studies
Source: Nature. 2025 Oct 15;648(8092):117–27. doi: 10.1038/s41586-025-09680-x (PMC12675286; doi:10.1038/s41586-025-09680-x)
Supplement: Supplementary file 3 — See Supplementary Information for descriptions. [file 41586_2025_9680_MOESM3_ESM.zip › Supplemental Data 6.xlsx]

## Sheet: 工作表1
Supplemental Data 6. Genetic admixture analysis using ADMIXTURE–Hierarchical clustering dendrogram of the Fst matrix.
	K1	K2	K3	K4	K5	K6	K7	K8	K9	K10
K1	0	0.009	0.035	0.052	0.047	0.035	0.102	0.069	0.092	0.154
K2	0.009	0	0.027	0.044	0.039	0.028	0.105	0.072	0.099	0.156
K3	0.035	0.027	0	0.042	0.036	0.024	0.121	0.088	0.117	0.172
K4	0.052	0.044	0.042	0	0.046	0.044	0.135	0.103	0.132	0.185
K5	0.047	0.039	0.036	0.046	0	0.036	0.132	0.099	0.129	0.182
K6	0.035	0.028	0.024	0.044	0.036	0	0.121	0.088	0.118	0.172
K7	0.102	0.105	0.121	0.135	0.132	0.121	0	0.047	0.124	0.136
K8	0.069	0.072	0.088	0.103	0.099	0.088	0.047	0	0.106	0.124
K9	0.092	0.099	0.117	0.132	0.129	0.118	0.124	0.106	0	0.191
K10	0.154	0.156	0.172	0.185	0.182	0.172	0.136	0.124	0.191	0
