# Supplementary material for: The Taiwan Precision Medicine Initiative provides a cohort for large-scale studies
Source: Nature. 2025 Oct 15;648(8092):117–27. doi: 10.1038/s41586-025-09680-x (PMC12675286; doi:10.1038/s41586-025-09680-x)
Supplement: Supplementary file 3 — See Supplementary Information for descriptions. [file 41586_2025_9680_MOESM3_ESM.zip › Supplemental Data 7.xlsx]

## Sheet: 工作表1
Supplemental Data 7. Homozygosity analysis–Heatmap of homozygosity rate.
SuperPop	SubPop	PC1	PC2	HomoRate
TPMI	CCH	-0.000579702	-0.00190695	0.801612
TPMI	CCH	-0.000582112	-0.00116967	0.800292
TPMI	CCH	-0.000101765	-0.000524986	0.80211
TPMI	CCH	-0.000624902	-0.000644617	0.804155
TPMI	CCH	-5.25429e-05	-0.00269942	0.800662
TPMI	CCH	8.31939e-05	-0.00249821	0.803845
TPMI	CCH	-0.00325628	0.00464526	0.801703
TPMI	CCH	0.000461445	-0.00144669	0.799804
TPMI	CCH	-0.000805648	-0.00179413	0.813523
TPMI	CCH	0.000669117	-0.00128914	0.801741
TPMI	CCH	0.000252299	-0.00152195	0.801299
TPMI	CCH	-3.79653e-05	-0.001249	0.801841
TPMI	CCH	0.00106744	-0.000791075	0.803983
TPMI	CCH	-0.000141345	-0.00108623	0.802923
TPMI	CCH	-0.000180381	-0.00182255	0.799346
TPMI	CCH	-0.00058331	-0.00134674	0.799954
TPMI	CCH	0.000312776	-0.00135881	0.800072
TPMI	CCH	-0.00028971	-0.00168902	0.800379
TPMI	CCH	0.000221607	-0.00103845	0.800828
TPMI	CCH	-0.00030477	-0.00159445	0.802014
TPMI	CCH	-0.000577926	-0.00238421	0.801021
TPMI	CCH	0.000692621	1.47668e-05	0.801412
TPMI	CCH	0.00109193	-0.0022912	0.801766
TPMI	CCH	-0.000266859	-0.00183179	0.800184
TPMI	CCH	0.000130123	-0.00117822	0.804767
TPMI	CCH	-3.96614e-05	-0.000473929	0.802339
TPMI	CCH	-0.000221183	-0.00190717	0.800813
TPMI	CCH	0.000222736	-0.00160766	0.800428
TPMI	CCH	-0.000526806	-0.00250449	0.803577
TPMI	CCH	-0.000671325	-0.00119334	0.801727
TPMI	CGH	-0.000337263	-0.00215744	0.801499
TPMI	CGH	-0.00133795	0.0024465	0.79919
TPMI	CGH	0.000254872	-0.00137749	0.801629
TPMI	CGH	0.000185591	-0.000551454	0.803354
TPMI	CGH	-0.00709175	0.0106719	0.804258
TPMI	CGH	-6.28916e-05	-0.00199294	0.800374
TPMI	CGH	7.42505e-05	-0.00125271	0.801429
TPMI	CGH	-0.000337476	-0.000971362	0.801181
TPMI	CGH	-0.000296473	-0.00103888	0.800755
TPMI	CGH	0.000480993	-0.00204233	0.801433
TPMI	CGH	0.000288429	-0.0011701	0.802422
TPMI	CGH	-0.000469733	-0.0024954	0.806325
TPMI	CGH	2.84767e-05	-0.00154024	0.799536
TPMI	CGH	0.00068171	-0.00242853	0.80206
TPMI	CGH	0.00179526	-0.00188183	0.802957
TPMI	CGH	-2.23397e-05	-0.00179992	0.805891
TPMI	CGH	-0.000576532	-0.00241386	0.802547
TPMI	CGH	0.0021404	0.000551714	0.801698
TPMI	CGH	-0.000120303	-0.00017658	0.799334
TPMI	CGH	-0.000385864	-0.00145832	0.802393
TPMI	CGH	0.000608499	0.00174529	0.804091
TPMI	CGH	-0.00325233	0.00460208	0.803832
TPMI	CGH	-0.00163492	0.00151649	0.801084
TPMI	CGH	-0.000306127	-0.00157701	0.801003
TPMI	CGH	-0.000181869	-0.00171147	0.804996
TPMI	CGH	0.00591637	0.00489416	0.801345
TPMI	CGH	0.000131249	-0.00153458	0.801091
TPMI	CGH	0.000134752	-0.00185903	0.802175
TPMI	CGH	-0.000533515	6.21548e-05	0.799801
TPMI	CGH	-0.000167127	-0.000860525	0.801714
TPMI	CGMH	-0.000718558	-0.00194983	0.80179
TPMI	CGMH	-8.41519e-05	-0.00227025	0.800296
TPMI	CGMH	0.00118174	-0.000871253	0.801474
TPMI	CGMH	-0.000573727	-0.00178593	0.80077
TPMI	CGMH	-0.000538953	-0.00149749	0.799658
TPMI	CGMH	-5.29578e-05	-0.00134012	0.800062
TPMI	CGMH	8.94725e-05	-0.00180408	0.802462
TPMI	CGMH	0.00179735	-0.000108671	0.803982
TPMI	CGMH	-0.000341753	-0.00174904	0.801208
TPMI	CGMH	-0.00137706	0.000122592	0.799027
TPMI	CGMH	0.000805568	-1.29268e-05	0.800953
TPMI	CGMH	0.00493729	0.000310332	0.805188
TPMI	CGMH	-0.000172976	-0.00172204	0.801222
TPMI	CGMH	-4.06622e-05	0.000356728	0.800977
TPMI	CGMH	-0.000358487	-0.00150674	0.801229
TPMI	CGMH	-0.000474985	-0.00231705	0.804368
TPMI	CGMH	-0.000631411	0.00102214	0.800751
TPMI	CGMH	0.000135121	-0.00165257	0.801238
TPMI	CGMH	-0.000251247	-0.00032873	0.799712
TPMI	CGMH	-4.91421e-05	-0.00149646	0.801306
TPMI	CGMH	0.000178693	-0.000878126	0.804848
TPMI	CGMH	4.39835e-05	-0.00115557	0.800281
TPMI	CGMH	0.00112197	-0.00183805	0.802659
TPMI	CGMH	0.000326688	-0.00159863	0.799241
TPMI	CGMH	-0.000308847	-0.000997829	0.800487
TPMI	CGMH	-6.99135e-05	-0.00219861	0.803234
TPMI	CGMH	-6.95322e-05	-0.00184023	0.803923
TPMI	CGMH	0.00034297	-0.000876812	0.798162
TPMI	CGMH	-0.000313399	-0.00181572	0.80075
TPMI	CGMH	-0.000279299	-0.000868484	0.802718
TPMI	CSH	-3.64299e-05	-0.00150408	0.799777
TPMI	CSH	-0.000399391	-0.00144524	0.79824
TPMI	CSH	2.16753e-05	-0.000928929	0.800307
TPMI	CSH	0.0133886	0.00396795	0.805293
TPMI	CSH	-0.000408779	-0.00174531	0.801171
TPMI	CSH	-0.000411231	-0.000913052	0.802736
TPMI	CSH	-0.000191774	-0.00161922	0.802232
TPMI	CSH	-0.000320889	-0.00217671	0.80016
TPMI	CSH	0.000109851	-0.000541092	0.800662
TPMI	CSH	0.000208791	-0.00250341	0.798921
TPMI	CSH	0.000271636	-0.00120447	0.799889
TPMI	CSH	-5.25566e-05	-0.00108136	0.800205
TPMI	CSH	-0.000835201	-0.00293057	0.798938
TPMI	CSH	-0.000463675	-0.00240399	0.799152
TPMI	CSH	-0.000434092	-0.00149103	0.801838
TPMI	CSH	0.00036009	-0.00227446	0.804376
TPMI	CSH	-0.000595179	-0.00202987	0.797632
TPMI	CSH	0.00015921	-0.00230559	0.803544
TPMI	CSH	-0.000490806	-0.00202309	0.802725
TPMI	CSH	-0.00265306	0.00477487	0.798426
TPMI	CSH	0.000147257	-0.000966193	0.801208
TPMI	CSH	-0.000216857	-0.000315813	0.802614
TPMI	CSH	-0.000511758	-0.000278306	0.799702
TPMI	CSH	-0.000242508	-0.00105037	0.799903
TPMI	CSH	-0.000343458	-0.000464074	0.800997
TPMI	CSH	-0.000793812	6.39051e-05	0.800394
TPMI	CSH	9.023e-05	-0.000802783	0.800273
TPMI	CSH	-7.71996e-05	-0.00180218	0.800825
TPMI	CSH	0.00161603	-0.00246005	0.801052
TPMI	CSH	0.000216033	-0.00181369	0.801538
TPMI	CYCH	0.000857834	-6.53347e-05	0.802399
TPMI	CYCH	-0.000578869	-0.00233886	0.803939
TPMI	CYCH	0.0255456	0.0087793	0.812604
TPMI	CYCH	-0.00137673	-0.00184751	0.801082
TPMI	CYCH	-0.000468999	-0.00131775	0.803992
TPMI	CYCH	0.000122911	-0.00141824	0.799736
TPMI	CYCH	-0.000159544	-0.000899175	0.79971
TPMI	CYCH	-7.0484e-05	-0.00238757	0.80077
TPMI	CYCH	0.00129159	-0.00136024	0.800406
TPMI	CYCH	-0.00150904	0.00247152	0.800762
TPMI	CYCH	-0.000181776	-0.00124346	0.80182
TPMI	CYCH	0.000220815	-0.00186448	0.806666
TPMI	CYCH	1.47628e-05	-0.00202551	0.801963
TPMI	CYCH	0.000387872	-0.00251522	0.801167
TPMI	CYCH	-0.000257142	-0.000326571	0.800834
TPMI	CYCH	-0.000577981	-0.00267368	0.800051
TPMI	CYCH	0.000522235	-0.00107879	0.801327
TPMI	CYCH	-0.000357325	-0.00167314	0.802758
TPMI	CYCH	0.00102783	-0.00170556	0.801742
TPMI	CYCH	0.000449292	-0.00176743	0.804341
TPMI	CYCH	-9.80669e-05	-0.00154011	0.803016
TPMI	CYCH	-0.000115081	-0.00126429	0.803956
TPMI	CYCH	0.00019336	-0.00095257	0.800448
TPMI	CYCH	0.000269688	-0.00139744	0.800482
TPMI	CYCH	0.000217528	-0.00212573	0.802341
TPMI	CYCH	-0.000417779	-0.0011118	0.80029
TPMI	CYCH	0.000188165	-0.00215869	0.800595
TPMI	CYCH	-0.000426682	-0.00175699	0.800672
TPMI	CYCH	0.000593103	-0.00109391	0.800942
TPMI	CYCH	2.4901e-05	-0.000748317	0.802012
TPMI	FEMH	0.00213436	0.000618855	0.800512
TPMI	FEMH	0.000322889	-0.00147915	0.799157
TPMI	FEMH	2.87236e-05	-0.00199132	0.801209
TPMI	FEMH	-4.63836e-05	-0.00171823	0.798447
TPMI	FEMH	-0.000387391	-0.0028098	0.80046
TPMI	FEMH	-0.00124105	-0.00239731	0.799446
TPMI	FEMH	-0.000613475	-0.00159676	0.800899
TPMI	FEMH	-4.82089e-05	-0.000662511	0.798841
TPMI	FEMH	4.16229e-05	-0.00105154	0.800504
TPMI	FEMH	0.000175175	-0.00164156	0.800778
TPMI	FEMH	2.25886e-05	-0.00243015	0.798629
TPMI	FEMH	0.00363577	0.00105594	0.805546
TPMI	FEMH	0.000172196	-0.00224862	0.798358
TPMI	FEMH	-0.000824354	-0.000645218	0.804547
TPMI	FEMH	-0.000520931	-0.000846877	0.798774
TPMI	FEMH	-5.39847e-05	-0.00121868	0.799497
TPMI	FEMH	0.000272922	-0.00093442	0.800096
TPMI	FEMH	0.00133546	-6.79627e-05	0.800992
TPMI	FEMH	0.000824761	-0.0011504	0.802124
TPMI	FEMH	-0.000592492	-0.00304727	0.802883
TPMI	FEMH	-0.00210565	0.0016014	0.801746
TPMI	FEMH	6.26528e-05	-2.36402e-05	0.802459
TPMI	FEMH	-0.000269525	-0.000877029	0.803234
TPMI	FEMH	0.000544186	-0.000353024	0.803668
TPMI	FEMH	-0.000482883	-0.00217547	0.801464
TPMI	FEMH	0.000761097	-0.000774538	0.80108
TPMI	FEMH	-0.000241547	-0.00144752	0.801984
TPMI	FEMH	-0.00629731	0.010585	0.800742
TPMI	FEMH	0.00532258	-0.00152685	0.799847
TPMI	FEMH	0.000799498	-0.00267737	0.802159
TPMI	FJUH	0.00202688	7.657e-05	0.802428
TPMI	FJUH	-0.00192102	0.00205149	0.79782
TPMI	FJUH	0.0030762	-0.00123408	0.803804
TPMI	FJUH	-0.000407276	-0.00161917	0.801306
TPMI	FJUH	-0.00373855	0.00647383	0.799855
TPMI	FJUH	0.0143981	0.0043951	0.806236
TPMI	FJUH	-0.000660801	-0.000912892	0.802159
TPMI	FJUH	0.000271466	-0.000864249	0.801631
TPMI	FJUH	-0.000519172	-0.000376411	0.800599
TPMI	FJUH	3.80008e-05	-0.00159562	0.802232
TPMI	FJUH	0.000290505	-0.000440002	0.800783
TPMI	FJUH	-0.000532436	-0.000877543	0.802504
TPMI	FJUH	0.00037631	-0.000958499	0.800075
TPMI	FJUH	0.000479649	-0.0013864	0.804887
TPMI	FJUH	-0.000530783	-0.00141284	0.801919
TPMI	FJUH	-0.000135173	-0.000404273	0.80137
TPMI	FJUH	-0.000242922	-0.00115879	0.797954
TPMI	FJUH	0.000260345	-0.000157631	0.799168
TPMI	FJUH	-0.000226761	-0.00124813	0.800932
TPMI	FJUH	-0.00271227	0.00468149	0.798884
TPMI	FJUH	-0.000324807	-0.00120886	0.8028
TPMI	FJUH	-0.000349371	-0.00250089	0.80099
TPMI	FJUH	-0.00296336	0.00658718	0.796007
TPMI	FJUH	-0.000104634	-0.00188638	0.8015
TPMI	FJUH	0.000638449	-0.000922454	0.801732
TPMI	FJUH	-0.000482123	-0.00183334	0.798542
TPMI	FJUH	-0.000154074	-0.0027277	0.799649
TPMI	FJUH	0.00132925	-0.000551874	0.800425
TPMI	FJUH	0.00109144	-0.000128856	0.800018
TPMI	FJUH	0.000541732	-0.00143069	0.804084
TPMI	KFSYSCC	-0.000422507	-1.26739e-05	0.802172
TPMI	KFSYSCC	0.000315887	-0.000965375	0.800153
TPMI	KFSYSCC	-0.00109359	0.00219568	0.801153
TPMI	KFSYSCC	-0.00233246	0.00263123	0.799752
TPMI	KFSYSCC	0.000194119	-0.000624393	0.804074
TPMI	KFSYSCC	0.00488358	0.00359119	0.803922
TPMI	KFSYSCC	-0.00402189	0.00447273	0.799175
TPMI	KFSYSCC	-0.000365655	0.00184731	0.799778
TPMI	KFSYSCC	-0.000853045	-0.0028479	0.801824
TPMI	KFSYSCC	-0.00317837	0.0052533	0.798044
TPMI	KFSYSCC	0.000503804	-0.00140211	0.801014
TPMI	KFSYSCC	0.000905557	-0.000754318	0.803894
TPMI	KFSYSCC	0.000107728	-0.000818621	0.800052
TPMI	KFSYSCC	-0.000650477	-0.000994539	0.799721
TPMI	KFSYSCC	-0.000788368	-0.00111125	0.801139
TPMI	KFSYSCC	-0.00117743	-0.00119441	0.801293
TPMI	KFSYSCC	0.000423008	-0.00128043	0.800798
TPMI	KFSYSCC	-7.91897e-05	-0.00238072	0.801257
TPMI	KFSYSCC	-0.00249607	0.00549901	0.800759
TPMI	KFSYSCC	6.28609e-05	-0.00158731	0.801446
TPMI	KFSYSCC	-0.000353327	-0.00187107	0.800091
TPMI	KFSYSCC	-0.00180512	0.000499593	0.801541
TPMI	KFSYSCC	0.00103778	0.00263137	0.803316
TPMI	KFSYSCC	-0.00200777	0.00208262	0.801805
TPMI	KFSYSCC	-0.000192705	-0.00217979	0.803643
TPMI	KFSYSCC	-0.000739496	-0.000882302	0.802892
TPMI	KFSYSCC	0.000471944	-0.00126186	0.804623
TPMI	KFSYSCC	-0.00010085	-0.00040572	0.801872
TPMI	KFSYSCC	-0.000173194	-0.00264893	0.801933
TPMI	KFSYSCC	0.000247588	-0.00099817	0.803862
TPMI	KMUH	0.00101337	-0.00197694	0.801123
TPMI	KMUH	-5.62717e-05	-0.00200024	0.802322
TPMI	KMUH	0.0014191	0.000657227	0.801758
TPMI	KMUH	-0.000810293	-0.00135733	0.801739
TPMI	KMUH	-7.56974e-05	-0.00158979	0.799901
TPMI	KMUH	-0.00498764	0.00953696	0.799093
TPMI	KMUH	0.000469988	-0.00211555	0.802106
TPMI	KMUH	-0.000198233	-0.00209355	0.802987
TPMI	KMUH	0.00125232	-0.00177689	0.801515
TPMI	KMUH	-0.000234459	-0.00174925	0.803125
TPMI	KMUH	0.000238725	-0.00268989	0.801778
TPMI	KMUH	0.00671465	0.00160153	0.802009
TPMI	KMUH	-0.000620735	-0.00097476	0.804099
TPMI	KMUH	6.43373e-05	6.0588e-05	0.800139
TPMI	KMUH	0.00030125	-0.00260238	0.804375
TPMI	KMUH	-0.00523923	0.00943558	0.799389
TPMI	KMUH	0.00225736	0.000271424	0.802466
TPMI	KMUH	-0.000766111	-0.00191042	0.805243
TPMI	KMUH	0.00385644	-0.000472731	0.801413
TPMI	KMUH	0.000217111	-0.00238232	0.803144
TPMI	KMUH	0.00129531	-0.00140008	0.800341
TPMI	KMUH	0.000149974	-0.000964449	0.803325
TPMI	KMUH	-0.000101165	-0.00187886	0.801284
TPMI	KMUH	-0.00377075	0.00838129	0.801805
TPMI	KMUH	-0.0013898	-0.000824282	0.799321
TPMI	KMUH	-0.000348933	-0.00204662	0.800831
TPMI	KMUH	-0.000574425	-0.00127409	0.798731
TPMI	KMUH	0.00254495	-0.000771632	0.800613
TPMI	KMUH	-0.000320162	-0.00151618	0.801618
TPMI	KMUH	-0.000261057	-0.00176984	0.800098
TPMI	NTUH	-5.0852e-05	-0.00106659	0.8027
TPMI	NTUH	-2.04505e-07	-0.0017079	0.801326
TPMI	NTUH	-0.00022123	-0.000842414	0.803836
TPMI	NTUH	-0.000466811	-0.000173103	0.800066
TPMI	NTUH	0.000525362	-0.00100141	0.801131
TPMI	NTUH	-0.000403919	-0.000480885	0.801909
TPMI	NTUH	2.74652e-05	-0.00180781	0.801448
TPMI	NTUH	0.030567	0.0159104	0.82235
TPMI	NTUH	-0.000357654	-8.57315e-05	0.806552
TPMI	NTUH	-0.00117033	-0.000729077	0.799876
TPMI	NTUH	-0.000248589	-7.33152e-05	0.802463
TPMI	NTUH	-0.000414588	-0.0028451	0.804441
TPMI	NTUH	-0.000162109	-0.00116285	0.805734
TPMI	NTUH	-0.000180124	-0.000928227	0.799708
TPMI	NTUH	-0.000614514	-0.0019922	0.801229
TPMI	NTUH	0.00185166	-0.000489434	0.802242
TPMI	NTUH	0.00225382	0.000512543	0.797815
TPMI	NTUH	-0.00109225	-0.00174738	0.804426
TPMI	NTUH	-0.00166414	0.0019266	0.801097
TPMI	NTUH	0.000707144	-0.000422358	0.800985
TPMI	NTUH	-0.000411984	-0.000713901	0.80124
TPMI	NTUH	0.000204679	-0.00213794	0.802066
TPMI	NTUH	-0.00025718	-0.00152245	0.805326
TPMI	NTUH	-0.00155393	4.8926e-05	0.799178
TPMI	NTUH	-0.000251281	-0.00156021	0.800869
TPMI	NTUH	-0.000495502	-0.00165755	0.801422
TPMI	NTUH	-0.00386385	0.00733011	0.798388
TPMI	NTUH	-0.000764111	-0.00185379	0.800661
TPMI	NTUH	-0.000215316	-0.00255635	0.803915
TPMI	NTUH	0.00107189	-0.000693351	0.799301
TPMI	TCVG	-0.000923894	0.000661465	0.801205
TPMI	TCVG	0.00017562	-0.000948712	0.800242
TPMI	TCVG	-0.000128349	-0.0030433	0.80127
TPMI	TCVG	-3.36039e-06	-0.00163933	0.805095
TPMI	TCVG	-0.00669043	0.0122077	0.799909
TPMI	TCVG	-0.00489025	0.00839171	0.799637
TPMI	TCVG	-0.000218877	-0.00258393	0.80399
TPMI	TCVG	-0.00210219	0.00264931	0.800107
TPMI	TCVG	0.000397059	0.000137701	0.799598
TPMI	TCVG	0.000293183	-0.00261522	0.80211
TPMI	TCVG	-0.000459842	-0.00171886	0.799172
TPMI	TCVG	-2.8169e-05	-0.00212756	0.799534
TPMI	TCVG	0.000526589	-0.00164219	0.80087
TPMI	TCVG	-0.00038803	-0.000776478	0.802638
TPMI	TCVG	-0.00032314	-0.000747401	0.801627
TPMI	TCVG	-0.000335949	-0.00163199	0.799916
TPMI	TCVG	-0.000659934	-0.00266653	0.800879
TPMI	TCVG	-0.000166468	-0.00161104	0.799039
TPMI	TCVG	0.000318157	-0.00122091	0.801734
TPMI	TCVG	-0.000488649	-0.0021689	0.803059
TPMI	TCVG	-0.000399866	-0.00184314	0.801571
TPMI	TCVG	-0.000690831	-0.00121404	0.800832
TPMI	TCVG	-0.000178675	-0.0023024	0.803412
TPMI	TCVG	-7.13403e-05	-0.00215352	0.802401
TPMI	TCVG	-0.001932	0.00237017	0.8
TPMI	TCVG	0.000103463	-0.00153632	0.800386
TPMI	TCVG	-0.00472325	0.00888462	0.798421
TPMI	TCVG	0.000282552	-0.00019091	0.801786
TPMI	TCVG	-0.000932061	-0.00163751	0.800583
TPMI	TCVG	-0.000359718	-0.000446611	0.8005
TPMI	TMU	-0.000349428	-0.00128198	0.802103
TPMI	TMU	-0.00121917	0.0041344	0.799415
TPMI	TMU	-0.000254569	-0.00177844	0.803859
TPMI	TMU	-0.000290229	-0.0013773	0.801015
TPMI	TMU	0.000198077	-0.0020124	0.79927
TPMI	TMU	-6.22719e-05	-0.00195565	0.802284
TPMI	TMU	-0.00052348	-0.00189168	0.803413
TPMI	TMU	0.00018882	-0.00109172	0.800978
TPMI	TMU	-0.00663603	0.0116193	0.800326
TPMI	TMU	-0.00372137	0.00556503	0.801187
TPMI	TMU	0.00661807	0.00330981	0.803588
TPMI	TMU	0.000126953	-0.00282852	0.80229
TPMI	TMU	0.000503009	-0.00143382	0.802571
TPMI	TMU	0.000220935	-0.000493111	0.803662
TPMI	TMU	-0.000665118	-0.000676731	0.805545
TPMI	TMU	-0.0027131	0.00361702	0.799745
TPMI	TMU	0.000254349	-0.000502948	0.799719
TPMI	TMU	0.000786119	0.00296983	0.802642
TPMI	TMU	-0.00334259	0.00592949	0.801981
TPMI	TMU	-0.000155571	-0.00124356	0.800818
TPMI	TMU	-0.000372613	-0.00100413	0.80371
TPMI	TMU	-0.00063059	-0.00161608	0.800974
TPMI	TMU	0.00167355	-0.000956971	0.800991
TPMI	TMU	-0.0012028	0.000140056	0.799869
TPMI	TMU	-0.00116506	-0.00162785	0.799982
TPMI	TMU	0.000486147	-0.00137775	0.801616
TPMI	TMU	-9.25856e-05	-0.00130667	0.802011
TPMI	TMU	-0.00212721	0.00242809	0.799922
TPMI	TMU	-0.000156576	-0.00178222	0.802381
TPMI	TMU	0.000694638	-0.000885842	0.802766
TPMI	TPECH	0.00070315	-0.0015054	0.799888
TPMI	TPECH	-1.02422e-05	0.000432047	0.802717
TPMI	TPECH	-0.000402702	0.0033162	0.801375
TPMI	TPECH	-5.80668e-06	-0.00184684	0.800399
TPMI	TPECH	-0.000709788	-0.00209428	0.802343
TPMI	TPECH	-0.00242773	0.00480574	0.800652
TPMI	TPECH	-0.000250391	-0.00251513	0.80164
TPMI	TPECH	-0.001174	-0.000792711	0.799099
TPMI	TPECH	-0.00617019	0.0113945	0.800381
TPMI	TPECH	-0.00194116	0.00572529	0.801082
TPMI	TPECH	0.000384972	-0.00180296	0.800182
TPMI	TPECH	0.000446709	-0.00181778	0.800431
TPMI	TPECH	4.24007e-05	-0.00190327	0.801475
TPMI	TPECH	-0.000180895	-0.00203583	0.798592
TPMI	TPECH	-0.000490065	-0.000709012	0.800628
TPMI	TPECH	-0.000571521	-0.00121465	0.800619
TPMI	TPECH	-9.16269e-05	-0.00167353	0.803829
TPMI	TPECH	0.000830159	-0.00132761	0.799614
TPMI	TPECH	0.00134874	0.00068422	0.803352
TPMI	TPECH	-0.000294859	0.00150242	0.801554
TPMI	TPECH	-0.000531837	-0.000804796	0.801636
TPMI	TPECH	-0.000125973	-0.00138572	0.801989
TPMI	TPECH	-0.000272065	-0.00101606	0.798555
TPMI	TPECH	-0.00716186	0.0126803	0.799228
TPMI	TPECH	-0.000280606	-0.000914434	0.799925
TPMI	TPECH	-0.00284396	0.00643228	0.798993
TPMI	TPECH	-0.000313044	-0.00205961	0.801619
TPMI	TPECH	0.000486353	0.000540882	0.799222
TPMI	TPECH	-0.000676827	-0.00184324	0.801223
TPMI	TPECH	-0.00121199	-0.00244969	0.799724
TPMI	TSGH	-0.00232933	0.00403853	0.799637
TPMI	TSGH	-0.000346523	-0.000870073	0.801269
TPMI	TSGH	-0.000934295	0.000657965	0.798467
TPMI	TSGH	-0.00739196	0.0120019	0.800874
TPMI	TSGH	-0.000533996	-0.000893565	0.803698
TPMI	TSGH	-0.000599085	-0.000926135	0.802489
TPMI	TSGH	-0.00695906	0.0131171	0.797787
TPMI	TSGH	-0.0035884	0.00659511	0.800148
TPMI	TSGH	-4.52634e-05	-0.00196196	0.802612
TPMI	TSGH	-0.00236627	0.00388174	0.799613
TPMI	TSGH	-0.00193864	0.00297633	0.802209
TPMI	TSGH	-0.00204225	0.0047947	0.804806
TPMI	TSGH	-0.000233885	-0.00300312	0.805168
TPMI	TSGH	0.00403891	-0.00232646	0.799335
TPMI	TSGH	0.00163061	-9.64304e-05	0.803326
TPMI	TSGH	0.00026212	-0.00161297	0.799908
TPMI	TSGH	-0.000340984	-0.00127298	0.800875
TPMI	TSGH	9.88422e-06	-0.00113536	0.801276
TPMI	TSGH	4.27778e-05	0.00154927	0.802245
TPMI	TSGH	-4.41809e-05	-0.00111706	0.80016
TPMI	TSGH	-8.12679e-06	-0.0021187	0.80038
TPMI	TSGH	0.000893501	0.000121817	0.80118
TPMI	TSGH	-0.000259897	-0.000895871	0.800816
TPMI	TSGH	0.000207407	-0.000538091	0.803895
TPMI	TSGH	0.000187603	0.00256467	0.806356
TPMI	TSGH	6.84991e-05	-0.001932	0.800147
TPMI	TSGH	0.00290378	-0.0011473	0.800817
TPMI	TSGH	-0.000904823	-0.00163577	0.804075
TPMI	TSGH	-0.00264887	0.00474276	0.800876
TPMI	TSGH	-0.0030549	0.00490082	0.797833
TPMI	TZUCHI_HL	3.94836e-05	-0.00197109	0.800106
TPMI	TZUCHI_HL	0.000874016	-0.00041086	0.799347
TPMI	TZUCHI_HL	-0.000328433	-0.000774969	0.800236
TPMI	TZUCHI_HL	0.0229932	0.0122221	0.807099
TPMI	TZUCHI_HL	0.000140803	-0.0010672	0.802326
TPMI	TZUCHI_HL	-0.000602586	-0.00207969	0.801942
TPMI	TZUCHI_HL	-0.00053195	-0.00292526	0.798175
TPMI	TZUCHI_HL	-0.000421463	-0.0016785	0.801282
TPMI	TZUCHI_HL	0.0295654	0.0157147	0.812995
TPMI	TZUCHI_HL	0.000286708	-0.000244864	0.800041
TPMI	TZUCHI_HL	0.0298973	0.0153701	0.811883
TPMI	TZUCHI_HL	0.00104532	-0.00161235	0.799683
TPMI	TZUCHI_HL	-6.41676e-05	-0.0018973	0.799972
TPMI	TZUCHI_HL	0.00255355	0.00163057	0.802872
TPMI	TZUCHI_HL	-0.000183393	0.00252838	0.797776
TPMI	TZUCHI_HL	0.000401713	0.000867051	0.800588
TPMI	TZUCHI_HL	0.0308655	0.0162595	0.818874
TPMI	TZUCHI_HL	0.000760851	-0.00034669	0.800547
TPMI	TZUCHI_HL	-0.000512066	-0.000139611	0.798976
TPMI	TZUCHI_HL	0.00828291	0.00234328	0.801323
TPMI	TZUCHI_HL	-0.000404464	-0.00148594	0.798181
TPMI	TZUCHI_HL	0.00584673	0.005955	0.799201
TPMI	TZUCHI_HL	0.00440436	-0.000304124	0.798168
TPMI	TZUCHI_HL	-0.00231774	0.00285609	0.798502
TPMI	TZUCHI_HL	0.000537504	-0.00202399	0.798306
TPMI	TZUCHI_HL	-0.00019265	-0.00208226	0.802884
TPMI	TZUCHI_HL	-0.000314019	-0.000759471	0.801761
TPMI	TZUCHI_HL	-9.98253e-05	-0.00221431	0.803721
TPMI	TZUCHI_HL	0.0285646	0.0143312	0.812868
TPMI	TZUCHI_HL	0.000713729	-0.00106052	0.798956
TPMI	VGHTPE	8.99173e-05	-0.00119559	0.800476
TPMI	VGHTPE	-0.000482023	-0.000884123	0.804505
TPMI	VGHTPE	-0.000845285	-0.00181137	0.802691
TPMI	VGHTPE	-0.00329953	0.00633195	0.799487
TPMI	VGHTPE	-0.000172842	-0.00109104	0.802681
TPMI	VGHTPE	-0.00463618	0.00825063	0.800462
TPMI	VGHTPE	-0.000718729	-0.0013311	0.801399
TPMI	VGHTPE	-0.0022981	0.00435782	0.80276
TPMI	VGHTPE	-0.00344668	0.0057356	0.798082
TPMI	VGHTPE	-0.000296464	-0.000727372	0.802125
TPMI	VGHTPE	-0.00293396	0.00388026	0.801468
TPMI	VGHTPE	0.00105818	-0.000735939	0.80149
TPMI	VGHTPE	-0.000100717	-0.00122968	0.801593
TPMI	VGHTPE	-0.00296975	0.00399553	0.798588
TPMI	VGHTPE	-0.00075611	-0.000148806	0.799674
TPMI	VGHTPE	0.00570006	-0.00210722	0.801234
TPMI	VGHTPE	-0.00313633	0.00679196	0.800683
TPMI	VGHTPE	-0.000657169	0.0025974	0.801282
TPMI	VGHTPE	-0.000326667	-0.00136324	0.800804
TPMI	VGHTPE	0.000358878	0.00176974	0.805232
TPMI	VGHTPE	-5.2447e-05	-0.00125064	0.802048
TPMI	VGHTPE	0.000213898	0.000325226	0.799867
TPMI	VGHTPE	-0.00102685	-0.00335496	0.802411
TPMI	VGHTPE	0.000128234	-0.00204446	0.80289
TPMI	VGHTPE	-0.000100143	-0.00220216	0.800013
TPMI	VGHTPE	-0.00219273	0.0023905	0.800336
TPMI	VGHTPE	-0.000690388	-0.00170318	0.803209
TPMI	VGHTPE	-0.000179608	-0.00263868	0.80146
TPMI	VGHTPE	0.000115441	-0.00189989	0.802003
TPMI	VGHTPE	0.00126818	-0.000731661	0.802184
