# Supplementary material for: The Taiwan Precision Medicine Initiative provides a cohort for large-scale studies
Source: Nature. 2025 Oct 15;648(8092):117–27. doi: 10.1038/s41586-025-09680-x (PMC12675286; doi:10.1038/s41586-025-09680-x)
Supplement: Supplementary file 3 — See Supplementary Information for descriptions. [file 41586_2025_9680_MOESM3_ESM.zip › Supplemental Data 8.xlsx]

## Sheet: 工作表1
Supplemental Data 8. Homozygosity analysis–Violin plots of homozygosity rate.
SuperPop	count	mean	std	min	0.25	0.5	0.75	max
TPMI	485925	0.800989	0.00266111	0.777974	0.799602	0.800721	0.801892	0.865717
TWB	83664	0.800519	0.00218034	0.781427	0.799276	0.800427	0.801605	0.862802
EAS	585	0.801374	0.00287909	0.794589	0.799716	0.801105	0.802653	0.826129
SAS	601	0.810561	0.00576218	0.801027	0.807099	0.809457	0.812243	0.842133
AMR	490	0.81262	0.00788508	0.799177	0.80747	0.80989	0.8151	0.844975
EUR	633	0.817906	0.00195083	0.813185	0.81655	0.817749	0.819029	0.828227
SGDP	3	0.818355	0.00408876	0.814569	0.816187	0.817805	0.820248	0.822691
AFR	893	0.829977	0.00571903	0.788907	0.828823	0.831779	0.833017	0.849506
