# Supplementary material for: The Taiwan Precision Medicine Initiative provides a cohort for large-scale studies
Source: Nature. 2025 Oct 15;648(8092):117–27. doi: 10.1038/s41586-025-09680-x (PMC12675286; doi:10.1038/s41586-025-09680-x)
Supplement: Supplementary file 3 — See Supplementary Information for descriptions. [file 41586_2025_9680_MOESM3_ESM.zip › Supplemental Data 9.xlsx]

## Sheet: 工作表1
Supplemental Data 9. Sample size evaluation and examples for GWAS and QTL mapping–Sample size calculation for a case-control study.
Prevalence	Frequency	RG	Gene	P0
0.2	0.01	1.1	265309	0.200314			Outcome: Disease Design: Unmatched case-control (1:4) Hypothesis: Gene only Desired power: 0.800000 Significance: 5.00000e-008, 2-sided Gene Mode of inheritance: Log-additive Allele frequency: 0.0100 to 0.2500 by 0.0100 Disease model Summary parameters P0 0.200000 *kP 0.200314 RG: 1.1000 (*indicates calculated value)
0.2	0.01	1.2	70207	0.200616
0.2	0.01	1.3	32954	0.200906
0.2	0.01	1.4	19537	42960
0.2	0.01	1.5	13154	0.201456
0.2	0.01	1.6	9594	0.201716
0.2	0.01	1.7	7391	0.201967
0.2	0.01	1.8	5926	0.20221
0.2	0.01	1.9	4896	0.202444
0.2	0.01	2	4142	0.20267
0.2	0.02	1.1	134117	0.200628
0.2	0.02	1.2	35520	0.201232
0.2	0.02	1.3	16687	0.201814
0.2	0.02	1.4	9902	0.202375
0.2	0.02	1.5	6673	0.202915
0.2	0.02	1.6	4871	0.203436
0.2	0.02	1.7	3756	0.203939
0.2	0.02	1.8	3014	0.204425
0.2	0.02	1.9	2493	0.204893
0.2	0.02	2	2111	0.205347
0.2	0.03	1.1	90406	0.200942
0.2	0.03	1.2	23964	0.201849
0.2	0.03	1.3	11267	0.202723
0.2	0.03	1.4	6692	0.203565
0.2	0.03	1.5	4513	0.204377
0.2	0.03	1.6	3298	0.20516
0.2	0.03	1.7	2545	0.205915
0.2	0.03	1.8	2044	0.206645
0.2	0.03	1.9	1692	0.207349
0.2	0.03	2	1434	0.20803
0.2	0.04	1.1	68566	0.201256
0.2	0.04	1.2	18190	0.202467
0.2	0.04	1.3	8560	0.203633
0.2	0.04	1.4	5088	0.204757
0.2	0.04	1.5	3435	0.205841
0.2	0.04	1.6	2512	0.206887
0.2	0.04	1.7	1940	0.207896
0.2	0.04	1.8	1560	0.208871
0.2	0.04	1.9	1292	0.209811
0.2	0.04	2	1096	0.21072
0.2	0.05	1.1	55475	0.201571
0.2	0.05	1.2	14729	0.203085
0.2	0.05	1.3	6937	0.204544
0.2	0.05	1.4	4127	0.205952
0.2	0.05	1.5	2788	0.207309
0.2	0.05	1.6	2041	0.208618
0.2	0.05	1.7	1578	0.209882
0.2	0.05	1.8	1270	0.211102
0.2	0.05	1.9	1053	0.212279
0.2	0.05	2	894	0.213417
0.2	0.06	1.1	46759	0.201885
0.2	0.06	1.2	12425	0.203704
0.2	0.06	1.3	5857	0.205457
0.2	0.06	1.4	3487	0.207148
0.2	0.06	1.5	2358	0.20878
0.2	0.06	1.6	1727	0.210353
0.2	0.06	1.7	1337	0.211872
0.2	0.06	1.8	1076	0.213338
0.2	0.06	1.9	893	0.214753
0.2	0.06	2	759	0.21612
0.2	0.07	1.1	40543	0.2022
0.2	0.07	1.2	10782	0.204323
0.2	0.07	1.3	5086	0.206371
0.2	0.07	1.4	3031	0.208347
0.2	0.07	1.5	2051	0.210253
0.2	0.07	1.6	1504	0.212092
0.2	0.07	1.7	1165	0.213867
0.2	0.07	1.8	939	0.21558
0.2	0.07	1.9	780	0.217233
0.2	0.07	2	663	0.21883
0.2	0.08	1.1	35889	0.202515
0.2	0.08	1.2	9552	0.204943
0.2	0.08	1.3	4510	0.207287
0.2	0.08	1.4	2689	0.209548
0.2	0.08	1.5	1822	0.211729
0.2	0.08	1.6	1337	0.213835
0.2	0.08	1.7	1036	0.215866
0.2	0.08	1.8	836	0.217827
0.2	0.08	1.9	695	0.219719
0.2	0.08	2	591	0.221547
0.2	0.09	1.1	32278	0.202831
0.2	0.09	1.2	8598	0.205564
0.2	0.09	1.3	4062	0.208203
0.2	0.09	1.4	2425	0.21075
0.2	0.09	1.5	1644	0.213209
0.2	0.09	1.6	1207	0.215581
0.2	0.09	1.7	936	0.21787
0.2	0.09	1.8	756	0.220079
0.2	0.09	1.9	629	0.222212
0.2	0.09	2	535	0.22427
0.2	0.1	1.1	29396	0.203146
0.2	0.1	1.2	7836	0.206186
0.2	0.1	1.3	3706	0.209121
0.2	0.1	1.4	2213	0.211955
0.2	0.1	1.5	1502	0.214691
0.2	0.1	1.6	1104	0.217331
0.2	0.1	1.7	857	0.219879
0.2	0.1	1.8	692	0.222337
0.2	0.1	1.9	576	0.22471
0.2	0.1	2	491	0.227
0.2	0.11	1.1	27046	0.203462
0.2	0.11	1.2	7215	0.206808
0.2	0.11	1.3	3415	0.21004
0.2	0.11	1.4	2041	0.213162
0.2	0.11	1.5	1386	0.216176
0.2	0.11	1.6	1019	0.219085
0.2	0.11	1.7	792	0.221892
0.2	0.11	1.8	640	0.2246
0.2	0.11	1.9	533	0.227214
0.2	0.11	2	455	0.229737
0.2	0.12	1.1	25093	0.203777
0.2	0.12	1.2	6700	0.20743
0.2	0.12	1.3	3173	0.210961
0.2	0.12	1.4	1898	0.214371
0.2	0.12	1.5	1290	0.217664
0.2	0.12	1.6	949	0.220842
0.2	0.12	1.7	738	0.22391
0.2	0.12	1.8	597	0.226869
0.2	0.12	1.9	498	0.229725
0.2	0.12	2	425	0.23248
0.2	0.13	1.1	23448	0.204093
0.2	0.13	1.2	6265	0.208054
0.2	0.13	1.3	2970	0.211883
0.2	0.13	1.4	1778	0.215582
0.2	0.13	1.5	1209	0.219155
0.2	0.13	1.6	890	0.222604
0.2	0.13	1.7	693	0.225932
0.2	0.13	1.8	561	0.229143
0.2	0.13	1.9	468	0.232241
0.2	0.13	2	400	0.23523
0.2	0.14	1.1	22044	0.204409
0.2	0.14	1.2	5895	0.208677
0.2	0.14	1.3	2796	0.212806
0.2	0.14	1.4	1675	0.216795
0.2	0.14	1.5	1140	0.220649
0.2	0.14	1.6	840	0.224369
0.2	0.14	1.7	654	0.227959
0.2	0.14	1.8	530	0.231422
0.2	0.14	1.9	442	0.234764
0.2	0.14	2	378	0.237987
0.2	0.15	1.1	20833	0.204726
0.2	0.15	1.2	5575	0.209302
0.2	0.15	1.3	2646	0.21373
0.2	0.15	1.4	1587	0.21801
0.2	0.15	1.5	1080	0.222145
0.2	0.15	1.6	797	0.226138
0.2	0.15	1.7	621	0.22999
0.2	0.15	1.8	503	0.233707
0.2	0.15	1.9	420	0.237292
0.2	0.15	2	359	0.24075
0.2	0.16	1.1	19779	0.205042
0.2	0.16	1.2	5297	0.209927
0.2	0.16	1.3	2516	0.214656
0.2	0.16	1.4	1510	0.219228
0.2	0.16	1.5	1029	0.223645
0.2	0.16	1.6	759	0.22791
0.2	0.16	1.7	592	0.232026
0.2	0.16	1.8	480	0.235997
0.2	0.16	1.9	401	0.239827
0.2	0.16	2	343	0.24352
0.2	0.17	1.1	18854	0.205359
0.2	0.17	1.2	5053	0.210553
0.2	0.17	1.3	2402	0.215583
0.2	0.17	1.4	1442	0.220447
0.2	0.17	1.5	984	0.225148
0.2	0.17	1.6	726	0.229687
0.2	0.17	1.7	567	0.234067
0.2	0.17	1.8	460	0.238292
0.2	0.17	1.9	385	0.242367
0.2	0.17	2	329	0.246297
0.2	0.18	1.1	18038	0.205675
0.2	0.18	1.2	4838	0.21118
0.2	0.18	1.3	2302	0.216511
0.2	0.18	1.4	1383	0.221668
0.2	0.18	1.5	944	0.226653
0.2	0.18	1.6	697	0.231467
0.2	0.18	1.7	544	0.236112
0.2	0.18	1.8	442	0.240593
0.2	0.18	1.9	370	0.244914
0.2	0.18	2	317	0.24908
0.2	0.19	1.1	17313	0.205992
0.2	0.19	1.2	4647	0.211807
0.2	0.19	1.3	2213	0.21744
0.2	0.19	1.4	1330	0.222892
0.2	0.19	1.5	908	0.228161
0.2	0.19	1.6	672	0.233251
0.2	0.19	1.7	525	0.238162
0.2	0.19	1.8	426	0.242899
0.2	0.19	1.9	357	0.247467
0.2	0.19	2	306	0.25187
0.2	0.2	1.1	16666	0.206309
0.2	0.2	1.2	4477	0.212434
0.2	0.2	1.3	2133	0.218371
0.2	0.2	1.4	1283	0.224117
0.2	0.2	1.5	877	0.229673
0.2	0.2	1.6	649	0.235038
0.2	0.2	1.7	507	0.240217
0.2	0.2	1.8	412	0.245211
0.2	0.2	1.9	345	0.250026
0.2	0.2	2	296	0.254667
0.2	0.21	1.1	16086	0.206627
0.2	0.21	1.2	4324	0.213063
0.2	0.21	1.3	2062	0.219303
0.2	0.21	1.4	1241	0.225345
0.2	0.21	1.5	849	0.231187
0.2	0.21	1.6	628	0.23683
0.2	0.21	1.7	491	0.242276
0.2	0.21	1.8	400	0.247528
0.2	0.21	1.9	335	0.252591
0.2	0.21	2	287	0.25747
0.2	0.22	1.1	15564	0.206944
0.2	0.22	1.2	4187	0.213692
0.2	0.22	1.3	1998	0.220237
0.2	0.22	1.4	1203	0.226575
0.2	0.22	1.5	823	0.232704
0.2	0.22	1.6	610	0.238625
0.2	0.22	1.7	477	0.244339
0.2	0.22	1.8	388	0.24985
0.2	0.22	1.9	326	0.255162
0.2	0.22	2	279	0.26028
0.2	0.23	1.1	15092	0.207262
0.2	0.23	1.2	4063	0.214321
0.2	0.23	1.3	1940	0.221171
0.2	0.23	1.4	1169	0.227806
0.2	0.23	1.5	800	0.234224
0.2	0.23	1.6	593	0.240424
0.2	0.23	1.7	464	0.246407
0.2	0.23	1.8	378	0.252178
0.2	0.23	1.9	317	0.257739
0.2	0.23	2	272	0.263097
0.2	0.24	1.1	14665	0.20758
0.2	0.24	1.2	3951	0.214952
0.2	0.24	1.3	1887	0.222107
0.2	0.24	1.4	1139	0.22904
0.2	0.24	1.5	780	0.235747
0.2	0.24	1.6	578	0.242227
0.2	0.24	1.7	453	0.24848
0.2	0.24	1.8	369	0.254511
0.2	0.24	1.9	310	0.260322
0.2	0.24	2	266	0.26592
0.2	0.25	1.1	14277	0.207898
0.2	0.25	1.2	3849	0.215583
0.2	0.25	1.3	1840	0.223044
0.2	0.25	1.4	1111	0.230276
0.2	0.25	1.5	761	0.237273
0.2	0.25	1.6	565	0.244033
0.2	0.25	1.7	443	0.250558
0.2	0.25	1.8	361	0.256849
0.2	0.25	1.9	303	0.262911
0.2	0.25	2	260	0.26875
