# Supplementary material for: The Taiwan Precision Medicine Initiative provides a cohort for large-scale studies
Source: Nature. 2025 Oct 15;648(8092):117–27. doi: 10.1038/s41586-025-09680-x (PMC12675286; doi:10.1038/s41586-025-09680-x)
Supplement: Supplementary file 3 — See Supplementary Information for descriptions. [file 41586_2025_9680_MOESM3_ESM.zip › Supplemental Data 10.xlsx]

## Sheet: 工作表1
Supplemental Data 10. Sample size evaluation and examples for GWAS and QTL mappings–Sample size calculation for quantitative trait locus (QTL) study.
Frequency	bG	Gene	R2G
0.1	0.01	>1000000	0			Outcome: Continuous Design: Independent individuals Hypothesis: Gene only Desired power: 0.800000 Significance: 5.00000e-008, 2-sided Gene Mode of inheritance: Additive Allele frequency: 0.1000 to 0.5000 by 0.0500 Continuous trait settings Main 0.0000 Std. dev. 1.0000 Marginal R2 Main effect *R2G 0.0000 bG 0.0100 (*indicates calculated value)
0.1	0.02	549994	0.0001
0.1	0.03	244431	0.0002
0.1	0.04	137484	0.0003
0.1	0.05	87982	0.0005
0.1	0.06	61093	0.0006
0.1	0.07	44879	0.0009
0.1	0.08	34356	0.0012
0.1	0.09	27141	0.0015
0.1	0.1	21981	0.0018
0.1	0.11	18162	0.0022
0.1	0.12	15258	0.0026
0.1	0.13	12998	0.003
0.1	0.14	11205	0.0035
0.1	0.15	9758	0.0041
0.1	0.16	8574	0.0046
0.1	0.17	7593	0.0052
0.1	0.18	6770	0.0058
0.1	0.19	6075	0.0065
0.1	0.2	5480	0.0072
0.1	0.21	4969	0.0079
0.1	0.22	4526	0.0087
0.1	0.23	4139	0.0095
0.1	0.24	3800	0.0104
0.1	0.25	3500	0.0113
0.1	0.26	3235	0.0122
0.1	0.27	2998	0.0131
0.1	0.28	2786	0.0141
0.1	0.29	2596	0.0151
0.1	0.3	2425	0.0162
0.1	0.31	2269	0.0173
0.1	0.32	2129	0.0184
0.1	0.33	2000	0.0196
0.1	0.34	1883	0.0208
0.1	0.35	1776	0.0221
0.1	0.36	1678	0.0233
0.1	0.37	1587	0.0246
0.1	0.38	1504	0.026
0.1	0.39	1427	0.0274
0.1	0.4	1355	0.0288
0.1	0.41	1289	0.0303
0.1	0.42	1227	0.0318
0.1	0.43	1170	0.0333
0.1	0.44	1116	0.0348
0.1	0.45	1067	0.0365
0.1	0.46	1020	0.0381
0.1	0.47	976	0.0398
0.1	0.48	935	0.0415
0.1	0.49	896	0.0432
0.1	0.5	860	0.045
0.15	0.01	>1000000	0
0.15	0.02	388225	0.0001
0.15	0.03	172534	0.0002
0.15	0.04	97041	0.0004
0.15	0.05	62099	0.0006
0.15	0.06	43119	0.0009
0.15	0.07	31674	0.0012
0.15	0.08	24246	0.0016
0.15	0.09	19153	0.0021
0.15	0.1	15510	0.0025
0.15	0.11	12815	0.0031
0.15	0.12	10765	0.0037
0.15	0.13	9169	0.0043
0.15	0.14	7904	0.005
0.15	0.15	6882	0.0057
0.15	0.16	6047	0.0065
0.15	0.17	5354	0.0074
0.15	0.18	4773	0.0083
0.15	0.19	4282	0.0092
0.15	0.2	3863	0.0102
0.15	0.21	3502	0.0112
0.15	0.22	3189	0.0123
0.15	0.23	2916	0.0135
0.15	0.24	2676	0.0147
0.15	0.25	2465	0.0159
0.15	0.26	2277	0.0172
0.15	0.27	2110	0.0186
0.15	0.28	1961	0.02
0.15	0.29	1827	0.0214
0.15	0.3	1706	0.0229
0.15	0.31	1596	0.0245
0.15	0.32	1497	0.0261
0.15	0.33	1406	0.0278
0.15	0.34	1324	0.0295
0.15	0.35	1248	0.0312
0.15	0.36	1178	0.033
0.15	0.37	1114	0.0349
0.15	0.38	1056	0.0368
0.15	0.39	1001	0.0388
0.15	0.4	951	0.0408
0.15	0.41	904	0.0429
0.15	0.42	860	0.045
0.15	0.43	820	0.0471
0.15	0.44	782	0.0494
0.15	0.45	747	0.0516
0.15	0.46	714	0.054
0.15	0.47	683	0.0563
0.15	0.48	654	0.0588
0.15	0.49	627	0.0612
0.15	0.5	601	0.0638
0.2	0.01	>1000000	0
0.2	0.02	309363	0.0001
0.2	0.03	137484	0.0003
0.2	0.04	77326	0.0005
0.2	0.05	49481	0.0008
0.2	0.06	34356	0.0012
0.2	0.07	25236	0.0016
0.2	0.08	19317	0.002
0.2	0.09	15258	0.0026
0.2	0.1	12355	0.0032
0.2	0.11	10208	0.0039
0.2	0.12	8574	0.0046
0.2	0.13	7303	0.0054
0.2	0.14	6294	0.0063
0.2	0.15	5480	0.0072
0.2	0.16	4814	0.0082
0.2	0.17	4262	0.0092
0.2	0.18	3800	0.0104
0.2	0.19	3408	0.0116
0.2	0.2	3074	0.0128
0.2	0.21	2786	0.0141
0.2	0.22	2537	0.0155
0.2	0.23	2320	0.0169
0.2	0.24	2129	0.0184
0.2	0.25	1960	0.02
0.2	0.26	1811	0.0216
0.2	0.27	1678	0.0233
0.2	0.28	1559	0.0251
0.2	0.29	1452	0.0269
0.2	0.3	1355	0.0288
0.2	0.31	1268	0.0308
0.2	0.32	1189	0.0328
0.2	0.33	1116	0.0348
0.2	0.34	1051	0.037
0.2	0.35	990	0.0392
0.2	0.36	935	0.0415
0.2	0.37	884	0.0438
0.2	0.38	837	0.0462
0.2	0.39	794	0.0487
0.2	0.4	753	0.0512
0.2	0.41	716	0.0538
0.2	0.42	682	0.0564
0.2	0.43	649	0.0592
0.2	0.44	619	0.062
0.2	0.45	591	0.0648
0.2	0.46	565	0.0677
0.2	0.47	540	0.0707
0.2	0.48	517	0.0737
0.2	0.49	495	0.0768
0.2	0.5	475	0.08
0.25	0.01	>1000000	0
0.25	0.02	263987	0.0002
0.25	0.03	117316	0.0003
0.25	0.04	65982	0.0006
0.25	0.05	42221	0.0009
0.25	0.06	29314	0.0014
0.25	0.07	21532	0.0018
0.25	0.08	16481	0.0024
0.25	0.09	13018	0.003
0.25	0.1	10540	0.0037
0.25	0.11	8708	0.0045
0.25	0.12	7314	0.0054
0.25	0.13	6229	0.0063
0.25	0.14	5368	0.0074
0.25	0.15	4674	0.0084
0.25	0.16	4105	0.0096
0.25	0.17	3634	0.0108
0.25	0.18	3239	0.0122
0.25	0.19	2905	0.0135
0.25	0.2	2620	0.015
0.25	0.21	2375	0.0165
0.25	0.22	2162	0.0181
0.25	0.23	1976	0.0198
0.25	0.24	1814	0.0216
0.25	0.25	1670	0.0234
0.25	0.26	1542	0.0254
0.25	0.27	1429	0.0273
0.25	0.28	1327	0.0294
0.25	0.29	1236	0.0315
0.25	0.3	1153	0.0338
0.25	0.31	1079	0.036
0.25	0.32	1011	0.0384
0.25	0.33	950	0.0408
0.25	0.34	894	0.0434
0.25	0.35	842	0.0459
0.25	0.36	795	0.0486
0.25	0.37	751	0.0513
0.25	0.38	711	0.0542
0.25	0.39	674	0.057
0.25	0.4	640	0.06
0.25	0.41	608	0.063
0.25	0.42	579	0.0662
0.25	0.43	551	0.0693
0.25	0.44	525	0.0726
0.25	0.45	501	0.0759
0.25	0.46	479	0.0794
0.25	0.47	458	0.0828
0.25	0.48	438	0.0864
0.25	0.49	420	0.09
0.25	0.5	402	0.0938
0.3	0.01	942861	0
0.3	0.02	235700	0.0002
0.3	0.03	104745	0.0004
0.3	0.04	58910	0.0007
0.3	0.05	37695	0.0011
0.3	0.06	26171	0.0015
0.3	0.07	19223	0.0021
0.3	0.08	14713	0.0027
0.3	0.09	11621	0.0034
0.3	0.1	9409	0.0042
0.3	0.11	7773	0.0051
0.3	0.12	6528	0.006
0.3	0.13	5559	0.0071
0.3	0.14	4791	0.0082
0.3	0.15	4171	0.0095
0.3	0.16	3663	0.0108
0.3	0.17	3243	0.0121
0.3	0.18	2890	0.0136
0.3	0.19	2592	0.0152
0.3	0.2	2337	0.0168
0.3	0.21	2118	0.0185
0.3	0.22	1928	0.0203
0.3	0.23	1763	0.0222
0.3	0.24	1617	0.0242
0.3	0.25	1489	0.0263
0.3	0.26	1375	0.0284
0.3	0.27	1273	0.0306
0.3	0.28	1183	0.0329
0.3	0.29	1101	0.0353
0.3	0.3	1028	0.0378
0.3	0.31	961	0.0404
0.3	0.32	901	0.043
0.3	0.33	846	0.0457
0.3	0.34	796	0.0486
0.3	0.35	750	0.0515
0.3	0.36	708	0.0544
0.3	0.37	669	0.0575
0.3	0.38	633	0.0606
0.3	0.39	600	0.0639
0.3	0.4	569	0.0672
0.3	0.41	541	0.0706
0.3	0.42	514	0.0741
0.3	0.43	490	0.0777
0.3	0.44	467	0.0813
0.3	0.45	446	0.0851
0.3	0.46	425	0.0889
0.3	0.47	407	0.0928
0.3	0.48	389	0.0968
0.3	0.49	373	0.1008
0.3	0.5	357	0.105
0.35	0.01	870332	0
0.35	0.02	217568	0.0002
0.35	0.03	96686	0.0004
0.35	0.04	54377	0.0007
0.35	0.05	34794	0.0011
0.35	0.06	24157	0.0016
0.35	0.07	17742	0.0022
0.35	0.08	13579	0.0029
0.35	0.09	10725	0.0037
0.35	0.1	8684	0.0045
0.35	0.11	7173	0.0055
0.35	0.12	6024	0.0066
0.35	0.13	5130	0.0077
0.35	0.14	4421	0.0089
0.35	0.15	3848	0.0102
0.35	0.16	3380	0.0116
0.35	0.17	2992	0.0131
0.35	0.18	2666	0.0147
0.35	0.19	2391	0.0164
0.35	0.2	2156	0.0182
0.35	0.21	1954	0.0201
0.35	0.22	1778	0.022
0.35	0.23	1625	0.0241
0.35	0.24	1491	0.0262
0.35	0.25	1373	0.0284
0.35	0.26	1268	0.0308
0.35	0.27	1174	0.0332
0.35	0.28	1090	0.0357
0.35	0.29	1015	0.0383
0.35	0.3	947	0.0409
0.35	0.31	886	0.0437
0.35	0.32	830	0.0466
0.35	0.33	779	0.0495
0.35	0.34	733	0.0526
0.35	0.35	691	0.0557
0.35	0.36	652	0.059
0.35	0.37	616	0.0623
0.35	0.38	583	0.0657
0.35	0.39	552	0.0692
0.35	0.4	524	0.0728
0.35	0.41	498	0.0765
0.35	0.42	473	0.0803
0.35	0.43	451	0.0841
0.35	0.44	429	0.0881
0.35	0.45	410	0.0921
0.35	0.46	391	0.0963
0.35	0.47	374	0.1005
0.35	0.48	358	0.1048
0.35	0.49	342	0.1092
0.35	0.5	328	0.1137
0.4	0.01	825001	0
0.4	0.02	206235	0.0002
0.4	0.03	91649	0.0004
0.4	0.04	51544	0.0008
0.4	0.05	32981	0.0012
0.4	0.06	22897	0.0017
0.4	0.07	16817	0.0024
0.4	0.08	12871	0.0031
0.4	0.09	10166	0.0039
0.4	0.1	8230	0.0048
0.4	0.11	6799	0.0058
0.4	0.12	5709	0.0069
0.4	0.13	4862	0.0081
0.4	0.14	4189	0.0094
0.4	0.15	3647	0.0108
0.4	0.16	3203	0.0123
0.4	0.17	2835	0.0139
0.4	0.18	2527	0.0156
0.4	0.19	2266	0.0173
0.4	0.2	2043	0.0192
0.4	0.21	1851	0.0212
0.4	0.22	1685	0.0232
0.4	0.23	1540	0.0254
0.4	0.24	1412	0.0276
0.4	0.25	1300	0.03
0.4	0.26	1201	0.0324
0.4	0.27	1112	0.035
0.4	0.28	1032	0.0376
0.4	0.29	961	0.0404
0.4	0.3	897	0.0432
0.4	0.31	839	0.0461
0.4	0.32	786	0.0492
0.4	0.33	738	0.0523
0.4	0.34	694	0.0555
0.4	0.35	653	0.0588
0.4	0.36	617	0.0622
0.4	0.37	583	0.0657
0.4	0.38	551	0.0693
0.4	0.39	522	0.073
0.4	0.4	496	0.0768
0.4	0.41	471	0.0807
0.4	0.42	448	0.0847
0.4	0.43	426	0.0888
0.4	0.44	406	0.0929
0.4	0.45	387	0.0972
0.4	0.46	370	0.1016
0.4	0.47	353	0.106
0.4	0.48	338	0.1106
0.4	0.49	323	0.1152
0.4	0.5	310	0.12
0.45	0.01	800000	0
0.45	0.02	199985	0.0002
0.45	0.03	88871	0.0004
0.45	0.04	49981	0.0008
0.45	0.05	31981	0.0012
0.45	0.06	22203	0.0018
0.45	0.07	16307	0.0024
0.45	0.08	12481	0.0032
0.45	0.09	9857	0.004
0.45	0.1	7980	0.0049
0.45	0.11	6592	0.006
0.45	0.12	5536	0.0071
0.45	0.13	4714	0.0084
0.45	0.14	4062	0.0097
0.45	0.15	3536	0.0111
0.45	0.16	3105	0.0127
0.45	0.17	2748	0.0143
0.45	0.18	2449	0.016
0.45	0.19	2196	0.0179
0.45	0.2	1980	0.0198
0.45	0.21	1794	0.0218
0.45	0.22	1633	0.024
0.45	0.23	1492	0.0262
0.45	0.24	1369	0.0285
0.45	0.25	1260	0.0309
0.45	0.26	1164	0.0335
0.45	0.27	1077	0.0361
0.45	0.28	1001	0.0388
0.45	0.29	931	0.0416
0.45	0.3	869	0.0445
0.45	0.31	813	0.0476
0.45	0.32	761	0.0507
0.45	0.33	715	0.0539
0.45	0.34	672	0.0572
0.45	0.35	633	0.0606
0.45	0.36	597	0.0642
0.45	0.37	564	0.0678
0.45	0.38	534	0.0715
0.45	0.39	506	0.0753
0.45	0.4	480	0.0792
0.45	0.41	456	0.0832
0.45	0.42	433	0.0873
0.45	0.43	413	0.0915
0.45	0.44	393	0.0958
0.45	0.45	375	0.1002
0.45	0.46	358	0.1047
0.45	0.47	342	0.1093
0.45	0.48	327	0.114
0.45	0.49	313	0.1188
0.45	0.5	300	0.1238
0.5	0.01	792000	0.0001
0.5	0.02	197985	0.0002
0.5	0.03	87982	0.0004
0.5	0.04	49481	0.0008
0.5	0.05	31661	0.0013
0.5	0.06	21981	0.0018
0.5	0.07	16144	0.0024
0.5	0.08	12355	0.0032
0.5	0.09	9758	0.004
0.5	0.1	7900	0.005
0.5	0.11	6526	0.006
0.5	0.12	5480	0.0072
0.5	0.13	4667	0.0085
0.5	0.14	4021	0.0098
0.5	0.15	3500	0.0113
0.5	0.16	3074	0.0128
0.5	0.17	2721	0.0145
0.5	0.18	2425	0.0162
0.5	0.19	2174	0.0181
0.5	0.2	1960	0.02
0.5	0.21	1776	0.0221
0.5	0.22	1617	0.0242
0.5	0.23	1477	0.0265
0.5	0.24	1355	0.0288
0.5	0.25	1247	0.0313
0.5	0.26	1152	0.0338
0.5	0.27	1067	0.0365
0.5	0.28	990	0.0392
0.5	0.29	922	0.0421
0.5	0.3	860	0.045
0.5	0.31	804	0.0481
0.5	0.32	753	0.0512
0.5	0.33	707	0.0545
0.5	0.34	665	0.0578
0.5	0.35	627	0.0613
0.5	0.36	591	0.0648
0.5	0.37	559	0.0684
0.5	0.38	528	0.0722
0.5	0.39	501	0.0761
0.5	0.4	475	0.08
0.5	0.41	451	0.0841
0.5	0.42	429	0.0882
0.5	0.43	408	0.0924
0.5	0.44	389	0.0968
0.5	0.45	371	0.1013
0.5	0.46	354	0.1058
0.5	0.47	338	0.1105
0.5	0.48	324	0.1152
0.5	0.49	310	0.12
0.5	0.5	297	0.125
