# Supplementary material for: The Taiwan Precision Medicine Initiative provides a cohort for large-scale studies
Source: Nature. 2025 Oct 15;648(8092):117–27. doi: 10.1038/s41586-025-09680-x (PMC12675286; doi:10.1038/s41586-025-09680-x)
Supplement: Supplementary file 4 — See Supplementary Information for descriptions. [file 41586_2025_9680_MOESM4_ESM.zip › Supplemental Data 20.xlsx]

## Sheet: novel genes
Supplemental Data 20. Gene set enrichment and pathway analysis for novel SNP-associated genes identified in our GWAS for T2D using Ingenuity Pathway Analysis (IPA).
Rank	Categories	Diseases or Functions Annotation	p-value	Molecules	# Molecules	T2DM associated phenotypes	Reference link
1	Cardiovascular Disease,Inflammatory Disease,Inflammatory Response,Organismal Injury and Abnormalities	Takayasu arteritis	2.71e-20	ABHD16A,BAG6,BTNL2,CCHCR1,GPANK1,LY6G5B,LY6G5C,LY6G6F,MSH5-SAPCD1,NOTCH4,PSORS1C1,VWA7	12
2	Cardiovascular Disease,Inflammatory Disease,Inflammatory Response,Organismal Injury and Abnormalities	Inflammation of artery	1.55e-18	ABHD16A,BAG6,BTNL2,CCHCR1,GPANK1,HLA-DRB9,LY6G5B,LY6G5C,LY6G6F,MSH5-SAPCD1,NOTCH4,PSORS1C1,VWA7	13	complication: atherosclerosis and subsequent developing cardiovascular disease	https://pmc.ncbi.nlm.nih.gov/articles/PMC12033637/
3	Gastrointestinal Disease,Organismal Injury and Abnormalities	Irritable bowel syndrome	6.18e-18	BAG6,C2,GPANK1,HLA-DOA,HLA-DRB9,MICB,MSH5-SAPCD1,MUC22,NELFE,NOTCH4,POU5F1,PSORS1C1,TAP2	13	comorbidity: Bidirectional association between type 2 diabetes and irritable bowel syndrome	https://dom-pubs.pericles-prod.literatumonline.com/doi/10.1111/dom.15852
4	Developmental Disorder,Gastrointestinal Disease,Organismal Injury and Abnormalities	Inguinal hernia	1.58e-17	ABHD16A,C2,CLIC1,CSNK2B,HCG22,MICB,MSH5-SAPCD1,PSORS1C1,SLC44A4,TAP2,TCF19,VWA7	12
5	Organismal Injury and Abnormalities	Abnormal abdomen morphology	7.63e-11	ABHD16A,BAG6,C2,CLIC1,CSNK2B,HCG22,HHEX,LEP,MICB,MSH5-SAPCD1,NOTCH4,POU5F1,PSORS1C1,SLC44A4,SND1,TAP2,TCF19,VWA7	18
6	Endocrine System Disorders,Gastrointestinal Disease,Metabolic Disease,Organismal Injury and Abnormalities	Diabetes mellitus	7.77e-11	ATP6V1G2,BTNL2,C2,CLIC1,CMIP,COBLL1,EHMT2,HCG22,HHEX,HLA-DOA,HLA-DRB9,HMGA1,HNF1A,LEP,LINC01016,LY6G6C,MICB,MSH5-SAPCD1,NOTCH4,PEPD,POU5F1,PSORS1C1,SENP2,SND1,TAP2,TCF19,WFS1,ZFAND3,ZNF257	29	DM
7	Metabolic Disease,Organismal Injury and Abnormalities	Glucose metabolism disorder	2.65e-10	ATP6V1G2,BTNL2,C1orf185,C2,CLIC1,CMIP,COBLL1,EHMT2,HCG22,HHEX,HLA-DOA,HLA-DRB9,HMGA1,HNF1A,LEP,LINC01016,LY6G6C,MICB,MSH5-SAPCD1,NOTCH4,PEPD,POU5F1,PSORS1C1,SENP2,SND1,TAP2,TCF19,WFS1,ZFAND3,ZNF257	30	risk factors for the development and complications of cardiometabolic diseases
8	Endocrine System Disorders,Gastrointestinal Disease,Immunological Disease,Metabolic Disease,Organismal Injury and Abnormalities	Insulin-dependent diabetes mellitus	6.2e-10	ATP6V1G2,BTNL2,C2,HLA-DOA,HLA-DRB9,HNF1A,LEP,LINC01016,MICB,MSH5-SAPCD1,POU5F1,PSORS1C1,TAP2	13	T1DM
9	Gastrointestinal Disease,Organismal Injury and Abnormalities	Ulceration of oral cavity	6.72e-10	CDSN,EHMT2,MUC22,NOTCH4,PSORS1C2,TAP2	6
10	Endocrine System Disorders,Metabolic Disease,Organismal Injury and Abnormalities	Hypothyroidism	1.45e-09	BTNL2,C2,CCHCR1,GPANK1,HLA-DPB2,HLA-DRB9,NOTCH4,NUDT5,PSORS1C2,TAP2	10	comorbidity: hypothyroidism	https://clinicalepigeneticsjournal.biomedcentral.com/articles/10.1186/s13148-021-01109-2
11	Inflammatory Disease,Inflammatory Response,Organismal Injury and Abnormalities,Respiratory Disease	Inflammation of airway	3.99e-09	BTNL2,GPANK1,HLA-DPA3,HLA-DPB2,HLA-DRB9,LEP,MICB,MUC22,NOTCH4,NUDT5,PSORS1C1,SKIC2,SLC44A4,TAP2,VWA7	15
12	Gastrointestinal Disease,Organismal Injury and Abnormalities	Gastrointestinal ulcer	4.74e-09	CDSN,EHMT2,MUC22,NOTCH4,PSORS1C2,SND1,TAP2	7
13	Endocrine System Disorders,Organismal Injury and Abnormalities	Benign thyroid disease	5.66e-09	BTNL2,C2,CCHCR1,GPANK1,HLA-DPB2,HLA-DRB9,MUC22,NOTCH4,NUDT5,PSORS1C2,TAP2	11	comorbidity: hypothyroidism	https://clinicalepigeneticsjournal.biomedcentral.com/articles/10.1186/s13148-021-01109-2
14	Inflammatory Disease,Inflammatory Response,Organismal Injury and Abnormalities,Respiratory Disease	Asthma	1.4e-08	BTNL2,GPANK1,HLA-DPA3,HLA-DPB2,HLA-DRB9,LEP,MICB,NOTCH4,NUDT5,PSORS1C1,SLC44A4,TAP2,VWA7	13
15	Immunological Disease,Inflammatory Disease,Inflammatory Response,Organismal Injury and Abnormalities,Renal and Urological Disease	Membranous glomerulonephritis	2.02e-08	BTNL2,C2,GPANK1,POU5F1,PSORS1C1,TCF19	6	complication or comorbidity: non-diebetic kidney disease (but still chronic kidney disease)	https://www.mdpi.com/1422-0067/24/19/14759; https://www.nature.com/articles/s41598-023-43766-8
16	Immunological Disease,Inflammatory Disease,Inflammatory Response,Organismal Injury and Abnormalities,Renal and Urological Disease	Autoimmune glomerulonephritis	2.06e-08	BTNL2,C2,GPANK1,HLA-DPB2,POU5F1,PSORS1C1,TAP2,TCF19	8
17	Inflammatory Response,Organismal Injury and Abnormalities,Respiratory Disease	Inflammation of respiratory system component	2.54e-08	BTNL2,C2,GPANK1,HLA-DPA3,HLA-DPB2,HLA-DRB9,LEP,MICB,MUC22,NOTCH4,NUDT5,PSORS1C1,SKIC2,SLC44A4,TAP2,VWA7	16
18	Endocrine System Disorders,Gastrointestinal Disease,Metabolic Disease,Organismal Injury and Abnormalities	Non-insulin-dependent diabetes mellitus	3.18e-08	CMIP,COBLL1,EHMT2,HCG22,HHEX,HLA-DRB9,HMGA1,HNF1A,LEP,PEPD,POU5F1,SENP2,SND1,TCF19,WFS1,ZFAND3,ZNF257	17	T2DM
19	Immunological Disease,Inflammatory Disease,Organismal Injury and Abnormalities	Immune mediated inflammatory disease	3.27e-08	BTNL2,C2,CSNK2B,GPANK1,HLA-DPB2,HLA-DRB9,HMGA1,LEP,LINC01016,MICB,MUC22,NOTCH4,POU5F1,PSORS1C1,PSORS1C2,SENP2,SKIC2,SLC44A4,SND1,TAP2,TCF19,WFS1	22	inflammation plays a role in T1DM and T2DM pathophysiology	https://pmc.ncbi.nlm.nih.gov/articles/PMC6523054/#r2
20	Gastrointestinal Disease,Organismal Injury and Abnormalities	Benign oral disorder	6.69e-08	C2,CDSN,EHMT2,HLA-DOA,LEP,MICB,MUC22,NOTCH4,NUDT5,PSORS1C2,SENP2,TAP2	12
21	Inflammatory Disease,Organismal Injury and Abnormalities	Chronic inflammatory disorder	8.32e-08	BTNL2,C2,CCHCR1,EHMT2,GPANK1,HLA-DOA,HLA-DPA3,HLA-DPB2,HLA-DRB9,LEP,LINC01016,MICB,MUC22,NOTCH4,POU5F1,PSORS1C1,SND1,TAP2,TCF19,WFS1	20	inflammation plays a role in T1DM and T2DM pathophysiology	https://pmc.ncbi.nlm.nih.gov/articles/PMC6523054/#r2
22	Immunological Disease,Organismal Injury and Abnormalities	Systemic autoimmune syndrome	8.42e-08	ATP6V1G2,BTNL2,C2,CSNK2B,HLA-DOA,HLA-DRB9,HNF1A,LEP,LINC01016,MICB,MSH5-SAPCD1,MUC22,NOTCH4,POU5F1,PSORS1C1,SKIC2,SLC44A4,SND1,TAP2,WFS1	20
23	Inflammatory Response,Organismal Injury and Abnormalities	Inflammation of organ	1.1e-07	BTNL2,C2,CCHCR1,CDSN,COBLL1,EHMT2,GPANK1,HLA-DOA,HLA-DPA3,HLA-DPB2,HLA-DRB9,LEP,MICB,MUC22,NOTCH4,POU5F1,PSORS1C1,SENP2,SKIC2,SLC44A4,SMG6,TAP2,TCF19	23	inflammation plays a role in T1DM and T2DM pathophysiology	https://pmc.ncbi.nlm.nih.gov/articles/PMC6523054/#r2
24	Organismal Injury and Abnormalities	Non-malignant disorder	2.59e-07	BTNL2,C2,CCHCR1,CDSN,COBLL1,EHMT2,GPANK1,HLA-DOA,HLA-DPB2,HLA-DRB9,HMGA1,HNF1A,LEP,MICB,MUC22,NOTCH4,NUDT5,POU5F1,PSORS1C2,SENP2,SKIC2,SND1,TAP2,WFS1,ZNF257	25
25	Inflammatory Disease,Organismal Injury and Abnormalities	Sarcoidosis	4.59e-07	BTNL2,C2,EHMT2,HCG22,LY6G5C,NOTCH4,SLC44A4,TAP2	8

## Sheet: non-novel genes
Categories	Diseases or Functions Annotation	p-value	Molecules	# Molecules	T2DM associated phenotypes
Endocrine System Disorders,Gastrointestinal Disease,Metabolic Disease,Organismal Injury and Abnormalities	Non-insulin-dependent diabetes mellitus	2.11e-37	ABCC8,ANK1,ARAP1,ATXN7,CDC123,CDKAL1,CDKN2B-AS1,CTBP1,DGKB,FAF1,FSCN3,FTO,GIPR,GLIS3,HLA-DQA1,HLA-DQB1,HMG20A,HNF1B,HNF4A,IDE,IGF2BP2,INAFM2,KCNJ11,KCNK16,KCNQ1,KCNQ1OT1,KIF11,MAEA,PAX4,PRC1,PRC1-AS1,RCCD1,SEC61A2,SINHCAF,SLC16A11,SLC16A13,SLC30A8,STARD10,TCF7L2,UBE2E2,VPS33B	41	T2DM
Endocrine System Disorders,Gastrointestinal Disease,Metabolic Disease,Organismal Injury and Abnormalities	Diabetes mellitus	8.03e-28	ABCC8,ANK1,ARAP1,ATXN7,CDC123,CDKAL1,CDKN2B-AS1,CTBP1,DGKB,FAF1,FSCN3,FTO,GIPR,GLIS3,HLA-DQA1,HLA-DQB1,HMG20A,HNF1B,HNF4A,IDE,IGF2BP2,INAFM2,IP6K3,ITPR3,KCNJ11,KCNK16,KCNQ1,KCNQ1OT1,KIF11,MAEA,PAX4,PRC1,PRC1-AS1,RCCD1,RPS18,SEC61A2,SINHCAF,SLC16A11,SLC16A13,SLC30A8,STARD10,TCF7L2,TNXB,UBE2E2,VPS33B	45	DM
Endocrine System Disorders,Gastrointestinal Disease,Metabolic Disease,Organismal Injury and Abnormalities	Late-onset noninsulin-dependent diabetes mellitus	1.03e-17	ABCC8,CDKAL1,GIPR,HNF1B,HNF4A,KCNJ11,PAX4,SLC30A8,TCF7L2	9	T2DM
Endocrine System Disorders,Gastrointestinal Disease,Hereditary Disorder,Metabolic Disease,Organismal Injury and Abnormalities	Familial non-insulin-dependent diabetes mellitus	2.8e-15	ABCC8,HNF1B,HNF4A,IGF2BP2,KCNJ11,PAX4,SLC30A8,TCF7L2	8	T2DM
Endocrine System Disorders,Gastrointestinal Disease,Hereditary Disorder,Metabolic Disease,Organismal Injury and Abnormalities	Familial diabetes mellitus	3.8e-13	ABCC8,GLIS3,HNF1B,HNF4A,IGF2BP2,KCNJ11,PAX4,SLC30A8,TCF7L2	9	T1DM and T2DM
Endocrine System Disorders,Gastrointestinal Disease,Metabolic Disease,Organismal Injury and Abnormalities	Gestational diabetes mellitus	8.31e-12	ABCC8,ARAP1,CDKAL1,GLIS3,IGF2BP2,KCNJ11,SLC30A8,TCF7L2	8	GDM
Immunological Disease,Organismal Injury and Abnormalities	Systemic autoimmune syndrome	1.02e-11	ABCC8,ARAP1,CDKN2B-AS1,DGKB,FAF1,FCHSD2,FTO,GIPR,GLIS3,HLA-DQA1,HLA-DQB1,IDE,IGF2BP2,ITPR3,KCNJ11,KCNQ1,KIF11,PAX4,PRRC2A,SYNGAP1,TCF7L2,TNXB,TSBP1,UBE2E2,VARS1	25
Endocrine System Disorders,Gastrointestinal Disease,Hereditary Disorder,Metabolic Disease,Organismal Injury and Abnormalities	Autosomal dominant monogenic diabetes	5.48e-11	ABCC8,HNF1B,HNF4A,KCNJ11,PAX4	5	MODY
Endocrine System Disorders,Gastrointestinal Disease,Immunological Disease,Metabolic Disease,Organismal Injury and Abnormalities	Insulin-dependent diabetes mellitus	6.01e-11	ABCC8,DGKB,FTO,GIPR,GLIS3,HLA-DQA1,HLA-DQB1,IGF2BP2,ITPR3,KCNJ11,KCNQ1,PAX4,TCF7L2,TNXB	14	T1DM
Organismal Injury and Abnormalities	Extraintestinal functional disorder	1.25e-09	ARAP1,ATP6V1G2-DDX39B,CDKAL1,CDKN2B-AS1,DGKB,FAF1,FCHSD2,FTO,GLIS3,HLA-DQA1,HLA-DQB1,IP6K3,ITPR3,KCNJ11,PRC1,RCCD1,SYNGAP1,TCF7L2,TNXB,VPS33B	20
Endocrine System Disorders,Gastrointestinal Disease,Hereditary Disorder,Metabolic Disease,Organismal Injury and Abnormalities	Monogenic diabetes	1.71e-09	ABCC8,GLIS3,HNF1B,HNF4A,KCNJ11,PAX4	6	similar to MODY
Endocrine System Disorders,Gastrointestinal Disease,Hereditary Disorder,Metabolic Disease,Organismal Injury and Abnormalities	Maturity-onset diabetes of the young	4.53e-09	ABCC8,HNF1B,HNF4A,KCNJ11,PAX4	5	MODY
Endocrine System Disorders,Gastrointestinal Disease,Hereditary Disorder,Metabolic Disease,Organismal Injury and Abnormalities	Autosomal dominant non-insulin-dependent diabetes mellitus	4.85e-09	ABCC8,HNF1B,HNF4A,PAX4	4	NIDDM
Connective Tissue Disorders,Organismal Injury and Abnormalities,Skeletal and Muscular Disorders	Non-traumatic arthropathy	5.91e-09	ABCC8,ARAP1,CDKAL1,CDKN2B-AS1,FAF1,FTO,GIPR,GLIS3,HLA-DQA1,HNF1B,HNF4A,IDE,IGF2BP2,ITPR3,KCNQ1,PRRC2A,TCF7L2,TNXB,VARS1	19
Organismal Injury and Abnormalities	Discomfort	1.04e-08	ABCC8,CDC123,CDKN2B-AS1,FAF1,GIPR,GLIS3,IP6K3,ITPR3,KCNQ1,PRC1,RCCD1,TCF7L2,TNXB,VPS33B	14
Connective Tissue Disorders,Inflammatory Disease,Inflammatory Response,Organismal Injury and Abnormalities,Skeletal and Muscular Disorders	Inflammation of joint	3.95e-08	ABCC8,ARAP1,CDKAL1,CDKN2B-AS1,FAF1,FTO,GIPR,GLIS3,HLA-DQA1,HNF1B,HNF4A,IDE,IGF2BP2,ITPR3,KCNQ1,PRRC2A,TCF7L2,TNXB,VARS1	19
Neurological Disease,Organismal Injury and Abnormalities,Psychological Disorders	Sleep disorders	1.41e-07	ARAP1,ATP6V1G2-DDX39B,CDKAL1,DGKB,FCHSD2,FTO,GLIS3,HLA-DQB1,IP6K3,ITPR3,SYNGAP1,TCF7L2,VPS33B	13
Developmental Disorder,Endocrine System Disorders,Gastrointestinal Disease,Hematological Disease,Hereditary Disorder,Metabolic Disease,Organismal Injury and Abnormalities	Persistent hyperinsulinemic hypoglycemia of infancy	1.55e-07	ABCC8,HNF4A,KCNJ11	3
Carbohydrate Metabolism,Molecular Transport,Small Molecule Biochemistry	Concentration of D-glucose	2.57e-07	ABCC8,CDKAL1,DGKB,GIPR,GLIS3,IGF2BP2,ITPR3,KCNJ11,SLC30A8,TCF7L2	10
Developmental Disorder,Organismal Injury and Abnormalities	Abnormality of abdominal wall	2.69e-07	ATP6V1G2-DDX39B,KCNQ1,KCNQ1OT1,PRRC2A,TNXB,TSBP1,VARS1	7
Infectious Diseases,Organismal Injury and Abnormalities	Human papilloma virus infection	3.5e-07	CDKN2B-AS1,DGKB,FTO,HLA-DQA1,HLA-DQB1	5
Organismal Injury and Abnormalities	Non-malignant disorder	4.06e-07	ARAP1,ATP6V1G2-DDX39B,CDKN2B-AS1,FAF1,FCHSD2,FSCN3,FTO,GIPR,GLIS3,HLA-DQA1,HLA-DQB1,HNF1B,IGF2BP2,IP6K3,ITPR3,KCNQ1,KCNQ1OT1,KIF11,MAEA,PAX4,SINHCAF,SLC16A11,TCF7L2,TNXB,TSBP1	25
Endocrine System Disorders,Metabolic Disease,Organismal Injury and Abnormalities	Insulin resistance	4.57e-07	ABCC8,CDKAL1,FTO,GIPR,HNF1B,HNF4A,KCNJ11,KCNQ1,PAX4,SLC30A8,TCF7L2	11	Insulin resistance
Endocrine System Development and Function	Glucose tolerance	4.82e-07	ABCC8,FTO,GIPR,GLIS3,HNF1B,HNF4A,KCNJ11,SLC30A8,TCF7L2	9	Glucose tolerance
Neurological Disease,Organismal Injury and Abnormalities,Psychological Disorders	Dyssomnia	5.11e-07	ARAP1,ATP6V1G2-DDX39B,DGKB,FCHSD2,FTO,GLIS3,HLA-DQB1,IP6K3,ITPR3,SYNGAP1,TCF7L2,VPS33B	12
