# Supplementary material for: The Taiwan Precision Medicine Initiative provides a cohort for large-scale studies
Source: Nature. 2025 Oct 15;648(8092):117–27. doi: 10.1038/s41586-025-09680-x (PMC12675286; doi:10.1038/s41586-025-09680-x)
Supplement: Supplementary file 4 — See Supplementary Information for descriptions. [file 41586_2025_9680_MOESM4_ESM.zip › Supplemental Data 14.xlsx]

## Sheet: 工作表1
Supplemental Data 14. Manhattan plots for a GWAS of Essential Hypertension and two blood pressures–Diastolic blood pressure (DBP, n = 241,646).
#CHROM	POS	ID	REF	ALT	A1	A1_FREQ	BETA	SE	P
1	794577	Affx-35298041	T	C	C	0.0224002	0.00398781	0.0112276	0.722456
1	818818	Affx-65537579	A	G	G	0.0306612	-0.00159843	0.00968515	0.868913
1	830070	Affx-65537670	T	G	G	0.0220692	0.0133942	0.0112878	0.235385
1	835427	Affx-65537720	C	G	G	0.0226422	0.00290183	0.0111908	0.7954
1	843942	Affx-14295684	A	G	G	0.0993514	-0.00163857	0.00556462	0.768405
1	846320	Affx-14328868	G	A	A	0.0190909	-0.00293865	0.0121791	0.809333
1	857263	Affx-35298138	A	G	G	0.0217779	-0.0141314	0.0114452	0.216943
1	858542	Affx-65537966	G	C	C	0.0557874	0.00227101	0.00724732	0.754008
1	898883	Affx-14698922	C	T	T	0.0242022	-0.0118969	0.010847	0.272734
1	900119	Affx-14715887	A	G	G	0.146377	0.00419574	0.00471498	0.373535
1	902949	Affx-76087951	-	C	C	0.110786	0.0049648	0.00531128	0.34991
1	904081	Affx-14771766	T	C	C	0.0251003	-0.00928592	0.0106611	0.383749
1	915818	Affx-65538420	G	A	A	0.0111326	-0.00188403	0.0158845	0.905586
1	918574	Affx-14964474	A	C	C	0.352131	-0.00635362	0.00349317	0.0689328
1	920394	Affx-14989648	G	A	A	0.108438	-0.00470977	0.00535407	0.379044
1	921057	Affx-77770378	G	-	-	0.0432455	0.0162246	0.00821605	0.048299
1	922769	Affx-15023304	C	T	T	0.10412	-0.00779572	0.00546152	0.15347
1	926348	Affx-65538506	C	T	T	0.0156429	0.0345224	0.0133844	0.00990114
1	927003	Affx-15081543	T	C	C	0.446303	-0.00602296	0.00335074	0.0722582
1	929109	Affx-15113296	C	T	T	0.0167843	-0.0305189	0.0129449	0.0183948
1	929377	Affx-15117073	A	G	G	0.075448	-0.0138281	0.00629448	0.0280313
1	929558	Affx-35292222	A	G	G	0.497411	-0.0031971	0.00333028	0.337052
1	931513	Affx-15149611	T	C	C	0.318063	0.00994067	0.00356796	0.00533526
1	932255	Affx-15159653	C	T	T	0.0611776	0.00198334	0.0069394	0.775025
1	933923	Affx-15182110	C	T	T	0.0608495	0.00184373	0.00695605	0.790969
1	939547	Affx-15267432	A	G	G	0.153354	0.000720072	0.00464061	0.876689
1	946247	Affx-15368355	A	G	G	0.337623	-0.00944603	0.00351841	0.00725919
1	949955	Affx-15427966	G	A	A	0.0407091	0.00709315	0.00841528	0.399291
1	951408	Affx-15442762	A	G	G	0.271622	-0.0102597	0.00374346	0.00613151
1	953259	Affx-15447216	C	T	T	0.0981975	-0.0136359	0.00560676	0.0150149
1	955669	Affx-35298422	C	T	T	0.0177485	-0.0190871	0.0126084	0.130069
1	959193	Affx-15462334	A	G	G	0.268133	-0.0101185	0.00376115	0.00714026
1	962358	Affx-15470699	C	T	T	0.093763	-0.00896653	0.00571056	0.116378
1	965350	Affx-15479012	A	G	G	0.270262	-0.0102018	0.00375372	0.00657293
1	966521	Affx-65538976	C	T	T	0.0133603	0.0322742	0.0145083	0.0261144
1	972160	Affx-65539022	T	C	C	0.027473	0.00165394	0.0102075	0.871281
1	973983	Affx-15501904	A	C	C	0.0857182	0.00118104	0.00595614	0.842819
1	975721	Affx-15505370	C	T	T	0.122395	0.00150565	0.00508179	0.767014
1	981169	Affx-15511792	G	A	A	0.146478	-0.0129046	0.00471156	0.00616461
1	983193	Affx-15513987	G	A	A	0.199561	-0.00870579	0.00416478	0.036589
1	983747	Affx-15514681	T	C	C	0.150349	-0.00981216	0.00466119	0.0352863
1	985353	Affx-15525072	C	T	T	0.0396673	-0.00358134	0.00854081	0.674982
1	993679	Affx-65539236	G	A	A	0.0256659	-0.00105205	0.0105177	0.920323
1	994997	Affx-15665383	C	T	T	0.135945	-0.00487402	0.00484512	0.314433
1	995857	Affx-65539260	G	A	A	0.0174549	0.0037678	0.0127006	0.766724
1	997124	Affx-65539269	G	A	A	0.0148429	-0.0331413	0.0137854	0.0162142
1	1005429	Affx-75607812	-	A	A	0.180765	-0.00518771	0.00432014	0.229823
1	1008239	Affx-65539350	C	T	T	0.04284	0.000162754	0.00822189	0.984207
1	1011654	Affx-15835372	A	G	G	0.0597492	-0.00149287	0.00703561	0.831961
1	1013312	Affx-15858478	A	G	G	0.0809109	0.00341179	0.00610954	0.576547
1	1014545	Affx-15875478	T	C	C	0.0223854	0.0147628	0.01124	0.189045
1	1023525	Affx-15999127	A	G	G	0.201295	-0.00683047	0.0041403	0.0989953
1	1024129	Affx-16008466	T	G	G	0.100924	-0.00311077	0.00552801	0.57362
1	1026219	Affx-16039008	C	T	T	0.0866416	-0.00121897	0.00590648	0.836496
1	1042666	Affx-16246638	C	T	T	0.0250919	0.0137515	0.0106366	0.196068
1	1043594	Affx-35298542	G	A	A	0.0360883	-0.00553163	0.00891715	0.535037
1	1050080	Affx-16266515	T	C	C	0.403935	0.00536792	0.00338343	0.11262
1	1063015	Affx-16299640	G	A	A	0.116257	-0.00901694	0.0051814	0.0818169
1	1063121	Affx-16299895	G	C	C	0.0832144	-0.00182931	0.00601292	0.760953
1	1063789	Affx-65539840	G	A	A	0.0243313	0.00969392	0.0107794	0.368492
1	1067054	Affx-16311137	T	C	C	0.376283	-0.00278894	0.00343395	0.416696
1	1068249	Affx-16313896	T	C	C	0.117553	-0.00785856	0.00515511	0.127405
1	1070426	Affx-16319772	C	T	T	0.115262	-0.00234861	0.00520698	0.651954
1	1086774	Affx-35298612	A	G	G	0.0117222	-0.0356229	0.0154326	0.0209845
1	1089921	Affx-3949695	C	T	T	0.268071	-0.000115475	0.00375519	0.975468
1	1095185	Affx-3957288	C	T	T	0.199375	-0.00455002	0.00416141	0.274226
1	1101667	Affx-3966524	C	T	T	0.0197962	0.00291139	0.0119353	0.807285
1	1104985	Affx-65540147	G	A	A	0.0240567	-0.0124555	0.0108434	0.250694
1	1105038	Affx-3970913	C	T	T	0.0219888	0.0059427	0.0113192	0.599577
1	1110491	Affx-3978604	C	T	T	0.248794	0.00202397	0.00385448	0.599518
1	1113609	Affx-3979905	A	G	G	0.217943	-0.00636626	0.0040281	0.114003
1	1118484	Affx-35298659	C	T	T	0.0401622	0.00327913	0.00846147	0.698359
1	1119609	Affx-78078677	AG	-	-	0.0364282	0.00286415	0.00887872	0.747009
1	1127258	Affx-3997870	A	C	C	0.475856	-0.0004116	0.00333201	0.901688
1	1129422	Affx-4001009	C	T	T	0.44599	0.000763553	0.00334565	0.819474
1	1129916	Affx-4001730	C	T	T	0.412367	-0.000756659	0.00337655	0.822685
1	1133290	Affx-76783911	-	T	T	0.482975	0.00366389	0.00333378	0.271761
1	1142758	Affx-4019048	G	A	A	0.172514	9.13287e-05	0.00440157	0.983446
1	1143818	Affx-4020317	T	C	C	0.0483911	0.00113902	0.00774968	0.88315
1	1157183	Affx-4036344	G	T	T	0.308322	-0.0035617	0.00359846	0.32228
1	1161557	Affx-65540628	C	T	T	0.0111086	0.00744157	0.0158314	0.638318
1	1161907	Affx-4042000	C	T	T	0.439836	0.00608593	0.00334987	0.0692547
1	1164008	Affx-65540650	C	T	T	0.0200381	0.00929667	0.0118496	0.432713
1	1164057	Affx-4044048	G	A	A	0.0368566	-0.0204451	0.00883023	0.0205951
1	1164837	Affx-4044940	T	C	C	0.417593	0.00558148	0.00337949	0.0986231
1	1165319	Affx-35298750	G	A	A	0.0262918	-0.00964597	0.0103736	0.352445
1	1170341	Affx-4051679	C	T	T	0.112639	-0.00302808	0.00526496	0.565198
1	1173257	Affx-4055225	G	A	A	0.0343674	0.0141938	0.00914945	0.120826
1	1173545	Affx-35298766	G	A	A	0.0192933	0.00374825	0.0120809	0.756361
1	1174402	Affx-4056453	G	A	A	0.112849	-0.00381114	0.00525989	0.468719
1	1174639	Affx-4056700	A	G	G	0.0969462	0.0031399	0.00562313	0.576579
1	1177602	Affx-4098748	C	T	T	0.174685	0.00402447	0.00437961	0.358144
1	1180851	Affx-4143548	T	C	C	0.0523062	-0.00252431	0.00750547	0.736623
1	1182018	Affx-4160913	G	A	A	0.099332	-0.00785487	0.00556779	0.158314
1	1185241	Affx-4204420	T	C	C	0.0219514	0.00997949	0.0113431	0.378977
1	1188877	Affx-4254082	G	A	A	0.417525	-0.00021507	0.00336698	0.949069
1	1189840	Affx-4267650	C	T	T	0.14924	0.00535686	0.00467101	0.251453
1	1198550	Affx-4392784	A	G	G	0.10307	0.000245554	0.0055399	0.964646
1	1203829	Affx-52108772	G	A	A	0.0222873	-0.00109045	0.0112968	0.923102
1	1204185	Affx-4472147	G	A	A	0.0437439	0.00894105	0.0081106	0.270293
1	1211330	Affx-4549951	G	A	A	0.020451	0.00393145	0.011764	0.738234
1	1215068	Affx-4558993	T	C	C	0.14882	0.0051657	0.00466605	0.26826
1	1217251	Affx-4564106	C	A	A	0.245972	0.00644114	0.00385865	0.0950655
1	1220237	Affx-35298839	T	C	C	0.0551181	-0.00949503	0.00743124	0.201351
1	1220377	Affx-4571282	C	T	T	0.288449	0.00207639	0.00367941	0.572532
1	1220909	Affx-4572482	G	A	A	0.0441816	-0.000626991	0.00808803	0.938209
1	1223644	Affx-4578180	C	T	T	0.169872	0.00514529	0.00442988	0.245442
1	1230159	Affx-4593053	A	G	G	0.0144914	-0.00672172	0.0139558	0.630061
1	1234001	Affx-4601500	C	T	T	0.0258046	-0.0152138	0.0104986	0.147304
1	1236037	Affx-4606662	T	C	C	0.0157619	0.0164361	0.0133307	0.217594
1	1243102	Affx-4623851	A	G	G	0.175667	0.00479029	0.0043626	0.27219
1	1254681	Affx-4652232	A	G	G	0.083472	-0.0012494	0.0060178	0.835527
1	1263281	Affx-4673636	C	T	T	0.0130144	-0.0175351	0.0146463	0.231214
1	1280815	Affx-4719853	A	C	C	0.409995	-0.00103475	0.00338157	0.759608
1	1281678	Affx-4722444	G	A	A	0.0161645	-0.0200862	0.0132011	0.128121
1	1288149	Affx-4741058	G	C	C	0.128756	-0.000251189	0.00497142	0.959703
1	1290968	Affx-4745962	G	C	C	0.197187	0.000483052	0.00417852	0.907967
1	1296939	Affx-4756378	G	A	A	0.186974	-0.00232203	0.00426141	0.585825
1	1298561	Affx-4758937	C	T	T	0.221063	0.0021991	0.00401024	0.583438
1	1312114	Affx-4781328	T	C	C	0.0151349	-0.00427059	0.0136307	0.754049
1	1315891	Affx-65541938	T	G	G	0.0152929	0.0210788	0.0135635	0.120165
1	1317485	Affx-4789873	C	A	A	0.0448306	0.00118448	0.00803532	0.882809
1	1318875	Affx-4792169	G	A	A	0.106408	-0.00584757	0.00539557	0.278468
1	1319056	Affx-4792374	G	A	A	0.186947	-0.000779137	0.00425897	0.854845
1	1334052	Affx-52109822	C	A	A	0.0143984	0.0059042	0.0140035	0.673301
1	1337478	Affx-65542200	C	T	T	0.0419883	0.00622776	0.00829738	0.452913
1	1357963	Affx-4852220	T	C	C	0.106975	-0.00649427	0.00537867	0.227275
1	1364357	Affx-4860994	C	A	A	0.194698	-0.000236395	0.00419838	0.955098
1	1366008	Affx-4863001	G	A	A	0.196517	0.000442902	0.00418396	0.915696
1	1377092	Affx-4878323	G	A	A	0.0278042	-0.0149066	0.0101147	0.14055
1	1385710	Affx-65542706	C	T	T	0.079398	0.00642262	0.00615184	0.296479
1	1386862	Affx-76446284	TGAG	-	-	0.0791754	0.00644263	0.0061656	0.296056
1	1387764	Affx-52345988	CT	-	-	0.0154122	-0.00871322	0.0134922	0.518411
1	1393592	Affx-65542776	G	A	A	0.015047	0.0242867	0.0136832	0.0759117
1	1401298	Affx-4910062	G	A	A	0.0503391	0.00599403	0.00759333	0.429891
1	1401954	Affx-4910867	T	G	G	0.106493	0.00379687	0.00543947	0.485164
1	1413898	Affx-4927237	T	C	C	0.0894329	0.00734368	0.0058251	0.207421
1	1414968	Affx-65543055	A	G	G	0.0196361	-0.0106138	0.0119871	0.375921
1	1422612	Affx-4940344	C	T	T	0.072698	0.00096669	0.00640515	0.880036
1	1425135	Affx-4944313	T	C	C	0.101396	0.0050322	0.00551287	0.361344
1	1431656	Affx-4955571	A	G	G	0.121984	0.00285522	0.00507646	0.573815
1	1440567	Affx-4968660	T	G	G	0.134731	0.00100868	0.00487014	0.835919
1	1442155	Affx-65543339	G	A	A	0.131045	0.000758002	0.00492049	0.87757
1	1456945	Affx-65543499	G	A	A	0.0197755	-0.0198556	0.0119798	0.0974361
1	1460858	Affx-65543556	G	T	T	0.490833	-0.0059712	0.00333413	0.0733057
1	1474842	Affx-65543744	G	C	C	0.0174411	0.0126105	0.0127266	0.321744
1	1489916	Affx-5043891	T	C	C	0.374156	0.00386541	0.00343576	0.260568
1	1490122	Affx-5046451	A	G	G	0.487151	-0.00596702	0.00332538	0.0727533
1	1495588	Affx-52110196	A	T	T	0.0112681	0.00794652	0.015776	0.614467
1	1507325	Affx-65544185	A	C	C	0.0835631	-0.00041949	0.00599199	0.944187
1	1516000	Affx-5160832	C	T	T	0.47625	0.00433383	0.00333712	0.194057
1	1527386	Affx-5189512	C	T	T	0.395283	-0.00483699	0.00340234	0.155125
1	1527610	Affx-5190052	C	T	T	0.0475026	0.00909748	0.0078151	0.244389
1	1537805	Affx-5216121	T	G	G	0.0317644	0.00196167	0.00946327	0.835781
1	1542773	Affx-5231174	C	T	T	0.119748	4.14382e-06	0.00511981	0.999354
1	1547458	Affx-5248116	A	G	G	0.0262377	0.00687162	0.0103953	0.508595
1	1551523	Affx-5260885	T	C	C	0.479969	0.00356236	0.003331	0.284866
1	1554326	Affx-65544654	G	A	A	0.401733	0.00159804	0.00340129	0.638474
1	1556887	Affx-5275049	A	G	G	0.0644516	0.00841178	0.00678039	0.214754
1	1559529	Affx-5283370	G	A	A	0.0544793	0.00153337	0.00732523	0.834193
1	1560919	Affx-5286936	G	A	A	0.0207128	0.0037004	0.0116857	0.751501
1	1571686	Affx-5318569	G	C	C	0.03173	0.0119071	0.00948312	0.209259
1	1572951	Affx-5321729	A	G	G	0.0276369	0.00755568	0.0101341	0.45593
1	1573776	Affx-5324016	A	G	G	0.480734	0.00307137	0.00333334	0.356839
1	1575344	Affx-5327748	C	T	T	0.0822941	0.00143367	0.00606004	0.812984
1	1582436	Affx-65544908	C	T	T	0.0458819	0.00462338	0.00794204	0.560473
1	1583061	Affx-5353255	C	T	T	0.0338083	0.00306009	0.0092035	0.739518
1	1583688	Affx-5354053	A	C	C	0.162387	-0.00518921	0.00450292	0.249154
1	1586215	Affx-5360484	A	G	G	0.205048	-0.0059437	0.00412381	0.149498
1	1588701	Affx-5368094	C	T	T	0.238938	-0.0036854	0.00388855	0.343255
1	1594570	Affx-5380305	A	G	G	0.183956	-0.0123466	0.00430327	0.00411654
1	1594820	Affx-5380608	C	T	T	0.248931	-0.00745717	0.00385106	0.0528213
1	1598343	Affx-5385438	G	T	T	0.0578728	0.0204463	0.00712697	0.00412
1	1598377	Affx-5385475	C	T	T	0.0458838	-0.00972144	0.00795515	0.221698
1	1600379	Affx-5388065	C	T	T	0.0668728	-0.0231742	0.00665239	0.000494852
1	1601292	Affx-65545113	G	A	A	0.0312882	-0.00748656	0.00957039	0.434061
1	1604202	Affx-5393041	G	A	A	0.145374	-0.0111171	0.00472535	0.0186416
1	1610861	Affx-65545179	G	C	C	0.0221276	0.00841427	0.0113829	0.459786
1	1610924	Affx-5401734	C	T	T	0.0763982	-0.000263323	0.00625342	0.966412
1	1612186	Affx-5403281	G	A	A	0.277959	0.0189086	0.00371137	3.49478e-07
1	1615322	Affx-5407766	A	G	G	0.188256	-0.0112312	0.00426768	0.0084972
1	1620338	Affx-5415131	G	A	A	0.227732	0.000391386	0.0039629	0.921327
1	1625671	Affx-35299215	C	T	T	0.0370165	0.00825261	0.00881606	0.349229
1	1625992	Affx-5435121	G	A	A	0.0131915	0.00715254	0.0146152	0.624566
1	1654188	Affx-5501293	T	G	G	0.442709	0.0163784	0.00335763	1.07282e-06
1	1669665	Affx-5540296	G	A	A	0.0383148	0.00393601	0.00863463	0.648506
1	1671342	Affx-5544346	T	C	C	0.053726	-0.0109239	0.00736482	0.138008
1	1671414	Affx-5544530	G	A	A	0.0244454	0.00215281	0.0108235	0.842341
1	1671724	Affx-5545235	C	T	T	0.314262	-0.00800379	0.00358203	0.0254559
1	1671995	Affx-5545767	G	T	T	0.201666	-0.00714486	0.00415829	0.0857579
1	1677936	Affx-65545559	G	A	A	0.0110262	-0.00485942	0.0158131	0.758613
1	1678941	Affx-5564383	C	T	T	0.0725852	0.00806434	0.00637635	0.205971
1	1679100	Affx-5564799	G	A	A	0.434613	0.00178539	0.00334382	0.593386
1	1681101	Affx-5569635	C	T	T	0.352129	0.00238134	0.00348472	0.494376
1	1681164	Affx-5569835	A	G	G	0.478807	0.00541641	0.00332409	0.103222
1	1688102	Affx-5587085	G	A	A	0.362085	0.00304563	0.00345214	0.377646
1	1688328	Affx-5587542	C	T	T	0.170851	0.000898368	0.00440952	0.838562
1	1742789	Affx-65546017	A	G	G	0.0213807	-0.00271883	0.0114988	0.813087
1	1754483	Affx-77184615	CCCTGGGACCGAAGTCGCCCCA	-	-	0.346827	-0.00513813	0.00349148	0.141125
1	1757074	Affx-5758045	G	T	T	0.258483	0.00966099	0.00379678	0.0109435
1	1757786	Affx-5760215	C	T	T	0.0341481	-0.00908198	0.00917595	0.322293
1	1760559	Affx-5768022	G	A	A	0.0279752	-0.0173139	0.0100847	0.08601
1	1777362	Affx-5814764	A	G	G	0.478114	-0.00739977	0.00332951	0.0262521
1	1779950	Affx-5821475	A	G	G	0.0222351	-0.00182688	0.0112844	0.87139
1	1791146	Affx-5851400	C	A	A	0.0395621	-0.00372972	0.00854015	0.66231
1	1791592	Affx-5852453	G	A	A	0.476702	-0.00792979	0.00332479	0.0170776
1	1803205	Affx-65546482	A	G	G	0.0199199	-0.00562675	0.0119697	0.638298
1	1815255	Affx-5906282	G	T	T	0.212946	0.00942878	0.00407129	0.0205638
1	1832488	Affx-77403293	GAGA	-	-	0.0459907	-0.00385661	0.00792054	0.626321
1	1843736	Affx-5973740	G	A	A	0.12636	0.00140479	0.0050047	0.778946
1	1847791	Affx-5983227	G	A	A	0.0161458	0.0292977	0.0131904	0.0263429
1	1857246	Affx-77575601	-	AA	AA	0.213924	0.00875568	0.00406363	0.0311909
1	1862253	Affx-6021159	A	G	G	0.0577256	-0.00681731	0.00711521	0.337998
1	1875121	Affx-6054239	G	A	A	0.0565224	0.00468045	0.00720773	0.516103
1	1878215	Affx-6061971	C	A	A	0.0850179	-0.0107261	0.00595451	0.071652
1	1878462	Affx-65547144	C	G	G	0.0177908	0.00373081	0.0126032	0.767214
1	1881007	Affx-76041776	GA	-	-	0.137964	0.00351983	0.00482087	0.465315
1	1881249	Affx-6069124	G	A	A	0.477563	0.0088578	0.00333478	0.00790357
1	1883470	Affx-6074678	A	G	G	0.0105572	-0.00385093	0.0162828	0.813042
1	1898043	Affx-6113761	T	C	C	0.177728	0.00267921	0.00435279	0.538215
1	1903309	Affx-6126524	A	G	G	0.146475	0.00192009	0.00469589	0.682622
1	1913410	Affx-6151245	G	A	A	0.0120723	0.00280852	0.0152318	0.853712
1	1914918	Affx-6154743	G	A	A	0.478359	-0.00510701	0.00333737	0.125956
1	1915143	Affx-6155321	G	A	A	0.18418	0.00208821	0.00429536	0.626858
1	1919475	Affx-6165296	A	G	G	0.188207	0.00527064	0.00426106	0.216114
1	1921045	Affx-6168814	A	G	G	0.337127	0.00362573	0.00352076	0.303098
1	1921955	Affx-6170868	T	C	C	0.187653	0.00458815	0.00426777	0.282344
1	1935584	Affx-6202872	G	A	A	0.33278	0.00305317	0.00353368	0.387578
1	1943398	Affx-6223622	G	A	A	0.373734	0.00530909	0.00344111	0.122871
1	1949922	Affx-6242429	C	T	T	0.0993261	0.00481312	0.00555306	0.38608
1	1954082	Affx-76407759	AT	-	-	0.023756	-0.00760407	0.0109134	0.485953
1	1955580	Affx-6257395	G	A	A	0.1545	0.00341019	0.00459666	0.458158
1	1956930	Affx-6261266	G	A	A	0.153463	0.00474218	0.00461292	0.303941
1	1957014	Affx-6261501	G	A	A	0.17221	0.0013115	0.00440305	0.765809
1	1959717	Affx-6269434	C	T	T	0.130715	-9.40943e-05	0.00493417	0.984785
1	1960609	Affx-6271958	C	G	G	0.366655	0.00693633	0.00345243	0.0445265
1	1961632	Affx-65547796	G	A	A	0.0584718	0.00611766	0.00708134	0.387637
1	1966030	Affx-6284633	A	G	G	0.239628	0.000252443	0.00389369	0.948306
1	1969985	Affx-35299579	C	T	T	0.134025	0.000110549	0.0048738	0.981904
1	1970034	Affx-6294568	G	C	C	0.123794	0.00277963	0.00504745	0.58184
1	1970314	Affx-6295209	C	T	T	0.0733883	-0.00111694	0.00636844	0.860776
1	1973956	Affx-6303402	G	T	T	0.0725002	-0.000114935	0.00640926	0.985693
1	1974046	Affx-6303672	C	T	T	0.0147219	-0.0163548	0.013836	0.237187
1	1976107	Affx-65547910	G	A	A	0.0211404	-0.0116632	0.0115847	0.314047
1	1977765	Affx-6312937	A	G	G	0.334569	-0.000798457	0.00352953	0.821029
1	1978797	Affx-6315389	T	C	C	0.333576	-0.000523949	0.00352785	0.881934
1	1981144	Affx-6321603	T	G	G	0.21967	0.000553026	0.00401819	0.890533
1	1985148	Affx-6331747	G	T	T	0.332903	-0.000999354	0.00353082	0.777148
1	1985451	Affx-6332581	C	T	T	0.410486	-0.000204763	0.00338202	0.951722
1	1989803	Affx-6343888	A	G	G	0.287838	0.00226929	0.00367499	0.536909
1	1990864	Affx-6346397	T	C	C	0.397256	-0.000540833	0.00339893	0.873576
1	1991761	Affx-6348278	C	T	T	0.33978	-0.00190429	0.00350212	0.586612
1	1992068	Affx-6348886	C	T	T	0.116843	-0.00151419	0.0051804	0.770063
1	1994282	Affx-6354096	G	A	A	0.138844	0.00317315	0.00482032	0.510354
1	1999504	Affx-6366888	C	T	T	0.144569	0.00424824	0.00474245	0.370366
1	2000742	Affx-6369892	G	C	C	0.254772	0.0021487	0.00381778	0.573563
1	2003208	Affx-6376385	G	C	C	0.420608	-0.000891756	0.00337488	0.791601
1	2009834	Affx-6393824	C	T	T	0.409379	0.00180737	0.00338497	0.593383
1	2010594	Affx-6395872	C	A	A	0.272589	-0.00137007	0.00373583	0.713815
1	2015541	Affx-65548326	A	G	G	0.0171901	0.00445076	0.0127737	0.727517
1	2021813	Affx-6424196	C	T	T	0.207276	-0.00218528	0.00410606	0.594582
1	2033373	Affx-6453291	T	G	G	0.494229	0.00512838	0.00333087	0.123647
1	2035177	Affx-6457661	G	A	A	0.219471	-0.00387919	0.00402214	0.334817
1	2037520	Affx-6463059	A	G	G	0.255532	-0.00383267	0.00381393	0.31494
1	2038313	Affx-6464723	C	T	T	0.0171389	0.000926536	0.0127979	0.942286
1	2039412	Affx-6467497	A	C	C	0.0150289	-0.0122889	0.0136791	0.368991
1	2039950	Affx-6468918	G	C	C	0.280001	-0.00536258	0.00371114	0.148461
1	2041023	Affx-6471946	T	C	C	0.0131449	-0.00391121	0.0146067	0.788878
1	2041664	Affx-35299698	C	A	A	0.0376553	0.0132252	0.00876089	0.131155
1	2045959	Affx-35299707	G	A	A	0.067513	0.00575961	0.00662115	0.384366
1	2046303	Affx-65548572	G	A	A	0.0212255	-0.00773103	0.0116062	0.505339
1	2047625	Affx-6488822	C	T	T	0.239562	0.0065738	0.00389652	0.0915865
1	2051982	Affx-6499089	C	T	T	0.169499	-0.00303167	0.00444234	0.494957
1	2052788	Affx-6501465	C	T	T	0.251237	0.00619781	0.00382889	0.105515
1	2054266	Affx-6505201	G	A	A	0.336335	-1.4901e-05	0.00351565	0.996618
1	2056364	Affx-6511433	A	G	G	0.185414	0.00440107	0.00432509	0.308884
1	2056450	Affx-65548649	C	T	T	0.0178137	0.0157368	0.0127094	0.215643
1	2061187	Affx-6524088	A	G	G	0.143918	0.00283604	0.00474201	0.549795
1	2062671	Affx-6528525	A	G	G	0.0188752	-0.00794053	0.0122294	0.516145
1	2067069	Affx-6540701	C	T	T	0.210753	-0.00449521	0.0040767	0.270177
1	2068401	Affx-6544738	C	T	T	0.142499	0.00444911	0.00475458	0.349401
1	2072017	Affx-6554531	C	T	T	0.0834325	-0.00576901	0.00600453	0.336666
1	2080401	Affx-65548868	G	A	A	0.0184044	-0.026767	0.0123763	0.0305608
1	2082975	Affx-65548888	G	T	T	0.0160798	0.0151453	0.0132502	0.253032
1	2087631	Affx-6583230	G	A	A	0.136193	0.00343591	0.00485513	0.47914
1	2088904	Affx-6584659	C	T	T	0.034967	0.0193224	0.00903974	0.0325594
1	2089712	Affx-6585606	C	T	T	0.0385769	0.000955875	0.00862455	0.91175
1	2092625	Affx-6589423	T	C	C	0.379502	-0.00137676	0.00342677	0.687857
1	2096339	Affx-65548995	C	A	A	0.047531	-0.0219478	0.00780234	0.00490898
1	2101935	Affx-6601872	A	G	G	0.0449614	0.0107796	0.00802707	0.179304
1	2109716	Affx-6611721	T	C	C	0.466877	-0.00524409	0.0033313	0.115446
1	2113523	Affx-6616599	C	T	T	0.0476011	0.00127876	0.00778449	0.869518
1	2115098	Affx-6618503	G	A	A	0.12405	-0.00475914	0.00505569	0.346531
1	2117290	Affx-6621373	A	G	G	0.343111	-0.0020738	0.00350473	0.554043
1	2124676	Affx-6629624	A	G	G	0.0268934	0.00873305	0.0102869	0.395909
1	2127182	Affx-35299846	C	T	T	0.0769139	-0.00298621	0.00623372	0.63191
1	2127922	Affx-6633970	G	A	A	0.0270538	-0.00938781	0.0102643	0.3604
1	2137733	Affx-6685223	C	T	T	0.178751	-0.0023936	0.00434157	0.581414
1	2138242	Affx-6685859	T	C	C	0.419535	0.000801959	0.00336512	0.811637
1	2146433	Affx-6695812	A	G	G	0.269039	0.000502566	0.00375122	0.893423
1	2146878	Affx-6696374	G	A	A	0.0440667	0.00509479	0.00808991	0.528845
1	2153159	Affx-6704628	T	C	C	0.269363	0.0005204	0.00375081	0.889653
1	2153594	Affx-6705151	A	G	G	0.269153	0.000536647	0.00375004	0.886208
1	2158656	Affx-6711607	T	G	G	0.267848	0.000710726	0.00375644	0.849935
1	2164614	Affx-65549622	G	A	A	0.0169576	0.00183849	0.0128714	0.88642
1	2179591	Affx-6750275	T	C	C	0.358712	-0.000700416	0.00346484	0.8398
1	2182126	Affx-6785400	T	G	G	0.182632	-0.00285241	0.00430628	0.507726
1	2184469	Affx-65549804	T	C	C	0.0167997	-0.0177348	0.0129375	0.170435
1	2188394	Affx-6868351	G	A	A	0.0571453	0.000702659	0.00716262	0.921852
1	2198541	Affx-65549900	C	T	T	0.011123	-0.0367425	0.0158307	0.0202897
1	2199655	Affx-7025683	C	T	T	0.0177049	0.013975	0.0126176	0.268047
1	2205929	Affx-7116936	T	C	C	0.366347	-0.00100668	0.00344691	0.770246
1	2210292	Affx-65549965	G	A	A	0.0195933	0.00541468	0.0119812	0.65132
1	2212668	Affx-7203327	G	A	A	0.0386766	0.00760933	0.00861511	0.377101
1	2215527	Affx-7210732	T	C	C	0.143103	0.00926663	0.00476454	0.0517865
1	2216986	Affx-65550018	C	T	T	0.0178719	-0.00245558	0.0126162	0.845677
1	2218878	Affx-65550029	G	A	A	0.0153547	0.0314814	0.0135223	0.019907
1	2224487	Affx-65550075	G	A	A	0.0179574	-0.0134376	0.0125444	0.28408
1	2233032	Affx-65550129	G	A	A	0.0185321	0.0105438	0.0123343	0.392641
1	2234182	Affx-7259204	C	T	T	0.171809	0.0013829	0.00441293	0.753996
1	2242065	Affx-7279089	T	C	C	0.201984	-0.00710682	0.00413447	0.0856311
1	2254781	Affx-7309918	C	T	T	0.146458	0.00753812	0.00470322	0.10899
1	2257558	Affx-76078395	-	CTT	CTT	0.0327194	0.00177103	0.0093368	0.849558
1	2262750	Affx-7331763	T	G	G	0.0214194	0.00274834	0.0115468	0.811868
1	2271477	Affx-7353789	C	T	T	0.0214312	0.00323447	0.011506	0.778625
1	2272231	Affx-65550442	C	A	A	0.0163332	0.0175389	0.0130829	0.180055
1	2274142	Affx-7360289	C	A	A	0.497024	0.00266219	0.00332037	0.422684
1	2276041	Affx-7365315	C	G	G	0.44799	-0.00470316	0.00333885	0.158951
1	2276290	Affx-65550484	C	T	T	0.0396046	-0.0100061	0.00852749	0.24064
1	2284470	Affx-7388416	A	C	C	0.359243	0.00100036	0.00345995	0.772486
1	2284929	Affx-7389521	G	T	T	0.392628	0.00189807	0.00339959	0.576623
1	2284952	Affx-7389586	A	G	G	0.0784067	0.011187	0.00618777	0.0706191
1	2288631	Affx-7399544	T	A	A	0.10757	0.00119471	0.00536439	0.82376
1	2290637	Affx-7405149	G	A	A	0.408207	0.00311912	0.00338722	0.35713
1	2292427	Affx-7410322	C	T	T	0.441485	-0.00339586	0.00335781	0.311859
1	2293703	Affx-7414039	T	C	C	0.0494485	-7.61461e-05	0.00765987	0.992068
1	2297862	Affx-7424615	C	T	T	0.0715099	-0.00273525	0.00645482	0.671746
1	2298114	Affx-7425421	T	C	C	0.158235	-0.00118857	0.00455111	0.79397
1	2298478	Affx-7426333	C	T	T	0.0929025	0.00869465	0.0057402	0.129851
1	2301087	Affx-7434335	G	T	T	0.0653405	3.10328e-07	0.00673282	0.999963
1	2302522	Affx-7438885	G	A	A	0.093722	0.0102626	0.00570362	0.0719705
1	2303580	Affx-7441419	T	C	C	0.0947717	0.0121861	0.00569316	0.0323173
1	2305258	Affx-7445339	G	A	A	0.142707	0.00516702	0.00474674	0.276358
1	2310341	Affx-65550777	C	T	T	0.0256805	-0.0257555	0.0105844	0.0149615
1	2314194	Affx-7466775	T	C	C	0.410878	0.000389432	0.00338946	0.908528
1	2321888	Affx-7486208	C	T	T	0.123136	0.00497366	0.00504979	0.324663
1	2323070	Affx-7489384	C	T	T	0.0462103	-0.0154389	0.00793014	0.0515535
1	2323077	Affx-7489405	A	G	G	0.395346	0.000834878	0.00341369	0.806792
1	2324194	Affx-7491984	G	A	A	0.192607	-0.00240516	0.00421533	0.568288
1	2324572	Affx-7492795	G	A	A	0.413106	0.00218183	0.00337953	0.518539
1	2326256	Affx-7497105	G	A	A	0.219167	0.00203761	0.00401842	0.612108
1	2329738	Affx-7506485	C	T	T	0.257055	0.00098855	0.00381516	0.79555
1	2335858	Affx-7523911	C	T	T	0.0197055	0.00715647	0.0119883	0.550539
1	2338442	Affx-7530504	A	G	G	0.148161	-0.00683478	0.00468067	0.144233
1	2338659	Affx-7531128	G	A	A	0.455239	0.00118189	0.00334391	0.723755
1	2339804	Affx-65550998	G	A	A	0.0201142	0.0045209	0.0118459	0.702727
1	2340235	Affx-7535418	T	C	C	0.12654	0.00245789	0.00499219	0.622475
1	2341042	Affx-7537313	C	T	T	0.148462	-0.00757028	0.00468472	0.106106
1	2342128	Affx-35300126	T	C	C	0.0756128	0.00940573	0.0062914	0.134913
1	2342466	Affx-7540753	C	T	T	0.391601	-0.00891918	0.00341285	0.00896507
1	2344911	Affx-7546563	C	A	A	0.0276007	-0.00374961	0.010138	0.711491
1	2354688	Affx-7571105	G	C	C	0.0253293	-0.0091064	0.0106237	0.391348
1	2355926	Affx-65551126	C	T	T	0.0136887	-0.0141757	0.014299	0.321503
1	2357812	Affx-7579470	T	C	C	0.405685	0.00249663	0.00339047	0.461508
1	2358041	Affx-7580004	A	G	G	0.186764	-0.000857379	0.00426659	0.840736
1	2360913	Affx-7587315	G	A	A	0.272529	0.00483911	0.00373027	0.194546
1	2362325	Affx-65551175	G	A	A	0.0212774	-0.0125697	0.0115202	0.275233
1	2364119	Affx-7595728	G	A	A	0.0719203	-0.0101462	0.00644549	0.115454
1	2368188	Affx-7606848	T	C	C	0.429753	0.00121474	0.00336115	0.717797
1	2370170	Affx-7612531	T	G	G	0.442899	-0.000246328	0.00334151	0.941235
1	2372073	Affx-7617843	G	A	A	0.115607	-0.00164232	0.00521963	0.753032
1	2374713	Affx-7624405	C	T	T	0.471101	0.00175351	0.00333816	0.59938
1	2380209	Affx-7638822	G	A	A	0.143587	-0.00283934	0.0047485	0.549878
1	2380956	Affx-7641079	T	C	C	0.138796	0.000262505	0.00481434	0.956516
1	2384241	Affx-7651724	G	A	A	0.266614	0.00027986	0.00376643	0.940769
1	2386204	Affx-65551369	G	A	A	0.0147139	0.00579689	0.0138115	0.674695
1	2387214	Affx-7659695	G	A	A	0.0556888	-0.000662361	0.00724806	0.927187
1	2393442	Affx-7676834	G	C	C	0.264526	0.001121	0.00377185	0.766313
1	2393932	Affx-7678143	G	A	A	0.168331	-0.000836608	0.00445571	0.851064
1	2399700	Affx-7695457	G	A	A	0.0306988	-0.00409369	0.00975458	0.674728
1	2400060	Affx-7696628	G	A	A	0.0189022	-0.0196604	0.0122136	0.107462
1	2402822	Affx-7705044	G	T	T	0.121448	0.00113189	0.00512283	0.825132
1	2404237	Affx-7708874	G	A	A	0.171936	-0.00106544	0.00441232	0.809192
1	2404771	Affx-7710138	C	T	T	0.383955	-0.00147438	0.00342348	0.66671
1	2405893	Affx-7713473	A	G	G	0.0140707	-0.00518936	0.0141195	0.713223
1	2406687	Affx-7715782	C	A	A	0.275703	0.00179604	0.00372216	0.629434
1	2408166	Affx-65551572	G	A	A	0.0113271	0.017216	0.0157086	0.273095
1	2408170	Affx-7719562	A	G	G	0.0607477	0.000590527	0.00696537	0.932436
1	2414527	Affx-7735346	T	G	G	0.028818	-0.00165275	0.00991826	0.867656
1	2419025	Affx-65551654	T	C	C	0.0483466	0.00131365	0.007757	0.865521
1	2419657	Affx-7747774	G	A	A	0.492077	0.000549553	0.00332786	0.868836
1	2420136	Affx-7748986	A	G	G	0.485617	-0.000742683	0.00332691	0.823353
1	2420841	Affx-7751245	G	A	A	0.0946115	0.000878838	0.005686	0.877167
1	2422961	Affx-7758828	C	T	T	0.137938	-0.0035144	0.00482715	0.466584
1	2426371	Affx-7773156	C	T	T	0.260074	0.0010067	0.0038015	0.791152
1	2431388	Affx-7781474	C	T	T	0.317142	-0.0024229	0.00357078	0.497433
1	2434982	Affx-7786866	G	T	T	0.0265727	-0.0116513	0.0103349	0.259586
1	2442417	Affx-35300288	G	A	A	0.0223597	0.00484974	0.0112544	0.666527
1	2442548	Affx-7807258	G	T	T	0.135019	0.0151027	0.00486262	0.00189745
1	2444607	Affx-35300290	G	A	A	0.0506394	0.00578705	0.0075981	0.446273
1	2445871	Affx-65551853	G	A	A	0.0306532	-0.0220809	0.00964293	0.022031
1	2448231	Affx-65551868	T	G	G	0.0369222	-0.0200149	0.00881063	0.0231074
1	2448266	Affx-7832269	G	A	A	0.126843	0.0019492	0.00499515	0.696376
1	2448945	Affx-7834217	C	T	T	0.171808	-0.0081756	0.00441603	0.0641211
1	2452034	Affx-7841807	C	G	G	0.0140063	-0.00581749	0.0141502	0.680981
1	2455662	Affx-7851206	T	C	C	0.181994	-0.00018629	0.00431639	0.965575
1	2461209	Affx-7864473	C	G	G	0.132286	0.00534215	0.00490611	0.27621
1	2463385	Affx-7869948	G	A	A	0.287849	-0.00221456	0.00367028	0.546259
1	2465735	Affx-7876593	G	A	A	0.236325	0.00249898	0.00392504	0.524337
1	2470127	Affx-65552016	T	C	C	0.0359044	-0.0181265	0.00893494	0.0424882
1	2476671	Affx-7907663	G	C	C	0.0664489	0.0101078	0.00667012	0.129675
1	2480786	Affx-7919294	C	T	T	0.0189111	-7.69879e-06	0.0121704	0.999495
1	2484918	Affx-7932029	A	G	G	0.234329	0.00631043	0.00393295	0.108605
1	2486244	Affx-7935717	C	A	A	0.0141236	0.0265569	0.0141192	0.0599862
1	2488826	Affx-65552151	T	C	C	0.0250753	-0.0254217	0.0106399	0.0168823
1	2493326	Affx-7956491	A	G	G	0.49926	0.00384465	0.00332629	0.24775
1	2493455	Affx-7956778	T	C	C	0.456883	0.000794231	0.00333825	0.811945
1	2494226	Affx-65552203	G	A	A	0.0172347	0.00454405	0.0127729	0.722022
1	2500757	Affx-35300370	C	T	T	0.128508	0.00212481	0.00495657	0.668152
1	2509079	Affx-65552291	C	T	T	0.0142185	0.00848852	0.014028	0.545104
1	2515521	Affx-8013637	T	C	C	0.437476	0.00191999	0.00334826	0.566356
1	2521130	Affx-8029651	C	T	T	0.0353696	0.0205574	0.00898951	0.0222077
1	2521540	Affx-8030783	C	G	G	0.0273395	0.0111631	0.0101658	0.272156
1	2521724	Affx-8031337	G	A	A	0.0668648	0.00719604	0.00664034	0.278505
1	2523426	Affx-8036270	G	A	A	0.0129206	-0.0185568	0.0147122	0.207193
1	2524424	Affx-8038715	A	C	C	0.0696299	-0.00687566	0.00652179	0.291766
1	2524764	Affx-8039498	G	A	A	0.0251728	0.00547675	0.010604	0.60552
1	2525377	Affx-8040965	T	C	C	0.350422	-0.00351749	0.00348287	0.312526
1	2533854	Affx-77429198	G	-	-	0.032853	0.00196747	0.00936623	0.833621
1	2535688	Affx-65552508	G	A	A	0.0341309	-0.00200042	0.00917704	0.827444
1	2553309	Affx-65552646	C	T	T	0.465027	-0.00454799	0.00333579	0.17276
1	2554296	Affx-65552649	G	A	A	0.0451921	0.0128444	0.00801468	0.109022
1	2569899	Affx-8134972	T	C	C	0.474639	-0.00490416	0.00332753	0.140533
1	2570077	Affx-8135175	G	A	A	0.473818	-0.00498902	0.00332587	0.1336
1	2571341	Affx-8136775	T	C	C	0.46925	-0.0058669	0.00332561	0.077707
1	2572795	Affx-8138427	A	C	C	0.47592	-0.00509311	0.0033244	0.125515
1	2574274	Affx-8140366	C	T	T	0.0601992	-0.001716	0.00699212	0.806132
1	2576003	Affx-65552896	C	T	T	0.0168639	-0.00521558	0.0129652	0.687481
1	2581777	Affx-8151128	T	C	C	0.478404	-0.00478381	0.00332756	0.15054
1	2582643	Affx-8152092	T	C	C	0.0467478	0.0033472	0.00787191	0.670685
1	2584899	Affx-65552968	A	C	C	0.0182855	0.00414337	0.0123808	0.737881
1	2595307	Affx-8170855	G	A	A	0.497757	-0.00540933	0.00331833	0.103074
1	2597658	Affx-8174160	C	T	T	0.495076	0.00393467	0.00332112	0.236121
1	2597718	Affx-65553037	C	A	A	0.0182465	-0.0126239	0.0124476	0.310507
1	2598902	Affx-76855164	G	-	-	0.489012	0.00370916	0.00332309	0.264347
1	2601669	Affx-8178885	C	T	T	0.0570248	0.0118186	0.00716296	0.0989515
1	2607961	Affx-8187725	C	T	T	0.49717	-0.0040112	0.00331939	0.226888
1	2609830	Affx-8189768	G	A	A	0.497094	-0.00399451	0.00331911	0.228788
1	2612793	Affx-65553121	A	G	G	0.0249152	0.0158885	0.0106562	0.135959
1	2622185	Affx-8208171	T	C	C	0.499676	0.00455598	0.00332033	0.170019
1	2629464	Affx-8216774	G	T	T	0.500714	0.00447519	0.00332254	0.178008
1	2633026	Affx-8221321	C	T	T	0.500254	0.00433689	0.00331805	0.191194
1	2639458	Affx-8228895	G	A	A	0.02632	-0.00882809	0.010361	0.394185
1	2640393	Affx-8230034	T	C	C	0.0354746	-0.0111682	0.0089837	0.213809
1	2643148	Affx-65553338	G	A	A	0.0233848	0.00987556	0.0110446	0.371242
1	2651426	Affx-65553394	C	G	G	0.0222663	0.00988899	0.0112798	0.38065
1	2783104	Affx-8405671	C	A	A	0.0836	-0.00551558	0.00601754	0.359362
1	2783189	Affx-35300579	C	T	T	0.0210192	-0.0095342	0.0116309	0.412373
1	2788133	Affx-8412730	C	T	T	0.048879	-0.00356235	0.00771854	0.644418
1	2791775	Affx-8417555	C	T	T	0.0433374	0.0132781	0.00815439	0.103455
1	2791865	Affx-8417669	A	G	G	0.454462	-0.0045497	0.00333944	0.173068
1	2792599	Affx-8418725	A	C	C	0.454227	-0.00459502	0.00333228	0.167914
1	2792827	Affx-8418963	G	A	A	0.364418	-0.00300814	0.00345349	0.383732
1	2797592	Affx-8425480	T	C	C	0.0545337	0.00519261	0.0073168	0.477902
1	2805600	Affx-8434724	G	A	A	0.0247763	0.00500029	0.0107314	0.641252
1	2805748	Affx-35300609	C	T	T	0.0168791	0.000911199	0.0129379	0.943853
1	2806552	Affx-35300611	G	A	A	0.056406	0.00856077	0.00719612	0.234191
1	2810135	Affx-35300619	G	A	A	0.0326946	-0.0189477	0.00933524	0.0423887
1	2816526	Affx-8449550	C	G	G	0.0708749	0.000468047	0.00647246	0.942352
1	2818853	Affx-8452838	A	G	G	0.105216	0.00258834	0.00541417	0.632603
1	2820985	Affx-8455301	G	T	T	0.0162105	-0.00934846	0.0131505	0.477157
1	2823206	Affx-65553881	C	T	T	0.0219618	0.000184825	0.0113623	0.987022
1	2823407	Affx-8458380	A	G	G	0.101485	0.00529751	0.00550254	0.33568
1	2826754	Affx-8463025	C	T	T	0.0326642	0.0159329	0.00933168	0.087749
1	2828957	Affx-65553936	A	G	G	0.0124806	0.0112435	0.0149974	0.453439
1	2829243	Affx-8466817	A	G	G	0.112986	0.00440157	0.0052462	0.401469
1	2830134	Affx-8467996	C	T	T	0.0120861	-0.0109606	0.0151926	0.470637
1	2832877	Affx-8471844	C	T	T	0.0962806	-0.0134875	0.00564184	0.0168208
1	2834995	Affx-8474333	C	T	T	0.0284598	-0.0165719	0.00999206	0.0972172
1	2836711	Affx-8476554	C	T	T	0.0619619	0.00399475	0.00689727	0.562469
1	2838206	Affx-8478706	C	T	T	0.0474159	-0.0082483	0.00782045	0.29156
1	2838714	Affx-65554025	C	T	T	0.0294263	0.00189752	0.00983325	0.846983
1	2841167	Affx-8482979	G	A	A	0.477046	-0.00294527	0.00333918	0.37776
1	2844810	Affx-8485044	C	A	A	0.457055	-0.00132362	0.00334451	0.692284
1	2846345	Affx-8487095	T	C	C	0.200012	0.00314946	0.00415997	0.448998
1	2848434	Affx-8489463	G	A	A	0.0375272	-0.00730913	0.00875769	0.403947
1	2857488	Affx-8501776	A	G	G	0.419741	-0.00612129	0.0033726	0.069525
1	2869834	Affx-8518927	G	A	A	0.0417534	-0.00649281	0.00831385	0.434825
1	2871331	Affx-8520811	T	C	C	0.122512	-0.00201839	0.00507505	0.690845
1	2876280	Affx-65554336	C	A	A	0.0152019	0.026715	0.0135896	0.0493185
1	2881291	Affx-8533265	T	C	C	0.486118	-0.00465106	0.00332835	0.162293
1	2882315	Affx-8534539	G	T	T	0.113667	-0.00670719	0.00524321	0.200824
1	2887085	Affx-8541001	C	T	T	0.0133176	0.000697256	0.0144767	0.961586
1	2895249	Affx-8551866	G	A	A	0.21632	0.00213682	0.00403765	0.596651
1	2899537	Affx-8556862	C	T	T	0.0201231	0.00276976	0.0118356	0.81497
1	2900856	Affx-8558474	T	C	C	0.327028	-0.000547097	0.00354582	0.877378
1	2906008	Affx-8565604	G	A	A	0.010741	-0.00390392	0.0161072	0.808493
1	2912986	Affx-8574916	A	G	G	0.328557	0.00553391	0.00353185	0.117149
1	2918587	Affx-35300820	C	G	G	0.0274815	-0.000499529	0.0101222	0.960641
1	2924136	Affx-8590755	A	G	G	0.494708	0.00730042	0.00332365	0.0280568
1	2924936	Affx-8591846	G	A	A	0.0192038	-0.00401932	0.0121729	0.74126
1	2925754	Affx-8593200	G	A	A	0.419151	0.00693889	0.0033762	0.0398577
1	2928150	Affx-8596793	G	A	A	0.0748308	0.00254926	0.00631965	0.686665
1	2932392	Affx-65554847	G	A	A	0.0413612	0.0224578	0.00834884	0.00714726
1	2942162	Affx-35300869	G	A	A	0.0702861	0.00783216	0.00650349	0.228475
1	2945275	Affx-8619975	G	A	A	0.445898	0.00540139	0.00334271	0.106124
1	2946131	Affx-8621149	C	T	T	0.102981	-0.00445794	0.00546701	0.41483
1	2951178	Affx-8627235	T	C	C	0.482043	0.00569591	0.0033228	0.0864954
1	2951890	Affx-65555032	G	A	A	0.0474462	0.0155886	0.00781549	0.0460909
1	2959186	Affx-8638557	G	A	A	0.0805262	0.0103439	0.00611905	0.090945
1	2962859	Affx-8643241	G	A	A	0.154585	0.00846393	0.00460417	0.0660169
1	2962895	Affx-8643261	G	C	C	0.119316	-0.00798123	0.00511547	0.118711
1	2963075	Affx-8643463	G	A	A	0.0551589	0.0225482	0.00727804	0.00194787
1	2966088	Affx-8646920	A	G	G	0.237107	0.000587717	0.00390002	0.880216
1	2966476	Affx-8647362	C	T	T	0.313624	0.00657445	0.00357603	0.0659935
1	2969791	Affx-8651087	G	A	A	0.182075	0.00491444	0.00430184	0.253287
1	2969901	Affx-8651228	C	T	T	0.0120906	0.0442613	0.0151897	0.00356975
1	2970338	Affx-8651782	G	A	A	0.0752755	0.00166252	0.00630666	0.792078
1	2970656	Affx-8652208	G	T	T	0.115638	-0.00855269	0.00520109	0.100094
1	2978346	Affx-8661239	A	G	G	0.181803	0.00303647	0.0043152	0.481641
1	2979301	Affx-8662382	G	A	A	0.496748	-0.00435791	0.00333515	0.19133
1	2981312	Affx-8664758	G	A	A	0.252304	0.0032782	0.00381609	0.390315
1	2984424	Affx-8668342	G	C	C	0.0233652	0.00528997	0.0110296	0.631502
1	2985564	Affx-8669795	T	C	C	0.0972873	0.00178717	0.00561046	0.750074
1	2988322	Affx-65555370	G	T	T	0.0212021	-0.0172972	0.0115705	0.134931
1	2989041	Affx-8674706	T	C	C	0.241958	-0.00971641	0.0038868	0.0124255
1	2993832	Affx-8681126	T	C	C	0.245549	-0.0118728	0.00387147	0.00216447
1	3003066	Affx-8693667	C	T	T	0.408107	-0.00481201	0.00338022	0.15457
1	3005530	Affx-65555552	C	T	T	0.0211863	0.024248	0.0115608	0.0359576
1	3006180	Affx-8698013	G	A	A	0.2496	-0.0114122	0.00384833	0.00302225
1	3008975	Affx-8702209	T	G	G	0.19649	0.00748561	0.00418899	0.0739436
1	3014763	Affx-8710019	C	A	A	0.46592	-0.00104	0.00333553	0.755197
1	3015335	Affx-8710836	G	C	C	0.0235754	-0.00102207	0.0109874	0.925886
1	3015511	Affx-35300985	G	A	A	0.0171593	-0.0192381	0.0128317	0.133806
1	3016114	Affx-8712057	G	A	A	0.0216819	-0.0273704	0.0114269	0.0166095
1	3020225	Affx-8717930	C	T	T	0.0172759	-0.0218763	0.0127797	0.0869355
1	3024052	Affx-8723736	A	G	G	0.199116	0.0108386	0.00416347	0.00923488
1	3032464	Affx-8736469	C	T	T	0.432971	-0.00217106	0.00335483	0.51754
1	3033311	Affx-65555809	G	C	C	0.0493284	0.0150821	0.00769165	0.0498988
1	3034680	Affx-8739727	T	C	C	0.433247	-0.00252996	0.0033548	0.45077
1	3053934	Affx-65555960	T	C	C	0.021806	0.00387269	0.0113759	0.733533
1	3059734	Affx-8776667	C	T	T	0.0228378	-0.00235712	0.0111351	0.832354
1	3064202	Affx-65556028	C	T	T	0.0130712	-0.0285837	0.0146221	0.0506052
1	3064270	Affx-8782820	G	A	A	0.195162	0.0130843	0.0041929	0.00180528
1	3066817	Affx-8786368	G	A	A	0.0232348	-0.00276069	0.0110616	0.802917
1	3067399	Affx-8787156	G	A	A	0.165945	0.00195335	0.00445801	0.661266
1	3071911	Affx-65556053	C	T	T	0.0149461	-0.0139722	0.0137175	0.308409
1	3078885	Affx-8801933	A	G	G	0.163908	-0.00308625	0.00448455	0.491331
1	3079992	Affx-8803404	C	G	G	0.0335334	0.00605182	0.00926185	0.51349
1	3080038	Affx-8803451	C	T	T	0.101761	-0.00417173	0.00548452	0.446876
1	3081458	Affx-8805493	C	T	T	0.0239616	0.0147537	0.0109032	0.176009
1	3082068	Affx-8806370	G	A	A	0.108397	-0.00107024	0.00533722	0.841071
1	3082928	Affx-8807481	C	T	T	0.078854	0.00923488	0.00617061	0.134502
1	3083253	Affx-65556147	G	A	A	0.0158879	0.00880628	0.0133028	0.507981
1	3083326	Affx-8808012	G	C	C	0.358992	0.00171839	0.00345812	0.619249
1	3084345	Affx-8809295	G	T	T	0.0864914	-0.00242664	0.00591104	0.68142
1	3084718	Affx-8809723	C	A	A	0.321619	0.00120323	0.00355152	0.734765
1	3085149	Affx-8810234	C	T	T	0.0236049	-0.00542554	0.0109434	0.620048
1	3085284	Affx-8810411	G	T	T	0.0312763	-0.00146695	0.00955412	0.877972
1	3087668	Affx-8813412	A	G	G	0.132973	0.00889921	0.00491125	0.069987
1	3090063	Affx-8816491	C	T	T	0.100588	0.0097867	0.00553422	0.0769964
1	3091007	Affx-78671309	TC	-	-	0.191662	0.00171509	0.00422972	0.685121
1	3093763	Affx-8821389	A	G	G	0.485736	0.000289059	0.0033361	0.930953
1	3096958	Affx-8821896	T	C	C	0.0666316	-0.00277174	0.00664777	0.67672
1	3097557	Affx-79132059	TTC	-	-	0.103314	0.00435527	0.00545112	0.42431
1	3097801	Affx-65556276	G	A	A	0.0600659	0.0161248	0.00707013	0.0225681
1	3098129	Affx-8822040	A	G	G	0.0992665	0.00306277	0.00554943	0.581013
1	3100700	Affx-8822423	G	T	T	0.0143754	-0.00991518	0.013969	0.477831
1	3102956	Affx-8822737	C	A	A	0.0906519	-0.00830023	0.00580581	0.152821
1	3103682	Affx-8822808	C	A	A	0.292559	-0.00347662	0.00367297	0.343874
1	3110777	Affx-8823764	T	C	C	0.407054	-0.000540518	0.00338524	0.873142
1	3112423	Affx-8823963	G	A	A	0.143496	-0.000549792	0.00474478	0.907753
1	3114320	Affx-8824184	T	C	C	0.475699	0.00111213	0.00333134	0.738501
1	3115160	Affx-8824282	G	A	A	0.0145488	0.00358264	0.0138733	0.796222
1	3118744	Affx-65556438	G	A	A	0.0128517	-0.00325507	0.0147921	0.825829
1	3121585	Affx-8825177	G	A	A	0.0115835	-0.0296522	0.0155512	0.056555
1	3122059	Affx-8825243	G	A	A	0.382982	-0.00109288	0.00342668	0.749778
1	3130738	Affx-65556539	G	A	A	0.0370642	0.00344508	0.00880953	0.695752
1	3130899	Affx-8826334	G	A	A	0.257937	0.00682915	0.00379728	0.0721105
1	3131178	Affx-8826364	C	T	T	0.278129	-0.00276562	0.00372179	0.45743
1	3131301	Affx-8826372	T	C	C	0.0286349	-0.015281	0.00996397	0.125124
1	3132879	Affx-8826543	G	A	A	0.0184531	-0.00448006	0.0123493	0.716771
1	3133525	Affx-65556558	G	A	A	0.0403266	0.0129891	0.00845325	0.124397
1	3134348	Affx-8826749	G	A	A	0.0430819	-0.00970086	0.00818846	0.236138
1	3135185	Affx-8826876	T	C	C	0.280503	0.00664302	0.00369465	0.0721772
1	3136831	Affx-65556577	T	C	C	0.0241154	0.00153407	0.0108279	0.887335
1	3141097	Affx-8827661	C	T	T	0.296766	-0.00215878	0.00364341	0.553506
1	3141186	Affx-8827675	C	T	T	0.0555731	-0.000612649	0.00723804	0.932545
1	3141669	Affx-8827735	T	C	C	0.018661	-0.0123352	0.0124838	0.323108
1	3141885	Affx-8827768	G	A	A	0.0841758	-0.00319426	0.00598436	0.593503
1	3144849	Affx-8828252	G	T	T	0.11223	-0.00605271	0.00526393	0.250209
1	3145751	Affx-35301173	A	G	G	0.110787	0.00578832	0.00529507	0.274328
1	3145931	Affx-8828440	G	A	A	0.194968	-0.00155593	0.00419348	0.710611
1	3146121	Affx-8828460	G	C	C	0.108346	0.00397659	0.00534895	0.45722
1	3146281	Affx-8828501	C	T	T	0.226957	0.000277938	0.00396901	0.944172
1	3146311	Affx-8828505	G	T	T	0.148071	0.00762478	0.00468682	0.103769
1	3148023	Affx-76291496	TTTGAGG	-	-	0.447809	7.83331e-05	0.00334801	0.981334
1	3153810	Affx-8829565	A	G	G	0.0933187	-0.00370071	0.00571858	0.517543
1	3156392	Affx-8829948	C	T	T	0.200577	0.00365593	0.00415838	0.379309
1	3157975	Affx-8830194	C	T	T	0.0137507	-0.00767372	0.0143185	0.592007
1	3162725	Affx-8830913	C	T	T	0.0687354	0.00999387	0.00660386	0.130196
1	3164291	Affx-8831126	A	C	C	0.478841	0.00381102	0.0033332	0.252894
1	3164677	Affx-8831206	C	T	T	0.144201	0.00466599	0.0047303	0.323936
1	3166817	Affx-8831480	G	T	T	0.0941384	-0.00353657	0.00570556	0.53536
1	3167148	Affx-8831551	T	C	C	0.419536	0.00351051	0.00336891	0.297399
1	3172986	Affx-8832463	C	T	T	0.0390988	0.0055588	0.00858765	0.517437
1	3175023	Affx-8832793	C	T	T	0.142962	0.00350863	0.00474753	0.459882
1	3177326	Affx-8833164	G	A	A	0.207926	0.00366961	0.00410647	0.371528
1	3184512	Affx-8834489	G	A	A	0.0193192	0.00620909	0.0123849	0.616131
1	3186748	Affx-8834796	G	T	T	0.336737	-0.0042846	0.00352555	0.224253
1	3188066	Affx-8834959	G	A	A	0.170211	0.00462499	0.0044332	0.296828
1	3189202	Affx-8835184	C	T	T	0.0837093	0.00115542	0.00600801	0.847497
1	3189273	Affx-8835192	C	T	T	0.172357	0.00458113	0.00440617	0.298477
1	3189833	Affx-8835275	T	C	C	0.0838532	-0.000344388	0.00600722	0.954283
1	3192587	Affx-8835611	A	G	G	0.418409	-0.00194241	0.00337768	0.565243
1	3193217	Affx-8835678	C	T	T	0.0422151	0.00467791	0.00827439	0.571837
1	3194171	Affx-8842916	C	T	T	0.380461	0.00530644	0.00343214	0.122081
1	3195217	Affx-8856178	G	A	A	0.0144106	0.0189628	0.0139832	0.175066
1	3198388	Affx-8897218	G	A	A	0.0524542	-0.0039677	0.00749249	0.59642
1	3198476	Affx-8898251	G	A	A	0.128053	0.00920998	0.00498015	0.0644107
1	3199157	Affx-8907978	C	G	G	0.478315	0.00264986	0.00332607	0.42563
1	3199796	Affx-35301278	C	T	T	0.0169007	-0.0185881	0.0128944	0.149426
1	3200253	Affx-8921143	G	A	A	0.428853	0.00756232	0.00335873	0.0243525
1	3201114	Affx-8932519	G	C	C	0.379312	0.00266259	0.0034284	0.43738
1	3203165	Affx-8959603	G	A	A	0.0119784	-0.008037	0.0152922	0.599194
1	3203518	Affx-78791818	T	-	-	0.195687	0.00635302	0.00418527	0.129029
1	3203844	Affx-8969301	G	T	T	0.0113513	-0.0166219	0.0156445	0.288022
1	3204139	Affx-8973254	C	T	T	0.0375516	-0.000594302	0.0087364	0.945765
1	3206074	Affx-8994251	A	G	G	0.0951525	-0.00473234	0.00566356	0.403394
1	3207591	Affx-9012708	A	G	G	0.0875687	-0.00746042	0.00589205	0.205449
1	3207939	Affx-9014189	G	A	A	0.01073	-0.0173385	0.0161253	0.282271
1	3213086	Affx-9014824	G	A	A	0.085153	-0.00589883	0.00595579	0.321962
1	3213452	Affx-9014875	T	C	C	0.458749	-0.00331207	0.0033473	0.322431
1	3216743	Affx-9015254	T	G	G	0.0880411	0.000505861	0.00587939	0.931435
1	3217065	Affx-9015286	C	T	T	0.0318392	0.0123332	0.00949058	0.193765
1	3217573	Affx-35301304	T	C	C	0.100941	-0.00319542	0.00551578	0.562372
1	3220635	Affx-9015738	T	C	C	0.452866	-3.5903e-06	0.00334308	0.999143
1	3221221	Affx-9015818	C	T	T	0.0204809	0.0207611	0.0117184	0.0764524
1	3223683	Affx-9016116	G	A	A	0.0909895	-0.000525851	0.00579116	0.92765
1	3224426	Affx-9016211	C	T	T	0.271754	0.00293137	0.00373524	0.432579
1	3226893	Affx-76124990	-	T	T	0.0792272	-0.00499878	0.00616199	0.417235
1	3229994	Affx-9017105	G	A	A	0.368251	0.00248248	0.00344928	0.471706
1	3231261	Affx-9017337	A	G	G	0.266043	0.0028487	0.00376487	0.449259
1	3232581	Affx-9017640	G	A	A	0.348644	0.00184401	0.00349251	0.597506
1	3234132	Affx-9017898	G	A	A	0.222459	-0.0103751	0.00399697	0.00943929
1	3238031	Affx-65557453	C	T	T	0.0341002	-0.00101728	0.00917641	0.911729
1	3238298	Affx-9018537	G	A	A	0.496809	0.00103077	0.00332792	0.756764
1	3240647	Affx-9019034	A	T	T	0.235829	-0.0119277	0.00392338	0.00236488
1	3241050	Affx-9019112	G	T	T	0.17384	-0.0110886	0.00438573	0.0114615
1	3246743	Affx-9019972	A	G	G	0.0151123	-0.0171019	0.0136159	0.209109
1	3247150	Affx-9020032	G	A	A	0.0371645	0.000425318	0.00879358	0.961424
1	3248703	Affx-9020223	A	C	C	0.355394	-0.00918316	0.00347452	0.00821816
1	3251368	Affx-9020524	G	A	A	0.0222051	-0.00637039	0.0112923	0.572662
1	3251898	Affx-9020627	T	C	C	0.404254	-0.00529227	0.00338722	0.118191
1	3259682	Affx-65557625	C	T	T	0.0131414	0.0208098	0.0145985	0.154023
1	3262152	Affx-9022039	C	T	T	0.0127315	-0.0330523	0.014814	0.0256722
1	3264851	Affx-9022411	G	A	A	0.194253	-0.0130299	0.00420956	0.0019663
1	3268291	Affx-9022875	G	T	T	0.206492	-0.0147213	0.00411384	0.000345703
1	3271225	Affx-9023363	G	A	A	0.0728104	-0.00120763	0.00641138	0.850597
1	3274484	Affx-9027716	G	A	A	0.0646236	-0.0207113	0.00676378	0.00219831
1	3278075	Affx-9034227	C	T	T	0.0133005	0.0190738	0.0145123	0.188739
1	3292940	Affx-9056792	G	A	A	0.243716	-0.0126365	0.00387669	0.00111588
1	3293067	Affx-9057008	G	A	A	0.458933	0.00571646	0.00333693	0.0866977
1	3293203	Affx-9057208	T	C	C	0.313229	0.00409973	0.00357536	0.251524
1	3295629	Affx-9060458	G	A	A	0.287003	0.00419167	0.00366764	0.25309
1	3301655	Affx-65557949	G	C	C	0.0437355	0.00876249	0.00814868	0.28223
1	3303214	Affx-65557959	G	A	A	0.0298181	0.0114478	0.0097986	0.242685
1	3303386	Affx-9071587	A	G	G	0.295327	0.00199904	0.00363673	0.582539
1	3309463	Affx-65558020	G	C	C	0.0213303	-0.00320232	0.0115073	0.780793
1	3311566	Affx-65558039	C	T	T	0.0260269	0.00985042	0.0104442	0.345607
1	3317266	Affx-9091344	G	A	A	0.243798	-0.0139948	0.00387072	0.000299794
1	3318062	Affx-9092814	C	T	T	0.0507018	-0.00520491	0.00758481	0.49257
1	3320645	Affx-9097185	A	G	G	0.0256806	0.00661124	0.0104839	0.528297
1	3321085	Affx-9097820	G	A	A	0.0226638	-0.00829659	0.0111823	0.458127
1	3325005	Affx-65558131	G	A	A	0.0114553	7.32672e-05	0.0156315	0.99626
1	3331534	Affx-9113652	A	G	G	0.27918	-0.00274313	0.0037086	0.459502
1	3332158	Affx-9114701	T	C	C	0.110077	0.00435921	0.00530347	0.411104
1	3335236	Affx-9119535	G	C	C	0.0849865	-0.00928644	0.00596891	0.119757
1	3335540	Affx-9119934	T	C	C	0.117458	-0.0019586	0.00515262	0.703859
1	3338975	Affx-9125251	G	A	A	0.165914	-0.0060015	0.0044704	0.179436
1	3340801	Affx-9127937	G	T	T	0.257553	-0.00625626	0.0038085	0.100445
1	3342619	Affx-9130637	A	G	G	0.099146	-0.0131589	0.00557034	0.0181625
1	3342936	Affx-9131127	G	C	C	0.0949697	0.00705683	0.00566617	0.212974
1	3346669	Affx-9136314	G	A	A	0.0156243	0.0144008	0.013423	0.283342
1	3347626	Affx-9137446	C	A	A	0.165097	0.0017555	0.00449234	0.695963
1	3348554	Affx-65558320	C	T	T	0.0189072	0.00763467	0.0122241	0.532261
1	3348616	Affx-65558321	G	A	A	0.0154825	0.0247904	0.0135473	0.0672648
1	3354727	Affx-9147378	G	A	A	0.422323	-0.00738178	0.00336837	0.0284167
1	3355977	Affx-9149185	G	A	A	0.49443	0.00250006	0.00332696	0.45238
1	3355997	Affx-9149213	C	T	T	0.0511808	0.00972873	0.00754099	0.197013
1	3356191	Affx-9149441	G	A	A	0.0800554	-0.0015367	0.00615131	0.802729
1	3356624	Affx-9150145	C	T	T	0.0400987	-0.00559112	0.00848252	0.50981
1	3358585	Affx-9153066	C	T	T	0.312103	-0.0048404	0.00359359	0.177996
1	3361037	Affx-35301545	G	A	A	0.023717	-0.0246319	0.0109932	0.0250504
1	3361182	Affx-9156357	T	C	C	0.322592	0.00538683	0.00356197	0.130455
1	3362952	Affx-35301547	C	T	T	0.0723697	-0.00645558	0.00641973	0.314617
1	3363689	Affx-9160112	G	A	A	0.0233417	-0.0229928	0.0110364	0.0372204
1	3366964	Affx-9164721	A	G	G	0.323673	0.00836009	0.00355906	0.0188271
1	3369064	Affx-9168215	A	G	G	0.326114	0.00704977	0.00354852	0.0469593
1	3373407	Affx-9173647	T	C	C	0.29253	0.00916697	0.0036552	0.0121452
1	3374356	Affx-65558538	A	G	G	0.0209464	0.0188458	0.0116222	0.104905
1	3377858	Affx-9179800	A	G	G	0.0277295	-0.0179299	0.0101299	0.076728
1	3382768	Affx-9187104	G	A	A	0.0149276	-0.00674621	0.0137109	0.622697
1	3384243	Affx-9189208	T	C	C	0.422232	0.00535538	0.00336595	0.111601
1	3385022	Affx-9190551	G	A	A	0.0132138	-0.0104501	0.014577	0.473445
1	3386882	Affx-9192973	T	C	C	0.0343878	0.000191886	0.00915894	0.983285
1	3391934	Affx-9200258	T	C	C	0.0275774	-0.00523799	0.0101558	0.606019
1	3403912	Affx-9216305	G	A	A	0.0167106	0.00593046	0.0129704	0.647506
1	3406913	Affx-9220066	A	G	G	0.0134731	0.000707542	0.014457	0.960966
1	3408473	Affx-9222142	T	C	C	0.334654	0.00341128	0.00352159	0.332709
1	3411300	Affx-65558822	T	C	C	0.0155097	0.0122984	0.0134521	0.360593
1	3414629	Affx-9229801	G	A	A	0.0296935	-0.00720091	0.00983104	0.463885
1	3416878	Affx-9232619	C	A	A	0.0153143	-0.013452	0.0135862	0.322119
1	3417346	Affx-9233174	T	C	C	0.0199492	-0.0104079	0.0118738	0.380739
1	3419636	Affx-9236672	T	C	C	0.0143016	0.00776809	0.0139945	0.57884
1	3419809	Affx-9236927	G	A	A	0.0582417	0.0168424	0.00710307	0.0177341
1	3420277	Affx-9237502	T	C	C	0.0329487	-0.0223901	0.00932409	0.0163374
1	3421423	Affx-9238936	C	T	T	0.0428545	-0.00729974	0.00819605	0.373123
1	3424195	Affx-9241996	G	A	A	0.311695	-8.54503e-05	0.00358866	0.981003
1	3424976	Affx-9243124	T	C	C	0.414683	-0.00223171	0.00337824	0.508861
1	3425966	Affx-9244567	G	A	A	0.230621	0.0032538	0.00394466	0.40945
1	3426240	Affx-9245036	T	G	G	0.488738	-0.00259958	0.00333514	0.435714
1	3427651	Affx-9247012	G	A	A	0.466229	-0.00213417	0.00333484	0.522198
1	3428516	Affx-65558961	C	A	A	0.0119299	0.0132987	0.0152785	0.384073
1	3435003	Affx-9256513	C	T	T	0.0119563	-0.0108366	0.0153585	0.480451
1	3436015	Affx-9257748	C	T	T	0.215569	0.00448899	0.00404909	0.267587
1	3436752	Affx-9258712	C	T	T	0.107374	-0.00136312	0.00536268	0.799352
1	3436954	Affx-9259025	C	T	T	0.0623489	0.00686474	0.00688366	0.318644
1	3437385	Affx-9259572	G	A	A	0.217766	0.00525256	0.00403907	0.193452
1	3439964	Affx-9262195	C	T	T	0.043524	0.00633065	0.00815897	0.437801
1	3443472	Affx-9265653	A	C	C	0.346253	0.00221197	0.00349729	0.527073
1	3444841	Affx-65559083	G	A	A	0.0223077	-0.00973446	0.0113161	0.389664
1	3446243	Affx-9269367	A	G	G	0.292091	-0.00128007	0.00366061	0.726574
1	3447923	Affx-9271553	C	T	T	0.138967	-0.00201064	0.00480703	0.675749
1	3448173	Affx-9271830	C	T	T	0.233146	0.00214118	0.00394913	0.587688
1	3449750	Affx-9273907	G	A	A	0.0436171	0.00423344	0.0081399	0.603005
1	3455177	Affx-9280489	G	T	T	0.0195523	-0.017904	0.0120256	0.136534
1	3458598	Affx-65559176	T	C	C	0.013432	-0.0156795	0.0145575	0.28145
1	3463493	Affx-9291024	G	A	A	0.149804	-0.00197434	0.00465308	0.671342
1	3463746	Affx-35301703	G	A	A	0.0270813	0.00336836	0.0102781	0.743121
1	3464152	Affx-76096851	-	TG	TG	0.369029	0.00199927	0.00344414	0.56159
1	3472709	Affx-9303439	C	T	T	0.374788	-0.00218866	0.00344516	0.525244
1	3482420	Affx-9316529	C	T	T	0.0299826	-0.000894931	0.00975612	0.926913
1	3484161	Affx-9319030	T	C	C	0.375002	-0.00167501	0.00344588	0.626904
1	3485543	Affx-9320782	A	C	C	0.0571325	-0.00315379	0.00716515	0.659824
1	3487663	Affx-9323245	C	T	T	0.331896	-0.0016229	0.00353981	0.646614
1	3488169	Affx-65559418	C	T	T	0.0272082	0.0144005	0.010229	0.159191
1	3490981	Affx-9327500	C	T	T	0.168657	-0.00870901	0.00444649	0.0501582
1	3491116	Affx-9327674	G	A	A	0.0506842	-0.0119796	0.00759197	0.114585
1	3492970	Affx-9330327	C	T	T	0.0385894	0.0189794	0.00861874	0.0276588
1	3493846	Affx-35301749	C	T	T	0.0516444	-0.0117617	0.007517	0.117661
1	3495690	Affx-9333491	G	A	A	0.0418553	-0.0154073	0.00830189	0.063472
1	3500647	Affx-35301765	G	A	A	0.0508526	-0.00424113	0.00756794	0.575202
1	3502994	Affx-65559566	T	C	C	0.0282626	0.0246678	0.0100586	0.0141914
1	3505333	Affx-9345525	A	G	G	0.271504	-0.0011594	0.00374571	0.756921
1	3507824	Affx-9348510	G	A	A	0.050402	-0.00392562	0.00760362	0.605658
1	3508084	Affx-9348771	A	G	G	0.0866007	-0.00282409	0.00592744	0.633759
1	3511044	Affx-65559624	C	T	T	0.0172861	-0.00809354	0.0127951	0.527028
1	3520316	Affx-9365049	G	A	A	0.139987	-0.00129354	0.00479788	0.787464
1	3523881	Affx-9369292	G	A	A	0.134303	-0.00411556	0.00488555	0.399568
1	3525138	Affx-9370948	C	T	T	0.060758	-0.00185455	0.00697784	0.790411
1	3527114	Affx-65559750	A	G	G	0.0160719	-0.00968783	0.0132114	0.463382
1	3528430	Affx-65559760	G	A	A	0.0575575	-0.00044256	0.00712817	0.950494
1	3528789	Affx-9375985	C	G	G	0.118926	-0.00727107	0.00512209	0.15574
1	3533378	Affx-9381650	A	G	G	0.203208	-0.000417698	0.00413859	0.919608
1	3538028	Affx-9386970	G	T	T	0.406299	0.00307876	0.00339354	0.36428
1	3540554	Affx-65559832	C	T	T	0.0524351	-0.000832192	0.0074622	0.911203
1	3541333	Affx-9390572	C	T	T	0.0929035	0.00593463	0.00571834	0.299353
1	3544115	Affx-65559872	T	G	G	0.0784586	0.00201532	0.00619234	0.744838
1	3546469	Affx-9397372	G	C	C	0.224885	0.0071538	0.00398012	0.0722766
1	3550331	Affx-9402584	C	T	T	0.0167708	0.0276342	0.0130081	0.0336391
1	3550507	Affx-9402770	-	G	G	0.0486521	0.0189677	0.00772711	0.0141015
1	3556781	Affx-9411199	C	T	T	0.0210264	0.00517124	0.0115716	0.654954
1	3562771	Affx-9419304	T	G	G	0.27949	0.00796988	0.00370712	0.0315658
1	3563227	Affx-9419916	C	A	A	0.0304412	-0.0176329	0.00967253	0.0683065
1	3563585	Affx-9420417	C	T	T	0.035066	0.000843506	0.00904139	0.92567
1	3564451	Affx-9421561	C	T	T	0.0513781	0.00636032	0.00755085	0.399603
1	3574579	Affx-65560124	G	A	A	0.0172497	0.0131573	0.0127868	0.303494
1	3578661	Affx-35301896	G	A	A	0.0611992	0.00546252	0.00694362	0.431461
1	3578977	Affx-9439938	C	T	T	0.395093	0.00209252	0.00339917	0.538162
1	3579252	Affx-9440188	G	A	A	0.0877772	-0.00484038	0.00588676	0.410937
1	3579417	Affx-9440349	C	T	T	0.282402	0.00599412	0.00369334	0.104601
1	3582176	Affx-9443302	C	T	T	0.344974	0.00248442	0.00348578	0.476014
1	3582586	Affx-9443916	C	T	T	0.365861	-0.00382035	0.00345727	0.269153
1	3582732	Affx-9444118	C	G	G	0.0702348	0.00197574	0.006513	0.761621
1	3584445	Affx-65560210	G	A	A	0.0327323	0.00938283	0.00937154	0.31673
1	3587509	Affx-9450652	C	T	T	0.370324	-0.00277784	0.00344388	0.419898
1	3587696	Affx-9450817	C	T	T	0.0162104	0.0144972	0.0132199	0.272811
1	3589752	Affx-65560261	T	G	G	0.0153243	0.0180834	0.0135601	0.182346
1	3589933	Affx-9453273	A	G	G	0.355988	0.0025683	0.00347108	0.459353
1	3590116	Affx-9453587	G	A	A	0.0381333	-0.00784806	0.00868056	0.365946
1	3594069	Affx-9458102	C	A	A	0.402305	-0.00661239	0.00339178	0.0512336
1	3595183	Affx-65560307	C	A	A	0.0155306	0.0118108	0.013421	0.378846
1	3595370	Affx-9459585	A	G	G	0.38433	-0.00325822	0.00341924	0.340639
1	3595952	Affx-9460325	C	T	T	0.0175243	0.000440608	0.0126748	0.972269
1	3596236	Affx-9460670	C	T	T	0.0762225	0.00802516	0.00625055	0.199174
1	3600715	Affx-9466095	T	C	C	0.123285	0.00425211	0.00505065	0.399849
1	3602870	Affx-9468621	A	G	G	0.478949	0.00162619	0.00333129	0.62544
1	3603975	Affx-9469628	T	C	C	0.0142643	0.0102843	0.0140351	0.463711
1	3604667	Affx-9470089	G	A	A	0.0360689	0.0149526	0.00895158	0.0948445
1	3609456	Affx-9475024	G	A	A	0.0743575	-0.00564113	0.00634074	0.373648
1	3609709	Affx-35301971	A	G	G	0.0177389	0.00281685	0.0125623	0.822578
1	3613731	Affx-9479293	A	C	C	0.0193614	0.00462023	0.0120442	0.70127
1	3616479	Affx-9482420	T	C	C	0.0207202	-0.0140988	0.0116828	0.22751
1	3617959	Affx-9484266	G	A	A	0.0164965	0.00347562	0.0130394	0.789818
1	3619114	Affx-9485666	A	G	G	0.358619	-0.0026437	0.0034693	0.446044
1	3623460	Affx-9490523	T	G	G	0.395296	-2.47134e-05	0.0034052	0.994209
1	3623514	Affx-65560511	G	C	C	0.0106749	0.00553388	0.016129	0.731523
1	3632969	Affx-9501362	G	A	A	0.0210478	-0.000122213	0.0115689	0.991571
1	3639108	Affx-9508685	C	T	T	0.368998	6.10366e-05	0.00344775	0.985876
1	3649252	Affx-9521469	C	A	A	0.114364	0.0111108	0.00522473	0.033457
1	3654319	Affx-9527149	C	T	T	0.333259	-0.00290865	0.00352997	0.409948
1	3656210	Affx-9528955	G	A	A	0.243778	0.00314381	0.00388109	0.417923
1	3657889	Affx-9530434	C	T	T	0.0427213	0.00906493	0.008204	0.269187
1	3658541	Affx-9531237	G	-	-	0.292233	-0.00250542	0.00366312	0.494003
1	3658582	Affx-9531292	G	A	A	0.0469937	-0.0013004	0.00785446	0.868502
1	3659365	Affx-9532147	G	A	A	0.142132	0.00407741	0.00476766	0.392429
1	3663264	Affx-9536128	T	A	A	0.315365	-0.00320056	0.00357913	0.371202
1	3664470	Affx-9537237	C	-	-	0.19148	0.00246502	0.00421822	0.558969
1	3664563	Affx-9537298	T	C	C	0.347196	0.00416376	0.00350294	0.234579
1	3666876	Affx-35302066	A	C	C	0.0744212	-0.00866193	0.00634535	0.172229
1	3668567	Affx-9541876	C	T	T	0.0763438	-0.00646778	0.00626638	0.302008
1	3670136	Affx-9543650	G	A	A	0.324944	3.17602e-05	0.003551	0.992864
1	3670736	Affx-9544316	C	T	T	0.017368	-0.00710617	0.0127762	0.578072
1	3670941	Affx-9544521	T	C	C	0.204924	-0.00090266	0.00411965	0.826564
1	3673316	Affx-9546756	C	G	G	0.495684	0.000123649	0.0033303	0.970383
1	3673458	Affx-9546895	G	A	A	0.0837643	-0.00286327	0.0059999	0.633206
1	3675954	Affx-9550095	C	A	A	0.0459231	-0.0050596	0.00793783	0.523863
1	3676243	Affx-9550548	G	A	A	0.0174845	-0.00508271	0.0126812	0.688563
1	3677541	Affx-9552391	A	G	G	0.279811	0.000621594	0.00370387	0.866723
1	3680453	Affx-9555719	G	A	A	0.125408	0.000222502	0.00502027	0.964649
1	3680660	Affx-9556026	G	A	A	0.194739	0.0023423	0.00419587	0.576681
1	3682335	Affx-9558082	C	T	T	0.018413	0.0145641	0.0123415	0.237967
1	3685090	Affx-9561607	G	A	A	0.0644619	0.00748571	0.00676199	0.268284
1	3686472	Affx-9563175	T	C	C	0.252375	0.00516337	0.00382759	0.177343
1	3687383	Affx-9564169	T	C	C	0.326008	0.000998486	0.00354075	0.777945
1	3690791	Affx-9567691	G	A	A	0.0227378	-0.0145922	0.0111285	0.189777
1	3690956	Affx-9567921	G	A	A	0.398325	-0.00205853	0.00340077	0.544971
1	3691042	Affx-9568029	C	A	A	0.0274751	-0.00390197	0.010177	0.701416
1	3692129	Affx-9569367	G	A	A	0.0101604	-0.00623246	0.0165552	0.706571
1	3692481	Affx-9569716	A	G	G	0.403588	0.00211744	0.00339242	0.532518
1	3697206	Affx-9575921	C	T	T	0.0523121	-0.00349316	0.00747619	0.640331
1	3697256	Affx-9576013	T	C	C	0.108861	0.00123887	0.00533607	0.816406
1	3700458	Affx-9580230	A	-	-	0.415221	-0.00465014	0.00337569	0.168348
1	3705742	Affx-9586962	G	T	T	0.454185	0.0054923	0.00333536	0.0996244
1	3711886	Affx-77909965	AT	-	-	0.0337228	-0.00134463	0.00921497	0.883987
1	3712099	Affx-9595298	G	A	A	0.444237	0.00542884	0.00334568	0.104668
1	3714318	Affx-35302144	C	T	T	0.0960272	-0.00245161	0.00564433	0.664035
1	3718901	Affx-9604864	G	C	C	0.314083	-0.000160962	0.00358067	0.964145
1	3719066	Affx-9606001	T	C	C	0.223087	-0.00674185	0.00400299	0.0921436
1	3719417	Affx-9606395	G	A	A	0.218218	-0.00561716	0.0040624	0.166752
1	3721049	Affx-9608323	G	T	T	0.444052	0.0059229	0.00334429	0.0765546
1	3722110	Affx-9609668	T	C	C	0.465614	0.0088456	0.00333583	0.00800962
1	3724138	Affx-65561313	C	G	G	0.0576224	0.0170641	0.00713785	0.0168196
1	3729727	Affx-9620550	G	A	A	0.287328	-0.00530872	0.0036809	0.149238
1	3732998	Affx-9624842	G	A	A	0.252261	-0.00602785	0.00384014	0.116488
1	3734467	Affx-9626605	C	T	T	0.247677	-0.00506758	0.00385573	0.188748
1	3738887	Affx-9631949	G	-	-	0.251454	-0.00621323	0.00384156	0.1058
1	3739112	Affx-65561431	C	T	T	0.0188739	-0.00268246	0.012232	0.826418
1	3743178	Affx-9636362	C	T	T	0.251578	-0.0061049	0.00384219	0.112082
1	3746281	Affx-9640119	A	G	G	0.304763	-0.0068552	0.00362151	0.0583712
1	3746564	Affx-9640451	G	A	A	0.0505453	-0.00644496	0.00759442	0.396081
1	3754089	Affx-52347855	TGTC	-	-	0.265729	-0.00432884	0.00377488	0.251488
1	3763769	Affx-9661829	C	T	T	0.129876	-0.00494182	0.0049674	0.31981
1	3764165	Affx-9662412	C	T	T	0.19201	-0.00877197	0.00423163	0.0381781
1	3764499	Affx-9662843	A	G	G	0.0210058	0.00265004	0.0116117	0.819474
1	3765117	Affx-9663687	G	A	A	0.284785	-0.00308215	0.00368276	0.402642
1	3765506	Affx-9664175	A	C	C	0.314378	-0.0018905	0.00358814	0.598281
1	3770539	Affx-65561738	G	A	A	0.0192665	-0.0128278	0.012125	0.290072
1	3773833	Affx-9674123	A	G	G	0.0866351	0.00361581	0.00590861	0.540567
1	3779972	Affx-9682711	A	G	G	0.133325	-0.0087134	0.00489683	0.0751764
1	3780101	Affx-9682838	G	A	A	0.0357433	0.0118754	0.00895806	0.184951
1	3784560	Affx-9688608	G	A	A	0.0999131	-0.00355026	0.00555437	0.522705
1	3787146	Affx-9692471	G	A	A	0.28538	-0.00547055	0.0036868	0.137858
1	3792848	Affx-9701160	T	C	C	0.0372182	0.00627544	0.00877674	0.474605
1	3799904	Affx-9710232	G	A	A	0.12997	-0.00854352	0.00494916	0.0843032
1	3803650	Affx-9714758	G	A	A	0.0542178	-0.00346176	0.00734318	0.637338
1	3807842	Affx-65562063	G	A	A	0.0465877	-0.00907297	0.00789927	0.250729
1	3808243	Affx-77108167	-	C	C	0.0349553	0.00929521	0.00903964	0.303823
1	3816143	Affx-9730777	C	T	T	0.440378	-0.00657285	0.00335233	0.0499179
1	3816416	Affx-65562149	C	T	T	0.0220936	0.00647555	0.0112978	0.566533
1	3825421	Affx-9742868	T	C	C	0.0378394	0.010543	0.00869363	0.225235
1	3828629	Affx-9747252	T	C	C	0.166744	-0.00188477	0.00446262	0.672773
1	3829920	Affx-9748984	T	C	C	0.091615	0.00384107	0.00576284	0.505078
1	3839311	Affx-9761624	T	G	G	0.483573	-0.00453409	0.00333634	0.174147
1	3839662	Affx-35302282	C	T	T	0.0115906	-0.00163603	0.015544	0.916176
1	3839898	Affx-65562361	C	T	T	0.0367898	0.0112609	0.00882527	0.201961
1	3841185	Affx-9763966	G	A	A	0.0411338	0.0116498	0.00836677	0.163808
1	3854172	Affx-9781729	T	C	C	0.315632	-0.0042832	0.00358062	0.231613
1	3854236	Affx-9781805	G	A	A	0.173653	-0.00431549	0.00438792	0.325365
1	3866714	Affx-9796900	A	C	C	0.391916	-0.000644886	0.00340694	0.849869
1	3867316	Affx-9797612	C	T	T	0.0104749	0.036699	0.0164412	0.0256074
1	3867339	Affx-9797646	C	T	T	0.120377	-0.00527997	0.00510384	0.300899
1	3870416	Affx-76453266	G	-	-	0.155222	0.00170316	0.00459928	0.711152
1	3871935	Affx-9803724	A	G	G	0.146042	0.00837097	0.00472451	0.0764266
1	3873250	Affx-9805419	A	C	C	0.124932	0.00423709	0.00503789	0.400324
1	3873437	Affx-9805646	C	T	T	0.176653	0.00135791	0.00434815	0.754815
1	3875746	Affx-9808720	C	T	T	0.0732907	-0.00127608	0.00639963	0.841951
1	3879978	Affx-9814214	G	A	A	0.378694	0.00398383	0.00343069	0.245548
1	3881485	Affx-9816223	A	G	G	0.378939	0.00417837	0.00343492	0.223819
1	3883678	Affx-9819102	A	G	G	0.312425	0.00137634	0.00358689	0.70119
1	3885264	Affx-9820699	G	A	A	0.366841	-0.00170018	0.00344329	0.621473
1	3888305	Affx-65562812	T	C	C	0.0130137	0.00823447	0.0146792	0.574825
1	3892964	Affx-9829834	C	T	T	0.0440062	-0.000341835	0.00809776	0.966329
1	3894012	Affx-9831174	G	A	A	0.0182093	0.0149579	0.0124184	0.228401
1	3895246	Affx-9832837	T	C	C	0.0460359	-0.00043297	0.00792614	0.956437
1	3898178	Affx-9836396	C	T	T	0.403909	-0.00328497	0.00338862	0.332342
1	3902760	Affx-9841548	A	G	G	0.253715	0.00159759	0.00382805	0.676433
1	3904945	Affx-9844405	C	T	T	0.0258149	0.0104041	0.0104813	0.320888
1	3905719	Affx-9845299	C	T	T	0.0451035	-0.00738671	0.0080115	0.356523
1	3908147	Affx-35302363	G	C	C	0.0390922	0.00515112	0.00859346	0.548891
1	3908961	Affx-9849696	C	T	T	0.17864	-0.000993803	0.00434127	0.818931
1	3914992	Affx-9856614	G	A	A	0.207624	0.00289871	0.00410355	0.479946
1	3916039	Affx-9858034	G	A	A	0.161818	0.00420401	0.00451401	0.351687
1	3918975	Affx-9861849	A	C	C	0.203552	0.00284707	0.00413767	0.491399
1	3924314	Affx-9868552	G	A	A	0.424407	-0.000159942	0.00337241	0.962173
1	3924464	Affx-9868726	C	G	G	0.409123	-0.00480364	0.00337804	0.155022
1	3928040	Affx-9873153	C	A	A	0.166305	0.00575726	0.00447678	0.198435
1	3935585	Affx-9952542	C	T	T	0.153887	-0.00105009	0.00460726	0.819708
1	3935713	Affx-9952726	G	A	A	0.11422	-0.000896663	0.00522405	0.86372
1	3935847	Affx-9952911	T	C	C	0.254179	0.00216424	0.00382241	0.57126
1	3936075	Affx-9953183	T	C	C	0.108589	0.0011022	0.00533779	0.836409
1	3936188	Affx-9953380	G	A	A	0.0328975	0.0141865	0.00932181	0.128046
1	3937641	Affx-77863588	T	-	-	0.138467	-0.00226846	0.00482265	0.638086
1	3937985	Affx-65563227	G	A	A	0.0123549	0.00991075	0.015051	0.510231
1	3938521	Affx-9956410	G	A	A	0.126793	2.93976e-05	0.00500119	0.99531
1	3940897	Affx-9959268	C	A	A	0.255919	0.000164498	0.0038152	0.965609
1	3942540	Affx-9961176	T	C	C	0.308867	-0.00455212	0.00360022	0.206087
1	3942760	Affx-9961413	C	T	T	0.0545561	0.014764	0.00732784	0.0439285
1	3942898	Affx-9961602	G	A	A	0.212426	0.00158826	0.00406099	0.695723
1	3942994	Affx-35302402	T	G	G	0.179983	-0.00359688	0.00432726	0.405853
1	3944203	Affx-9963394	G	A	A	0.0129766	-0.00198395	0.0146905	0.892573
1	3945658	Affx-9965301	A	G	G	0.221323	0.0012563	0.00400662	0.753859
1	3946728	Affx-9966858	C	T	T	0.283268	0.00439642	0.00369152	0.233674
1	3946948	Affx-9967102	A	G	G	0.234466	0.00240537	0.00392461	0.539948
1	3947498	Affx-9967765	C	A	A	0.0612414	-0.00927548	0.00694364	0.181609
1	3947992	Affx-9968518	A	G	G	0.243611	2.14359e-05	0.00386475	0.995575
1	3948609	Affx-9969246	G	T	T	0.0429244	0.00336292	0.00819601	0.681577
1	3949333	Affx-79308094	-	C	C	0.0913944	-0.00129088	0.00576593	0.822851
1	3949795	Affx-9970935	C	T	T	0.499112	0.00138407	0.00332562	0.677275
1	3950351	Affx-9971685	C	T	T	0.0168291	-0.0100031	0.0129603	0.440219
1	3950683	Affx-9972206	G	A	A	0.465735	-0.00065284	0.00333368	0.844742
1	3951579	Affx-9973492	G	A	A	0.0475444	-0.0120931	0.00783329	0.122637
1	3954031	Affx-9976503	T	C	C	0.0772349	-0.00555457	0.00621653	0.371582
1	3955322	Affx-9978268	T	C	C	0.212834	-0.00542425	0.00406157	0.181713
1	3955901	Affx-9978884	T	C	C	0.0767897	-0.00511947	0.00623714	0.411759
1	3956647	Affx-65563405	G	A	A	0.0322365	-0.017066	0.00940875	0.0697028
1	3956975	Affx-9980388	C	A	A	0.0793018	-0.00382985	0.00614654	0.533226
1	3957077	Affx-9980561	T	C	C	0.221403	-0.00299912	0.00400817	0.45431
1	3957137	Affx-9980630	T	G	G	0.0769342	-0.00267053	0.0062421	0.668779
1	3957978	Affx-9981916	A	G	G	0.0712308	0.00678547	0.00646254	0.293733
1	3961489	Affx-9986623	G	A	A	0.124259	-0.00704464	0.00504297	0.162438
1	3963326	Affx-9988609	T	C	C	0.439555	-0.00508242	0.00335698	0.130031
1	3971259	Affx-50032274	G	A	A	0.0150331	-0.0134997	0.0137282	0.325437
1	3972469	Affx-10001505	T	C	C	0.0274965	-0.0144011	0.0101602	0.156366
1	3972702	Affx-10001833	C	T	T	0.128175	-0.00592527	0.00497248	0.233414
1	3973999	Affx-10003480	T	C	C	0.329455	-0.00124356	0.00354234	0.725546
1	3976893	Affx-10007066	C	T	T	0.284228	0.00281725	0.00368099	0.444064
1	3986610	Affx-65563653	C	G	G	0.0187909	0.00394168	0.0122795	0.748213
1	3993621	Affx-65563707	C	T	T	0.0152937	0.00945855	0.0135504	0.485162
1	3994912	Affx-10031069	A	C	C	0.346075	-0.00102163	0.00350184	0.770485
1	3995220	Affx-10031342	G	C	C	0.167625	-0.00406572	0.00445523	0.361469
1	3995718	Affx-10031928	G	C	C	0.0564501	0.00684396	0.00721363	0.342747
1	3996204	Affx-10032482	C	T	T	0.133816	-0.00389918	0.0048837	0.424635
1	3996296	Affx-10032591	A	G	G	0.43762	-0.0060065	0.0033557	0.0734648
1	4001521	Affx-35302482	T	C	C	0.0282675	-0.00257516	0.0100184	0.797145
1	4001548	Affx-10038445	G	A	A	0.307168	-0.004573	0.00361031	0.205282
1	4004377	Affx-10041543	G	T	T	0.151358	-0.00631219	0.00463984	0.173694
1	4004416	Affx-65563823	G	A	A	0.0287138	-0.0118416	0.0100161	0.237106
1	4004972	Affx-10042336	T	C	C	0.0750739	0.00189114	0.00631158	0.764459
1	4010335	Affx-10048560	G	A	A	0.199171	-0.000385607	0.00416249	0.926191
1	4012933	Affx-78102827	-	T	T	0.160414	-0.00260143	0.00452821	0.565633
1	4016738	Affx-10057255	G	T	T	0.198798	0.000304269	0.00416795	0.941805
1	4017231	Affx-10057949	T	G	G	0.44106	-0.00223697	0.00334715	0.503929
1	4020182	Affx-10062617	T	C	C	0.0131691	0.00470914	0.0145857	0.746802
1	4025444	Affx-10069833	A	G	G	0.228623	0.00140022	0.00395934	0.723603
1	4028810	Affx-65564034	G	A	A	0.027268	-0.00773334	0.0102057	0.448601
1	4029553	Affx-10075214	C	T	T	0.0147065	0.0147984	0.0137906	0.283238
1	4031638	Affx-10078023	C	T	T	0.0347401	-0.00897939	0.0090553	0.321386
1	4032503	Affx-10079122	T	C	C	0.180055	-0.00195327	0.00432241	0.651346
1	4034165	Affx-10081543	G	A	A	0.0343524	-0.00265867	0.00911976	0.770648
1	4044697	Affx-10089224	A	G	G	0.300781	-0.0053144	0.00362361	0.142486
1	4046522	Affx-10089596	T	G	G	0.0108121	0.0119966	0.0160485	0.454748
1	4047106	Affx-10089677	T	C	C	0.111402	-0.00332794	0.0052901	0.529293
1	4047622	Affx-10089786	T	C	C	0.0204456	0.00835957	0.0117312	0.476098
1	4048222	Affx-10089856	T	C	C	0.476383	-0.00283841	0.00332796	0.393717
1	4049339	Affx-10089983	G	A	A	0.126686	0.0019858	0.00500001	0.69125
1	4051127	Affx-10090250	G	A	A	0.0602133	-0.00847289	0.0070007	0.226169
1	4052690	Affx-10090491	C	T	T	0.118787	-0.00317761	0.00514565	0.536884
1	4056544	Affx-10091017	C	T	T	0.109299	-0.00661633	0.00533383	0.214812
1	4059563	Affx-10091332	A	G	G	0.0690622	0.000210104	0.00655828	0.974443
1	4060927	Affx-10091484	C	T	T	0.477861	0.0019465	0.00332618	0.55841
1	4063144	Affx-10091805	A	T	T	0.484021	0.00371852	0.00332371	0.263234
1	4068094	Affx-10092850	T	C	C	0.320385	0.00199946	0.0035622	0.574594
1	4071256	Affx-10093331	A	G	G	0.382259	0.00222216	0.00342341	0.51627
1	4071354	Affx-10093365	G	A	A	0.0295108	0.0167615	0.00987788	0.0897221
1	4071829	Affx-65564396	C	A	A	0.0160424	0.00126998	0.0132392	0.92358
1	4074194	Affx-10093798	G	A	A	0.0617537	0.00152476	0.00690579	0.825253
1	4076809	Affx-10094134	C	T	T	0.0301431	0.00482556	0.00971273	0.61931
1	4079470	Affx-10094502	G	A	A	0.0477851	0.00104173	0.00779544	0.893693
1	4079871	Affx-10094557	T	C	C	0.232132	-0.00415289	0.00394272	0.292202
1	4085555	Affx-10095194	T	C	C	0.371389	0.00207234	0.00344165	0.547084
1	4085968	Affx-10095225	C	A	A	0.0887354	-0.00345843	0.00584698	0.554193
1	4090969	Affx-10095850	C	A	A	0.13919	-0.000757098	0.00481394	0.875031
1	4091089	Affx-10095866	C	T	T	0.0672349	0.00161491	0.00663395	0.807671
1	4092868	Affx-10096123	C	A	A	0.0507735	0.0129968	0.00757772	0.0863217
1	4093027	Affx-10096134	G	T	T	0.349283	0.00434908	0.00348834	0.212492
1	4098480	Affx-10096986	C	T	T	0.0354643	0.0017739	0.00899268	0.843624
1	4098493	Affx-10096993	G	A	A	0.0276626	0.00571646	0.0100934	0.571154
1	4098895	Affx-10097068	T	G	G	0.455397	-0.00463533	0.00335507	0.167099
1	4105963	Affx-10098281	C	A	A	0.0816767	-0.00596804	0.00607888	0.326217
1	4108292	Affx-65564685	C	T	T	0.0122609	0.0074089	0.0150629	0.622815
1	4108614	Affx-10098612	G	A	A	0.0233973	-0.00589289	0.0109797	0.59147
1	4108825	Affx-10098684	A	C	C	0.0665093	-0.0116136	0.00667748	0.0819975
1	4109493	Affx-10098771	T	C	C	0.278545	-0.00244691	0.00370744	0.509256
1	4109988	Affx-10098828	C	T	T	0.11381	-0.00320881	0.005237	0.540063
1	4110189	Affx-10098870	C	A	A	0.451042	0.00648	0.00334804	0.0529357
1	4111726	Affx-10099132	C	T	T	0.0672429	0.00255723	0.00665045	0.700593
1	4112557	Affx-10099221	C	T	T	0.162534	-0.000206381	0.00450011	0.963421
1	4117792	Affx-65564773	G	A	A	0.0297319	0.00535736	0.00977435	0.583621
1	4118930	Affx-10100034	G	A	A	0.161423	0.000695857	0.00451467	0.877505
1	4122946	Affx-10100627	A	G	G	0.351472	-0.00065255	0.00347484	0.851039
1	4126063	Affx-10101126	A	G	G	0.036886	0.000109479	0.00882235	0.990099
1	4126249	Affx-10101138	T	C	C	0.450286	0.00306836	0.00333678	0.357805
1	4127434	Affx-10101238	G	A	A	0.0675553	-0.00718402	0.00663632	0.279018
1	4130923	Affx-10101630	T	C	C	0.0362886	0.00174853	0.00889112	0.844094
1	4133491	Affx-10101987	G	A	A	0.276475	0.00462373	0.00371343	0.213083
1	4135477	Affx-10102218	C	T	T	0.447839	0.00408444	0.00334237	0.221702
1	4140109	Affx-10103184	G	A	A	0.064322	-0.00609351	0.00677753	0.368614
1	4143503	Affx-10140406	T	C	C	0.283606	0.00495368	0.00368811	0.179225
1	4147283	Affx-10183533	C	T	T	0.267147	0.00472911	0.00375134	0.207439
1	4150208	Affx-10183952	C	T	T	0.0180274	0.00754104	0.012485	0.545839
1	4152566	Affx-10184311	C	T	T	0.0390999	0.00180807	0.00858501	0.833194
1	4156463	Affx-65565146	G	T	T	0.0126557	-0.00325433	0.0149281	0.82743
1	4156802	Affx-10184964	C	T	T	0.061238	-0.00977534	0.00692096	0.157826
1	4157700	Affx-65565164	T	A	A	0.0264909	-0.0149288	0.0103592	0.149552
1	4160815	Affx-10185701	G	T	T	0.071211	-0.00536221	0.00646681	0.406998
1	4162346	Affx-10185886	C	T	T	0.267974	0.00593398	0.00374723	0.113295
1	4162624	Affx-10185905	C	T	T	0.0286764	-0.00697685	0.00996214	0.483718
1	4163499	Affx-10186022	C	A	A	0.125118	-0.00032994	0.00503324	0.947734
1	4165027	Affx-10186191	C	T	T	0.0340391	0.000997645	0.00918856	0.91354
1	4165347	Affx-10186221	C	T	T	0.0383949	0.00782444	0.00866739	0.366663
1	4167574	Affx-10186507	G	A	A	0.482482	-0.00215213	0.00333535	0.518766
1	4170403	Affx-10186892	T	C	C	0.0938102	-0.00182034	0.00571014	0.749885
1	4171234	Affx-10186997	G	A	A	0.0259975	0.00464375	0.0104288	0.656115
1	4171269	Affx-10187002	A	G	G	0.127384	0.000652478	0.00499034	0.895975
1	4171947	Affx-10187102	G	A	A	0.100395	-0.0056786	0.00553483	0.304905
1	4172555	Affx-35302743	T	C	C	0.0165626	-0.00172262	0.0130107	0.894668
1	4172635	Affx-10187182	G	A	A	0.245461	0.0122512	0.00386128	0.00150984
1	4173668	Affx-10187297	T	C	C	0.167198	-0.00633103	0.00445118	0.154933
1	4174732	Affx-10187441	A	G	G	0.364544	0.00518746	0.00345313	0.133035
1	4174962	Affx-10187461	C	T	T	0.0633873	-0.00537506	0.00681538	0.430308
1	4178590	Affx-10187866	T	G	G	0.0611162	-0.00672116	0.00693283	0.332313
1	4178968	Affx-10187902	G	A	A	0.250053	-0.00517926	0.00384953	0.178489
1	4180367	Affx-10188034	G	A	A	0.237928	0.010659	0.0039063	0.00635957
1	4180611	Affx-65565382	G	A	A	0.0273392	0.00802383	0.0102244	0.432587
1	4192014	Affx-10189328	A	G	G	0.0224497	-0.0132408	0.0112186	0.2379
1	4194248	Affx-77295242	G	-	-	0.0440603	-0.000193127	0.00809784	0.980973
1	4194623	Affx-10189669	T	C	C	0.235817	-0.00498837	0.0039232	0.203551
1	4201687	Affx-10190500	A	G	G	0.0156809	0.00432571	0.0133552	0.746017
1	4203003	Affx-10190625	G	T	T	0.105289	0.000724605	0.00542446	0.893734
1	4204531	Affx-10190820	G	A	A	0.0159027	0.00751899	0.0132672	0.570894
1	4205548	Affx-10190943	G	A	A	0.0121334	0.014385	0.0151774	0.343237
1	4208191	Affx-10191278	C	T	T	0.339949	-0.00279556	0.00351164	0.425985
1	4211855	Affx-10191725	G	A	A	0.332859	-0.00392686	0.00353056	0.266033
1	4214769	Affx-65565771	C	T	T	0.0222703	-0.00227719	0.0112738	0.839925
1	4217542	Affx-10192544	A	G	G	0.068856	0.00505247	0.00657234	0.442045
1	4218271	Affx-10192637	A	C	C	0.272646	-0.00584125	0.00373014	0.11736
1	4218933	Affx-10192732	G	A	A	0.0263108	-0.000843473	0.0104026	0.935376
1	4219126	Affx-10192747	G	A	A	0.172802	1.00237e-05	0.00439813	0.998182
1	4220110	Affx-10192877	C	T	T	0.171221	-0.000674347	0.00441067	0.878485
1	4222940	Affx-10199058	G	A	A	0.0489919	-0.00590788	0.00769212	0.442463
1	4228345	Affx-10209819	C	T	T	0.0143084	-0.011762	0.0139799	0.400154
1	4229875	Affx-10213189	C	T	T	0.060364	0.00442838	0.00697341	0.525404
1	4231202	Affx-10216142	C	T	T	0.480546	0.00414145	0.0033304	0.213675
1	4233472	Affx-65565940	C	T	T	0.0127256	0.00489107	0.0148067	0.741153
1	4233940	Affx-10220877	A	G	G	0.0144191	-0.0101421	0.0139587	0.467483
1	4234207	Affx-10221381	G	C	C	0.0938745	-0.00151784	0.00570615	0.790239
1	4243687	Affx-10235535	G	A	A	0.0205336	0.0139475	0.0117307	0.234451
1	4254300	Affx-10249902	T	C	C	0.15591	0.00609774	0.00458111	0.183171
1	4255144	Affx-10251374	G	T	T	0.374775	0.00465122	0.00342357	0.174279
1	4256235	Affx-10253061	G	C	C	0.0309877	0.00364355	0.00960137	0.704331
1	4256724	Affx-10253732	T	C	C	0.393742	0.00308281	0.00339798	0.364276
1	4257191	Affx-10254565	C	T	T	0.351888	-0.000383972	0.00348306	0.912219
1	4267575	Affx-10269602	C	T	T	0.227846	0.00101379	0.00395523	0.797707
1	4274541	Affx-10278927	C	A	A	0.412267	0.00569157	0.00337199	0.091433
1	4278352	Affx-10283685	A	C	C	0.254094	-0.00231336	0.0038249	0.545301
1	4281783	Affx-10288306	C	T	T	0.417304	0.00101309	0.00337602	0.764114
1	4282975	Affx-10289875	A	G	G	0.161153	0.00622836	0.00451923	0.168146
1	4300661	Affx-10312788	T	C	C	0.0924838	0.00639468	0.00573241	0.264625
1	4301475	Affx-10313679	A	G	G	0.436901	-0.00207554	0.00335416	0.536052
1	4303586	Affx-10316460	-	T	T	0.216631	-0.000583891	0.00403572	0.884963
1	4304178	Affx-65566546	C	G	G	0.0128049	0.00534615	0.014852	0.718877
1	4307862	Affx-10321768	C	T	T	0.132291	0.00332972	0.00490388	0.497141
1	4307920	Affx-10321824	A	G	G	0.336367	0.000787844	0.00351692	0.822746
1	4307966	Affx-10321884	A	G	G	0.452957	0.00150855	0.00333494	0.65102
1	4308654	Affx-65566590	G	T	T	0.0278747	-0.0195203	0.0101328	0.0540502
1	4310014	Affx-10324521	C	T	T	0.285482	-0.00584549	0.00368484	0.112659
1	4310325	Affx-10324859	A	G	G	0.19209	0.00421012	0.0042131	0.317655
1	4311889	Affx-10326836	C	T	T	0.13423	-0.00232757	0.00488143	0.63349
1	4316768	Affx-76198951	-	A	A	0.127987	-0.00313337	0.00498751	0.529845
1	4316972	Affx-10333412	C	T	T	0.0397176	0.00906914	0.00851654	0.286929
1	4320135	Affx-10337554	T	C	C	0.494723	-0.00575613	0.00333485	0.0843393
1	4320284	Affx-10337754	A	C	C	0.0785942	-0.00547936	0.00617747	0.375085
1	4320458	Affx-10337925	G	A	A	0.0355755	-0.00219298	0.00897017	0.806863
1	4323678	Affx-10342259	A	G	G	0.0536383	0.00268985	0.00739321	0.715988
1	4323996	Affx-10342523	C	T	T	0.1979	-0.00541704	0.00417813	0.194798
1	4325119	Affx-10343541	C	T	T	0.396907	0.00143735	0.00339676	0.672183
1	4325568	Affx-10344004	G	A	A	0.0128532	-0.00121979	0.0147609	0.934141
1	4329202	Affx-10347978	G	A	A	0.041438	-0.00924388	0.00834041	0.267723
1	4330372	Affx-10349193	T	C	C	0.417302	0.00487217	0.00337588	0.148958
1	4334960	Affx-10354893	G	A	A	0.126178	0.00147552	0.00500953	0.768344
1	4337468	Affx-10357771	A	G	G	0.392235	0.00364152	0.00340473	0.284825
1	4343001	Affx-65566895	C	A	A	0.0400078	0.00720809	0.00849162	0.395968
1	4346675	Affx-10369221	G	A	A	0.135232	0.000559517	0.0048652	0.908442
1	4346973	Affx-10369609	C	T	T	0.069586	0.00179774	0.00653133	0.783125
1	4348115	Affx-65566935	G	A	A	0.0324629	0.00256233	0.009428	0.785793
1	4348380	Affx-10374126	C	T	T	0.167927	-0.00460603	0.00445268	0.300932
1	4349436	Affx-10375342	T	C	C	0.45934	0.00393762	0.00333728	0.238046
1	4353410	Affx-65566981	G	A	A	0.038001	-0.0156949	0.00868728	0.0708178
1	4360348	Affx-10389166	T	G	G	0.222183	-0.00480863	0.00400402	0.229772
1	4361300	Affx-10390367	G	A	A	0.100473	0.00374342	0.00552881	0.49836
1	4364142	Affx-10394295	A	G	G	0.286451	-0.00383216	0.00367863	0.297535
1	4367023	Affx-10397849	G	A	A	0.137779	0.00784377	0.0048351	0.10475
1	4367502	Affx-10398461	C	T	T	0.322148	0.00582384	0.0035621	0.102062
1	4374235	Affx-10406877	C	A	A	0.418605	0.00560808	0.00336882	0.0959741
1	4383539	Affx-65567290	T	C	C	0.0238012	-0.00110666	0.0109124	0.919222
1	4384005	Affx-10420590	T	C	C	0.0209738	0.00759376	0.0116057	0.512909
1	4384479	Affx-10421250	G	T	T	0.0683949	0.00436506	0.00657376	0.506684
1	4387316	Affx-65567335	G	A	A	0.0132622	-0.000224158	0.0145967	0.987748
1	4387879	Affx-10425439	C	A	A	0.458543	0.00405627	0.00334025	0.22461
1	4389144	Affx-10426993	A	G	G	0.0947426	0.00333096	0.00566919	0.556832
1	4390789	Affx-65567365	G	A	A	0.0170013	-0.00067213	0.0128832	0.958392
1	4409808	Affx-10450891	T	G	G	0.0603535	-0.0019333	0.00699061	0.782121
1	4409864	Affx-10450934	C	T	T	0.0966374	0.00385687	0.00562875	0.493213
1	4417483	Affx-10459622	A	G	G	0.028026	-0.0065398	0.0100589	0.515596
1	4423527	Affx-10466872	G	A	A	0.426643	0.00734462	0.0033731	0.0294512
1	4426462	Affx-10470203	G	A	A	0.0719738	0.00363545	0.00642998	0.571809
1	4426850	Affx-10470765	G	-	-	0.20062	-0.0024214	0.00415251	0.559815
1	4428719	Affx-10473457	A	G	G	0.443714	0.00443765	0.00335015	0.185301
1	4431385	Affx-10476677	C	T	T	0.0545571	0.00365245	0.00730406	0.617036
1	4437253	Affx-10483773	A	G	G	0.073377	0.000888735	0.00637695	0.889161
1	4438424	Affx-77648984	-	GAGCTA	GAGCTA	0.10559	0.00611491	0.00540331	0.257763
1	4442669	Affx-65567797	C	T	T	0.0313411	-0.000760301	0.00955081	0.936551
1	4442780	Affx-10491842	C	T	T	0.0143762	-0.00264851	0.0139651	0.849582
1	4443042	Affx-10492207	C	T	T	0.0562967	0.00529208	0.00720735	0.462791
1	4443757	Affx-65567803	A	C	C	0.0364573	0.00710931	0.00888401	0.423575
1	4443844	Affx-10493132	A	G	G	0.265636	-0.00752867	0.00376794	0.0457087
1	4444140	Affx-10493595	A	G	G	0.323467	-0.0044052	0.00355383	0.215137
1	4449319	Affx-10501068	A	C	C	0.417549	-0.00331815	0.00336829	0.324569
1	4452367	Affx-10504363	A	G	G	0.0560026	-0.00260499	0.0072259	0.718468
1	4454029	Affx-10506740	A	G	G	0.0166164	-0.0137678	0.0130125	0.29004
1	4459532	Affx-10514164	C	A	A	0.039726	0.006369	0.00851712	0.454589
1	4459809	Affx-10514526	T	-	-	0.250272	-0.000914357	0.00384182	0.811881
1	4460573	Affx-65567974	C	A	A	0.0174682	0.0130521	0.012672	0.303011
1	4461676	Affx-10516945	C	T	T	0.231733	-0.00186338	0.00394773	0.636918
1	4463264	Affx-10518993	G	A	A	0.0300679	-0.0015918	0.00974477	0.870244
1	4463297	Affx-10519017	T	C	C	0.0101656	-0.0162776	0.0165808	0.326242
1	4466405	Affx-65568046	C	T	T	0.0271102	-0.00282501	0.0102503	0.782854
1	4466511	Affx-10523420	G	A	A	0.0138261	-0.0041333	0.0144151	0.774316
1	4466890	Affx-10523912	C	T	T	0.0285794	0.00447698	0.00999416	0.654183
1	4469838	Affx-10527414	G	A	A	0.0772595	0.00505178	0.00622884	0.417349
1	4474140	Affx-10532855	T	C	C	0.0327644	-0.0132967	0.00934971	0.154985
1	4474900	Affx-10533715	C	T	T	0.0208627	-0.00666867	0.0116194	0.566019
1	4480735	Affx-10541351	G	A	A	0.0338725	-0.0118098	0.00920465	0.199485
1	4481490	Affx-10542338	G	A	A	0.177272	0.00208237	0.00436554	0.633361
1	4489270	Affx-10550369	G	A	A	0.0311531	0.00927048	0.0095696	0.332675
1	4491031	Affx-65568263	C	T	T	0.0329703	0.00795015	0.00931352	0.39332
1	4491360	Affx-10552597	T	C	C	0.0175343	-0.0227062	0.0126411	0.0724624
1	4494850	Affx-65568316	C	G	G	0.018647	-0.0075775	0.0122758	0.537058
1	4499841	Affx-10563630	C	T	T	0.183066	-0.00289284	0.00429962	0.501067
1	4501105	Affx-10565297	C	A	A	0.0164065	-0.0162614	0.0130721	0.21351
1	4504753	Affx-10569444	T	C	C	0.0193579	-0.00841213	0.0120448	0.484926
1	4505430	Affx-10570402	C	T	T	0.213769	-0.0017435	0.0040629	0.667831
1	4505846	Affx-10570928	T	C	C	0.148825	-0.00134693	0.00467149	0.773094
1	4507959	Affx-10573514	C	T	T	0.0198331	-0.00117426	0.0119126	0.921478
1	4510216	Affx-10576465	T	C	C	0.213271	-0.00097771	0.00406339	0.809854
1	4511184	Affx-10577496	G	A	A	0.0544942	-0.00251281	0.0073225	0.731477
1	4513929	Affx-10581170	T	C	C	0.124663	-0.0013245	0.00504228	0.792798
1	4516585	Affx-65568522	G	A	A	0.0530589	-0.00546946	0.00742348	0.461258
1	4518111	Affx-10586889	G	A	A	0.0233459	0.00687772	0.011021	0.532592
1	4518435	Affx-10587423	A	G	G	0.0176175	-0.0102439	0.0126349	0.4175
1	4521563	Affx-10590962	A	G	G	0.0390338	-0.00841392	0.00858204	0.326884
1	4522036	Affx-10591544	C	T	T	0.21096	-0.000908933	0.00407816	0.823631
1	4523913	Affx-10593835	A	G	G	0.234825	0.00419171	0.0039218	0.28515
1	4524632	Affx-10594740	G	C	C	0.0309883	-0.00970916	0.00960673	0.312179
1	4524816	Affx-35303173	G	T	T	0.0203329	-0.0158175	0.011758	0.178543
1	4530490	Affx-10601759	T	C	C	0.385483	-0.00380793	0.00342017	0.265549
1	4544044	Affx-10618643	T	A	A	0.28304	-0.00333944	0.0036911	0.365611
1	4546132	Affx-10621704	T	C	C	0.32486	-0.00375366	0.0035561	0.291172
1	4546232	Affx-10621819	A	G	G	0.267105	0.00334846	0.00375858	0.372992
1	4551092	Affx-10628021	T	C	C	0.0205086	-0.00515354	0.0117036	0.659694
1	4552642	Affx-78286994	GGA	-	-	0.172691	-0.00102984	0.00439557	0.81476
1	4554762	Affx-10632948	C	T	T	0.14481	-0.00630001	0.00473335	0.183196
1	4561133	Affx-10642139	T	G	G	0.0289266	0.0173131	0.00990407	0.0804522
1	4563850	Affx-65568989	A	G	G	0.0157905	0.0158025	0.0133381	0.236114
1	4564366	Affx-10645599	G	A	A	0.127927	-0.00466434	0.00498245	0.349195
1	4567422	Affx-10649174	A	C	C	0.142203	-0.00408878	0.00475978	0.390328
1	4568639	Affx-10650907	C	T	T	0.108462	-0.00505195	0.00534538	0.344607
1	4569348	Affx-10651909	T	C	C	0.0357651	-0.00162614	0.00895763	0.855946
1	4572637	Affx-10655680	C	G	G	0.0265447	-0.014087	0.0103438	0.173239
1	4572768	Affx-10655875	A	C	C	0.0994643	-0.00919688	0.00555538	0.0978269
1	4573162	Affx-10656365	G	T	T	0.237529	-0.00138954	0.00391992	0.722979
1	4573494	Affx-10656718	A	G	G	0.355661	-0.00393386	0.0034768	0.257863
1	4580842	Affx-10665232	C	T	T	0.40095	-0.00447063	0.00339536	0.187945
1	4581682	Affx-10666231	A	G	G	0.285079	-0.00558886	0.00368005	0.128842
1	4581924	Affx-10666527	G	A	A	0.0393246	0.00680133	0.00855429	0.426569
1	4582455	Affx-10667223	C	T	T	0.0351571	0.00479298	0.00903642	0.595831
1	4583422	Affx-10668435	T	C	C	0.351828	0.001427	0.00348095	0.681847
1	4584147	Affx-10669292	A	G	G	0.215326	-0.00580164	0.00404058	0.151049
1	4586903	Affx-10672394	T	C	C	0.221372	-0.00655175	0.00400999	0.10229
1	4588765	Affx-10674920	C	T	T	0.219772	0.000675194	0.00401374	0.86641
1	4599611	Affx-10689523	C	T	T	0.0343343	0.0046938	0.00913314	0.607301
1	4602348	Affx-10693341	C	A	A	0.206093	0.00192435	0.00411511	0.640049
1	4604554	Affx-10696185	A	C	C	0.282815	0.00372754	0.00370005	0.31373
1	4608610	Affx-10701261	G	A	A	0.351235	0.00240986	0.00347947	0.488565
1	4617027	Affx-10712244	C	T	T	0.41156	-0.00153042	0.00338214	0.650908
1	4618277	Affx-10713561	G	A	A	0.288184	0.00226557	0.0037134	0.541791
1	4622455	Affx-10717881	T	C	C	0.0596326	0.00567935	0.00703112	0.419239
1	4624245	Affx-10720317	T	C	C	0.394447	-6.21846e-05	0.00340345	0.985423
1	4624786	Affx-10720929	A	G	G	0.0478191	0.000249027	0.00782368	0.974608
1	4628266	Affx-35303298	C	T	T	0.0233056	-0.0176554	0.0110406	0.109793
1	4630646	Affx-10728446	T	C	C	0.0147447	-0.00710892	0.0138056	0.606603
1	4632465	Affx-10730483	A	G	G	0.445261	0.00457956	0.00334896	0.171484
1	4633470	Affx-10731644	A	G	G	0.0883661	0.00577935	0.00585844	0.323889
1	4636793	Affx-35303318	C	T	T	0.0537115	-0.000180206	0.00738664	0.980537
1	4638987	Affx-10737700	C	A	A	0.0225065	0.0140871	0.0112333	0.209825
1	4641198	Affx-10739791	T	C	C	0.30753	0.00539039	0.00360691	0.135057
1	4641830	Affx-10740503	A	G	G	0.0200025	0.00232167	0.0118892	0.845178
1	4643287	Affx-10742118	A	G	G	0.0914458	0.004915	0.00577069	0.394371
1	4643312	Affx-65569687	G	A	A	0.0354433	-0.00510529	0.00900249	0.570648
1	4645871	Affx-10744598	G	A	A	0.206889	-0.00965718	0.00411157	0.0188359
1	4646695	Affx-10745782	C	T	T	0.344867	0.00360155	0.00349925	0.30337
1	4648102	Affx-10747850	T	C	C	0.280789	-0.00195003	0.00370115	0.598282
1	4652381	Affx-10753450	G	T	T	0.0841525	0.00849849	0.00599696	0.156446
1	4657022	Affx-65569775	C	T	T	0.0537005	0.00667802	0.00737158	0.364982
1	4657280	Affx-10759470	T	C	C	0.095406	0.00841309	0.0056485	0.136374
1	4662604	Affx-10766927	C	T	T	0.0732041	0.0106993	0.00639016	0.0940661
1	4664074	Affx-10768779	A	G	G	0.14919	0.00516379	0.00467126	0.268971
1	4671868	Affx-10778859	G	A	A	0.459429	0.00940779	0.00333337	0.00476855
1	4672274	Affx-10779312	A	G	G	0.0231743	0.00784527	0.0110559	0.477953
1	4673295	Affx-10780371	T	C	C	0.294123	0.00286863	0.00365258	0.432237
1	4677633	Affx-10785585	G	A	A	0.238872	0.00690408	0.00389634	0.0764066
1	4678728	Affx-10786892	G	A	A	0.217968	-0.00699128	0.00401699	0.0817854
1	4686570	Affx-10795976	C	T	T	0.0821519	0.015784	0.0060534	0.00912251
1	4686576	Affx-10795988	T	C	C	0.473596	-0.00473581	0.00333348	0.155412
1	4689953	Affx-10800427	G	C	C	0.131806	-0.000993598	0.00491614	0.839831
1	4691935	Affx-10802672	G	A	A	0.197441	0.00887569	0.00416498	0.0330881
1	4693041	Affx-10803902	T	C	C	0.0691087	-0.00589639	0.00657017	0.369481
1	4693729	Affx-65570022	T	G	G	0.0781489	0.000985296	0.00619109	0.873553
1	4695441	Affx-10806790	G	A	A	0.0380942	-0.0149218	0.00867672	0.0854799
1	4696541	Affx-10808108	A	G	G	0.362042	-0.00436036	0.00346152	0.207791
1	4698109	Affx-10809698	A	G	G	0.277906	-0.000543393	0.00371323	0.883653
1	4703199	Affx-35303392	G	A	A	0.0745651	-0.00247141	0.00632417	0.695954
1	4705895	Affx-10818112	T	C	C	0.163438	0.00647564	0.00449236	0.149452
1	4706343	Affx-10818621	G	A	A	0.0199595	-0.0131594	0.011872	0.267674
1	4707336	Affx-10819709	T	C	C	0.0224699	-0.000439408	0.011221	0.968763
1	4709765	Affx-10822518	G	T	T	0.0716698	-0.000135625	0.0064508	0.983226
1	4710005	Affx-10822809	C	T	T	0.494463	-0.0026574	0.00332667	0.424398
1	4712657	Affx-10826220	G	A	A	0.232726	-0.00228708	0.00392714	0.560314
1	4713929	Affx-65570213	G	A	A	0.0182181	-0.00445987	0.0124629	0.720456
1	4715768	Affx-10829772	G	A	A	0.276106	-0.00297327	0.00371957	0.424084
1	4716382	Affx-65570231	C	T	T	0.0369196	-0.00416299	0.00882302	0.637047
1	4716914	Affx-10831026	G	A	A	0.192685	0.00162223	0.00422114	0.700749
1	4719228	Affx-10833719	A	G	G	0.0180041	0.0156244	0.0125181	0.21198
1	4719825	Affx-65570265	C	T	T	0.0362431	-0.0168087	0.00891558	0.0593891
1	4723295	Affx-10838959	C	T	T	0.139325	-0.000735868	0.00479813	0.87811
1	4723640	Affx-10839387	G	A	A	0.495548	-0.00523498	0.00333601	0.116595
1	4725708	Affx-65570314	C	T	T	0.0248818	-0.0125122	0.0106621	0.240589
1	4727740	Affx-65570330	A	G	G	0.0124928	0.00281874	0.0149592	0.85054
1	4728294	Affx-10845076	C	T	T	0.158678	0.00852997	0.00454873	0.060761
1	4729525	Affx-10846601	A	G	G	0.341679	0.00153529	0.00351014	0.661831
1	4729914	Affx-10847036	C	T	T	0.106225	-0.00479085	0.00538919	0.374019
1	4734805	Affx-10852709	C	T	T	0.0103302	0.0217214	0.0164658	0.18711
1	4735354	Affx-10853417	T	C	C	0.186302	0.00997276	0.00427478	0.0196529
1	4736365	Affx-35303430	G	A	A	0.0156333	0.00891286	0.0134088	0.506243
1	4739050	Affx-10858350	G	A	A	0.0107747	0.032254	0.0161829	0.0462525
1	4740061	Affx-10859751	A	G	G	0.0357928	-0.000238369	0.00895685	0.978768
1	4741668	Affx-10862193	A	G	G	0.0178156	7.58659e-05	0.0125799	0.995188
1	4744686	Affx-10866209	A	G	G	0.106181	0.00503547	0.00540342	0.351387
1	4745374	Affx-10867076	A	G	G	0.278684	0.00168616	0.00371222	0.649671
1	4746813	Affx-10868731	C	T	T	0.0528503	-0.00779247	0.00743441	0.294565
1	4749060	Affx-10871189	C	T	T	0.0277854	0.0147082	0.0101465	0.147174
1	4751323	Affx-10873347	A	G	G	0.0268216	0.0129338	0.0102975	0.20911
1	4753011	Affx-10874674	T	C	C	0.0790513	-4.81336e-05	0.00616757	0.993773
1	4753924	Affx-10875784	T	C	C	0.0139213	0.0230619	0.0141594	0.10337
1	4759743	Affx-10883890	T	C	C	0.293419	-0.0012508	0.0037054	0.735695
1	4760989	Affx-10885509	A	G	G	0.0185508	0.0047711	0.012344	0.699118
1	4762564	Affx-78010272	T	-	-	0.033959	0.0104622	0.00919522	0.255209
1	4763022	Affx-10888004	C	-	-	0.0159758	0.0131442	0.0132867	0.322531
1	4763320	Affx-10888366	G	A	A	0.0330234	0.0116539	0.00928758	0.209557
1	4764123	Affx-10889621	G	A	A	0.363565	0.00182499	0.00346413	0.598315
1	4765832	Affx-10891986	C	T	T	0.0262888	0.0108836	0.0103867	0.294717
1	4773438	Affx-10901590	G	T	T	0.386691	0.000926635	0.00342273	0.786599
1	4774791	Affx-10903636	C	T	T	0.498824	-0.00327497	0.00333642	0.326306
1	4775833	Affx-10905126	G	A	A	0.0265338	0.0116424	0.0103475	0.260531
1	4776061	Affx-10905439	A	G	G	0.475611	0.00191521	0.0033345	0.565723
1	4777321	Affx-10907191	A	G	G	0.388085	0.00045363	0.0034195	0.894463
1	4780908	Affx-10911799	G	A	A	0.136806	0.00596939	0.00484083	0.217528
1	4784763	Affx-10916035	G	A	A	0.0377646	-0.00918374	0.00872525	0.29255
1	4787034	Affx-10918494	A	G	G	0.0212878	-0.0239621	0.0114909	0.037043
1	4787534	Affx-10919018	C	T	T	0.0190878	0.0216326	0.01216	0.0752427
1	4787785	Affx-10919323	G	A	A	0.0966786	0.00640515	0.00563527	0.2557
1	4789911	Affx-65570832	T	A	A	0.0405609	0.00122025	0.00843288	0.884946
1	4792687	Affx-10925419	A	G	G	0.0654462	0.00462969	0.00672967	0.491484
1	4793628	Affx-10926333	T	C	C	0.0993944	-0.00168126	0.005549	0.761903
1	4794889	Affx-10927688	G	A	A	0.0456336	0.00303609	0.00797375	0.703381
1	4795464	Affx-10928386	C	T	T	0.281735	-0.00114874	0.00369723	0.756026
1	4796238	Affx-10929297	G	T	T	0.0655625	-0.00188182	0.00671547	0.779308
1	4796871	Affx-10930064	G	A	A	0.386534	0.0050635	0.00341544	0.138201
1	4797323	Affx-10930669	A	G	G	0.0287071	0.000719466	0.00993275	0.942257
1	4799248	Affx-10933267	T	C	C	0.345531	-0.00450511	0.00349588	0.197507
1	4799477	Affx-10933568	A	C	C	0.0449425	-0.0040191	0.00801721	0.616154
1	4801386	Affx-10936304	G	A	A	0.0274755	-0.000967115	0.0101838	0.924342
1	4803345	Affx-10939196	T	C	C	0.103382	-0.00272077	0.00545888	0.618194
1	4805798	Affx-10942279	G	A	A	0.280402	-0.00203363	0.00370157	0.582734
1	4816303	Affx-10956904	C	T	T	0.181899	-0.00378754	0.00430721	0.379214
1	4817841	Affx-65571083	T	C	C	0.0309297	-0.00569872	0.00962452	0.553782
1	4825893	Affx-35303540	T	C	C	0.167389	0.00901583	0.00445462	0.0429791
1	4829528	Affx-10973025	C	A	A	0.352255	-0.00380433	0.00347948	0.274237
1	4834740	Affx-10979405	C	T	T	0.350158	-0.00468886	0.0034871	0.178747
1	4837327	Affx-10982447	T	C	C	0.0279868	0.0146349	0.0100844	0.146713
1	4837901	Affx-10982986	C	T	T	0.0813047	9.76121e-05	0.00606917	0.987168
1	4841992	Affx-65571316	G	A	A	0.0540285	-0.00472151	0.00736019	0.521204
1	4847377	Affx-10994008	C	T	T	0.0162546	0.027589	0.0131453	0.0358378
1	4849748	Affx-10996791	T	C	C	0.360288	0.00128852	0.00346303	0.709834
1	4851238	Affx-10998516	-	A	A	0.269644	-0.00308943	0.00380159	0.416409
1	4867738	Affx-11019481	C	T	T	0.339549	0.000255169	0.00351122	0.942067
1	4868127	Affx-11019964	T	G	G	0.492311	0.00468945	0.00333757	0.160008
1	4870132	Affx-11022368	G	A	A	0.0483518	-0.00732721	0.00774974	0.344416
1	4872384	Affx-11025047	T	G	G	0.428	-0.000132782	0.00336307	0.968506
1	4874792	Affx-11028030	C	T	T	0.372984	-0.00410752	0.00344244	0.232792
1	4876923	Affx-65571667	G	A	A	0.0346804	0.00966938	0.00907972	0.286904
1	4878927	Affx-11033409	A	C	C	0.0684239	0.00509563	0.00660093	0.440141
1	4880927	Affx-11036013	C	A	A	0.0891958	0.0108445	0.00584858	0.0637102
1	4889739	Affx-11047066	C	T	T	0.0697267	0.00822448	0.00653979	0.208536
1	4891850	Affx-11049763	A	G	G	0.341662	-0.000301307	0.00350782	0.931549
1	4894686	Affx-11053732	G	A	A	0.161105	0.00362784	0.00452841	0.423058
1	4895678	Affx-11054943	A	G	G	0.131684	-0.00621978	0.00492342	0.206481
1	4900421	Affx-65571879	G	A	A	0.0376888	0.00610559	0.00872084	0.483856
1	4900851	Affx-11062160	A	G	G	0.334256	-0.00547024	0.00352685	0.120897
1	4905571	Affx-11067365	T	C	C	0.370955	-0.00112939	0.00344381	0.742951
1	4908353	Affx-11070676	G	C	C	0.0691102	0.00800097	0.00657357	0.223552
1	4910122	Affx-11073083	G	A	A	0.0175149	-0.00875938	0.0126909	0.490062
1	4912598	Affx-65572008	C	T	T	0.0286606	0.00633636	0.00994499	0.524034
1	4923738	Affx-11090122	C	T	T	0.409247	0.00108411	0.00338093	0.748472
1	4925165	Affx-11091820	C	T	T	0.0379062	0.00195147	0.00869415	0.822401
1	4927893	Affx-11095536	C	T	T	0.0402706	-0.00780482	0.00847109	0.35687
1	4928821	Affx-11096798	A	G	G	0.160957	0.00245063	0.00453677	0.58908
1	4931882	Affx-11101013	C	A	A	0.399572	0.0028787	0.00340511	0.397885
1	4933099	Affx-11102577	G	A	A	0.033657	-0.00485376	0.0092389	0.599333
1	4934966	Affx-11104848	C	T	T	0.460222	-0.00177632	0.00334267	0.595137
1	4936601	Affx-11107048	T	C	C	0.212126	-0.000242657	0.00407166	0.952477
1	4937303	Affx-11108127	A	G	G	0.376292	-0.000464878	0.00343708	0.892411
1	4939014	Affx-11110208	C	T	T	0.0409803	-0.013237	0.0084095	0.115477
1	4941428	Affx-11113069	T	G	G	0.0501689	-0.00827194	0.00761491	0.277356
1	4941993	Affx-11113713	T	G	G	0.348639	-0.00145411	0.00349844	0.677669
1	4942110	Affx-11113860	A	G	G	0.115836	0.00258882	0.00520945	0.619227
1	4942397	Affx-11114213	G	T	T	0.36034	0.000892001	0.00346698	0.796959
1	4948055	Affx-11120953	A	T	T	0.0130335	0.00639882	0.0146287	0.661811
1	4949189	Affx-11122290	A	G	G	0.343816	0.000253216	0.0035079	0.942455
1	4949892	Affx-11123197	A	G	G	0.0209065	0.000305446	0.0116197	0.979029
1	4952041	Affx-11126176	G	A	A	0.345255	0.000517861	0.00349882	0.882335
1	4952241	Affx-11126456	G	A	A	0.263787	-0.00215887	0.00377993	0.567905
1	4955995	Affx-11131216	A	C	C	0.215069	8.41852e-05	0.0040487	0.983411
1	4956002	Affx-11131226	G	T	T	0.0324286	-0.0131598	0.00937623	0.160463
1	4958258	Affx-11134711	A	C	C	0.496699	0.00446163	0.00332358	0.179463
1	4961140	Affx-11138712	T	G	G	0.434498	0.00324794	0.00336126	0.333902
1	4963370	Affx-11141615	G	A	A	0.230287	-0.00477544	0.00395571	0.227347
1	4963626	Affx-76485569	-	A	A	0.0671392	-0.0191638	0.00663566	0.00387748
1	4964450	Affx-11143049	T	G	G	0.0646905	-0.00448914	0.00676606	0.507024
1	4964715	Affx-65572463	G	T	T	0.0379824	0.00691977	0.00868901	0.425811
1	4965526	Affx-11144432	G	A	A	0.0677693	0.00650704	0.00661755	0.325461
1	4966693	Affx-11145568	A	C	C	0.459566	0.00241516	0.00333962	0.469568
1	4966799	Affx-11145711	T	C	C	0.0585165	-0.0039857	0.00709275	0.574158
1	4966882	Affx-11145869	C	T	T	0.0321239	-0.00760923	0.00944316	0.420364
1	4968791	Affx-11148340	G	A	A	0.0192943	0.00570426	0.0120713	0.636536
1	4969471	Affx-11149079	C	A	A	0.41846	0.00493478	0.00337587	0.143803
1	4972077	Affx-11151815	T	C	C	0.155936	0.00199452	0.00458437	0.663512
1	4975877	Affx-11156562	C	T	T	0.276184	-0.00369142	0.00371692	0.320643
1	4978033	Affx-11159086	A	C	C	0.173224	0.00214036	0.00439854	0.626538
1	4979323	Affx-11161033	G	C	C	0.0673187	0.01096	0.00665465	0.0995663
1	4986670	Affx-11171437	G	A	A	0.0124031	-0.00385435	0.0149987	0.797196
1	4986950	Affx-11171709	C	T	T	0.111302	-0.00254014	0.00529351	0.631329
1	4988874	Affx-11173912	C	A	A	0.0607257	-0.0115157	0.00697744	0.0988601
1	4991245	Affx-11177739	T	G	G	0.112439	0.00635005	0.00525707	0.227085
1	4997165	Affx-11185796	G	A	A	0.452478	0.000882142	0.00334826	0.792194
1	5000624	Affx-11189712	C	T	T	0.171167	9.68472e-05	0.00442276	0.98253
1	5012235	Affx-11203403	C	T	T	0.413852	0.00200114	0.00338046	0.553869
1	5013848	Affx-11205803	C	A	A	0.0160592	-0.0165553	0.0131883	0.209372
1	5014577	Affx-11206951	A	G	G	0.255475	0.00250606	0.00381229	0.510949
1	5021113	Affx-11216424	A	G	G	0.428798	0.00108395	0.00336397	0.747285
1	5023513	Affx-11219849	A	G	G	0.207015	-0.00931443	0.00410554	0.023285
1	5030937	Affx-11229144	A	G	G	0.467076	0.0038225	0.00332972	0.250973
1	5031767	Affx-11230277	A	G	G	0.303579	-0.00205274	0.0036176	0.570423
1	5032187	Affx-50035771	C	A	A	0.0249849	-0.00560998	0.0106446	0.598175
1	5034595	Affx-50035791	C	T	T	0.0272656	-0.000761272	0.0102022	0.940518
1	5037394	Affx-65573103	A	T	T	0.0151571	-0.00517258	0.0135875	0.703437
1	5043045	Affx-11240219	C	T	T	0.0245717	-0.0165217	0.0107416	0.124023
1	5043561	Affx-11240251	A	G	G	0.10848	0.00670629	0.0053563	0.210558
1	5054525	Affx-11241323	A	T	T	0.0304492	-0.0179527	0.00966766	0.0633156
1	5066213	Affx-11242439	A	G	G	0.19806	-0.00503408	0.00417638	0.228062
1	5067483	Affx-11242537	A	G	G	0.306904	-0.00127559	0.00361407	0.724126
1	5068151	Affx-11242584	G	A	A	0.0292196	0.00520466	0.00986738	0.597874
1	5074950	Affx-11243167	C	T	T	0.0245502	-0.015572	0.0107386	0.147033
1	5076417	Affx-11243328	C	T	T	0.311546	0.0066778	0.00359322	0.0631074
1	5076584	Affx-11243341	T	C	C	0.455285	0.00285601	0.00333935	0.39241
1	5077769	Affx-11243442	C	T	T	0.281783	-0.0026357	0.00369714	0.475906
1	5078047	Affx-11243461	G	A	A	0.091038	-0.00319949	0.00577661	0.579669
1	5078193	Affx-11243470	G	T	T	0.0426081	0.00469744	0.00824207	0.568723
1	5078636	Affx-11243504	C	T	T	0.0204941	-0.00523743	0.0117464	0.655688
1	5079140	Affx-11243545	C	T	T	0.0434016	-7.11451e-05	0.00817605	0.993057
1	5079174	Affx-11243547	T	C	C	0.0176101	-0.0162136	0.0126302	0.199241
1	5080232	Affx-11243648	T	G	G	0.314513	0.00549405	0.00358329	0.125219
1	5082492	Affx-11243895	G	T	T	0.353307	0.00669272	0.00348142	0.0545559
1	5086313	Affx-11244356	G	A	A	0.0209729	-0.0156289	0.0116042	0.178035
1	5091185	Affx-11244855	C	T	T	0.220204	0.00966589	0.00401398	0.0160387
1	5093217	Affx-11245045	C	T	T	0.311174	-0.000278296	0.00358943	0.9382
1	5099290	Affx-11245698	C	T	T	0.0295916	0.00285133	0.00981501	0.771429
1	5100702	Affx-11245898	-	G	G	0.144225	0.00032347	0.00473611	0.945548
1	5101194	Affx-77953263	T	-	-	0.022749	0.000623796	0.0111491	0.955382
1	5110652	Affx-11247135	A	G	G	0.0549757	-0.00207931	0.00728454	0.775306
1	5119470	Affx-11248096	C	A	A	0.0921235	0.00103273	0.00574356	0.857304
1	5119746	Affx-11248140	C	T	T	0.0372879	0.00356802	0.00877586	0.684323
1	5123384	Affx-11248497	T	A	A	0.0149119	0.00109468	0.0137575	0.936579
1	5123865	Affx-11248558	A	G	G	0.0372334	0.00389315	0.00878234	0.657554
1	5124070	Affx-11248581	G	A	A	0.0286313	-0.00204851	0.00997795	0.837335
1	5124496	Affx-11248630	C	T	T	0.0499296	-0.00280313	0.00762605	0.713192
1	5125959	Affx-11248779	C	T	T	0.0220235	0.00593588	0.0113211	0.600056
1	5127519	Affx-11248912	A	G	G	0.130337	0.000700221	0.00493904	0.88726
1	5130106	Affx-11249220	A	G	G	0.169918	0.000371623	0.0044429	0.93334
1	5132966	Affx-11249546	A	G	G	0.339398	-0.00452451	0.00351167	0.197601
1	5133927	Affx-78531588	TC	-	-	0.33422	-0.0054419	0.00352638	0.122785
1	5136679	Affx-11249934	A	G	G	0.442495	0.00514695	0.00334422	0.123792
1	5139098	Affx-11250229	C	T	T	0.0631031	-0.000357472	0.00684489	0.95835
1	5144699	Affx-11255633	G	A	A	0.0190175	-0.00657642	0.0121865	0.589441
1	5146579	Affx-11255861	G	A	A	0.0943748	0.00120782	0.00568531	0.831759
1	5149653	Affx-11256163	T	G	G	0.0725417	-0.000622351	0.00641975	0.922772
1	5162536	Affx-11257543	T	C	C	0.493353	-0.0029134	0.00332399	0.380772
1	5170686	Affx-11258482	G	A	A	0.261315	0.00725248	0.00379214	0.0558133
1	5173743	Affx-11258808	C	T	T	0.0607054	-0.00362016	0.00698016	0.604016
1	5174275	Affx-11258871	A	C	C	0.0201336	-0.00877593	0.011828	0.45811
1	5186781	Affx-11260441	C	T	T	0.217337	0.00637951	0.0040303	0.113449
1	5186946	Affx-11260454	T	C	C	0.0621031	-0.00281788	0.00690857	0.683361
1	5191509	Affx-11260961	G	T	T	0.0743853	0.00689301	0.00633395	0.27648
1	5193604	Affx-11261200	C	T	T	0.340784	0.00196055	0.00351573	0.577084
1	5197169	Affx-11261508	C	T	T	0.251312	0.00486712	0.00383069	0.203887
1	5198094	Affx-11261635	G	A	A	0.310052	0.00304418	0.00359831	0.397553
1	5199412	Affx-11261781	T	G	G	0.0191825	-0.0132283	0.0121112	0.274731
1	5207606	Affx-35303897	C	T	T	0.260072	0.00502977	0.00380117	0.185765
1	5207790	Affx-11262765	G	A	A	0.48135	-0.0044547	0.00333326	0.181408
1	5217377	Affx-11264013	C	T	T	0.192282	-0.00293111	0.00422013	0.487336
1	5217379	Affx-11264014	C	T	T	0.237922	0.00289095	0.00390989	0.459669
1	5218485	Affx-65574824	G	A	A	0.0253535	-0.00445654	0.010638	0.67527
1	5218504	Affx-11264168	G	A	A	0.0211157	0.00960758	0.0115625	0.406017
1	5223545	Affx-65574885	G	T	T	0.0186618	-0.0131393	0.0122729	0.284352
1	5223661	Affx-11268714	G	A	A	0.43531	0.000277821	0.00336451	0.93419
1	5227032	Affx-11275094	A	G	G	0.0582359	0.00715707	0.00709902	0.313371
1	5234308	Affx-11289851	A	G	G	0.278342	-0.00111475	0.00371523	0.76414
1	5236960	Affx-76037306	A	-	-	0.207957	-0.00549217	0.00410361	0.180776
1	5243386	Affx-11301520	C	T	T	0.270495	0.00575651	0.00375253	0.125023
1	5244963	Affx-11303964	A	G	G	0.486983	-0.00337025	0.0033235	0.310552
1	5245951	Affx-11305480	A	G	G	0.0208836	0.0120217	0.0115996	0.300023
1	5246780	Affx-11306769	A	G	G	0.30522	-0.0036635	0.00361575	0.310963
1	5249507	Affx-11310462	A	C	C	0.4236	-0.000387954	0.00336795	0.908295
1	5250549	Affx-11311751	G	T	T	0.420299	0.00774364	0.00337334	0.0217033
1	5252105	Affx-11313083	T	G	G	0.0936732	-0.00301918	0.00571853	0.597525
1	5255284	Affx-11317708	T	C	C	0.130921	0.00886212	0.00493189	0.072353
1	5256101	Affx-11318853	A	-	-	0.158209	0.00667183	0.00456038	0.143469
1	5256753	Affx-11319912	G	C	C	0.154413	-0.00240658	0.00460239	0.601046
1	5256954	Affx-11320235	C	T	T	0.0911725	-0.00480605	0.00579013	0.406516
1	5257426	Affx-11321013	C	T	T	0.0893205	-0.00656978	0.00582936	0.259737
1	5263103	Affx-11330960	C	T	T	0.298114	0.0073883	0.00364157	0.0424723
1	5268565	Affx-11339249	A	G	G	0.352969	0.00694121	0.00348196	0.0462105
1	5271525	Affx-11343139	T	C	C	0.0229129	0.00904403	0.0110961	0.415038
1	5273280	Affx-11345235	T	C	C	0.276977	-0.00270348	0.00373358	0.469006
1	5274563	Affx-11347367	G	T	T	0.0472973	0.0099182	0.00783573	0.205598
1	5278227	Affx-11353544	G	T	T	0.331823	-0.0033702	0.00353537	0.340449
1	5280570	Affx-11356732	G	A	A	0.369492	-0.0047421	0.00345315	0.16967
1	5282313	Affx-11359246	A	G	G	0.0486453	0.00733887	0.00772705	0.342233
1	5284625	Affx-11362500	G	T	T	0.333664	-0.00210672	0.0035345	0.551145
1	5286864	Affx-11365994	A	C	C	0.110588	-0.00466008	0.00530579	0.379781
1	5287095	Affx-11366127	T	C	C	0.391283	-0.00233948	0.0034204	0.49399
1	5287379	Affx-11366161	A	G	G	0.213072	-0.0029655	0.0040664	0.465838
1	5287567	Affx-11366265	C	T	T	0.495626	0.00406407	0.00333099	0.222437
1	5287825	Affx-11366519	T	G	G	0.0492441	-0.0024341	0.00769109	0.751636
1	5288419	Affx-11367285	G	A	A	0.400284	-0.00464629	0.00339786	0.171497
1	5291736	Affx-11371606	G	A	A	0.377683	-0.00443428	0.00342752	0.195761
1	5294133	Affx-11373444	T	C	C	0.0141703	0.00198313	0.0141238	0.888336
1	5294784	Affx-11374367	C	T	T	0.132645	-0.0105328	0.00489777	0.031514
1	5296832	Affx-11377453	T	C	C	0.121777	-0.00728165	0.00508083	0.151813
1	5297013	Affx-11377699	G	A	A	0.0798472	0.00232324	0.00613751	0.705037
1	5297111	Affx-11377814	A	C	C	0.320503	0.000995345	0.00356864	0.780311
1	5298324	Affx-11379506	G	A	A	0.29234	0.000106928	0.00365801	0.97668
1	5298722	Affx-35304014	G	A	A	0.0250516	-0.000527814	0.0108334	0.961142
1	5301581	Affx-11383302	C	T	T	0.0493966	-0.00131706	0.00766451	0.863564
1	5306896	Affx-65575688	C	T	T	0.038367	-0.00553627	0.00866452	0.522851
1	5309876	Affx-11392045	G	T	T	0.337746	0.000168322	0.00352245	0.961887
1	5314501	Affx-65575750	C	T	T	0.0289681	-0.00528027	0.00991934	0.594504
1	5316026	Affx-11400094	C	T	T	0.325671	0.00115566	0.00355323	0.744998
1	5316762	Affx-11401153	A	G	G	0.0184741	-0.0353634	0.0123371	0.00415188
1	5324235	Affx-11409798	G	A	A	0.282255	0.00131545	0.00369339	0.721719
1	5325346	Affx-11411341	C	T	T	0.0420289	0.00423722	0.00828103	0.608877
1	5326265	Affx-65575842	G	A	A	0.0129031	0.00336568	0.0147592	0.819616
1	5328116	Affx-11414721	C	T	T	0.0351885	0.0198947	0.0090155	0.0273347
1	5330149	Affx-11417471	A	G	G	0.0510116	-0.00145046	0.00754394	0.847532
1	5336690	Affx-11426055	G	A	A	0.280536	0.00143496	0.0037188	0.699596
1	5338442	Affx-11428471	C	A	A	0.332553	0.000723467	0.00353504	0.837841
1	5348315	Affx-11440333	T	C	C	0.093226	0.00212905	0.00569948	0.708739
1	5348420	Affx-11440477	G	T	T	0.195572	0.00284672	0.00420409	0.498324
1	5356024	Affx-65576102	G	A	A	0.0160713	0.00439615	0.0132385	0.739834
1	5364314	Affx-11464742	T	C	C	0.0426458	0.00651032	0.00821685	0.428179
1	5370400	Affx-11473679	A	T	T	0.0142599	-0.0029211	0.0140509	0.835312
1	5385193	Affx-65576496	G	A	A	0.04818	-0.000313985	0.00776672	0.967753
1	5391141	Affx-65576590	T	C	C	0.371657	0.00203891	0.00344492	0.553945
1	5394347	Affx-65576681	C	T	T	0.33388	0.00128115	0.00353688	0.717184
1	5404517	Affx-78558610	AAC	-	-	0.0662536	-0.00108685	0.00669182	0.87098
1	5411457	Affx-11552844	G	A	A	0.159529	-0.0012461	0.00453995	0.78372
1	5415603	Affx-11557118	C	A	A	0.3998	7.6543e-05	0.00339875	0.982032
1	5417071	Affx-11558639	C	A	A	0.0131895	0.021468	0.0145792	0.140887
1	5418841	Affx-11560955	C	T	T	0.400026	-0.000328673	0.00339438	0.922863
1	5418911	Affx-11561042	G	A	A	0.116688	0.00174373	0.00517318	0.736063
1	5428319	Affx-11571484	T	G	G	0.0141253	-0.00200063	0.0140803	0.887012
1	5432923	Affx-11576100	T	C	C	0.248359	0.00444941	0.00384062	0.246656
1	5441524	Affx-11584319	G	A	A	0.0257427	0.017016	0.0105077	0.105367
1	5442432	Affx-11584988	G	A	A	0.0156252	-0.000970931	0.013405	0.942259
1	5445831	Affx-11588362	G	T	T	0.0148936	0.0185757	0.0137978	0.178215
1	5453040	Affx-11597063	T	C	C	0.094817	0.00283104	0.00567184	0.617681
1	5454134	Affx-11598124	C	T	T	0.0945497	0.00216732	0.00567308	0.702435
1	5454252	Affx-11598279	A	G	G	0.374659	0.00163042	0.00343364	0.634903
1	5455667	Affx-65577372	A	G	G	0.0219829	-0.027387	0.0113527	0.0158496
1	5457863	Affx-11603066	A	G	G	0.369637	0.0020053	0.00344377	0.560367
1	5458930	Affx-11604435	T	C	C	0.0479586	-0.00506032	0.00776396	0.51455
1	5464283	Affx-11611485	A	C	C	0.023183	0.0135651	0.0110589	0.219968
1	5464477	Affx-11611733	C	T	T	0.100986	-0.00925412	0.00552203	0.0937681
1	5470336	Affx-11619020	T	C	C	0.372694	0.00311748	0.00344058	0.364888
1	5474510	Affx-11624415	T	C	C	0.395493	0.00210938	0.00341237	0.536473
1	5476407	Affx-11626600	G	T	T	0.0191236	-0.00669017	0.012197	0.583343
1	5476850	Affx-35304177	T	G	G	0.0334425	-0.00364124	0.00927329	0.694572
1	5478350	Affx-11628808	T	C	C	0.0166421	-0.00864637	0.0129768	0.505225
1	5480747	Affx-11631185	C	A	A	0.169314	-0.00416035	0.00444145	0.348909
1	5480931	Affx-11631457	C	T	T	0.0677069	-0.00255819	0.00661189	0.698825
1	5481145	Affx-11631707	A	C	C	0.456693	-0.00325685	0.0033395	0.329436
1	5484317	Affx-65577669	A	G	G	0.0267433	0.000461236	0.0103064	0.964305
1	5487978	Affx-11640257	T	C	C	0.115614	-0.00154266	0.00520718	0.767034
1	5490429	Affx-11642939	G	T	T	0.427735	0.00299684	0.003356	0.371869
1	5490502	Affx-65577736	G	A	A	0.0381328	-0.0081628	0.0086792	0.346962
1	5493410	Affx-11646157	C	T	T	0.114109	-0.000944183	0.00524347	0.857099
1	5495624	Affx-11648818	C	T	T	0.434387	-0.00262992	0.00335827	0.433559
1	5502309	Affx-11657585	G	A	A	0.441673	0.00156788	0.00334745	0.639512
1	5503527	Affx-11659188	A	G	G	0.0100609	0.0137285	0.016659	0.409891
1	5504834	Affx-11661098	C	A	A	0.0255934	-0.0037059	0.0105062	0.724289
1	5513623	Affx-11672237	C	T	T	0.0132028	0.0179036	0.0145692	0.219124
1	5515850	Affx-11675128	T	C	C	0.0475038	-0.0072259	0.00780282	0.354414
1	5516992	Affx-11676528	T	C	C	0.0141149	0.0112059	0.0141001	0.426764
1	5518595	Affx-11678344	T	C	C	0.196121	0.00327101	0.00418733	0.434704
1	5523954	Affx-11685368	G	A	A	0.0824436	0.00793862	0.00605476	0.189813
1	5543790	Affx-11713779	A	G	G	0.390835	-0.00170381	0.00340819	0.617133
1	5547928	Affx-11720776	T	C	C	0.0803298	-0.00282861	0.00611081	0.643446
1	5554174	Affx-35304261	G	T	T	0.0210888	0.0342489	0.0115497	0.00302373
1	5563488	Affx-11741254	C	T	T	0.125037	0.000428918	0.00503146	0.932065
1	5564094	Affx-11742092	G	A	A	0.0390279	-0.0113	0.00858324	0.188002
1	5566034	Affx-11744320	C	T	T	0.227908	0.00317763	0.00395607	0.421843
1	5567852	Affx-11746403	C	A	A	0.451423	0.00269681	0.00334742	0.420452
1	5571302	Affx-11751182	T	A	A	0.490729	0.00250415	0.00332906	0.451926
1	5571485	Affx-11751435	A	T	T	0.365804	0.00164489	0.0034451	0.633037
1	5572013	Affx-78765593	-	A	A	0.0537079	0.0042122	0.00736635	0.567447
1	5574791	Affx-11756515	T	C	C	0.468376	-0.00158808	0.00333501	0.633944
1	5575664	Affx-11757733	T	C	C	0.454838	-0.000320103	0.00334398	0.923739
1	5578691	Affx-11762105	C	G	G	0.329947	-0.00265768	0.00353614	0.452307
1	5579124	Affx-11762642	A	G	G	0.41867	-0.00359576	0.00337106	0.28613
1	5580386	Affx-11764423	G	A	A	0.356299	-0.00151501	0.00346896	0.662304
1	5581725	Affx-11766663	T	C	C	0.462374	-0.000606464	0.00333708	0.855791
1	5582787	Affx-11768219	G	A	A	0.0274062	-0.00625504	0.0101967	0.539586
1	5583698	Affx-11769549	T	C	C	0.27731	0.00050317	0.00371448	0.892247
1	5584198	Affx-11770299	G	A	A	0.0567444	0.00105165	0.00719919	0.883859
1	5585479	Affx-11771814	G	A	A	0.0141049	-0.00564004	0.0141071	0.689304
1	5585850	Affx-11772233	A	C	C	0.34335	-0.00231933	0.00350713	0.508408
1	5598044	Affx-11788489	A	G	G	0.0309291	-0.00918814	0.00960417	0.338729
1	5598194	Affx-65578723	T	C	C	0.017381	0.00406966	0.0127348	0.749294
1	5600949	Affx-11792824	T	A	A	0.32401	-0.00244129	0.00354622	0.491189
1	5605453	Affx-11798778	A	G	G	0.453537	0.00393126	0.00334694	0.240162
1	5611671	Affx-11807337	G	A	A	0.0204139	0.0126348	0.0117453	0.282049
1	5613467	Affx-11809803	T	C	C	0.0134489	0.00353243	0.0144024	0.806251
1	5618723	Affx-11816243	G	A	A	0.321662	0.00513663	0.00355349	0.148315
1	5619381	Affx-11817125	A	G	G	0.138923	9.38547e-05	0.00480825	0.984427
1	5619748	Affx-11817618	G	A	A	0.085021	0.00228975	0.00595671	0.700684
1	5620512	Affx-11818627	A	G	G	0.0897798	0.000701021	0.00581466	0.904039
1	5622914	Affx-11821694	G	A	A	0.019948	0.0145858	0.0119028	0.220423
1	5623701	Affx-11822758	T	C	C	0.269695	-0.00184672	0.0037484	0.622247
1	5624051	Affx-11823265	G	A	A	0.0720909	-0.000456257	0.00642617	0.943398
1	5624678	Affx-11824129	C	G	G	0.283976	0.00458568	0.00368801	0.213721
1	5629642	Affx-11831466	G	A	A	0.064687	-0.00644314	0.0067562	0.340256
1	5635420	Affx-11838245	A	G	G	0.374948	-0.00106799	0.00347796	0.758788
1	5637409	Affx-76154615	T	-	-	0.0684558	0.0130213	0.00658738	0.0480774
1	5638976	Affx-11842938	T	-	-	0.398717	-0.00297029	0.00339383	0.381464
1	5639415	Affx-11843461	C	A	A	0.157694	0.00242956	0.0045685	0.59486
1	5643492	Affx-11847920	G	A	A	0.398605	-0.00317524	0.00339094	0.349075
1	5646305	Affx-11850989	G	A	A	0.363573	-0.0027759	0.0034588	0.422229
1	5647455	Affx-11852502	G	A	A	0.350335	-0.00141712	0.00348554	0.684324
1	5647756	Affx-11853177	T	C	C	0.484651	0.00078029	0.0033232	0.814364
1	5649009	Affx-11854601	C	T	T	0.0669464	0.00824605	0.00665623	0.215403
1	5649168	Affx-11854708	C	A	A	0.479419	-0.00168694	0.00332922	0.61236
1	5649773	Affx-11855236	G	A	A	0.294417	-0.00431846	0.00365586	0.237507
1	5652642	Affx-11858603	G	A	A	0.0221123	-0.0218661	0.0113142	0.0532838
1	5652771	Affx-11858746	G	A	A	0.141305	0.00596832	0.00477697	0.211522
1	5653485	Affx-11859675	C	A	A	0.480704	0.000171312	0.00333537	0.959037
1	5660038	Affx-11867250	T	C	C	0.0289812	-0.0189194	0.00991014	0.056251
1	5660312	Affx-11867641	G	A	A	0.0239189	-0.0128349	0.0108956	0.2388
1	5661129	Affx-11868692	A	G	G	0.140687	0.00911569	0.00478683	0.0568695
1	5662345	Affx-11870217	A	G	G	0.476508	0.003368	0.00333487	0.312528
1	5664446	Affx-11873041	G	A	A	0.0310205	-0.0100617	0.00958757	0.293972
1	5664880	Affx-11873775	C	T	T	0.340878	-0.00038799	0.00352203	0.912282
1	5670649	Affx-65579330	G	A	A	0.140824	0.00963862	0.00478011	0.0437594
1	5676342	Affx-11888470	G	A	A	0.0230967	-0.00455056	0.0110785	0.681253
1	5676622	Affx-11888718	A	G	G	0.0495246	0.00433134	0.00765675	0.571606
1	5677636	Affx-11890143	A	C	C	0.107164	-0.00276063	0.00538274	0.608045
1	5677849	Affx-11890504	A	G	G	0.0244595	-0.023435	0.0107629	0.0294529
1	5681851	Affx-65579398	C	G	G	0.0264219	-0.00416151	0.010386	0.688653
1	5683239	Affx-65579413	C	T	T	0.0155668	-0.00874068	0.0134303	0.515166
1	5684903	Affx-11899489	A	C	C	0.102722	-0.00246245	0.00548399	0.653413
1	5685279	Affx-11900061	A	G	G	0.431565	0.00304234	0.00335999	0.365222
1	5687098	Affx-11902357	G	A	A	0.280795	0.00534023	0.00370354	0.149325
1	5689953	Affx-11905391	A	G	G	0.341983	-0.00615325	0.00350436	0.0791102
1	5690065	Affx-11905476	T	C	C	0.382096	-0.0031905	0.00342755	0.351938
1	5690960	Affx-11906402	C	T	T	0.143812	0.00369446	0.00473896	0.435632
1	5691984	Affx-11907760	G	A	A	0.095709	0.000715955	0.00566896	0.899499
1	5694059	Affx-11909853	A	G	G	0.416115	-0.00385245	0.00338139	0.254575
1	5704819	Affx-11923433	A	G	G	0.351252	-0.00192669	0.00348782	0.58067
1	5711082	Affx-11929943	C	G	G	0.474665	0.00202265	0.00333531	0.544227
1	5713094	Affx-11932656	T	A	A	0.0163866	-0.0275119	0.0130902	0.0355788
1	5714260	Affx-11934458	G	T	T	0.0178702	0.010413	0.0125247	0.405748
1	5717397	Affx-11938438	T	C	C	0.265781	0.000759161	0.00376626	0.840254
1	5717860	Affx-11938960	G	A	A	0.204046	0.00300459	0.0041299	0.466908
1	5721916	Affx-65579735	T	G	G	0.0330398	-0.019006	0.00933801	0.0418184
1	5722667	Affx-11943864	G	A	A	0.146197	0.00185147	0.00470579	0.693992
1	5724373	Affx-11945691	C	T	T	0.355521	0.000905459	0.00347794	0.794599
1	5724385	Affx-11945700	G	A	A	0.172687	0.00302867	0.004403	0.491539
1	5725075	Affx-11946649	C	T	T	0.0790779	-0.000984555	0.00616179	0.873052
1	5725512	Affx-11947149	C	T	T	0.0309166	0.00732835	0.00960301	0.445386
1	5726591	Affx-11948320	G	A	A	0.178893	0.000468175	0.00433747	0.914046
1	5728730	Affx-11950558	T	C	C	0.0306076	-0.00430455	0.00964995	0.655548
1	5733695	Affx-11955709	G	A	A	0.0286627	-0.00263157	0.00996839	0.791787
1	5734394	Affx-11956403	G	A	A	0.122962	-0.0030533	0.00506075	0.54629
1	5735321	Affx-11957375	G	A	A	0.0126894	-0.00390819	0.0148741	0.792742
1	5739278	Affx-35304596	G	A	A	0.0133319	0.0115831	0.0145569	0.4262
1	5740428	Affx-77776890	G	-	-	0.17097	-0.00194744	0.00441487	0.659135
1	5742316	Affx-11965653	C	T	T	0.162257	-0.00096739	0.00451058	0.83018
1	5745451	Affx-11968631	G	A	A	0.026886	0.0124959	0.0102862	0.224436
1	5749263	Affx-11972675	C	T	T	0.0252344	0.0119726	0.0106153	0.259381
1	5750444	Affx-65579963	G	C	C	0.0267268	0.00279873	0.0103206	0.786254
1	5753428	Affx-11977164	C	T	T	0.0132943	-0.000267799	0.0145044	0.985269
1	5754094	Affx-11977682	A	G	G	0.11168	-0.00592226	0.00527216	0.261309
1	5756899	Affx-11980486	G	A	A	0.124931	-0.00659145	0.0050208	0.189243
1	5771541	Affx-11996520	G	A	A	0.256074	0.00381529	0.00381054	0.316708
1	5776701	Affx-65580160	C	T	T	0.0270358	0.0218827	0.0102525	0.0328134
1	5777341	Affx-12003724	A	G	G	0.0128854	0.00416287	0.0147733	0.77811
1	5777375	Affx-12003782	C	T	T	0.288264	0.00222567	0.00367284	0.544529
1	5786347	Affx-12015713	T	C	C	0.0406952	0.00239552	0.00841892	0.775997
1	5786394	Affx-76256743	GTGGTGTTTGCACCT	-	-	0.0162193	-0.00423281	0.0131572	0.747673
1	5792890	Affx-12024854	C	A	A	0.0291231	0.00205198	0.00987857	0.835447
1	5795357	Affx-12028392	A	G	G	0.35376	0.000110968	0.00347421	0.974519
1	5797901	Affx-12032182	C	T	T	0.233891	-0.00415012	0.00392793	0.290711
1	5801941	Affx-12037621	C	T	T	0.0719926	-0.00160631	0.00642815	0.802675
1	5803040	Affx-12038971	T	C	C	0.0216075	0.00659537	0.0114553	0.564785
1	5810255	Affx-65580473	G	A	A	0.0203513	-0.0157733	0.0117962	0.181173
1	5816189	Affx-12055671	T	G	G	0.118964	-0.00135468	0.00513631	0.791976
1	5819564	Affx-12059919	G	A	A	0.0190301	-0.00031943	0.0121636	0.979049
1	5825922	Affx-65580595	C	T	T	0.0315997	-0.00116261	0.00951992	0.902801
1	5826500	Affx-12067547	G	A	A	0.0223335	0.00772963	0.011259	0.492379
1	5827612	Affx-12069061	G	A	A	0.0172875	-0.00486152	0.0127524	0.703037
1	5827706	Affx-35304700	G	A	A	0.010709	-0.0104802	0.0161656	0.516791
1	5828460	Affx-12070091	A	G	G	0.0916394	-0.00266247	0.00576287	0.644078
1	5832639	Affx-12074356	C	T	T	0.0440707	-3.71376e-05	0.00809699	0.99634
1	5833142	Affx-35304718	C	T	T	0.0432722	0.000213324	0.00818408	0.979205
1	5833519	Affx-12075180	C	T	T	0.0217193	0.00492045	0.0114518	0.667439
1	5836872	Affx-12078581	G	A	A	0.021736	0.00584381	0.0114076	0.608462
1	5842367	Affx-12084903	G	A	A	0.295383	0.00750339	0.00364565	0.0395743
1	5843173	Affx-12085583	T	C	C	0.113481	0.00226094	0.00523826	0.666017
1	5846583	Affx-12089888	C	T	T	0.131513	-0.00326552	0.00491974	0.506846
1	5849285	Affx-12092821	G	A	A	0.0531265	-0.000489292	0.00742001	0.947424
1	5849910	Affx-76173588	TTC	-	-	0.0404998	0.00687622	0.00845129	0.415858
1	5849990	Affx-12093876	T	C	C	0.0114903	-0.000773578	0.0155857	0.960414
1	5850266	Affx-79093788	-	A	A	0.19648	0.000605861	0.00419535	0.885175
1	5850940	Affx-12095146	G	A	A	0.0902537	0.00704647	0.00581544	0.225636
1	5851348	Affx-12095716	C	T	T	0.0152877	-0.0160314	0.0135293	0.236043
1	5851528	Affx-12095927	A	C	C	0.0561696	0.00254329	0.00720867	0.724231
1	5853561	Affx-12098785	C	T	T	0.101305	-0.00354814	0.00551535	0.520016
1	5855773	Affx-12101765	G	A	A	0.0855005	0.00500306	0.00594675	0.400175
1	5858753	Affx-78586323	T	-	-	0.280387	0.00491385	0.00371201	0.185581
1	5871105	Affx-12123528	G	T	T	0.0200122	0.0180233	0.0118695	0.128902
1	5872457	Affx-12125446	C	T	T	0.176461	0.00495247	0.00437156	0.257264
1	5873470	Affx-12126813	A	G	G	0.0206297	0.00743158	0.0117111	0.525704
1	5874430	Affx-12128097	A	G	G	0.275173	0.0032608	0.00372373	0.381205
1	5875162	Affx-12129090	T	C	C	0.260082	0.00172072	0.00379054	0.649864
1	5881487	Affx-12137594	C	A	A	0.0630356	0.00740435	0.00684052	0.279065
1	5888886	Affx-12146811	C	T	T	0.0747088	0.00467696	0.00633435	0.460303
1	5895781	Affx-12156581	A	G	G	0.0802756	0.00396968	0.00613281	0.517447
1	5896849	Affx-12158077	C	A	A	0.213702	-0.00457929	0.00407192	0.260759
1	5900443	Affx-12163113	G	A	A	0.220345	0.00289598	0.00401208	0.470409
1	5912711	Affx-12181015	A	G	G	0.0135909	0.0177719	0.0143674	0.216104
1	5912754	Affx-65581362	C	G	G	0.0223135	-0.00849548	0.0112664	0.450816
1	5912917	Affx-65581365	T	C	C	0.0632746	-0.00425946	0.00683712	0.533292
1	5919518	Affx-35304855	A	G	G	0.0637258	0.00088304	0.00680851	0.896807
1	5923402	Affx-12195843	A	C	C	0.0743598	0.00444854	0.00634526	0.483254
1	5927079	Affx-12201040	C	T	T	0.0303033	0.0061859	0.00968422	0.522979
1	5932771	Affx-12209408	C	T	T	0.0181465	0.0206859	0.0124561	0.0967737
1	5933799	Affx-12211126	C	T	T	0.074308	0.00421328	0.00635212	0.507147
1	5947386	Affx-12231204	T	C	C	0.246306	0.00184426	0.00385648	0.632493
1	5948365	Affx-65581721	C	G	G	0.0369626	-0.00402266	0.00881091	0.647992
1	5960932	Affx-12248758	C	T	T	0.056607	0.000699219	0.0072094	0.922737
1	5965780	Affx-12255349	G	A	A	0.0402807	0.00059066	0.00846683	0.944384
1	5967192	Affx-12256842	G	A	A	0.225885	0.00383653	0.00398543	0.335729
1	5972260	Affx-12263495	G	A	A	0.075858	0.00353584	0.00629568	0.574369
1	5976678	Affx-65581950	A	G	G	0.0257959	-0.00444981	0.0105084	0.671967
1	5977364	Affx-65581955	G	A	A	0.0190389	-0.0112375	0.0121579	0.355334
1	5978177	Affx-65581962	G	C	C	0.0163136	-0.00936839	0.0131491	0.476172
1	5980336	Affx-12275004	C	G	G	0.0210102	0.00716876	0.0116295	0.537612
1	5980802	Affx-12275764	G	A	A	0.0134225	0.0154642	0.0145037	0.286322
1	5989569	Affx-12288802	-	G	G	0.235254	0.00331393	0.00392995	0.399089
1	5994090	Affx-12295081	C	G	G	0.0133195	0.00355819	0.0146197	0.807709
1	5994206	Affx-12295194	A	C	C	0.463248	-0.00115785	0.00333999	0.728845
1	6000909	Affx-12304512	G	T	T	0.0126326	0.0253095	0.014891	0.0891985
1	6010810	Affx-12319931	T	C	C	0.401512	-0.00363839	0.00339468	0.283815
1	6015003	Affx-65582273	C	T	T	0.0150959	-0.0021342	0.0136424	0.875687
1	6015468	Affx-12326981	C	T	T	0.0512957	-0.0196115	0.00755244	0.00941285
1	6015789	Affx-65582280	C	T	T	0.0182242	-0.0102636	0.0124215	0.408649
1	6020500	Affx-65582328	C	T	T	0.0564287	0.00395993	0.00721007	0.582853
1	6022357	Affx-12330476	C	T	T	0.0476142	-0.000356812	0.00781099	0.963565
1	6033869	Affx-12331789	A	G	G	0.315853	-0.00146224	0.00357543	0.682562
1	6034588	Affx-65582438	C	A	A	0.0292874	0.0109152	0.00988326	0.269416
1	6039541	Affx-12332516	C	T	T	0.0434353	0.0121051	0.00821817	0.140762
1	6039912	Affx-79229763	G	-	-	0.0443684	0.006543	0.00808652	0.418445
1	6041047	Affx-12332698	G	A	A	0.017429	0.00367013	0.0127162	0.772873
1	6042182	Affx-12332867	A	G	G	0.324883	-0.0020361	0.00355734	0.567075
1	6042732	Affx-65582506	C	T	T	0.0275319	-0.0126997	0.0101482	0.210782
1	6043240	Affx-12333008	G	A	A	0.0626193	0.00672946	0.00686323	0.326836
1	6043858	Affx-12333060	T	C	C	0.457849	-0.00220334	0.00333916	0.509351
1	6043942	Affx-12333068	C	T	T	0.208634	0.00413901	0.00409085	0.311647
1	6044004	Affx-12333077	C	T	T	0.0390823	-0.000599334	0.00859672	0.944419
1	6045987	Affx-65582526	G	A	A	0.0163377	0.0297293	0.0131884	0.0241846
1	6048317	Affx-12333626	C	A	A	0.0578632	-0.0182756	0.00713133	0.0103863
1	6050909	Affx-12333892	T	C	C	0.0278333	0.00938379	0.0101273	0.354146
1	6052726	Affx-12334111	T	G	G	0.396635	-0.00623257	0.00340241	0.0669812
1	6052953	Affx-12334127	G	A	A	0.0173906	-0.00243678	0.0127411	0.848327
1	6059634	Affx-77172947	-	GG	GG	0.370979	-0.00274232	0.00344732	0.426328
1	6065024	Affx-12335543	G	T	T	0.324687	-0.00509218	0.00355462	0.151987
1	6070635	Affx-12336207	C	A	A	0.0448978	-0.00940846	0.00801968	0.240728
1	6075147	Affx-12336704	C	A	A	0.329885	-0.0047024	0.00355427	0.185827
1	6078302	Affx-76656992	CA	-	-	0.0180365	0.000431445	0.0124898	0.972443
1	6078496	Affx-12337020	C	A	A	0.125813	0.00227579	0.00502237	0.650456
1	6079109	Affx-12337123	T	G	G	0.114339	0.00684243	0.00527084	0.194231
1	6080626	Affx-12337314	T	C	C	0.289543	0.00502109	0.00366944	0.171203
1	6081265	Affx-12337379	G	A	A	0.309453	-0.00814324	0.00360428	0.0238646
1	6084854	Affx-12337857	G	A	A	0.362326	-0.00730858	0.00345833	0.034574
1	6085405	Affx-12337930	G	T	T	0.0139933	-0.00272955	0.0141401	0.846931
1	6085593	Affx-12337947	G	A	A	0.0187927	0.0196443	0.0122507	0.108821
1	6085821	Affx-12337971	T	C	C	0.104813	0.0022859	0.00542457	0.673465
1	6089062	Affx-12338376	G	A	A	0.194537	0.00755861	0.00420165	0.0720265
1	6093465	Affx-12338879	G	A	A	0.405878	0.00619831	0.00339265	0.0677041
1	6094341	Affx-12338957	G	A	A	0.0252876	-0.000306572	0.0105726	0.976867
1	6098502	Affx-12339426	A	G	G	0.413095	0.00768136	0.00338379	0.0232059
1	6102523	Affx-12339938	A	G	G	0.351871	-0.00524675	0.00349294	0.133073
1	6103524	Affx-12340067	C	T	T	0.193732	0.00667131	0.0042135	0.113351
1	6103865	Affx-12340091	T	C	C	0.239763	-0.00416126	0.00389924	0.285884
1	6104136	Affx-12340124	G	A	A	0.0128493	0.00157306	0.0147521	0.91508
1	6105359	Affx-12340270	C	T	T	0.367009	-0.00591958	0.00345945	0.0870584
1	6112490	Affx-65583050	C	T	T	0.0222984	-0.00679187	0.0112704	0.546756
1	6114729	Affx-65583070	G	A	A	0.0139333	-0.0118322	0.0141782	0.403978
1	6115429	Affx-12341518	A	G	G	0.454323	0.0020511	0.00334712	0.540012
1	6116124	Affx-12341608	G	A	A	0.372025	-0.0064471	0.00345145	0.0617723
1	6130255	Affx-12362239	C	T	T	0.331184	-0.00462973	0.00354292	0.191297
1	6130765	Affx-12363114	C	T	T	0.0157488	0.0211225	0.0133526	0.113673
1	6133244	Affx-12368064	G	A	A	0.36817	0.0074815	0.00345268	0.0302464
1	6145289	Affx-12390142	C	T	T	0.406003	-0.00581575	0.00339665	0.0868606
1	6147157	Affx-12393334	C	T	T	0.34961	0.00694688	0.00349284	0.0467146
1	6154987	Affx-12405509	A	G	G	0.246192	-0.00449012	0.00387351	0.246382
1	6155635	Affx-12406746	G	A	A	0.0151358	0.0239667	0.0135799	0.0775885
1	6157808	Affx-65583440	C	G	G	0.018419	-0.00953502	0.0123551	0.440265
1	6160902	Affx-12414460	G	A	A	0.0413253	0.00099282	0.00836343	0.905506
1	6160974	Affx-12414551	G	T	T	0.0698279	-0.000805982	0.00656529	0.902294
1	6161732	Affx-65583486	C	T	T	0.0234504	-0.0142052	0.0109729	0.195471
1	6162015	Affx-12415613	G	A	A	0.288923	0.00326542	0.00367764	0.37459
1	6162441	Affx-12416118	C	A	A	0.472032	0.00377167	0.00333464	0.258033
1	6173019	Affx-12430292	C	A	A	0.0202873	0.0169924	0.0118275	0.15081
1	6174373	Affx-12431988	C	T	T	0.0215706	0.0125353	0.0114462	0.273453
1	6177142	Affx-12436420	C	T	T	0.157154	0.00178593	0.00457989	0.696573
1	6177337	Affx-65583609	C	T	T	0.015239	0.0016864	0.013564	0.901055
1	6183655	Affx-12448076	A	G	G	0.180889	0.00322886	0.00432154	0.454971
1	6185478	Affx-12450601	A	G	G	0.0330972	0.00875002	0.00928867	0.346189
1	6197796	Affx-12469657	A	G	G	0.320041	-0.00129034	0.00356368	0.717293
1	6198087	Affx-12470173	C	T	T	0.251984	0.00735018	0.00383022	0.0549866
1	6198491	Affx-65583775	A	C	C	0.016305	0.0268311	0.0131837	0.0418356
1	6198850	Affx-12471275	A	T	T	0.0373119	0.00785643	0.00878178	0.370987
1	6198983	Affx-12471437	G	A	A	0.097355	0.00852583	0.00561565	0.128959
1	6199070	Affx-12471564	A	G	G	0.263633	0.00669295	0.00377443	0.076192
1	6209280	Affx-12487543	A	G	G	0.0613209	0.000211484	0.00693426	0.97567
1	6212077	Affx-12492110	A	G	G	0.227577	0.00293396	0.00399017	0.462159
1	6212115	Affx-12492178	G	A	A	0.0166687	0.0125012	0.0130153	0.336803
1	6219310	Affx-12502566	G	C	C	0.166113	0.00454746	0.0044655	0.30851
1	6221607	Affx-12506073	A	C	C	0.0678119	0.00364707	0.00662116	0.581758
1	6223002	Affx-12508257	C	A	A	0.0447475	0.0013689	0.00803997	0.864804
1	6232067	Affx-65584010	G	A	A	0.0176549	-0.00636696	0.0126477	0.614676
1	6235509	Affx-35305213	T	G	G	0.0219197	0.00486042	0.0113614	0.668797
1	6236178	Affx-12527226	G	T	T	0.359316	-0.00312673	0.0034709	0.367674
1	6239010	Affx-78163257	CTC	-	-	0.045446	0.00825127	0.00798912	0.301693
1	6243706	Affx-12536017	G	T	T	0.0205087	0.00571453	0.011754	0.626843
1	6247195	Affx-12540827	C	T	T	0.214244	0.00737767	0.00405581	0.0689078
1	6254762	Affx-12551183	C	T	T	0.413765	0.00639447	0.00337874	0.0584181
1	6257996	Affx-12556416	T	C	C	0.0131253	0.000364196	0.0146129	0.980116
1	6258657	Affx-12557307	A	G	G	0.424062	0.00718382	0.00337442	0.0332633
1	6259946	Affx-12559163	G	T	T	0.0142834	0.00409903	0.0140127	0.769888
1	6268069	Affx-12571132	G	T	T	0.0146058	0.0175674	0.0139299	0.207265
1	6268416	Affx-12571632	G	T	T	0.0286213	-0.00370411	0.0100131	0.711437
1	6276856	Affx-12584168	A	G	G	0.0255941	-0.000385049	0.0105321	0.970836
1	6278441	Affx-12586363	G	A	A	0.0150463	-0.00153502	0.0136443	0.910425
1	6281084	Affx-65584319	C	G	G	0.0163364	0.0144633	0.0131573	0.271654
1	6298447	Affx-12614347	T	C	C	0.0105811	0.0209533	0.0162431	0.197058
1	6300264	Affx-12616998	A	G	G	0.03026	-0.0105736	0.00969657	0.275518
1	6302086	Affx-12619164	C	T	T	0.11466	-0.00780035	0.00524497	0.136962
1	6323819	Affx-65584630	C	T	T	0.0522492	0.0078299	0.00747901	0.29514
1	6323988	Affx-12646065	C	T	T	0.0146624	-0.00635895	0.013911	0.647588
1	6324912	Affx-12646964	G	A	A	0.0117918	0.0134482	0.0153951	0.382372
1	6325892	Affx-65584647	G	T	T	0.0269009	-0.0146918	0.0102651	0.152364
1	6330386	Affx-12652809	T	C	C	0.0105294	0.0182655	0.0162736	0.261692
1	6331013	Affx-12653565	T	C	C	0.136489	-0.00766276	0.00487711	0.116145
1	6332364	Affx-12655242	C	T	T	0.0467201	-0.00765711	0.00789303	0.331993
1	6337510	Affx-12662779	T	C	C	0.0688953	-0.000202874	0.00655554	0.975312
1	6346548	Affx-35305347	C	T	T	0.0134899	-0.0135988	0.0143984	0.344933
1	6346799	Affx-12683315	G	A	A	0.0110596	0.0227431	0.0159735	0.154506
1	6350964	Affx-12691906	G	A	A	0.114147	-0.00705226	0.00524564	0.178819
1	6351979	Affx-12694895	G	A	A	0.0238037	0.000430991	0.0109144	0.968501
1	6361519	Affx-12717665	C	A	A	0.108499	-0.00557491	0.00536551	0.298794
1	6367918	Affx-65585002	T	C	C	0.0350105	0.0186819	0.00902103	0.0383671
1	6387399	Affx-12734858	G	A	A	0.0124874	0.0236349	0.014964	0.114236
1	6405654	Affx-12739141	T	G	G	0.0203258	0.00340373	0.0117691	0.772421
1	6415626	Affx-12742333	C	T	T	0.156364	-0.00340737	0.00458855	0.457736
1	6421782	Affx-12744108	G	A	A	0.411074	-0.00351317	0.00337883	0.298453
1	6429304	Affx-12746050	C	T	T	0.149019	-0.00324072	0.00467151	0.48786
1	6437506	Affx-12748097	T	C	C	0.0304632	0.0163034	0.00965601	0.0913318
1	6449498	Affx-12750957	T	C	C	0.0118833	0.00191192	0.0153381	0.900799
1	6475089	Affx-12784819	A	G	G	0.0562344	0.00586273	0.00721958	0.416759
1	6482270	Affx-12791874	T	C	C	0.289871	-0.00207063	0.0036714	0.572763
1	6486724	Affx-12796679	G	A	A	0.269226	-0.00136646	0.00375252	0.71575
1	6490445	Affx-12801096	C	T	T	0.251967	-0.00126823	0.00383171	0.740658
1	6492670	Affx-65585913	G	A	A	0.0148709	0.00595627	0.0137466	0.664804
1	6492964	Affx-78747869	-	T	T	0.28837	-0.00041855	0.00366909	0.909179
1	6492979	Affx-12804464	G	C	C	0.0181537	-0.0163674	0.0124596	0.188972
1	6496949	Affx-12809831	A	C	C	0.297155	-0.00217113	0.00364131	0.55101
1	6499744	Affx-12813326	C	T	T	0.24088	-0.00106474	0.00390155	0.784928
1	6500433	Affx-12814265	C	T	T	0.0153176	0.0035991	0.0135518	0.790562
1	6500662	Affx-12814578	C	A	A	0.0217772	0.0115252	0.0113914	0.311661
1	6500979	Affx-12814994	C	T	T	0.103578	-0.00937615	0.00546387	0.0861585
1	6501514	Affx-12815623	A	G	G	0.015116	-0.0148355	0.0136948	0.278677
1	6503007	Affx-12817452	G	A	A	0.028489	-0.00164068	0.00998047	0.869425
1	6508614	Affx-12825180	G	A	A	0.0249721	-0.00614197	0.0106224	0.563122
1	6512211	Affx-12829691	G	C	C	0.402324	-0.00618315	0.00338821	0.0680175
1	6525343	Affx-12848677	A	G	G	0.0381183	-0.0193055	0.00867351	0.0260286
1	6526842	Affx-65586144	C	T	T	0.0299122	-0.0102622	0.00974797	0.292455
1	6531523	Affx-12857477	A	G	G	0.0229532	0.00335882	0.0110696	0.761565
1	6532570	Affx-12859185	A	G	G	0.0682348	0.00196496	0.00659491	0.765741
1	6532740	Affx-12859452	T	C	C	0.02194	-0.0236164	0.0113563	0.0375655
1	6535975	Affx-12863794	G	A	A	0.0225339	0.00569772	0.011214	0.611392
1	6549504	Affx-78013109	AT	-	-	0.194151	0.00604009	0.00420731	0.151113
1	6549732	Affx-12883326	-	T	T	0.172212	0.00679264	0.00441784	0.124161
1	6557410	Affx-12895017	C	T	T	0.0223051	0.00431893	0.0112592	0.701283
1	6562807	Affx-12904000	A	G	G	0.0292069	-0.00316915	0.00988317	0.748468
1	6567193	Affx-12909891	C	T	T	0.038207	-0.0160437	0.00866618	0.0641274
1	6567195	Affx-12909894	C	T	T	0.261969	-0.00471019	0.00377374	0.211978
1	6568959	Affx-76204180	-	G	G	0.201189	0.00338733	0.00414783	0.414129
1	6569075	Affx-65586514	C	T	T	0.0275076	0.00251592	0.0101911	0.805006
1	6569214	Affx-12912819	G	A	A	0.272765	-0.00205173	0.00372399	0.581669
1	6571371	Affx-12916119	T	C	C	0.210865	-0.00177589	0.00406356	0.662092
1	6572965	Affx-65586545	T	C	C	0.0378411	-0.0145131	0.00870479	0.0954658
1	6575246	Affx-12922013	G	A	A	0.307105	0.00703194	0.00360299	0.0509759
1	6576325	Affx-12923618	C	T	T	0.0311473	0.00610477	0.00958586	0.524222
1	6576602	Affx-35305579	T	C	C	0.0380979	-0.0147927	0.0086843	0.0884979
1	6578496	Affx-35305581	C	T	T	0.0146606	-0.00838492	0.0138335	0.544429
1	6580056	Affx-12929224	A	G	G	0.36385	0.00720819	0.00345726	0.0370762
1	6587642	Affx-65586679	G	A	A	0.0326753	-0.0174499	0.00933623	0.0616173
1	6589543	Affx-12942946	G	A	A	0.0911746	-0.00445216	0.00576104	0.439638
1	6591033	Affx-12945491	G	A	A	0.389718	0.00138319	0.00340942	0.684966
1	6599445	Affx-12958065	G	A	A	0.407672	-0.000420591	0.00338497	0.901115
1	6616481	Affx-12982326	C	T	T	0.0291233	0.0101812	0.00990187	0.303851
1	6619788	Affx-12986766	C	T	T	0.153251	0.000564538	0.00461457	0.902631
1	6620517	Affx-65586965	G	T	T	0.026399	-0.00596874	0.0103692	0.564872
1	6623180	Affx-12991362	G	A	A	0.414075	0.000247625	0.00337697	0.941546
1	6630052	Affx-35305630	A	G	G	0.030388	0.0119718	0.00967304	0.21585
1	6639214	Affx-79216866	GTT	-	-	0.189214	-0.00082275	0.00424761	0.846413
1	6639267	Affx-13014465	C	T	T	0.0365181	-0.00529704	0.00887688	0.550693
1	6653054	Affx-13033522	C	T	T	0.181799	-0.00172328	0.00431148	0.689381
1	6665948	Affx-13052162	G	A	A	0.0156465	0.00471906	0.0134114	0.724936
1	6675204	Affx-13062735	A	C	C	0.414755	0.00082097	0.00337998	0.80809
1	6702635	Affx-13097669	A	G	G	0.029833	0.0128893	0.00976422	0.186818
1	6711427	Affx-65587733	A	G	G	0.0248598	0.00516493	0.0107957	0.63235
1	6717108	Affx-13121081	G	A	A	0.447274	0.00171296	0.00334161	0.608221
1	6730924	Affx-13139580	C	G	G	0.0360806	0.00800067	0.0089241	0.369974
1	6735170	Affx-13145845	C	T	T	0.10417	0.00614097	0.00544947	0.259789
1	6735964	Affx-13147094	C	A	A	0.0366051	0.0046368	0.00885345	0.600468
1	6737624	Affx-13149897	A	G	G	0.133738	0.00564608	0.00488522	0.247786
1	6738919	Affx-13151920	G	A	A	0.0247485	0.00469257	0.0106999	0.660979
1	6739868	Affx-13153431	C	T	T	0.0156095	0.00666701	0.0134106	0.619088
1	6740859	Affx-13155198	T	C	C	0.0246782	0.00369795	0.0107205	0.730138
1	6747995	Affx-65588038	C	T	T	0.0188748	0.0259258	0.0122054	0.0336603
1	6749366	Affx-13167748	C	T	T	0.218281	-0.00226925	0.0040202	0.57244
1	6755848	Affx-75583421	-	TA	TA	0.0240832	0.00501483	0.0108574	0.644167
1	6766275	Affx-13194061	G	T	T	0.0573894	-0.0045388	0.00714639	0.525353
1	6767387	Affx-13196059	G	A	A	0.0132227	-0.0104834	0.0145767	0.472024
1	6768230	Affx-13197754	G	A	A	0.22022	-0.00256523	0.00401015	0.522378
1	6768548	Affx-13198302	G	A	A	0.103377	0.00441676	0.0054577	0.41836
1	6769522	Affx-13199784	A	C	C	0.349291	8.12167e-05	0.0034916	0.981442
1	6778457	Affx-35305756	A	G	G	0.0241938	0.00260715	0.0108308	0.809775
1	6795722	Affx-78215752	-	T	T	0.0291729	-0.000480727	0.00988437	0.96121
1	6803282	Affx-13266433	G	A	A	0.26369	-0.00238638	0.00377364	0.527138
1	6813872	Affx-13285623	T	C	C	0.0608298	0.00376512	0.00696447	0.588771
1	6861271	Affx-13376824	A	G	G	0.0606569	-0.00266735	0.00697514	0.702158
1	6874873	Affx-13403162	C	T	T	0.0994668	0.000466861	0.00556309	0.933119
1	6877808	Affx-65589001	A	C	C	0.0176454	0.020118	0.0126353	0.111341
1	6883402	Affx-13417649	C	T	T	0.0292752	-0.000700543	0.0098536	0.943322
1	6892067	Affx-13431633	T	G	G	0.0455648	0.00275935	0.00796795	0.729113
1	6892786	Affx-13432852	T	C	C	0.0297367	-0.000989999	0.0097765	0.919342
1	6900136	Affx-13444791	G	A	A	0.318141	-0.00103622	0.00358085	0.772292
1	6901559	Affx-65589188	G	A	A	0.0333544	-0.0109499	0.0092634	0.237181
1	6903895	Affx-65589206	T	G	G	0.0139279	0.00942604	0.0141903	0.506525
1	6908948	Affx-13456285	C	T	T	0.0175669	-0.00471038	0.0126608	0.70986
1	6916088	Affx-13458077	G	T	T	0.0255255	-0.0015001	0.0105402	0.886826
1	6917140	Affx-13458327	A	C	C	0.353614	0.000981025	0.00348075	0.778064
1	6922472	Affx-65589382	A	G	G	0.010283	-0.0202359	0.0164608	0.218946
1	6925434	Affx-65589402	C	G	G	0.011004	-0.0119027	0.0159312	0.454988
1	6935158	Affx-13463314	C	T	T	0.133245	0.00694271	0.00490014	0.156531
1	6944035	Affx-13465877	C	T	T	0.395798	0.00230849	0.00340623	0.497947
1	6951548	Affx-13467842	C	T	T	0.0101644	0.0146554	0.0165639	0.376279
1	6955045	Affx-13468685	C	T	T	0.176086	0.00988495	0.00437592	0.0238882
1	6955284	Affx-13468745	T	C	C	0.100891	-0.00176014	0.00551417	0.749573
1	6955771	Affx-35305900	G	A	A	0.035983	0.00244035	0.00892707	0.784573
1	6957991	Affx-65589648	C	T	T	0.0192232	-0.00508386	0.0121318	0.675179
1	6959553	Affx-13469860	A	G	G	0.27419	-0.00747032	0.00373223	0.0453323
1	6961416	Affx-13470415	A	G	G	0.340217	0.00690077	0.00352036	0.0499683
1	6969762	Affx-13472679	G	A	A	0.151504	0.00193012	0.0046455	0.67779
1	6971281	Affx-13473105	G	A	A	0.0115457	-0.0297975	0.0155495	0.0553285
1	6976742	Affx-13474561	A	G	G	0.276424	0.00489823	0.00372547	0.18858
1	6977821	Affx-13474827	G	T	T	0.161432	-0.0115223	0.00452776	0.0109345
1	6981115	Affx-13475698	A	G	G	0.418351	0.00486779	0.00337293	0.148969
1	6982697	Affx-13476117	A	G	G	0.387367	0.00208001	0.00341858	0.542895
1	6994964	Affx-13479665	C	T	T	0.0959937	0.0013073	0.005617	0.815963
1	6996478	Affx-13480026	T	C	C	0.222354	0.00174176	0.00399864	0.663137
1	7002366	Affx-13481492	C	T	T	0.31794	0.00179596	0.0035679	0.614709
1	7003704	Affx-65590015	T	C	C	0.0199159	0.011421	0.0118898	0.336766
1	7012490	Affx-13484251	T	C	C	0.0901784	0.0112377	0.0058052	0.0528931
1	7016124	Affx-13485142	G	A	A	0.285551	0.000931665	0.00369281	0.800816
1	7017158	Affx-13485417	C	T	T	0.0321088	0.0123642	0.00943377	0.189983
1	7019094	Affx-65590145	C	T	T	0.0253908	-0.0139827	0.0105705	0.185901
1	7019546	Affx-13485737	G	A	A	0.0453397	0.0105348	0.00798245	0.186923
1	7032722	Affx-13487108	T	G	G	0.333485	0.00692988	0.00353237	0.049785
1	7035466	Affx-13487480	G	A	A	0.0388582	-0.00125475	0.0085918	0.88389
1	7036640	Affx-13487609	C	T	T	0.2516	0.00376354	0.00383615	0.326558
1	7041605	Affx-13488086	T	C	C	0.0123321	0.000672533	0.0150466	0.964349
1	7045875	Affx-13488497	G	A	A	0.1945	0.00421906	0.00420765	0.316001
1	7047318	Affx-65590346	G	T	T	0.0200128	0.00799801	0.0118907	0.501186
1	7048580	Affx-13488838	C	T	T	0.0244258	0.00896925	0.0107615	0.404588
1	7051319	Affx-13489117	C	T	T	0.0225424	-0.00770171	0.0112027	0.491776
1	7053052	Affx-13489307	C	G	G	0.458029	-0.00897123	0.0033379	0.00719556
1	7056951	Affx-13489676	G	A	A	0.339311	-0.0112353	0.00351394	0.00138715
1	7060704	Affx-77413497	T	-	-	0.196137	0.00344479	0.00419739	0.411819
1	7061153	Affx-75810270	TG	-	-	0.0132368	0.0134661	0.014544	0.354508
1	7070768	Affx-13491054	G	T	T	0.194215	0.00243418	0.00420789	0.562941
1	7075654	Affx-13491544	T	G	G	0.0753099	0.00585179	0.00630142	0.353074
1	7085357	Affx-13492550	A	G	G	0.240544	0.0020875	0.00388583	0.591124
1	7085845	Affx-65590655	G	A	A	0.0344581	0.00280019	0.00913515	0.759202
1	7085920	Affx-65590657	A	G	G	0.0327861	0.00588433	0.00933005	0.528247
1	7089431	Affx-13493100	C	T	T	0.0168973	0.00263524	0.0128976	0.838103
1	7089777	Affx-13493139	C	T	T	0.348323	0.00540457	0.00349506	0.122023
1	7090065	Affx-13493171	G	A	A	0.0214376	0.00476941	0.0114841	0.677918
1	7090467	Affx-13493217	A	G	G	0.341073	0.000826318	0.00350921	0.813843
1	7090517	Affx-13493221	C	T	T	0.25424	-0.00933613	0.00382872	0.0147514
1	7091419	Affx-13493306	T	C	C	0.0141412	0.0207332	0.0140944	0.141286
1	7095242	Affx-13493858	C	T	T	0.258973	-0.00830038	0.00380057	0.0289648
1	7096229	Affx-13493998	C	T	T	0.0667951	-0.00580137	0.00666724	0.38423
1	7101695	Affx-13494686	G	A	A	0.0482344	-0.000796274	0.00776225	0.918294
1	7101960	Affx-13494722	G	A	A	0.0210327	0.00600413	0.0115841	0.604243
1	7104455	Affx-13495113	T	C	C	0.0520465	0.0087791	0.00748929	0.241111
1	7107956	Affx-13495563	G	T	T	0.0410787	0.00817666	0.00838449	0.329456
1	7110219	Affx-13495810	G	A	A	0.251361	0.00574386	0.00384262	0.134974
1	7110279	Affx-13495817	C	T	T	0.0254087	-0.00656826	0.0105932	0.53523
1	7117509	Affx-13496875	A	G	G	0.330543	0.00781248	0.00354083	0.0273575
1	7117753	Affx-13497362	T	C	C	0.169246	-0.00361959	0.00443837	0.414774
1	7118071	Affx-13497948	A	G	G	0.208517	-0.00536367	0.00409405	0.190159
1	7122305	Affx-65590988	C	T	T	0.0245194	-0.0103677	0.0107421	0.334472
1	7125255	Affx-13508310	A	G	G	0.197948	-0.00362945	0.00417769	0.384974
1	7130746	Affx-13516853	A	G	G	0.100918	0.00213162	0.00553732	0.700272
1	7136065	Affx-13524981	A	G	G	0.315324	-0.00509661	0.00358015	0.154571
1	7136095	Affx-78768779	-	T	T	0.0155209	-0.00535243	0.013441	0.69047
1	7137122	Affx-13526459	C	T	T	0.170787	-0.00608598	0.00442657	0.169172
1	7140300	Affx-65591168	T	C	C	0.0192275	0.0117867	0.0121233	0.330936
1	7142130	Affx-13534879	T	C	C	0.407447	-0.00383617	0.00338239	0.25673
1	7149275	Affx-13546894	A	G	G	0.457681	-0.00224348	0.00334273	0.502124
1	7151065	Affx-35306131	T	C	C	0.0245136	-0.0115875	0.0107534	0.281228
1	7152277	Affx-13551620	A	G	G	0.367439	0.00300918	0.00345188	0.383344
[truncated: 449,923+ more rows]
