# Supplementary material for: The Taiwan Precision Medicine Initiative provides a cohort for large-scale studies
Source: Nature. 2025 Oct 15;648(8092):117–27. doi: 10.1038/s41586-025-09680-x (PMC12675286; doi:10.1038/s41586-025-09680-x)
Supplement: Supplementary file 4 — See Supplementary Information for descriptions. [file 41586_2025_9680_MOESM4_ESM.zip › Supplemental Data 15.xlsx]

## Sheet: 工作表1
Supplemental Data 15. Sensitivity analyses considering different SBP cutoffs for a GWAS of Essential Hypertension–Essential Hypertension: Definition 2 (EHT defined by the ICD10-code I10, SBP >=130 mmHg, or DBP >=80 mmHg; 70,884 cases and 149,639 controls)
#CHROM	POS	ID	REF	ALT	A1	A1_CASE_FREQ	A1_CTRL_FREQ	OR	LOG(OR)_SE	P
1	794577	Affx-35298041	T	C	C	0.0225152	0.0229421	0.985522	0.0354283	0.680605
1	830070	Affx-65537670	T	G	G	0.0218131	0.0215973	1.00543	0.0359857	0.880461
1	835427	Affx-65537720	C	G	G	0.021854	0.02336	0.926111	0.0354222	0.0302311
1	843942	Affx-14295684	A	G	G	0.0978223	0.0986438	0.997531	0.0177797	0.889423
1	846320	Affx-14328868	G	A	A	0.0189285	0.0194371	0.961315	0.0385463	0.306057
1	857263	Affx-35298138	A	G	G	0.0219322	0.0211646	1.03621	0.0364764	0.329458
1	858542	Affx-65537966	G	C	C	0.0555556	0.0563465	0.99704	0.0230281	0.897577
1	898883	Affx-14698922	C	T	T	0.0233406	0.0241528	0.956749	0.0345688	0.200888
1	900119	Affx-14715887	A	G	G	0.146505	0.146231	1.00272	0.014922	0.855526
1	902949	Affx-76087951	-	C	C	0.112044	0.111072	1.00645	0.0167475	0.700865
1	904081	Affx-14771766	T	C	C	0.0244426	0.0251015	0.9685	0.0339014	0.345107
1	915818	Affx-65538420	G	A	A	0.0106325	0.0111134	0.954579	0.0508311	0.36046
1	918574	Affx-14964474	A	C	C	0.349701	0.352874	0.992317	0.011065	0.485761
1	920394	Affx-14989648	G	A	A	0.108183	0.109413	0.987578	0.0169572	0.461032
1	921057	Affx-77770378	G	-	-	0.043053	0.0436777	0.980394	0.0260626	0.447409
1	922769	Affx-15023304	C	T	T	0.103762	0.104693	0.98553	0.0173138	0.399866
1	926348	Affx-65538506	C	T	T	0.0161081	0.0150469	1.10286	0.0426265	0.0216277
1	927003	Affx-15081543	T	C	C	0.446857	0.447206	0.981307	0.0106461	0.0763144
1	929109	Affx-15113296	C	T	T	0.0171307	0.0161456	1.04374	0.0412832	0.299694
1	929377	Affx-15117073	A	G	G	0.0756656	0.0757632	0.98954	0.0199407	0.597989
1	929558	Affx-35292222	A	G	G	0.497796	0.498196	0.981022	0.0105537	0.0694414
1	931513	Affx-15149611	T	C	C	0.321089	0.317867	1.02501	0.0113194	0.029112
1	932255	Affx-15159653	C	T	T	0.0609813	0.0615397	0.998064	0.0219116	0.929524
1	933923	Affx-15182110	C	T	T	0.0606529	0.061257	0.9962	0.0219734	0.862459
1	939547	Affx-15267432	A	G	G	0.154898	0.153141	1.01504	0.0147025	0.310066
1	946247	Affx-15368355	A	G	G	0.334689	0.339388	0.985795	0.0111495	0.199437
1	949955	Affx-15427966	G	A	A	0.0417674	0.0396616	1.02937	0.0265776	0.276154
1	951408	Affx-15442762	A	G	G	0.26925	0.272556	0.985003	0.0118738	0.203151
1	953259	Affx-15447216	C	T	T	0.0959384	0.0977474	0.976759	0.0178383	0.187413
1	955669	Affx-35298422	C	T	T	0.0174704	0.0178463	0.988303	0.040218	0.769861
1	959193	Affx-15462334	A	G	G	0.265661	0.268998	0.986374	0.0119314	0.250204
1	962358	Affx-15470699	C	T	T	0.0909416	0.0933648	0.979305	0.0182086	0.250769
1	965350	Affx-15479012	A	G	G	0.268006	0.27116	0.990262	0.0119036	0.411029
1	966521	Affx-65538976	C	T	T	0.013776	0.0128579	1.08087	0.046041	0.0911911
1	972160	Affx-65539022	T	C	C	0.0271057	0.0265476	1.00597	0.0327281	0.855748
1	973983	Affx-15501904	A	C	C	0.0857055	0.0860428	1.01175	0.0189134	0.536676
1	975721	Affx-15505370	C	T	T	0.123267	0.1215	1.02266	0.0160517	0.162825
1	981169	Affx-15511792	G	A	A	0.143093	0.146782	0.962827	0.0149716	0.0113983
1	983193	Affx-15513987	G	A	A	0.196378	0.199655	0.976595	0.0132479	0.0738301
1	983747	Affx-15514681	T	C	C	0.146972	0.150414	0.968193	0.014811	0.0290802
1	985353	Affx-15525072	C	T	T	0.039157	0.0401255	0.998217	0.0271053	0.947503
1	993679	Affx-65539236	G	A	A	0.0250285	0.0264791	0.95037	0.0335077	0.128718
1	994997	Affx-15665383	C	T	T	0.133169	0.135868	0.972507	0.0154292	0.0707862
1	995857	Affx-65539260	G	A	A	0.0172794	0.0171521	1.00015	0.0405829	0.997144
1	1005429	Affx-75607812	-	A	A	0.176946	0.181424	0.967426	0.0137617	0.0161105
1	1008239	Affx-65539350	C	T	T	0.0422923	0.0430783	0.991148	0.0260441	0.732803
1	1011654	Affx-15835372	A	G	G	0.0595381	0.0595025	1.00813	0.0222766	0.716227
1	1013312	Affx-15858478	A	G	G	0.0807858	0.0805656	1.01472	0.0193364	0.449778
1	1014545	Affx-15875478	T	C	C	0.0224787	0.0224157	1.02172	0.0355105	0.545141
1	1023525	Affx-15999127	A	G	G	0.197649	0.199936	0.974337	0.0132197	0.0492236
1	1024129	Affx-16008466	T	G	G	0.100855	0.10065	1.00831	0.0175464	0.637156
1	1026219	Affx-16039008	C	T	T	0.0876776	0.0873891	0.991282	0.0186244	0.638231
1	1042666	Affx-16246638	C	T	T	0.0250701	0.0251815	1.00935	0.0336646	0.782094
1	1043594	Affx-35298542	G	A	A	0.0359066	0.0359203	0.987513	0.0283516	0.657628
1	1050080	Affx-16266515	T	C	C	0.407295	0.403921	1.03375	0.0107215	0.00196227
1	1063015	Affx-16299640	G	A	A	0.1132	0.116028	0.972345	0.0165379	0.0899298
1	1063121	Affx-16299895	G	C	C	0.0828198	0.0823297	0.992662	0.0191551	0.700616
1	1063789	Affx-65539840	G	A	A	0.0248832	0.0241513	1.06181	0.0341859	0.0793555
1	1067054	Affx-16311137	T	C	C	0.374596	0.374337	1.0075	0.0109168	0.493471
1	1068249	Affx-16313896	T	C	C	0.114357	0.117118	0.973354	0.0164625	0.100892
1	1070426	Affx-16319772	C	T	T	0.114143	0.114641	0.992853	0.0165743	0.665186
1	1086774	Affx-35298612	A	G	G	0.011634	0.0115905	1.00285	0.0492124	0.953915
1	1089921	Affx-3949695	C	T	T	0.266776	0.269867	0.969632	0.0118901	0.00949616
1	1095185	Affx-3957288	C	T	T	0.195274	0.200104	0.967009	0.0132643	0.0114332
1	1101667	Affx-3966524	C	T	T	0.0196614	0.0191668	1.01546	0.0381879	0.687908
1	1104985	Affx-65540147	G	A	A	0.0245677	0.0242076	1.02674	0.0344986	0.444262
1	1105038	Affx-3970913	C	T	T	0.022283	0.0220998	1.00656	0.0356932	0.854586
1	1110491	Affx-3978604	C	T	T	0.250493	0.25028	1.01075	0.0121985	0.380777
1	1113609	Affx-3979905	A	G	G	0.214183	0.218602	0.968346	0.0128297	0.012172
1	1118484	Affx-35298659	C	T	T	0.0410803	0.0397528	1.0166	0.0267367	0.538063
1	1119609	Affx-78078677	AG	-	-	0.0356156	0.0365376	0.966755	0.0282853	0.231963
1	1127258	Affx-3997870	A	C	C	0.471777	0.474915	0.983247	0.0105897	0.110625
1	1129422	Affx-4001009	C	T	T	0.440723	0.447173	0.97397	0.0106349	0.0131381
1	1129916	Affx-4001730	C	T	T	0.407504	0.413059	0.975959	0.0107271	0.0232944
1	1133290	Affx-76783911	-	T	T	0.479524	0.481631	0.986027	0.0105773	0.183406
1	1142758	Affx-4019048	G	A	A	0.174299	0.17441	1.00954	0.0139365	0.495484
1	1157183	Affx-4036344	G	T	T	0.311523	0.311569	1.00914	0.0113824	0.423948
1	1161557	Affx-65540628	C	T	T	0.0108281	0.0116695	0.893589	0.0498539	0.0240222
1	1161907	Affx-4042000	C	T	T	0.436851	0.438939	0.984477	0.0106371	0.141361
1	1164057	Affx-4044048	G	A	A	0.0370525	0.0368607	1.02241	0.0279088	0.427037
1	1164837	Affx-4044940	T	C	C	0.414782	0.416833	0.986293	0.0107283	0.198261
1	1165319	Affx-35298750	G	A	A	0.0263026	0.0267857	0.968907	0.0327079	0.334183
1	1170341	Affx-4051679	C	T	T	0.111944	0.112664	0.987566	0.0166931	0.453536
1	1173257	Affx-4055225	G	A	A	0.0343837	0.0346337	0.980548	0.0287778	0.494869
1	1173545	Affx-35298766	G	A	A	0.0193307	0.0189762	1.07515	0.0383452	0.0587986
1	1174402	Affx-4056453	G	A	A	0.113724	0.112916	1.02228	0.0167048	0.187165
1	1174639	Affx-4056700	A	G	G	0.0948248	0.0975623	0.971087	0.0179017	0.101231
1	1177602	Affx-4098748	C	T	T	0.176102	0.175493	1.00744	0.0138632	0.59286
1	1182018	Affx-4160913	G	A	A	0.0994459	0.0993757	1.0052	0.0177059	0.769732
1	1185241	Affx-4204420	T	C	C	0.0220568	0.0209793	1.05011	0.0363416	0.178508
1	1188877	Affx-4254082	G	A	A	0.416613	0.419573	0.989227	0.0106871	0.310803
1	1189840	Affx-4267650	C	T	T	0.149794	0.15088	1.00103	0.0147495	0.944578
1	1198550	Affx-4392784	A	G	G	0.100861	0.103394	0.975454	0.0176054	0.158055
1	1204185	Affx-4472147	G	A	A	0.0439481	0.0442205	0.991594	0.0257832	0.743368
1	1211330	Affx-4549951	G	A	A	0.0205327	0.0201449	0.989066	0.0371901	0.767515
1	1215068	Affx-4558993	T	C	C	0.149574	0.150654	0.999042	0.014729	0.94809
1	1217251	Affx-4564106	C	A	A	0.244701	0.24778	0.990066	0.0122177	0.413856
1	1220377	Affx-4571282	C	T	T	0.289278	0.286203	1.02144	0.0116986	0.0697975
1	1220909	Affx-4572482	G	A	A	0.0431944	0.0439316	0.985141	0.0258658	0.562739
1	1223644	Affx-4578180	C	T	T	0.171029	0.172168	0.995715	0.0140021	0.75908
1	1234001	Affx-4601500	C	T	T	0.0255316	0.0261499	1.00494	0.0332461	0.882086
1	1236037	Affx-4606662	T	C	C	0.0161989	0.0153529	1.07438	0.0423879	0.0905464
1	1243102	Affx-4623851	A	G	G	0.176896	0.177671	0.999398	0.0137945	0.965156
1	1254681	Affx-4652232	A	G	G	0.0819863	0.0836772	0.9881	0.0191921	0.532795
1	1263281	Affx-4673636	C	T	T	0.012701	0.0126134	1.01139	0.0470873	0.809965
1	1280815	Affx-4719853	A	C	C	0.412477	0.412149	1.00615	0.0107268	0.567574
1	1281678	Affx-4722444	G	A	A	0.0162135	0.0168006	0.958579	0.0411373	0.303782
1	1288149	Affx-4741058	G	C	C	0.12871	0.129247	1.00058	0.0157264	0.970453
1	1290968	Affx-4745962	G	C	C	0.19823	0.198603	1.00677	0.0132638	0.610866
1	1296939	Affx-4756378	G	A	A	0.188447	0.188558	0.998372	0.0134853	0.903815
1	1298561	Affx-4758937	C	T	T	0.222652	0.222203	1.01004	0.0127161	0.432177
1	1312114	Affx-4781328	T	C	C	0.0153846	0.0149692	1.0486	0.0435451	0.275787
1	1315891	Affx-65541938	T	G	G	0.0152908	0.0151002	0.995867	0.0430529	0.923373
1	1317485	Affx-4789873	C	A	A	0.0447711	0.0442356	1.01153	0.0255478	0.653716
1	1318875	Affx-4792169	G	A	A	0.107517	0.107958	0.996485	0.0171016	0.836883
1	1319056	Affx-4792374	G	A	A	0.188482	0.188476	0.997208	0.0134709	0.835564
1	1334052	Affx-52109822	C	A	A	0.0145759	0.0147929	1.00491	0.0436965	0.910837
1	1337478	Affx-65542200	C	T	T	0.0420136	0.0416356	0.998412	0.0264013	0.951995
1	1357963	Affx-4852220	T	C	C	0.108071	0.108671	0.994017	0.0170426	0.724752
1	1359888	Affx-65542433	G	A	A	0.0259014	0.0258379	1.00417	0.0333047	0.900479
1	1364357	Affx-4860994	C	A	A	0.196505	0.196145	1.00175	0.0132984	0.895391
1	1366008	Affx-4863001	G	A	A	0.198317	0.197749	1.0024	0.013252	0.856728
1	1377092	Affx-4878323	G	A	A	0.0276908	0.0275856	0.991121	0.0321903	0.78174
1	1385710	Affx-65542706	C	T	T	0.0798198	0.0794225	1.00648	0.0194779	0.74017
1	1386862	Affx-76446284	TGAG	-	-	0.0795834	0.079345	1.00365	0.0194973	0.851731
1	1387764	Affx-52345988	CT	-	-	0.0158278	0.0153198	1.05101	0.0429216	0.246368
1	1401298	Affx-4910062	G	A	A	0.0509105	0.0528706	0.968391	0.0238633	0.178308
1	1401954	Affx-4910867	T	G	G	0.107533	0.106708	1.01572	0.0171704	0.363581
1	1413898	Affx-4927237	T	C	C	0.0903866	0.0898487	1.00851	0.0183852	0.644973
1	1414968	Affx-65543055	A	G	G	0.0192984	0.0204994	0.94727	0.0376229	0.149908
1	1422612	Affx-4940344	C	T	T	0.0732493	0.0733774	1.00351	0.0202346	0.862513
1	1425135	Affx-4944313	T	C	C	0.102383	0.102921	1.00174	0.0173976	0.920497
1	1431656	Affx-4955571	A	G	G	0.12392	0.123762	1.00571	0.0159814	0.721525
1	1440567	Affx-4968660	T	G	G	0.136997	0.135337	1.01775	0.0153558	0.251772
1	1442155	Affx-65543339	G	A	A	0.133174	0.131636	1.01295	0.0155086	0.4067
1	1456945	Affx-65543499	G	A	A	0.0194336	0.0200687	0.940865	0.0381149	0.109762
1	1460858	Affx-65543556	G	T	T	0.487951	0.489778	0.987318	0.010595	0.228331
1	1474842	Affx-65543744	G	C	C	0.017402	0.0178299	0.989136	0.0403505	0.786603
1	1489916	Affx-5043891	T	C	C	0.37434	0.374924	1.01016	0.0109142	0.354132
1	1490122	Affx-5046451	A	G	G	0.483643	0.486209	0.984258	0.0105729	0.133421
1	1495588	Affx-52110196	A	T	T	0.0112993	0.0109407	1.07926	0.0501207	0.128069
1	1507325	Affx-65544185	A	C	C	0.0833494	0.0843106	0.976547	0.0189333	0.210023
1	1516000	Affx-5160832	C	T	T	0.476437	0.47822	0.995319	0.0105749	0.657233
1	1527386	Affx-5189512	C	T	T	0.393748	0.394814	0.997641	0.0108079	0.827038
1	1527610	Affx-5190052	C	T	T	0.046397	0.047538	0.999551	0.025133	0.985756
1	1537805	Affx-5216121	T	G	G	0.0316929	0.0308439	1.01336	0.0302362	0.66067
1	1542773	Affx-5231174	C	T	T	0.121486	0.118094	1.01721	0.0161959	0.292177
1	1547458	Affx-5248116	A	G	G	0.0262715	0.0255605	1.03034	0.0332149	0.368208
1	1551523	Affx-5260885	T	C	C	0.480106	0.481938	0.994765	0.0105654	0.619334
1	1554326	Affx-65544654	G	A	A	0.402144	0.403383	1.00406	0.0107914	0.707253
1	1556887	Affx-5275049	A	G	G	0.0642077	0.0658803	0.976681	0.0214565	0.271484
1	1559529	Affx-5283370	G	A	A	0.0548963	0.0544703	1.01304	0.0231783	0.576303
1	1560919	Affx-5286936	G	A	A	0.0207963	0.0205962	1.03912	0.036955	0.299023
1	1571686	Affx-5318569	G	C	C	0.0313992	0.0314934	0.966748	0.030141	0.261876
1	1572951	Affx-5321729	A	G	G	0.0277064	0.0270761	1.02551	0.0323164	0.435705
1	1573776	Affx-5324016	A	G	G	0.480707	0.482304	0.995473	0.0105764	0.667897
1	1575344	Affx-5327748	C	T	T	0.0825423	0.0824935	1.0027	0.0191773	0.888303
1	1582436	Affx-65544908	C	T	T	0.0465489	0.0452391	1.05598	0.0252676	0.0311021
1	1583061	Affx-5353255	C	T	T	0.0343096	0.0335003	1.02643	0.0291904	0.371486
1	1583688	Affx-5354053	A	C	C	0.163319	0.16243	1.02047	0.0142636	0.155468
1	1586215	Affx-5360484	A	G	G	0.205576	0.204445	0.997541	0.0130747	0.850655
1	1588701	Affx-5368094	C	T	T	0.240183	0.238884	1.01004	0.012385	0.419991
1	1594570	Affx-5380305	A	G	G	0.182992	0.184446	0.999901	0.013656	0.994213
1	1594820	Affx-5380608	C	T	T	0.249971	0.248477	1.00571	0.0122048	0.641078
1	1598343	Affx-5385438	G	T	T	0.0580711	0.0566721	1.02783	0.0226485	0.225541
1	1598377	Affx-5385475	C	T	T	0.0465319	0.0456107	1.00909	0.0251729	0.719177
1	1600379	Affx-5388065	C	T	T	0.0671379	0.0676917	1.01541	0.0211221	0.468965
1	1601292	Affx-65545113	G	A	A	0.0308324	0.0311271	1.00461	0.0305308	0.88028
1	1604202	Affx-5393041	G	A	A	0.144124	0.14616	0.998232	0.0150202	0.906209
1	1610861	Affx-65545179	G	C	C	0.0222779	0.0222128	0.982074	0.0357112	0.612487
1	1610924	Affx-5401734	C	T	T	0.0748937	0.0763585	0.98146	0.019941	0.348014
1	1612186	Affx-5403281	G	A	A	0.27597	0.279094	0.979817	0.0117498	0.0826845
1	1615322	Affx-5407766	A	G	G	0.187456	0.188772	1.00219	0.0135591	0.871918
1	1620338	Affx-5415131	G	A	A	0.22874	0.227043	1.00815	0.0125737	0.5185
1	1625992	Affx-5435121	G	A	A	0.0138462	0.0137463	0.996083	0.0453228	0.930994
1	1654188	Affx-5501293	T	G	G	0.43948	0.443356	0.98505	0.0106586	0.157604
1	1669665	Affx-5540296	G	A	A	0.0380167	0.0385529	0.998538	0.0273917	0.957413
1	1671342	Affx-5544346	T	C	C	0.0542181	0.0534292	1.0093	0.0234008	0.692434
1	1671724	Affx-5545235	C	T	T	0.316603	0.311917	1.0166	0.0113802	0.148092
1	1671995	Affx-5545767	G	T	T	0.202184	0.202799	0.996784	0.0131431	0.806388
1	1677936	Affx-65545559	G	A	A	0.0115003	0.0113037	1.02826	0.0496046	0.574189
1	1678941	Affx-5564383	C	T	T	0.0724311	0.072899	0.98139	0.0201741	0.351773
1	1679100	Affx-5564799	G	A	A	0.436438	0.437292	0.988613	0.0105931	0.279663
1	1681101	Affx-5569635	C	T	T	0.352905	0.350407	1.00414	0.0110916	0.709491
1	1681164	Affx-5569835	A	G	G	0.481767	0.476267	1.01751	0.0105599	0.100218
1	1688102	Affx-5587085	G	A	A	0.36361	0.361532	1.01291	0.0109563	0.241588
1	1688328	Affx-5587542	C	T	T	0.171227	0.171619	1.00322	0.0139683	0.81774
1	1742789	Affx-65546017	A	G	G	0.0211686	0.0216252	0.988006	0.036628	0.741827
1	1754483	Affx-77184615	CCCTGGGACCGAAGTCGCCCCA	-	-	0.345601	0.349671	0.982899	0.0111007	0.120222
1	1757074	Affx-5758045	G	T	T	0.261882	0.256358	1.03711	0.0120527	0.00250181
1	1757786	Affx-5760215	C	T	T	0.0343177	0.0339895	1.01962	0.0290674	0.503924
1	1760559	Affx-5768022	G	A	A	0.0286522	0.0281677	1.01538	0.0318308	0.631658
1	1777362	Affx-5814764	A	G	G	0.477099	0.481216	0.982753	0.010563	0.0995584
1	1779950	Affx-5821475	A	G	G	0.0222605	0.0219308	0.991762	0.0356632	0.816573
1	1791146	Affx-5851400	C	A	A	0.0390231	0.0396227	0.996358	0.0270882	0.892863
1	1791592	Affx-5852453	G	A	A	0.475871	0.479819	0.983112	0.010555	0.106599
1	1815255	Affx-5906282	G	T	T	0.214971	0.210844	1.02916	0.0129221	0.026108
1	1832488	Affx-77403293	GAGA	-	-	0.0463137	0.0457747	1.00914	0.025125	0.717386
1	1843736	Affx-5973740	G	A	A	0.125526	0.12439	1.01689	0.0159463	0.293453
1	1847791	Affx-5983227	G	A	A	0.0166412	0.0164348	1.02425	0.0412385	0.561207
1	1857246	Affx-77575601	-	AA	AA	0.216241	0.211794	1.0304	0.0128905	0.0201744
1	1862253	Affx-6021159	A	G	G	0.0582069	0.0577586	0.990207	0.0225434	0.662433
1	1875121	Affx-6054239	G	A	A	0.0564572	0.0570267	0.976014	0.0227	0.284838
1	1878215	Affx-6061971	C	A	A	0.085084	0.0848044	0.998376	0.0188958	0.931444
1	1881007	Affx-76041776	GA	-	-	0.137775	0.138935	0.987711	0.0152676	0.417997
1	1881249	Affx-6069124	G	A	A	0.478552	0.47441	1.01966	0.010585	0.0659234
1	1883470	Affx-6074678	A	G	G	0.0106373	0.01015	1.0334	0.0518407	0.526278
1	1898043	Affx-6113761	T	C	C	0.178137	0.177033	1.01185	0.0138371	0.394731
1	1903309	Affx-6126524	A	G	G	0.145959	0.147985	0.979299	0.0148801	0.159791
1	1913410	Affx-6151245	G	A	A	0.0122589	0.0118977	1.08404	0.0483684	0.0952668
1	1914918	Affx-6154743	G	A	A	0.478864	0.479067	0.997244	0.0105795	0.794201
1	1915143	Affx-6155321	G	A	A	0.184108	0.184235	0.999704	0.013658	0.982684
1	1916133	Affx-35299506	T	C	C	0.0500822	0.0488655	1.03273	0.0246093	0.190638
1	1919475	Affx-6165296	A	G	G	0.188811	0.185836	1.0233	0.0135324	0.0887587
1	1921045	Affx-6168814	A	G	G	0.336568	0.336559	1.00101	0.0111617	0.92824
1	1921955	Affx-6170868	T	C	C	0.188144	0.185273	1.02231	0.0135533	0.103483
1	1935584	Affx-6202872	G	A	A	0.331794	0.334641	0.985274	0.0111989	0.185272
1	1943398	Affx-6223622	G	A	A	0.374524	0.371619	1.01237	0.0109441	0.261362
1	1949922	Affx-6242429	C	T	T	0.0989626	0.0983136	1.02287	0.0176188	0.199339
1	1954082	Affx-76407759	AT	-	-	0.0244657	0.0231434	1.03509	0.034488	0.317261
1	1955580	Affx-6257395	G	A	A	0.153745	0.153905	0.996076	0.0146476	0.788394
1	1956930	Affx-6261266	G	A	A	0.152665	0.152705	0.99838	0.0147028	0.912206
1	1957014	Affx-6261501	G	A	A	0.171675	0.17328	0.985295	0.0139577	0.288521
1	1959717	Affx-6269434	C	T	T	0.130072	0.131117	1.00259	0.0156357	0.868661
1	1960609	Affx-6271958	C	G	G	0.366709	0.365385	0.997019	0.0109056	0.784268
1	1961632	Affx-65547796	G	A	A	0.05884	0.0581813	1.00535	0.022489	0.812589
1	1966030	Affx-6284633	A	G	G	0.239832	0.240504	0.988169	0.0123324	0.334531
1	1969985	Affx-35299579	C	T	T	0.135174	0.134064	1.00631	0.0154466	0.684054
1	1970034	Affx-6294568	G	C	C	0.124734	0.12402	0.999899	0.0159457	0.994958
1	1970314	Affx-6295209	C	T	T	0.0736088	0.0733633	1.00165	0.0202754	0.935018
1	1973956	Affx-6303402	G	T	T	0.0725006	0.0727024	0.98783	0.020386	0.548082
1	1974046	Affx-6303672	C	T	T	0.0147264	0.0150709	0.992426	0.043494	0.861235
1	1976107	Affx-65547910	G	A	A	0.0209645	0.0212296	1.02189	0.036997	0.558342
1	1977765	Affx-6312937	A	G	G	0.334117	0.334701	0.99146	0.0111937	0.44358
1	1978797	Affx-6315389	T	C	C	0.333198	0.333776	0.991145	0.0111917	0.426779
1	1981144	Affx-6321603	T	G	G	0.219066	0.220089	0.991111	0.0127368	0.483282
1	1985148	Affx-6331747	G	T	T	0.332538	0.333305	0.990541	0.0112	0.396105
1	1985451	Affx-6332581	C	T	T	0.410108	0.411248	0.987723	0.0107214	0.249236
1	1989803	Affx-6343888	A	G	G	0.287052	0.28633	0.991843	0.0116646	0.482605
1	1990864	Affx-6346397	T	C	C	0.398157	0.395291	1.02083	0.0107666	0.0554797
1	1991761	Affx-6348278	C	T	T	0.341558	0.33677	1.02931	0.0111052	0.00927575
1	1992068	Affx-6348886	C	T	T	0.117364	0.115343	1.02215	0.0164567	0.183086
1	1994282	Affx-6354096	G	A	A	0.139705	0.137764	1.01705	0.0153048	0.269373
1	1999504	Affx-6366888	C	T	T	0.145223	0.143389	1.01722	0.015053	0.256598
1	2000742	Affx-6369892	G	C	C	0.254418	0.256924	0.98035	0.0120744	0.100253
1	2003208	Affx-6376385	G	C	C	0.420573	0.419561	1.00468	0.0106898	0.662516
1	2009834	Affx-6393824	C	T	T	0.408483	0.412571	0.980302	0.0107154	0.0633613
1	2010594	Affx-6395872	C	A	A	0.273585	0.271027	1.01661	0.0118655	0.165025
1	2015541	Affx-65548326	A	G	G	0.0175233	0.0170028	1.03021	0.0405054	0.462428
1	2021813	Affx-6424196	C	T	T	0.206909	0.205947	1.01162	0.0130493	0.375955
1	2033373	Affx-6453291	T	G	G	0.493752	0.497123	0.980583	0.0105508	0.0631059
1	2035177	Affx-6457661	G	A	A	0.218981	0.218332	1.00898	0.0128063	0.485118
1	2037520	Affx-6463059	A	G	G	0.255791	0.253945	1.01928	0.012111	0.114936
1	2038313	Affx-6464723	C	T	T	0.0179127	0.0170601	1.04338	0.040033	0.288814
1	2039412	Affx-6467497	A	C	C	0.0152084	0.0147617	1.06411	0.0436426	0.154515
1	2039950	Affx-6468918	G	C	C	0.278988	0.278512	0.988949	0.0117854	0.345729
1	2041023	Affx-6471946	T	C	C	0.0129863	0.0130127	1.01098	0.0467179	0.815131
1	2041664	Affx-35299698	C	A	A	0.0376844	0.0375311	1.01687	0.0278296	0.547638
1	2045959	Affx-35299707	G	A	A	0.0669241	0.0672491	1.00214	0.0210418	0.91901
1	2047625	Affx-6488822	C	T	T	0.242168	0.240806	1.00629	0.0123258	0.610836
1	2051982	Affx-6499089	C	T	T	0.169296	0.165836	1.0375	0.0141496	0.00927427
1	2052788	Affx-6501465	C	T	T	0.251014	0.253182	0.981267	0.0121511	0.119645
1	2054266	Affx-6505201	G	A	A	0.334788	0.339298	0.981375	0.0111317	0.0912268
1	2061187	Affx-6524088	A	G	G	0.144404	0.143013	1.00523	0.0150602	0.729133
1	2062671	Affx-6528525	A	G	G	0.0188404	0.0185879	1.00326	0.038959	0.93346
1	2067069	Affx-6540701	C	T	T	0.210904	0.207741	1.01944	0.0130088	0.138795
1	2068401	Affx-6544738	C	T	T	0.143719	0.141295	1.00875	0.0150925	0.563566
1	2072017	Affx-6554531	C	T	T	0.0834993	0.0829004	1.00249	0.0190573	0.896266
1	2080401	Affx-65548868	G	A	A	0.0184323	0.0182015	0.998312	0.0391588	0.965578
1	2082975	Affx-65548888	G	T	T	0.0161745	0.015463	1.02016	0.0420768	0.635165
1	2087631	Affx-6583230	G	A	A	0.137121	0.135827	0.998971	0.0154253	0.946778
1	2088904	Affx-6584659	C	T	T	0.0354201	0.0352699	0.996753	0.0285857	0.909424
1	2089712	Affx-6585606	C	T	T	0.0385366	0.0380478	1.00287	0.0274506	0.916852
1	2092625	Affx-6589423	T	C	C	0.380786	0.375613	1.01713	0.0108793	0.118545
1	2096339	Affx-65548995	C	A	A	0.0465568	0.0478833	0.962113	0.0248541	0.120187
1	2101935	Affx-6601872	A	G	G	0.0455205	0.0451674	1.00094	0.0253925	0.970439
1	2109716	Affx-6611721	T	C	C	0.466147	0.465208	1.00154	0.0105701	0.88461
1	2113523	Affx-6616599	C	T	T	0.0483662	0.0473472	1.01141	0.0245711	0.644336
1	2115098	Affx-6618503	G	A	A	0.123384	0.12148	1.0199	0.0161662	0.222795
1	2117290	Affx-6621373	A	G	G	0.342853	0.343558	0.992879	0.0111216	0.520482
1	2124676	Affx-6629624	A	G	G	0.0272042	0.0267329	1.01153	0.0327081	0.725924
1	2127182	Affx-35299846	C	T	T	0.077083	0.075824	1.02866	0.0198306	0.154197
1	2127922	Affx-6633970	G	A	A	0.0274131	0.026601	1.06601	0.0325483	0.0495427
1	2137733	Affx-6685223	C	T	T	0.177817	0.17989	0.983705	0.0137643	0.232643
1	2138242	Affx-6685859	T	C	C	0.41921	0.419797	0.99588	0.010676	0.698983
1	2146433	Affx-6695812	A	G	G	0.268921	0.270583	0.985873	0.0119003	0.231877
1	2146878	Affx-6696374	G	A	A	0.0446332	0.0445734	0.999858	0.0254872	0.995558
1	2153159	Affx-6704628	T	C	C	0.269194	0.270896	0.985727	0.0118986	0.226968
1	2153594	Affx-6705151	A	G	G	0.269038	0.270663	0.986185	0.0118968	0.242269
1	2158656	Affx-6711607	T	G	G	0.26767	0.26954	0.984835	0.0119189	0.199798
1	2164614	Affx-65549622	G	A	A	0.0171751	0.0165879	1.00456	0.0408589	0.911365
1	2179591	Affx-6750275	T	C	C	0.358018	0.358201	0.995283	0.0109938	0.667163
1	2182126	Affx-6785400	T	G	G	0.181566	0.183733	0.984694	0.0136487	0.258427
1	2184469	Affx-65549804	T	C	C	0.0166464	0.0164467	0.970701	0.0411439	0.469837
1	2188394	Affx-6868351	G	A	A	0.0572017	0.0577865	0.985412	0.022705	0.517489
1	2198541	Affx-65549900	C	T	T	0.0108179	0.0112367	0.955136	0.0502043	0.360558
1	2199655	Affx-7025683	C	T	T	0.0182336	0.0176845	1.04166	0.0396122	0.302821
1	2205929	Affx-7116936	T	C	C	0.36519	0.366664	0.991693	0.0109597	0.446605
1	2210292	Affx-65549965	G	A	A	0.0198841	0.0195123	1.02022	0.0379351	0.597796
1	2212668	Affx-7203327	G	A	A	0.0387949	0.0391851	0.978276	0.0272956	0.421021
1	2215527	Affx-7210732	T	C	C	0.143287	0.14221	1.01362	0.0151802	0.372737
1	2216986	Affx-65550018	C	T	T	0.0177398	0.0176065	0.982003	0.0399329	0.649272
1	2218878	Affx-65550029	G	A	A	0.0158071	0.0148035	1.05229	0.0426992	0.232599
1	2224487	Affx-65550075	G	A	A	0.0177214	0.017487	1.00368	0.0399997	0.926791
1	2233032	Affx-65550129	G	A	A	0.0191539	0.0186953	1.02664	0.038622	0.496102
1	2234182	Affx-7259204	C	T	T	0.171394	0.173461	0.982903	0.0139875	0.217614
1	2242065	Affx-7279089	T	C	C	0.201329	0.202997	0.996139	0.0131204	0.768141
1	2254781	Affx-7309918	C	T	T	0.146534	0.145279	1.00944	0.0149911	0.530642
1	2257558	Affx-76078395	-	CTT	CTT	0.0323544	0.0326884	0.99174	0.0297716	0.780563
1	2262750	Affx-7331763	T	G	G	0.0218041	0.0207418	1.07395	0.0366321	0.0514782
1	2271477	Affx-7353789	C	T	T	0.0216955	0.0206368	1.047	0.036499	0.208226
1	2272231	Affx-65550442	C	A	A	0.0167868	0.0164329	1.0309	0.0409141	0.456972
1	2274142	Affx-7360289	C	A	A	0.497778	0.498337	1.00533	0.0105514	0.614209
1	2276041	Affx-7365315	C	G	G	0.447431	0.447183	1.00101	0.0106019	0.924089
1	2276290	Affx-65550484	C	T	T	0.0405385	0.0391748	1.02896	0.0268369	0.28747
1	2284470	Affx-7388416	A	C	C	0.358041	0.359931	0.98136	0.0109831	0.0866821
1	2284929	Affx-7389521	G	T	T	0.394472	0.395348	1.00081	0.0107904	0.939889
1	2284952	Affx-7389586	A	G	G	0.0799102	0.0790182	1.02776	0.0194273	0.158751
1	2288631	Affx-7399544	T	A	A	0.109157	0.106901	1.04229	0.0170435	0.0150923
1	2290637	Affx-7405149	G	A	A	0.408614	0.407861	1.0136	0.0107467	0.208825
1	2292427	Affx-7410322	C	T	T	0.438552	0.444578	0.963442	0.0106689	0.000481677
1	2293703	Affx-7414039	T	C	C	0.0488476	0.049357	0.982503	0.0244683	0.470642
1	2297862	Affx-7424615	C	T	T	0.0717831	0.0723916	0.991465	0.0204767	0.675513
1	2298114	Affx-7425421	T	C	C	0.160483	0.155672	1.04044	0.0144336	0.0060191
1	2298478	Affx-7426333	C	T	T	0.092927	0.0940095	1.012	0.0181676	0.511341
1	2301087	Affx-7434335	G	T	T	0.0646329	0.0647725	0.980042	0.0214328	0.346913
1	2302522	Affx-7438885	G	A	A	0.0937916	0.0943122	1.01964	0.0180775	0.281929
1	2303580	Affx-7441419	T	C	C	0.0948519	0.0955653	1.01821	0.0180484	0.317397
1	2305258	Affx-7445339	G	A	A	0.146762	0.139298	1.06122	0.0149984	7.43444e-05
1	2314194	Affx-7466775	T	C	C	0.413345	0.407367	1.02609	0.0107609	0.0166773
1	2321888	Affx-7486208	C	T	T	0.125239	0.120818	1.04475	0.0160128	0.00626233
1	2323070	Affx-7489384	C	T	T	0.0463288	0.0468789	0.975085	0.0248977	0.31088
1	2323077	Affx-7489405	A	G	G	0.395418	0.396433	1.00576	0.0108282	0.595685
1	2324194	Affx-7491984	G	A	A	0.192333	0.192813	1.00314	0.0133983	0.81514
1	2324572	Affx-7492795	G	A	A	0.413873	0.411959	1.01879	0.0107496	0.0833408
1	2326256	Affx-7497105	G	A	A	0.219261	0.218356	1.01073	0.0127797	0.403649
1	2329738	Affx-7506485	C	T	T	0.256828	0.256487	1.00424	0.0121269	0.72703
1	2335858	Affx-7523911	C	T	T	0.0201052	0.0193806	1.02018	0.0379318	0.598449
1	2338442	Affx-7530504	A	G	G	0.147292	0.148746	0.986477	0.0148366	0.358787
1	2338659	Affx-7531128	G	A	A	0.453782	0.457471	0.988536	0.0106073	0.277051
1	2339804	Affx-65550998	G	A	A	0.0199058	0.0198245	1.02222	0.037691	0.559787
1	2340235	Affx-7535418	T	C	C	0.12901	0.124235	1.03444	0.0157825	0.0319186
1	2341042	Affx-7537313	C	T	T	0.147535	0.149193	0.985439	0.0148467	0.323167
1	2342128	Affx-35300126	T	C	C	0.0750885	0.0751513	1.0103	0.0200103	0.608432
1	2342466	Affx-7540753	C	T	T	0.393062	0.391426	1.00466	0.010835	0.667982
1	2344911	Affx-7546563	C	A	A	0.0278938	0.0272106	0.994876	0.0321754	0.873141
1	2354688	Affx-7571105	G	C	C	0.0257219	0.0252414	0.992446	0.033587	0.821392
1	2355926	Affx-65551126	C	T	T	0.0136637	0.0140264	0.995213	0.0454185	0.915864
1	2357812	Affx-7579470	T	C	C	0.403694	0.404256	1.00513	0.010787	0.63514
1	2358041	Affx-7580004	A	G	G	0.186494	0.188814	0.985961	0.0134886	0.294572
1	2360913	Affx-7587315	G	A	A	0.273378	0.276014	0.985228	0.0117869	0.206743
1	2362325	Affx-65551175	G	A	A	0.0211491	0.0211522	1.02839	0.0369733	0.448892
1	2364119	Affx-7595728	G	A	A	0.0710708	0.0726873	0.97782	0.0204362	0.272406
1	2368188	Affx-7606848	T	C	C	0.427984	0.428348	1.00098	0.0106875	0.926897
1	2370170	Affx-7612531	T	G	G	0.444889	0.442844	1.0047	0.0105879	0.657702
1	2372073	Affx-7617843	G	A	A	0.116272	0.116543	0.999291	0.016512	0.965727
1	2374713	Affx-7624405	C	T	T	0.466858	0.472969	0.976589	0.0105926	0.0253227
1	2380209	Affx-7638822	G	A	A	0.142515	0.144002	0.993599	0.01512	0.671029
1	2380956	Affx-7641079	T	C	C	0.140248	0.138751	1.0108	0.0151813	0.479139
1	2384241	Affx-7651724	G	A	A	0.268669	0.267268	1.00598	0.0119111	0.616682
1	2386204	Affx-65551369	G	A	A	0.0150965	0.0148606	0.998554	0.0431227	0.973233
1	2387214	Affx-7659695	G	A	A	0.0550463	0.0545617	1.00324	0.0232844	0.88956
1	2393442	Affx-7676834	G	C	C	0.26462	0.265483	0.990794	0.0119764	0.439963
1	2393932	Affx-7678143	G	A	A	0.167814	0.167996	1.00524	0.0141543	0.711941
1	2400060	Affx-7696628	G	A	A	0.0182337	0.0193355	0.950407	0.0388167	0.190063
1	2402822	Affx-7705044	G	T	T	0.122253	0.120392	1.02084	0.0162686	0.204838
1	2404237	Affx-7708874	G	A	A	0.171687	0.173437	0.992051	0.0140055	0.568792
1	2404771	Affx-7710138	C	T	T	0.382933	0.385423	0.993186	0.0108847	0.529896
1	2405893	Affx-7713473	A	G	G	0.0139884	0.0138025	1.03606	0.0450903	0.432127
1	2406687	Affx-7715782	C	A	A	0.276765	0.274464	1.00634	0.0117638	0.591206
1	2408166	Affx-65551572	G	A	A	0.0112219	0.0109392	0.983312	0.0504664	0.738781
1	2408170	Affx-7719562	A	G	G	0.0614385	0.0617925	1.00588	0.0220533	0.790336
1	2414527	Affx-7735346	T	G	G	0.0288133	0.0293647	1.0225	0.0314678	0.479417
1	2419025	Affx-65551654	T	C	C	0.0489084	0.047568	1.01698	0.0245829	0.493389
1	2419657	Affx-7747774	G	A	A	0.493086	0.491086	1.0069	0.0105327	0.513643
1	2420136	Affx-7748986	A	G	G	0.486498	0.484767	1.00671	0.010529	0.525423
1	2420841	Affx-7751245	G	A	A	0.0945222	0.0960916	0.993691	0.0179751	0.724782
1	2422961	Affx-7758828	C	T	T	0.137287	0.137068	0.994671	0.0153985	0.728617
1	2426371	Affx-7773156	C	T	T	0.263513	0.257182	1.02415	0.0120815	0.048259
1	2431388	Affx-7781474	C	T	T	0.315265	0.319364	0.992119	0.011343	0.485465
1	2434982	Affx-7786866	G	T	T	0.0261202	0.0271488	0.981232	0.0327631	0.563068
1	2442417	Affx-35300288	G	A	A	0.021981	0.0223614	1.03577	0.0358201	0.326476
1	2442548	Affx-7807258	G	T	T	0.137025	0.132885	1.02559	0.0154398	0.101726
1	2444607	Affx-35300290	G	A	A	0.0511275	0.0510021	1.02034	0.0239592	0.40078
1	2445871	Affx-65551853	G	A	A	0.0305211	0.0303852	1.00112	0.0308888	0.971104
1	2448231	Affx-65551868	T	G	G	0.0364284	0.0367469	0.983322	0.0282517	0.551622
1	2448266	Affx-7832269	G	A	A	0.12818	0.127108	1.00598	0.0158071	0.706035
1	2448945	Affx-7834217	C	T	T	0.170271	0.171946	0.995862	0.0140141	0.767302
1	2452034	Affx-7841807	C	G	G	0.0139916	0.0140074	0.989037	0.0449155	0.806123
1	2455662	Affx-7851206	T	C	C	0.183136	0.18059	1.01867	0.0137072	0.177121
1	2461209	Affx-7864473	C	G	G	0.133199	0.131328	1.0127	0.0155411	0.416806
1	2463385	Affx-7869948	G	A	A	0.287456	0.287855	1.00015	0.0116709	0.989774
1	2465735	Affx-7876593	G	A	A	0.235332	0.236872	0.990137	0.0124501	0.425967
1	2470127	Affx-65552016	T	C	C	0.0355273	0.0358597	0.995099	0.028554	0.8634
1	2476671	Affx-7907663	G	C	C	0.0663577	0.0653853	1.02693	0.021334	0.212926
1	2480786	Affx-7919294	C	T	T	0.018555	0.0188177	0.955026	0.038876	0.236538
1	2484918	Affx-7932029	A	G	G	0.235751	0.234112	1.02066	0.0124491	0.100491
1	2486244	Affx-7935717	C	A	A	0.0137584	0.0136764	0.968563	0.0451086	0.47888
1	2488826	Affx-65552151	T	C	C	0.0241405	0.0255657	0.954557	0.033965	0.17091
1	2493326	Affx-7956491	A	G	G	0.500397	0.496295	1.00854	0.0105677	0.420932
1	2493455	Affx-7956778	T	C	C	0.457285	0.454258	1.00073	0.0106236	0.94505
1	2494226	Affx-65552203	G	A	A	0.0176576	0.0169835	1.05492	0.0405727	0.187601
1	2500757	Affx-35300370	C	T	T	0.128022	0.127282	1.01842	0.0158194	0.24862
1	2509079	Affx-65552291	C	T	T	0.014358	0.0140575	1.01505	0.0445947	0.737688
1	2515521	Affx-8013637	T	C	C	0.438056	0.435295	0.996501	0.0106494	0.74206
1	2521130	Affx-8029651	C	T	T	0.0355451	0.0351235	1.01768	0.0285413	0.539251
1	2521540	Affx-8030783	C	G	G	0.0269884	0.0271165	0.964602	0.0324041	0.266053
1	2521724	Affx-8031337	G	A	A	0.0675759	0.0656585	1.05536	0.0212127	0.0110782
1	2523426	Affx-8036270	G	A	A	0.0132697	0.0122234	1.08281	0.0471014	0.0912018
1	2524424	Affx-8038715	A	C	C	0.0701197	0.0697642	1.02266	0.020666	0.278323
1	2524764	Affx-8039498	G	A	A	0.0250024	0.0251889	1.00153	0.0336875	0.963768
1	2525377	Affx-8040965	T	C	C	0.348967	0.352271	0.995262	0.0110362	0.666944
1	2533854	Affx-77429198	G	-	-	0.032081	0.0329231	1.0004	0.0296627	0.989377
1	2535688	Affx-65552508	G	A	A	0.0345239	0.0332761	1.02135	0.0291964	0.469308
1	2553309	Affx-65552646	C	T	T	0.463876	0.46664	1.00151	0.010588	0.886736
1	2560837	Affx-65552727	G	A	A	0.0840326	0.0847327	0.978864	0.0190624	0.262441
1	2569899	Affx-8134972	T	C	C	0.47286	0.476436	0.99505	0.0105593	0.638386
1	2570077	Affx-8135175	G	A	A	0.472354	0.475576	0.996102	0.0105532	0.711306
1	2571341	Affx-8136775	T	C	C	0.467334	0.471345	0.993245	0.0105569	0.520829
1	2572795	Affx-8138427	A	C	C	0.47444	0.477681	0.996796	0.0105491	0.760941
1	2574274	Affx-8140366	C	T	T	0.0605642	0.0590261	1.02991	0.0222657	0.185668
1	2576003	Affx-65552896	C	T	T	0.0159221	0.0172379	0.944445	0.0413233	0.16661
1	2581777	Affx-8151128	T	C	C	0.47678	0.480515	0.994476	0.0105583	0.599828
1	2582643	Affx-8152092	T	C	C	0.0459619	0.0466464	0.994357	0.025167	0.822083
1	2584899	Affx-65552968	A	C	C	0.0185822	0.0186386	0.993423	0.0390028	0.865658
1	2595307	Affx-8170855	G	A	A	0.49661	0.499581	0.998535	0.0105345	0.889292
1	2597658	Affx-8174160	C	T	T	0.496223	0.493177	1.00099	0.0105403	0.924884
1	2597718	Affx-65553037	C	A	A	0.0186872	0.0188987	1.02329	0.0390044	0.555058
1	2598902	Affx-76855164	G	-	-	0.48997	0.487363	0.998772	0.0105554	0.9073
1	2601669	Affx-8178885	C	T	T	0.0576644	0.0557611	1.0454	0.0228426	0.0519162
1	2607961	Affx-8187725	C	T	T	0.496156	0.498687	1.00151	0.0105326	0.886363
1	2609830	Affx-8189768	G	A	A	0.496203	0.498648	1.00086	0.0105271	0.9348
1	2612793	Affx-65553121	A	G	G	0.0254671	0.0251573	1.02205	0.0334198	0.514037
1	2622185	Affx-8208171	T	C	C	0.500782	0.498516	0.996722	0.0105337	0.755257
1	2629464	Affx-8216774	G	T	T	0.501982	0.499541	0.997468	0.0105445	0.810025
1	2633026	Affx-8221321	C	T	T	0.501313	0.499169	0.995769	0.0105286	0.687157
1	2639458	Affx-8228895	G	A	A	0.0265732	0.0268592	0.981334	0.0326653	0.564048
1	2640393	Affx-8230034	T	C	C	0.0350637	0.0350393	0.995275	0.0287452	0.86913
1	2643148	Affx-65553338	G	A	A	0.0237653	0.0233635	1.08301	0.0347742	0.0218332
1	2651426	Affx-65553394	C	G	G	0.0223807	0.0225658	0.98405	0.0355109	0.650706
1	2783104	Affx-8405671	C	A	A	0.0834993	0.0834447	1.00799	0.019057	0.67613
1	2783189	Affx-35300579	C	T	T	0.0211939	0.0213087	0.998638	0.036374	0.970118
1	2788133	Affx-8412730	C	T	T	0.0488477	0.0481236	1.02857	0.0246244	0.252622
1	2791775	Affx-8417555	C	T	T	0.044091	0.0428287	0.996654	0.0258022	0.896651
1	2791865	Affx-8417669	A	G	G	0.454364	0.455374	1.00734	0.0105983	0.490043
1	2792599	Affx-8418725	A	C	C	0.454006	0.45527	1.00665	0.0105743	0.530959
1	2792827	Affx-8418963	G	A	A	0.364428	0.365722	1.00424	0.0109299	0.698471
1	2797592	Affx-8425480	T	C	C	0.0552185	0.0550098	1.03795	0.0230444	0.106045
1	2805748	Affx-35300609	C	T	T	0.0163658	0.0168714	0.999636	0.0412894	0.992968
1	2806552	Affx-35300611	G	A	A	0.0567653	0.0552066	1.04237	0.0229889	0.0710902
1	2810135	Affx-35300619	G	A	A	0.0326364	0.0331525	0.994662	0.0295592	0.856305
1	2816526	Affx-8449550	C	G	G	0.0709204	0.0707943	0.995622	0.0204894	0.830421
1	2818853	Affx-8452838	A	G	G	0.104362	0.105608	0.9928	0.017211	0.674602
1	2820985	Affx-8455301	G	T	T	0.0162474	0.0162664	0.980397	0.0416728	0.634739
1	2823206	Affx-65553881	C	T	T	0.0215419	0.021557	1.00122	0.0364371	0.973261
1	2823407	Affx-8458380	A	G	G	0.101584	0.102257	0.995707	0.0174153	0.804885
1	2826754	Affx-8463025	C	T	T	0.0330147	0.0324999	0.997126	0.0295648	0.922443
1	2828957	Affx-65553936	A	G	G	0.0125396	0.0126166	1.01723	0.0476727	0.720074
1	2829243	Affx-8466817	A	G	G	0.112419	0.113873	0.991013	0.01666	0.587903
1	2830134	Affx-8467996	C	T	T	0.0118726	0.011601	1.04402	0.0490599	0.379857
1	2832877	Affx-8471844	C	T	T	0.095787	0.0975096	0.980997	0.0178674	0.282912
1	2834995	Affx-8474333	C	T	T	0.0288142	0.028858	1.00978	0.0315387	0.757601
1	2836711	Affx-8476554	C	T	T	0.0621414	0.0624786	0.987856	0.0217989	0.575124
1	2838206	Affx-8478706	C	T	T	0.047517	0.0486812	0.999227	0.0244886	0.974802
1	2838714	Affx-65554025	C	T	T	0.0294021	0.0291206	1.01252	0.0314953	0.692804
1	2841167	Affx-8482979	G	A	A	0.476124	0.477465	0.99889	0.0105926	0.91652
1	2844810	Affx-8485044	C	A	A	0.455607	0.457747	0.999115	0.0106137	0.933487
1	2846345	Affx-8487095	T	C	C	0.200776	0.19941	0.99877	0.0132095	0.925781
1	2848434	Affx-8489463	G	A	A	0.0379187	0.0373905	1.01676	0.0279098	0.551582
1	2857488	Affx-8501776	A	G	G	0.417298	0.421472	0.990025	0.0107085	0.349195
1	2869834	Affx-8518927	G	A	A	0.0416296	0.042296	0.980563	0.0264282	0.457653
1	2871331	Affx-8520811	T	C	C	0.121828	0.122039	0.995089	0.0161096	0.759916
1	2876280	Affx-65554336	C	A	A	0.0148509	0.0154619	0.979424	0.0428201	0.627304
1	2881291	Affx-8533265	T	C	C	0.486296	0.487134	0.995957	0.0105552	0.701153
1	2882315	Affx-8534539	G	T	T	0.113168	0.113811	0.99066	0.016684	0.573811
1	2887085	Affx-8541001	C	T	T	0.0134272	0.0131471	1.01858	0.0458053	0.687821
1	2895249	Affx-8551866	G	A	A	0.215947	0.216126	1.01106	0.0128282	0.391382
1	2899537	Affx-8556862	C	T	T	0.0202297	0.0206227	0.998984	0.0371215	0.978144
1	2900856	Affx-8558474	T	C	C	0.326099	0.326453	0.996681	0.0112439	0.767504
1	2906008	Affx-8565604	G	A	A	0.0100357	0.011176	0.929642	0.051257	0.154637
1	2912986	Affx-8574916	A	G	G	0.329684	0.328491	1.00157	0.0111984	0.888794
1	2918587	Affx-35300820	C	G	G	0.0271911	0.0273	0.980802	0.0321696	0.546788
1	2924136	Affx-8590755	A	G	G	0.496279	0.495336	1.00809	0.0105379	0.444268
1	2924936	Affx-8591846	G	A	A	0.0192974	0.0193678	0.973798	0.0381664	0.486631
1	2925754	Affx-8593200	G	A	A	0.421269	0.419808	1.01449	0.0106911	0.178305
1	2928150	Affx-8596793	G	A	A	0.074442	0.0745982	0.9836	0.0201026	0.41074
1	2932392	Affx-65554847	G	A	A	0.0418429	0.0398197	1.05848	0.0266287	0.0328186
1	2942162	Affx-35300869	G	A	A	0.0699542	0.0696763	0.995068	0.0207086	0.811293
1	2945275	Affx-8619975	G	A	A	0.446686	0.447273	1.00469	0.0106132	0.659284
1	2946131	Affx-8621149	C	T	T	0.102795	0.102132	1.00681	0.0173943	0.696481
1	2951178	Affx-8627235	T	C	C	0.482676	0.482827	1.00335	0.0105389	0.751074
1	2951890	Affx-65555032	G	A	A	0.046996	0.0469317	0.986829	0.0248167	0.593174
1	2959186	Affx-8638557	G	A	A	0.0802678	0.07961	0.989311	0.0194826	0.581235
1	2962859	Affx-8643241	G	A	A	0.155388	0.153339	1.00475	0.0146131	0.74569
1	2962895	Affx-8643261	G	C	C	0.119464	0.118925	1.02459	0.0162687	0.135437
1	2963075	Affx-8643463	G	A	A	0.0554772	0.0538316	1.01026	0.023206	0.660111
1	2966088	Affx-8646920	A	G	G	0.236926	0.238338	0.999286	0.0123391	0.953851
1	2966476	Affx-8647362	C	T	T	0.313584	0.313814	1.00958	0.0113371	0.400213
1	2969791	Affx-8651087	G	A	A	0.182741	0.181962	1.01729	0.0136136	0.207949
1	2969901	Affx-8651228	C	T	T	0.0123631	0.0120414	0.989602	0.0478338	0.82702
1	2970338	Affx-8651782	G	A	A	0.0755746	0.0748153	1.01602	0.0199951	0.426714
1	2970656	Affx-8652208	G	T	T	0.115238	0.114951	1.00791	0.0165519	0.633994
1	2978346	Affx-8661239	A	G	G	0.181228	0.182343	0.982541	0.0136649	0.19742
1	2979301	Affx-8662382	G	A	A	0.496873	0.499696	0.993455	0.0105276	0.532813
1	2981312	Affx-8664758	G	A	A	0.253582	0.25264	1.01008	0.0121261	0.408183
1	2984424	Affx-8668342	G	C	C	0.0232966	0.0238534	1.00475	0.0348341	0.891865
1	2985564	Affx-8669795	T	C	C	0.0979585	0.0966117	1.01853	0.0177991	0.302266
1	2988322	Affx-65555370	G	T	T	0.0211788	0.022478	0.928904	0.0362583	0.0419494
1	2989041	Affx-8674706	T	C	C	0.241207	0.242611	0.982226	0.012304	0.14497
1	2993832	Affx-8681126	T	C	C	0.244108	0.246639	0.979393	0.012257	0.0893618
1	3003066	Affx-8693667	C	T	T	0.406596	0.409626	0.981555	0.0106951	0.0817224
1	3005530	Affx-65555552	C	T	T	0.0214538	0.020673	1.04365	0.0366592	0.243814
1	3006180	Affx-8698013	G	A	A	0.248333	0.250424	0.982177	0.0121901	0.140139
1	3008975	Affx-8702209	T	G	G	0.195264	0.196876	0.985826	0.0132703	0.282028
1	3014763	Affx-8710019	C	A	A	0.464336	0.466426	0.984175	0.0105477	0.130453
1	3015335	Affx-8710836	G	C	C	0.0233041	0.02366	0.947935	0.0348256	0.124698
1	3015511	Affx-35300985	G	A	A	0.0176054	0.0169388	1.09311	0.0404834	0.0278654
1	3016114	Affx-8712057	G	A	A	0.0212832	0.0224321	0.917194	0.0361707	0.0168632
1	3020225	Affx-8717930	C	T	T	0.0171167	0.0175351	0.982407	0.0408412	0.663855
1	3024052	Affx-8723736	A	G	G	0.200387	0.199036	1.01112	0.0131849	0.401788
1	3032464	Affx-8736469	C	T	T	0.434028	0.434279	0.996195	0.0106129	0.71946
1	3033311	Affx-65555809	G	C	C	0.049498	0.0494726	1.02265	0.0242979	0.356623
1	3034680	Affx-8739727	T	C	C	0.43412	0.434459	0.997035	0.0106158	0.779667
1	3053934	Affx-65555960	T	C	C	0.0220534	0.0217854	1.05037	0.0359571	0.171691
1	3059734	Affx-8776667	C	T	T	0.0230203	0.0227527	1.01429	0.0352278	0.687116
1	3064202	Affx-65556028	C	T	T	0.0125582	0.0132031	0.946635	0.0467482	0.240748
1	3064270	Affx-8782820	G	A	A	0.19599	0.19552	1.00845	0.0132744	0.525921
1	3066817	Affx-8786368	G	A	A	0.0234642	0.023126	1.02226	0.0350112	0.529428
1	3067399	Affx-8787156	G	A	A	0.164395	0.165815	0.988876	0.0141384	0.428837
1	3071911	Affx-65556053	C	T	T	0.0141753	0.0160791	0.857523	0.0430195	0.000352963
1	3078885	Affx-8801933	A	G	G	0.162004	0.161742	1.0016	0.0143165	0.910956
1	3079992	Affx-8803404	C	G	G	0.033432	0.033296	1.01977	0.029393	0.505277
1	3080038	Affx-8803451	C	T	T	0.100682	0.100485	0.993654	0.0175136	0.716218
1	3081458	Affx-8805493	C	T	T	0.0240202	0.0234791	1.0442	0.0345151	0.210164
1	3082068	Affx-8806370	G	A	A	0.107911	0.105208	1.03332	0.0170356	0.0543338
1	3082928	Affx-8807481	C	T	T	0.0789921	0.077996	1.02077	0.0196862	0.296433
1	3083253	Affx-65556147	G	A	A	0.0152176	0.0162175	0.990189	0.0427112	0.817432
1	3083326	Affx-8808012	G	C	C	0.358469	0.356614	1.00846	0.0109627	0.441988
1	3084345	Affx-8809295	G	T	T	0.08564	0.0878548	0.970658	0.0186823	0.110915
1	3084718	Affx-8809723	C	A	A	0.321807	0.320425	1.0051	0.0112642	0.651233
1	3085149	Affx-8810234	C	T	T	0.0234431	0.0236533	0.986636	0.0350454	0.701043
1	3085284	Affx-8810411	G	T	T	0.0304922	0.0303372	1.01536	0.0306199	0.618586
1	3087668	Affx-8813412	A	G	G	0.132783	0.130897	1.02509	0.0156755	0.113958
1	3090063	Affx-8816491	C	T	T	0.101088	0.0996019	1.02163	0.0176206	0.224666
1	3091007	Affx-78671309	TC	-	-	0.191535	0.191164	1.00488	0.0134216	0.716791
1	3093763	Affx-8821389	A	G	G	0.488713	0.484323	1.01532	0.0105612	0.150069
1	3096958	Affx-8821896	T	C	C	0.0654891	0.0662394	0.9894	0.0211602	0.614529
1	3097557	Affx-79132059	TTC	-	-	0.10402	0.102444	1.02442	0.0173292	0.163815
1	3098129	Affx-8822040	A	G	G	0.0985552	0.0977525	1.00334	0.0177085	0.850492
1	3100700	Affx-8822423	G	T	T	0.0146153	0.0143972	0.959451	0.0439089	0.345816
1	3102956	Affx-8822737	C	A	A	0.0902297	0.0919588	0.988325	0.0183694	0.522632
1	3103682	Affx-8822808	C	A	A	0.294229	0.292456	1.00177	0.0116282	0.879385
1	3110777	Affx-8823764	T	C	C	0.405645	0.407618	0.992108	0.0107393	0.460639
1	3112423	Affx-8823963	G	A	A	0.143304	0.143319	1.00971	0.0150261	0.52035
1	3114320	Affx-8824184	T	C	C	0.473356	0.475729	0.990717	0.0105734	0.37776
1	3115160	Affx-8824282	G	A	A	0.014283	0.0147111	0.946624	0.0439835	0.21235
1	3118744	Affx-65556438	G	A	A	0.0129312	0.0130994	0.990513	0.0465465	0.837734
1	3121585	Affx-8825177	G	A	A	0.0108906	0.0118428	0.961815	0.0498477	0.434781
1	3122059	Affx-8825243	G	A	A	0.382798	0.383434	1.00449	0.0108351	0.679431
1	3130738	Affx-65556539	G	A	A	0.0380271	0.0362707	1.03297	0.0280368	0.247235
1	3130899	Affx-8826334	G	A	A	0.256362	0.257635	0.990107	0.0120634	0.409852
1	3131178	Affx-8826364	C	T	T	0.280879	0.277356	1.0114	0.0117821	0.336033
1	3131301	Affx-8826372	T	C	C	0.0289139	0.0282093	1.05129	0.0316128	0.113584
1	3132879	Affx-8826543	G	A	A	0.0186461	0.0180504	1.11291	0.0392552	0.00642515
1	3133525	Affx-65556558	G	A	A	0.0406233	0.0394385	1.02517	0.0269835	0.356834
1	3134348	Affx-8826749	G	A	A	0.0423215	0.0432864	0.96813	0.0261241	0.215041
1	3135185	Affx-8826876	T	C	C	0.279146	0.280013	0.98698	0.0117286	0.263838
1	3136831	Affx-65556577	T	C	C	0.0245241	0.0239883	0.968591	0.0339882	0.347766
1	3141097	Affx-8827661	C	T	T	0.297239	0.296798	1.00174	0.0115154	0.879696
1	3141186	Affx-8827675	C	T	T	0.0558875	0.0561927	0.985579	0.0228399	0.524782
1	3141885	Affx-8827768	G	A	A	0.0853493	0.0838374	0.992546	0.0188888	0.692044
1	3144849	Affx-8828252	G	T	T	0.11274	0.11225	0.985447	0.0166443	0.378446
1	3145751	Affx-35301173	A	G	G	0.111648	0.111206	1.00162	0.0167467	0.922887
1	3145931	Affx-8828440	G	A	A	0.195687	0.195999	0.982952	0.0132648	0.194869
1	3146121	Affx-8828460	G	C	C	0.108039	0.108943	0.992311	0.0170086	0.649957
1	3146281	Affx-8828501	C	T	T	0.227166	0.227769	0.986209	0.0125604	0.268896
1	3146311	Affx-8828505	G	T	T	0.147253	0.149481	0.970871	0.0148426	0.0464043
1	3148023	Affx-76291496	TTTGAGG	-	-	0.445798	0.446905	0.991671	0.0106022	0.430203
1	3153810	Affx-8829565	A	G	G	0.094257	0.093399	1.00369	0.0180606	0.838511
1	3156392	Affx-8829948	C	T	T	0.200845	0.201934	0.994651	0.0131915	0.684346
1	3157975	Affx-8830194	C	T	T	0.0139937	0.0136487	1.03997	0.0452499	0.386368
1	3162725	Affx-8830913	C	T	T	0.0689672	0.0673689	1.03752	0.0210363	0.0799477
1	3164291	Affx-8831126	A	C	C	0.478591	0.48093	0.982799	0.0105906	0.101357
1	3164677	Affx-8831206	C	T	T	0.143807	0.144757	0.988841	0.0149875	0.454028
1	3166817	Affx-8831480	G	T	T	0.0950972	0.0941779	1.0037	0.0180096	0.83768
1	3167148	Affx-8831551	T	C	C	0.41873	0.419104	0.995561	0.0106761	0.67689
1	3172986	Affx-8832463	C	T	T	0.0377291	0.0391054	0.945043	0.0274169	0.0392402
1	3175023	Affx-8832793	C	T	T	0.14242	0.143584	0.985563	0.0150494	0.333882
1	3177326	Affx-8833164	G	A	A	0.208343	0.209184	0.996336	0.0130126	0.777846
1	3186748	Affx-8834796	G	T	T	0.335578	0.335213	0.994486	0.011179	0.620851
1	3188066	Affx-8834959	G	A	A	0.169619	0.171346	0.991134	0.0140064	0.524905
1	3189202	Affx-8835184	C	T	T	0.0850599	0.0834098	1.01162	0.0189606	0.542433
1	3189273	Affx-8835192	C	T	T	0.171952	0.173286	0.995859	0.0139192	0.765619
1	3189833	Affx-8835275	T	C	C	0.0851767	0.0835952	1.01065	0.0189603	0.576237
1	3192587	Affx-8835611	A	G	G	0.418639	0.416471	0.999228	0.010711	0.942523
1	3193217	Affx-8835678	C	T	T	0.0426299	0.0420131	1.00331	0.0262437	0.899747
1	3194171	Affx-8842916	C	T	T	0.38017	0.381837	0.998708	0.0108971	0.905594
1	3198388	Affx-8897218	G	A	A	0.0533515	0.0524365	1.00632	0.0236174	0.789689
1	3198476	Affx-8898251	G	A	A	0.129303	0.128405	1.03988	0.0157287	0.012916
1	3199157	Affx-8907978	C	G	G	0.481393	0.47791	1.02698	0.0105709	0.0118002
1	3199796	Affx-35301278	C	T	T	0.0164006	0.0168572	0.939719	0.0411575	0.130881
1	3200253	Affx-8921143	G	A	A	0.429541	0.428923	1.01155	0.010677	0.282104
1	3201114	Affx-8932519	G	C	C	0.380864	0.377692	1.01375	0.010886	0.209798
1	3203165	Affx-8959603	G	A	A	0.0124526	0.0121989	0.974206	0.0478341	0.584845
1	3203518	Affx-78791818	T	-	-	0.194809	0.194399	1.00271	0.0132805	0.838503
1	3203844	Affx-8969301	G	T	T	0.0112965	0.0111472	1.0374	0.050039	0.463094
1	3204139	Affx-8973254	C	T	T	0.0378029	0.0372016	1.01427	0.0277283	0.609238
1	3206074	Affx-8994251	A	G	G	0.0955962	0.0946942	1.00524	0.0179415	0.770939
1	3207591	Affx-9012708	A	G	G	0.0889439	0.0881114	1.01512	0.0185497	0.418531
1	3207939	Affx-9014189	G	A	A	0.0108593	0.0107969	0.999026	0.050761	0.984687
1	3213086	Affx-9014824	G	A	A	0.0853477	0.0850574	0.99404	0.0189101	0.751895
1	3213452	Affx-9014875	T	C	C	0.460738	0.458274	1.00933	0.0106263	0.382197
1	3216743	Affx-9015254	T	G	G	0.0883598	0.088618	0.999857	0.0186004	0.99387
1	3217065	Affx-9015286	C	T	T	0.0331017	0.0319792	1.0772	0.029666	0.0121854
1	3217573	Affx-35301304	T	C	C	0.101496	0.101064	0.992318	0.0174637	0.658809
1	3220635	Affx-9015738	T	C	C	0.455132	0.452308	1.0153	0.0106218	0.152875
1	3221221	Affx-9015818	C	T	T	0.0212869	0.0198494	1.09558	0.0369672	0.0135377
1	3223683	Affx-9016116	G	A	A	0.0913525	0.0916224	0.997347	0.0183147	0.884659
1	3224426	Affx-9016211	C	T	T	0.273688	0.270557	1.01596	0.0118296	0.180812
1	3226893	Affx-76124990	-	T	T	0.0789733	0.0794184	1.01399	0.0196535	0.47971
1	3229994	Affx-9017105	G	A	A	0.37062	0.367625	1.01005	0.0109369	0.360628
1	3231261	Affx-9017337	A	G	G	0.267776	0.265223	1.02463	0.0119331	0.04149
1	3232581	Affx-9017640	G	A	A	0.349952	0.347567	1.01224	0.0110816	0.272133
1	3234132	Affx-9017898	G	A	A	0.222606	0.222232	0.986465	0.0126852	0.282685
1	3238031	Affx-65557453	C	T	T	0.0335581	0.0340572	0.997838	0.0292976	0.941103
1	3238298	Affx-9018537	G	A	A	0.498676	0.49773	1.01295	0.010563	0.223343
1	3240647	Affx-9019034	A	T	T	0.235001	0.235797	0.977574	0.0124443	0.0683634
1	3241050	Affx-9019112	G	T	T	0.173549	0.174646	0.974155	0.0138718	0.0590767
1	3246743	Affx-9019972	A	G	G	0.01531	0.0151369	1.01101	0.0429886	0.799001
1	3247150	Affx-9020032	G	A	A	0.0362697	0.0372575	0.96287	0.0281338	0.178666
1	3248703	Affx-9020223	A	C	C	0.353782	0.355411	0.98493	0.0110152	0.168039
1	3251368	Affx-9020524	G	A	A	0.0221636	0.0223025	0.998289	0.0358167	0.961865
1	3251898	Affx-9020627	T	C	C	0.403367	0.405296	0.987797	0.0107357	0.252752
1	3259682	Affx-65557625	C	T	T	0.0135788	0.0133324	1.05978	0.0458226	0.205119
1	3262152	Affx-9022039	C	T	T	0.0121203	0.012759	0.894986	0.0470659	0.0184093
1	3264851	Affx-9022411	G	A	A	0.191267	0.196155	0.962596	0.0133609	0.00432802
1	3268291	Affx-9022875	G	T	T	0.202833	0.208496	0.956309	0.0130502	0.000618814
1	3271225	Affx-9023363	G	A	A	0.0731861	0.0730102	1.00021	0.0202118	0.991854
1	3274484	Affx-9027716	G	A	A	0.0634815	0.0655035	0.954237	0.0214391	0.0288949
1	3278075	Affx-9034227	C	T	T	0.0139689	0.0122247	1.16431	0.0466209	0.00110203
1	3292940	Affx-9056792	G	A	A	0.238767	0.244363	0.958837	0.012323	0.000647141
1	3293067	Affx-9057008	G	A	A	0.460322	0.458432	1.01043	0.0105904	0.327227
1	3293203	Affx-9057208	T	C	C	0.316721	0.313124	1.01982	0.0113523	0.0837646
1	3295629	Affx-9060458	G	A	A	0.289883	0.287389	1.01179	0.0116567	0.314633
1	3301655	Affx-65557949	G	C	C	0.0442035	0.043752	1.01254	0.025792	0.628993
1	3303214	Affx-65557959	G	A	A	0.0304051	0.029553	1.01723	0.0309041	0.580415
1	3303386	Affx-9071587	A	G	G	0.298449	0.29512	1.01825	0.0115469	0.117302
1	3309463	Affx-65558020	G	C	C	0.0212237	0.0210859	1.01302	0.0367728	0.724981
1	3311566	Affx-65558039	C	T	T	0.0262649	0.0264308	1.00502	0.0329094	0.87896
1	3317266	Affx-9091344	G	A	A	0.239162	0.245288	0.956363	0.0123003	0.000286288
1	3318062	Affx-9092814	C	T	T	0.0505095	0.0511369	0.988505	0.0239784	0.62969
1	3320645	Affx-9097185	A	G	G	0.0258235	0.0259128	0.998958	0.0330278	0.97481
1	3321085	Affx-9097820	G	A	A	0.0224883	0.0227742	1.00926	0.0355798	0.795655
1	3325005	Affx-65558131	G	A	A	0.0116421	0.0115412	0.993475	0.0489345	0.893572
1	3331534	Affx-9113652	A	G	G	0.280371	0.280407	1.00613	0.011764	0.603393
1	3332158	Affx-9114701	T	C	C	0.109683	0.109166	1.02093	0.0168747	0.21968
1	3335236	Affx-9119535	G	C	C	0.0845627	0.084286	0.97566	0.0190467	0.195755
1	3335540	Affx-9119934	T	C	C	0.115839	0.117784	0.999699	0.0164314	0.985369
1	3338975	Affx-9125251	G	A	A	0.167452	0.167845	0.996803	0.0141619	0.821127
1	3340801	Affx-9127937	G	T	T	0.25652	0.259511	0.993281	0.0120793	0.576773
1	3342619	Affx-9130637	A	G	G	0.100255	0.101199	0.996843	0.0175984	0.857394
1	3342936	Affx-9131127	G	C	C	0.094749	0.0945622	1.01946	0.0180015	0.284243
1	3346669	Affx-9136314	G	A	A	0.0158558	0.0157872	1.0142	0.041926	0.736652
1	3347626	Affx-9137446	C	A	A	0.163703	0.164776	1.00057	0.0142766	0.968043
1	3348554	Affx-65558320	C	T	T	0.0189628	0.018844	1.03105	0.0387897	0.43048
1	3354727	Affx-9147378	G	A	A	0.421323	0.424493	0.981484	0.0106554	0.0794287
1	3355977	Affx-9149185	G	A	A	0.4956	0.491706	1.01485	0.0105323	0.161547
1	3355997	Affx-9149213	C	T	T	0.052245	0.050212	1.03048	0.0239881	0.21071
1	3356624	Affx-9150145	C	T	T	0.0403439	0.0403824	1.00178	0.0267489	0.947124
1	3358585	Affx-9153066	C	T	T	0.313037	0.312542	1.00023	0.0114274	0.983746
1	3361182	Affx-9156357	T	C	C	0.321436	0.325321	0.98064	0.0112754	0.0829421
1	3362952	Affx-35301547	C	T	T	0.0731688	0.0726136	1.01536	0.0202738	0.452202
1	3363689	Affx-9160112	G	A	A	0.0235157	0.0239752	0.953468	0.0347318	0.170086
1	3366964	Affx-9164721	A	G	G	0.322513	0.32428	0.98671	0.0112977	0.236322
1	3369064	Affx-9168215	A	G	G	0.325768	0.327379	0.989697	0.0112512	0.357343
1	3373407	Affx-9173647	T	C	C	0.29238	0.293734	0.99449	0.0115796	0.633228
1	3374356	Affx-65558538	A	G	G	0.0209372	0.0204715	1.00567	0.037151	0.879034
1	3377858	Affx-9179800	A	G	G	0.0278685	0.028067	0.970724	0.0320856	0.35442
1	3382768	Affx-9187104	G	A	A	0.0147803	0.014887	0.98523	0.0433108	0.731169
1	3384243	Affx-9189208	T	C	C	0.421675	0.421873	1.00632	0.0107048	0.555995
1	3385022	Affx-9190551	G	A	A	0.0130617	0.0135146	0.937478	0.0457647	0.158319
1	3386882	Affx-9192973	T	C	C	0.034847	0.0345701	0.977216	0.0287978	0.423519
1	3391934	Affx-9200258	T	C	C	0.0276752	0.0279151	0.969771	0.0320932	0.338846
1	3403912	Affx-9216305	G	A	A	0.0169765	0.0166309	0.99629	0.0410554	0.927862
1	3408473	Affx-9222142	T	C	C	0.334964	0.331954	1.02777	0.0112077	0.0145172
1	3411300	Affx-65558822	T	C	C	0.0158316	0.0152435	1.02661	0.0427076	0.538594
1	3414629	Affx-9229801	G	A	A	0.029326	0.0296187	0.98926	0.0313208	0.730275
1	3416878	Affx-9232619	C	A	A	0.0150962	0.0154202	0.980143	0.0431517	0.642073
1	3417346	Affx-9233174	T	C	C	0.0196482	0.0202025	0.995694	0.0377414	0.908965
1	3419636	Affx-9236672	T	C	C	0.0139195	0.0141972	0.925413	0.0449506	0.0846253
1	3419809	Affx-9236927	G	A	A	0.0587281	0.057999	0.989594	0.0223721	0.64008
1	3420277	Affx-9237502	T	C	C	0.0322316	0.0338426	0.94544	0.029763	0.0594243
1	3421423	Affx-9238936	C	T	T	0.0428594	0.0426453	1.00317	0.0260788	0.903312
1	3424195	Affx-9241996	G	A	A	0.313753	0.30859	1.03925	0.0113612	0.000701739
1	3424976	Affx-9243124	T	C	C	0.413557	0.411965	1.01541	0.0106997	0.153041
1	3425966	Affx-9244567	G	A	A	0.230334	0.22922	1.00464	0.0125639	0.712326
1	3426240	Affx-9245036	T	G	G	0.486265	0.49398	0.963126	0.0106007	0.000393762
1	3427651	Affx-9247012	G	A	A	0.465498	0.47218	0.967645	0.0105963	0.00190972
1	3428516	Affx-65558961	C	A	A	0.0122731	0.0122275	0.982448	0.0479912	0.712139
1	3435003	Affx-9256513	C	T	T	0.0117819	0.0118012	0.992259	0.0491193	0.874289
1	3436015	Affx-9257748	C	T	T	0.215417	0.214288	1.00697	0.0128505	0.588602
1	3436752	Affx-9258712	C	T	T	0.106985	0.106137	1.02337	0.0170996	0.176627
1	3436954	Affx-9259025	C	T	T	0.0642009	0.0633632	0.975532	0.0215849	0.251112
1	3437385	Affx-9259572	G	A	A	0.216774	0.21687	1.0011	0.0128276	0.931416
1	3439964	Affx-9262195	C	T	T	0.0434186	0.0454821	0.949244	0.0255187	0.0412285
1	3443472	Affx-9265653	A	C	C	0.344467	0.346414	0.988919	0.0111248	0.31651
1	3446243	Affx-9269367	A	G	G	0.292546	0.28789	1.0363	0.0116415	0.00219141
1	3447923	Affx-9271553	C	T	T	0.13899	0.141252	0.981581	0.0151903	0.220997
1	3448173	Affx-9271830	C	T	T	0.231756	0.23298	0.993079	0.0125372	0.579602
1	3449750	Affx-9273907	G	A	A	0.0435178	0.0452877	0.959774	0.0254646	0.106888
1	3455177	Affx-9280489	G	T	T	0.0190752	0.0195626	0.970531	0.0383991	0.435987
1	3463493	Affx-9291024	G	A	A	0.150516	0.15225	0.990223	0.0147011	0.503907
1	3463746	Affx-35301703	G	A	A	0.0273002	0.026236	1.06055	0.0328936	0.0739099
1	3464152	Affx-76096851	-	TG	TG	0.367544	0.370861	0.987248	0.0109296	0.240316
1	3472709	Affx-9303439	C	T	T	0.373064	0.376841	0.982027	0.010931	0.0970869
1	3482420	Affx-9316529	C	T	T	0.0306026	0.0300947	1.0579	0.0309347	0.0688548
1	3484161	Affx-9319030	T	C	C	0.373691	0.376551	0.986316	0.0109372	0.207735
1	3485543	Affx-9320782	A	C	C	0.0574336	0.0574538	1.0072	0.0226456	0.751529
1	3487663	Affx-9323245	C	T	T	0.330638	0.332937	0.988092	0.0112455	0.286743
1	3488169	Affx-65559418	C	T	T	0.0268244	0.0271953	0.990296	0.0324528	0.763803
1	3490981	Affx-9327500	C	T	T	0.167305	0.167821	0.988755	0.0141443	0.423968
1	3491116	Affx-9327674	G	A	A	0.0508496	0.0509415	0.991926	0.0240225	0.735772
1	3492970	Affx-9330327	C	T	T	0.0395192	0.0387263	0.992169	0.0270978	0.771705
1	3493846	Affx-35301749	C	T	T	0.0518431	0.0519242	0.988803	0.0237627	0.635602
1	3495690	Affx-9333491	G	A	A	0.0415797	0.0425651	0.969724	0.0262442	0.241413
1	3500647	Affx-35301765	G	A	A	0.0501583	0.0511383	0.973205	0.0240494	0.258742
1	3502994	Affx-65559566	T	C	C	0.0292428	0.0280463	1.02284	0.0316755	0.475872
1	3505333	Affx-9345525	A	G	G	0.273178	0.269987	1.0087	0.0119163	0.467112
1	3507824	Affx-9348510	G	A	A	0.0496554	0.0504644	0.981449	0.0242073	0.439205
1	3508084	Affx-9348771	A	G	G	0.086015	0.086659	0.984943	0.018822	0.420219
1	3511044	Affx-65559624	C	T	T	0.0171982	0.016904	0.997098	0.041005	0.943503
1	3520316	Affx-9365049	G	A	A	0.138556	0.139725	0.976063	0.0152617	0.112397
1	3523881	Affx-9369292	G	A	A	0.133648	0.1341	0.99411	0.0155155	0.703392
1	3525138	Affx-9370948	C	T	T	0.060121	0.0610514	0.990529	0.0221409	0.667341
1	3527114	Affx-65559750	A	G	G	0.0157856	0.0160398	0.97343	0.0422604	0.523986
1	3528430	Affx-65559760	G	A	A	0.0568338	0.0577515	0.989335	0.0227878	0.637976
1	3528789	Affx-9375985	C	G	G	0.120032	0.119496	1.02509	0.0162027	0.126153
1	3533378	Affx-9381650	A	G	G	0.200791	0.203401	0.985504	0.01318	0.267921
1	3538028	Affx-9386970	G	T	T	0.405708	0.407493	0.987894	0.0107582	0.25759
1	3540554	Affx-65559832	C	T	T	0.0521327	0.0528852	0.986814	0.0237279	0.575866
1	3541333	Affx-9390572	C	T	T	0.0930156	0.094343	0.985561	0.0181265	0.42234
1	3544115	Affx-65559872	T	G	G	0.0778065	0.0783508	0.989475	0.0196918	0.591034
1	3546469	Affx-9397372	G	C	C	0.22669	0.225294	0.99997	0.0126212	0.998082
1	3550507	Affx-9402770	-	G	G	0.049803	0.0490265	1.03613	0.024353	0.145044
1	3556781	Affx-9411199	C	T	T	0.0214312	0.0215833	1.00113	0.0363394	0.975226
1	3563227	Affx-9419916	C	A	A	0.0300226	0.0302426	0.984484	0.0309179	0.613013
1	3563585	Affx-9420417	C	T	T	0.0351042	0.0345219	1.0297	0.0288054	0.309671
1	3564451	Affx-9421561	C	T	T	0.0514238	0.0509431	1.00746	0.0240022	0.756785
1	3574579	Affx-65560124	G	A	A	0.0176048	0.017047	1.03654	0.0403671	0.374003
1	3578661	Affx-35301896	G	A	A	0.0628479	0.060635	1.04201	0.0218874	0.0600608
1	3578977	Affx-9439938	C	T	T	0.393811	0.395136	0.990292	0.0108101	0.366843
1	3579252	Affx-9440188	G	A	A	0.0870317	0.0875056	0.994524	0.0187865	0.770064
1	3579417	Affx-9440349	C	T	T	0.28282	0.282015	1.00386	0.0117555	0.743393
1	3582176	Affx-9443302	C	T	T	0.346245	0.344495	1.00335	0.0111017	0.763324
1	3582586	Affx-9443916	C	T	T	0.366381	0.365026	1.02073	0.0110054	0.0622319
1	3582732	Affx-9444118	C	G	G	0.0715225	0.0686149	1.04801	0.0206809	0.0233707
1	3587509	Affx-9450652	C	T	T	0.370285	0.369493	1.01794	0.0109596	0.104706
1	3587696	Affx-9450817	C	T	T	0.0161828	0.0161904	0.996452	0.0418885	0.932387
1	3589752	Affx-65560261	T	G	G	0.0153767	0.0156958	0.996399	0.0428701	0.932938
1	3589933	Affx-9453273	A	G	G	0.355294	0.355293	0.994265	0.011044	0.602516
1	3590116	Affx-9453587	G	A	A	0.0380463	0.0377594	1.00031	0.0276164	0.99092
1	3594069	Affx-9458102	C	A	A	0.400328	0.403655	0.999082	0.0107842	0.932144
1	3595183	Affx-65560307	C	A	A	0.0158276	0.0152285	1.03092	0.0426885	0.475687
1	3595370	Affx-9459585	A	G	G	0.384723	0.38338	0.996402	0.0108609	0.739949
1	3595952	Affx-9460325	C	T	T	0.0181005	0.0168569	1.05098	0.0402821	0.21707
1	3596236	Affx-9460670	C	T	T	0.0752954	0.0759829	0.99399	0.0198801	0.761714
1	3600715	Affx-9466095	T	C	C	0.123758	0.122498	1.01739	0.0160278	0.281967
1	3602870	Affx-9468621	A	G	G	0.479022	0.481727	0.995157	0.0105874	0.646543
1	3603975	Affx-9469628	T	C	C	0.014604	0.0138273	1.04384	0.0444936	0.334843
1	3604667	Affx-9470089	G	A	A	0.0357503	0.035767	0.997667	0.0285031	0.934696
1	3609456	Affx-9475024	G	A	A	0.0743587	0.0757783	0.968948	0.0200062	0.114858
1	3609709	Affx-35301971	A	G	G	0.0170766	0.0177681	0.966154	0.0402191	0.391932
1	3613731	Affx-9479293	A	C	C	0.0191486	0.0199195	0.945652	0.0378229	0.139563
1	3616479	Affx-9482420	T	C	C	0.0199659	0.0212655	0.942144	0.0373404	0.110474
1	3617959	Affx-9484266	G	A	A	0.0170157	0.0163387	1.03071	0.0410253	0.460892
1	3619114	Affx-9485666	A	G	G	0.358446	0.357787	0.992816	0.0110261	0.513156
1	3623460	Affx-9490523	T	G	G	0.394533	0.396815	0.998971	0.0107857	0.923963
1	3623514	Affx-65560511	G	C	C	0.0111895	0.0104159	1.06186	0.0508791	0.238101
1	3632969	Affx-9501362	G	A	A	0.0212062	0.0214056	1.01649	0.0366538	0.655414
1	3639108	Affx-9508685	C	T	T	0.369418	0.367786	0.997758	0.0109582	0.837713
1	3649252	Affx-9521469	C	A	A	0.116038	0.113142	1.02848	0.0165211	0.0891269
1	3654319	Affx-9527149	C	T	T	0.332053	0.335621	0.986297	0.011195	0.217751
1	3656210	Affx-9528955	G	A	A	0.244177	0.242528	1.01465	0.0123201	0.237936
1	3657889	Affx-9530434	C	T	T	0.042727	0.0431993	0.993385	0.0259328	0.798006
1	3658541	Affx-9531237	G	-	-	0.294921	0.293284	1.01433	0.0115898	0.219712
1	3658582	Affx-9531292	G	A	A	0.0467349	0.046409	1.02895	0.025107	0.255697
1	3659365	Affx-9532147	G	A	A	0.143066	0.144426	0.995485	0.0150526	0.763721
1	3663264	Affx-9536128	T	A	A	0.31342	0.31578	0.987591	0.0113951	0.273173
1	3664470	Affx-9537237	C	-	-	0.190258	0.188869	1.02209	0.0134976	0.105513
1	3664563	Affx-9537298	T	C	C	0.347401	0.347299	1.01374	0.0111408	0.220644
1	3666876	Affx-35302066	A	C	C	0.0750565	0.0735251	1.0197	0.0201951	0.334085
1	3668567	Affx-9541876	C	T	T	0.0769684	0.0756259	1.01331	0.0199155	0.50688
1	3670136	Affx-9543650	G	A	A	0.324824	0.326723	0.99231	0.0112554	0.492804
1	3670736	Affx-9544316	C	T	T	0.0175367	0.0179991	0.970188	0.039876	0.447855
1	3670941	Affx-9544521	T	C	C	0.203942	0.202893	1.00099	0.0131066	0.939575
1	3673316	Affx-9546756	C	G	G	0.496928	0.494233	1.01171	0.010569	0.270478
1	3673458	Affx-9546895	G	A	A	0.0827144	0.0823861	1.00329	0.0192313	0.864583
1	3675954	Affx-9550095	C	A	A	0.045624	0.046649	0.967275	0.0252318	0.187284
1	3676243	Affx-9550548	G	A	A	0.0175824	0.018352	0.937926	0.0395692	0.105328
1	3677541	Affx-9552391	A	G	G	0.279108	0.281388	0.995423	0.011779	0.696946
1	3680453	Affx-9555719	G	A	A	0.125314	0.123259	1.03182	0.0159912	0.0501577
1	3680660	Affx-9556026	G	A	A	0.19499	0.194948	1.00926	0.0132946	0.487984
1	3682335	Affx-9558082	C	T	T	0.0181467	0.0187179	0.944086	0.0392606	0.142773
1	3685090	Affx-9561607	G	A	A	0.063557	0.064136	0.992096	0.0216376	0.713819
1	3686472	Affx-9563175	T	C	C	0.252017	0.252276	1.01021	0.0121669	0.403574
1	3687383	Affx-9564169	T	C	C	0.326261	0.325097	1.00492	0.0112049	0.661571
1	3690791	Affx-9567691	G	A	A	0.0233449	0.0232545	0.968988	0.0348603	0.366161
1	3690956	Affx-9567921	G	A	A	0.398735	0.397598	1.02163	0.0108144	0.0478534
1	3691042	Affx-9568029	C	A	A	0.028034	0.0270487	1.027	0.0321078	0.406691
1	3692129	Affx-9569367	G	A	A	0.0102321	0.0109339	0.926564	0.0512887	0.136984
1	3692481	Affx-9569716	A	G	G	0.403531	0.402385	0.997759	0.0107707	0.834987
1	3697206	Affx-9575921	C	T	T	0.0524876	0.0532128	0.974467	0.0236154	0.273403
1	3697256	Affx-9576013	T	C	C	0.107858	0.110235	0.954613	0.0169299	0.00607602
1	3700458	Affx-9580230	A	-	-	0.414927	0.413852	1.02146	0.0107203	0.0476393
1	3705742	Affx-9586962	G	T	T	0.454846	0.453678	0.997352	0.0105944	0.802344
1	3711886	Affx-77909965	AT	-	-	0.0328029	0.034113	0.947425	0.0292375	0.0647163
1	3712099	Affx-9595298	G	A	A	0.445397	0.444095	0.995672	0.0106361	0.68344
1	3714318	Affx-35302144	C	T	T	0.0960683	0.0952196	1.02619	0.0179972	0.150929
1	3718901	Affx-9604864	G	C	C	0.314629	0.313487	1.01619	0.0113562	0.157317
1	3719066	Affx-9606001	T	C	C	0.220784	0.223834	0.979398	0.0127346	0.102111
1	3721049	Affx-9608323	G	T	T	0.446425	0.443455	1.00551	0.0106007	0.604378
1	3722110	Affx-9609668	T	C	C	0.466765	0.466597	0.994792	0.0105749	0.621443
1	3724138	Affx-65561313	C	G	G	0.0577797	0.0576507	1.0211	0.0225941	0.355499
1	3729727	Affx-9620550	G	A	A	0.287667	0.286937	1.01838	0.0116409	0.117608
1	3732998	Affx-9624842	G	A	A	0.250662	0.253069	0.982594	0.0121845	0.149548
1	3734467	Affx-9626605	C	T	T	0.246353	0.248224	0.986743	0.0122239	0.274923
1	3738887	Affx-9631949	G	-	-	0.250121	0.252059	0.990001	0.0121829	0.409458
1	3739112	Affx-65561431	C	T	T	0.0186843	0.0185277	0.980151	0.0388875	0.606158
1	3743178	Affx-9636362	C	T	T	0.250116	0.252155	0.987947	0.0121829	0.319567
1	3746281	Affx-9640119	A	G	G	0.304622	0.305384	0.996708	0.0114674	0.773713
1	3746564	Affx-9640451	G	A	A	0.0519361	0.0507184	1.02769	0.0238318	0.251681
1	3754089	Affx-52347855	TGTC	-	-	0.264161	0.266357	0.989263	0.0119739	0.3673
1	3764165	Affx-9662412	C	T	T	0.191557	0.192622	0.989908	0.0133938	0.448873
1	3764499	Affx-9662843	A	G	G	0.0216433	0.0207482	1.015	0.036642	0.684461
1	3765117	Affx-9663687	G	A	A	0.28455	0.284479	1.00026	0.0116921	0.98207
1	3765506	Affx-9664175	A	C	C	0.314839	0.314507	1.00285	0.0113812	0.802254
1	3770539	Affx-65561738	G	A	A	0.0196315	0.0188791	1.06275	0.0383103	0.11215
1	3773833	Affx-9674123	A	G	G	0.0875307	0.0867238	0.997436	0.0186553	0.890552
1	3779972	Affx-9682711	A	G	G	0.132272	0.133943	0.992343	0.0156089	0.622425
1	3780101	Affx-9682838	G	A	A	0.0355957	0.0349887	1.00555	0.0285483	0.84633
1	3784560	Affx-9688608	G	A	A	0.0991248	0.0994528	1.00097	0.0177294	0.956607
1	3787146	Affx-9692471	G	A	A	0.286874	0.285258	1.00812	0.0116885	0.489006
1	3792848	Affx-9701160	T	C	C	0.0372821	0.0373699	1.00519	0.0277369	0.851844
1	3799904	Affx-9710232	G	A	A	0.12913	0.130553	0.993497	0.0157686	0.679052
1	3803650	Affx-9714758	G	A	A	0.0531286	0.0547503	0.970342	0.0234322	0.198846
1	3807842	Affx-65562063	G	A	A	0.0473752	0.0463785	1.01	0.0250243	0.690902
1	3808243	Affx-77108167	-	C	C	0.0348884	0.0351414	0.999778	0.028587	0.993793
1	3816143	Affx-9730777	C	T	T	0.439389	0.44315	0.985937	0.0106136	0.182062
1	3816416	Affx-65562149	C	T	T	0.0219782	0.0216539	1.04742	0.0359578	0.197548
1	3825421	Affx-9742868	T	C	C	0.0376022	0.0377841	1.00463	0.0275922	0.866911
1	3828629	Affx-9747252	T	C	C	0.165627	0.167815	0.990402	0.0141818	0.496464
1	3829920	Affx-9748984	T	C	C	0.0920146	0.0913235	1.00366	0.0182874	0.841773
1	3839311	Affx-9761624	T	G	G	0.482168	0.486388	0.985197	0.010559	0.157841
1	3839662	Affx-35302282	C	T	T	0.0120278	0.0123576	0.984881	0.0481068	0.751483
1	3839898	Affx-65562361	C	T	T	0.0366134	0.0367311	1.00287	0.028014	0.918513
1	3841185	Affx-9763966	G	A	A	0.0405776	0.0412371	0.997433	0.0265956	0.923009
1	3854172	Affx-9781729	T	C	C	0.315341	0.317418	0.989392	0.0113346	0.346778
1	3854236	Affx-9781805	G	A	A	0.172387	0.174579	0.990723	0.0139512	0.504078
1	3866714	Affx-9796900	A	C	C	0.392122	0.393265	0.990512	0.0108078	0.377718
1	3867339	Affx-9797646	C	T	T	0.119922	0.119681	1.00183	0.0162774	0.910579
1	3870416	Affx-76453266	G	-	-	0.152986	0.156739	0.977339	0.0146172	0.116844
1	3871935	Affx-9803724	A	G	G	0.147563	0.14651	0.99028	0.014917	0.512618
1	3873250	Affx-9805419	A	C	C	0.125698	0.125684	0.979575	0.0159537	0.195833
1	3873437	Affx-9805646	C	T	T	0.177166	0.175728	1.00876	0.0138299	0.52812
1	3875746	Affx-9808720	C	T	T	0.0732395	0.0721358	1.01616	0.0203522	0.430842
1	3879978	Affx-9814214	G	A	A	0.37745	0.379821	0.983459	0.0108756	0.125109
1	3881485	Affx-9816223	A	G	G	0.37779	0.380003	0.984941	0.0108837	0.163261
1	3883678	Affx-9819102	A	G	G	0.310877	0.31406	0.986292	0.0113885	0.22553
1	3885264	Affx-9820699	G	A	A	0.367524	0.365394	1.00439	0.0108992	0.687784
1	3888305	Affx-65562812	T	C	C	0.0131561	0.0126351	1.02748	0.046888	0.563091
1	3892964	Affx-9829834	C	T	T	0.0432714	0.04426	0.998789	0.0257797	0.962499
1	3894012	Affx-9831174	G	A	A	0.0188333	0.0181107	1.06175	0.0390875	0.125268
1	3895246	Affx-9832837	T	C	C	0.0453007	0.0462046	1.00468	0.0252249	0.8531
1	3898178	Affx-9836396	C	T	T	0.404266	0.402876	1.00974	0.010762	0.367822
1	3902760	Affx-9841548	A	G	G	0.25163	0.254655	0.992488	0.0121941	0.536348
1	3904945	Affx-9844405	C	T	T	0.0257836	0.0253091	1.00465	0.0332762	0.889198
1	3905719	Affx-9845299	C	T	T	0.0458482	0.0447422	1.03145	0.0254283	0.22338
1	3908147	Affx-35302363	G	C	C	0.0387046	0.039687	0.970343	0.0271591	0.267644
1	3908961	Affx-9849696	C	T	T	0.179485	0.178682	0.988991	0.0137418	0.420479
1	3914992	Affx-9856614	G	A	A	0.206139	0.208378	0.990884	0.0130616	0.483245
1	3916039	Affx-9858034	G	A	A	0.162976	0.161621	1.00868	0.0142985	0.545379
1	3918975	Affx-9861849	A	C	C	0.204326	0.203336	1.01943	0.0131205	0.142451
1	3924314	Affx-9868552	G	A	A	0.424491	0.424619	0.996877	0.0106855	0.769736
1	3924464	Affx-9868726	C	G	G	0.407718	0.409792	0.986903	0.0107233	0.218925
1	3928040	Affx-9873153	C	A	A	0.167235	0.166075	1.01891	0.0141803	0.186453
1	3935585	Affx-9952542	C	T	T	0.154161	0.153068	1.02246	0.0146377	0.129181
1	3935713	Affx-9952726	G	A	A	0.114548	0.112855	1.00981	0.0165982	0.55627
1	3935847	Affx-9952911	T	C	C	0.253744	0.254026	0.999043	0.012137	0.937141
1	3936075	Affx-9953183	T	C	C	0.10831	0.107914	1.01955	0.0170091	0.255021
1	3936188	Affx-9953380	G	A	A	0.0324534	0.033121	0.95907	0.0296461	0.15864
1	3937641	Affx-77863588	T	-	-	0.139249	0.136439	1.04011	0.015331	0.0103137
1	3937985	Affx-65563227	G	A	A	0.0121725	0.0123815	0.94691	0.0478427	0.254191
1	3938521	Affx-9956410	G	A	A	0.127785	0.124821	1.03915	0.0158942	0.0156733
1	3940897	Affx-9959268	C	A	A	0.255281	0.255177	0.994666	0.0121197	0.658988
1	3942540	Affx-9961176	T	C	C	0.306673	0.308954	0.982536	0.0114346	0.123368
1	3942760	Affx-9961413	C	T	T	0.0543146	0.0547244	0.984348	0.0231465	0.495522
1	3942898	Affx-9961602	G	A	A	0.213521	0.213797	0.998358	0.0128338	0.898129
1	3942994	Affx-35302402	T	G	G	0.180777	0.178931	1.01512	0.0137329	0.274429
1	3944203	Affx-9963394	G	A	A	0.0130958	0.011964	1.09127	0.0476148	0.0666107
1	3945658	Affx-9965301	A	G	G	0.220722	0.221912	0.992323	0.0126962	0.543859
1	3946728	Affx-9966858	C	T	T	0.283509	0.28398	0.995251	0.0116893	0.683808
1	3946948	Affx-9967102	A	G	G	0.23387	0.235277	0.983325	0.012422	0.175843
1	3947498	Affx-9967765	C	A	A	0.0613311	0.0612386	1.00002	0.0219711	0.999117
1	3947992	Affx-9968518	A	G	G	0.243262	0.246073	0.971397	0.0122053	0.0174206
1	3948609	Affx-9969246	G	T	T	0.0431253	0.0426106	1.01994	0.0260904	0.449227
1	3949333	Affx-79308094	-	C	C	0.0919448	0.0904569	1.0161	0.0183042	0.382819
1	3949795	Affx-9970935	C	T	T	0.499836	0.498182	1.01806	0.0105182	0.088809
1	3950351	Affx-9971685	C	T	T	0.0167558	0.0172141	0.967418	0.0407011	0.415731
1	3950683	Affx-9972206	G	A	A	0.463244	0.465127	0.991811	0.0105768	0.436914
1	3951579	Affx-9973492	G	A	A	0.0470337	0.0469561	0.997493	0.0248331	0.919494
1	3954031	Affx-9976503	T	C	C	0.077586	0.0780781	0.987204	0.0196126	0.511398
1	3955322	Affx-9978268	T	C	C	0.213393	0.213236	1.00299	0.0128494	0.816441
1	3955901	Affx-9978884	T	C	C	0.0770428	0.0777252	0.993311	0.0196964	0.733297
1	3956647	Affx-65563405	G	A	A	0.0321356	0.0326443	0.9826	0.0297606	0.555307
1	3956975	Affx-9980388	C	A	A	0.0799076	0.0801739	0.997245	0.0193876	0.886833
1	3957077	Affx-9980561	T	C	C	0.222276	0.22119	1.01163	0.0126727	0.361442
1	3957137	Affx-9980630	T	G	G	0.0772535	0.0775783	1.00185	0.0197079	0.925238
1	3957978	Affx-9981916	A	G	G	0.0700513	0.0712531	0.987938	0.0205979	0.555743
1	3961489	Affx-9986623	G	A	A	0.123115	0.125965	0.978529	0.0160084	0.17515
1	3963326	Affx-9988609	T	C	C	0.437124	0.442404	0.981708	0.0106484	0.082968
1	3971259	Affx-50032274	G	A	A	0.0156044	0.015424	1.01111	0.0432023	0.798086
1	3972469	Affx-10001505	T	C	C	0.0276903	0.0280595	0.972556	0.0320784	0.385673
1	3972702	Affx-10001833	C	T	T	0.126824	0.129912	0.979389	0.0157821	0.186964
1	3973999	Affx-10003480	T	C	C	0.328863	0.329657	0.999256	0.0112527	0.9473
1	3976893	Affx-10007066	C	T	T	0.284972	0.282668	1.00396	0.0116754	0.734839
1	3986610	Affx-65563653	C	G	G	0.0183378	0.0186887	0.961482	0.039176	0.316034
1	3993621	Affx-65563707	C	T	T	0.0157959	0.0155348	1.06319	0.0422693	0.147198
1	3994912	Affx-10031069	A	C	C	0.345291	0.34625	0.999463	0.0111099	0.96142
1	3995220	Affx-10031342	G	C	C	0.168958	0.167691	1.00375	0.0140583	0.789778
1	3995718	Affx-10031928	G	C	C	0.0566559	0.0563119	1.01026	0.022846	0.654961
1	3996204	Affx-10032482	C	T	T	0.13242	0.135542	0.987242	0.0154821	0.406891
1	3996296	Affx-10032591	A	G	G	0.435919	0.439857	0.98664	0.0106561	0.206883
1	4001521	Affx-35302482	T	C	C	0.0281334	0.0275896	1.01206	0.031872	0.706867
1	4001548	Affx-10038445	G	A	A	0.306872	0.307871	0.990023	0.0114611	0.381623
1	4004377	Affx-10041543	G	T	T	0.15098	0.152748	0.993563	0.0146927	0.660261
1	4004972	Affx-10042336	T	C	C	0.0747282	0.0754283	0.991387	0.0200133	0.665582
1	4010335	Affx-10048560	G	A	A	0.19817	0.199848	0.980616	0.013205	0.138258
1	4012933	Affx-78102827	-	T	T	0.160271	0.161948	1.00022	0.0143335	0.988011
1	4016738	Affx-10057255	G	T	T	0.197877	0.199613	0.9811	0.0132222	0.148996
1	4017231	Affx-10057949	T	G	G	0.439228	0.443715	0.983318	0.0106087	0.112797
1	4020182	Affx-10062617	T	C	C	0.0132337	0.0133288	0.993602	0.0459894	0.889004
1	4025444	Affx-10069833	A	G	G	0.227733	0.229628	0.980936	0.0125562	0.125284
1	4028810	Affx-65564034	G	A	A	0.0273677	0.0277484	1.01961	0.0321736	0.546026
1	4029553	Affx-10075214	C	T	T	0.0148209	0.015168	0.983606	0.0434704	0.703757
1	4031638	Affx-10078023	C	T	T	0.0353967	0.0350881	1.01816	0.0283983	0.526291
1	4032503	Affx-10079122	T	C	C	0.180402	0.181827	1.00448	0.0136525	0.743126
1	4034165	Affx-10081543	G	A	A	0.0343748	0.0337864	1.00783	0.0292244	0.789687
1	4044697	Affx-10089224	A	G	G	0.301099	0.29995	1.015	0.0115067	0.195585
1	4046522	Affx-10089596	T	G	G	0.0115877	0.0103413	1.13485	0.0503488	0.0119898
1	4047106	Affx-10089677	T	C	C	0.110377	0.112	0.978933	0.0167934	0.204837
1	4047622	Affx-10089786	T	C	C	0.0204539	0.0201832	1.04021	0.0371659	0.288858
1	4048222	Affx-10089856	T	C	C	0.475561	0.476529	0.998445	0.010562	0.882836
1	4049339	Affx-10089983	G	A	A	0.127799	0.125647	1.02617	0.0158819	0.103855
1	4051127	Affx-10090250	G	A	A	0.0608167	0.0602342	0.98905	0.0220184	0.617023
1	4052690	Affx-10090491	C	T	T	0.117926	0.118981	0.999358	0.0163448	0.96865
1	4056544	Affx-10091017	C	T	T	0.108449	0.109128	1.00539	0.0169013	0.750529
1	4059563	Affx-10091332	A	G	G	0.0679627	0.0688184	1.00072	0.0208775	0.972397
1	4060927	Affx-10091484	C	T	T	0.477539	0.477306	0.9942	0.0105375	0.580951
1	4063144	Affx-10091805	A	T	T	0.484357	0.483904	0.994996	0.0105443	0.63426
1	4068094	Affx-10092850	T	C	C	0.321216	0.31897	1.00879	0.011306	0.438864
1	4071256	Affx-10093331	A	G	G	0.382869	0.381961	1.00337	0.010861	0.75658
1	4071354	Affx-10093365	G	A	A	0.0302972	0.0294854	1.02638	0.0309692	0.400428
1	4071829	Affx-65564396	C	A	A	0.0161593	0.0164201	0.934047	0.0419723	0.104045
1	4074194	Affx-10093798	G	A	A	0.0616173	0.0627422	0.9797	0.0219264	0.349598
1	4076809	Affx-10094134	C	T	T	0.0302369	0.0301164	0.992351	0.0307733	0.802961
1	4079470	Affx-10094502	G	A	A	0.0475265	0.0483033	0.965605	0.0248481	0.158956
1	4079871	Affx-10094557	T	C	C	0.230711	0.232695	1.00269	0.0125342	0.830565
1	4085555	Affx-10095194	T	C	C	0.372165	0.371305	1.0028	0.0109263	0.798089
1	4085968	Affx-10095225	C	A	A	0.087124	0.0893362	0.986197	0.0186083	0.455114
1	4090969	Affx-10095850	C	A	A	0.13923	0.13897	1.01086	0.0153115	0.480563
1	4091089	Affx-10095866	C	T	T	0.0668555	0.0685944	0.960257	0.0209919	0.0533708
1	4092868	Affx-10096123	C	A	A	0.0507902	0.0509153	0.984037	0.0239539	0.501718
1	4093027	Affx-10096134	G	T	T	0.34964	0.350072	0.992849	0.0110591	0.516381
1	4098480	Affx-10096986	C	T	T	0.0354808	0.0352026	1.00484	0.0285285	0.86553
1	4098493	Affx-10096993	G	A	A	0.0279807	0.0284084	0.997617	0.0316478	0.939899
1	4098895	Affx-10097068	T	G	G	0.45527	0.455748	0.996734	0.0106516	0.758759
1	4105963	Affx-10098281	C	A	A	0.0810137	0.0821811	0.972929	0.0193104	0.155252
1	4108292	Affx-65564685	C	T	T	0.0120708	0.0120009	0.979852	0.0482445	0.673111
1	4108614	Affx-10098612	G	A	A	0.0230676	0.0240597	0.963152	0.0350027	0.28345
1	4108825	Affx-10098684	A	C	C	0.0672056	0.0659046	1.02452	0.0211608	0.252312
1	4109493	Affx-10098771	T	C	C	0.277933	0.27845	0.994752	0.0117583	0.65452
1	4109988	Affx-10098828	C	T	T	0.112483	0.114041	0.985993	0.0166596	0.397137
1	4110189	Affx-10098870	C	A	A	0.451151	0.45022	1.00421	0.01062	0.692188
1	4111726	Affx-10099132	C	T	T	0.067476	0.0685642	0.984466	0.021019	0.456371
1	4112557	Affx-10099221	C	T	T	0.163293	0.162159	1.00173	0.0142884	0.903485
1	4117792	Affx-65564773	G	A	A	0.030289	0.0303799	1.0182	0.0307984	0.558221
1	4118930	Affx-10100034	G	A	A	0.161929	0.161309	0.997651	0.0143327	0.86966
1	4122946	Affx-10100627	A	G	G	0.35233	0.351916	1.0032	0.0110126	0.77186
1	4126063	Affx-10101126	A	G	G	0.0376133	0.0373508	1.0038	0.027712	0.891038
1	4126249	Affx-10101138	T	C	C	0.448776	0.449434	0.995419	0.01057	0.664036
1	4127434	Affx-10101238	G	A	A	0.0679546	0.0671685	1.01184	0.0210355	0.575641
1	4130923	Affx-10101630	T	C	C	0.0370105	0.0368542	1.00221	0.0278939	0.936823
1	4133491	Affx-10101987	G	A	A	0.276158	0.273531	1.01553	0.0118152	0.192096
1	4135477	Affx-10102218	C	T	T	0.447137	0.446384	1.00291	0.0105942	0.783722
1	4140109	Affx-10103184	G	A	A	0.064461	0.0641795	1.00147	0.0215102	0.945447
1	4143503	Affx-10140406	T	C	C	0.282796	0.281392	1.01225	0.011713	0.298747
1	4147283	Affx-10183533	C	T	T	0.267211	0.265382	1.00847	0.0119165	0.478823
1	4150208	Affx-10183952	C	T	T	0.0180789	0.0182584	0.98209	0.0393656	0.646175
1	4152566	Affx-10184311	C	T	T	0.0397851	0.0397311	1.00475	0.0269396	0.860341
1	4156463	Affx-65565146	G	T	T	0.0126025	0.0128666	0.941205	0.0471179	0.198435
1	4156802	Affx-10184964	C	T	T	0.0602908	0.0614129	0.980856	0.0220287	0.380232
1	4157700	Affx-65565164	T	A	A	0.0259878	0.026641	0.970201	0.033094	0.360646
1	4160815	Affx-10185701	G	T	T	0.0700139	0.0709898	0.965184	0.0206013	0.0854156
1	4162346	Affx-10185886	C	T	T	0.267407	0.26669	1.00153	0.0119021	0.897651
1	4162624	Affx-10185905	C	T	T	0.0292128	0.0290962	1.0011	0.0313073	0.972024
1	4163499	Affx-10186022	C	A	A	0.124746	0.126277	0.981458	0.0159534	0.240733
1	4165027	Affx-10186191	C	T	T	0.0345621	0.0344434	1.01141	0.0289041	0.694767
1	4165347	Affx-10186221	C	T	T	0.0379583	0.0384113	0.972182	0.0274521	0.304088
1	4167574	Affx-10186507	G	A	A	0.484156	0.482022	1.01622	0.0105723	0.128051
1	4170403	Affx-10186892	T	C	C	0.0936515	0.0945223	1.01469	0.0180593	0.419523
1	4171234	Affx-10186997	G	A	A	0.0262135	0.0254705	1.02621	0.0330449	0.433715
1	4171269	Affx-10187002	A	G	G	0.127267	0.12819	0.991617	0.0158073	0.594318
1	4171947	Affx-10187102	G	A	A	0.100402	0.101171	1.00364	0.0175046	0.835479
1	4172555	Affx-35302743	T	C	C	0.0161876	0.0167674	0.957419	0.0412022	0.290922
1	4172635	Affx-10187182	G	A	A	0.245171	0.244849	1.00665	0.0122795	0.589582
1	4173668	Affx-10187297	T	C	C	0.166192	0.168242	0.99223	0.0141259	0.580801
1	4174732	Affx-10187441	A	G	G	0.363857	0.363897	1.00363	0.0109804	0.741353
1	4174962	Affx-10187461	C	T	T	0.06375	0.0640284	1.01694	0.0215283	0.435221
1	4178590	Affx-10187866	T	G	G	0.060152	0.0619024	0.966024	0.0219813	0.11582
1	4178968	Affx-10187902	G	A	A	0.249535	0.251288	0.983631	0.0122254	0.177006
1	4180367	Affx-10188034	G	A	A	0.237581	0.236482	1.00977	0.0124109	0.433581
1	4180611	Affx-65565382	G	A	A	0.0277552	0.0263948	1.04537	0.0326345	0.173991
1	4192014	Affx-10189328	A	G	G	0.0227624	0.022133	1.04113	0.0358252	0.260569
1	4194248	Affx-77295242	G	-	-	0.0437431	0.0441972	1.0227	0.0256664	0.38191
1	4194623	Affx-10189669	T	C	C	0.23457	0.237307	0.974756	0.0124305	0.0396951
1	4201687	Affx-10190500	A	G	G	0.0162069	0.0152156	1.07865	0.0421783	0.0726527
1	4203003	Affx-10190625	G	T	T	0.104162	0.105384	0.977284	0.0171921	0.181373
1	4204531	Affx-10190820	G	A	A	0.0162048	0.0158971	1.02294	0.0419647	0.588864
1	4205548	Affx-10190943	G	A	A	0.0119464	0.012432	0.988066	0.0478176	0.801756
1	4208191	Affx-10191278	C	T	T	0.340947	0.339294	1.00694	0.0111421	0.534847
1	4211855	Affx-10191725	G	A	A	0.332534	0.334226	0.990991	0.0112048	0.419279
1	4214769	Affx-65565771	C	T	T	0.0220345	0.0223305	0.990714	0.0357838	0.794306
1	4217542	Affx-10192544	A	G	G	0.0684743	0.0680012	1.02358	0.0209931	0.267009
1	4218271	Affx-10192637	A	C	C	0.271569	0.273788	0.976603	0.0118196	0.0451704
1	4218933	Affx-10192732	G	A	A	0.0261872	0.0255575	1.02655	0.0333346	0.431765
1	4219126	Affx-10192747	G	A	A	0.173157	0.173417	0.990271	0.0139372	0.483017
1	4220110	Affx-10192877	C	T	T	0.171768	0.171888	0.994051	0.0139719	0.669352
1	4222940	Affx-10199058	G	A	A	0.0491254	0.0494093	1.00976	0.0244228	0.690804
1	4228345	Affx-10209819	C	T	T	0.0141801	0.0145243	0.993138	0.0443076	0.876501
1	4229875	Affx-10213189	C	T	T	0.0605976	0.0610293	1.01114	0.0220565	0.615447
1	4231202	Affx-10216142	C	T	T	0.480633	0.478628	1.00484	0.0105721	0.64759
1	4233472	Affx-65565940	C	T	T	0.0121777	0.0127866	0.991062	0.0474817	0.850029
1	4233940	Affx-10220877	A	G	G	0.0140648	0.0140159	0.957837	0.0449228	0.337592
1	4234207	Affx-10221381	G	C	C	0.0932312	0.0940699	0.996325	0.0181135	0.838927
1	4243687	Affx-10235535	G	A	A	0.0203113	0.020547	0.987429	0.0373087	0.734538
1	4254300	Affx-10249902	T	C	C	0.15519	0.156354	0.997346	0.0145502	0.855094
1	4255144	Affx-10251374	G	T	T	0.374819	0.374429	0.997766	0.0108737	0.837042
1	4256235	Affx-10253061	G	C	C	0.0309539	0.0308802	1.04252	0.0305159	0.172382
1	4256724	Affx-10253732	T	C	C	0.393647	0.393587	0.996157	0.0107919	0.721259
1	4257191	Affx-10254565	C	T	T	0.353503	0.35111	1.01386	0.0110361	0.212175
1	4267575	Affx-10269602	C	T	T	0.228689	0.227226	0.99716	0.0125562	0.820838
1	4274541	Affx-10278927	C	A	A	0.412168	0.411374	0.998143	0.0106974	0.862028
1	4278352	Affx-10283685	A	C	C	0.253132	0.254356	0.996749	0.0121236	0.788246
1	4281783	Affx-10288306	C	T	T	0.415159	0.418418	0.992634	0.0107078	0.489915
1	4282975	Affx-10289875	A	G	G	0.160352	0.161617	0.997428	0.0143287	0.857387
1	4300661	Affx-10312788	T	C	C	0.0929092	0.0922104	1.00488	0.0181157	0.788264
1	4301475	Affx-10313679	A	G	G	0.437925	0.436798	1.00069	0.0105943	0.947781
1	4303586	Affx-10316460	-	T	T	0.218041	0.216502	1.00731	0.0127904	0.568876
1	4304178	Affx-65566546	C	G	G	0.0123174	0.0129976	0.987154	0.0474291	0.785165
1	4307862	Affx-10321768	C	T	T	0.132186	0.132564	1.00836	0.0155498	0.592493
1	4307920	Affx-10321824	A	G	G	0.336215	0.336814	0.996827	0.0111693	0.775976
1	4307966	Affx-10321884	A	G	G	0.454213	0.451916	1.01217	0.0105948	0.253443
1	4310014	Affx-10324521	C	T	T	0.282956	0.287149	0.983088	0.0116656	0.143692
1	4310325	Affx-10324859	A	G	G	0.191485	0.191838	0.997913	0.0134132	0.876241
1	4311889	Affx-10326836	C	T	T	0.13461	0.133396	1.00415	0.0154895	0.789199
1	4316768	Affx-76198951	-	A	A	0.128227	0.128393	0.997581	0.0157825	0.878035
1	4316972	Affx-10333412	C	T	T	0.0402886	0.0400992	1.01783	0.0267823	0.509416
1	4320135	Affx-10337554	T	C	C	0.492679	0.498465	0.981072	0.0105614	0.070388
1	4320284	Affx-10337754	A	C	C	0.0777201	0.0793169	0.969503	0.0196093	0.114235
1	4320458	Affx-10337925	G	A	A	0.0361853	0.0358103	1.03075	0.0283244	0.284974
1	4323678	Affx-10342259	A	G	G	0.0531769	0.0526808	0.980062	0.0236339	0.394137
1	4323996	Affx-10342523	C	T	T	0.196412	0.198559	0.997617	0.013264	0.857278
1	4325119	Affx-10343541	C	T	T	0.396896	0.397466	0.983168	0.0107482	0.114264
1	4325568	Affx-10344004	G	A	A	0.0125885	0.0131536	0.974618	0.0467447	0.582319
1	4329202	Affx-10347978	G	A	A	0.0406503	0.0413237	1.00321	0.0267132	0.904465
1	4330372	Affx-10349193	T	C	C	0.417428	0.414587	1.02606	0.0106983	0.0161739
1	4334960	Affx-10354893	G	A	A	0.127528	0.125694	1.0177	0.0158405	0.26816
1	4337468	Affx-10357771	A	G	G	0.391911	0.390382	1.02427	0.0107895	0.0262415
1	4343001	Affx-65566895	C	A	A	0.0404439	0.0398896	1.01469	0.0269062	0.587788
1	4346675	Affx-10369221	G	A	A	0.134615	0.135273	0.998152	0.0154876	0.904913
1	4346973	Affx-10369609	C	T	T	0.0682526	0.0691551	1.00264	0.0208746	0.89951
1	4348115	Affx-65566935	G	A	A	0.0324881	0.0325319	0.998467	0.0301831	0.959461
1	4348380	Affx-10374126	C	T	T	0.167118	0.16919	0.992921	0.0141049	0.614512
1	4349436	Affx-10375342	T	C	C	0.459956	0.458093	1.02251	0.0105916	0.0355831
1	4353410	Affx-65566981	G	A	A	0.0383351	0.0379965	1.00081	0.027403	0.976442
1	4360348	Affx-10389166	T	G	G	0.223051	0.223329	0.996829	0.0126789	0.802179
1	4361300	Affx-10390367	G	A	A	0.101154	0.101087	0.996144	0.0174711	0.82499
1	4364142	Affx-10394295	A	G	G	0.285236	0.286133	0.979934	0.0116768	0.0825735
1	4367023	Affx-10397849	G	A	A	0.138907	0.136701	1.01911	0.0153419	0.217159
1	4367502	Affx-10398461	C	T	T	0.323358	0.320873	1.02338	0.0112835	0.0405759
1	4374235	Affx-10406877	C	A	A	0.420302	0.417805	1.02139	0.010699	0.0479245
1	4383539	Affx-65567290	T	C	C	0.023292	0.0234814	1.01735	0.0350461	0.623503
1	4384005	Affx-10420590	T	C	C	0.0209239	0.0207828	0.969546	0.036831	0.401074
1	4384479	Affx-10421250	G	T	T	0.0673753	0.0680473	1.00768	0.02097	0.715127
1	4387879	Affx-10425439	C	A	A	0.45932	0.457697	1.01568	0.0105763	0.141156
1	4389144	Affx-10426993	A	G	G	0.0951539	0.0954167	0.992522	0.0179467	0.67575
1	4390789	Affx-65567365	G	A	A	0.0172444	0.0168448	1.02796	0.0405875	0.496895
1	4409808	Affx-10450891	T	G	G	0.0610286	0.0615718	0.991435	0.0220027	0.695847
1	4409864	Affx-10450934	C	T	T	0.0969183	0.0969889	0.998172	0.0178306	0.918286
1	4417483	Affx-10459622	A	G	G	0.0285582	0.0277156	1.05566	0.0317957	0.0884819
1	4423527	Affx-10466872	G	A	A	0.427491	0.425719	1.01585	0.0106767	0.140802
1	4426462	Affx-10470203	G	A	A	0.0705866	0.071764	1.00231	0.020559	0.910797
1	4426850	Affx-10470765	G	-	-	0.200451	0.202048	0.994732	0.0131687	0.688344
1	4428719	Affx-10473457	A	G	G	0.443689	0.442768	1.01193	0.01061	0.263774
1	4431385	Affx-10476677	C	T	T	0.0545121	0.0549373	0.987464	0.0231338	0.585529
1	4437253	Affx-10483773	A	G	G	0.0721909	0.073071	1.00619	0.0203812	0.762232
1	4438424	Affx-77648984	-	GAGCTA	GAGCTA	0.106282	0.104022	0.994929	0.0171443	0.766836
1	4442669	Affx-65567797	C	T	T	0.0315737	0.0314215	0.999692	0.0302137	0.991871
1	4442780	Affx-10491842	C	T	T	0.0144764	0.0142402	1.03469	0.0444713	0.443247
1	4443042	Affx-10492207	C	T	T	0.056552	0.0557119	1.00261	0.0228969	0.909291
1	4443757	Affx-65567803	A	C	C	0.035938	0.0358952	0.994676	0.0284604	0.85122
1	4443844	Affx-10493132	A	G	G	0.263342	0.266993	0.991541	0.0119629	0.47762
1	4444140	Affx-10493595	A	G	G	0.321611	0.324091	0.994806	0.0112758	0.644187
1	4449319	Affx-10501068	A	C	C	0.416275	0.416423	0.991798	0.0106794	0.440574
1	4452367	Affx-10504363	A	G	G	0.0549432	0.0557655	1.00131	0.0231391	0.954927
1	4454029	Affx-10506740	A	G	G	0.0160364	0.0162442	0.96562	0.0421153	0.406144
1	4459532	Affx-10514164	C	A	A	0.0398418	0.0397151	1.00391	0.0268449	0.884463
1	4459809	Affx-10514526	T	-	-	0.249032	0.249607	0.996794	0.0122105	0.792591
1	4460573	Affx-65567974	C	A	A	0.0175722	0.0170161	0.99249	0.0404065	0.851996
1	4461676	Affx-10516945	C	T	T	0.230345	0.230331	1.00198	0.0125614	0.87483
1	4463264	Affx-10518993	G	A	A	0.0292196	0.0298874	0.978007	0.0311377	0.475108
1	4463297	Affx-10519017	T	C	C	0.00999478	0.00987026	1.01042	0.0534668	0.846333
1	4466405	Affx-65568046	C	T	T	0.0267213	0.0270474	0.979013	0.0327762	0.517558
1	4466890	Affx-10523912	C	T	T	0.0285311	0.0287179	1.0016	0.0316523	0.959664
1	4469838	Affx-10527414	G	A	A	0.0777801	0.0770266	0.999046	0.0197597	0.961463
1	4474140	Affx-10532855	T	C	C	0.0318148	0.0325676	0.998732	0.0300088	0.966276
1	4474900	Affx-10533715	C	T	T	0.0212828	0.0209661	1.04502	0.0365607	0.228387
1	4480735	Affx-10541351	G	A	A	0.0330794	0.0335723	1.00716	0.0294852	0.808787
1	4481490	Affx-10542338	G	A	A	0.175025	0.175483	1.00171	0.013914	0.902256
1	4489270	Affx-10550369	G	A	A	0.0303965	0.0315993	0.957812	0.0303904	0.15609
1	4491031	Affx-65568263	C	T	T	0.0333887	0.0329826	0.983124	0.0294833	0.563763
1	4491360	Affx-10552597	T	C	C	0.01729	0.0178513	0.960344	0.0398938	0.31044
1	4494850	Affx-65568316	C	G	G	0.0186023	0.0188223	0.986308	0.0387501	0.722003
1	4499841	Affx-10563630	C	T	T	0.183194	0.184175	0.98704	0.0136415	0.338961
1	4501105	Affx-10565297	C	A	A	0.0163197	0.016461	0.982145	0.0413775	0.663264
1	4504753	Affx-10569444	T	C	C	0.0192557	0.0194902	0.962425	0.0382494	0.316683
1	4505430	Affx-10570402	C	T	T	0.213632	0.214116	1.00164	0.0128734	0.898665
1	4505846	Affx-10570928	T	C	C	0.148527	0.148982	0.990714	0.0148294	0.52929
1	4507959	Affx-10573514	C	T	T	0.0204661	0.0203327	1.00833	0.037297	0.823933
1	4510216	Affx-10576465	T	C	C	0.213359	0.213407	1.00442	0.0128779	0.732212
1	4511184	Affx-10577496	G	A	A	0.0552205	0.055178	0.984214	0.0230621	0.490227
1	4513929	Affx-10581170	T	C	C	0.124412	0.12469	0.993062	0.0160114	0.663686
1	4516585	Affx-65568522	G	A	A	0.0524081	0.0534406	0.970552	0.0236561	0.206394
1	4518111	Affx-10586889	G	A	A	0.0227383	0.0230088	0.978622	0.0352739	0.540123
1	4518435	Affx-10587423	A	G	G	0.0176563	0.0176656	0.968971	0.0400399	0.431143
1	4521563	Affx-10590962	A	G	G	0.0387314	0.0390826	0.960332	0.0273056	0.138253
1	4522036	Affx-10591544	C	T	T	0.210877	0.211602	0.997385	0.0129226	0.839449
1	4523913	Affx-10593835	A	G	G	0.234683	0.232382	1.02312	0.0125152	0.0677913
1	4524632	Affx-10594740	G	C	C	0.0304992	0.0309361	0.969411	0.0306583	0.310906
1	4524816	Affx-35303173	G	T	T	0.0203437	0.0205584	0.953031	0.0371615	0.19547
1	4530490	Affx-10601759	T	C	C	0.384563	0.386173	0.988372	0.0108691	0.281887
1	4544044	Affx-10618643	T	A	A	0.283456	0.284403	0.994133	0.0117243	0.615744
1	4546132	Affx-10621704	T	C	C	0.324177	0.325437	0.987945	0.011301	0.283189
1	4546232	Affx-10621819	A	G	G	0.267394	0.264369	1.02257	0.0119907	0.0626954
1	4551092	Affx-10628021	T	C	C	0.0201423	0.0204967	0.970613	0.0375865	0.427447
1	4552642	Affx-78286994	GGA	-	-	0.173093	0.173328	0.99551	0.0139177	0.746459
1	4554762	Affx-10632948	C	T	T	0.144585	0.14512	0.983557	0.0150174	0.269582
1	4561133	Affx-10642139	T	G	G	0.0295796	0.0282495	1.06035	0.0315605	0.0633689
1	4563850	Affx-65568989	A	G	G	0.0162524	0.0160496	1.02039	0.0414104	0.62589
1	4564366	Affx-10645599	G	A	A	0.127883	0.128446	0.988779	0.0158337	0.476025
1	4567422	Affx-10649174	A	C	C	0.142275	0.14279	0.992279	0.0151126	0.60802
1	4568639	Affx-10650907	C	T	T	0.108158	0.109039	0.977674	0.0169447	0.182689
1	4569348	Affx-10651909	T	C	C	0.0359434	0.0359942	1.01992	0.0283259	0.486266
1	4572637	Affx-10655680	C	G	G	0.02692	0.0265404	1.01768	0.0325165	0.589836
1	4572768	Affx-10655875	A	C	C	0.0996557	0.0995223	0.983639	0.0175865	0.348238
1	4573162	Affx-10656365	G	T	T	0.238251	0.238825	0.996728	0.0124082	0.791694
1	4573494	Affx-10656718	A	G	G	0.35608	0.356694	0.992893	0.0110333	0.518011
1	4580842	Affx-10665232	C	T	T	0.401679	0.401961	0.992193	0.0107734	0.466897
1	4581682	Affx-10666231	A	G	G	0.283283	0.283721	0.993428	0.0117007	0.573055
1	4581924	Affx-10666527	G	A	A	0.0395749	0.0397585	0.979265	0.0270512	0.438605
1	4582455	Affx-10667223	C	T	T	0.0349381	0.0355088	1.00872	0.0285967	0.761377
1	4583422	Affx-10668435	T	C	C	0.351168	0.350334	1.00091	0.0110358	0.934053
1	4584147	Affx-10669292	A	G	G	0.213969	0.214477	0.993074	0.0128131	0.587509
1	4586903	Affx-10672394	T	C	C	0.220266	0.220378	0.998275	0.0127171	0.891996
1	4588765	Affx-10674920	C	T	T	0.220056	0.221413	0.999862	0.0127213	0.99133
1	4599027	Affx-10688691	A	G	G	0.0340256	0.0341539	0.983096	0.0292506	0.559996
1	4599611	Affx-10689523	C	T	T	0.0341632	0.0345453	1.01837	0.0289041	0.528893
1	4602348	Affx-10693341	C	A	A	0.207136	0.206978	0.997399	0.0130436	0.841721
1	4604554	Affx-10696185	A	C	C	0.283995	0.284167	0.999675	0.0117378	0.977909
1	4608610	Affx-10701261	G	A	A	0.35037	0.350503	0.996511	0.0110378	0.751515
1	4617027	Affx-10712244	C	T	T	0.410218	0.412749	0.988754	0.0107305	0.291884
1	4622455	Affx-10717881	T	C	C	0.0595669	0.0600355	1.0019	0.0222434	0.932041
1	4624245	Affx-10720317	T	C	C	0.393789	0.395095	0.993918	0.0107994	0.572138
1	4624786	Affx-10720929	A	G	G	0.0490966	0.0475789	1.01019	0.0246629	0.680927
1	4628266	Affx-35303298	C	T	T	0.0233219	0.0228282	0.985197	0.0350328	0.670315
1	4630646	Affx-10728446	T	C	C	0.0148094	0.0146105	1.00259	0.0439979	0.953071
1	4632465	Affx-10730483	A	G	G	0.444273	0.447175	0.998582	0.0106413	0.893934
1	4633470	Affx-10731644	A	G	G	0.0885874	0.0886958	1.0086	0.018567	0.644739
1	4636793	Affx-35303318	C	T	T	0.0551452	0.0535931	1.01536	0.0232689	0.512314
1	4638987	Affx-10737700	C	A	A	0.0225488	0.0221961	0.997266	0.0356097	0.938724
1	4641198	Affx-10739791	T	C	C	0.308928	0.307649	1.00253	0.0114007	0.824566
1	4641830	Affx-10740503	A	G	G	0.020224	0.0202668	0.992852	0.037536	0.848439
1	4643287	Affx-10742118	A	G	G	0.091004	0.0915228	1.00467	0.0183419	0.799601
1	4643312	Affx-65569687	G	A	A	0.034542	0.0354784	0.985948	0.0287225	0.622226
1	4645871	Affx-10744598	G	A	A	0.206371	0.205753	1.00413	0.0130318	0.751788
1	4646695	Affx-10745782	C	T	T	0.346183	0.345174	1.0044	0.011071	0.69167
1	4648102	Affx-10747850	T	C	C	0.280547	0.280702	0.99724	0.0117429	0.81394
1	4652381	Affx-10753450	G	T	T	0.0836909	0.0846305	0.989016	0.0189403	0.559816
1	4657022	Affx-65569775	C	T	T	0.0543791	0.053872	1.0001	0.0232724	0.996716
1	4657280	Affx-10759470	T	C	C	0.0952818	0.0953869	1.00286	0.0179058	0.873422
1	4662604	Affx-10766927	C	T	T	0.0729398	0.0726866	1.01858	0.0203552	0.365653
1	4664074	Affx-10768779	A	G	G	0.149575	0.149016	1.01718	0.0147881	0.249257
1	4671868	Affx-10778859	G	A	A	0.459562	0.458809	1.01061	0.0105772	0.318257
1	4672274	Affx-10779312	A	G	G	0.023181	0.0229977	1.01118	0.0350724	0.751176
1	4673295	Affx-10780371	T	C	C	0.29346	0.293816	1.00629	0.0115511	0.58733
1	4677633	Affx-10785585	G	A	A	0.237648	0.238297	1.00619	0.0123824	0.617974
1	4678728	Affx-10786892	G	A	A	0.220301	0.217322	1.00473	0.0127179	0.710623
1	4686570	Affx-10795976	C	T	T	0.0823539	0.0817537	1.02112	0.0192467	0.277518
1	4686576	Affx-10795988	T	C	C	0.472389	0.47504	0.988606	0.0105614	0.277928
1	4689953	Affx-10800427	G	C	C	0.130709	0.133586	0.973267	0.0156033	0.0824598
1	4691935	Affx-10802672	G	A	A	0.199007	0.196193	1.01344	0.0131888	0.311366
1	4693041	Affx-10803902	T	C	C	0.0680743	0.0689284	1.0138	0.0208798	0.511673
1	4693729	Affx-65570022	T	G	G	0.0788559	0.0786555	1.00058	0.0195487	0.976331
1	4695441	Affx-10806790	G	A	A	0.0377692	0.0380507	0.981945	0.0276373	0.509734
1	4696541	Affx-10808108	A	G	G	0.362238	0.36311	0.997356	0.010991	0.809621
1	4698109	Affx-10809698	A	G	G	0.278495	0.277861	1.00173	0.0118031	0.883493
1	4703199	Affx-35303392	G	A	A	0.0765392	0.073963	1.02404	0.0199737	0.23438
1	4705895	Affx-10818112	T	C	C	0.164739	0.163693	0.997659	0.0142337	0.869235
1	4706343	Affx-10818621	G	A	A	0.0198533	0.0202575	0.954964	0.0376656	0.221161
1	4707336	Affx-10819709	T	C	C	0.0224544	0.022389	1.00188	0.0357059	0.95801
1	4709765	Affx-10822518	G	T	T	0.0732483	0.0717528	1.02148	0.0203534	0.29633
1	4710005	Affx-10822809	C	T	T	0.491643	0.493787	0.997897	0.0105644	0.842039
1	4712657	Affx-10826220	G	A	A	0.231467	0.232978	0.986811	0.0125009	0.288197
1	4713929	Affx-65570213	G	A	A	0.0184512	0.0183812	1.00701	0.0390899	0.858235
1	4715768	Affx-10829772	G	A	A	0.274348	0.276123	0.982892	0.0118476	0.145251
1	4716382	Affx-65570231	C	T	T	0.0369293	0.037046	0.995067	0.027918	0.859406
1	4716914	Affx-10831026	G	A	A	0.194288	0.192447	1.00901	0.0133925	0.503075
1	4719228	Affx-10833719	A	G	G	0.0176463	0.0181008	1.00754	0.0399305	0.850803
1	4719825	Affx-65570265	C	T	T	0.0358924	0.0360569	1.00117	0.028321	0.96698
1	4723295	Affx-10838959	C	T	T	0.139476	0.141154	0.989624	0.0152216	0.493211
1	4723640	Affx-10839387	G	A	A	0.493274	0.494328	0.991939	0.010596	0.44497
1	4725708	Affx-65570314	C	T	T	0.0250314	0.0247189	0.985305	0.033693	0.660397
1	4727740	Affx-65570330	A	G	G	0.0124898	0.0127553	1.01266	0.0476444	0.791704
1	4728294	Affx-10845076	C	T	T	0.159027	0.157244	1.02481	0.0144547	0.089971
1	4729525	Affx-10846601	A	G	G	0.344047	0.344313	0.996033	0.0111321	0.721048
1	4729914	Affx-10847036	C	T	T	0.107046	0.108034	0.98842	0.0170603	0.494787
1	4734805	Affx-10852709	C	T	T	0.01017	0.0102363	1.03318	0.0526836	0.535486
1	4735354	Affx-10853417	T	C	C	0.184995	0.18554	1.00709	0.0135876	0.602858
1	4736365	Affx-35303430	G	A	A	0.0155372	0.0154505	0.999061	0.0426513	0.982422
1	4740061	Affx-10859751	A	G	G	0.0356832	0.0351731	1.02021	0.0286143	0.48437
1	4741668	Affx-10862193	A	G	G	0.0173217	0.0177966	0.959321	0.0401469	0.300933
1	4744686	Affx-10866209	A	G	G	0.105558	0.104794	1.01932	0.0171705	0.265001
1	4745374	Affx-10867076	A	G	G	0.279852	0.279187	1.00447	0.011765	0.704507
1	4746813	Affx-10868731	C	T	T	0.052594	0.0521269	1.01265	0.0236867	0.595547
1	4749060	Affx-10871189	C	T	T	0.0279559	0.0276758	1.03711	0.0321764	0.257436
1	4751323	Affx-10873347	A	G	G	0.0270317	0.026719	1.04042	0.0326713	0.225176
1	4753011	Affx-10874674	T	C	C	0.0789703	0.0781534	1.02075	0.0195975	0.294747
1	4753924	Affx-10875784	T	C	C	0.0136608	0.0138071	1.02669	0.0457017	0.564362
1	4759743	Affx-10883890	T	C	C	0.29253	0.29331	1.00307	0.0117169	0.793831
1	4760989	Affx-10885509	A	G	G	0.0181171	0.0186757	0.974846	0.0393396	0.51725
1	4762564	Affx-78010272	T	-	-	0.0343079	0.0336546	1.02375	0.0292043	0.421482
1	4763022	Affx-10888004	C	-	-	0.0157433	0.0159591	0.998141	0.0423147	0.964923
1	4763320	Affx-10888366	G	A	A	0.0341739	0.0321578	1.06902	0.0293529	0.0229693
1	4764123	Affx-10889621	G	A	A	0.361789	0.363464	0.995407	0.010996	0.675476
1	4765832	Affx-10891986	C	T	T	0.0264227	0.0261447	1.042	0.0329128	0.211329
1	4773438	Affx-10901590	G	T	T	0.385357	0.386913	0.995955	0.0108529	0.708808
1	4774791	Affx-10903636	T	C	C	0.499216	0.500381	1.00629	0.0105757	0.553418
1	4775833	Affx-10905126	G	A	A	0.0265157	0.0261034	1.04286	0.0329412	0.202712
1	4776061	Affx-10905439	A	G	G	0.473302	0.474652	1.00163	0.0105728	0.877747
1	4777321	Affx-10907191	A	G	G	0.386533	0.388082	0.994768	0.0108519	0.628786
1	4780908	Affx-10911799	G	A	A	0.136264	0.136108	1.00293	0.0153381	0.848892
1	4784763	Affx-10916035	G	A	A	0.0372233	0.0372655	1.01105	0.0279145	0.693694
1	4787034	Affx-10918494	A	G	G	0.0209976	0.0210571	1.02046	0.0367226	0.58129
1	4787534	Affx-10919018	C	T	T	0.0190333	0.0190713	1.00594	0.0387123	0.878492
1	4787785	Affx-10919323	G	A	A	0.0956869	0.0958869	1.01759	0.0179577	0.331439
1	4789911	Affx-65570832	T	A	A	0.0408221	0.0396923	1.04473	0.026907	0.103891
1	4792687	Affx-10925419	A	G	G	0.0643119	0.0649321	1.00738	0.0215436	0.732905
1	4793628	Affx-10926333	T	C	C	0.0983683	0.0987247	1.0078	0.0176679	0.660252
1	4794889	Affx-10927688	G	A	A	0.0447764	0.0461373	0.952671	0.0253776	0.0560576
1	4795464	Affx-10928386	C	T	T	0.282265	0.281127	0.991932	0.0117092	0.489038
1	4796238	Affx-10929297	G	T	T	0.0664701	0.0656389	1.01425	0.0212251	0.504934
1	4796871	Affx-10930064	G	A	A	0.385906	0.386708	1.00854	0.0108082	0.431442
1	4797323	Affx-10930669	A	G	G	0.0287653	0.0294049	0.978044	0.0313125	0.478322
1	4799248	Affx-10933267	T	C	C	0.346216	0.345858	1.00272	0.0110951	0.80658
1	4799477	Affx-10933568	A	C	C	0.0446339	0.0442663	1.01724	0.0256295	0.504772
1	4801386	Affx-10936304	G	A	A	0.0276886	0.0267541	1.00466	0.0325292	0.886392
1	4803345	Affx-10939196	T	C	C	0.104074	0.103232	1.00326	0.0172363	0.850433
1	4805798	Affx-10942279	G	A	A	0.280982	0.279875	0.995082	0.011722	0.674079
1	4816303	Affx-10956904	C	T	T	0.183646	0.181637	1.0006	0.0136455	0.964649
1	4817841	Affx-65571083	T	C	C	0.0308832	0.0307362	1.00634	0.0304699	0.835637
1	4825893	Affx-35303540	T	C	C	0.167781	0.166231	1.02023	0.0141595	0.157235
1	4829528	Affx-10973025	C	A	A	0.353628	0.352713	1.00316	0.0110391	0.774976
1	4834740	Affx-10979405	C	T	T	0.351535	0.350482	1.00567	0.0110717	0.609562
1	4837327	Affx-10982447	T	C	C	0.0282172	0.0274231	1.03047	0.032124	0.350124
1	4837901	Affx-10982986	C	T	T	0.0814603	0.080166	1.00461	0.019337	0.811994
1	4841992	Affx-65571316	G	A	A	0.0546655	0.0546092	0.995312	0.023158	0.839208
1	4847377	Affx-10994008	C	T	T	0.0162459	0.0170728	0.93312	0.0409303	0.0907977
1	4849748	Affx-10996791	T	C	C	0.356547	0.360372	0.991339	0.0109848	0.428439
1	4867738	Affx-11019481	C	T	T	0.336854	0.339465	0.993499	0.0111337	0.557994
1	4868127	Affx-11019964	T	G	G	0.494221	0.492469	1.01077	0.0105836	0.311398
1	4870132	Affx-11022368	G	A	A	0.0480212	0.0491978	0.966894	0.0246374	0.171787
1	4872384	Affx-11025047	T	G	G	0.425958	0.426814	1.00205	0.0106729	0.847917
1	4874792	Affx-11028030	C	T	T	0.372461	0.370497	1.01674	0.0109375	0.129086
1	4876923	Affx-65571667	G	A	A	0.0345484	0.0339171	1.0264	0.0289416	0.368001
1	4878927	Affx-11033409	A	C	C	0.0692125	0.0676596	1.02393	0.0208196	0.256022
1	4880927	Affx-11036013	C	A	A	0.0880141	0.0905515	0.972751	0.0185711	0.136847
1	4889739	Affx-11047066	C	T	T	0.0701432	0.0680744	1.02878	0.0208732	0.174064
1	4891850	Affx-11049763	A	G	G	0.343521	0.342908	0.98508	0.0111129	0.176159
1	4894686	Affx-11053732	G	A	A	0.160927	0.161695	1.00508	0.0144101	0.724947
1	4895678	Affx-11054943	A	G	G	0.131671	0.130789	1.01882	0.0156157	0.232368
1	4900421	Affx-65571879	G	A	A	0.0375894	0.0367636	1.03487	0.027829	0.218134
1	4900851	Affx-11062160	A	G	G	0.333198	0.332778	1.0093	0.0112099	0.408733
1	4905571	Affx-11067365	T	C	C	0.373198	0.371653	0.989129	0.0109243	0.317033
1	4908353	Affx-11070676	G	C	C	0.0699598	0.0698644	0.970576	0.0206901	0.148889
1	4910122	Affx-11073083	G	A	A	0.0175959	0.017421	0.938624	0.0402049	0.115156
1	4912598	Affx-65572008	C	T	T	0.0290557	0.0276231	1.04495	0.0316435	0.164655
1	4923738	Affx-11090122	C	T	T	0.409777	0.411466	0.979999	0.0107162	0.0593804
1	4925165	Affx-11091820	C	T	T	0.0379928	0.0379002	0.983126	0.0276159	0.537727
1	4927893	Affx-11095536	C	T	T	0.0407944	0.0398141	1.02271	0.0267047	0.400481
1	4928821	Affx-11096798	A	G	G	0.16089	0.160512	1.00864	0.0144411	0.551166
1	4931882	Affx-11101013	C	A	A	0.399211	0.40187	0.978985	0.0107862	0.048948
1	4933099	Affx-11102577	G	A	A	0.0338845	0.0332758	0.99053	0.0292632	0.745055
1	4934966	Affx-11104848	C	T	T	0.461243	0.458664	1.0176	0.0105982	0.0998066
1	4936601	Affx-11107048	T	C	C	0.212876	0.211334	1.01185	0.012927	0.362075
1	4937303	Affx-11108127	A	G	G	0.375991	0.374817	1.01459	0.0109011	0.18396
1	4939014	Affx-11110208	C	T	T	0.0413966	0.0406085	1.00848	0.0265164	0.75008
1	4941428	Affx-11113069	T	G	G	0.0512798	0.0499611	1.0188	0.0240813	0.439234
1	4941993	Affx-11113713	T	G	G	0.349412	0.347356	1.00861	0.0111158	0.440489
1	4942110	Affx-11113860	A	G	G	0.11524	0.114959	1.01734	0.0165991	0.300302
1	4942397	Affx-11114213	G	T	T	0.36181	0.362451	0.989921	0.0110071	0.35742
1	4948055	Affx-11120953	A	T	T	0.0137319	0.0124885	1.06477	0.0461987	0.174336
1	4949189	Affx-11122290	A	G	G	0.344363	0.345858	0.9845	0.0111254	0.160281
1	4949892	Affx-11123197	A	G	G	0.0209292	0.021826	0.966484	0.0362753	0.34733
1	4952041	Affx-11126176	G	A	A	0.345301	0.34697	0.984723	0.0111116	0.165916
1	4952241	Affx-11126456	G	A	A	0.264223	0.262013	1.01137	0.0120103	0.346372
1	4955995	Affx-11131216	A	C	C	0.215462	0.213467	1.01718	0.0128467	0.184868
1	4956002	Affx-11131226	G	T	T	0.0324586	0.0326379	0.985544	0.0296252	0.623055
1	4958258	Affx-11134711	A	C	C	0.497649	0.496984	1.00756	0.0105463	0.475217
1	4961140	Affx-11138712	T	G	G	0.435887	0.434309	1.00441	0.0106805	0.680499
1	4963370	Affx-11141615	G	A	A	0.230745	0.231404	0.990801	0.012529	0.460762
1	4963626	Affx-76485569	-	A	A	0.0665958	0.0679277	0.962494	0.0209819	0.0684706
1	4964450	Affx-11143049	T	G	G	0.0653548	0.0637527	1.01819	0.0215206	0.402131
1	4964715	Affx-65572463	G	T	T	0.0379227	0.0385841	0.988864	0.0274555	0.683354
1	4965526	Affx-11144432	G	A	A	0.0673196	0.0670399	1.02038	0.0211203	0.339361
1	4966693	Affx-11145568	A	C	C	0.459586	0.45671	1.01242	0.0106166	0.245066
1	4966799	Affx-11145711	T	C	C	0.0594684	0.0573511	1.03572	0.0225768	0.120061
1	4966882	Affx-11145869	C	T	T	0.032023	0.0319038	1.0018	0.0300244	0.952197
1	4968791	Affx-11148340	G	A	A	0.0192449	0.0193228	0.991163	0.0383682	0.817055
1	4969471	Affx-11149079	C	A	A	0.418455	0.414614	1.01213	0.0107022	0.259969
1	4972077	Affx-11151815	T	C	C	0.155854	0.154795	1.00583	0.0145674	0.689693
1	4975877	Affx-11156562	C	T	T	0.277383	0.278641	0.996214	0.0117779	0.74739
1	4978033	Affx-11159086	A	C	C	0.173349	0.172955	1.01054	0.0139631	0.452698
1	4979323	Affx-11161033	G	C	C	0.0659676	0.0677166	0.988897	0.0211774	0.598034
1	4986670	Affx-11171437	G	A	A	0.0126555	0.0119988	1.03326	0.0479174	0.49474
1	4986950	Affx-11171709	C	T	T	0.111474	0.111498	0.999763	0.0167933	0.988747
1	4988874	Affx-11173912	C	A	A	0.0606219	0.0603584	0.988928	0.0221585	0.615348
1	4991245	Affx-11177739	T	G	G	0.115264	0.112914	1.01731	0.0166568	0.302736
1	4997165	Affx-11185796	G	A	A	0.450454	0.450361	1.01085	0.0106179	0.309418
1	5000624	Affx-11189712	C	T	T	0.174257	0.171328	1.01239	0.0139881	0.378771
1	5012235	Affx-11203403	C	T	T	0.412673	0.410594	1.01385	0.010729	0.199736
1	5013848	Affx-11205803	C	A	A	0.0164763	0.0159224	1.06769	0.0417234	0.116486
1	5014577	Affx-11206951	A	G	G	0.255044	0.256266	1.00674	0.0120908	0.578682
1	5021113	Affx-11216424	A	G	G	0.427346	0.426701	1.00554	0.0106668	0.604236
1	5023513	Affx-11219849	A	G	G	0.206241	0.208269	0.972817	0.0129939	0.0339245
1	5030937	Affx-11229144	A	G	G	0.468495	0.465865	1.02191	0.0105675	0.0402342
1	5031767	Affx-11230277	A	G	G	0.303422	0.304518	0.997312	0.0114498	0.814113
1	5032187	Affx-50035771	C	A	A	0.024641	0.0252681	0.961381	0.0339614	0.246179
1	5034595	Affx-50035791	C	T	T	0.0277574	0.0274872	0.969405	0.0321656	0.334024
1	5037394	Affx-65573103	A	T	T	0.0149992	0.0158629	0.946335	0.0427386	0.196844
1	5043045	Affx-11240219	C	T	T	0.0252934	0.0247522	1.03771	0.0336031	0.270602
1	5043561	Affx-11240251	A	G	G	0.109583	0.109317	1.01127	0.0169012	0.507097
1	5054525	Affx-11241323	A	T	T	0.0308808	0.0301618	1.03763	0.0306565	0.228209
1	5054671	Affx-11241338	A	C	C	0.016091	0.016121	0.980723	0.0421606	0.6443
1	5066213	Affx-11242439	A	G	G	0.196479	0.197556	0.985541	0.0132662	0.272245
1	5067483	Affx-11242537	A	G	G	0.306569	0.306958	0.995655	0.0114495	0.703727
1	5068151	Affx-11242584	G	A	A	0.0291095	0.0284231	1.04176	0.0315685	0.195004
1	5074950	Affx-11243167	C	T	T	0.025218	0.0248499	1.02973	0.0335449	0.382464
1	5076417	Affx-11243328	C	T	T	0.311447	0.311533	0.992509	0.0113757	0.508624
1	5076584	Affx-11243341	T	C	C	0.455731	0.453253	1.02239	0.0106112	0.0368769
1	5077769	Affx-11243442	C	T	T	0.28245	0.282617	0.989569	0.0117548	0.372381
1	5078047	Affx-11243461	G	A	A	0.0926984	0.0921715	0.992909	0.0181858	0.695551
1	5078193	Affx-11243470	G	T	T	0.0429938	0.0415144	1.01773	0.0264053	0.505726
1	5078636	Affx-11243504	C	T	T	0.0201396	0.0208398	0.946314	0.0371605	0.137563
1	5079140	Affx-11243545	C	T	T	0.0431156	0.0438561	0.972633	0.0258826	0.283678
1	5079174	Affx-11243547	T	C	C	0.0187206	0.0177534	1.01143	0.039196	0.771908
1	5080232	Affx-11243648	T	G	G	0.311698	0.314291	1.01027	0.0113961	0.369749
1	5082492	Affx-11243895	G	T	T	0.350978	0.353016	1.00758	0.0110724	0.495477
1	5086313	Affx-11244356	G	A	A	0.0209333	0.0211771	0.995421	0.0370434	0.901407
1	5091185	Affx-11244855	C	T	T	0.219701	0.217704	1.02422	0.0127666	0.0609022
1	5093217	Affx-11245045	C	T	T	0.311552	0.312888	0.992513	0.011366	0.508488
1	5099290	Affx-11245698	C	T	T	0.029293	0.0296898	0.978091	0.0311455	0.476923
1	5100702	Affx-11245898	-	G	G	0.143541	0.145065	0.980505	0.0150278	0.190165
1	5101194	Affx-77953263	T	-	-	0.0232306	0.0225425	0.982702	0.035136	0.619456
1	5110652	Affx-11247135	A	G	G	0.0558322	0.0544581	0.996634	0.0231459	0.884192
1	5119470	Affx-11248096	C	A	A	0.0930113	0.092023	0.9888	0.0182286	0.536648
1	5119746	Affx-11248140	C	T	T	0.0373394	0.0374924	0.98921	0.0277409	0.695733
1	5123384	Affx-11248497	T	A	A	0.015225	0.0151258	1.00821	0.0431599	0.849818
1	5123865	Affx-11248558	A	G	G	0.0372113	0.0375559	0.987161	0.0277651	0.641631
1	5124070	Affx-11248581	G	A	A	0.0293133	0.028241	0.976019	0.0315519	0.441704
1	5124496	Affx-11248630	C	T	T	0.0499449	0.0499907	1.00081	0.0242428	0.973379
1	5125959	Affx-11248779	C	T	T	0.0217998	0.0221958	0.955708	0.0360061	0.208315
1	5127519	Affx-11248912	A	G	G	0.130624	0.12943	1.00171	0.0157315	0.913519
1	5130106	Affx-11249220	A	G	G	0.170601	0.168928	0.994306	0.0141239	0.686017
1	5132966	Affx-11249546	A	G	G	0.33939	0.342648	0.987744	0.011122	0.267529
1	5133927	Affx-78531588	TC	-	-	0.333901	0.337489	0.987487	0.0111701	0.25961
1	5136679	Affx-11249934	A	G	G	0.442673	0.438272	1.01925	0.0106386	0.073034
1	5139098	Affx-11250229	C	T	T	0.0638547	0.0633289	1.00175	0.021629	0.935674
1	5144699	Affx-11255633	G	A	A	0.0188876	0.019633	0.955404	0.038205	0.232431
1	5146579	Affx-11255861	G	A	A	0.0945724	0.0950279	0.996308	0.0180383	0.837523
1	5149653	Affx-11256163	T	G	G	0.0730508	0.0728848	1.00138	0.0203216	0.945907
1	5162536	Affx-11257543	T	C	C	0.4929	0.495977	0.988352	0.0105529	0.266894
1	5170686	Affx-11258482	G	A	A	0.261651	0.260253	1.01697	0.0120659	0.163105
1	5173743	Affx-11258808	C	T	T	0.0613406	0.0608294	0.980943	0.0219671	0.381092
1	5174275	Affx-11258871	A	C	C	0.0196207	0.0208431	0.955609	0.037559	0.226688
1	5186781	Affx-11260441	C	T	T	0.216908	0.216336	1.00805	0.0128554	0.532905
1	5186946	Affx-11260454	T	C	C	0.0631162	0.0623795	0.983023	0.0216668	0.42936
1	5191509	Affx-11260961	G	T	T	0.0746234	0.0746177	1.02645	0.0200396	0.192651
1	5193604	Affx-11261200	C	T	T	0.339026	0.340378	1.00294	0.0111709	0.792406
1	5197169	Affx-11261508	C	T	T	0.249783	0.250381	0.998132	0.0122368	0.878545
1	5198094	Affx-11261635	G	A	A	0.30795	0.308186	1.00175	0.0114722	0.878619
1	5199412	Affx-11261781	T	G	G	0.0187589	0.0199587	0.953085	0.0383811	0.21059
1	5207606	Affx-35303897	C	T	T	0.258683	0.258626	1.00369	0.0121093	0.760717
1	5207790	Affx-11262765	G	A	A	0.484786	0.484217	0.992419	0.0106035	0.472966
1	5217377	Affx-11264013	C	T	T	0.193519	0.195046	0.985788	0.0133603	0.283993
1	5217379	Affx-11264014	C	T	T	0.236043	0.23613	1.00704	0.0124874	0.574428
1	5218485	Affx-65574824	G	A	A	0.0248053	0.0258693	0.955278	0.0337662	0.175424
1	5218504	Affx-11264168	G	A	A	0.0206117	0.0215102	0.955794	0.0366836	0.217757
1	5223545	Affx-65574885	G	T	T	0.0194447	0.0181393	1.07828	0.0386004	0.050887
1	5223661	Affx-11268714	G	A	A	0.434727	0.435934	0.995185	0.0107106	0.652276
1	5227032	Affx-11275094	A	G	G	0.06	0.0580273	1.03697	0.0223531	0.104401
1	5234308	Affx-11289851	A	G	G	0.27693	0.276849	0.99958	0.0118587	0.971716
1	5236960	Affx-76037306	A	-	-	0.207453	0.207811	0.999363	0.0130207	0.960999
1	5243386	Affx-11301520	C	T	T	0.269081	0.270736	0.991927	0.0119279	0.496769
1	5244963	Affx-11303964	A	G	G	0.48543	0.485529	0.999362	0.010537	0.951686
1	5245951	Affx-11305480	A	G	G	0.0215262	0.0207896	1.03995	0.0367041	0.28586
1	5246780	Affx-11306769	A	G	G	0.3058	0.305502	0.999121	0.0114692	0.938892
1	5249507	Affx-11310462	A	C	C	0.424993	0.422564	1.011	0.0106836	0.30572
1	5250549	Affx-11311751	G	T	T	0.41926	0.420747	0.994665	0.010692	0.61689
1	5252105	Affx-11313083	T	G	G	0.0952588	0.0937301	1.0309	0.0180546	0.0919187
1	5255284	Affx-11317708	T	C	C	0.131121	0.129222	1.00602	0.0156769	0.701668
1	5255578	Affx-65575201	A	T	T	0.0404912	0.0402134	1.00772	0.0270825	0.776557
1	5256101	Affx-11318853	A	-	-	0.158291	0.15827	1.00805	0.0144792	0.579657
1	5256753	Affx-11319912	G	C	C	0.154234	0.154776	1.00284	0.0145665	0.845775
1	5256954	Affx-11320235	C	T	T	0.0925542	0.0906653	1.02766	0.0183271	0.136556
1	5257426	Affx-11321013	C	T	T	0.0883899	0.0916641	0.95472	0.0184383	0.0119681
1	5263103	Affx-11330960	C	T	T	0.297409	0.298457	0.986677	0.0115374	0.245033
1	5268565	Affx-11339249	A	G	G	0.351831	0.352419	1.0005	0.0110468	0.964176
1	5271525	Affx-11343139	T	C	C	0.0224275	0.0227672	0.979763	0.0354994	0.564667
1	5273280	Affx-11345235	T	C	C	0.278398	0.277054	1.00864	0.0118428	0.467767
1	5274563	Affx-11347367	G	T	T	0.0470783	0.0470822	1.00677	0.0249578	0.786901
1	5278227	Affx-11353544	G	T	T	0.331808	0.33146	0.997286	0.0111797	0.807961
1	5280570	Affx-11356732	G	A	A	0.369675	0.369483	0.995905	0.0109369	0.707506
1	5282313	Affx-11359246	A	G	G	0.0483425	0.0486275	1.00458	0.0246041	0.852811
1	5284625	Affx-11362500	G	T	T	0.333407	0.334292	0.994867	0.0111896	0.645575
1	5286864	Affx-11365994	A	C	C	0.110745	0.111472	0.987615	0.0167542	0.456988
1	5287095	Affx-11366127	T	C	C	0.392534	0.392193	0.995121	0.0108363	0.651753
1	5287379	Affx-11366161	A	G	G	0.211826	0.214668	0.999596	0.0129113	0.975034
1	5287567	Affx-11366265	C	T	T	0.496247	0.493767	1.00713	0.0105813	0.501822
1	5287825	Affx-11366519	T	G	G	0.0488262	0.049916	0.96392	0.0243027	0.130522
1	5288419	Affx-11367285	G	A	A	0.400139	0.401876	0.986798	0.0107578	0.216681
1	5291736	Affx-11371606	G	A	A	0.378284	0.379158	0.986544	0.0108577	0.212142
1	5294784	Affx-11374367	C	T	T	0.132477	0.13292	0.988933	0.0155111	0.47307
1	5296832	Affx-11377453	T	C	C	0.121192	0.122124	0.983629	0.0160745	0.304489
1	5297013	Affx-11377699	G	A	A	0.0794613	0.0805841	0.976383	0.0194417	0.218939
1	5297111	Affx-11377814	A	C	C	0.321022	0.321583	0.992698	0.0112768	0.515779
1	5298324	Affx-11379506	G	A	A	0.291825	0.292007	1.00021	0.0116288	0.985253
1	5301581	Affx-11383302	C	T	T	0.0498512	0.0489891	1.02421	0.0242938	0.324837
1	5306896	Affx-65575688	C	T	T	0.0384534	0.0380448	1.00606	0.0276529	0.826998
1	5309876	Affx-11392045	G	T	T	0.336974	0.337137	1.00213	0.0111799	0.848867
1	5314501	Affx-65575750	C	T	T	0.0284759	0.0288506	1.00943	0.0316885	0.767132
1	5316026	Affx-11400094	C	T	T	0.325781	0.324555	1.00795	0.0112849	0.48314
1	5316762	Affx-11401153	A	G	G	0.018588	0.0187655	0.986562	0.0390196	0.728797
1	5324235	Affx-11409798	G	A	A	0.282321	0.281966	1.0018	0.0117179	0.877763
1	5325346	Affx-11411341	C	T	T	0.0428003	0.0419831	1.00165	0.0260487	0.949513
1	5326265	Affx-65575842	G	A	A	0.0132485	0.0127475	1.05071	0.0465638	0.288106
1	5328116	Affx-11414721	C	T	T	0.0353298	0.034624	1.01095	0.0285082	0.70256
1	5330149	Affx-11417471	A	G	G	0.0515479	0.0504244	1.03021	0.0238969	0.212988
1	5336690	Affx-11426055	G	A	A	0.280762	0.279917	1.00454	0.0117979	0.701204
1	5338442	Affx-11428471	C	A	A	0.333362	0.331835	1.00931	0.0112088	0.408429
1	5348315	Affx-11440333	T	C	C	0.0938822	0.0928454	1.02673	0.0180991	0.144911
1	5348420	Affx-11440477	G	T	T	0.196427	0.195703	0.996568	0.0133414	0.796652
1	5356024	Affx-65576102	G	A	A	0.0162532	0.0159546	1.00715	0.0420501	0.865477
1	5364314	Affx-11464742	T	C	C	0.0428017	0.0425824	0.991837	0.0258862	0.751513
1	5370400	Affx-11473679	A	T	T	0.0143274	0.0143206	0.999218	0.0445174	0.985983
1	5385193	Affx-65576496	G	A	A	0.0474989	0.0482444	0.997269	0.024783	0.912139
1	5391141	Affx-65576590	T	C	C	0.371116	0.371964	0.998405	0.0109103	0.883656
1	5394347	Affx-65576681	C	T	T	0.334089	0.333562	0.998308	0.0112063	0.87991
1	5404517	Affx-78558610	AAC	-	-	0.0662464	0.0666211	0.986518	0.0212069	0.522122
1	5411457	Affx-11552844	G	A	A	0.159348	0.159156	1.00113	0.0144012	0.937584
1	5415603	Affx-11557118	C	A	A	0.399255	0.400151	0.989511	0.0107866	0.328309
1	5417071	Affx-11558639	C	A	A	0.0131721	0.0134467	0.985922	0.0460827	0.758338
1	5418841	Affx-11560955	C	T	T	0.399468	0.400753	0.985759	0.0107619	0.182616
1	5418911	Affx-11561042	G	A	A	0.116309	0.116048	0.993066	0.016462	0.672546
1	5428319	Affx-11571484	T	G	G	0.0146701	0.0137894	1.01747	0.0443689	0.696278
1	5432923	Affx-11576100	T	C	C	0.247847	0.2486	0.99497	0.0122107	0.679619
1	5441524	Affx-11584319	G	A	A	0.0262954	0.0251559	1.01011	0.0333406	0.762777
1	5442432	Affx-11584988	G	A	A	0.0156184	0.0155005	1.01018	0.0422771	0.810694
1	5453040	Affx-11597063	T	C	C	0.0943055	0.0940757	0.999272	0.0180527	0.967838
1	5454134	Affx-11598124	C	T	T	0.0939481	0.0937068	1.00191	0.0180795	0.915975
1	5454252	Affx-11598279	A	G	G	0.375631	0.373754	0.99823	0.0108962	0.87087
1	5455667	Affx-65577372	A	G	G	0.021687	0.0228764	0.949607	0.0360998	0.152043
1	5457863	Affx-11603066	A	G	G	0.370512	0.368703	0.997256	0.0109353	0.801606
1	5458930	Affx-11604435	T	C	C	0.0477673	0.0487038	0.982675	0.0246248	0.477862
1	5464283	Affx-11611485	A	C	C	0.0234271	0.0225619	1.00477	0.0351542	0.892284
1	5464477	Affx-11611733	C	T	T	0.101776	0.101144	1.01114	0.01754	0.527517
1	5470336	Affx-11619020	T	C	C	0.373668	0.370917	1.00488	0.0109299	0.65592
1	5474510	Affx-11624415	T	C	C	0.395888	0.3936	1.00887	0.0108373	0.41495
1	5476850	Affx-35304177	T	G	G	0.034204	0.0334614	1.01606	0.0292488	0.58587
1	5478350	Affx-11628808	T	C	C	0.0166003	0.0167467	0.989457	0.0410222	0.796127
1	5480747	Affx-11631185	C	A	A	0.168748	0.170488	0.989101	0.0140929	0.436802
1	5480931	Affx-11631457	C	T	T	0.0669857	0.0673824	1.00971	0.0211625	0.647822
1	5481145	Affx-11631707	A	C	C	0.45759	0.456474	1.00289	0.0106101	0.785695
1	5484317	Affx-65577669	A	G	G	0.0271498	0.0270151	1.02887	0.0325246	0.381563
1	5487978	Affx-11640257	T	C	C	0.116212	0.115484	1.00186	0.0165116	0.9104
1	5490429	Affx-11642939	G	T	T	0.426215	0.429216	0.990396	0.0106551	0.365097
1	5490502	Affx-65577736	G	A	A	0.0382215	0.0378108	0.997966	0.0275869	0.94116
1	5493410	Affx-11646157	C	T	T	0.11457	0.114101	0.99674	0.0166313	0.844345
1	5495624	Affx-11648818	C	T	T	0.435087	0.432996	1.00879	0.0106589	0.411834
1	5502309	Affx-11657585	G	A	A	0.440958	0.443343	0.993983	0.0106181	0.569778
1	5503527	Affx-11659188	A	G	G	0.010211	0.00976049	1.02342	0.05259	0.659854
1	5504834	Affx-11661098	C	A	A	0.0257154	0.0249872	1.04975	0.0335528	0.147889
1	5513623	Affx-11672237	C	T	T	0.0136248	0.0132749	0.990702	0.0458007	0.838386
1	5515850	Affx-11675128	T	C	C	0.0477469	0.047551	0.993097	0.0246756	0.778912
1	5516992	Affx-11676528	T	C	C	0.0144761	0.0139911	1.0137	0.0439374	0.756866
1	5518595	Affx-11678344	T	C	C	0.195582	0.19589	1.00899	0.013302	0.500899
1	5523954	Affx-11685368	G	A	A	0.0825199	0.0824653	0.978494	0.0192126	0.2578
1	5543790	Affx-11713779	A	G	G	0.393096	0.391285	1.00662	0.0108126	0.541454
1	5547928	Affx-11720776	T	C	C	0.0798946	0.0804121	0.985145	0.0194682	0.442025
1	5554174	Affx-35304261	G	T	T	0.0210147	0.0211271	1.04458	0.0366984	0.234659
1	5563488	Affx-11741254	C	T	T	0.125904	0.124879	1.01074	0.0159351	0.502667
1	5564094	Affx-11742092	G	A	A	0.0375326	0.0382155	0.97888	0.0277541	0.441826
1	5566034	Affx-11744320	C	T	T	0.225306	0.226822	0.998612	0.0125983	0.91224
1	5567852	Affx-11746403	C	A	A	0.44744	0.450385	0.996463	0.0106183	0.738643
1	5571302	Affx-11751182	T	A	A	0.491157	0.491558	0.997087	0.0105429	0.782003
1	5571485	Affx-11751435	A	T	T	0.36785	0.364837	1.01644	0.0109156	0.135156
1	5572013	Affx-78765593	-	A	A	0.0537264	0.0535656	1.0279	0.023461	0.240855
1	5574791	Affx-11756515	T	C	C	0.468166	0.469589	0.999517	0.0105974	0.96364
1	5575664	Affx-11757733	T	C	C	0.454274	0.456119	0.999672	0.010627	0.97534
1	5578691	Affx-11762105	C	G	G	0.328352	0.329821	1.00005	0.0112118	0.99661
1	5579124	Affx-11762642	A	G	G	0.417566	0.41823	0.999743	0.0106862	0.980842
1	5580386	Affx-11764423	G	A	A	0.355633	0.35449	1.00535	0.0110122	0.628079
1	5581725	Affx-11766663	T	C	C	0.462382	0.463597	0.992967	0.0105642	0.504103
1	5582787	Affx-11768219	G	A	A	0.0278637	0.0274388	0.994651	0.0322275	0.867833
1	5583698	Affx-11769549	T	C	C	0.276663	0.276537	1.00623	0.0117793	0.597912
1	5584198	Affx-11770299	G	A	A	0.056564	0.0564912	0.984879	0.0229739	0.507196
1	5585479	Affx-11771814	G	A	A	0.0134047	0.0140995	0.996098	0.0459033	0.932123
1	5585850	Affx-11772233	A	C	C	0.341123	0.344249	0.980725	0.0111337	0.0804468
1	5598044	Affx-11788489	A	G	G	0.0316583	0.0309201	1.01487	0.0303229	0.626319
1	5598194	Affx-65578723	T	C	C	0.0173077	0.0175031	0.997813	0.0402954	0.956661
1	5600949	Affx-11792824	T	A	A	0.322982	0.323848	0.996779	0.011249	0.774241
1	5605453	Affx-11798778	A	G	G	0.455512	0.452526	1.02188	0.0106226	0.0416128
1	5611671	Affx-11807337	G	A	A	0.0204078	0.0205315	0.99421	0.0369854	0.875242
1	5613467	Affx-11809803	T	C	C	0.0135759	0.0135076	0.968631	0.0454648	0.483296
1	5618723	Affx-11816243	G	A	A	0.322799	0.32175	1.00544	0.0112644	0.630007
1	5619381	Affx-11817125	A	G	G	0.137929	0.139119	0.977632	0.0152991	0.13924
1	5619748	Affx-11817618	G	A	A	0.0849047	0.0856754	0.960969	0.0189083	0.0352397
1	5620512	Affx-11818627	A	G	G	0.0896561	0.0898807	1.00006	0.0184501	0.997396
1	5623701	Affx-11822758	T	C	C	0.268692	0.267252	1.01031	0.0119361	0.390321
1	5624051	Affx-11823265	G	A	A	0.0720459	0.0722459	0.985976	0.0203369	0.487376
1	5624678	Affx-11824129	C	G	G	0.285832	0.283693	1.02003	0.011688	0.0898088
1	5624806	Affx-11824309	C	A	A	0.066923	0.0670496	1.0028	0.0212821	0.895298
1	5629642	Affx-11831466	G	A	A	0.0644404	0.0635402	1.01834	0.0215482	0.398972
1	5635420	Affx-11838245	A	G	G	0.372686	0.374703	0.989601	0.0110203	0.342831
1	5637409	Affx-76154615	T	-	-	0.068508	0.0682935	1.00509	0.0209654	0.808495
1	5638976	Affx-11842938	T	-	-	0.401408	0.397702	1.02322	0.010743	0.0326407
1	5639415	Affx-11843461	C	A	A	0.157299	0.158924	0.976174	0.0144594	0.095368
1	5643492	Affx-11847920	G	A	A	0.40118	0.398152	1.01958	0.0107247	0.0706357
1	5646305	Affx-11850989	G	A	A	0.361549	0.363079	0.991619	0.0109499	0.442134
1	5647455	Affx-11852502	G	A	A	0.348673	0.350182	0.990925	0.0110379	0.40883
1	5647756	Affx-11853177	T	C	C	0.483213	0.485039	0.990078	0.010536	0.343912
1	5649009	Affx-11854601	C	T	T	0.0669553	0.0661298	1.01388	0.0211693	0.514983
1	5649168	Affx-11854708	C	A	A	0.479522	0.480161	0.9988	0.0105442	0.909357
1	5649773	Affx-11855236	G	A	A	0.29471	0.293919	0.999078	0.0115735	0.93648
1	5652642	Affx-11858603	G	A	A	0.0215428	0.0227011	0.944006	0.035891	0.108385
1	5652771	Affx-11858746	G	A	A	0.140913	0.142595	0.988748	0.0150899	0.453322
1	5653485	Affx-11859675	C	A	A	0.480061	0.480513	0.992968	0.010557	0.503818
1	5660038	Affx-11867250	T	C	C	0.0284718	0.0293775	0.933752	0.0312835	0.028447
1	5660312	Affx-11867641	G	A	A	0.0236613	0.0242355	0.955671	0.0344751	0.188439
1	5661129	Affx-11868692	A	G	G	0.140877	0.139372	1.0251	0.0151679	0.102127
1	5662345	Affx-11870217	A	G	G	0.478452	0.475224	1.0183	0.0105569	0.0858545
1	5664446	Affx-11873041	G	A	A	0.0307257	0.0318579	0.98326	0.0303832	0.578462
1	5664880	Affx-11873775	C	T	T	0.343645	0.340485	1.01399	0.0111594	0.213259
1	5670649	Affx-65579330	G	A	A	0.142382	0.139382	1.03429	0.0151254	0.0258042
1	5676342	Affx-11888470	G	A	A	0.0236246	0.0234916	1.01665	0.0347321	0.634489
1	5676622	Affx-11888718	A	G	G	0.0504329	0.049787	1.02054	0.024086	0.398629
1	5677636	Affx-11890143	A	C	C	0.106284	0.107348	0.998431	0.0171176	0.92693
1	5677849	Affx-11890504	A	G	G	0.0245685	0.0254921	0.98458	0.0338018	0.645701
1	5681851	Affx-65579398	C	G	G	0.0258949	0.0266007	0.970787	0.0331687	0.371395
1	5683239	Affx-65579413	C	T	T	0.0159715	0.0157792	1.03159	0.0423315	0.462454
1	5684903	Affx-11899489	A	C	C	0.101233	0.103321	0.991049	0.0174664	0.606702
1	5685279	Affx-11900061	A	G	G	0.431658	0.429871	0.995106	0.0106475	0.64496
1	5687098	Affx-11902357	G	A	A	0.281715	0.280148	1.01407	0.0117283	0.23361
1	5689953	Affx-11905391	A	G	G	0.340763	0.345009	0.98593	0.0111129	0.202263
1	5690065	Affx-11905476	T	C	C	0.38118	0.38477	0.988995	0.0108701	0.308684
1	5690960	Affx-11906402	C	T	T	0.145202	0.143706	1.01307	0.0149742	0.385797
1	5691984	Affx-11907760	G	A	A	0.0946845	0.0963022	0.999123	0.0180366	0.961194
1	5694059	Affx-11909853	A	G	G	0.414305	0.417323	0.992061	0.0107263	0.457416
1	5704819	Affx-11923433	A	G	G	0.351925	0.35039	0.996744	0.0110828	0.768537
1	5711082	Affx-11929943	C	G	G	0.473503	0.473126	1.01481	0.0106016	0.165489
1	5713094	Affx-11932656	T	A	A	0.0161898	0.0166773	0.987738	0.0413564	0.765449
1	5714260	Affx-11934458	G	T	T	0.0177411	0.0180596	0.963155	0.0397156	0.344538
1	5717397	Affx-11938438	T	C	C	0.265922	0.266244	0.994575	0.0119443	0.648774
1	5717860	Affx-11938960	G	A	A	0.20461	0.204298	0.998976	0.0130754	0.937545
1	5721916	Affx-65579735	T	G	G	0.033053	0.0319733	1.06516	0.0298664	0.034542
1	5722667	Affx-11943864	G	A	A	0.145918	0.146308	0.988829	0.0149353	0.451953
1	5724373	Affx-11945691	C	T	T	0.354135	0.354208	1.01549	0.0110358	0.16357
1	5724385	Affx-11945700	G	A	A	0.173535	0.172903	1.00143	0.0139529	0.918277
1	5725075	Affx-11946649	C	T	T	0.0794027	0.0803648	0.984226	0.0194804	0.414402
1	5725512	Affx-11947149	C	T	T	0.0314873	0.0310824	1.01178	0.0302726	0.698864
1	5726591	Affx-11948320	G	A	A	0.179989	0.178739	1.01248	0.0137594	0.367238
1	5728730	Affx-11950558	T	C	C	0.0314682	0.0306186	1.03317	0.0303592	0.282476
1	5733695	Affx-11955709	G	A	A	0.0295118	0.0287433	1.0363	0.0312913	0.254528
1	5734394	Affx-11956403	G	A	A	0.124071	0.123038	1.01104	0.0160215	0.493087
1	5735321	Affx-11957375	G	A	A	0.0126441	0.0129545	0.958319	0.0466066	0.360988
1	5740428	Affx-77776890	G	-	-	0.171411	0.170165	1.01208	0.0140387	0.392519
1	5742316	Affx-11965653	C	T	T	0.163896	0.162509	1.01009	0.0142766	0.481756
1	5745451	Affx-11968631	G	A	A	0.0269265	0.0265289	1.01277	0.0328045	0.698912
1	5749263	Affx-11972675	C	T	T	0.0251097	0.0249825	0.998383	0.0339128	0.961942
1	5750444	Affx-65579963	G	C	C	0.027131	0.0261963	1.02189	0.0326805	0.507591
1	5753428	Affx-11977164	C	T	T	0.0134944	0.0138051	0.97683	0.0450342	0.602672
1	5754094	Affx-11977682	A	G	G	0.111965	0.111284	1.00642	0.0167424	0.702085
1	5756899	Affx-11980486	G	A	A	0.125321	0.124979	1.00914	0.0159349	0.567874
1	5771541	Affx-11996520	G	A	A	0.256472	0.255969	0.993036	0.0120852	0.563071
1	5776701	Affx-65580160	C	T	T	0.0277955	0.0255577	1.10049	0.0328667	0.00357603
1	5777341	Affx-12003724	A	G	G	0.0130585	0.0133055	0.94846	0.046229	0.252361
1	5777375	Affx-12003782	C	T	T	0.288428	0.287982	0.993468	0.0116556	0.573949
1	5786347	Affx-12015713	T	C	C	0.0399169	0.0407229	0.978889	0.0269046	0.427732
1	5786394	Affx-76256743	GTGGTGTTTGCACCT	-	-	0.0160299	0.0165943	0.955432	0.0415534	0.272565
1	5792890	Affx-12024854	C	A	A	0.0285706	0.0294854	0.963087	0.0314661	0.231968
1	5795357	Affx-12028392	A	G	G	0.353541	0.355128	0.980346	0.0110302	0.0719255
1	5797901	Affx-12032182	C	T	T	0.233684	0.234489	1.01201	0.0124316	0.336709
1	5801941	Affx-12037621	C	T	T	0.0715306	0.0722353	0.995001	0.0204245	0.806186
1	5803040	Affx-12038971	T	C	C	0.0212587	0.021778	0.977478	0.0365557	0.533189
1	5810255	Affx-65580473	G	A	A	0.0199787	0.0207377	0.971567	0.0374324	0.440954
1	5816189	Affx-12055671	T	G	G	0.118092	0.121473	0.971541	0.016288	0.0763024
1	5819564	Affx-12059919	G	A	A	0.0190764	0.0190713	0.966567	0.0383099	0.374743
1	5825922	Affx-65580595	C	T	T	0.0322035	0.0315162	1.01549	0.0300508	0.608927
1	5826500	Affx-12067547	G	A	A	0.0221293	0.0225094	0.996841	0.0358663	0.929698
1	5827612	Affx-12069061	G	A	A	0.0171547	0.0177524	0.972286	0.0402628	0.485144
1	5827706	Affx-35304700	G	A	A	0.0107291	0.0114505	0.897993	0.0503961	0.0327651
1	5828460	Affx-12070091	A	G	G	0.0907219	0.093252	0.975283	0.0182831	0.17104
1	5832639	Affx-12074356	C	T	T	0.043815	0.0446622	0.98808	0.025735	0.641227
1	5833142	Affx-35304718	C	T	T	0.0431253	0.0441282	0.981348	0.0258543	0.466471
1	5836872	Affx-12078581	G	A	A	0.0217929	0.0218077	1.00475	0.0362967	0.89617
1	5837044	Affx-12078751	G	A	A	0.0996867	0.100549	0.991717	0.0174648	0.633887
1	5842367	Affx-12084903	G	A	A	0.294352	0.295844	0.993593	0.0115636	0.578285
1	5843173	Affx-12085583	T	C	C	0.11204	0.113818	0.992989	0.0166651	0.672899
1	5846583	Affx-12089888	C	T	T	0.130846	0.132164	0.99481	0.0156099	0.73887
1	5849285	Affx-12092821	G	A	A	0.0529679	0.0524372	1.01175	0.0236616	0.621485
1	5849910	Affx-76173588	TTC	-	-	0.0402661	0.0401994	0.97146	0.0268274	0.280454
1	5849990	Affx-12093876	T	C	C	0.011769	0.0112829	1.05688	0.0494035	0.262767
1	5850266	Affx-79093788	-	A	A	0.19534	0.197048	0.993841	0.013311	0.642529
1	5850940	Affx-12095146	G	A	A	0.0906763	0.0893651	1.03035	0.0184581	0.105231
1	5851348	Affx-12095716	C	T	T	0.0151313	0.0155504	0.980631	0.0427747	0.647485
1	5851528	Affx-12095927	A	C	C	0.0556974	0.0561344	0.975148	0.0229111	0.272019
1	5853561	Affx-12098785	C	T	T	0.101709	0.101675	1.00708	0.0174337	0.685853
1	5855773	Affx-12101765	G	A	A	0.0867006	0.0840821	1.01175	0.0188643	0.53587
1	5858753	Affx-78586323	T	-	-	0.282284	0.279623	1.00518	0.0117578	0.66061
1	5871105	Affx-12123528	G	T	T	0.0204981	0.0191943	1.09828	0.0377953	0.0131216
1	5872457	Affx-12125446	C	T	T	0.177087	0.176608	0.998025	0.0138482	0.886498
1	5873470	Affx-12126813	A	G	G	0.020959	0.0208372	0.989808	0.0369003	0.781303
1	5874430	Affx-12128097	A	G	G	0.277358	0.27459	1.00423	0.0118088	0.720907
1	5875162	Affx-12129090	T	C	C	0.26173	0.258815	1.00409	0.0120182	0.73411
1	5881487	Affx-12137594	C	A	A	0.0627618	0.0633252	0.959742	0.0216747	0.0579843
1	5888886	Affx-12146811	C	T	T	0.0760991	0.0731358	1.01803	0.020064	0.373254
1	5895781	Affx-12156581	A	G	G	0.081439	0.0785819	1.01132	0.0194508	0.562789
1	5896849	Affx-12158077	C	A	A	0.213301	0.213566	1.0045	0.0129117	0.728019
1	5900443	Affx-12163113	G	A	A	0.222485	0.220238	0.997851	0.0127042	0.865504
1	5912711	Affx-12181015	A	G	G	0.0138072	0.0129023	1.09845	0.0459826	0.0411516
1	5912754	Affx-65581362	C	G	G	0.0221028	0.0220387	0.98527	0.0359367	0.679653
1	5912917	Affx-65581365	T	C	C	0.0623852	0.064373	0.986092	0.0217186	0.518998
1	5919518	Affx-35304855	A	G	G	0.0645115	0.063775	1.01264	0.0215651	0.560367
1	5923402	Affx-12195843	A	C	C	0.0756478	0.072751	1.01626	0.0201039	0.422512
1	5927079	Affx-12201040	C	T	T	0.029982	0.0299681	1.00849	0.0308669	0.78426
1	5932771	Affx-12209408	C	T	T	0.0177416	0.0177764	0.9673	0.0400223	0.406139
1	5933799	Affx-12211126	C	T	T	0.0755962	0.0727938	1.01388	0.0201167	0.493106
1	5947386	Affx-12231204	T	C	C	0.245977	0.245844	0.994264	0.0122782	0.639419
1	5948365	Affx-65581721	C	G	G	0.0369017	0.0365563	1.00966	0.028027	0.731469
1	5960932	Affx-12248758	C	T	T	0.0569599	0.0563583	0.986804	0.022769	0.559604
1	5965780	Affx-12255349	G	A	A	0.0408806	0.0401759	1.02608	0.0268053	0.336782
1	5967192	Affx-12256842	G	A	A	0.226614	0.225181	0.98704	0.0126413	0.302125
1	5972260	Affx-12263495	G	A	A	0.0771669	0.0745258	1.01231	0.0199156	0.539141
1	5976678	Affx-65581950	A	G	G	0.0256876	0.0255834	0.983245	0.0333777	0.6127
1	5977364	Affx-65581955	G	A	A	0.0195154	0.0186719	1.06695	0.0386474	0.093584
1	5978177	Affx-65581962	G	C	C	0.0161901	0.0161125	1.0569	0.0422566	0.190327
1	5980336	Affx-12275004	C	G	G	0.021237	0.0210567	0.980258	0.0366856	0.586771
1	5989569	Affx-12288802	-	G	G	0.235969	0.235035	0.985221	0.0124604	0.232108
1	5994206	Affx-12295194	A	C	C	0.463889	0.463391	0.992572	0.010605	0.482015
1	6010810	Affx-12319931	T	C	C	0.4025	0.403599	0.991726	0.0107759	0.440674
1	6015003	Affx-65582273	C	T	T	0.0147349	0.0152551	1.02829	0.0437604	0.523778
1	6015468	Affx-12326981	C	T	T	0.0510681	0.0523158	0.969487	0.0239962	0.19657
1	6015789	Affx-65582280	C	T	T	0.0177422	0.0183468	0.967655	0.0397525	0.40817
1	6020500	Affx-65582328	C	T	T	0.0566231	0.0561249	1.02817	0.0229203	0.225477
1	6022357	Affx-12330476	C	T	T	0.0479751	0.0469962	1.00681	0.0247308	0.78371
1	6033869	Affx-12331789	A	G	G	0.316355	0.317245	0.997363	0.0113459	0.816
1	6034588	Affx-65582438	C	A	A	0.0293725	0.0286953	1.00005	0.0314152	0.99873
1	6039541	Affx-12332516	C	T	T	0.0438631	0.0435578	1.02596	0.0260706	0.325593
1	6039912	Affx-79229763	G	-	-	0.0438169	0.0453203	0.935341	0.0255841	0.0089826
1	6041047	Affx-12332698	G	A	A	0.0172367	0.0177419	0.96649	0.040108	0.395428
1	6042182	Affx-12332867	A	G	G	0.325241	0.326949	0.988109	0.0112769	0.288779
1	6042732	Affx-65582506	C	T	T	0.0279236	0.0274965	1.01251	0.0319425	0.697043
1	6043240	Affx-12333008	G	A	A	0.0623986	0.0628661	0.990756	0.0217659	0.669623
1	6043858	Affx-12333060	T	C	C	0.45713	0.460194	0.986062	0.010604	0.185631
1	6043942	Affx-12333068	C	T	T	0.20772	0.207383	1.00468	0.0129943	0.719379
1	6044004	Affx-12333077	C	T	T	0.0386209	0.0395089	0.955915	0.0272071	0.0974902
1	6045987	Affx-65582526	G	A	A	0.0159982	0.0161209	0.957309	0.0420582	0.299575
1	6048317	Affx-12333626	C	A	A	0.0577901	0.0591994	0.977943	0.0225937	0.323559
1	6050909	Affx-12333892	T	C	C	0.027709	0.0277674	0.960812	0.0321449	0.213633
1	6052726	Affx-12334111	T	G	G	0.39592	0.400974	0.977393	0.0108061	0.0343385
1	6052953	Affx-12334127	G	A	A	0.0172906	0.0181267	0.940755	0.0399261	0.126108
1	6059634	Affx-77172947	-	GG	GG	0.370009	0.374763	0.976646	0.0109386	0.0307489
1	6065024	Affx-12335543	G	T	T	0.322454	0.329217	0.967621	0.0112937	0.00356291
1	6070635	Affx-12336207	C	A	A	0.0446587	0.0454659	0.980978	0.0254919	0.45121
1	6075147	Affx-12336704	C	A	A	0.327441	0.334265	0.966465	0.0112816	0.00249867
1	6078302	Affx-76656992	CA	-	-	0.0176037	0.0182924	0.976921	0.0397689	0.557124
1	6078496	Affx-12337020	C	A	A	0.126116	0.12628	1.00335	0.0159127	0.833621
1	6080626	Affx-12337314	T	C	C	0.291609	0.28995	1.00913	0.0116241	0.434163
1	6081265	Affx-12337379	G	A	A	0.310618	0.309237	1.00663	0.0114102	0.562734
1	6084854	Affx-12337857	G	A	A	0.36264	0.361607	0.999605	0.0109755	0.971306
1	6085405	Affx-12337930	G	T	T	0.0139503	0.0144672	0.975766	0.0441706	0.578627
1	6085593	Affx-12337947	G	A	A	0.0191661	0.0187758	1.06799	0.0387466	0.0895514
1	6085821	Affx-12337971	T	C	C	0.10426	0.103531	1.01363	0.0173251	0.434604
1	6089062	Affx-12338376	G	A	A	0.194602	0.195091	0.999043	0.0133408	0.942759
1	6093465	Affx-12338879	G	A	A	0.404151	0.405132	0.999961	0.0107668	0.997077
1	6094341	Affx-12338957	G	A	A	0.0253802	0.0253969	1.03671	0.0334628	0.281271
1	6098502	Affx-12339426	A	G	G	0.411627	0.412384	1.00409	0.0107386	0.703804
1	6102523	Affx-12339938	A	G	G	0.353255	0.352999	0.983633	0.0110466	0.135203
1	6103524	Affx-12340067	C	T	T	0.193084	0.194486	0.999206	0.01337	0.95261
1	6103865	Affx-12340091	T	C	C	0.240048	0.239526	1.01638	0.0123723	0.189033
1	6104136	Affx-12340124	G	A	A	0.0126361	0.013278	0.953724	0.0468401	0.311756
1	6105359	Affx-12340270	C	T	T	0.369694	0.368318	0.988813	0.0109325	0.30345
1	6112490	Affx-65583050	C	T	T	0.0220458	0.0221202	0.991131	0.0357366	0.80314
1	6114729	Affx-65583070	G	A	A	0.0136958	0.0144827	0.950508	0.0447006	0.256155
1	6115429	Affx-12341518	A	G	G	0.454074	0.452224	1.01741	0.0106168	0.10394
1	6116124	Affx-12341608	G	A	A	0.374456	0.373386	0.988188	0.0109087	0.27606
1	6130255	Affx-12362239	C	T	T	0.332507	0.332114	0.983399	0.0112124	0.135431
1	6130765	Affx-12363114	C	T	T	0.015733	0.0156835	0.982611	0.0420597	0.676616
1	6133244	Affx-12368064	G	A	A	0.366612	0.367986	0.998365	0.0109528	0.881233
1	6145289	Affx-12390142	C	T	T	0.406291	0.407429	0.978886	0.0107348	0.0468214
1	6147157	Affx-12393334	C	T	T	0.349725	0.348539	1.00926	0.011074	0.405155
1	6154987	Affx-12405509	A	G	G	0.245341	0.245538	1.02373	0.0123021	0.0565972
1	6155635	Affx-12406746	G	A	A	0.0149321	0.0149343	1.00134	0.043117	0.975139
1	6157799	Affx-12410342	A	G	G	0.25	0.250918	1.01564	0.0121373	0.201159
1	6157808	Affx-65583440	C	G	G	0.0180575	0.0188507	0.982204	0.0392362	0.647217
1	6160902	Affx-12414460	G	A	A	0.0407051	0.0419051	0.968855	0.0265226	0.232883
1	6161732	Affx-65583486	C	T	T	0.0228823	0.0238547	0.96851	0.0349532	0.359972
1	6162015	Affx-12415613	G	A	A	0.290324	0.28993	1.00927	0.0116608	0.428654
1	6162441	Affx-12416118	C	A	A	0.474148	0.47253	1.00853	0.0105857	0.422113
1	6174373	Affx-12431988	C	T	T	0.0209239	0.0212735	1.02218	0.0366792	0.54983
1	6177142	Affx-12436420	C	T	T	0.157337	0.156112	1.0031	0.0145744	0.832016
1	6177337	Affx-65583609	C	T	T	0.015443	0.0150246	1.02196	0.0429213	0.612826
1	6183655	Affx-12448076	A	G	G	0.180558	0.179423	1.00454	0.0137513	0.741987
1	6185478	Affx-12450601	A	G	G	0.0331175	0.0326128	0.990618	0.0295494	0.749724
1	6197796	Affx-12469657	A	G	G	0.322553	0.320238	1.01319	0.0112936	0.245998
1	6198087	Affx-12470173	C	T	T	0.25057	0.253374	0.998716	0.0121612	0.915868
1	6198491	Affx-65583775	A	C	C	0.0168245	0.0164264	0.98186	0.041077	0.65584
1	6198850	Affx-12471275	A	T	T	0.0373539	0.0374474	0.981736	0.027661	0.505159
1	6198983	Affx-12471437	G	A	A	0.0972507	0.0963281	1.01447	0.0179193	0.422587
1	6199070	Affx-12471564	A	G	G	0.262141	0.264518	1.00311	0.0119908	0.795764
1	6209280	Affx-12487543	A	G	G	0.0615304	0.0605536	1.02115	0.0220061	0.34151
1	6212077	Affx-12492110	A	G	G	0.226201	0.228247	1.00882	0.0126555	0.487996
1	6219310	Affx-12502566	G	C	C	0.164142	0.167169	1.00353	0.0141655	0.803728
1	6221607	Affx-12506073	A	C	C	0.0678689	0.067572	1.00844	0.0209622	0.688543
1	6223002	Affx-12508257	C	A	A	0.0448263	0.0445536	1.0308	0.0254994	0.234239
1	6232067	Affx-65584010	G	A	A	0.0177609	0.0181081	0.990117	0.0397035	0.802469
1	6235509	Affx-35305213	T	G	G	0.0216198	0.0220026	1.02413	0.036187	0.509925
1	6236178	Affx-12527226	G	T	T	0.359934	0.35906	1.0108	0.0109959	0.328759
1	6239010	Affx-78163257	CTC	-	-	0.0461837	0.0454814	1.03605	0.0252987	0.16154
1	6243706	Affx-12536017	G	T	T	0.0204798	0.0206464	1.02018	0.037238	0.591527
1	6247195	Affx-12540827	C	T	T	0.211939	0.213571	1.00674	0.0128681	0.601408
1	6254762	Affx-12551183	C	T	T	0.413692	0.412721	0.996063	0.0107111	0.712655
1	6257996	Affx-12556416	T	C	C	0.013038	0.0126925	0.995835	0.0467942	0.928923
1	6258657	Affx-12557307	A	G	G	0.424005	0.423281	0.99899	0.0106885	0.924649
1	6259946	Affx-12559163	G	T	T	0.0142738	0.0139662	1.03569	0.0446082	0.431818
1	6268416	Affx-12571632	G	T	T	0.0292159	0.0288888	1.02816	0.0315947	0.37937
1	6276856	Affx-12584168	A	G	G	0.0253194	0.0259308	1.00412	0.0336485	0.902861
1	6278441	Affx-12586363	G	A	A	0.0151214	0.0147826	1.01969	0.0433895	0.6531
1	6281084	Affx-65584319	C	G	G	0.0159883	0.0160412	1.00534	0.0423249	0.899941
1	6298447	Affx-12614347	T	C	C	0.0104457	0.0106236	0.980148	0.0518368	0.698888
1	6300264	Affx-12616998	A	G	G	0.0303259	0.0300538	1.02929	0.0308862	0.349871
1	6302086	Affx-12619164	C	T	T	0.113591	0.115197	0.987827	0.0166191	0.461162
1	6323819	Affx-65584630	C	T	T	0.0534367	0.0522324	1.04261	0.0236111	0.0771627
1	6324912	Affx-12646964	G	A	A	0.0115935	0.011966	0.973656	0.0489806	0.585714
1	6325892	Affx-65584647	G	T	T	0.0273093	0.0266304	1.02444	0.0326632	0.459719
1	6330386	Affx-12652809	T	C	C	0.0103649	0.0105996	0.977594	0.051941	0.662632
1	6332364	Affx-12655242	C	T	T	0.0463246	0.0469154	0.995725	0.0251722	0.864855
1	6337510	Affx-12662779	T	C	C	0.0697762	0.0681518	1.03853	0.0207782	0.0688028
1	6346548	Affx-35305347	C	T	T	0.0135148	0.0136737	0.955296	0.0456075	0.315974
1	6346799	Affx-12683315	G	A	A	0.010902	0.0111823	1.00246	0.050981	0.961593
1	6350964	Affx-12691906	G	A	A	0.11327	0.114514	0.9915	0.016648	0.608121
1	6351979	Affx-12694895	G	A	A	0.0231711	0.0237499	0.966531	0.0348871	0.329172
1	6361519	Affx-12717665	C	A	A	0.107522	0.109033	0.987185	0.0170345	0.44894
1	6367918	Affx-65585002	T	C	C	0.0340415	0.0352349	1.00264	0.0289697	0.927546
1	6387399	Affx-12734858	G	A	A	0.0126527	0.0126309	1.02851	0.0472108	0.551577
1	6405654	Affx-12739141	T	G	G	0.0204133	0.020266	1.03105	0.0373629	0.413107
1	6415626	Affx-12742333	C	T	T	0.155676	0.156091	1.00168	0.0145967	0.908387
1	6421782	Affx-12744108	G	A	A	0.412223	0.411359	0.998552	0.0107143	0.892428
1	6429304	Affx-12746050	C	T	T	0.147935	0.149022	0.99367	0.0148625	0.669174
1	6437506	Affx-12748097	T	C	C	0.0300944	0.0303414	0.992563	0.0307084	0.807949
1	6449498	Affx-12750957	T	C	C	0.0117277	0.0120553	0.97952	0.0488232	0.671688
1	6475089	Affx-12784819	A	G	G	0.0586615	0.0558933	1.05645	0.0227028	0.0155671
1	6482270	Affx-12791874	T	C	C	0.287706	0.290552	0.979352	0.0116273	0.072753
1	6486724	Affx-12796679	G	A	A	0.267812	0.2698	0.986577	0.0118879	0.255637
1	6490445	Affx-12801096	C	T	T	0.250859	0.251775	0.988017	0.0121535	0.321232
1	6492670	Affx-65585913	G	A	A	0.0153656	0.0147678	1.03542	0.0432142	0.420617
1	6492964	Affx-78747869	-	T	T	0.28708	0.287882	0.990557	0.0116398	0.414985
1	6492979	Affx-12804464	G	C	C	0.0176818	0.0183913	0.948524	0.0396416	0.182483
1	6496949	Affx-12809831	A	C	C	0.29555	0.295963	0.99325	0.0115629	0.558072
1	6499744	Affx-12813326	C	T	T	0.240242	0.241474	0.986697	0.0123541	0.278364
1	6500433	Affx-12814265	C	T	T	0.0149975	0.0153026	1.01227	0.0432701	0.778151
1	6500662	Affx-12814578	C	A	A	0.0214232	0.0215143	1.00259	0.0365921	0.943601
1	6500979	Affx-12814994	C	T	T	0.10379	0.102775	0.994475	0.0173094	0.748896
1	6503007	Affx-12817452	G	A	A	0.0284751	0.0285397	1.00191	0.0316231	0.951788
1	6508614	Affx-12825180	G	A	A	0.0249484	0.0251499	0.986978	0.0336349	0.696759
1	6512211	Affx-12829691	G	C	C	0.403152	0.401638	1.00524	0.0107433	0.626916
1	6525343	Affx-12848677	A	G	G	0.038582	0.0376858	1.03295	0.0276665	0.241357
1	6526842	Affx-65586144	C	T	T	0.0305166	0.0296266	1.04126	0.030892	0.190588
1	6531523	Affx-12857477	A	G	G	0.0231587	0.0230619	1.00715	0.0348803	0.83817
1	6532570	Affx-12859185	A	G	G	0.0693596	0.0676723	1.03345	0.020856	0.114702
1	6532740	Affx-12859452	T	C	C	0.0215172	0.0221357	0.996204	0.0361622	0.916241
1	6535975	Affx-12863794	G	A	A	0.022089	0.0222637	0.989103	0.0359632	0.760617
1	6549504	Affx-78013109	AT	-	-	0.193889	0.193183	1.00922	0.0133498	0.49187
1	6549732	Affx-12883326	-	T	T	0.172376	0.171794	1.00695	0.0140193	0.621181
1	6557410	Affx-12895017	C	T	T	0.0219942	0.0219298	0.997346	0.0360949	0.941304
1	6562807	Affx-12904000	A	G	G	0.0286872	0.0288118	0.99367	0.0316212	0.84084
1	6567193	Affx-12909891	C	T	T	0.0388905	0.0375247	1.04046	0.0276443	0.151351
1	6567195	Affx-12909894	C	T	T	0.261255	0.263151	0.998668	0.0119822	0.911395
1	6568959	Affx-76204180	-	G	G	0.201571	0.201614	1.0047	0.0131252	0.720644
1	6569075	Affx-65586514	C	T	T	0.0285789	0.0272474	1.08271	0.0321386	0.0134066
1	6569214	Affx-12912819	G	A	A	0.271463	0.272602	0.996778	0.0118185	0.784798
1	6571371	Affx-12916119	T	C	C	0.211379	0.210534	1.00352	0.0129089	0.785316
1	6572965	Affx-65586545	T	C	C	0.0386302	0.0371573	1.031	0.027761	0.271428
1	6575246	Affx-12922013	G	A	A	0.307258	0.307757	0.994639	0.0114343	0.638274
1	6576325	Affx-12923618	C	T	T	0.03081	0.0304652	1.01269	0.0305692	0.679922
1	6576602	Affx-35305579	T	C	C	0.0389294	0.0373431	1.0372	0.0277091	0.187511
1	6578496	Affx-35305581	C	T	T	0.0145192	0.0146583	0.991336	0.0438168	0.842581
1	6580056	Affx-12929224	A	G	G	0.363679	0.364203	0.994764	0.0109725	0.632333
1	6587642	Affx-65586679	G	A	A	0.0335647	0.0325981	1.02898	0.0296526	0.335358
1	6589543	Affx-12942946	G	A	A	0.0907685	0.0921871	0.991374	0.0183025	0.635948
1	6591033	Affx-12945491	G	A	A	0.390392	0.390138	1.00228	0.0108247	0.833272
1	6599445	Affx-12958065	G	A	A	0.408194	0.405674	1.02164	0.010771	0.046898
1	6616481	Affx-12982326	C	T	T	0.0294345	0.0286842	0.987427	0.0315042	0.687967
1	6619788	Affx-12986766	C	T	T	0.152904	0.155043	0.96732	0.0145372	0.0222781
1	6620517	Affx-65586965	G	T	T	0.0272232	0.0260916	1.03059	0.0327912	0.358201
1	6623180	Affx-12991362	G	A	A	0.414475	0.412164	1.01961	0.0107428	0.0705955
1	6630052	Affx-35305630	A	G	G	0.0300467	0.0304903	0.992377	0.0307249	0.803306
1	6639214	Affx-79216866	GTT	-	-	0.188521	0.190361	0.968356	0.0134078	0.0164739
1	6639267	Affx-13014465	C	T	T	0.0360008	0.0360857	0.975696	0.0281825	0.382636
1	6653054	Affx-13033522	C	T	T	0.181018	0.182907	0.968614	0.0136173	0.0191915
1	6665948	Affx-13052162	G	A	A	0.015155	0.0157174	0.965516	0.0428508	0.41282
1	6675204	Affx-13062735	A	C	C	0.415132	0.412753	1.02091	0.0107484	0.054215
1	6702635	Affx-13097669	A	G	G	0.0307366	0.0294236	1.05873	0.0308779	0.0645598
1	6717108	Affx-13121081	G	A	A	0.446623	0.445603	1.01659	0.0106189	0.121206
1	6730924	Affx-13139580	C	G	G	0.0354824	0.0360507	0.989452	0.028411	0.708966
1	6735170	Affx-13145845	C	T	T	0.103583	0.104807	0.96572	0.017194	0.0424909
1	6735964	Affx-13147094	C	A	A	0.0365566	0.0366267	1.01003	0.0281385	0.722752
1	6737624	Affx-13149897	A	G	G	0.132458	0.13359	0.979056	0.0154551	0.170825
1	6738919	Affx-13151920	G	A	A	0.02411	0.0239207	1.03347	0.0344604	0.339438
1	6739868	Affx-13153431	C	T	T	0.015531	0.0159557	0.969956	0.0421433	0.469173
1	6740859	Affx-13155198	T	C	C	0.0240125	0.0238884	1.0269	0.0345325	0.44214
1	6747995	Affx-65588038	C	T	T	0.0196931	0.0186478	1.00332	0.0381794	0.930898
1	6749366	Affx-13167748	C	T	T	0.218838	0.219553	0.98715	0.0127474	0.310311
1	6755848	Affx-75583421	-	TA	TA	0.0235544	0.0233124	1.03945	0.0349519	0.26825
1	6766275	Affx-13194061	G	T	T	0.0561304	0.0571515	0.98329	0.0229435	0.462656
1	6767387	Affx-13196059	G	A	A	0.0132174	0.0128602	1.01429	0.0464825	0.760244
1	6768230	Affx-13197754	G	A	A	0.220591	0.221119	0.991906	0.0127154	0.522727
1	6768548	Affx-13198302	G	A	A	0.102663	0.104342	0.963276	0.0172015	0.0296198
1	6769522	Affx-13199784	A	C	C	0.348234	0.350313	0.981606	0.011097	0.0943299
1	6778457	Affx-35305756	A	G	G	0.0236203	0.0233967	1.03366	0.0348604	0.342345
1	6795722	Affx-78215752	-	T	T	0.028328	0.0282426	1.00864	0.0318786	0.787341
1	6803282	Affx-13266433	G	A	A	0.263218	0.263592	0.998653	0.0119935	0.910532
1	6813872	Affx-13285623	T	C	C	0.0607964	0.0614971	0.974961	0.0219446	0.247867
1	6861271	Affx-13376824	A	G	G	0.0619198	0.0601776	1.02738	0.0220759	0.221169
1	6874873	Affx-13403162	C	T	T	0.0995998	0.100089	0.994185	0.0176049	0.740434
1	6877808	Affx-65589001	A	C	C	0.0180557	0.0177924	1.02262	0.0399967	0.575972
1	6883402	Affx-13417649	C	T	T	0.0284129	0.0283862	1.009	0.0317636	0.777777
1	6892067	Affx-13431633	T	G	G	0.0451618	0.0457509	0.953623	0.0251206	0.0587109
1	6892786	Affx-13432852	T	C	C	0.0288995	0.0288267	1.01207	0.0315252	0.703566
1	6900136	Affx-13444791	G	A	A	0.317914	0.318226	0.995903	0.0113675	0.717995
1	6901559	Affx-65589188	G	A	A	0.0342543	0.0335967	1.01501	0.0291676	0.609588
1	6903895	Affx-65589206	T	G	G	0.0134301	0.0142528	0.912051	0.0447842	0.0398182
1	6908948	Affx-13456285	C	T	T	0.0171437	0.0170473	0.996231	0.0408327	0.926327
1	6916088	Affx-13458077	G	T	T	0.0245873	0.024838	1.00421	0.0339972	0.901642
1	6917140	Affx-13458327	A	C	C	0.354283	0.353984	0.999953	0.0110579	0.996644
1	6922472	Affx-65589382	A	G	G	0.0104344	0.0107859	0.929617	0.0511943	0.153981
1	6925434	Affx-65589402	C	G	G	0.0113997	0.0108574	1.06925	0.0502728	0.182875
1	6935158	Affx-13463314	C	T	T	0.132169	0.134085	0.982624	0.0155145	0.258534
1	6944035	Affx-13465877	C	T	T	0.39562	0.396038	0.998791	0.0108057	0.910848
1	6955045	Affx-13468685	C	T	T	0.175394	0.176792	0.995178	0.013856	0.727194
1	6955284	Affx-13468745	T	C	C	0.0990805	0.100586	0.992917	0.0175752	0.685876
1	6955771	Affx-35305900	G	A	A	0.0352009	0.0354568	0.986607	0.0284965	0.636109
1	6957991	Affx-65589648	C	T	T	0.0189059	0.0188848	1.01685	0.0387549	0.666266
1	6959553	Affx-13469860	A	G	G	0.27496	0.275066	1.00322	0.0118248	0.785525
1	6961416	Affx-13470415	A	G	G	0.339328	0.341369	0.997017	0.0111798	0.789328
1	6969762	Affx-13472679	G	A	A	0.152242	0.15228	1.00299	0.0147136	0.839005
1	6971281	Affx-13473105	G	A	A	0.0114163	0.0119575	0.954587	0.0489914	0.342785
1	6976742	Affx-13474561	A	G	G	0.276218	0.278245	1.00168	0.011836	0.886898
1	6977821	Affx-13474827	G	T	T	0.1613	0.16281	0.989755	0.0143823	0.473972
1	6981115	Affx-13475698	A	G	G	0.419197	0.417664	1.01043	0.0107019	0.332395
1	6982697	Affx-13476117	A	G	G	0.387916	0.387142	1.00559	0.0108326	0.606812
1	6994964	Affx-13479665	C	T	T	0.0954556	0.0949196	0.999479	0.017816	0.97665
1	6996478	Affx-13480026	T	C	C	0.223475	0.223139	1.00765	0.0126968	0.54843
1	6996565	Affx-65589936	T	C	C	0.0295427	0.0304933	0.940237	0.0309994	0.0468237
1	7002366	Affx-13481492	C	T	T	0.318444	0.317661	1.00521	0.011318	0.645853
1	7003704	Affx-65590015	T	C	C	0.020237	0.0200681	0.986915	0.0372881	0.723924
1	7012490	Affx-13484251	T	C	C	0.0895531	0.0901572	0.997191	0.0184449	0.878774
1	7016124	Affx-13485142	G	A	A	0.287274	0.285033	1.00935	0.0116789	0.425585
1	7017158	Affx-13485417	C	T	T	0.0320922	0.0324118	0.992458	0.0298222	0.799604
1	7019094	Affx-65590145	C	T	T	0.0260522	0.026173	0.962944	0.0330812	0.253683
1	7019546	Affx-13485737	G	A	A	0.045537	0.0450048	1.00856	0.0253299	0.736519
1	7032722	Affx-13487108	T	G	G	0.335191	0.332008	1.01356	0.0112125	0.229604
1	7035466	Affx-13487480	G	A	A	0.038179	0.0378533	0.992276	0.0275608	0.778453
1	7036640	Affx-13487609	C	T	T	0.249932	0.250497	0.994432	0.0121846	0.646791
1	7041605	Affx-13488086	T	C	C	0.0120055	0.0121186	0.971773	0.047946	0.550372
1	7045875	Affx-13488497	G	A	A	0.197155	0.195124	1.01426	0.0133309	0.288288
1	7047318	Affx-65590346	G	T	T	0.0200344	0.019862	1.02247	0.0375935	0.554543
1	7048580	Affx-13488838	C	T	T	0.0240597	0.0243891	0.984669	0.0342235	0.651671
1	7051319	Affx-13489117	C	T	T	0.0223855	0.0227605	0.968962	0.0355686	0.37538
1	7053052	Affx-13489307	C	G	G	0.457831	0.461213	0.987852	0.0105933	0.248599
1	7056951	Affx-13489676	G	A	A	0.340226	0.342716	0.991547	0.0111536	0.44661
1	7060704	Affx-77413497	T	-	-	0.194863	0.194401	1.00014	0.0133772	0.991447
1	7061153	Affx-75810270	TG	-	-	0.013049	0.0131417	0.976394	0.045978	0.603357
1	7070768	Affx-13491054	G	T	T	0.193286	0.192189	1.00474	0.013386	0.723614
1	7075654	Affx-13491544	T	G	G	0.0741174	0.0760083	0.978971	0.020015	0.288286
1	7085357	Affx-13492550	A	G	G	0.241938	0.241724	1.00432	0.012316	0.726624
1	7085845	Affx-65590655	G	A	A	0.034404	0.0350334	0.966021	0.0286455	0.227503
1	7085920	Affx-65590657	A	G	G	0.0323182	0.0327894	0.962842	0.0296496	0.201564
1	7089431	Affx-13493100	C	T	T	0.0169035	0.0172282	0.992235	0.0405039	0.847387
1	7089777	Affx-13493139	C	T	T	0.347595	0.345314	1.00084	0.0110959	0.939836
1	7090065	Affx-13493171	G	A	A	0.021676	0.0214315	0.99747	0.0363145	0.944388
1	7090467	Affx-13493217	A	G	G	0.342402	0.34283	0.999388	0.0111285	0.956108
1	7090517	Affx-13493221	C	T	T	0.253645	0.25513	0.997862	0.0121434	0.860094
1	7091419	Affx-13493306	T	C	C	0.0141148	0.0140567	1.0209	0.0448611	0.644671
1	7095242	Affx-13493858	C	T	T	0.258776	0.259322	1.00375	0.0120678	0.75659
1	7096229	Affx-13493998	C	T	T	0.0665084	0.0673388	0.987639	0.0211636	0.556719
1	7101695	Affx-13494686	G	A	A	0.048591	0.0475328	0.994757	0.0246451	0.831093
1	7101960	Affx-13494722	G	A	A	0.0212725	0.0209937	1.00815	0.036582	0.824501
1	7104455	Affx-13495113	T	C	C	0.0520868	0.0519832	0.999047	0.0237163	0.96794
1	7107956	Affx-13495563	G	T	T	0.0412548	0.0412293	1.00515	0.0265034	0.846316
1	7110219	Affx-13495810	G	A	A	0.249773	0.251792	0.989478	0.0121874	0.385415
1	7110279	Affx-13495817	C	T	T	0.025739	0.0256294	1.00199	0.0335332	0.952827
1	7117509	Affx-13496875	A	G	G	0.330538	0.32917	1.00711	0.011254	0.52873
1	7117753	Affx-13497362	T	C	C	0.169438	0.16873	1.00303	0.0141316	0.830613
1	7118071	Affx-13497948	A	G	G	0.208734	0.208405	0.999839	0.013031	0.990115
1	7122305	Affx-65590988	C	T	T	0.0239791	0.0248673	0.976117	0.0342297	0.480068
1	7125255	Affx-13508310	A	G	G	0.197864	0.196713	1.00706	0.0133074	0.596784
1	7130746	Affx-13516853	A	G	G	0.100387	0.100549	0.980414	0.0175391	0.259415
1	7136065	Affx-13524981	A	G	G	0.312606	0.31603	0.975757	0.0114166	0.0315857
1	7136095	Affx-78768779	-	T	T	0.0151629	0.0157688	0.943513	0.042735	0.173642
1	7137122	Affx-13526459	C	T	T	0.170891	0.169702	1.00521	0.0141144	0.712981
1	7140300	Affx-65591168	T	C	C	0.0188677	0.0189026	1.02863	0.0388077	0.467
1	7142130	Affx-13534879	T	C	C	0.406305	0.406118	1.00138	0.0107408	0.898185
1	7149275	Affx-13546894	A	G	G	0.456706	0.459345	0.987001	0.0105838	0.216372
1	7151065	Affx-35306131	T	C	C	0.0250237	0.0246255	0.999255	0.0340824	0.982551
1	7152277	Affx-13551620	A	G	G	0.368059	0.367691	1.00593	0.01094	0.589011
1	7160910	Affx-13565420	G	A	A	0.455715	0.458845	0.981413	0.0106098	0.0770062
1	7162688	Affx-35306147	C	T	T	0.0131487	0.0127448	1.03828	0.0466754	0.420941
1	7175264	Affx-13587805	T	-	-	0.315168	0.315113	0.998472	0.0113568	0.892886
1	7175498	Affx-13588176	G	A	A	0.0160419	0.0160824	1.01312	0.042036	0.756486
1	7176750	Affx-13589928	G	A	A	0.497098	0.499238	0.986221	0.0105584	0.188805
1	7184154	Affx-13600802	T	C	C	0.477152	0.47649	1.00016	0.0105565	0.98794
1	7184959	Affx-13602118	A	G	G	0.315938	0.315639	0.999678	0.0113405	0.977354
1	7185102	Affx-13602329	G	A	A	0.190221	0.188774	1.01184	0.0134951	0.382976
1	7185545	Affx-65591526	A	G	G	0.0455907	0.0469228	0.960447	0.025186	0.109084
1	7187275	Affx-13605296	G	A	A	0.117096	0.117914	0.990404	0.0163676	0.555792
1	7187316	Affx-13605355	C	T	T	0.348956	0.346388	1.0171	0.0110695	0.125559
1	7189411	Affx-13608289	C	T	T	0.0384935	0.0388621	1.00004	0.0273592	0.998862
1	7192994	Affx-13613328	G	A	A	0.0163836	0.0158132	1.03977	0.0416476	0.349019
1	7194607	Affx-13615234	A	G	G	0.0655264	0.0651617	0.993278	0.0213198	0.751732
1	7199714	Affx-13621826	C	T	T	0.414782	0.414056	0.993173	0.0107176	0.522692
1	7201068	Affx-13624189	G	A	A	0.0603307	0.0603175	1.01167	0.0221095	0.599661
1	7201438	Affx-13624715	A	C	C	0.463129	0.461743	0.996455	0.0106024	0.737675
1	7201468	Affx-65591646	A	G	G	0.0204559	0.0208168	0.947144	0.0370866	0.143124
1	7210478	Affx-13635063	T	C	C	0.378491	0.377653	0.994846	0.0109143	0.635891
1	7218716	Affx-13645754	C	G	G	0.096614	0.09816	1.00196	0.017815	0.912675
1	7219236	Affx-65591795	C	T	T	0.0239912	0.023804	1.03275	0.03462	0.351875
1	7222102	Affx-13650771	C	A	A	0.036068	0.0359076	1.01676	0.0282437	0.556211
1	7223849	Affx-13653188	C	T	T	0.0200499	0.0205396	0.940269	0.0374102	0.0996971
1	7232823	Affx-65591911	A	G	G	0.0169192	0.0161097	1.02716	0.0410963	0.514417
1	7236387	Affx-13674170	C	A	A	0.0455468	0.044348	1.01809	0.0254894	0.481749
1	7248533	Affx-13694479	T	G	G	0.0518828	0.0535153	0.954635	0.0236443	0.0495852
1	7250367	Affx-76227275	TAAC	-	-	0.014977	0.0149601	1.00283	0.0434075	0.948036
1	7253545	Affx-50047488	A	G	G	0.0200066	0.020509	0.939405	0.0375124	0.0956456
1	7253801	Affx-13700353	A	G	G	0.394779	0.395363	0.988232	0.0108101	0.273491
1	7254746	Affx-65592106	G	C	C	0.013724	0.0140215	0.970547	0.0453409	0.509674
1	7255520	Affx-13702678	C	T	T	0.0209392	0.0199677	1.04204	0.0371182	0.267282
1	7255971	Affx-13703296	A	G	G	0.424718	0.425037	0.988737	0.0106858	0.289148
1	7257481	Affx-13704837	A	G	G	0.27151	0.270929	1.00568	0.0118516	0.632431
1	7259332	Affx-13706844	A	G	G	0.181098	0.179459	1.0199	0.0137011	0.150354
1	7264522	Affx-13712732	G	A	A	0.108698	0.109036	1.00256	0.0169964	0.880248
1	7265195	Affx-13713502	A	G	G	0.362554	0.367279	0.983905	0.0109665	0.138976
1	7265874	Affx-13714304	G	A	A	0.0238381	0.0241131	0.97282	0.0346495	0.426457
1	7267578	Affx-13716063	G	A	A	0.0415451	0.0425004	0.984981	0.0264257	0.566865
1	7267609	Affx-13716101	G	A	A	0.0137579	0.0127476	1.08845	0.0459652	0.0651981
1	7267659	Affx-13716159	T	C	C	0.0972045	0.096937	1.01304	0.0178124	0.467065
1	7268664	Affx-13717318	A	G	G	0.0126279	0.0115579	1.0868	0.0480339	0.0831003
1	7273981	Affx-13722836	G	A	A	0.0326722	0.0327251	0.9908	0.0296438	0.755212
1	7276646	Affx-13725853	C	T	T	0.175922	0.177438	0.983576	0.0138967	0.233392
1	7278646	Affx-13728769	A	G	G	0.45148	0.450892	0.996949	0.0106445	0.774032
1	7284687	Affx-13736527	A	T	T	0.439964	0.440235	1.0031	0.0106328	0.771051
1	7288883	Affx-13742560	C	T	T	0.134904	0.135897	0.996439	0.015449	0.81739
1	7296699	Affx-13752521	A	T	T	0.0562719	0.056009	1.01799	0.0227863	0.43405
1	7297532	Affx-13753670	T	C	C	0.0119917	0.0121174	0.956531	0.0480863	0.35538
1	7302809	Affx-13760642	T	A	A	0.0139761	0.0143612	0.961685	0.0446633	0.381716
1	7302864	Affx-13760718	T	C	C	0.418598	0.418079	1.00933	0.0107183	0.386397
1	7302870	Affx-13760724	G	A	A	0.119465	0.120294	0.988082	0.0162386	0.460304
1	7312344	Affx-13774159	T	C	C	0.269516	0.268017	1.01287	0.0119012	0.282455
1	7312744	Affx-13774799	T	C	C	0.126844	0.12687	0.997514	0.0159018	0.875595
[truncated: 438,371+ more rows]
