# Supplementary material for: The Taiwan Precision Medicine Initiative provides a cohort for large-scale studies
Source: Nature. 2025 Oct 15;648(8092):117–27. doi: 10.1038/s41586-025-09680-x (PMC12675286; doi:10.1038/s41586-025-09680-x)
Supplement: Supplementary file 4 — See Supplementary Information for descriptions. [file 41586_2025_9680_MOESM4_ESM.zip › Supplemental Data 16.xlsx]

## Sheet: 工作表1
Supplemental Data 16. Sensitivity analyses considering different SBP cutoffs for a GWAS of Essential Hypertension–Essential Hypertension: Definition 3 (EHT defined by the ICD10-code I10, SBP >=140 mmHg, or DBP >=80 mmHg; 68,788 cases and 162,337 controls)
#CHROM	POS	ID	REF	ALT	A1	A1_CASE_FREQ	A1_CTRL_FREQ	OR	LOG(OR)_SE	P
1	794577	Affx-35298041	T	C	C	0.0225437	0.0229702	0.974439	0.0340404	0.446855
1	830070	Affx-65537670	T	G	G	0.0217232	0.0216583	1.00461	0.0346526	0.894408
1	835427	Affx-65537720	C	G	G	0.021785	0.0232866	0.921998	0.0341439	0.0173815
1	843942	Affx-14295684	A	G	G	0.0976018	0.0989513	0.993384	0.0170896	0.697685
1	846320	Affx-14328868	G	A	A	0.018929	0.0195753	0.939651	0.0369611	0.0921578
1	857263	Affx-35298138	A	G	G	0.0218247	0.0213479	1.02789	0.0350272	0.432294
1	858542	Affx-65537966	G	C	C	0.0554793	0.0563043	0.987913	0.0221345	0.582748
1	898883	Affx-14698922	C	T	T	0.0235109	0.0242832	0.962497	0.0331335	0.248643
1	900119	Affx-14715887	A	G	G	0.146464	0.146248	1.00425	0.0143403	0.767444
1	902949	Affx-76087951	-	C	C	0.111867	0.110992	1.00474	0.0160954	0.769147
1	904081	Affx-14771766	T	C	C	0.0246232	0.0251958	0.97628	0.0325024	0.460155
1	915818	Affx-65538420	G	A	A	0.010575	0.0110339	0.973008	0.0489492	0.576154
1	918574	Affx-14964474	A	C	C	0.349425	0.353187	0.989993	0.0106317	0.344172
1	920394	Affx-14989648	G	A	A	0.108144	0.109264	0.987157	0.0163024	0.427834
1	921057	Affx-77770378	G	-	-	0.0429874	0.0438563	0.972939	0.0249861	0.272227
1	922769	Affx-15023304	C	T	T	0.103646	0.104605	0.982345	0.0166416	0.284456
1	926348	Affx-65538506	C	T	T	0.0160115	0.0151978	1.08506	0.0408534	0.0457019
1	927003	Affx-15081543	T	C	C	0.446739	0.447178	0.979667	0.0102201	0.0444348
1	929109	Affx-15113296	C	T	T	0.0171202	0.016316	1.02971	0.0394016	0.45744
1	929377	Affx-15117073	A	G	G	0.0756237	0.07566	0.988946	0.019165	0.561935
1	929558	Affx-35292222	A	G	G	0.497478	0.497982	0.979687	0.0101396	0.0429708
1	931513	Affx-15149611	T	C	C	0.321385	0.317345	1.02971	0.0108736	0.00708905
1	932255	Affx-15159653	C	T	T	0.0609088	0.0614981	0.999166	0.0210846	0.968438
1	933923	Affx-15182110	C	T	T	0.0605976	0.0611824	0.999101	0.0211454	0.966083
1	939547	Affx-15267432	A	G	G	0.15482	0.153141	1.01215	0.0141136	0.392176
1	946247	Affx-15368355	A	G	G	0.334607	0.33944	0.985206	0.0107152	0.164239
1	949955	Affx-15427966	G	A	A	0.0416369	0.0395214	1.03376	0.0255587	0.193905
1	951408	Affx-15442762	A	G	G	0.269154	0.272854	0.982167	0.0114119	0.114838
1	953259	Affx-15447216	C	T	T	0.0961795	0.0978969	0.983733	0.0171382	0.338586
1	955669	Affx-35298422	C	T	T	0.0174099	0.0178331	0.980154	0.0386904	0.604382
1	959193	Affx-15462334	A	G	G	0.265582	0.269359	0.983037	0.0114655	0.135648
1	962358	Affx-15470699	C	T	T	0.0912172	0.0935838	0.984674	0.0174881	0.377166
1	965350	Affx-15479012	A	G	G	0.267976	0.271332	0.987868	0.0114406	0.285991
1	966521	Affx-65538976	C	T	T	0.0137057	0.0128694	1.07077	0.0441621	0.121524
1	972160	Affx-65539022	T	C	C	0.0270758	0.0267716	0.989576	0.0314062	0.738643
1	973983	Affx-15501904	A	C	C	0.0856675	0.0864988	1.00067	0.0181494	0.970591
1	975721	Affx-15505370	C	T	T	0.123165	0.121287	1.02198	0.0154399	0.159114
1	981169	Affx-15511792	G	A	A	0.143434	0.146895	0.972745	0.0143838	0.0547159
1	983193	Affx-15513987	G	A	A	0.196717	0.199696	0.985569	0.0127265	0.253379
1	983747	Affx-15514681	T	C	C	0.147291	0.150626	0.9756	0.0142251	0.0824672
1	985353	Affx-15525072	C	T	T	0.0394017	0.0399107	1.01232	0.026037	0.638178
1	993679	Affx-65539236	G	A	A	0.0251252	0.0263394	0.959119	0.0322372	0.19539
1	994997	Affx-15665383	C	T	T	0.133188	0.136445	0.974177	0.0148236	0.0775814
1	995857	Affx-65539260	G	A	A	0.0172746	0.017262	0.989792	0.038911	0.792023
1	1005429	Affx-75607812	-	A	A	0.176951	0.18158	0.972811	0.0132346	0.0372656
1	1008239	Affx-65539350	C	T	T	0.0425435	0.0429821	1.00316	0.0250216	0.899628
1	1011654	Affx-15835372	A	G	G	0.0597157	0.0595602	1.01482	0.0214062	0.491805
1	1013312	Affx-15858478	A	G	G	0.0809463	0.0807	1.02007	0.0185833	0.285021
1	1014545	Affx-15875478	T	C	C	0.0224467	0.0223748	1.02722	0.034156	0.431635
1	1023525	Affx-15999127	A	G	G	0.197654	0.200595	0.974853	0.0126972	0.0448739
1	1024129	Affx-16008466	T	G	G	0.100697	0.10078	1.00044	0.0168477	0.979032
1	1026219	Affx-16039008	C	T	T	0.0878754	0.0875136	0.993857	0.0178655	0.730145
1	1042666	Affx-16246638	C	T	T	0.02493	0.0250978	1.01045	0.0324305	0.748636
1	1043594	Affx-35298542	G	A	A	0.0358621	0.0360875	0.985753	0.0272056	0.597891
1	1050080	Affx-16266515	T	C	C	0.407018	0.403177	1.02982	0.0103047	0.00434665
1	1063015	Affx-16299640	G	A	A	0.11321	0.116465	0.971744	0.0158909	0.0712777
1	1063121	Affx-16299895	G	C	C	0.0828587	0.0823275	0.996525	0.0183888	0.849848
1	1063789	Affx-65539840	G	A	A	0.0247485	0.0240542	1.05919	0.0328891	0.0804033
1	1067054	Affx-16311137	T	C	C	0.374511	0.374344	1.00832	0.0104847	0.429325
1	1068249	Affx-16313896	T	C	C	0.114322	0.11753	0.973258	0.015823	0.0866975
1	1070426	Affx-16319772	C	T	T	0.114179	0.11466	0.997838	0.0159171	0.891839
1	1086774	Affx-35298612	A	G	G	0.0116037	0.0116349	0.981011	0.0472747	0.685082
1	1089921	Affx-3949695	C	T	T	0.267259	0.269639	0.976936	0.0114155	0.0409469
1	1095185	Affx-3957288	C	T	T	0.195332	0.200315	0.970997	0.0127452	0.020929
1	1101667	Affx-3966524	C	T	T	0.0196823	0.0193712	1.00135	0.0366005	0.970555
1	1104985	Affx-65540147	G	A	A	0.0246224	0.024051	1.02946	0.0331056	0.380482
1	1105038	Affx-3970913	C	T	T	0.0222063	0.0218837	1.00569	0.0343706	0.868809
1	1110491	Affx-3978604	C	T	T	0.250437	0.249942	1.01042	0.0117169	0.3763
1	1113609	Affx-3979905	A	G	G	0.214175	0.21896	0.969187	0.0123297	0.0111356
1	1118484	Affx-35298659	C	T	T	0.0411097	0.0397536	1.0114	0.0256373	0.658402
1	1119609	Affx-78078677	AG	-	-	0.0355852	0.0366238	0.970109	0.0271851	0.264295
1	1127258	Affx-3997870	A	C	C	0.471714	0.475683	0.981819	0.0101697	0.0712019
1	1129422	Affx-4001009	C	T	T	0.440675	0.447577	0.975091	0.0102137	0.0135232
1	1129916	Affx-4001730	C	T	T	0.407345	0.413106	0.977718	0.0103044	0.0287583
1	1133290	Affx-76783911	-	T	T	0.479284	0.482436	0.98383	0.0101592	0.108563
1	1142758	Affx-4019048	G	A	A	0.174574	0.174217	1.00782	0.0133808	0.560458
1	1157183	Affx-4036344	G	T	T	0.31169	0.310362	1.01327	0.0109397	0.228196
1	1161557	Affx-65540628	C	T	T	0.0108153	0.0115008	0.914991	0.0481962	0.0652822
1	1161907	Affx-4042000	C	T	T	0.436497	0.439289	0.985122	0.0102112	0.14212
1	1164057	Affx-4044048	G	A	A	0.0369221	0.0369105	1.01031	0.0268305	0.702307
1	1164837	Affx-4044940	T	C	C	0.414507	0.417203	0.986001	0.0103039	0.171238
1	1165319	Affx-35298750	G	A	A	0.0263262	0.0269377	0.961823	0.0313533	0.214426
1	1170341	Affx-4051679	C	T	T	0.11197	0.112552	0.992887	0.0160416	0.656303
1	1173257	Affx-4055225	G	A	A	0.0344687	0.0345366	0.992315	0.0276681	0.780386
1	1173545	Affx-35298766	G	A	A	0.0193227	0.0191585	1.04132	0.0367805	0.270914
1	1174402	Affx-4056453	G	A	A	0.113665	0.113217	1.01569	0.0160315	0.331588
1	1174639	Affx-4056700	A	G	G	0.0947709	0.0973661	0.972072	0.0172297	0.10018
1	1177602	Affx-4098748	C	T	T	0.176352	0.175371	1.01008	0.013317	0.451521
1	1182018	Affx-4160913	G	A	A	0.0993038	0.0996526	0.99447	0.0169932	0.744167
1	1185241	Affx-4204420	T	C	C	0.0219745	0.0211198	1.04341	0.0348761	0.223099
1	1188877	Affx-4254082	G	A	A	0.41661	0.419339	0.989802	0.0102571	0.317634
1	1189840	Affx-4267650	C	T	T	0.1498	0.150206	1.0083	0.0141876	0.560311
1	1198550	Affx-4392784	A	G	G	0.10085	0.103302	0.975099	0.0169391	0.136579
1	1204185	Affx-4472147	G	A	A	0.0440062	0.0441634	0.994747	0.0247467	0.831449
1	1211330	Affx-4549951	G	A	A	0.0204976	0.0199924	1.01133	0.0358419	0.753351
1	1215068	Affx-4558993	T	C	C	0.149676	0.150037	1.00649	0.0141613	0.647917
1	1217251	Affx-4564106	C	A	A	0.244751	0.247164	0.992795	0.011737	0.537812
1	1220377	Affx-4571282	C	T	T	0.289313	0.286141	1.02016	0.011231	0.0756076
1	1220909	Affx-4572482	G	A	A	0.0431021	0.0439555	0.979308	0.0248446	0.400007
1	1223644	Affx-4578180	C	T	T	0.171201	0.171447	1.00318	0.0134607	0.81345
1	1234001	Affx-4601500	C	T	T	0.0255223	0.0260459	1.01173	0.0320117	0.715747
1	1236037	Affx-4606662	T	C	C	0.0161748	0.0155414	1.05695	0.0405903	0.172426
1	1243102	Affx-4623851	A	G	G	0.177086	0.176949	1.00646	0.0132646	0.627142
1	1254681	Affx-4652232	A	G	G	0.0820986	0.0833957	0.99115	0.0184556	0.630032
1	1263281	Affx-4673636	C	T	T	0.012641	0.0126822	1.00156	0.045201	0.972578
1	1280815	Affx-4719853	A	C	C	0.412555	0.411413	1.0098	0.0103182	0.344738
1	1281678	Affx-4722444	G	A	A	0.0162686	0.0165288	0.974905	0.0396248	0.521272
1	1288149	Affx-4741058	G	C	C	0.128275	0.129383	0.991701	0.0151183	0.581486
1	1290968	Affx-4745962	G	C	C	0.198337	0.198426	1.0077	0.012745	0.547527
1	1296939	Affx-4756378	G	A	A	0.188677	0.188358	1.00345	0.0129695	0.790539
1	1298561	Affx-4758937	C	T	T	0.22268	0.222113	1.01098	0.0122216	0.37168
1	1312114	Affx-4781328	T	C	C	0.0153774	0.0151163	1.03228	0.0416374	0.445509
1	1315891	Affx-65541938	T	G	G	0.015339	0.015055	1.01873	0.0414577	0.654502
1	1317485	Affx-4789873	C	A	A	0.0448409	0.0445099	1.00101	0.0244656	0.967062
1	1318875	Affx-4792169	G	A	A	0.107704	0.108112	0.996172	0.016418	0.815268
1	1319056	Affx-4792374	G	A	A	0.188698	0.188376	1.00168	0.0129545	0.897166
1	1334052	Affx-52109822	C	A	A	0.0145472	0.014648	1.02917	0.0421621	0.495311
1	1337478	Affx-65542200	C	T	T	0.0418693	0.041558	0.996739	0.0253708	0.897561
1	1357963	Affx-4852220	T	C	C	0.108297	0.108715	0.995995	0.016365	0.806294
1	1359888	Affx-65542433	G	A	A	0.0260019	0.0259358	1.00063	0.0319187	0.984147
1	1364357	Affx-4860994	C	A	A	0.196743	0.195938	1.00642	0.0127882	0.616706
1	1366008	Affx-4863001	G	A	A	0.198539	0.197566	1.00627	0.012742	0.623916
1	1377092	Affx-4878323	G	A	A	0.0277998	0.0277333	0.993481	0.0308656	0.83218
1	1385710	Affx-65542706	C	T	T	0.0797637	0.0792155	1.01251	0.0187495	0.507175
1	1386862	Affx-76446284	TGAG	-	-	0.0795475	0.0790971	1.0102	0.0187704	0.588918
1	1387764	Affx-52345988	CT	-	-	0.015833	0.015428	1.0389	0.0410913	0.353074
1	1401298	Affx-4910062	G	A	A	0.051128	0.0525758	0.977789	0.0229378	0.327478
1	1401954	Affx-4910867	T	G	G	0.107504	0.106671	1.01717	0.0165196	0.302637
1	1413898	Affx-4927237	T	C	C	0.0903471	0.0897119	1.0124	0.0176945	0.486218
1	1414968	Affx-65543055	A	G	G	0.0192487	0.0205274	0.938849	0.0362004	0.0813192
1	1422612	Affx-4940344	C	T	T	0.0731841	0.0732148	1.00887	0.0194759	0.65015
1	1425135	Affx-4944313	T	C	C	0.102329	0.102605	1.00736	0.0167402	0.661157
1	1431656	Affx-4955571	A	G	G	0.123771	0.123728	1.00592	0.015374	0.701033
1	1440567	Affx-4968660	T	G	G	0.136964	0.135507	1.01523	0.0147519	0.305659
1	1442155	Affx-65543339	G	A	A	0.133119	0.13191	1.00978	0.0148966	0.513634
1	1456945	Affx-65543499	G	A	A	0.0193777	0.0200728	0.94096	0.0366863	0.0971614
1	1460858	Affx-65543556	G	T	T	0.487543	0.489705	0.985912	0.0101734	0.163124
1	1474842	Affx-65543744	G	C	C	0.0174397	0.0176389	1.0006	0.0388574	0.987596
1	1489916	Affx-5043891	T	C	C	0.374704	0.374724	1.01233	0.0104769	0.24198
1	1490122	Affx-5046451	A	G	G	0.483286	0.486244	0.982268	0.0101512	0.0779943
1	1495588	Affx-52110196	A	T	T	0.0112502	0.011147	1.04081	0.0479858	0.404578
1	1507325	Affx-65544185	A	C	C	0.0832307	0.0841883	0.979866	0.0182283	0.264495
1	1516000	Affx-5160832	C	T	T	0.476838	0.477644	1.00131	0.0101619	0.897491
1	1527386	Affx-5189512	C	T	T	0.393353	0.39512	0.992816	0.0103892	0.487724
1	1527610	Affx-5190052	C	T	T	0.0464994	0.0473811	1.00432	0.0241553	0.858484
1	1537805	Affx-5216121	T	G	G	0.0315753	0.0306978	1.02843	0.0291206	0.335781
1	1542773	Affx-5231174	C	T	T	0.121574	0.118358	1.01633	0.01554	0.297359
1	1547458	Affx-5248116	A	G	G	0.026135	0.025343	1.04911	0.0320568	0.134772
1	1551523	Affx-5260885	T	C	C	0.480755	0.481216	1.00285	0.0101483	0.779008
1	1554326	Affx-65544654	G	A	A	0.402817	0.40271	1.01049	0.0103657	0.314207
1	1556887	Affx-5275049	A	G	G	0.0645299	0.0657273	0.987769	0.0206183	0.550584
1	1559529	Affx-5283370	G	A	A	0.0546963	0.0547612	0.997284	0.0222553	0.902741
1	1560919	Affx-5286936	G	A	A	0.0208375	0.0206041	1.03039	0.035478	0.398752
1	1571686	Affx-5318569	G	C	C	0.0314126	0.0314444	0.982553	0.0289838	0.543675
1	1572951	Affx-5321729	A	G	G	0.0276086	0.0268062	1.04835	0.0311803	0.129949
1	1573776	Affx-5324016	A	G	G	0.481403	0.481758	1.00209	0.0101582	0.837228
1	1575344	Affx-5327748	C	T	T	0.0822791	0.0827909	0.992629	0.0184434	0.688315
1	1582436	Affx-65544908	C	T	T	0.0464895	0.0451348	1.06061	0.0243028	0.0154657
1	1583061	Affx-5353255	C	T	T	0.0341614	0.0335875	1.01446	0.028064	0.608941
1	1583688	Affx-5354053	A	C	C	0.163116	0.162629	1.01666	0.0137083	0.228169
1	1586215	Affx-5360484	A	G	G	0.205764	0.204681	1.00004	0.0125621	0.997753
1	1588701	Affx-5368094	C	T	T	0.240327	0.239236	1.00645	0.0118867	0.588568
1	1594570	Affx-5380305	A	G	G	0.183106	0.184322	1.0023	0.0131191	0.861098
1	1594820	Affx-5380608	C	T	T	0.250203	0.248805	1.00739	0.0117289	0.530317
1	1598343	Affx-5385438	G	T	T	0.0578498	0.0563554	1.02327	0.0218169	0.291706
1	1598377	Affx-5385475	C	T	T	0.0465296	0.045528	1.01198	0.0242044	0.622585
1	1600379	Affx-5388065	C	T	T	0.0670761	0.0678319	1.00565	0.0202756	0.781222
1	1601292	Affx-65545113	G	A	A	0.0308999	0.0312313	1.00035	0.0292789	0.990557
1	1604202	Affx-5393041	G	A	A	0.144187	0.146165	0.998782	0.014424	0.932688
1	1610861	Affx-65545179	G	C	C	0.022293	0.0220977	1.0024	0.0344119	0.944516
1	1610924	Affx-5401734	C	T	T	0.0750124	0.0762777	0.989341	0.0191496	0.575736
1	1612186	Affx-5403281	G	A	A	0.275625	0.277904	0.98475	0.0113062	0.174078
1	1615322	Affx-5407766	A	G	G	0.187448	0.188798	1.0019	0.0130209	0.883985
1	1620338	Affx-5415131	G	A	A	0.228846	0.227784	1.00117	0.0120652	0.922975
1	1625992	Affx-5435121	G	A	A	0.0137674	0.0134965	1.02283	0.0438645	0.606832
1	1654188	Affx-5501293	T	G	G	0.439359	0.442373	0.990013	0.010244	0.327182
1	1669665	Affx-5540296	G	A	A	0.0380122	0.0388128	0.993555	0.0262882	0.805702
1	1671342	Affx-5544346	T	C	C	0.0542975	0.0533171	1.01253	0.0224831	0.579548
1	1671724	Affx-5545235	C	T	T	0.317028	0.312682	1.01743	0.0109281	0.113746
1	1671995	Affx-5545767	G	T	T	0.202004	0.203109	0.99044	0.0126221	0.446637
1	1677936	Affx-65545559	G	A	A	0.0114765	0.0110642	1.07012	0.0479838	0.157836
1	1678941	Affx-5564383	C	T	T	0.072379	0.0730919	0.984309	0.0193896	0.414705
1	1679100	Affx-5564799	G	A	A	0.436288	0.436717	0.990809	0.0101832	0.364556
1	1681101	Affx-5569635	C	T	T	0.352792	0.350405	1.00298	0.010651	0.780256
1	1681164	Affx-5569835	A	G	G	0.481746	0.476266	1.01452	0.010142	0.155176
1	1688102	Affx-5587085	G	A	A	0.363602	0.360739	1.02004	0.010539	0.059687
1	1688328	Affx-5587542	C	T	T	0.171272	0.171537	1.00568	0.0134254	0.673246
1	1742789	Affx-65546017	A	G	G	0.0211193	0.0214873	0.986122	0.0352716	0.691936
1	1754483	Affx-77184615	CCCTGGGACCGAAGTCGCCCCA	-	-	0.345406	0.349747	0.980145	0.0106599	0.0599334
1	1757074	Affx-5758045	G	T	T	0.262142	0.256159	1.03775	0.0115808	0.00137579
1	1757786	Affx-5760215	C	T	T	0.0343392	0.0339646	1.01648	0.0279226	0.5582
1	1760559	Affx-5768022	G	A	A	0.02874	0.0284162	1.00228	0.0304924	0.940423
1	1777362	Affx-5814764	A	G	G	0.476693	0.481535	0.980457	0.0101418	0.0516519
1	1779950	Affx-5821475	A	G	G	0.0222415	0.0220761	0.987868	0.0342276	0.721376
1	1791146	Affx-5851400	C	A	A	0.0390139	0.0395507	1.00795	0.0260389	0.761039
1	1791592	Affx-5852453	G	A	A	0.475471	0.480155	0.980751	0.0101325	0.055079
1	1815255	Affx-5906282	G	T	T	0.215228	0.210688	1.03062	0.0124165	0.015134
1	1832488	Affx-77403293	GAGA	-	-	0.0461079	0.0457479	1.00567	0.0241574	0.814793
1	1843736	Affx-5973740	G	A	A	0.125449	0.124761	1.01027	0.0153108	0.504701
1	1847791	Affx-5983227	G	A	A	0.0166488	0.0163691	1.03268	0.0397149	0.41815
1	1857246	Affx-77575601	-	AA	AA	0.216482	0.211677	1.03127	0.0123854	0.0129038
1	1862253	Affx-6021159	A	G	G	0.0581195	0.057868	0.983475	0.0216512	0.441535
1	1875121	Affx-6054239	G	A	A	0.0566869	0.0567037	0.995692	0.0218328	0.843241
1	1878215	Affx-6061971	C	A	A	0.0851532	0.0853392	0.989406	0.0181054	0.55638
1	1881007	Affx-76041776	GA	-	-	0.137853	0.138312	0.996254	0.0146901	0.798371
1	1881249	Affx-6069124	G	A	A	0.478832	0.474047	1.02171	0.0101657	0.0346611
1	1883470	Affx-6074678	A	G	G	0.0105597	0.0102074	1.02025	0.0499121	0.687974
1	1898043	Affx-6113761	T	C	C	0.178096	0.177283	1.00877	0.0132794	0.510831
1	1903309	Affx-6126524	A	G	G	0.146064	0.147309	0.988436	0.0143151	0.416497
1	1913410	Affx-6151245	G	A	A	0.0122365	0.0120098	1.05156	0.0464688	0.279265
1	1914918	Affx-6154743	G	A	A	0.478785	0.479773	0.993685	0.0101577	0.53285
1	1915143	Affx-6155321	G	A	A	0.183972	0.184239	0.998632	0.0131121	0.916876
1	1916133	Affx-35299506	T	C	C	0.0503061	0.048978	1.02754	0.0235984	0.249691
1	1919475	Affx-6165296	A	G	G	0.188998	0.185753	1.0235	0.0129923	0.073826
1	1921045	Affx-6168814	A	G	G	0.336792	0.335837	1.00578	0.0107244	0.590979
1	1921955	Affx-6170868	T	C	C	0.188299	0.185115	1.02325	0.0130152	0.0774396
1	1935584	Affx-6202872	G	A	A	0.331706	0.333968	0.989822	0.0107658	0.341976
1	1943398	Affx-6223622	G	A	A	0.374558	0.37137	1.01236	0.0105015	0.241949
1	1949922	Affx-6242429	C	T	T	0.0988965	0.0980227	1.02261	0.0169396	0.186783
1	1954082	Affx-76407759	AT	-	-	0.0244759	0.0233717	1.02692	0.0330401	0.421472
1	1955580	Affx-6257395	G	A	A	0.153674	0.153991	0.993416	0.0140612	0.638516
1	1956930	Affx-6261266	G	A	A	0.152581	0.152843	0.99516	0.0141145	0.731035
1	1957014	Affx-6261501	G	A	A	0.171626	0.17304	0.990148	0.0134132	0.460446
1	1959717	Affx-6269434	C	T	T	0.130149	0.130622	1.0043	0.0150303	0.775406
1	1960609	Affx-6271958	C	G	G	0.366806	0.365697	0.999372	0.0104848	0.952226
1	1961632	Affx-65547796	G	A	A	0.0588855	0.0583843	0.996031	0.0215857	0.853841
1	1966030	Affx-6284633	A	G	G	0.240105	0.2398	0.996213	0.0118498	0.748827
1	1969985	Affx-35299579	C	T	T	0.135288	0.13425	1.00552	0.0148286	0.710358
1	1970034	Affx-6294568	G	C	C	0.124712	0.123525	1.00842	0.0153301	0.584493
1	1970314	Affx-6295209	C	T	T	0.0735703	0.0730794	1.00143	0.0194952	0.941457
1	1973956	Affx-6303402	G	T	T	0.072483	0.0724757	0.988828	0.0195952	0.566416
1	1974046	Affx-6303672	C	T	T	0.0147205	0.0149723	0.987648	0.0418489	0.766464
1	1976107	Affx-65547910	G	A	A	0.0208523	0.0213247	0.99468	0.0354808	0.880499
1	1977765	Affx-6312937	A	G	G	0.33449	0.334261	0.998326	0.0107556	0.876202
1	1978797	Affx-6315389	T	C	C	0.333585	0.333349	0.998274	0.0107531	0.872402
1	1981144	Affx-6321603	T	G	G	0.219439	0.21959	1.0002	0.0122405	0.986775
1	1985148	Affx-6331747	G	T	T	0.332903	0.332833	0.997693	0.0107617	0.830049
1	1985451	Affx-6332581	C	T	T	0.410449	0.410527	0.994637	0.0102997	0.601631
1	1989803	Affx-6343888	A	G	G	0.28702	0.286145	0.99393	0.0112031	0.586823
1	1990864	Affx-6346397	T	C	C	0.397923	0.395933	1.01306	0.0103415	0.209597
1	1991761	Affx-6348278	C	T	T	0.34163	0.337396	1.02428	0.0106674	0.0245244
1	1992068	Affx-6348886	C	T	T	0.117292	0.115948	1.0107	0.0158022	0.500785
1	1994282	Affx-6354096	G	A	A	0.139786	0.138445	1.01268	0.01469	0.39097
1	1999504	Affx-6366888	C	T	T	0.145324	0.144007	1.01381	0.0144575	0.342788
1	2000742	Affx-6369892	G	C	C	0.254305	0.256064	0.98764	0.0116136	0.28422
1	2003208	Affx-6376385	G	C	C	0.420648	0.419202	1.00661	0.010275	0.521435
1	2009834	Affx-6393824	C	T	T	0.408363	0.411823	0.985442	0.0102953	0.154313
1	2010594	Affx-6395872	C	A	A	0.273751	0.271088	1.0156	0.0113987	0.174502
1	2015541	Affx-65548326	A	G	G	0.0175249	0.0169732	1.02651	0.0389278	0.501495
1	2021813	Affx-6424196	C	T	T	0.20706	0.206192	1.01109	0.0125273	0.378764
1	2033373	Affx-6453291	T	G	G	0.493333	0.496604	0.982026	0.0101401	0.0736691
1	2035177	Affx-6457661	G	A	A	0.21914	0.218504	1.00953	0.0122995	0.440573
1	2037520	Affx-6463059	A	G	G	0.255989	0.254058	1.02066	0.0116324	0.0787583
1	2038313	Affx-6464723	C	T	T	0.017955	0.0170254	1.04951	0.0384379	0.208719
1	2039412	Affx-6467497	A	C	C	0.0152159	0.0147111	1.06481	0.0418871	0.133832
1	2039950	Affx-6468918	G	C	C	0.278949	0.279318	0.982056	0.0113184	0.10965
1	2041023	Affx-6471946	T	C	C	0.013033	0.0129313	1.02281	0.0448773	0.615322
1	2041664	Affx-35299698	C	A	A	0.0376708	0.0372173	1.02163	0.0268049	0.424722
1	2045959	Affx-35299707	G	A	A	0.0669754	0.0674551	0.99483	0.0201808	0.79731
1	2047625	Affx-6488822	C	T	T	0.241969	0.240193	1.01122	0.0118383	0.34615
1	2051982	Affx-6499089	C	T	T	0.169213	0.166323	1.02903	0.0135743	0.0350268
1	2052788	Affx-6501465	C	T	T	0.250759	0.252597	0.987426	0.0116765	0.27851
1	2054266	Affx-6505201	G	A	A	0.334546	0.338662	0.98257	0.0106977	0.100241
1	2061187	Affx-6524088	A	G	G	0.14429	0.142866	1.0115	0.0144688	0.429544
1	2062671	Affx-6528525	A	G	G	0.0187786	0.0184944	0.996076	0.0374771	0.916455
1	2067069	Affx-6540701	C	T	T	0.21109	0.20861	1.01192	0.0124832	0.342355
1	2068401	Affx-6544738	C	T	T	0.143645	0.141107	1.01724	0.0145005	0.238573
1	2072017	Affx-6554531	C	T	T	0.0834856	0.0828509	1.0074	0.0183119	0.687412
1	2080401	Affx-65548868	G	A	A	0.0185079	0.0182385	1.00559	0.0375656	0.882092
1	2082975	Affx-65548888	G	T	T	0.0161598	0.015269	1.03566	0.0405529	0.387563
1	2087631	Affx-6583230	G	A	A	0.137023	0.135444	1.0092	0.0148201	0.536738
1	2088904	Affx-6584659	C	T	T	0.0355228	0.0350862	1.01293	0.0274939	0.640247
1	2089712	Affx-6585606	C	T	T	0.0384661	0.0378927	0.996548	0.0264195	0.895858
1	2092625	Affx-6589423	T	C	C	0.380953	0.376136	1.01855	0.0104603	0.0788502
1	2096339	Affx-65548995	C	A	A	0.0467863	0.047959	0.967173	0.0238668	0.161962
1	2101935	Affx-6601872	A	G	G	0.0456913	0.0450232	1.01585	0.0244005	0.519288
1	2109716	Affx-6611721	T	C	C	0.466583	0.465651	0.998256	0.0101519	0.863475
1	2113523	Affx-6616599	C	T	T	0.0483266	0.047556	1.00902	0.0235848	0.703266
1	2115098	Affx-6618503	G	A	A	0.123455	0.122267	1.0062	0.0154899	0.689789
1	2117290	Affx-6621373	A	G	G	0.343193	0.343361	0.994593	0.0106779	0.61164
1	2124676	Affx-6629624	A	G	G	0.0271521	0.0265934	1.02529	0.0315035	0.427917
1	2127182	Affx-35299846	C	T	T	0.0769773	0.075957	1.02486	0.0190487	0.197397
1	2127922	Affx-6633970	G	A	A	0.0272157	0.0268776	1.05279	0.0312452	0.09968
1	2137733	Affx-6685223	C	T	T	0.178266	0.180059	0.985508	0.0132032	0.268866
1	2138242	Affx-6685859	T	C	C	0.419307	0.419526	0.994933	0.0102468	0.62007
1	2146433	Affx-6695812	A	G	G	0.269378	0.270311	0.988981	0.0114203	0.33195
1	2146878	Affx-6696374	G	A	A	0.0446712	0.0443873	1.0014	0.0244809	0.954302
1	2153159	Affx-6704628	T	C	C	0.269648	0.270652	0.988563	0.011419	0.313775
1	2153594	Affx-6705151	A	G	G	0.269493	0.270412	0.989061	0.0114171	0.335332
1	2158656	Affx-6711607	T	G	G	0.268137	0.269215	0.988387	0.0114375	0.307101
1	2164614	Affx-65549622	G	A	A	0.0171376	0.0166524	1.01677	0.0392318	0.671634
1	2179591	Affx-6750275	T	C	C	0.358327	0.358268	0.991694	0.0105542	0.42939
1	2182126	Affx-6785400	T	G	G	0.181986	0.183954	0.984635	0.0130925	0.236923
1	2184469	Affx-65549804	T	C	C	0.0167523	0.0165302	0.981184	0.0394628	0.630272
1	2188394	Affx-6868351	G	A	A	0.0569939	0.0576233	0.99555	0.0218429	0.838199
1	2198541	Affx-65549900	C	T	T	0.0109248	0.0112308	0.967877	0.0480851	0.497131
1	2199655	Affx-7025683	C	T	T	0.0181854	0.0177587	1.03962	0.0380578	0.307263
1	2205929	Affx-7116936	T	C	C	0.365421	0.36641	0.989126	0.0105235	0.298841
1	2210292	Affx-65549965	G	A	A	0.0199008	0.0195334	1.03157	0.0364211	0.393408
1	2212668	Affx-7203327	G	A	A	0.0385836	0.0388583	0.988069	0.0262735	0.647782
1	2215527	Affx-7210732	T	C	C	0.143329	0.142103	1.01985	0.0145626	0.177071
1	2216986	Affx-65550018	C	T	T	0.0177345	0.0174907	0.981966	0.0384363	0.635873
1	2218878	Affx-65550029	G	A	A	0.0158015	0.0149041	1.03874	0.0409443	0.353301
1	2224487	Affx-65550075	G	A	A	0.0178181	0.0175269	1.00496	0.0383634	0.897316
1	2233032	Affx-65550129	G	A	A	0.0191113	0.0187104	1.02697	0.0371106	0.473373
1	2234182	Affx-7259204	C	T	T	0.171205	0.173082	0.979623	0.0134318	0.125344
1	2242065	Affx-7279089	T	C	C	0.201534	0.203086	0.999571	0.0126001	0.97284
1	2254781	Affx-7309918	C	T	T	0.146503	0.145294	1.01407	0.0143854	0.331404
1	2257558	Affx-76078395	-	CTT	CTT	0.0323442	0.0327725	0.98156	0.0285342	0.514215
1	2262750	Affx-7331763	T	G	G	0.02191	0.020775	1.07536	0.0351382	0.0386719
1	2271477	Affx-7353789	C	T	T	0.0215631	0.0209165	1.03159	0.0349952	0.37418
1	2272231	Affx-65550442	C	A	A	0.0167189	0.0163337	1.04452	0.0395123	0.2703
1	2274142	Affx-7360289	C	A	A	0.497896	0.497957	1.00922	0.0101337	0.365263
1	2276041	Affx-7365315	C	G	G	0.447687	0.447423	1.00163	0.010181	0.872539
1	2276290	Affx-65550484	C	T	T	0.0406524	0.0393078	1.0255	0.0257675	0.328384
1	2284470	Affx-7388416	A	C	C	0.358003	0.359817	0.983493	0.0105514	0.114672
1	2284929	Affx-7389521	G	T	T	0.394325	0.394332	1.00296	0.0103647	0.775858
1	2284952	Affx-7389586	A	G	G	0.0797142	0.0786871	1.03137	0.0186966	0.0984836
1	2288631	Affx-7399544	T	A	A	0.109263	0.106169	1.05386	0.0163968	0.00137701
1	2290637	Affx-7405149	G	A	A	0.408497	0.407489	1.01234	0.010323	0.234887
1	2292427	Affx-7410322	C	T	T	0.438954	0.444595	0.96709	0.0102481	0.00109313
1	2293703	Affx-7414039	T	C	C	0.0487923	0.0493643	0.988929	0.02351	0.635823
1	2297862	Affx-7424615	C	T	T	0.0719642	0.0724581	0.99346	0.0196548	0.73849
1	2298114	Affx-7425421	T	C	C	0.160238	0.155924	1.03567	0.013868	0.0114896
1	2298478	Affx-7426333	C	T	T	0.0929648	0.0933462	1.02397	0.0174733	0.175265
1	2301087	Affx-7434335	G	T	T	0.0648499	0.0651262	0.982381	0.0205615	0.387293
1	2302522	Affx-7438885	G	A	A	0.0938901	0.0935884	1.03277	0.0173787	0.0635746
1	2303580	Affx-7441419	T	C	C	0.0949702	0.0947883	1.03176	0.0173488	0.0715036
1	2305258	Affx-7445339	G	A	A	0.146411	0.139844	1.0522	0.0144203	0.000418223
1	2314194	Affx-7466775	T	C	C	0.412792	0.407907	1.01797	0.0103298	0.0847511
1	2321888	Affx-7486208	C	T	T	0.125089	0.121324	1.03772	0.0153822	0.0160797
1	2323070	Affx-7489384	C	T	T	0.0465204	0.0467458	0.9944	0.0239461	0.814586
1	2323077	Affx-7489405	A	G	G	0.395476	0.395643	1.00838	0.0104043	0.422611
1	2324194	Affx-7491984	G	A	A	0.192257	0.192642	0.998987	0.0128642	0.937203
1	2324572	Affx-7492795	G	A	A	0.413474	0.411577	1.02009	0.0103205	0.0539976
1	2326256	Affx-7497105	G	A	A	0.219162	0.218158	1.00671	0.0122793	0.585854
1	2329738	Affx-7506485	C	T	T	0.256666	0.256073	1.00254	0.0116539	0.827561
1	2335858	Affx-7523911	C	T	T	0.0201374	0.0191615	1.03257	0.0365181	0.38015
1	2338442	Affx-7530504	A	G	G	0.147266	0.149139	0.981418	0.0142461	0.187962
1	2338659	Affx-7531128	G	A	A	0.45428	0.456975	0.993118	0.0101934	0.498115
1	2339804	Affx-65550998	G	A	A	0.0198937	0.0199061	1.00851	0.0361772	0.81479
1	2340235	Affx-7535418	T	C	C	0.128571	0.124713	1.02477	0.0151745	0.106865
1	2341042	Affx-7537313	C	T	T	0.147443	0.149689	0.97763	0.0142461	0.112274
1	2342128	Affx-35300126	T	C	C	0.0749642	0.0748386	1.01295	0.0192474	0.503808
1	2342466	Affx-7540753	C	T	T	0.392571	0.39169	1.00243	0.010411	0.815594
1	2344911	Affx-7546563	C	A	A	0.0279201	0.0271531	0.998619	0.030915	0.964342
1	2354688	Affx-7571105	G	C	C	0.0256874	0.0251394	0.996979	0.032287	0.925348
1	2355926	Affx-65551126	C	T	T	0.0135999	0.0138776	0.997989	0.0437708	0.963316
1	2357812	Affx-7579470	T	C	C	0.40432	0.404823	1.00442	0.0103642	0.670785
1	2358041	Affx-7580004	A	G	G	0.186723	0.187672	0.99803	0.0129716	0.879161
1	2360913	Affx-7587315	G	A	A	0.273329	0.274445	0.99614	0.0113373	0.733003
1	2362325	Affx-65551175	G	A	A	0.0210414	0.0211462	1.02368	0.0355111	0.509819
1	2364119	Affx-7595728	G	A	A	0.071044	0.0731767	0.969261	0.0196014	0.111202
1	2368188	Affx-7606848	T	C	C	0.4286	0.428822	1.00092	0.0102708	0.928812
1	2370170	Affx-7612531	T	G	G	0.444876	0.44222	1.00917	0.0101695	0.369225
1	2372073	Affx-7617843	G	A	A	0.11618	0.116248	1.00468	0.0158645	0.768399
1	2374713	Affx-7624405	C	T	T	0.466995	0.472777	0.978791	0.0101703	0.035047
1	2380209	Affx-7638822	G	A	A	0.142443	0.14437	0.988924	0.0145153	0.442893
1	2380956	Affx-7641079	T	C	C	0.140587	0.138528	1.01942	0.0145872	0.187377
1	2384241	Affx-7651724	G	A	A	0.26886	0.266811	1.01301	0.011433	0.258182
1	2386204	Affx-65551369	G	A	A	0.0151711	0.0147961	1.00177	0.0413543	0.965866
1	2387214	Affx-7659695	G	A	A	0.0550865	0.0545498	1.00485	0.022344	0.828667
1	2393442	Affx-7676834	G	C	C	0.26461	0.265167	0.991684	0.0115135	0.468273
1	2393932	Affx-7678143	G	A	A	0.167786	0.168358	0.99814	0.0135774	0.890947
1	2400060	Affx-7696628	G	A	A	0.0183135	0.0192512	0.954438	0.0373445	0.21177
1	2402822	Affx-7705044	G	T	T	0.122168	0.120439	1.01623	0.0156271	0.302867
1	2404237	Affx-7708874	G	A	A	0.171804	0.173001	0.999685	0.0134622	0.981351
1	2404771	Affx-7710138	C	T	T	0.382896	0.385357	0.991307	0.0104573	0.403786
1	2405893	Affx-7713473	A	G	G	0.0139437	0.0137152	1.05389	0.0434591	0.227114
1	2406687	Affx-7715782	C	A	A	0.276973	0.274441	1.00959	0.0113016	0.398597
1	2408166	Affx-65551572	G	A	A	0.0112307	0.0110388	0.985862	0.0483571	0.768416
1	2408170	Affx-7719562	A	G	G	0.0614269	0.0614513	1.01706	0.0211991	0.425022
1	2414527	Affx-7735346	T	G	G	0.028836	0.0292349	1.02845	0.0302235	0.353318
1	2419025	Affx-65551654	T	C	C	0.0488935	0.0479198	1.00021	0.0235872	0.992755
1	2419657	Affx-7747774	G	A	A	0.493285	0.491002	1.00706	0.0101227	0.486981
1	2420136	Affx-7748986	A	G	G	0.486666	0.484621	1.00746	0.0101168	0.462519
1	2420841	Affx-7751245	G	A	A	0.0944961	0.0958664	0.995765	0.0172848	0.806066
1	2422961	Affx-7758828	C	T	T	0.137108	0.137402	0.987291	0.0147865	0.387034
1	2426371	Affx-7773156	C	T	T	0.263692	0.256568	1.03161	0.0116005	0.0073089
1	2431388	Affx-7781474	C	T	T	0.314859	0.319849	0.987702	0.010895	0.256035
1	2434982	Affx-7786866	G	T	T	0.0262276	0.0273303	0.977397	0.0314074	0.46666
1	2442417	Affx-35300288	G	A	A	0.022035	0.0222734	1.04982	0.0344583	0.158241
1	2442548	Affx-7807258	G	T	T	0.1372	0.133112	1.02806	0.0148072	0.0616553
1	2444607	Affx-35300290	G	A	A	0.0512109	0.0505384	1.0316	0.0230872	0.177859
1	2445871	Affx-65551853	G	A	A	0.0305403	0.030381	0.999791	0.0296436	0.994385
1	2448231	Affx-65551868	T	G	G	0.0364288	0.0367853	0.979485	0.0271136	0.444565
1	2448266	Affx-7832269	G	A	A	0.128193	0.12685	1.01199	0.0151989	0.433006
1	2448945	Affx-7834217	C	T	T	0.17026	0.172248	0.991753	0.0134679	0.538651
1	2452034	Affx-7841807	C	G	G	0.0138478	0.0140299	0.977462	0.0432534	0.598175
1	2455662	Affx-7851206	T	C	C	0.183258	0.180664	1.02021	0.0131724	0.128843
1	2461209	Affx-7864473	C	G	G	0.133291	0.131376	1.01575	0.0149306	0.295192
1	2463385	Affx-7869948	G	A	A	0.287397	0.288079	0.998411	0.0112138	0.887243
1	2465735	Affx-7876593	G	A	A	0.23522	0.237127	0.9852	0.0119546	0.21229
1	2470127	Affx-65552016	T	C	C	0.0355441	0.0358549	0.989745	0.0274031	0.706795
1	2476671	Affx-7907663	G	C	C	0.0663016	0.065568	1.01749	0.0204688	0.396884
1	2480786	Affx-7919294	C	T	T	0.018506	0.018796	0.949749	0.0373029	0.166928
1	2484918	Affx-7932029	A	G	G	0.235997	0.233446	1.03017	0.0119714	0.0130409
1	2486244	Affx-7935717	C	A	A	0.0137664	0.0137507	0.979016	0.0432822	0.624147
1	2488826	Affx-65552151	T	C	C	0.0240942	0.0255707	0.960147	0.0326947	0.213534
1	2493326	Affx-7956491	A	G	G	0.500149	0.496463	1.0055	0.0101506	0.588976
1	2493455	Affx-7956778	T	C	C	0.457034	0.454668	0.997953	0.0102025	0.840821
1	2494226	Affx-65552203	G	A	A	0.017633	0.0170386	1.04577	0.0388843	0.249799
1	2500757	Affx-35300370	C	T	T	0.127958	0.127651	1.01093	0.0151736	0.473531
1	2509079	Affx-65552291	C	T	T	0.014303	0.0140275	0.991404	0.0428397	0.840289
1	2515521	Affx-8013637	T	C	C	0.437777	0.435547	0.994871	0.0102291	0.615169
1	2521130	Affx-8029651	C	T	T	0.0355915	0.0350039	1.01875	0.0274224	0.498072
1	2521540	Affx-8030783	C	G	G	0.0270005	0.0272679	0.974859	0.0311128	0.413132
1	2521724	Affx-8031337	G	A	A	0.0676537	0.06591	1.04501	0.020321	0.0302549
1	2523426	Affx-8036270	G	A	A	0.0132939	0.0122277	1.07499	0.0450896	0.108773
1	2524424	Affx-8038715	A	C	C	0.0699679	0.0696631	1.01451	0.0198669	0.468524
1	2524764	Affx-8039498	G	A	A	0.0250983	0.0251205	1.00585	0.0323555	0.856856
1	2525377	Affx-8040965	T	C	C	0.349215	0.35269	0.993207	0.0106013	0.520259
1	2533854	Affx-77429198	G	-	-	0.0321223	0.0330237	0.994246	0.0284825	0.839454
1	2535688	Affx-65552508	G	A	A	0.0346067	0.0333683	1.02546	0.0279656	0.368661
1	2553309	Affx-65552646	C	T	T	0.463776	0.466627	0.997873	0.0101769	0.834308
1	2560837	Affx-65552727	G	A	A	0.0839059	0.0847418	0.977523	0.0183288	0.214861
1	2569899	Affx-8134972	T	C	C	0.472783	0.476227	0.993238	0.0101491	0.503787
1	2570077	Affx-8135175	G	A	A	0.472306	0.475376	0.994501	0.0101432	0.586664
1	2571341	Affx-8136775	T	C	C	0.467227	0.471182	0.990498	0.0101469	0.346757
1	2572795	Affx-8138427	A	C	C	0.474368	0.477485	0.995072	0.0101389	0.626084
1	2574274	Affx-8140366	C	T	T	0.0607483	0.0592561	1.03246	0.0213262	0.134159
1	2576003	Affx-65552896	C	T	T	0.0159395	0.0171927	0.950582	0.0397837	0.202695
1	2581777	Affx-8151128	T	C	C	0.476683	0.480311	0.992945	0.0101473	0.485337
1	2582643	Affx-8152092	T	C	C	0.0458608	0.0468999	0.982671	0.024157	0.469301
1	2584899	Affx-65552968	A	C	C	0.0184832	0.0185391	1.0037	0.0376085	0.921848
1	2595307	Affx-8170855	G	A	A	0.496716	0.499491	0.999417	0.0101189	0.954081
1	2597658	Affx-8174160	C	T	T	0.49614	0.493407	0.999313	0.0101239	0.945905
1	2597718	Affx-65553037	C	A	A	0.0187797	0.018708	1.03175	0.0375484	0.405136
1	2598902	Affx-76855164	G	-	-	0.489835	0.487552	0.996834	0.0101371	0.754423
1	2601669	Affx-8178885	C	T	T	0.0577408	0.0561751	1.03134	0.0218435	0.157675
1	2607961	Affx-8187725	C	T	T	0.49616	0.498683	1.00202	0.0101157	0.842051
1	2609830	Affx-8189768	G	A	A	0.496228	0.498594	1.00199	0.0101111	0.844257
1	2612793	Affx-65553121	A	G	G	0.0253861	0.025036	1.02696	0.0322109	0.408906
1	2622185	Affx-8208171	T	C	C	0.500744	0.498507	0.995654	0.0101147	0.666771
1	2629464	Affx-8216774	G	T	T	0.501977	0.49947	0.996868	0.0101262	0.756754
1	2633026	Affx-8221321	C	T	T	0.501299	0.499125	0.99507	0.0101104	0.624957
1	2639458	Affx-8228895	G	A	A	0.0264951	0.0267373	0.983891	0.0314501	0.6056
1	2640393	Affx-8230034	T	C	C	0.0351756	0.0352109	0.983355	0.0275302	0.54206
1	2643148	Affx-65553338	G	A	A	0.0236576	0.023277	1.07596	0.0334379	0.0285529
1	2651426	Affx-65553394	C	G	G	0.0222264	0.0225951	0.979239	0.0341641	0.539169
1	2783104	Affx-8405671	C	A	A	0.0836263	0.0836831	1.00908	0.0182889	0.620995
1	2783189	Affx-35300579	C	T	T	0.0211954	0.0214381	0.986162	0.0349213	0.689874
1	2788133	Affx-8412730	C	T	T	0.0489982	0.0482586	1.03298	0.0235758	0.168701
1	2791775	Affx-8417555	C	T	T	0.0440934	0.0426238	1.01284	0.0248377	0.607568
1	2791865	Affx-8417669	A	G	G	0.454375	0.455143	1.01006	0.010177	0.325147
1	2792599	Affx-8418725	A	C	C	0.454092	0.4551	1.00921	0.0101536	0.366818
1	2792827	Affx-8418963	G	A	A	0.364336	0.365311	1.00643	0.0105077	0.541712
1	2797592	Affx-8425480	T	C	C	0.0551276	0.0549542	1.03203	0.0221582	0.154815
1	2805748	Affx-35300609	C	T	T	0.0163542	0.0170285	0.98487	0.0396039	0.70028
1	2806552	Affx-35300611	G	A	A	0.0568655	0.0557253	1.02558	0.0219773	0.2505
1	2810135	Affx-35300619	G	A	A	0.0327332	0.0332754	0.984843	0.0283311	0.589825
1	2816526	Affx-8449550	C	G	G	0.0707704	0.0708958	0.98626	0.0196879	0.482215
1	2818853	Affx-8452838	A	G	G	0.104468	0.105853	0.990458	0.0165225	0.561734
1	2820985	Affx-8455301	G	T	T	0.0161751	0.0162697	0.97299	0.0400298	0.49396
1	2823206	Affx-65553881	C	T	T	0.0215741	0.0216368	0.982279	0.0349351	0.608799
1	2823407	Affx-8458380	A	G	G	0.101705	0.102339	0.996863	0.0167223	0.850967
1	2826754	Affx-8463025	C	T	T	0.0331019	0.0324473	1.00334	0.0284136	0.906605
1	2828957	Affx-65553936	A	G	G	0.0125147	0.0124102	1.0443	0.0460381	0.346392
1	2829243	Affx-8466817	A	G	G	0.1125	0.114033	0.991361	0.0159912	0.587433
1	2830134	Affx-8467996	C	T	T	0.0118592	0.0116289	1.02888	0.0470342	0.544949
1	2832877	Affx-8471844	C	T	T	0.0957911	0.0972417	0.989702	0.0171816	0.546879
1	2834995	Affx-8474333	C	T	T	0.0289059	0.0289068	1.00175	0.0302375	0.953988
1	2836711	Affx-8476554	C	T	T	0.0622011	0.0625076	0.989217	0.0209202	0.604302
1	2838206	Affx-8478706	C	T	T	0.0474533	0.0485044	1.00249	0.0236063	0.916079
1	2838714	Affx-65554025	C	T	T	0.0294404	0.0291577	1.01095	0.0301749	0.718073
1	2841167	Affx-8482979	G	A	A	0.47591	0.477382	0.997955	0.0101791	0.840605
1	2844810	Affx-8485044	C	A	A	0.455262	0.457849	0.995062	0.0102005	0.627495
1	2846345	Affx-8487095	T	C	C	0.201026	0.199297	1.00179	0.0126886	0.887673
1	2848434	Affx-8489463	G	A	A	0.037942	0.0375273	1.00927	0.0267573	0.730073
1	2857488	Affx-8501776	A	G	G	0.417196	0.421555	0.986388	0.0102904	0.182916
1	2869834	Affx-8518927	G	A	A	0.0416841	0.0423072	0.975949	0.025385	0.337541
1	2871331	Affx-8520811	T	C	C	0.121803	0.122528	0.985494	0.0154737	0.344989
1	2876280	Affx-65554336	C	A	A	0.0148981	0.0153922	0.988423	0.0412002	0.777463
1	2881291	Affx-8533265	T	C	C	0.48669	0.486795	0.99825	0.0101394	0.862844
1	2882315	Affx-8534539	G	T	T	0.113258	0.114079	0.98959	0.0160333	0.51398
1	2887085	Affx-8541001	C	T	T	0.0134168	0.0132454	1.00927	0.0439872	0.833799
1	2895249	Affx-8551866	G	A	A	0.215761	0.215983	1.00929	0.0123132	0.45257
1	2899537	Affx-8556862	C	T	T	0.0201963	0.0204127	1.00604	0.0357923	0.866298
1	2900856	Affx-8558474	T	C	C	0.326084	0.326757	0.996236	0.0107995	0.726922
1	2906008	Affx-8565604	G	A	A	0.0100518	0.0109794	0.956729	0.0494633	0.371162
1	2912986	Affx-8574916	A	G	G	0.32967	0.328427	1.00146	0.0107578	0.891913
1	2918587	Affx-35300820	C	G	G	0.0272186	0.0275376	0.974008	0.0308012	0.392542
1	2924136	Affx-8590755	A	G	G	0.496008	0.494383	1.01013	0.0101211	0.319093
1	2924936	Affx-8591846	G	A	A	0.0194041	0.0194331	0.988173	0.0367307	0.746009
1	2925754	Affx-8593200	G	A	A	0.421077	0.418985	1.01755	0.0102686	0.0902661
1	2928150	Affx-8596793	G	A	A	0.07433	0.0744976	0.979472	0.0193291	0.283245
1	2932392	Affx-65554847	G	A	A	0.0417039	0.0398634	1.05293	0.0255811	0.0437967
1	2942162	Affx-35300869	G	A	A	0.0697977	0.0696299	0.989471	0.0199049	0.594903
1	2945275	Affx-8619975	G	A	A	0.446475	0.446351	1.0066	0.0101947	0.518755
1	2946131	Affx-8621149	C	T	T	0.102828	0.102626	0.999794	0.0166754	0.990166
1	2951178	Affx-8627235	T	C	C	0.482292	0.482066	1.00243	0.0101291	0.81098
1	2951890	Affx-65555032	G	A	A	0.0468374	0.0467323	0.982137	0.0238721	0.450215
1	2959186	Affx-8638557	G	A	A	0.0799654	0.0795632	0.982421	0.0187423	0.344009
1	2962859	Affx-8643241	G	A	A	0.155077	0.15328	1.00005	0.0140377	0.997102
1	2962895	Affx-8643261	G	C	C	0.119534	0.118963	1.02516	0.0156244	0.111769
1	2963075	Affx-8643463	G	A	A	0.0554122	0.0538907	1.00816	0.0222967	0.715567
1	2966088	Affx-8646920	A	G	G	0.236777	0.237461	1.00173	0.0118713	0.884446
1	2966476	Affx-8647362	C	T	T	0.31315	0.312865	1.00916	0.0108979	0.402822
1	2969791	Affx-8651087	G	A	A	0.18269	0.181416	1.01857	0.0130926	0.159815
1	2969901	Affx-8651228	C	T	T	0.0124425	0.0119948	1.01271	0.0458873	0.783076
1	2970338	Affx-8651782	G	A	A	0.0754276	0.0746044	1.01594	0.0192191	0.410565
1	2970656	Affx-8652208	G	T	T	0.11499	0.115195	0.998234	0.015889	0.911406
1	2978346	Affx-8661239	A	G	G	0.181351	0.182219	0.987879	0.0131282	0.352921
1	2979301	Affx-8662382	G	A	A	0.496877	0.500361	0.990194	0.010109	0.329655
1	2981312	Affx-8664758	G	A	A	0.253551	0.251774	1.01191	0.0116549	0.3096
1	2984424	Affx-8668342	G	C	C	0.023304	0.0237579	0.996862	0.0335073	0.925273
1	2985564	Affx-8669795	T	C	C	0.0977002	0.0966949	1.01545	0.0171006	0.369901
1	2988322	Affx-65555370	G	T	T	0.0210882	0.0222923	0.931266	0.0350101	0.0419506
1	2989041	Affx-8674706	T	C	C	0.241395	0.242715	0.985736	0.0118171	0.224082
1	2993832	Affx-8681126	T	C	C	0.24438	0.246574	0.984258	0.0117753	0.177811
1	3003066	Affx-8693667	C	T	T	0.407171	0.409165	0.987787	0.0102794	0.231905
1	3005530	Affx-65555552	C	T	T	0.0214737	0.0206247	1.04345	0.0352468	0.227531
1	3006180	Affx-8698013	G	A	A	0.248555	0.250656	0.984622	0.0117075	0.185607
1	3008975	Affx-8702209	T	G	G	0.195601	0.196757	0.988618	0.0127502	0.369285
1	3014763	Affx-8710019	C	A	A	0.464905	0.466496	0.98704	0.0101389	0.198236
1	3015335	Affx-8710836	G	C	C	0.023323	0.0237086	0.947898	0.0333922	0.109064
1	3015511	Affx-35300985	G	A	A	0.0175673	0.0168388	1.10077	0.0389879	0.0137911
1	3016114	Affx-8712057	G	A	A	0.021398	0.0223062	0.945816	0.0347888	0.109314
1	3020225	Affx-8717930	C	T	T	0.0170554	0.0174425	0.993699	0.0392339	0.87201
1	3024052	Affx-8723736	A	G	G	0.200489	0.198852	1.01307	0.0126647	0.305224
1	3032464	Affx-8736469	C	T	T	0.434412	0.434171	0.999332	0.0101981	0.947754
1	3033311	Affx-65555809	G	C	C	0.0495388	0.0492854	1.02263	0.0233658	0.338195
1	3034680	Affx-8739727	T	C	C	0.434449	0.434383	0.99965	0.0102019	0.972593
1	3053934	Affx-65555960	T	C	C	0.0220693	0.0216488	1.05704	0.0345816	0.108665
1	3059734	Affx-8776667	C	T	T	0.0229344	0.0227859	1.0201	0.0338946	0.557075
1	3064202	Affx-65556028	C	T	T	0.0125933	0.013566	0.927905	0.0446077	0.0934597
1	3064270	Affx-8782820	G	A	A	0.19604	0.195472	1.00611	0.0127532	0.632712
1	3066817	Affx-8786368	G	A	A	0.0233792	0.0231686	1.02468	0.0336708	0.469084
1	3067399	Affx-8787156	G	A	A	0.164286	0.166474	0.979939	0.013581	0.135667
1	3071911	Affx-65556053	C	T	T	0.0142046	0.0160598	0.862071	0.0415148	0.000350138
1	3078885	Affx-8801933	A	G	G	0.161996	0.162355	0.996066	0.013728	0.774008
1	3079992	Affx-8803404	C	G	G	0.0335196	0.0332237	1.02637	0.0282095	0.356234
1	3080038	Affx-8803451	C	T	T	0.100482	0.101167	0.985005	0.0168036	0.368589
1	3081458	Affx-8805493	C	T	T	0.0241398	0.0235713	1.04071	0.0330444	0.22723
1	3082068	Affx-8806370	G	A	A	0.108026	0.105637	1.02714	0.0163428	0.101323
1	3082928	Affx-8807481	C	T	T	0.0792524	0.0780151	1.0292	0.0188616	0.127015
1	3083253	Affx-65556147	G	A	A	0.0151963	0.016205	0.976364	0.0410646	0.560231
1	3083326	Affx-8808012	G	C	C	0.358554	0.357395	1.00296	0.0105213	0.778494
1	3084345	Affx-8809295	G	T	T	0.0855241	0.0877649	0.968056	0.0179859	0.0710647
1	3084718	Affx-8809723	C	A	A	0.321872	0.321166	0.999538	0.0108108	0.965877
1	3085149	Affx-8810234	C	T	T	0.0233469	0.0236695	0.994086	0.0336671	0.86016
1	3085284	Affx-8810411	G	T	T	0.03051	0.0302027	1.01979	0.0294396	0.505562
1	3087668	Affx-8813412	A	G	G	0.13308	0.130732	1.03287	0.0150384	0.0315229
1	3090063	Affx-8816491	C	T	T	0.10136	0.0995176	1.0315	0.0169019	0.066556
1	3091007	Affx-78671309	TC	-	-	0.191916	0.191976	1.00073	0.0128672	0.95469
1	3093763	Affx-8821389	A	G	G	0.489062	0.484147	1.0185	0.0101431	0.0707267
1	3096958	Affx-8821896	T	C	C	0.0656104	0.0665391	0.983934	0.0203026	0.425019
1	3097557	Affx-79132059	TTC	-	-	0.104135	0.10264	1.01672	0.0166366	0.318998
1	3098129	Affx-8822040	A	G	G	0.098633	0.0980215	1.00148	0.0170109	0.930696
1	3100700	Affx-8822423	G	T	T	0.0147065	0.014527	0.958916	0.0421168	0.319209
1	3102956	Affx-8822737	C	A	A	0.0900767	0.0920423	0.986359	0.0176488	0.436438
1	3103682	Affx-8822808	C	A	A	0.294104	0.291766	1.00484	0.0111783	0.665732
1	3110777	Affx-8823764	T	C	C	0.405535	0.407848	0.994098	0.0103302	0.566624
1	3112423	Affx-8823963	G	A	A	0.143263	0.143679	1.00459	0.0144421	0.751106
1	3114320	Affx-8824184	T	C	C	0.473374	0.476251	0.991217	0.010162	0.385309
1	3115160	Affx-8824282	G	A	A	0.0142761	0.014463	0.966552	0.0424805	0.42323
1	3118744	Affx-65556438	G	A	A	0.0128971	0.0132104	0.988246	0.044636	0.791094
1	3121585	Affx-8825177	G	A	A	0.0109299	0.0117448	0.972457	0.0480992	0.561474
1	3122059	Affx-8825243	G	A	A	0.38275	0.384162	0.999239	0.0104143	0.941713
1	3130738	Affx-65556539	G	A	A	0.0379824	0.03618	1.03444	0.0269156	0.208403
1	3130899	Affx-8826334	G	A	A	0.256476	0.257469	0.996226	0.0115839	0.744094
1	3131178	Affx-8826364	C	T	T	0.280809	0.276573	1.01521	0.0113245	0.182608
1	3131301	Affx-8826372	T	C	C	0.0290856	0.0283055	1.04542	0.0303092	0.14282
1	3132879	Affx-8826543	G	A	A	0.0186492	0.0183286	1.07126	0.0374946	0.0663708
1	3133525	Affx-65556558	G	A	A	0.0405006	0.0393674	1.0307	0.0259411	0.243824
1	3134348	Affx-8826749	G	A	A	0.0423848	0.0431436	0.977232	0.0251133	0.3591
1	3135185	Affx-8826876	T	C	C	0.279445	0.27999	0.993294	0.0112664	0.550377
1	3136831	Affx-65556577	T	C	C	0.0246769	0.0241313	0.976211	0.0326185	0.460434
1	3141097	Affx-8827661	C	T	T	0.297217	0.297393	1.00007	0.0110681	0.994962
1	3141186	Affx-8827675	C	T	T	0.0561416	0.0557814	1.0005	0.0219872	0.981697
1	3141885	Affx-8827768	G	A	A	0.0854325	0.0832982	1.00818	0.0181957	0.654481
1	3144849	Affx-8828252	G	T	T	0.113018	0.111558	1.00135	0.0160272	0.93309
1	3145751	Affx-35301173	A	G	G	0.111551	0.11138	0.997701	0.0161001	0.886337
1	3145931	Affx-8828440	G	A	A	0.195747	0.195616	0.988069	0.0127501	0.346491
1	3146121	Affx-8828460	G	C	C	0.108015	0.109011	0.991807	0.0163196	0.614193
1	3146281	Affx-8828501	C	T	T	0.227155	0.226791	0.992597	0.0120854	0.538638
1	3146311	Affx-8828505	G	T	T	0.147511	0.149025	0.97797	0.0142491	0.117973
1	3148023	Affx-76291496	TTTGAGG	-	-	0.445446	0.447844	0.986535	0.0101845	0.183173
1	3153810	Affx-8829565	A	G	G	0.0944005	0.0927323	1.01842	0.0173992	0.294266
1	3156392	Affx-8829948	C	T	T	0.200993	0.201482	0.994738	0.0126773	0.677292
1	3157975	Affx-8830194	C	T	T	0.0139482	0.0138077	1.02123	0.0432849	0.627469
1	3162725	Affx-8830913	C	T	T	0.0689329	0.0673861	1.04166	0.0202082	0.0433893
1	3164291	Affx-8831126	A	C	C	0.478982	0.479572	0.991296	0.0101745	0.390231
1	3164677	Affx-8831206	C	T	T	0.143904	0.144592	0.997439	0.0144041	0.858682
1	3166817	Affx-8831480	G	T	T	0.0952911	0.0935419	1.01805	0.0173431	0.302261
1	3167148	Affx-8831551	T	C	C	0.418733	0.41915	0.999583	0.0102549	0.967585
1	3172986	Affx-8832463	C	T	T	0.0376549	0.0390999	0.93877	0.0263431	0.0164604
1	3175023	Affx-8832793	C	T	T	0.142509	0.14342	0.993854	0.0144652	0.669949
1	3177326	Affx-8833164	G	A	A	0.208456	0.208728	0.995548	0.0125026	0.721203
1	3186748	Affx-8834796	G	T	T	0.335636	0.335949	0.994328	0.010728	0.59596
1	3188066	Affx-8834959	G	A	A	0.16957	0.170856	0.989005	0.013468	0.411696
1	3189202	Affx-8835184	C	T	T	0.0852576	0.0828556	1.02353	0.0182442	0.202471
1	3189273	Affx-8835192	C	T	T	0.171944	0.172964	0.991833	0.0133801	0.539972
1	3189833	Affx-8835275	T	C	C	0.0853777	0.0830989	1.02153	0.0182443	0.242949
1	3192587	Affx-8835611	A	G	G	0.418921	0.416531	1.00387	0.0102792	0.707375
1	3193217	Affx-8835678	C	T	T	0.0427397	0.0420464	1.0058	0.0251671	0.818167
1	3194171	Affx-8842916	C	T	T	0.380001	0.381904	0.998751	0.0104614	0.904909
1	3195217	Affx-8856178	G	A	A	0.0143011	0.0141053	1.01302	0.0428537	0.762712
1	3198388	Affx-8897218	G	A	A	0.0531976	0.052341	1.0059	0.0227294	0.795826
1	3198476	Affx-8898251	G	A	A	0.129623	0.128262	1.03949	0.0151082	0.0103636
1	3199157	Affx-8907978	C	G	G	0.48167	0.477909	1.02497	0.0101602	0.0152063
1	3199796	Affx-35301278	C	T	T	0.0164515	0.0169132	0.954077	0.0395137	0.234146
1	3200253	Affx-8921143	G	A	A	0.429538	0.428453	1.01049	0.0102536	0.308776
1	3201114	Affx-8932519	G	C	C	0.38076	0.378251	1.00914	0.0104526	0.383886
1	3203165	Affx-8959603	G	A	A	0.012494	0.0121386	0.971995	0.045905	0.536069
1	3203518	Affx-78791818	T	-	-	0.194676	0.194082	1.00384	0.0127688	0.764225
1	3203844	Affx-8969301	G	T	T	0.0113271	0.0110763	1.03863	0.0480405	0.43008
1	3204139	Affx-8973254	C	T	T	0.0378421	0.0372793	1.0033	0.0266658	0.901798
1	3206074	Affx-8994251	A	G	G	0.0955535	0.0949579	1.00586	0.0172186	0.734482
1	3207591	Affx-9012708	A	G	G	0.0889995	0.0880343	1.01671	0.0178476	0.352995
1	3207939	Affx-9014189	G	A	A	0.0109075	0.0108254	0.992861	0.0486809	0.882987
1	3213086	Affx-9014824	G	A	A	0.0853215	0.0852102	0.99716	0.0181525	0.87551
1	3213452	Affx-9014875	T	C	C	0.460764	0.457975	1.01124	0.0102053	0.273241
1	3216743	Affx-9015254	T	G	G	0.088525	0.0885517	1.0033	0.0178794	0.853832
1	3217065	Affx-9015286	C	T	T	0.0330682	0.03203	1.07626	0.0285362	0.0100103
1	3217573	Affx-35301304	T	C	C	0.101682	0.10114	0.99807	0.0167632	0.908241
1	3220635	Affx-9015738	T	C	C	0.455122	0.452221	1.01489	0.0102011	0.147476
1	3221221	Affx-9015818	C	T	T	0.0212426	0.0197888	1.09621	0.0355347	0.00973343
1	3223683	Affx-9016116	G	A	A	0.0914241	0.0916026	0.998055	0.0176088	0.911944
1	3224426	Affx-9016211	C	T	T	0.27355	0.270245	1.01809	0.0113749	0.114911
1	3226893	Affx-76124990	-	T	T	0.0789819	0.0796264	1.00916	0.0188512	0.62847
1	3229994	Affx-9017105	G	A	A	0.370548	0.367319	1.01075	0.0105108	0.309054
1	3231261	Affx-9017337	A	G	G	0.267666	0.265006	1.02376	0.0114743	0.0407107
1	3232581	Affx-9017640	G	A	A	0.349685	0.347419	1.0128	0.010654	0.232663
1	3234132	Affx-9017898	G	A	A	0.222598	0.222733	0.985588	0.0121847	0.233493
1	3238031	Affx-65557453	C	T	T	0.0336695	0.0342135	0.995772	0.0281066	0.880162
1	3238298	Affx-9018537	G	A	A	0.498293	0.497466	1.01435	0.0101445	0.160034
1	3240647	Affx-9019034	A	T	T	0.234942	0.236545	0.973953	0.0119577	0.027302
1	3241050	Affx-9019112	G	T	T	0.173869	0.175019	0.978152	0.0133228	0.097303
1	3246743	Affx-9019972	A	G	G	0.0152809	0.0150056	1.01582	0.0414134	0.7046
1	3247150	Affx-9020032	G	A	A	0.0362671	0.0373516	0.958307	0.0269934	0.114636
1	3248703	Affx-9020223	A	C	C	0.353948	0.356053	0.983692	0.0105911	0.120548
1	3251368	Affx-9020524	G	A	A	0.0222123	0.0224201	0.999127	0.0343431	0.979718
1	3251898	Affx-9020627	T	C	C	0.403765	0.405356	0.986731	0.0103211	0.195598
1	3259682	Affx-65557625	C	T	T	0.0134529	0.0132921	1.02826	0.0442691	0.528988
1	3262152	Affx-9022039	C	T	T	0.012104	0.0128981	0.884457	0.0451744	0.00656889
1	3264851	Affx-9022411	G	A	A	0.191509	0.196322	0.966525	0.0128219	0.0079196
1	3268291	Affx-9022875	G	T	T	0.20303	0.208855	0.958493	0.0125275	0.00071446
1	3271225	Affx-9023363	G	A	A	0.0732141	0.0725901	1.00603	0.0194612	0.757496
1	3274484	Affx-9027716	G	A	A	0.0636051	0.0654473	0.960333	0.0206188	0.0496449
1	3278075	Affx-9034227	C	T	T	0.0139826	0.0124129	1.14357	0.0445181	0.00258234
1	3292940	Affx-9056792	G	A	A	0.239191	0.245024	0.95858	0.0118288	0.000348645
1	3293067	Affx-9057008	G	A	A	0.459676	0.457663	1.01181	0.0101812	0.249033
1	3293203	Affx-9057208	T	C	C	0.31681	0.313161	1.01768	0.0109006	0.107879
1	3295629	Affx-9060458	G	A	A	0.289929	0.28728	1.01112	0.0111975	0.323196
1	3301655	Affx-65557949	G	C	C	0.0441784	0.043838	1.00334	0.0247553	0.892731
1	3303214	Affx-65557959	G	A	A	0.030441	0.0294932	1.02228	0.0296908	0.457927
1	3303386	Affx-9071587	A	G	G	0.298522	0.295133	1.01551	0.0110898	0.165151
1	3309463	Affx-65558020	G	C	C	0.0212369	0.021263	1.00827	0.035249	0.815285
1	3311566	Affx-65558039	C	T	T	0.0263163	0.0263383	1.00238	0.031629	0.94003
1	3317266	Affx-9091344	G	A	A	0.239442	0.24574	0.955684	0.0118097	0.00012394
1	3318062	Affx-9092814	C	T	T	0.0504579	0.05085	0.994473	0.0231094	0.810447
1	3320645	Affx-9097185	A	G	G	0.0258439	0.0259173	0.998998	0.0317372	0.974794
1	3321085	Affx-9097820	G	A	A	0.0224764	0.0228942	1.00915	0.0341696	0.789796
1	3325005	Affx-65558131	G	A	A	0.011642	0.0114823	1.01847	0.0470768	0.697447
1	3331534	Affx-9113652	A	G	G	0.280448	0.280514	1.0031	0.0112963	0.783956
1	3332158	Affx-9114701	T	C	C	0.109691	0.109462	1.00842	0.0162055	0.60467
1	3335236	Affx-9119535	G	C	C	0.084598	0.0844421	0.979367	0.0182824	0.254131
1	3335540	Affx-9119934	T	C	C	0.115721	0.117934	0.999553	0.0157815	0.977416
1	3338975	Affx-9125251	G	A	A	0.16752	0.167721	1.00118	0.0135926	0.930932
1	3340801	Affx-9127937	G	T	T	0.25645	0.259482	0.997166	0.0115993	0.80668
1	3342619	Affx-9130637	A	G	G	0.100341	0.100903	1.00382	0.0169096	0.821701
1	3342936	Affx-9131127	G	C	C	0.0949857	0.0947856	1.01082	0.0172927	0.533592
1	3346669	Affx-9136314	G	A	A	0.015842	0.0155584	1.02861	0.0405057	0.48624
1	3347626	Affx-9137446	C	A	A	0.163424	0.164845	0.999528	0.013718	0.972561
1	3348554	Affx-65558320	C	T	T	0.0190142	0.0187123	1.03755	0.0372638	0.32257
1	3354727	Affx-9147378	G	A	A	0.421563	0.42415	0.981605	0.0102354	0.0696943
1	3355977	Affx-9149185	G	A	A	0.495172	0.492387	1.01294	0.0101207	0.203886
1	3355997	Affx-9149213	C	T	T	0.0523618	0.0502761	1.03301	0.0229983	0.15792
1	3356624	Affx-9150145	C	T	T	0.0402938	0.0400369	1.01497	0.0257964	0.564549
1	3358585	Affx-9153066	C	T	T	0.313026	0.313331	0.993534	0.0109629	0.554036
1	3361037	Affx-35301545	G	A	A	0.0239239	0.023965	0.98405	0.03333	0.629519
1	3361182	Affx-9156357	T	C	C	0.321644	0.32451	0.985043	0.0108423	0.16456
1	3362952	Affx-35301547	C	T	T	0.0732701	0.0727654	1.00727	0.0194671	0.709914
1	3363689	Affx-9160112	G	A	A	0.0236612	0.0236838	0.981157	0.0334176	0.569197
1	3366964	Affx-9164721	A	G	G	0.322921	0.323472	0.993819	0.0108546	0.56789
1	3369064	Affx-9168215	A	G	G	0.326099	0.326494	0.995914	0.0108132	0.704953
1	3373407	Affx-9173647	T	C	C	0.292554	0.293244	0.99769	0.0111255	0.835353
1	3374356	Affx-65558538	A	G	G	0.0209124	0.0205576	1.00334	0.0356549	0.925437
1	3377858	Affx-9179800	A	G	G	0.0278346	0.0279932	0.961135	0.0307914	0.197964
1	3382768	Affx-9187104	G	A	A	0.0146869	0.0149677	0.964253	0.0416285	0.381878
1	3384243	Affx-9189208	T	C	C	0.421453	0.421434	1.00741	0.0102697	0.471962
1	3385022	Affx-9190551	G	A	A	0.0130897	0.0134313	0.934954	0.0440554	0.126846
1	3386882	Affx-9192973	T	C	C	0.0348305	0.0345307	0.97786	0.0277122	0.419155
1	3391934	Affx-9200258	T	C	C	0.0276365	0.0279027	0.967574	0.0308868	0.285866
1	3403912	Affx-9216305	G	A	A	0.0169234	0.0166898	0.992285	0.0394549	0.844381
1	3408473	Affx-9222142	T	C	C	0.334502	0.332806	1.01901	0.0107535	0.0798359
1	3411300	Affx-65558822	T	C	C	0.0158866	0.015294	1.02931	0.0409149	0.480128
1	3414629	Affx-9229801	G	A	A	0.0293131	0.0296588	0.988579	0.030112	0.702849
1	3416878	Affx-9232619	C	A	A	0.0151106	0.0154217	0.973182	0.0414307	0.511739
1	3417346	Affx-9233174	T	C	C	0.0196187	0.0200826	0.993575	0.0363383	0.859201
1	3419636	Affx-9236672	T	C	C	0.0139423	0.0144398	0.907646	0.0430368	0.0243485
1	3419809	Affx-9236927	G	A	A	0.0586153	0.0581993	0.989787	0.0215053	0.633108
1	3420277	Affx-9237502	T	C	C	0.0321876	0.0335837	0.948816	0.0286124	0.0663149
1	3421423	Affx-9238936	C	T	T	0.0428654	0.0428154	1.01018	0.0250329	0.685655
1	3424195	Affx-9241996	G	A	A	0.313495	0.309543	1.03229	0.0109091	0.00357464
1	3424976	Affx-9243124	T	C	C	0.413256	0.412211	1.014	0.0102743	0.175993
1	3425966	Affx-9244567	G	A	A	0.230805	0.229577	1.00257	0.0120605	0.831473
1	3426240	Affx-9245036	T	G	G	0.486318	0.493597	0.966019	0.0101847	0.000687528
1	3427651	Affx-9247012	G	A	A	0.465451	0.471556	0.970912	0.0101844	0.00374905
1	3428516	Affx-65558961	C	A	A	0.01229	0.0123407	0.982853	0.0460367	0.707144
1	3435003	Affx-9256513	C	T	T	0.0118138	0.011943	0.982929	0.0469201	0.713643
1	3436015	Affx-9257748	C	T	T	0.215543	0.213669	1.01023	0.0123493	0.409927
1	3436752	Affx-9258712	C	T	T	0.10708	0.10599	1.02855	0.0164171	0.0864339
1	3436954	Affx-9259025	C	T	T	0.0641183	0.0628445	0.992464	0.0207775	0.715803
1	3437385	Affx-9259572	G	A	A	0.216985	0.216314	1.0043	0.0123244	0.727901
1	3439964	Affx-9262195	C	T	T	0.04342	0.0452328	0.96199	0.0246075	0.115306
1	3443472	Affx-9265653	A	C	C	0.344713	0.346492	0.98841	0.0106796	0.275015
1	3446243	Affx-9269367	A	G	G	0.292516	0.28842	1.03306	0.0111687	0.00358471
1	3447923	Affx-9271553	C	T	T	0.13896	0.142029	0.974323	0.0145836	0.0744818
1	3448173	Affx-9271830	C	T	T	0.231948	0.232267	0.99678	0.0120526	0.789006
1	3449750	Affx-9273907	G	A	A	0.0434731	0.0451358	0.967038	0.0245543	0.172237
1	3455177	Affx-9280489	G	T	T	0.0191392	0.0194729	0.994183	0.036955	0.874563
1	3463493	Affx-9291024	G	A	A	0.150577	0.15275	0.987209	0.0141204	0.361926
1	3463746	Affx-35301703	G	A	A	0.0273202	0.0264009	1.05014	0.0315408	0.120879
1	3464152	Affx-76096851	-	TG	TG	0.367673	0.371009	0.986051	0.0104978	0.180846
1	3472709	Affx-9303439	C	T	T	0.373364	0.377578	0.978356	0.0104991	0.0371463
1	3482420	Affx-9316529	C	T	T	0.0306835	0.0301574	1.04061	0.0296192	0.179004
1	3484161	Affx-9319030	T	C	C	0.374041	0.377283	0.983318	0.0105065	0.109337
1	3485543	Affx-9320782	A	C	C	0.0575422	0.0577521	1.00299	0.0217273	0.89054
1	3487663	Affx-9323245	C	T	T	0.331075	0.333306	0.986975	0.0108019	0.224848
1	3488169	Affx-65559418	C	T	T	0.026821	0.0272719	0.983788	0.031164	0.599951
1	3490981	Affx-9327500	C	T	T	0.16769	0.168164	0.989812	0.0135761	0.450667
1	3491116	Affx-9327674	G	A	A	0.0506484	0.0511107	0.987948	0.0230759	0.599273
1	3492970	Affx-9330327	C	T	T	0.0393977	0.038426	1.00014	0.0261004	0.995768
1	3493846	Affx-35301749	C	T	T	0.0516701	0.0520525	0.985829	0.0228325	0.531923
1	3495690	Affx-9333491	G	A	A	0.0414053	0.0427058	0.965888	0.0252357	0.169027
1	3500647	Affx-35301765	G	A	A	0.0500298	0.0513772	0.966752	0.023097	0.143205
1	3502994	Affx-65559566	T	C	C	0.0291166	0.0280327	1.01764	0.0304616	0.565963
1	3505333	Affx-9345525	A	G	G	0.273098	0.269959	1.00905	0.0114447	0.431333
1	3507824	Affx-9348510	G	A	A	0.0495419	0.0507159	0.97353	0.0232436	0.248442
1	3508084	Affx-9348771	A	G	G	0.0862007	0.0868502	0.98503	0.0180804	0.404146
1	3511044	Affx-65559624	C	T	T	0.0170898	0.0169839	1.00036	0.0394267	0.992782
1	3520316	Affx-9365049	G	A	A	0.138864	0.140358	0.975379	0.0146426	0.0886583
1	3523881	Affx-9369292	G	A	A	0.133899	0.134607	0.991011	0.0148963	0.544396
1	3525138	Affx-9370948	C	T	T	0.060004	0.0613541	0.981064	0.0212722	0.368802
1	3527114	Affx-65559750	A	G	G	0.0157794	0.015935	0.990554	0.0406726	0.8155
1	3528430	Affx-65559760	G	A	A	0.0567958	0.0575183	0.995082	0.0219355	0.822157
1	3528789	Affx-9375985	C	G	G	0.120081	0.119521	1.0223	0.0155651	0.156502
1	3533378	Affx-9381650	A	G	G	0.200822	0.20368	0.982693	0.0126639	0.168012
1	3538028	Affx-9386970	G	T	T	0.405574	0.407152	0.989912	0.0103306	0.326379
1	3540554	Affx-65559832	C	T	T	0.0520767	0.052737	0.990428	0.0228264	0.673482
1	3541333	Affx-9390572	C	T	T	0.093129	0.0936991	0.993809	0.0174389	0.721739
1	3544115	Affx-65559872	T	G	G	0.077649	0.0783685	0.986566	0.0189257	0.47483
1	3546469	Affx-9397372	G	C	C	0.22676	0.225023	1.00182	0.0121283	0.880919
1	3550507	Affx-9402770	-	G	G	0.0498225	0.0488215	1.03995	0.0234182	0.0943719
1	3556781	Affx-9411199	C	T	T	0.0214405	0.0216157	1.00003	0.0349062	0.999242
1	3563227	Affx-9419916	C	A	A	0.0300486	0.030377	0.980734	0.0296536	0.511807
1	3563585	Affx-9420417	C	T	T	0.0350989	0.034479	1.02764	0.0276713	0.324393
1	3564451	Affx-9421561	C	T	T	0.0512938	0.0511835	0.994986	0.0230203	0.827162
1	3574579	Affx-65560124	G	A	A	0.0175395	0.0170519	1.02533	0.038725	0.518263
1	3578661	Affx-35301896	G	A	A	0.0625794	0.0608069	1.03648	0.0210266	0.0883864
1	3578977	Affx-9439938	C	T	T	0.393831	0.395625	0.988555	0.0103835	0.267631
1	3579252	Affx-9440188	G	A	A	0.0870566	0.0875379	0.997474	0.0180239	0.888408
1	3579417	Affx-9440349	C	T	T	0.28272	0.282079	1.00113	0.0112951	0.920452
1	3582176	Affx-9443302	C	T	T	0.346063	0.344621	1.00177	0.0106655	0.868426
1	3582586	Affx-9443916	C	T	T	0.366193	0.365267	1.01939	0.0105736	0.0693613
1	3582732	Affx-9444118	C	G	G	0.0712271	0.0689908	1.03824	0.0198379	0.0585609
1	3587509	Affx-9450652	C	T	T	0.370159	0.369855	1.01718	0.0105292	0.105649
1	3587696	Affx-9450817	C	T	T	0.0161952	0.0159271	1.01758	0.0404012	0.666144
1	3589752	Affx-65560261	T	G	G	0.0152988	0.0156299	0.99986	0.0412104	0.99729
1	3589933	Affx-9453273	A	G	G	0.355325	0.355269	0.993939	0.0106007	0.566281
1	3590116	Affx-9453587	G	A	A	0.0380518	0.0379384	0.990952	0.0264862	0.731474
1	3594069	Affx-9458102	C	A	A	0.400591	0.403402	1.00157	0.0103533	0.879323
1	3595183	Affx-65560307	C	A	A	0.0157736	0.0155792	1.00233	0.0406856	0.954482
1	3595370	Affx-9459585	A	G	G	0.384582	0.384193	0.98897	0.0104292	0.287553
1	3595952	Affx-9460325	C	T	T	0.0180585	0.0169296	1.04582	0.0386496	0.246361
1	3596236	Affx-9460670	C	T	T	0.0751808	0.0759108	0.989164	0.0190995	0.568393
1	3600715	Affx-9466095	T	C	C	0.123565	0.122818	1.00872	0.0153791	0.572433
1	3602870	Affx-9468621	A	G	G	0.478748	0.481202	0.998101	0.010167	0.85167
1	3603975	Affx-9469628	T	C	C	0.0145253	0.0137807	1.04502	0.0428726	0.304384
1	3609456	Affx-9475024	G	A	A	0.0743153	0.0756857	0.974293	0.0192063	0.175101
1	3609709	Affx-35301971	A	G	G	0.0169771	0.0178109	0.948851	0.0386819	0.174679
1	3613731	Affx-9479293	A	C	C	0.0192827	0.0197259	0.964472	0.0363997	0.320315
1	3616479	Affx-9482420	T	C	C	0.0199833	0.0212251	0.951671	0.0358334	0.166848
1	3617959	Affx-9484266	G	A	A	0.017053	0.016215	1.0536	0.0395114	0.186382
1	3619114	Affx-9485666	A	G	G	0.3589	0.358172	0.991103	0.0105785	0.398209
1	3623460	Affx-9490523	T	G	G	0.39434	0.396864	0.999831	0.0103544	0.986943
1	3623514	Affx-65560511	G	C	C	0.0112466	0.0103499	1.07443	0.0488747	0.14187
1	3632969	Affx-9501362	G	A	A	0.0212097	0.0211383	1.02893	0.0352883	0.418922
1	3639108	Affx-9508685	C	T	T	0.369892	0.368255	0.995374	0.0105155	0.659279
1	3649252	Affx-9521469	C	A	A	0.115927	0.112546	1.0347	0.0158898	0.0318236
1	3654319	Affx-9527149	C	T	T	0.332203	0.335922	0.98995	0.0107489	0.34736
1	3656210	Affx-9528955	G	A	A	0.243759	0.242186	1.01333	0.0118321	0.263019
1	3657889	Affx-9530434	C	T	T	0.042722	0.043262	1.00605	0.0249315	0.808967
1	3658541	Affx-9531237	G	-	-	0.295069	0.293549	1.01672	0.011123	0.13592
1	3658582	Affx-9531292	G	A	A	0.0466219	0.0466113	1.01356	0.0240968	0.57628
1	3659365	Affx-9532147	G	A	A	0.143433	0.144353	1.0058	0.0144505	0.688939
1	3663264	Affx-9536128	T	A	A	0.313766	0.314983	0.991924	0.0109413	0.458612
1	3664470	Affx-9537237	C	-	-	0.189783	0.189334	1.01317	0.0129671	0.313118
1	3664563	Affx-9537298	T	C	C	0.347375	0.347619	1.01441	0.0107	0.181304
1	3666876	Affx-35302066	A	C	C	0.0749315	0.0731817	1.02251	0.0193974	0.251058
1	3668567	Affx-9541876	C	T	T	0.0769368	0.0753449	1.01663	0.019133	0.388782
1	3670136	Affx-9543650	G	A	A	0.325225	0.326498	0.995656	0.0108091	0.687106
1	3670736	Affx-9544316	C	T	T	0.0176132	0.018073	0.972881	0.0382676	0.472483
1	3670941	Affx-9544521	T	C	C	0.203505	0.203011	0.995323	0.0125967	0.709785
1	3673316	Affx-9546756	C	G	G	0.497053	0.494004	1.01419	0.0101529	0.165204
1	3673458	Affx-9546895	G	A	A	0.0827571	0.0825849	1.00337	0.0184458	0.855407
1	3675954	Affx-9550095	C	A	A	0.0456476	0.0465284	0.979938	0.024243	0.403176
1	3676243	Affx-9550548	G	A	A	0.0177146	0.0182967	0.954247	0.0380112	0.217924
1	3677541	Affx-9552391	A	G	G	0.279009	0.281484	0.997439	0.0113061	0.820579
1	3680453	Affx-9555719	G	A	A	0.124923	0.12403	1.01695	0.0153454	0.273342
1	3680660	Affx-9556026	G	A	A	0.195165	0.194968	1.01013	0.0127707	0.429861
1	3682335	Affx-9558082	C	T	T	0.0181854	0.0185743	0.968361	0.037761	0.394538
1	3685090	Affx-9561607	G	A	A	0.0635251	0.0641941	0.997352	0.0207678	0.898397
1	3686472	Affx-9563175	T	C	C	0.252161	0.252243	1.01341	0.0116856	0.254476
1	3687383	Affx-9564169	T	C	C	0.325962	0.325268	1.00163	0.0107687	0.879982
1	3690791	Affx-9567691	G	A	A	0.0234762	0.0233366	0.972878	0.0333668	0.409902
1	3690956	Affx-9567921	G	A	A	0.398635	0.397938	1.01858	0.0103864	0.0763406
1	3691042	Affx-9568029	C	A	A	0.0278065	0.0272554	1.00946	0.0308512	0.76015
1	3692129	Affx-9569367	G	A	A	0.0102434	0.0106327	0.95955	0.0496466	0.405578
1	3692481	Affx-9569716	A	G	G	0.403723	0.402512	0.999941	0.0103428	0.995442
1	3697206	Affx-9575921	C	T	T	0.0526896	0.0531269	0.981026	0.0226892	0.39851
1	3697256	Affx-9576013	T	C	C	0.107802	0.109703	0.956571	0.0162767	0.00637518
1	3700458	Affx-9580230	A	-	-	0.414912	0.414404	1.01866	0.0103002	0.0727066
1	3705742	Affx-9586962	G	T	T	0.454647	0.453934	0.996248	0.0101797	0.711918
1	3711886	Affx-77909965	AT	-	-	0.0328745	0.0340843	0.957528	0.0280906	0.122339
1	3712099	Affx-9595298	G	A	A	0.445159	0.444235	0.994769	0.0102243	0.607971
1	3714318	Affx-35302144	C	T	T	0.0956768	0.0951581	1.02409	0.0172909	0.168682
1	3718901	Affx-9604864	G	C	C	0.314321	0.313381	1.01475	0.0109162	0.179681
1	3719066	Affx-9606001	T	C	C	0.221067	0.223597	0.982813	0.0122377	0.156589
1	3721049	Affx-9608323	G	T	T	0.446251	0.443531	1.00535	0.0101882	0.600776
1	3722110	Affx-9609668	T	C	C	0.466853	0.466173	0.997731	0.0101689	0.823249
1	3724138	Affx-65561313	C	G	G	0.0579772	0.0572978	1.03565	0.0217295	0.106973
1	3729727	Affx-9620550	G	A	A	0.287283	0.28722	1.01376	0.0111846	0.221776
1	3732998	Affx-9624842	G	A	A	0.25072	0.252919	0.980998	0.0117043	0.101179
1	3734467	Affx-9626605	C	T	T	0.246382	0.247969	0.984912	0.0117463	0.195581
1	3738887	Affx-9631949	G	-	-	0.250144	0.251751	0.98868	0.0117096	0.330921
1	3739112	Affx-65561431	C	T	T	0.0185689	0.0186411	0.976396	0.0374248	0.523308
1	3743178	Affx-9636362	C	T	T	0.250174	0.251974	0.987043	0.0117068	0.26527
1	3746281	Affx-9640119	A	G	G	0.304376	0.305356	0.993068	0.0110163	0.527773
1	3746564	Affx-9640451	G	A	A	0.0516642	0.0508818	1.01588	0.0228898	0.491337
1	3754089	Affx-52347855	TGTC	-	-	0.2641	0.266166	0.986826	0.011506	0.2491
1	3764165	Affx-9662412	C	T	T	0.191381	0.192864	0.985023	0.012872	0.241068
1	3764499	Affx-9662843	A	G	G	0.0215885	0.0208639	0.9974	0.0351896	0.941025
1	3765117	Affx-9663687	G	A	A	0.284629	0.28494	0.99887	0.011232	0.919796
1	3765506	Affx-9664175	A	C	C	0.314934	0.314692	1.00363	0.0109337	0.74042
1	3770539	Affx-65561738	G	A	A	0.0196398	0.0189538	1.06729	0.036803	0.0768198
1	3773833	Affx-9674123	A	G	G	0.0877823	0.0867118	1.0064	0.017885	0.721491
1	3779972	Affx-9682711	A	G	G	0.132091	0.134193	0.985128	0.0149732	0.316959
1	3780101	Affx-9682838	G	A	A	0.0356243	0.0351927	0.998948	0.0273432	0.969291
1	3784560	Affx-9688608	G	A	A	0.0989878	0.0996727	0.992602	0.0169977	0.662199
1	3787146	Affx-9692471	G	A	A	0.286796	0.285567	1.00419	0.0112276	0.709462
1	3792848	Affx-9701160	T	C	C	0.0373263	0.0368676	1.03029	0.0267571	0.264796
1	3799904	Affx-9710232	G	A	A	0.12896	0.130692	0.98742	0.0151265	0.402635
1	3803650	Affx-9714758	G	A	A	0.0530602	0.0546084	0.97302	0.0225602	0.225379
1	3807842	Affx-65562063	G	A	A	0.0473672	0.0462803	1.01631	0.0240405	0.500916
1	3808243	Affx-77108167	-	C	C	0.0349368	0.0346274	1.02611	0.0275812	0.350113
1	3816143	Affx-9730777	C	T	T	0.439433	0.44316	0.985278	0.0102029	0.146042
1	3816416	Affx-65562149	C	T	T	0.0220025	0.0216225	1.04796	0.0345092	0.17463
1	3825421	Affx-9742868	T	C	C	0.0376849	0.0373424	1.0279	0.0265964	0.300887
1	3828629	Affx-9747252	T	C	C	0.165555	0.167468	0.992376	0.0136219	0.574233
1	3829920	Affx-9748984	T	C	C	0.091769	0.0917609	0.986755	0.0175592	0.447648
1	3839311	Affx-9761624	T	G	G	0.482287	0.485854	0.988878	0.0101523	0.270628
1	3839662	Affx-35302282	C	T	T	0.0120283	0.0121615	1.01735	0.0464254	0.710975
1	3839898	Affx-65562361	C	T	T	0.0366798	0.0363093	1.02684	0.0270006	0.326632
1	3841185	Affx-9763966	G	A	A	0.040653	0.0407513	1.02169	0.0256405	0.402746
1	3854172	Affx-9781729	T	C	C	0.315506	0.317294	0.991964	0.0108884	0.458697
1	3854236	Affx-9781805	G	A	A	0.172371	0.174332	0.991876	0.0133955	0.542559
1	3866714	Affx-9796900	A	C	C	0.392026	0.393448	0.988538	0.0103846	0.266939
1	3867339	Affx-9797646	C	T	T	0.120002	0.119968	0.999166	0.0156097	0.95739
1	3870416	Affx-76453266	G	-	-	0.152802	0.156746	0.975111	0.0140476	0.0727858
1	3871935	Affx-9803724	A	G	G	0.147685	0.145885	0.997521	0.0143372	0.862562
1	3873250	Affx-9805419	A	C	C	0.125861	0.12517	0.984959	0.0153202	0.322546
1	3873437	Affx-9805646	C	T	T	0.177326	0.175565	1.01506	0.0132737	0.259968
1	3875746	Affx-9808720	C	T	T	0.0733473	0.0724676	1.01297	0.0195299	0.509285
1	3879978	Affx-9814214	G	A	A	0.377363	0.379881	0.981749	0.0104468	0.0778669
1	3881485	Affx-9816223	A	G	G	0.377729	0.380033	0.983428	0.0104552	0.109979
1	3883678	Affx-9819102	A	G	G	0.310533	0.3136	0.9854	0.0109454	0.17903
1	3885264	Affx-9820699	G	A	A	0.367433	0.365398	1.00402	0.0104735	0.701447
1	3888305	Affx-65562812	T	C	C	0.013138	0.0126838	1.01805	0.044956	0.690748
1	3892964	Affx-9829834	C	T	T	0.0434705	0.0439279	1.02028	0.0247923	0.418078
1	3894012	Affx-9831174	G	A	A	0.0188908	0.0179552	1.07251	0.0375899	0.0625515
1	3895246	Affx-9832837	T	C	C	0.0454735	0.0459221	1.02307	0.0242581	0.347093
1	3898178	Affx-9836396	C	T	T	0.404073	0.403354	1.00409	0.0103351	0.693091
1	3902760	Affx-9841548	A	G	G	0.251486	0.254499	0.993048	0.0117251	0.551844
1	3904945	Affx-9844405	C	T	T	0.0256927	0.0254205	1.00137	0.0319792	0.965898
1	3905719	Affx-9845299	C	T	T	0.0457498	0.0447229	1.03041	0.0244094	0.219681
1	3908147	Affx-35302363	G	C	C	0.038728	0.039645	0.976978	0.0261028	0.372238
1	3908961	Affx-9849696	C	T	T	0.179689	0.17863	0.991381	0.013188	0.511557
1	3914992	Affx-9856614	G	A	A	0.205825	0.208563	0.986412	0.0125631	0.276153
1	3916039	Affx-9858034	G	A	A	0.163081	0.16143	1.0142	0.0137305	0.304481
1	3918975	Affx-9861849	A	C	C	0.204222	0.203487	1.0178	0.0126008	0.161445
1	3924314	Affx-9868552	G	A	A	0.42453	0.424455	0.996313	0.0102759	0.719248
1	3924464	Affx-9868726	C	G	G	0.407694	0.409977	0.988429	0.0103048	0.258721
1	3928040	Affx-9873153	C	A	A	0.16723	0.166036	1.0186	0.0136205	0.176035
1	3935585	Affx-9952542	C	T	T	0.15429	0.153403	1.01868	0.0140552	0.188012
1	3935713	Affx-9952726	G	A	A	0.114335	0.113222	1.00504	0.015945	0.752531
1	3935847	Affx-9952911	T	C	C	0.253608	0.253875	1.00026	0.0116621	0.982081
1	3936075	Affx-9953183	T	C	C	0.108504	0.107673	1.02548	0.0163368	0.123494
1	3936188	Affx-9953380	G	A	A	0.0324155	0.0332971	0.943067	0.0284851	0.0396049
1	3937641	Affx-77863588	T	-	-	0.139372	0.136586	1.03966	0.0147157	0.00822177
1	3937985	Affx-65563227	G	A	A	0.0121075	0.0124278	0.933928	0.0459782	0.137092
1	3938521	Affx-9956410	G	A	A	0.127865	0.124835	1.04077	0.0152615	0.00883674
1	3940897	Affx-9959268	C	A	A	0.255162	0.255067	0.995786	0.0116498	0.717018
1	3942540	Affx-9961176	T	C	C	0.306524	0.308464	0.985632	0.0109913	0.187931
1	3942760	Affx-9961413	C	T	T	0.0541472	0.0548716	0.981212	0.0222512	0.39399
1	3942898	Affx-9961602	G	A	A	0.213697	0.213751	0.999917	0.012329	0.994611
1	3942994	Affx-35302402	T	G	G	0.180894	0.179277	1.01351	0.0131907	0.308974
1	3944203	Affx-9963394	G	A	A	0.0131848	0.0122259	1.07647	0.0453059	0.103871
1	3945658	Affx-9965301	A	G	G	0.22045	0.221605	0.9916	0.0122151	0.489834
1	3946728	Affx-9966858	C	T	T	0.28338	0.283634	0.995968	0.0112353	0.71915
1	3946948	Affx-9967102	A	G	G	0.233862	0.235147	0.983673	0.0119383	0.167922
1	3947498	Affx-9967765	C	A	A	0.0612259	0.0612984	0.989866	0.0210985	0.629271
1	3947992	Affx-9968518	A	G	G	0.243554	0.246064	0.974637	0.0117333	0.0285595
1	3948609	Affx-9969246	G	T	T	0.043012	0.0424806	1.01285	0.0250585	0.610335
1	3949333	Affx-79308094	-	C	C	0.0917529	0.0904559	1.00819	0.0175776	0.64257
1	3949795	Affx-9970935	C	T	T	0.49998	0.498778	1.01711	0.0101032	0.0930216
1	3950351	Affx-9971685	C	T	T	0.0167272	0.017381	0.950062	0.0391375	0.19056
1	3950683	Affx-9972206	G	A	A	0.463169	0.465284	0.990439	0.0101607	0.3444
1	3951579	Affx-9973492	G	A	A	0.047065	0.0474193	0.980666	0.0238207	0.412442
1	3954031	Affx-9976503	T	C	C	0.0778874	0.0779856	0.989053	0.0188293	0.558811
1	3955322	Affx-9978268	T	C	C	0.213552	0.213157	0.999971	0.0123586	0.998136
1	3955901	Affx-9978884	T	C	C	0.0773883	0.0776301	0.994697	0.0189098	0.778554
1	3956647	Affx-65563405	G	A	A	0.0322577	0.0327612	0.976548	0.0285275	0.405473
1	3956975	Affx-9980388	C	A	A	0.0803073	0.0800497	1.00068	0.018615	0.970677
1	3957077	Affx-9980561	T	C	C	0.222531	0.221063	1.00994	0.012191	0.417191
1	3957137	Affx-9980630	T	G	G	0.0776539	0.0775447	1.0034	0.0189219	0.85767
1	3957978	Affx-9981916	A	G	G	0.0702664	0.0717023	0.979956	0.0197117	0.304334
1	3961489	Affx-9986623	G	A	A	0.123322	0.126139	0.981446	0.0153656	0.222915
1	3963326	Affx-9988609	T	C	C	0.437545	0.442754	0.981403	0.0102265	0.0664119
1	3971259	Affx-50032274	G	A	A	0.0155705	0.0156224	0.977384	0.0412919	0.57958
1	3972469	Affx-10001505	T	C	C	0.0276323	0.0279158	0.987491	0.0308684	0.683418
1	3972702	Affx-10001833	C	T	T	0.127048	0.130107	0.98171	0.0151511	0.22308
1	3973999	Affx-10003480	T	C	C	0.328983	0.330189	0.993884	0.0108044	0.570165
1	3976893	Affx-10007066	C	T	T	0.284731	0.282779	1.00302	0.0112132	0.787797
1	3986610	Affx-65563653	C	G	G	0.0183314	0.0187401	0.967703	0.0376392	0.383086
1	3993621	Affx-65563707	C	T	T	0.0158096	0.0153925	1.06295	0.040725	0.133886
1	3994912	Affx-10031069	A	C	C	0.345369	0.346707	0.994067	0.0106734	0.57719
1	3995220	Affx-10031342	G	C	C	0.168938	0.167654	1.00608	0.0135123	0.653859
1	3995718	Affx-10031928	G	C	C	0.0566418	0.0562639	1.01256	0.0219553	0.569751
1	3996204	Affx-10032482	C	T	T	0.132585	0.135864	0.984859	0.014869	0.304849
1	3996296	Affx-10032591	A	G	G	0.43628	0.44042	0.984807	0.0102372	0.134786
1	4001521	Affx-35302482	T	C	C	0.0282268	0.0277635	1.00997	0.0305329	0.745332
1	4001548	Affx-10038445	G	A	A	0.307034	0.308407	0.986074	0.0110024	0.202448
1	4004377	Affx-10041543	G	T	T	0.151131	0.152765	0.994389	0.0141095	0.69002
1	4004972	Affx-10042336	T	C	C	0.0748395	0.0753374	0.999477	0.0192213	0.978306
1	4010335	Affx-10048560	G	A	A	0.19833	0.200391	0.979265	0.0126709	0.0981956
1	4012933	Affx-78102827	-	T	T	0.160534	0.162093	1.00078	0.0137624	0.955017
1	4016738	Affx-10057255	G	T	T	0.198028	0.200105	0.979636	0.0126858	0.104837
1	4017231	Affx-10057949	T	G	G	0.439679	0.44424	0.984543	0.0101944	0.126486
1	4020182	Affx-10062617	T	C	C	0.0132373	0.013216	1.0102	0.0442889	0.818705
1	4025444	Affx-10069833	A	G	G	0.227856	0.22987	0.984567	0.0120565	0.197045
1	4028810	Affx-65564034	G	A	A	0.0272518	0.0277891	0.995854	0.0309367	0.893181
1	4029553	Affx-10075214	C	T	T	0.0147989	0.0149769	1.0073	0.0419863	0.86243
1	4031638	Affx-10078023	C	T	T	0.0351717	0.0351284	1.00647	0.0273126	0.813459
1	4032503	Affx-10079122	T	C	C	0.180582	0.181999	1.00496	0.0131277	0.706281
1	4034165	Affx-10081543	G	A	A	0.0343879	0.0337677	1.01452	0.0280402	0.607212
1	4044697	Affx-10089224	A	G	G	0.301318	0.300698	1.00863	0.0110518	0.436698
1	4046522	Affx-10089596	T	G	G	0.0115563	0.0103872	1.11937	0.0482869	0.0195282
1	4047106	Affx-10089677	T	C	C	0.110211	0.111795	0.983196	0.0161544	0.294147
1	4047622	Affx-10089786	T	C	C	0.0206153	0.0200668	1.04757	0.0357578	0.19373
1	4048222	Affx-10089856	T	C	C	0.47559	0.476144	1.00233	0.0101441	0.818407
1	4049339	Affx-10089983	G	A	A	0.127851	0.126148	1.01685	0.0152287	0.272405
1	4051127	Affx-10090250	G	A	A	0.0609371	0.0604199	0.990054	0.0211343	0.636224
1	4052690	Affx-10090491	C	T	T	0.117539	0.118401	1.00426	0.0157396	0.787332
1	4056544	Affx-10091017	C	T	T	0.108179	0.109198	1.00258	0.0162631	0.873994
1	4059563	Affx-10091332	A	G	G	0.0677392	0.0687649	0.994232	0.0200969	0.773454
1	4060927	Affx-10091484	C	T	T	0.477571	0.477697	0.98941	0.0101219	0.292858
1	4063144	Affx-10091805	A	T	T	0.484417	0.483902	0.992529	0.010132	0.459208
1	4068094	Affx-10092850	T	C	C	0.321412	0.319216	1.00959	0.0108529	0.379282
1	4071256	Affx-10093331	A	G	G	0.382927	0.381809	1.00738	0.010429	0.480656
1	4071354	Affx-10093365	G	A	A	0.0302699	0.0292691	1.03012	0.0298194	0.319613
1	4071829	Affx-65564396	C	A	A	0.0161633	0.0161268	0.977764	0.0405794	0.579484
1	4074194	Affx-10093798	G	A	A	0.0614827	0.0623538	0.994011	0.0211141	0.776022
1	4076809	Affx-10094134	C	T	T	0.0301392	0.0301484	0.981175	0.0295696	0.520411
1	4079470	Affx-10094502	G	A	A	0.0473736	0.0483444	0.967592	0.0238838	0.167777
1	4079871	Affx-10094557	T	C	C	0.230603	0.232811	1.00066	0.0120555	0.956064
1	4085555	Affx-10095194	T	C	C	0.372085	0.370948	1.00138	0.0104911	0.895538
1	4085968	Affx-10095225	C	A	A	0.0868819	0.0889297	0.987438	0.0179176	0.480489
1	4090969	Affx-10095850	C	A	A	0.139384	0.139524	1.00573	0.0146922	0.697596
1	4091089	Affx-10095866	C	T	T	0.0667236	0.0681858	0.975141	0.0202057	0.212829
1	4092868	Affx-10096123	C	A	A	0.0507819	0.0504529	1.0007	0.023064	0.975805
1	4093027	Affx-10096134	G	T	T	0.349783	0.349328	0.998783	0.0106313	0.908834
1	4098480	Affx-10096986	C	T	T	0.0356057	0.0351949	1.00676	0.027379	0.805759
1	4098493	Affx-10096993	G	A	A	0.0278793	0.0284012	0.990688	0.0304861	0.758929
1	4098895	Affx-10097068	T	G	G	0.455561	0.456125	0.994901	0.0102432	0.617742
1	4105963	Affx-10098281	C	A	A	0.0811109	0.0820887	0.976637	0.0185591	0.202744
1	4108292	Affx-65564685	C	T	T	0.0120223	0.012001	0.968348	0.0463923	0.48812
1	4108614	Affx-10098612	G	A	A	0.0231012	0.0241435	0.96083	0.0335814	0.234101
1	4108825	Affx-10098684	A	C	C	0.0673713	0.0658612	1.02862	0.0202967	0.164407
1	4109493	Affx-10098771	T	C	C	0.278193	0.279024	0.990869	0.0112942	0.416705
1	4109988	Affx-10098828	C	T	T	0.112647	0.11402	0.987422	0.0160108	0.429185
1	4110189	Affx-10098870	C	A	A	0.45086	0.449747	1.00634	0.0102144	0.536338
1	4111726	Affx-10099132	C	T	T	0.0674319	0.0685079	0.985394	0.0202125	0.466629
1	4112557	Affx-10099221	C	T	T	0.16338	0.1628	0.994872	0.0137115	0.707686
1	4117792	Affx-65564773	G	A	A	0.0301212	0.0306002	0.995029	0.029563	0.866126
1	4118930	Affx-10100034	G	A	A	0.162005	0.161942	0.990359	0.0137544	0.481216
1	4122946	Affx-10100627	A	G	G	0.352223	0.351284	1.01014	0.0105886	0.340734
1	4126063	Affx-10101126	A	G	G	0.0376544	0.0374236	1.00426	0.0266469	0.873395
1	4126249	Affx-10101138	T	C	C	0.448601	0.450139	0.986591	0.0101601	0.183942
1	4127434	Affx-10101238	G	A	A	0.0681692	0.0672174	1.01726	0.0201776	0.396398
1	4130923	Affx-10101630	T	C	C	0.0370665	0.0368937	1.00451	0.0268301	0.866849
1	4133491	Affx-10101987	G	A	A	0.27641	0.274087	1.01075	0.0113349	0.345308
1	4135477	Affx-10102218	C	T	T	0.44687	0.44695	0.995058	0.0101819	0.626529
1	4140109	Affx-10103184	G	A	A	0.0646707	0.0642314	1.00682	0.0206239	0.741802
1	4143503	Affx-10140406	T	C	C	0.282621	0.28229	1.00329	0.0112465	0.77019
1	4147283	Affx-10183533	C	T	T	0.267253	0.266252	1.00205	0.0114369	0.858118
1	4150208	Affx-10183952	C	T	T	0.0180162	0.0181039	0.984744	0.0379275	0.685227
1	4152566	Affx-10184311	C	T	T	0.0398587	0.0396953	1.0083	0.0259113	0.749626
1	4156463	Affx-65565146	G	T	T	0.0126488	0.0130023	0.935391	0.04514	0.138973
1	4156802	Affx-10184964	C	T	T	0.0602729	0.0616166	0.975669	0.0211399	0.24394
1	4157700	Affx-65565164	T	A	A	0.0260417	0.0267679	0.954563	0.0316843	0.142195
1	4160815	Affx-10185701	G	T	T	0.070059	0.0711481	0.971586	0.0197875	0.145189
1	4162346	Affx-10185886	C	T	T	0.267499	0.26733	0.997308	0.0114233	0.813429
1	4162624	Affx-10185905	C	T	T	0.0292751	0.0290345	1.01283	0.0300935	0.671777
1	4163499	Affx-10186022	C	A	A	0.124585	0.125817	0.981106	0.0153415	0.213732
1	4165027	Affx-10186191	C	T	T	0.0346385	0.0343647	1.02325	0.0277738	0.407877
1	4165347	Affx-10186221	C	T	T	0.0380988	0.038472	0.983937	0.026341	0.538707
1	4167574	Affx-10186507	G	A	A	0.484233	0.481602	1.01812	0.0101511	0.0768234
1	4170403	Affx-10186892	T	C	C	0.0937941	0.0943768	1.01886	0.0173543	0.281515
1	4171234	Affx-10186997	G	A	A	0.0261929	0.0253785	1.02183	0.0318271	0.497439
1	4171269	Affx-10187002	A	G	G	0.12708	0.127772	0.991989	0.015198	0.596653
1	4171947	Affx-10187102	G	A	A	0.10052	0.101046	1.00959	0.0168167	0.57021
1	4172555	Affx-35302743	T	C	C	0.0161431	0.0167355	0.951955	0.0396431	0.214227
1	4172635	Affx-10187182	G	A	A	0.245268	0.245567	1.00007	0.0117796	0.995382
1	4173668	Affx-10187297	T	C	C	0.166265	0.168497	0.991532	0.0135647	0.53071
1	4174732	Affx-10187441	A	G	G	0.36403	0.364772	0.998183	0.0105378	0.86301
1	4174962	Affx-10187461	C	T	T	0.0638759	0.0638651	1.02311	0.0206784	0.2692
1	4178590	Affx-10187866	T	G	G	0.0601351	0.0621264	0.961683	0.0211044	0.0641279
1	4178968	Affx-10187902	G	A	A	0.249662	0.25118	0.988033	0.0117497	0.305531
1	4180367	Affx-10188034	G	A	A	0.237644	0.237247	1.00062	0.0119034	0.958763
1	4180611	Affx-65565382	G	A	A	0.0276382	0.0266151	1.01545	0.0312374	0.623557
1	4192014	Affx-10189328	A	G	G	0.0227868	0.0222794	1.0326	0.034251	0.348937
1	4194248	Affx-77295242	G	-	-	0.0436359	0.0443732	1.01301	0.0246568	0.600149
1	4194623	Affx-10189669	T	C	C	0.234581	0.237293	0.977315	0.0119485	0.0548026
1	4201687	Affx-10190500	A	G	G	0.0162324	0.0151748	1.07242	0.0405557	0.0846887
1	4203003	Affx-10190625	G	T	T	0.104401	0.105608	0.983996	0.0165251	0.328913
1	4204531	Affx-10190820	G	A	A	0.01613	0.0158179	1.03493	0.0404073	0.395442
1	4205548	Affx-10190943	G	A	A	0.0119542	0.012378	0.983168	0.0461058	0.71274
1	4208191	Affx-10191278	C	T	T	0.340735	0.338853	1.00774	0.0106998	0.471152
1	4211855	Affx-10191725	G	A	A	0.332631	0.333952	0.995414	0.0107642	0.669375
1	4214769	Affx-65565771	C	T	T	0.0219411	0.0223485	0.980037	0.0343564	0.557248
1	4217542	Affx-10192544	A	G	G	0.068347	0.0678678	1.02718	0.020191	0.184053
1	4218271	Affx-10192637	A	C	C	0.271991	0.273829	0.983834	0.0113599	0.15136
1	4218933	Affx-10192732	G	A	A	0.0262176	0.0257162	1.02276	0.0319554	0.481345
1	4219126	Affx-10192747	G	A	A	0.173377	0.173124	0.998734	0.013391	0.924621
1	4220110	Affx-10192877	C	T	T	0.171931	0.171629	1.00119	0.013425	0.929546
1	4222940	Affx-10199058	G	A	A	0.0491343	0.0490554	1.01951	0.0235035	0.411002
1	4228345	Affx-10209819	C	T	T	0.0142301	0.0146811	0.980893	0.0424285	0.64933
1	4229875	Affx-10213189	C	T	T	0.0605952	0.0606999	1.01787	0.0212251	0.404043
1	4231202	Affx-10216142	C	T	T	0.480821	0.478628	1.00947	0.0101489	0.352823
1	4233472	Affx-65565940	C	T	T	0.0121426	0.0128297	0.972011	0.0454929	0.532613
1	4233940	Affx-10220877	A	G	G	0.0139915	0.0143597	0.913663	0.0429427	0.0354972
1	4234207	Affx-10221381	G	C	C	0.0931524	0.0944932	0.988071	0.0174017	0.49042
1	4243687	Affx-10235535	G	A	A	0.0204084	0.0204168	1.00547	0.0358794	0.879239
1	4254300	Affx-10249902	T	C	C	0.155225	0.155617	1.00814	0.0139965	0.562317
1	4255144	Affx-10251374	G	T	T	0.374916	0.374474	0.99865	0.0104391	0.897066
1	4256235	Affx-10253061	G	C	C	0.0308944	0.0309851	1.03581	0.0292825	0.22951
1	4256724	Affx-10253732	T	C	C	0.393675	0.393607	0.997267	0.0103614	0.791688
1	4257191	Affx-10254565	C	T	T	0.35356	0.351021	1.01221	0.0106015	0.252258
1	4267575	Affx-10269602	C	T	T	0.228727	0.227902	0.991735	0.0120577	0.491255
1	4274541	Affx-10278927	C	A	A	0.412328	0.411526	0.999804	0.0102742	0.984804
1	4278352	Affx-10283685	A	C	C	0.253094	0.25439	0.998483	0.0116457	0.896288
1	4281783	Affx-10288306	C	T	T	0.415145	0.417861	0.99857	0.0102942	0.889451
1	4282975	Affx-10289875	A	G	G	0.160316	0.161093	1.00559	0.0137764	0.685627
1	4300661	Affx-10312788	T	C	C	0.0927652	0.0919288	1.00998	0.0174296	0.56875
1	4301475	Affx-10313679	A	G	G	0.437961	0.437452	0.998071	0.0101814	0.849551
1	4303586	Affx-10316460	-	T	T	0.218196	0.216857	1.00366	0.0122915	0.766572
1	4304178	Affx-65566546	C	G	G	0.0123429	0.0131157	0.967863	0.04539	0.471736
1	4307862	Affx-10321768	C	T	T	0.132149	0.13233	1.00599	0.0149395	0.68954
1	4307920	Affx-10321824	A	G	G	0.336187	0.336597	0.996219	0.0107176	0.723781
1	4307966	Affx-10321884	A	G	G	0.454343	0.452526	1.01272	0.0101707	0.214024
1	4310014	Affx-10324521	C	T	T	0.282922	0.287231	0.982575	0.0111979	0.116471
1	4310325	Affx-10324859	A	G	G	0.191372	0.192151	0.992552	0.0128747	0.561492
1	4311889	Affx-10326836	C	T	T	0.134752	0.133025	1.00326	0.0148722	0.826852
1	4316768	Affx-76198951	-	A	A	0.128124	0.128333	1.00167	0.0151711	0.91246
1	4316972	Affx-10333412	C	T	T	0.0404453	0.0399989	1.01927	0.0256821	0.457426
1	4320135	Affx-10337554	T	C	C	0.492868	0.498107	0.983045	0.0101494	0.0920059
1	4320284	Affx-10337754	A	C	C	0.0778761	0.0793059	0.972514	0.0188187	0.138609
1	4320458	Affx-10337925	G	A	A	0.0362605	0.035739	1.03102	0.0271802	0.261093
1	4323678	Affx-10342259	A	G	G	0.0532886	0.0531323	0.97757	0.0226246	0.316004
1	4323996	Affx-10342523	C	T	T	0.196499	0.199012	0.990356	0.0127347	0.446685
1	4325119	Affx-10343541	C	T	T	0.397235	0.397569	0.986708	0.0103336	0.195347
1	4325568	Affx-10344004	G	A	A	0.0125246	0.0130828	0.972579	0.0451296	0.53783
1	4329202	Affx-10347978	G	A	A	0.0407833	0.0413698	0.999122	0.0255802	0.97261
1	4330372	Affx-10349193	T	C	C	0.417329	0.414727	1.02494	0.0102793	0.0165378
1	4334960	Affx-10354893	G	A	A	0.127615	0.125564	1.02283	0.0152123	0.137918
1	4337468	Affx-10357771	A	G	G	0.391895	0.390509	1.02371	0.0103694	0.0238403
1	4343001	Affx-65566895	C	A	A	0.0402625	0.0398451	1.0069	0.025855	0.790245
1	4346675	Affx-10369221	G	A	A	0.134819	0.134855	1.00099	0.0148628	0.946834
1	4346973	Affx-10369609	C	T	T	0.0685163	0.0691356	1.0034	0.020007	0.865281
1	4348115	Affx-65566935	G	A	A	0.0326982	0.0325902	1.01144	0.0289115	0.69406
1	4348380	Affx-10374126	C	T	T	0.167134	0.169386	0.98823	0.0135543	0.382382
1	4349436	Affx-10375342	T	C	C	0.459828	0.457852	1.02246	0.0101797	0.0291046
1	4353410	Affx-65566981	G	A	A	0.0383599	0.0380317	0.999516	0.0263237	0.985341
1	4360348	Affx-10389166	T	G	G	0.22309	0.222999	0.997983	0.0121851	0.868418
1	4361300	Affx-10390367	G	A	A	0.101023	0.100609	1.00065	0.0168126	0.969199
1	4364142	Affx-10394295	A	G	G	0.285303	0.286735	0.97883	0.0112136	0.0563761
1	4367023	Affx-10397849	G	A	A	0.138947	0.136897	1.01798	0.01473	0.226334
1	4367502	Affx-10398461	C	T	T	0.323188	0.321123	1.02172	0.0108425	0.0474617
1	4374235	Affx-10406877	C	A	A	0.419942	0.417669	1.02092	0.0102792	0.0439753
1	4383539	Affx-65567290	T	C	C	0.0233815	0.0235325	1.00236	0.0335118	0.94382
1	4384005	Affx-10420590	T	C	C	0.0209185	0.0206823	0.976309	0.0354003	0.49823
1	4384479	Affx-10421250	G	T	T	0.0677053	0.0679458	1.01147	0.0200958	0.570324
1	4387879	Affx-10425439	C	A	A	0.459146	0.457612	1.01396	0.0101649	0.172601
1	4389144	Affx-10426993	A	G	G	0.0950931	0.0949383	0.999837	0.0172687	0.992489
1	4390789	Affx-65567365	G	A	A	0.0172876	0.0167629	1.04693	0.0390296	0.239925
1	4409808	Affx-10450891	T	G	G	0.0609277	0.0613357	0.999194	0.0211859	0.969657
1	4409864	Affx-10450934	C	T	T	0.0969116	0.0965456	1.00437	0.0171512	0.799372
1	4417483	Affx-10459622	A	G	G	0.028612	0.028022	1.0456	0.0304685	0.143321
1	4423527	Affx-10466872	G	A	A	0.427385	0.425778	1.01384	0.0102637	0.180561
1	4426462	Affx-10470203	G	A	A	0.0708756	0.0716847	1.00442	0.019706	0.822867
1	4426850	Affx-10470765	G	-	-	0.200687	0.201447	0.998657	0.0126425	0.915315
1	4428719	Affx-10473457	A	G	G	0.443386	0.442686	1.01116	0.0101982	0.276625
1	4431385	Affx-10476677	C	T	T	0.0545487	0.0547061	0.999738	0.0222536	0.990603
1	4437253	Affx-10483773	A	G	G	0.0724216	0.0728811	1.01087	0.0195448	0.580202
1	4438424	Affx-77648984	-	GAGCTA	GAGCTA	0.106232	0.104383	0.995371	0.0164606	0.778039
1	4442669	Affx-65567797	C	T	T	0.0316699	0.0314236	1.01039	0.0290143	0.721773
1	4442780	Affx-10491842	C	T	T	0.0144946	0.0143218	1.02654	0.0425997	0.538655
1	4443042	Affx-10492207	C	T	T	0.0566255	0.0556393	1.01028	0.0220045	0.642222
1	4443757	Affx-65567803	A	C	C	0.0359753	0.0360771	0.999074	0.0273149	0.972957
1	4443844	Affx-10493132	A	G	G	0.263621	0.267315	0.988143	0.0114868	0.2991
1	4444140	Affx-10493595	A	G	G	0.321976	0.324385	0.99347	0.0108285	0.545175
1	4449319	Affx-10501068	A	C	C	0.416413	0.41715	0.988801	0.0102605	0.272386
1	4452367	Affx-10504363	A	G	G	0.055123	0.0555201	1.00599	0.0222042	0.7879
1	4454029	Affx-10506740	A	G	G	0.0161665	0.0163811	0.960365	0.0402397	0.314882
1	4459532	Affx-10514164	C	A	A	0.0397648	0.0396242	1.00737	0.0258418	0.776184
1	4459809	Affx-10514526	T	-	-	0.24923	0.250218	0.993958	0.011721	0.605132
1	4460573	Affx-65567974	C	A	A	0.0176144	0.0171953	0.995486	0.0387256	0.906989
1	4461676	Affx-10516945	C	T	T	0.230619	0.23103	0.999335	0.0120499	0.955949
1	4463264	Affx-10518993	G	A	A	0.0291327	0.0301095	0.954031	0.029929	0.115863
1	4463297	Affx-10519017	T	C	C	0.0100292	0.00997581	1.0021	0.0512162	0.967395
1	4466405	Affx-65568046	C	T	T	0.0266963	0.02696	0.989967	0.031492	0.748825
1	4466890	Affx-10523912	C	T	T	0.0286845	0.0285974	1.01139	0.0304194	0.709588
1	4469838	Affx-10527414	G	A	A	0.0777378	0.0774585	0.994794	0.0189707	0.783197
1	4474140	Affx-10532855	T	C	C	0.0319688	0.0329286	0.988882	0.0287259	0.697131
1	4474900	Affx-10533715	C	T	T	0.0212483	0.021022	1.03742	0.0351139	0.295458
1	4480735	Affx-10541351	G	A	A	0.0332175	0.0338623	1.00199	0.0282387	0.943888
1	4481490	Affx-10542338	G	A	A	0.175322	0.175692	1.00235	0.0133577	0.860387
1	4489270	Affx-10550369	G	A	A	0.0303725	0.0312984	0.966541	0.0292951	0.245367
1	4491031	Affx-65568263	C	T	T	0.0333049	0.0333179	0.972228	0.0282551	0.318859
1	4491360	Affx-10552597	T	C	C	0.0173447	0.0179333	0.9724	0.0382312	0.46412
1	4494850	Affx-65568316	C	G	G	0.0185733	0.0189829	0.970331	0.0371405	0.417415
1	4499841	Affx-10563630	C	T	T	0.183354	0.184004	0.992358	0.0131015	0.558176
1	4501105	Affx-10565297	C	A	A	0.0163969	0.0165754	0.992338	0.0395956	0.84598
1	4504753	Affx-10569444	T	C	C	0.0191857	0.0194329	0.963401	0.036839	0.311475
1	4505430	Affx-10570402	C	T	T	0.213449	0.214455	0.992995	0.0123581	0.569451
1	4505846	Affx-10570928	T	C	C	0.148835	0.148955	0.998729	0.0142403	0.928813
1	4507959	Affx-10573514	C	T	T	0.0204388	0.0202586	1.00047	0.0358331	0.989552
1	4510216	Affx-10576465	T	C	C	0.213197	0.213743	0.995547	0.0123628	0.71808
1	4511184	Affx-10577496	G	A	A	0.0551574	0.0547448	0.99377	0.0221967	0.778274
1	4513929	Affx-10581170	T	C	C	0.124582	0.124603	0.997663	0.0153803	0.879112
1	4516585	Affx-65568522	G	A	A	0.052458	0.0531218	0.984904	0.022763	0.503973
1	4518111	Affx-10586889	G	A	A	0.0227612	0.0230366	0.985181	0.0339338	0.659951
1	4518435	Affx-10587423	A	G	G	0.017611	0.017549	0.97127	0.0385492	0.449536
1	4521563	Affx-10590962	A	G	G	0.0388159	0.0390302	0.97701	0.0262139	0.374935
1	4522036	Affx-10591544	C	T	T	0.210764	0.211922	0.989247	0.0124075	0.383559
1	4523913	Affx-10593835	A	G	G	0.234593	0.232853	1.01681	0.0120155	0.165408
1	4524632	Affx-10594740	G	C	C	0.0304874	0.0308322	0.983712	0.0295121	0.577892
1	4524816	Affx-35303173	G	T	T	0.0204213	0.0205297	0.960056	0.0355889	0.252044
1	4530490	Affx-10601759	T	C	C	0.384546	0.38633	0.98572	0.0104373	0.168179
1	4544044	Affx-10618643	T	A	A	0.283761	0.284421	0.99253	0.0112434	0.50483
1	4546132	Affx-10621704	T	C	C	0.324381	0.325499	0.989247	0.0108503	0.319038
1	4546232	Affx-10621819	A	G	G	0.267044	0.264908	1.01495	0.0115072	0.197133
1	4551092	Affx-10628021	T	C	C	0.0201256	0.0205304	0.972573	0.0360829	0.44087
1	4552642	Affx-78286994	GGA	-	-	0.173305	0.173408	0.995631	0.0133654	0.743211
1	4554762	Affx-10632948	C	T	T	0.144718	0.145003	0.989344	0.0144276	0.457755
1	4561133	Affx-10642139	T	G	G	0.0295988	0.0283096	1.05675	0.0302769	0.0682882
1	4563850	Affx-65568989	A	G	G	0.0162763	0.0160379	1.02566	0.0398318	0.524762
1	4564366	Affx-10645599	G	A	A	0.127959	0.1283	0.990894	0.0152096	0.547558
1	4567422	Affx-10649174	A	C	C	0.142123	0.142951	0.990114	0.0145232	0.493921
1	4568639	Affx-10650907	C	T	T	0.107832	0.109355	0.970811	0.0162842	0.0688916
1	4569348	Affx-10651909	T	C	C	0.0361305	0.0357861	1.03556	0.0272313	0.199414
1	4572637	Affx-10655680	C	G	G	0.0268408	0.0267053	1.00562	0.03122	0.857653
1	4572768	Affx-10655875	A	C	C	0.0995211	0.0997934	0.980658	0.0168986	0.24775
1	4573162	Affx-10656365	G	T	T	0.238166	0.238733	0.995001	0.0119146	0.674028
1	4573494	Affx-10656718	A	G	G	0.355961	0.357181	0.987123	0.0105863	0.220836
1	4580842	Affx-10665232	C	T	T	0.401471	0.402571	0.986468	0.0103383	0.187555
1	4581682	Affx-10666231	A	G	G	0.283039	0.284112	0.990467	0.0112396	0.394104
1	4581924	Affx-10666527	G	A	A	0.0394831	0.0397097	0.979251	0.0259988	0.419963
1	4582455	Affx-10667223	C	T	T	0.0350071	0.0352673	1.01959	0.0275233	0.48086
1	4583422	Affx-10668435	T	C	C	0.351655	0.35034	1.00564	0.0106015	0.595829
1	4584147	Affx-10669292	A	G	G	0.213816	0.214735	0.991661	0.012303	0.496104
1	4586903	Affx-10672394	T	C	C	0.220145	0.220556	0.997694	0.0122149	0.850112
1	4588765	Affx-10674920	C	T	T	0.219566	0.221463	0.99177	0.0122223	0.498963
1	4599027	Affx-10688691	A	G	G	0.0340412	0.0338377	0.998017	0.0281762	0.943827
1	4599611	Affx-10689523	C	T	T	0.0342117	0.0342893	1.02822	0.0278306	0.31734
1	4602348	Affx-10693341	C	A	A	0.207243	0.206647	1.00057	0.012529	0.963867
1	4604554	Affx-10696185	A	C	C	0.283948	0.283558	1.00169	0.0112807	0.880736
1	4608610	Affx-10701261	G	A	A	0.350934	0.350559	1.00124	0.010601	0.906711
1	4617027	Affx-10712244	C	T	T	0.410365	0.412789	0.991732	0.0103093	0.420626
1	4622455	Affx-10717881	T	C	C	0.0595948	0.0599791	0.999898	0.021361	0.996199
1	4624245	Affx-10720317	T	C	C	0.393981	0.395058	0.997052	0.0103748	0.775975
1	4624786	Affx-10720929	A	G	G	0.049055	0.0478722	0.999054	0.0236573	0.968073
1	4628266	Affx-35303298	C	T	T	0.0233717	0.0229326	0.980949	0.0335576	0.566511
1	4630646	Affx-10728446	T	C	C	0.0148364	0.0147283	0.987336	0.0420528	0.761829
1	4632465	Affx-10730483	A	G	G	0.444284	0.446826	1.00025	0.0102249	0.980438
1	4633470	Affx-10731644	A	G	G	0.0884529	0.0880976	1.01633	0.0178768	0.364895
1	4636793	Affx-35303318	C	T	T	0.0550502	0.0538086	1.00618	0.0223313	0.782552
1	4638987	Affx-10737700	C	A	A	0.0224491	0.022388	0.981123	0.0342286	0.577685
1	4641198	Affx-10739791	T	C	C	0.309308	0.307362	1.00733	0.0109563	0.504782
1	4641830	Affx-10740503	A	G	G	0.0202178	0.0203667	0.978429	0.0360228	0.544937
1	4643287	Affx-10742118	A	G	G	0.0908622	0.0909381	1.01319	0.017659	0.458034
1	4643312	Affx-65569687	G	A	A	0.0344732	0.0355412	0.985224	0.0276104	0.589786
1	4645871	Affx-10744598	G	A	A	0.206155	0.206366	0.997212	0.0125158	0.823495
1	4646695	Affx-10745782	C	T	T	0.34659	0.34495	1.00801	0.0106355	0.453273
1	4648102	Affx-10747850	T	C	C	0.280531	0.280796	0.99571	0.0112894	0.703354
1	4652381	Affx-10753450	G	T	T	0.0836676	0.0848153	0.98666	0.0181974	0.460499
1	4657022	Affx-65569775	C	T	T	0.0543051	0.053522	1.01412	0.0224224	0.531795
1	4657280	Affx-10759470	T	C	C	0.0953714	0.0954095	1.00351	0.0172026	0.838715
1	4662604	Affx-10766927	C	T	T	0.0728052	0.0725587	1.02159	0.0195765	0.275251
1	4664074	Affx-10768779	A	G	G	0.149662	0.14831	1.01902	0.0142191	0.185091
1	4671868	Affx-10778859	G	A	A	0.459542	0.457655	1.0139	0.0101578	0.17423
1	4672274	Affx-10779312	A	G	G	0.0232286	0.0230592	1.00655	0.0336276	0.846021
1	4673295	Affx-10780371	T	C	C	0.293516	0.294268	1.00161	0.0111027	0.884945
1	4677633	Affx-10785585	G	A	A	0.237713	0.237427	1.01293	0.0118951	0.279965
1	4678728	Affx-10786892	G	A	A	0.220424	0.218088	1.00192	0.0122078	0.874828
1	4686570	Affx-10795976	C	T	T	0.0822874	0.0814756	1.03007	0.018499	0.109224
1	4686576	Affx-10795988	T	C	C	0.472192	0.475294	0.982434	0.0101452	0.0806613
1	4689953	Affx-10800427	G	C	C	0.130646	0.133417	0.974284	0.0150053	0.0825205
1	4691935	Affx-10802672	G	A	A	0.198326	0.196805	1.00441	0.0126771	0.728402
1	4693041	Affx-10803902	T	C	C	0.0679599	0.0683212	1.02049	0.020126	0.313592
1	4693729	Affx-65570022	T	G	G	0.0787057	0.078632	1.00566	0.0188067	0.763903
1	4695441	Affx-10806790	G	A	A	0.0377969	0.0379547	0.987639	0.0265521	0.639459
1	4696541	Affx-10808108	A	G	G	0.362613	0.363249	0.998611	0.010562	0.895269
1	4698109	Affx-10809698	A	G	G	0.278894	0.277935	1.00347	0.0113374	0.760198
1	4703199	Affx-35303392	G	A	A	0.076473	0.0740909	1.02891	0.0191803	0.137269
1	4705895	Affx-10818112	T	C	C	0.164438	0.16344	0.997923	0.0136829	0.879245
1	4706343	Affx-10818621	G	A	A	0.0197898	0.0200187	0.968663	0.0363586	0.381208
1	4707336	Affx-10819709	T	C	C	0.0224221	0.0225713	0.996543	0.0342997	0.919591
1	4709765	Affx-10822518	G	T	T	0.0731717	0.0720379	1.02164	0.0195342	0.273058
1	4710005	Affx-10822809	C	T	T	0.491704	0.493722	0.996531	0.0101467	0.732019
1	4712657	Affx-10826220	G	A	A	0.231633	0.233766	0.980994	0.011985	0.109366
1	4713929	Affx-65570213	G	A	A	0.018527	0.0183924	1.00771	0.0375346	0.837867
1	4715768	Affx-10829772	G	A	A	0.274575	0.276381	0.981883	0.0113767	0.108045
1	4716382	Affx-65570231	C	T	T	0.0370539	0.0370582	0.993381	0.0267885	0.804199
1	4716914	Affx-10831026	G	A	A	0.194306	0.192334	1.00612	0.012856	0.635336
1	4719228	Affx-10833719	A	G	G	0.0177494	0.0181106	1.00929	0.0382481	0.809024
1	4719825	Affx-65570265	C	T	T	0.0356483	0.0362353	0.983967	0.0272417	0.552982
1	4723295	Affx-10838959	C	T	T	0.139443	0.140902	0.997287	0.0146177	0.852578
1	4723640	Affx-10839387	G	A	A	0.492841	0.494963	0.984156	0.010185	0.116863
1	4725708	Affx-65570314	C	T	T	0.0250988	0.0247772	0.998247	0.0323581	0.956746
1	4727740	Affx-65570330	A	G	G	0.012393	0.0128083	0.985972	0.0458307	0.757884
1	4728294	Affx-10845076	C	T	T	0.159288	0.156976	1.03161	0.0138817	0.0249539
1	4729525	Affx-10846601	A	G	G	0.344213	0.343703	1.00248	0.0106995	0.816772
1	4729914	Affx-10847036	C	T	T	0.106959	0.107938	0.99648	0.0163908	0.829665
1	4734805	Affx-10852709	C	T	T	0.0102288	0.0102691	1.03513	0.0505918	0.494951
1	4735354	Affx-10853417	T	C	C	0.185463	0.185469	1.01278	0.0130466	0.330386
1	4736365	Affx-35303430	G	A	A	0.0154647	0.015352	1.00168	0.0410027	0.967278
1	4740061	Affx-10859751	A	G	G	0.0356739	0.0353859	1.01008	0.027462	0.714912
1	4741668	Affx-10862193	A	G	G	0.0172677	0.0178273	0.954573	0.0385373	0.227664
1	4744686	Affx-10866209	A	G	G	0.105781	0.105246	1.01655	0.0164811	0.319242
1	4745374	Affx-10867076	A	G	G	0.280189	0.279247	1.00413	0.0113079	0.715185
1	4746813	Affx-10868731	C	T	T	0.0525815	0.0523548	1.00301	0.0227456	0.894948
1	4749060	Affx-10871189	C	T	T	0.0281787	0.0277854	1.0431	0.0307975	0.170619
1	4751323	Affx-10873347	A	G	G	0.0272431	0.0268165	1.04531	0.0312642	0.156377
1	4753011	Affx-10874674	T	C	C	0.079169	0.0784921	1.01683	0.0188111	0.37508
1	4753924	Affx-10875784	T	C	C	0.0136753	0.014023	1.01947	0.0436089	0.658376
1	4759743	Affx-10883890	T	C	C	0.292291	0.293879	0.999023	0.0112616	0.930842
1	4760989	Affx-10885509	A	G	G	0.018076	0.018716	0.96853	0.0377336	0.396772
1	4762564	Affx-78010272	T	-	-	0.0343503	0.033686	1.02691	0.0280103	0.343161
1	4763022	Affx-10888004	C	-	-	0.0157056	0.0158781	1.00336	0.0406838	0.934338
1	4763320	Affx-10888366	G	A	A	0.0341439	0.0320318	1.06969	0.0281913	0.0168613
1	4764123	Affx-10889621	G	A	A	0.361995	0.362946	1.00194	0.0105659	0.854235
1	4765832	Affx-10891986	C	T	T	0.0266259	0.0262679	1.04833	0.0315013	0.134092
1	4773438	Affx-10901590	G	T	T	0.385471	0.386134	1.00343	0.0104299	0.742428
1	4774791	Affx-10903636	T	C	C	0.499373	0.500313	1.00998	0.0101673	0.328498
1	4775833	Affx-10905126	G	A	A	0.0266529	0.0262582	1.04253	0.0315241	0.186448
1	4776061	Affx-10905439	A	G	G	0.473449	0.474432	1.0066	0.0101638	0.517717
1	4777321	Affx-10907191	A	G	G	0.386698	0.387271	1.0032	0.0104275	0.759133
1	4780908	Affx-10911799	G	A	A	0.136526	0.135852	1.01056	0.0147313	0.475589
1	4784763	Affx-10916035	G	A	A	0.0371681	0.0376167	0.994744	0.0267555	0.843848
1	4787034	Affx-10918494	A	G	G	0.0208656	0.0211763	0.981413	0.035231	0.59435
1	4787534	Affx-10919018	C	T	T	0.0189875	0.0191388	1.00183	0.037102	0.960778
1	4787785	Affx-10919323	G	A	A	0.0957677	0.096402	1.01268	0.0172143	0.464317
1	4789911	Affx-65570832	T	A	A	0.0407783	0.0395138	1.03697	0.0258767	0.16061
1	4792687	Affx-10925419	A	G	G	0.0642398	0.0655183	0.99334	0.0206321	0.746025
1	4793628	Affx-10926333	T	C	C	0.098421	0.099373	0.998755	0.0169279	0.941335
1	4794889	Affx-10927688	G	A	A	0.0449341	0.0466829	0.950203	0.0242678	0.0353052
1	4795464	Affx-10928386	C	T	T	0.282331	0.281661	0.989581	0.0112481	0.351753
1	4796238	Affx-10929297	G	T	T	0.0664654	0.0652487	1.01815	0.0203982	0.377803
1	4796871	Affx-10930064	G	A	A	0.385873	0.3854	1.01529	0.0103887	0.14417
1	4797323	Affx-10930669	A	G	G	0.0287547	0.0292044	0.989983	0.0301271	0.738246
1	4799248	Affx-10933267	T	C	C	0.346079	0.346773	0.996313	0.0106659	0.729098
1	4799477	Affx-10933568	A	C	C	0.0444906	0.0445011	1.00111	0.0245964	0.96393
1	4801386	Affx-10936304	G	A	A	0.0277	0.0269697	1.00458	0.0311444	0.883264
1	4803345	Affx-10939196	T	C	C	0.104066	0.103369	1.00426	0.0165648	0.797584
1	4805798	Affx-10942279	G	A	A	0.281141	0.280408	0.993159	0.0112613	0.542147
1	4816303	Affx-10956904	C	T	T	0.183702	0.181268	1.00236	0.0131095	0.857395
1	4817841	Affx-65571083	T	C	C	0.0308204	0.0306619	1.00303	0.0292833	0.917808
1	4825893	Affx-35303540	T	C	C	0.167716	0.165938	1.02082	0.0135883	0.129344
1	4829528	Affx-10973025	C	A	A	0.353635	0.353509	0.998279	0.0106115	0.871081
1	4834740	Affx-10979405	C	T	T	0.351563	0.351195	1.00024	0.0106407	0.98194
1	4837327	Affx-10982447	T	C	C	0.0281227	0.0273166	1.03667	0.0308869	0.243662
1	4837901	Affx-10982986	C	T	T	0.0815713	0.0804968	1.00514	0.0185522	0.782099
1	4841992	Affx-65571316	G	A	A	0.0546886	0.0544813	0.995832	0.0222315	0.85097
1	4847377	Affx-10994008	C	T	T	0.0162623	0.0169193	0.944731	0.0394958	0.150005
1	4849748	Affx-10996791	T	C	C	0.356623	0.359957	0.99679	0.0105677	0.76093
1	4867738	Affx-11019481	C	T	T	0.336913	0.33911	0.998029	0.010711	0.853845
1	4868127	Affx-11019964	T	G	G	0.494292	0.492664	1.00833	0.0101721	0.414783
1	4870132	Affx-11022368	G	A	A	0.0480714	0.0492747	0.960171	0.0236401	0.0855609
1	4872384	Affx-11025047	T	G	G	0.425654	0.426571	1.00284	0.0102653	0.78219
1	4874792	Affx-11028030	C	T	T	0.372218	0.370413	1.0151	0.0105115	0.15404
1	4876923	Affx-65571667	G	A	A	0.0345279	0.0340122	1.02325	0.0277822	0.408031
1	4878927	Affx-11033409	A	C	C	0.0690669	0.067786	1.02056	0.0199975	0.308911
1	4880927	Affx-11036013	C	A	A	0.0881932	0.0903119	0.981466	0.0178557	0.294773
1	4889739	Affx-11047066	C	T	T	0.0701962	0.0681824	1.02494	0.0200403	0.219038
1	4891850	Affx-11049763	A	G	G	0.343557	0.342592	0.989027	0.0106767	0.301408
1	4894686	Affx-11053732	G	A	A	0.161072	0.162073	0.998157	0.0138148	0.893767
1	4895678	Affx-11054943	A	G	G	0.131235	0.130488	1.01761	0.0150228	0.245109
1	4900421	Affx-65571879	G	A	A	0.0375626	0.0370033	1.03154	0.0267162	0.245083
1	4900851	Affx-11062160	A	G	G	0.332946	0.332706	1.00653	0.0107701	0.545516
1	4905571	Affx-11067365	T	C	C	0.373221	0.371466	0.992358	0.0104964	0.464846
1	4908353	Affx-11070676	G	C	C	0.0702589	0.0698027	0.9786	0.0198721	0.27634
1	4910122	Affx-11073083	G	A	A	0.0176295	0.0174086	0.94742	0.0385525	0.161206
1	4912598	Affx-65572008	C	T	T	0.0290232	0.0278808	1.03976	0.0303852	0.199394
1	4923738	Affx-11090122	C	T	T	0.410127	0.410763	0.989455	0.0102894	0.302877
1	4925165	Affx-11091820	C	T	T	0.0378991	0.0379894	0.973802	0.0265315	0.317025
1	4927893	Affx-11095536	C	T	T	0.040697	0.0400894	1.01015	0.0256203	0.693345
1	4928821	Affx-11096798	A	G	G	0.160898	0.161042	0.99885	0.0138537	0.933834
1	4931882	Affx-11101013	C	A	A	0.399439	0.401267	0.98607	0.0103565	0.175583
1	4933099	Affx-11102577	G	A	A	0.0339168	0.0332395	1.00612	0.0281135	0.828115
1	4934966	Affx-11104848	C	T	T	0.461129	0.459006	1.01391	0.0101863	0.17512
1	4936601	Affx-11107048	T	C	C	0.212733	0.211562	1.00633	0.0124137	0.611484
1	4937303	Affx-11108127	A	G	G	0.376046	0.375095	1.0128	0.0104774	0.224691
1	4939014	Affx-11110208	C	T	T	0.0412932	0.0408599	0.999454	0.0254385	0.982876
1	4941428	Affx-11113069	T	G	G	0.0510992	0.050036	1.01426	0.0231271	0.540332
1	4941993	Affx-11113713	T	G	G	0.349294	0.347442	1.00691	0.0106747	0.518672
1	4942110	Affx-11113860	A	G	G	0.115088	0.115241	1.00954	0.0159326	0.551195
1	4942397	Affx-11114213	G	T	T	0.361844	0.361346	0.996749	0.0105796	0.758217
1	4948055	Affx-11120953	A	T	T	0.0136887	0.0124903	1.07121	0.0443392	0.120786
1	4949189	Affx-11122290	A	G	G	0.344531	0.344532	0.994683	0.0106938	0.618088
1	4949892	Affx-11123197	A	G	G	0.0208846	0.0216777	0.974352	0.0350082	0.457974
1	4952041	Affx-11126176	G	A	A	0.345475	0.345775	0.993662	0.0106806	0.551637
1	4952241	Affx-11126456	G	A	A	0.26397	0.262617	1.00593	0.011525	0.607804
1	4955995	Affx-11131216	A	C	C	0.215236	0.213703	1.01481	0.0123332	0.233187
1	4956002	Affx-11131226	G	T	T	0.0323329	0.0328402	0.968057	0.028457	0.253944
1	4958258	Affx-11134711	A	C	C	0.497744	0.497433	1.00519	0.0101361	0.609837
1	4961140	Affx-11138712	T	G	G	0.435677	0.433711	1.00399	0.0102621	0.69787
1	4963370	Affx-11141615	G	A	A	0.230936	0.231189	0.994766	0.0120393	0.662899
1	4963626	Affx-76485569	-	A	A	0.0665873	0.0676078	0.969159	0.0201898	0.120752
1	4964450	Affx-11143049	T	G	G	0.0653767	0.0639502	1.01084	0.0206522	0.601795
1	4964715	Affx-65572463	G	T	T	0.0379362	0.0387336	0.981135	0.0263578	0.469941
1	4965526	Affx-11144432	G	A	A	0.0671394	0.0672885	1.0079	0.0202683	0.697896
1	4966693	Affx-11145568	A	C	C	0.459457	0.456774	1.01071	0.0102027	0.296355
1	4966799	Affx-11145711	T	C	C	0.0594866	0.0575224	1.02702	0.021668	0.218563
1	4966882	Affx-11145869	C	T	T	0.0320032	0.0318752	1.00516	0.0288664	0.858463
1	4968791	Affx-11148340	G	A	A	0.0192048	0.0192866	0.991154	0.0369124	0.809767
1	4969471	Affx-11149079	C	A	A	0.41852	0.415442	1.01027	0.0102848	0.320629
1	4972077	Affx-11151815	T	C	C	0.155881	0.154845	1.00759	0.0140021	0.589232
1	4975877	Affx-11156562	C	T	T	0.277529	0.277861	1.00105	0.0113208	0.926033
1	4978033	Affx-11159086	A	C	C	0.173174	0.172077	1.01647	0.0134388	0.224192
1	4979323	Affx-11161033	G	C	C	0.0659851	0.0681316	0.980973	0.0202939	0.34384
1	4986670	Affx-11171437	G	A	A	0.0126432	0.0120315	1.03265	0.0460355	0.485196
1	4986950	Affx-11171709	C	T	T	0.111614	0.111508	0.999009	0.0161393	0.951001
1	4988874	Affx-11173912	C	A	A	0.0605061	0.0602171	0.985752	0.021317	0.500816
1	4991245	Affx-11177739	T	G	G	0.115324	0.112418	1.02078	0.0159889	0.19835
1	4997165	Affx-11185796	G	A	A	0.450317	0.452136	1.00119	0.0101981	0.907109
1	5000624	Affx-11189712	C	T	T	0.174203	0.170542	1.01599	0.0134468	0.238053
1	5012235	Affx-11203403	C	T	T	0.412637	0.412298	1.00602	0.0103037	0.560346
1	5013848	Affx-11205803	C	A	A	0.01635	0.0158534	1.05643	0.0402567	0.172681
1	5014577	Affx-11206951	A	G	G	0.255122	0.255899	1.00683	0.0116159	0.557651
1	5021113	Affx-11216424	A	G	G	0.427181	0.428103	0.998619	0.0102439	0.892664
1	5023513	Affx-11219849	A	G	G	0.206195	0.207699	0.978976	0.0124981	0.0891137
1	5030937	Affx-11229144	A	G	G	0.468408	0.465528	1.02222	0.0101524	0.0303819
1	5031767	Affx-11230277	A	G	G	0.303353	0.304035	1.00016	0.011008	0.988335
1	5032187	Affx-50035771	C	A	A	0.0247876	0.0252835	0.970816	0.032534	0.36263
1	5034595	Affx-50035791	C	T	T	0.0277392	0.0274767	0.972583	0.0309023	0.368326
1	5037394	Affx-65573103	A	T	T	0.0149515	0.0160335	0.921059	0.0410565	0.0451895
1	5043045	Affx-11240219	C	T	T	0.0251694	0.024718	1.03969	0.0324181	0.229939
1	5043561	Affx-11240251	A	G	G	0.10956	0.108697	1.02061	0.0162589	0.209603
1	5054525	Affx-11241323	A	T	T	0.030926	0.0302478	1.03732	0.0293897	0.212549
1	5054671	Affx-11241338	A	C	C	0.016163	0.0161089	1.00125	0.0404424	0.975447
1	5066213	Affx-11242439	A	G	G	0.19648	0.197935	0.983647	0.0127622	0.196379
1	5067483	Affx-11242537	A	G	G	0.306621	0.306791	0.998181	0.0110047	0.868611
1	5068151	Affx-11242584	G	A	A	0.0291381	0.0284306	1.04772	0.0303339	0.124332
1	5074950	Affx-11243167	C	T	T	0.0251321	0.0248	1.03548	0.0323581	0.281323
1	5076417	Affx-11243328	C	T	T	0.310872	0.311247	0.989324	0.0109389	0.326508
1	5076584	Affx-11243341	T	C	C	0.456031	0.453247	1.02672	0.0101921	0.00966609
1	5077769	Affx-11243442	C	T	T	0.282205	0.282229	0.988153	0.0112826	0.290838
1	5078047	Affx-11243461	G	A	A	0.0926598	0.0917517	0.994887	0.0174757	0.769264
1	5078193	Affx-11243470	G	T	T	0.0429556	0.0413939	1.01974	0.0253477	0.440528
1	5078636	Affx-11243504	C	T	T	0.020182	0.0209749	0.94635	0.0356226	0.121633
1	5079140	Affx-11243545	C	T	T	0.0431916	0.0436752	0.981861	0.0249146	0.462494
1	5079174	Affx-11243547	T	C	C	0.0186956	0.0176691	1.02124	0.0377063	0.577274
1	5080232	Affx-11243648	T	G	G	0.312078	0.31494	1.0082	0.010942	0.455623
1	5082492	Affx-11243895	G	T	T	0.351388	0.3537	1.00624	0.0106293	0.558458
1	5086313	Affx-11244356	G	A	A	0.0210069	0.0212025	1.00313	0.0354487	0.92985
1	5091185	Affx-11244855	C	T	T	0.220038	0.217712	1.02799	0.0122627	0.0243803
1	5093217	Affx-11245045	C	T	T	0.311213	0.31248	0.991048	0.010921	0.410272
1	5099290	Affx-11245698	C	T	T	0.0293861	0.0296707	0.981857	0.029895	0.540228
1	5100702	Affx-11245898	-	G	G	0.143456	0.144405	0.985595	0.014456	0.315503
1	5101194	Affx-77953263	T	-	-	0.0231789	0.0224785	0.990061	0.0338124	0.767677
1	5110652	Affx-11247135	A	G	G	0.0557781	0.0545477	0.99661	0.0222254	0.87858
1	5119470	Affx-11248096	C	A	A	0.0930985	0.0919453	0.994171	0.0175149	0.738537
1	5119746	Affx-11248140	C	T	T	0.0373859	0.0374	0.993488	0.02667	0.806493
1	5123384	Affx-11248497	T	A	A	0.0152135	0.0150844	1.01067	0.0415517	0.798324
1	5123865	Affx-11248558	A	G	G	0.0372635	0.0374436	0.993379	0.0267048	0.80355
1	5124070	Affx-11248581	G	A	A	0.0292592	0.0283588	0.982088	0.0303228	0.551138
1	5124496	Affx-11248630	C	T	T	0.0499046	0.0501142	1.00022	0.0232982	0.992381
1	5125959	Affx-11248779	C	T	T	0.0217188	0.0224017	0.948403	0.0345702	0.12542
1	5127519	Affx-11248912	A	G	G	0.130681	0.129305	1.00669	0.0151016	0.658652
1	5130106	Affx-11249220	A	G	G	0.170469	0.168826	0.999938	0.0135701	0.99633
1	5132966	Affx-11249546	A	G	G	0.33934	0.34174	0.991884	0.0106905	0.445876
1	5133927	Affx-78531588	TC	-	-	0.333771	0.336502	0.99116	0.0107381	0.408292
1	5136679	Affx-11249934	A	G	G	0.442827	0.439506	1.01304	0.0102145	0.204595
1	5139098	Affx-11250229	C	T	T	0.0638171	0.0633491	1.00152	0.0207822	0.941863
1	5144699	Affx-11255633	G	A	A	0.0187882	0.0195227	0.949934	0.0368906	0.163831
1	5146579	Affx-11255861	G	A	A	0.0945415	0.0949018	0.996956	0.0173381	0.86041
1	5149653	Affx-11256163	T	G	G	0.0730298	0.0728386	1.00619	0.0195313	0.752149
1	5162536	Affx-11257543	T	C	C	0.492865	0.495303	0.991413	0.0101335	0.394759
1	5170686	Affx-11258482	G	A	A	0.261829	0.260371	1.01679	0.0115837	0.150519
1	5173743	Affx-11258808	C	T	T	0.0612855	0.0608903	0.984179	0.0211154	0.450104
1	5174275	Affx-11258871	A	C	C	0.0196207	0.0207793	0.954746	0.036145	0.200118
1	5186781	Affx-11260441	C	T	T	0.217236	0.216272	1.01132	0.0123437	0.36191
1	5186946	Affx-11260454	T	C	C	0.0630386	0.0624177	0.987678	0.0208401	0.5519
1	5191509	Affx-11260961	G	T	T	0.0745828	0.0744851	1.02181	0.0192672	0.262774
1	5193604	Affx-11261200	C	T	T	0.339313	0.340917	1.00146	0.0107314	0.89153
1	5197169	Affx-11261508	C	T	T	0.250045	0.250234	1.00203	0.0117552	0.863038
1	5198094	Affx-11261635	G	A	A	0.308162	0.308919	0.998953	0.0110159	0.924205
1	5199412	Affx-11261781	T	G	G	0.0187346	0.0198949	0.952167	0.0369388	0.18454
1	5207606	Affx-35303897	C	T	T	0.258334	0.258393	1.0046	0.0116453	0.693472
1	5207790	Affx-11262765	G	A	A	0.484839	0.484046	0.992724	0.0101818	0.473212
1	5217377	Affx-11264013	C	T	T	0.193541	0.194349	0.990922	0.0128373	0.477454
1	5217379	Affx-11264014	C	T	T	0.236194	0.236593	1.00521	0.0119903	0.664871
1	5218485	Affx-65574824	G	A	A	0.0248069	0.025925	0.959437	0.0324768	0.202303
1	5218504	Affx-11264168	G	A	A	0.0205685	0.0214129	0.961441	0.0353586	0.266104
1	5223545	Affx-65574885	G	T	T	0.0194894	0.0182179	1.0718	0.0369854	0.0608306
1	5223661	Affx-11268714	G	A	A	0.434861	0.435709	0.997143	0.0102894	0.780928
1	5227032	Affx-11275094	A	G	G	0.0600484	0.0581837	1.0404	0.021438	0.0647139
1	5234308	Affx-11289851	A	G	G	0.277	0.276987	0.998869	0.0113926	0.920891
1	5236960	Affx-76037306	A	-	-	0.207359	0.208477	0.991831	0.0125172	0.512275
1	5243386	Affx-11301520	C	T	T	0.269034	0.270248	0.995039	0.011475	0.664696
1	5244963	Affx-11303964	A	G	G	0.48543	0.486379	0.994653	0.0101311	0.596689
1	5245951	Affx-11305480	A	G	G	0.0215571	0.0209671	1.03627	0.0351747	0.311155
1	5246780	Affx-11306769	A	G	G	0.305821	0.306168	0.997459	0.0110258	0.817521
1	5249507	Affx-11310462	A	C	C	0.42504	0.422616	1.00809	0.0102677	0.432839
1	5250549	Affx-11311751	G	T	T	0.419402	0.420601	0.997664	0.0102843	0.820075
1	5252105	Affx-11313083	T	G	G	0.0953142	0.0934745	1.03665	0.017359	0.038106
1	5255284	Affx-11317708	T	C	C	0.13102	0.129553	1.00068	0.0150473	0.963811
1	5255578	Affx-65575201	A	T	T	0.0405054	0.0405304	0.99163	0.0259038	0.745569
1	5256101	Affx-11318853	A	-	-	0.158483	0.158167	1.01258	0.0139077	0.368822
1	5256753	Affx-11319912	G	C	C	0.154274	0.154774	0.999568	0.0139922	0.975347
1	5256954	Affx-11320235	C	T	T	0.0925583	0.0905438	1.03316	0.0176252	0.0641912
1	5257426	Affx-11321013	C	T	T	0.0888355	0.0915145	0.962222	0.0177024	0.0295986
1	5263103	Affx-11330960	C	T	T	0.297337	0.298993	0.987523	0.0110883	0.257513
1	5268565	Affx-11339249	A	G	G	0.351635	0.353174	0.994885	0.0106164	0.629043
1	5271525	Affx-11343139	T	C	C	0.0224838	0.0227495	0.98489	0.0340955	0.655202
1	5273280	Affx-11345235	T	C	C	0.278688	0.276853	1.01231	0.0113788	0.282439
1	5274563	Affx-11347367	G	T	T	0.0471623	0.0471989	0.996959	0.023904	0.898602
1	5278227	Affx-11353544	G	T	T	0.331611	0.331212	0.996552	0.0107475	0.747918
1	5280570	Affx-11356732	G	A	A	0.369458	0.36909	0.996719	0.0105128	0.754564
1	5282313	Affx-11359246	A	G	G	0.0484592	0.048745	0.996139	0.0235657	0.869593
1	5284625	Affx-11362500	G	T	T	0.333376	0.333668	0.997018	0.0107523	0.78121
1	5286864	Affx-11365994	A	C	C	0.110517	0.111714	0.984097	0.0160869	0.318986
1	5287095	Affx-11366127	T	C	C	0.392704	0.392238	0.997482	0.0104145	0.808685
1	5287379	Affx-11366161	A	G	G	0.211634	0.215331	0.992407	0.0123872	0.538332
1	5287567	Affx-11366265	C	T	T	0.495946	0.493486	1.00485	0.0101617	0.63366
1	5287825	Affx-11366519	T	G	G	0.0488549	0.0499137	0.969424	0.0233591	0.183721
1	5288419	Affx-11367285	G	A	A	0.400195	0.401784	0.990045	0.0103366	0.333113
1	5291736	Affx-11371606	G	A	A	0.378437	0.37899	0.99367	0.0104344	0.542825
1	5294784	Affx-11374367	C	T	T	0.13251	0.133501	0.989423	0.0148918	0.475206
1	5296832	Affx-11377453	T	C	C	0.121171	0.122662	0.982619	0.0154394	0.256101
1	5297013	Affx-11377699	G	A	A	0.0794863	0.0808566	0.980559	0.018656	0.292652
1	5297111	Affx-11377814	A	C	C	0.321204	0.321056	1.00162	0.0108415	0.881499
1	5298324	Affx-11379506	G	A	A	0.292551	0.291517	1.01068	0.0111662	0.341299
1	5301581	Affx-11383302	C	T	T	0.0500695	0.0489172	1.03354	0.0233257	0.157212
1	5306896	Affx-65575688	C	T	T	0.0383691	0.0379052	1.00427	0.0265785	0.872598
1	5309876	Affx-11392045	G	T	T	0.337613	0.336589	1.01059	0.0107333	0.326565
1	5314501	Affx-65575750	C	T	T	0.0283897	0.028983	1.00657	0.0304661	0.82987
1	5316026	Affx-11400094	C	T	T	0.326223	0.324218	1.01456	0.0108331	0.182024
1	5316762	Affx-11401153	A	G	G	0.0185093	0.0186187	0.98327	0.037566	0.653339
1	5324235	Affx-11409798	G	A	A	0.282504	0.28169	1.00726	0.0112545	0.520135
1	5325346	Affx-11411341	C	T	T	0.0427775	0.042335	0.991184	0.0250025	0.723226
1	5326265	Affx-65575842	G	A	A	0.0133022	0.0127618	1.0324	0.0445783	0.474372
1	5328116	Affx-11414721	C	T	T	0.035281	0.0345671	1.02035	0.0274597	0.463248
1	5330149	Affx-11417471	A	G	G	0.0517707	0.0504618	1.03586	0.0229248	0.124369
1	5336690	Affx-11426055	G	A	A	0.280939	0.279676	1.00976	0.0113315	0.391246
1	5338442	Affx-11428471	C	A	A	0.33378	0.331623	1.0158	0.0107628	0.145203
1	5348315	Affx-11440333	T	C	C	0.094005	0.0928009	1.02898	0.0173697	0.100066
1	5348420	Affx-11440477	G	T	T	0.196507	0.195337	0.999381	0.0128153	0.961453
1	5356024	Affx-65576102	G	A	A	0.0163393	0.0158501	1.01152	0.0403435	0.776425
1	5364314	Affx-11464742	T	C	C	0.0427789	0.0423967	1.01324	0.0249581	0.598092
1	5370400	Affx-11473679	A	T	T	0.0144403	0.0142442	1.01378	0.0426406	0.748231
1	5385193	Affx-65576496	G	A	A	0.0475916	0.0482499	0.997806	0.0237857	0.926432
1	5391141	Affx-65576590	T	C	C	0.371614	0.372266	1.00157	0.0104856	0.880753
1	5394347	Affx-65576681	C	T	T	0.334421	0.333429	1.0038	0.0107741	0.724924
1	5404517	Affx-78558610	AAC	-	-	0.0664528	0.0666313	0.993773	0.0203434	0.758815
1	5411457	Affx-11552844	G	A	A	0.159526	0.159581	0.997721	0.0138331	0.868993
1	5415603	Affx-11557118	C	A	A	0.399306	0.399709	0.993068	0.0103564	0.501805
1	5417071	Affx-11558639	C	A	A	0.013184	0.0134799	0.980302	0.0441876	0.652544
1	5418841	Affx-11560955	C	T	T	0.399488	0.400169	0.990118	0.0103335	0.336537
1	5418911	Affx-11561042	G	A	A	0.116505	0.116173	0.994517	0.0158013	0.727875
1	5428319	Affx-11571484	T	G	G	0.0147324	0.0137924	1.02775	0.0426589	0.521073
1	5432923	Affx-11576100	T	C	C	0.247992	0.248321	0.998866	0.0117323	0.922973
1	5441524	Affx-11584319	G	A	A	0.0262175	0.0250662	1.00354	0.0320289	0.912262
1	5442432	Affx-11584988	G	A	A	0.0156278	0.0155101	1.02131	0.0406562	0.604083
1	5453040	Affx-11597063	T	C	C	0.0943094	0.0938005	1.00123	0.0173445	0.94359
1	5454134	Affx-11598124	C	T	T	0.0939299	0.0935515	1.00098	0.0173683	0.95501
1	5454252	Affx-11598279	A	G	G	0.375752	0.374168	1.00097	0.0104666	0.926128
1	5455667	Affx-65577372	A	G	G	0.0217115	0.0228532	0.952318	0.0346498	0.15854
1	5457863	Affx-11603066	A	G	G	0.370599	0.369198	0.998409	0.0105039	0.87948
1	5458930	Affx-11604435	T	C	C	0.047768	0.0485283	0.989885	0.023692	0.667831
1	5464283	Affx-11611485	A	C	C	0.0233717	0.0225726	0.994213	0.0337563	0.863498
1	5464477	Affx-11611733	C	T	T	0.101727	0.1013	1.01033	0.0168419	0.541824
1	5470336	Affx-11619020	T	C	C	0.373989	0.371543	1.00713	0.0105015	0.498853
1	5474510	Affx-11624415	T	C	C	0.396365	0.393983	1.01201	0.0104088	0.251514
1	5476850	Affx-35304177	T	G	G	0.0340167	0.0336096	1.00808	0.028103	0.774715
1	5478350	Affx-11628808	T	C	C	0.0166157	0.0165678	0.997203	0.0395214	0.943505
1	5480747	Affx-11631185	C	A	A	0.168484	0.170005	0.993783	0.0135593	0.645546
1	5480931	Affx-11631457	C	T	T	0.0670447	0.0672867	1.00437	0.0203252	0.830184
1	5481145	Affx-11631707	A	C	C	0.457774	0.456585	1.00363	0.0101841	0.722263
1	5484317	Affx-65577669	A	G	G	0.0271866	0.0267467	1.05368	0.0313101	0.094901
1	5487978	Affx-11640257	T	C	C	0.116436	0.115969	0.997265	0.0158364	0.862698
1	5490429	Affx-11642939	G	T	T	0.426138	0.428482	0.994815	0.010235	0.611489
1	5490502	Affx-65577736	G	A	A	0.0381233	0.0380694	0.982593	0.0264658	0.506993
1	5493410	Affx-11646157	C	T	T	0.114795	0.114617	0.99149	0.0159487	0.592068
1	5495624	Affx-11648818	C	T	T	0.434934	0.433473	1.00371	0.01024	0.717744
1	5502309	Affx-11657585	G	A	A	0.440771	0.442416	0.999979	0.0102031	0.998391
1	5503527	Affx-11659188	A	G	G	0.0102217	0.00982496	1.02143	0.0504211	0.674141
1	5504834	Affx-11661098	C	A	A	0.0257016	0.0251753	1.04131	0.0322051	0.208744
1	5513623	Affx-11672237	C	T	T	0.0137086	0.013269	1.00069	0.0439503	0.987533
1	5515850	Affx-11675128	T	C	C	0.0478482	0.0475411	1.00002	0.0237191	0.999483
1	5516992	Affx-11676528	T	C	C	0.0145332	0.0140793	1.02398	0.0421758	0.574205
1	5518595	Affx-11678344	T	C	C	0.195606	0.195499	1.00449	0.01277	0.725608
1	5523954	Affx-11685368	G	A	A	0.0823951	0.0824232	0.974978	0.0184566	0.169761
1	5543790	Affx-11713779	A	G	G	0.392842	0.390612	1.01411	0.0103849	0.177253
1	5547928	Affx-11720776	T	C	C	0.0797727	0.0804428	0.989227	0.0187116	0.562687
1	5554174	Affx-35304261	G	T	T	0.0211019	0.0210711	1.04015	0.0352283	0.263828
1	5563488	Affx-11741254	C	T	T	0.126	0.124721	1.01912	0.0153217	0.216484
1	5564094	Affx-11742092	G	A	A	0.0374561	0.038282	0.971415	0.026654	0.276564
1	5566034	Affx-11744320	C	T	T	0.225692	0.227676	0.991677	0.0120879	0.489302
1	5567852	Affx-11746403	C	A	A	0.447805	0.451062	0.989213	0.0102042	0.287853
1	5571302	Affx-11751182	T	A	A	0.490826	0.491577	0.997675	0.0101291	0.81825
1	5571485	Affx-11751435	A	T	T	0.368047	0.364683	1.01778	0.0104798	0.0926712
1	5572013	Affx-78765593	-	A	A	0.0536534	0.0532736	1.03538	0.0225543	0.123159
1	5574791	Affx-11756515	T	C	C	0.46836	0.469778	1.00345	0.0101828	0.735028
1	5575664	Affx-11757733	T	C	C	0.454409	0.456254	1.00375	0.0102116	0.713689
1	5578691	Affx-11762105	C	G	G	0.328348	0.330205	0.995084	0.0107678	0.647175
1	5579124	Affx-11762642	A	G	G	0.417437	0.418415	0.993281	0.0102655	0.511355
1	5580386	Affx-11764423	G	A	A	0.355644	0.355054	0.99853	0.0105724	0.889321
1	5581725	Affx-11766663	T	C	C	0.462244	0.463096	1.00077	0.0101532	0.939592
1	5582787	Affx-11768219	G	A	A	0.0279393	0.0274325	0.996434	0.0309488	0.908097
1	5583698	Affx-11769549	T	C	C	0.276567	0.276965	0.999439	0.0113061	0.960425
1	5584198	Affx-11770299	G	A	A	0.0565695	0.0564593	0.986887	0.0220639	0.549677
1	5585479	Affx-11771814	G	A	A	0.0134728	0.0140507	0.992753	0.0440205	0.868767
1	5585850	Affx-11772233	A	C	C	0.341137	0.343825	0.981541	0.0107018	0.081684
1	5598044	Affx-11788489	A	G	G	0.0317761	0.0308862	1.01288	0.0290833	0.660011
1	5598194	Affx-65578723	T	C	C	0.0174022	0.0175199	1.00753	0.0386485	0.846184
1	5600949	Affx-11792824	T	A	A	0.322865	0.324028	0.991741	0.0108012	0.442578
1	5605453	Affx-11798778	A	G	G	0.455688	0.452565	1.02756	0.0101951	0.00766436
1	5611671	Affx-11807337	G	A	A	0.0203396	0.0203683	0.986362	0.0356509	0.70011
1	5613467	Affx-11809803	T	C	C	0.0136585	0.0135795	0.980323	0.0435228	0.647944
1	5618723	Affx-11816243	G	A	A	0.322505	0.32166	1.00696	0.0108234	0.521879
1	5619381	Affx-11817125	A	G	G	0.137413	0.139585	0.964767	0.0147031	0.0147067
1	5619748	Affx-11817618	G	A	A	0.0845801	0.0860105	0.95332	0.0181582	0.00847111
1	5620512	Affx-11818627	A	G	G	0.0895127	0.0901712	0.993535	0.0177275	0.714478
1	5623701	Affx-11822758	T	C	C	0.268809	0.267534	1.00874	0.0114665	0.447983
1	5624051	Affx-11823265	G	A	A	0.0719563	0.0727034	0.980535	0.019535	0.314309
1	5624678	Affx-11824129	C	G	G	0.285801	0.283365	1.021	0.0112327	0.0643375
1	5624806	Affx-11824309	C	A	A	0.0671196	0.0667543	1.00804	0.0204335	0.695295
1	5629642	Affx-11831466	G	A	A	0.0644921	0.063733	1.01705	0.0206877	0.413781
1	5635420	Affx-11838245	A	G	G	0.372974	0.374178	0.995673	0.0105897	0.682178
1	5637409	Affx-76154615	T	-	-	0.0683787	0.0679055	1.00727	0.0201772	0.719724
1	5638976	Affx-11842938	T	-	-	0.40118	0.397945	1.01989	0.0103205	0.0563913
1	5639415	Affx-11843461	C	A	A	0.157374	0.159499	0.971832	0.0138848	0.0396065
1	5643492	Affx-11847920	G	A	A	0.401007	0.398198	1.01761	0.010306	0.0903263
1	5646305	Affx-11850989	G	A	A	0.361885	0.362675	0.997915	0.0105272	0.842864
1	5647455	Affx-11852502	G	A	A	0.348979	0.349694	0.997625	0.0106111	0.822688
1	5647756	Affx-11853177	T	C	C	0.483203	0.484227	0.995219	0.0101278	0.636065
1	5649009	Affx-11854601	C	T	T	0.0668871	0.0661841	1.00343	0.0203431	0.866316
1	5649168	Affx-11854708	C	A	A	0.479679	0.479599	1.00489	0.0101338	0.62998
1	5649773	Affx-11855236	G	A	A	0.294588	0.293895	0.99946	0.0111243	0.961243
1	5652642	Affx-11858603	G	A	A	0.0215539	0.0227498	0.954791	0.0344513	0.179318
1	5652771	Affx-11858746	G	A	A	0.141012	0.142976	0.98594	0.0145014	0.328858
1	5653485	Affx-11859675	C	A	A	0.480322	0.480053	1.00006	0.0101478	0.995158
1	5660038	Affx-11867250	T	C	C	0.0285039	0.0294238	0.946968	0.0300771	0.0700346
1	5660312	Affx-11867641	G	A	A	0.0236511	0.0242044	0.96626	0.03318	0.300929
1	5661129	Affx-11868692	A	G	G	0.140756	0.139086	1.02514	0.0145754	0.0884653
1	5662345	Affx-11870217	A	G	G	0.478053	0.474851	1.01745	0.010146	0.0881143
1	5664446	Affx-11873041	G	A	A	0.0307003	0.0318786	0.973275	0.029218	0.353871
1	5664880	Affx-11873775	C	T	T	0.343399	0.340562	1.01219	0.0107169	0.25815
1	5670649	Affx-65579330	G	A	A	0.142517	0.138882	1.04	0.0145331	0.00696719
1	5676342	Affx-11888470	G	A	A	0.023714	0.0233444	1.03974	0.0333965	0.243249
1	5676622	Affx-11888718	A	G	G	0.0503008	0.0499348	1.00685	0.0231314	0.768048
1	5677636	Affx-11890143	A	C	C	0.106235	0.107288	1.00021	0.0164387	0.989911
1	5677849	Affx-11890504	A	G	G	0.0245051	0.0253872	0.987317	0.0325378	0.694848
1	5681851	Affx-65579398	C	G	G	0.0259362	0.0266112	0.977352	0.031869	0.472238
1	5683239	Affx-65579413	C	T	T	0.0158513	0.0157171	1.02784	0.0407841	0.500826
1	5684903	Affx-11899489	A	C	C	0.101096	0.103202	0.992729	0.0167759	0.663579
1	5685279	Affx-11900061	A	G	G	0.431569	0.43059	0.992103	0.010234	0.43849
1	5687098	Affx-11902357	G	A	A	0.281657	0.279431	1.01606	0.0112652	0.157223
1	5689953	Affx-11905391	A	G	G	0.341072	0.344395	0.991252	0.0106759	0.410476
1	5690065	Affx-11905476	T	C	C	0.381199	0.384089	0.995557	0.010441	0.669741
1	5690960	Affx-11906402	C	T	T	0.145404	0.143175	1.01687	0.0143962	0.245289
1	5691984	Affx-11907760	G	A	A	0.0945852	0.0962612	0.9979	0.0173089	0.903337
1	5694059	Affx-11909853	A	G	G	0.414116	0.417006	0.99395	0.0103103	0.556176
1	5704819	Affx-11923433	A	G	G	0.351909	0.351117	0.993935	0.0106399	0.567491
1	5711082	Affx-11929943	C	G	G	0.473247	0.472764	1.01486	0.0101826	0.147411
1	5713094	Affx-11932656	T	A	A	0.0162842	0.0168028	0.995277	0.0396819	0.905028
1	5714260	Affx-11934458	G	T	T	0.0178667	0.0180474	0.96895	0.0381399	0.40823
1	5717397	Affx-11938438	T	C	C	0.265894	0.265993	0.995895	0.0114726	0.719962
1	5717860	Affx-11938960	G	A	A	0.204439	0.204022	0.999383	0.0125743	0.960853
1	5721916	Affx-65579735	T	G	G	0.0329777	0.0320952	1.05656	0.0286568	0.0548606
1	5722667	Affx-11943864	G	A	A	0.145799	0.146018	0.991262	0.0143678	0.541313
1	5724373	Affx-11945691	C	T	T	0.35392	0.354246	1.01183	0.0106011	0.267362
1	5724385	Affx-11945700	G	A	A	0.173391	0.172543	1.00502	0.0134055	0.708868
1	5725075	Affx-11946649	C	T	T	0.0791183	0.080056	0.98605	0.0187293	0.453199
1	5725512	Affx-11947149	C	T	T	0.0313914	0.0312368	0.99606	0.0290173	0.891785
1	5726591	Affx-11948320	G	A	A	0.180186	0.178746	1.01286	0.0132023	0.33319
1	5728730	Affx-11950558	T	C	C	0.0313816	0.0308346	1.02012	0.0291038	0.493652
1	5733695	Affx-11955709	G	A	A	0.0293937	0.0289308	1.01736	0.0300024	0.566138
1	5734394	Affx-11956403	G	A	A	0.124036	0.122256	1.02154	0.0154115	0.166745
1	5735321	Affx-11957375	G	A	A	0.0125823	0.0128115	0.96648	0.0450447	0.449107
1	5740428	Affx-77776890	G	-	-	0.171199	0.170118	1.01191	0.0134824	0.379675
1	5742316	Affx-11965653	C	T	T	0.163857	0.162057	1.01357	0.0137155	0.325598
1	5745451	Affx-11968631	G	A	A	0.0270356	0.0266822	1.00224	0.0313805	0.943197
1	5749263	Affx-11972675	C	T	T	0.0251697	0.0252302	0.977185	0.0323977	0.476228
1	5750444	Affx-65579963	G	C	C	0.0272065	0.0262958	1.03205	0.0313621	0.314526
1	5753428	Affx-11977164	C	T	T	0.0134555	0.013685	0.978425	0.0433966	0.615246
1	5754094	Affx-11977682	A	G	G	0.111728	0.111323	0.99913	0.0160823	0.956821
1	5756899	Affx-11980486	G	A	A	0.12505	0.1249	1.00086	0.0153078	0.955232
1	5771541	Affx-11996520	G	A	A	0.256474	0.256235	0.988792	0.0116096	0.331627
1	5776701	Affx-65580160	C	T	T	0.0277502	0.025346	1.10193	0.0316248	0.00214609
1	5777341	Affx-12003724	A	G	G	0.0131139	0.0133453	0.953769	0.0444063	0.286457
1	5777375	Affx-12003782	C	T	T	0.288289	0.288303	0.988143	0.0112027	0.286976
1	5786347	Affx-12015713	T	C	C	0.040023	0.0411663	0.959738	0.0257153	0.110032
1	5786394	Affx-76256743	GTGGTGTTTGCACCT	-	-	0.0160999	0.0166968	0.940667	0.0398409	0.124718
1	5792890	Affx-12024854	C	A	A	0.028633	0.0296831	0.948404	0.030103	0.0784463
1	5795357	Affx-12028392	A	G	G	0.353533	0.355167	0.980052	0.0105964	0.0572319
1	5797901	Affx-12032182	C	T	T	0.234097	0.23406	1.01965	0.0119427	0.103214
1	5801941	Affx-12037621	C	T	T	0.0715178	0.0725095	0.985754	0.0196111	0.464385
1	5803040	Affx-12038971	T	C	C	0.0213324	0.0219167	0.965262	0.0349141	0.311234
1	5810255	Affx-65580473	G	A	A	0.0199082	0.0209112	0.960674	0.0358714	0.263373
1	5816189	Affx-12055671	T	G	G	0.11804	0.12148	0.968559	0.0156405	0.0410976
1	5819564	Affx-12059919	G	A	A	0.0189116	0.0190007	0.959771	0.0369036	0.265862
1	5825922	Affx-65580595	C	T	T	0.0322382	0.0315331	1.02223	0.0288566	0.446184
1	5826500	Affx-12067547	G	A	A	0.0221861	0.0225449	0.99099	0.0343126	0.791961
1	5827612	Affx-12069061	G	A	A	0.0171263	0.017534	0.986139	0.0388283	0.719237
1	5827706	Affx-35304700	G	A	A	0.0107736	0.0114435	0.901009	0.048357	0.0311114
1	5828460	Affx-12070091	A	G	G	0.0906239	0.0933187	0.970785	0.0175537	0.0911999
1	5832639	Affx-12074356	C	T	T	0.0438506	0.0445504	0.986849	0.0246977	0.591937
1	5833142	Affx-35304718	C	T	T	0.0429811	0.0440272	0.977271	0.0248799	0.355443
1	5836872	Affx-12078581	G	A	A	0.0218708	0.0218239	1.00313	0.0347292	0.928292
1	5837044	Affx-12078751	G	A	A	0.099557	0.100672	0.98271	0.0167693	0.298315
1	5842367	Affx-12084903	G	A	A	0.294486	0.295578	0.994109	0.011109	0.594829
1	5843173	Affx-12085583	T	C	C	0.112034	0.114134	0.989154	0.015986	0.49514
1	5846583	Affx-12089888	C	T	T	0.130894	0.132463	0.990752	0.0149781	0.535063
1	5849285	Affx-12092821	G	A	A	0.0529844	0.0527571	1.00051	0.0226943	0.982148
1	5849910	Affx-76173588	TTC	-	-	0.0402188	0.0400751	0.979026	0.02578	0.410947
1	5849990	Affx-12093876	T	C	C	0.0117724	0.0113463	1.053	0.0473434	0.275358
1	5850266	Affx-79093788	-	A	A	0.195258	0.197122	0.992021	0.012789	0.53104
1	5850940	Affx-12095146	G	A	A	0.0907701	0.0891625	1.03489	0.0177251	0.0530278
1	5851348	Affx-12095716	C	T	T	0.0151575	0.0154064	0.989785	0.0411492	0.802964
1	5851528	Affx-12095927	A	C	C	0.0556582	0.0558443	0.982684	0.0220403	0.428045
1	5853561	Affx-12098785	C	T	T	0.101648	0.101874	0.999196	0.016746	0.961713
1	5855773	Affx-12101765	G	A	A	0.0866284	0.0838382	1.01957	0.0181254	0.285068
1	5858753	Affx-78586323	T	-	-	0.28224	0.278586	1.01479	0.0113001	0.193824
1	5871105	Affx-12123528	G	T	T	0.0205518	0.0192543	1.09697	0.036251	0.0106804
1	5872457	Affx-12125446	C	T	T	0.177133	0.176128	1.00427	0.0133079	0.748974
1	5873470	Affx-12126813	A	G	G	0.0209749	0.0206929	0.997502	0.0354779	0.943799
1	5874430	Affx-12128097	A	G	G	0.277366	0.273748	1.01254	0.0113452	0.271898
1	5875162	Affx-12129090	T	C	C	0.26194	0.258216	1.01296	0.0115474	0.26479
1	5881487	Affx-12137594	C	A	A	0.0627293	0.0632523	0.963212	0.0208377	0.0720546
1	5888886	Affx-12146811	C	T	T	0.0760064	0.0730241	1.0249	0.0192724	0.201885
1	5895781	Affx-12156581	A	G	G	0.0813674	0.0784827	1.01717	0.0186821	0.36209
1	5896849	Affx-12158077	C	A	A	0.213481	0.21359	1.00347	0.0124085	0.780008
1	5900443	Affx-12163113	G	A	A	0.222359	0.219361	1.00814	0.0122258	0.507471
1	5912711	Affx-12181015	A	G	G	0.0138561	0.012931	1.10205	0.044007	0.0272335
1	5912754	Affx-65581362	C	G	G	0.0220514	0.0219066	0.989233	0.0345523	0.754047
1	5912917	Affx-65581365	T	C	C	0.0623808	0.0644377	0.982641	0.0208396	0.400747
1	5919518	Affx-35304855	A	G	G	0.0644335	0.0639394	1.01006	0.0206961	0.628754
1	5923402	Affx-12195843	A	C	C	0.0755374	0.0726228	1.02343	0.0193154	0.230438
1	5927079	Affx-12201040	C	T	T	0.0299462	0.0300927	0.999031	0.0296285	0.973909
1	5932771	Affx-12209408	C	T	T	0.0178291	0.0178942	0.961516	0.0383003	0.305531
1	5933799	Affx-12211126	C	T	T	0.0755028	0.0726748	1.02149	0.0193285	0.271274
1	5947386	Affx-12231204	T	C	C	0.246007	0.245309	1.00123	0.0117926	0.917089
1	5948365	Affx-65581721	C	G	G	0.0368262	0.0368127	0.994793	0.0268804	0.845999
1	5960932	Affx-12248758	C	T	T	0.0569663	0.0560639	1.0019	0.0218866	0.930806
1	5965780	Affx-12255349	G	A	A	0.0407955	0.0403002	1.02239	0.0257485	0.389708
1	5967192	Affx-12256842	G	A	A	0.226513	0.224423	0.994911	0.0121543	0.674643
1	5972260	Affx-12263495	G	A	A	0.0770766	0.074347	1.02087	0.0191395	0.280536
1	5976678	Affx-65581950	A	G	G	0.0256433	0.0254859	0.987733	0.0321142	0.70072
1	5977364	Affx-65581955	G	A	A	0.019422	0.0186088	1.06092	0.0371991	0.111892
1	5978177	Affx-65581962	G	C	C	0.0161156	0.0162941	1.03251	0.0404616	0.429166
1	5980336	Affx-12275004	C	G	G	0.0212575	0.0208637	0.991234	0.0352817	0.802936
1	5989569	Affx-12288802	-	G	G	0.235909	0.233988	0.995474	0.0119817	0.704962
1	5994206	Affx-12295194	A	C	C	0.463815	0.462468	0.996468	0.0101831	0.728234
1	6010810	Affx-12319931	T	C	C	0.402264	0.402816	0.993518	0.0103515	0.52983
1	6015003	Affx-65582273	C	T	T	0.0147205	0.0152774	1.01687	0.0419167	0.689831
1	6015468	Affx-12326981	C	T	T	0.0511816	0.0522728	0.97256	0.0230261	0.226907
1	6015789	Affx-65582280	C	T	T	0.0178465	0.0183413	0.974868	0.0381903	0.505099
1	6020500	Affx-65582328	C	T	T	0.0566501	0.0563889	1.01858	0.0220092	0.402833
1	6022357	Affx-12330476	C	T	T	0.0479447	0.0471275	1.00574	0.0237168	0.809211
1	6033869	Affx-12331789	A	G	G	0.316345	0.316934	0.997901	0.0108971	0.847074
1	6034588	Affx-65582438	C	A	A	0.0292808	0.0286969	0.99911	0.0301725	0.976452
1	6039541	Affx-12332516	C	T	T	0.0438831	0.0435231	1.0337	0.0250463	0.18569
1	6039912	Affx-79229763	G	-	-	0.0436829	0.0451698	0.93379	0.0246298	0.00541363
1	6041047	Affx-12332698	G	A	A	0.0171999	0.0175381	0.975795	0.0386715	0.526329
1	6042182	Affx-12332867	A	G	G	0.325223	0.32659	0.989982	0.0108312	0.352586
1	6042732	Affx-65582506	C	T	T	0.0279805	0.0275799	1.02138	0.0307055	0.49084
1	6043240	Affx-12333008	G	A	A	0.0622843	0.0624202	0.999732	0.0209578	0.989811
1	6043858	Affx-12333060	T	C	C	0.456986	0.459763	0.987415	0.0101804	0.213489
1	6043942	Affx-12333068	C	T	T	0.20785	0.207749	1.00134	0.0124811	0.914463
1	6044004	Affx-12333077	C	T	T	0.0385373	0.0393971	0.957899	0.0261371	0.0998331
1	6045987	Affx-65582526	G	A	A	0.0159529	0.0160717	0.956484	0.0404844	0.27178
1	6048317	Affx-12333626	C	A	A	0.0579348	0.0591807	0.981099	0.0216865	0.378914
1	6050909	Affx-12333892	T	C	C	0.0276023	0.0277174	0.954986	0.0309199	0.13633
1	6052726	Affx-12334111	T	G	G	0.39599	0.400394	0.978753	0.010375	0.0384569
1	6052953	Affx-12334127	G	A	A	0.0172462	0.0179211	0.95224	0.0385186	0.203904
1	6059634	Affx-77172947	-	GG	GG	0.370054	0.374235	0.978856	0.0105058	0.0419306
1	6065024	Affx-12335543	G	T	T	0.322485	0.328631	0.969541	0.0108476	0.00435135
1	6070635	Affx-12336207	C	A	A	0.0445576	0.0453928	0.974173	0.024494	0.28539
1	6075147	Affx-12336704	C	A	A	0.327546	0.333783	0.968731	0.0108368	0.00337257
1	6078302	Affx-76656992	CA	-	-	0.0176266	0.0182666	0.982124	0.0381913	0.636705
1	6078496	Affx-12337020	C	A	A	0.125844	0.126618	0.994204	0.01529	0.703828
1	6080626	Affx-12337314	T	C	C	0.291529	0.289564	1.0134	0.011165	0.233307
1	6081265	Affx-12337379	G	A	A	0.310584	0.309555	1.00538	0.0109619	0.624225
1	6084854	Affx-12337857	G	A	A	0.362541	0.361494	0.99839	0.0105414	0.878531
1	6085405	Affx-12337930	G	T	T	0.0139338	0.0145081	0.969623	0.0424858	0.467787
1	6085593	Affx-12337947	G	A	A	0.019183	0.0188855	1.0464	0.0371063	0.221586
1	6085821	Affx-12337971	T	C	C	0.104189	0.103583	1.01102	0.0166227	0.509554
1	6089062	Affx-12338376	G	A	A	0.194677	0.194859	1.0021	0.0128125	0.86975
1	6093465	Affx-12338879	G	A	A	0.404274	0.404689	1.00017	0.010348	0.98653
1	6094341	Affx-12338957	G	A	A	0.0253583	0.0252584	1.03928	0.0322081	0.231556
1	6098502	Affx-12339426	A	G	G	0.411717	0.411741	1.00462	0.0103184	0.654937
1	6102523	Affx-12339938	A	G	G	0.353246	0.353108	0.987362	0.0106159	0.230877
1	6103524	Affx-12340067	C	T	T	0.19318	0.194168	1.00153	0.0128379	0.905091
1	6103865	Affx-12340091	T	C	C	0.23999	0.239965	1.01342	0.011893	0.262304
1	6104136	Affx-12340124	G	A	A	0.0126237	0.0132429	0.961771	0.045148	0.387945
1	6105359	Affx-12340270	C	T	T	0.369761	0.368504	0.993006	0.010507	0.504156
1	6112490	Affx-65583050	C	T	T	0.0219821	0.0220496	0.997234	0.0344093	0.935833
1	6114729	Affx-65583070	G	A	A	0.0137502	0.0144131	0.956352	0.0430086	0.299423
1	6115429	Affx-12341518	A	G	G	0.453992	0.452258	1.01318	0.0101977	0.199099
1	6116124	Affx-12341608	G	A	A	0.37455	0.373595	0.992106	0.0104833	0.44963
1	6130255	Affx-12362239	C	T	T	0.332545	0.332057	0.988438	0.0107763	0.280502
1	6130765	Affx-12363114	C	T	T	0.0156665	0.0157787	0.979852	0.0404105	0.614486
1	6133244	Affx-12368064	G	A	A	0.366689	0.367555	0.999652	0.0105235	0.973621
1	6145289	Affx-12390142	C	T	T	0.406395	0.407107	0.985559	0.0103135	0.15842
1	6147157	Affx-12393334	C	T	T	0.349787	0.348376	1.00985	0.0106311	0.356733
1	6154987	Affx-12405509	A	G	G	0.245089	0.2462	1.01341	0.0118101	0.259247
1	6155635	Affx-12406746	G	A	A	0.0150121	0.0151721	0.994037	0.0412404	0.884696
1	6157799	Affx-12410342	A	G	G	0.24983	0.251394	1.00676	0.0116553	0.563233
1	6157808	Affx-65583440	C	G	G	0.0179838	0.0188302	0.975126	0.0377843	0.504997
1	6160902	Affx-12414460	G	A	A	0.0407839	0.0415042	0.99289	0.02553	0.779872
1	6161732	Affx-65583486	C	T	T	0.0229204	0.0237921	0.977807	0.0335377	0.503382
1	6162015	Affx-12415613	G	A	A	0.29035	0.290217	1.00346	0.0111968	0.757784
1	6162441	Affx-12416118	C	A	A	0.474028	0.472291	1.00726	0.0101592	0.476351
1	6174373	Affx-12431988	C	T	T	0.0209884	0.021208	1.04267	0.0352939	0.236435
1	6177142	Affx-12436420	C	T	T	0.157119	0.155873	1.00451	0.014018	0.748462
1	6177337	Affx-65583609	C	T	T	0.0154973	0.0150608	1.01935	0.041126	0.641162
1	6183655	Affx-12448076	A	G	G	0.180447	0.179135	1.0092	0.0132328	0.488822
1	6185478	Affx-12450601	A	G	G	0.0330474	0.0325357	0.992241	0.0284433	0.78419
1	6197796	Affx-12469657	A	G	G	0.322423	0.320395	1.01274	0.0108476	0.243109
1	6198087	Affx-12470173	C	T	T	0.250486	0.252992	0.993106	0.0116783	0.5536
1	6198491	Affx-65583775	A	C	C	0.0168066	0.0161966	1.00186	0.039637	0.962695
1	6198850	Affx-12471275	A	T	T	0.0374115	0.0374099	0.986011	0.0265685	0.595934
1	6198983	Affx-12471437	G	A	A	0.0973287	0.0960042	1.01617	0.017222	0.351711
1	6199070	Affx-12471564	A	G	G	0.261996	0.264153	0.997089	0.0115143	0.800151
1	6209280	Affx-12487543	A	G	G	0.0616516	0.0607052	1.0234	0.0211117	0.273321
1	6212077	Affx-12492110	A	G	G	0.22613	0.228657	1.00033	0.0121572	0.978519
1	6219310	Affx-12502566	G	C	C	0.164086	0.167421	0.992635	0.0136085	0.586974
1	6221607	Affx-12506073	A	C	C	0.0678752	0.0676471	1.00945	0.0201429	0.640649
1	6223002	Affx-12508257	C	A	A	0.0447884	0.0449322	1.02004	0.0244551	0.417188
1	6232067	Affx-65584010	G	A	A	0.0177394	0.0180623	0.992614	0.0382165	0.846184
1	6235509	Affx-35305213	T	G	G	0.0215545	0.0221777	1.00906	0.0347309	0.795017
1	6236178	Affx-12527226	G	T	T	0.359784	0.358743	1.0126	0.0105661	0.235837
1	6239010	Affx-78163257	CTC	-	-	0.0461838	0.0454144	1.02262	0.0242766	0.356764
1	6243706	Affx-12536017	G	T	T	0.0204039	0.0207846	1.00799	0.0357358	0.823776
1	6247195	Affx-12540827	C	T	T	0.211872	0.214095	0.998024	0.0123542	0.8728
1	6254762	Affx-12551183	C	T	T	0.413847	0.41288	0.995149	0.0102899	0.636524
1	6257996	Affx-12556416	T	C	C	0.0130954	0.0127613	0.992893	0.0448206	0.873573
1	6258657	Affx-12557307	A	G	G	0.424068	0.423425	0.997521	0.0102696	0.809014
1	6259946	Affx-12559163	G	T	T	0.014385	0.0140826	1.04035	0.0426772	0.354031
1	6268416	Affx-12571632	G	T	T	0.029128	0.0287932	1.02483	0.0303935	0.419648
1	6276856	Affx-12584168	A	G	G	0.0253142	0.0260163	0.990342	0.0322577	0.763514
1	6278441	Affx-12586363	G	A	A	0.0151275	0.014998	1.01432	0.0415019	0.731865
1	6281084	Affx-65584319	C	G	G	0.0159864	0.0163386	1.00016	0.0403928	0.996754
1	6298447	Affx-12614347	T	C	C	0.0103832	0.010626	0.95955	0.0497772	0.40681
1	6300264	Affx-12616998	A	G	G	0.0303093	0.030075	1.0297	0.0296871	0.324203
1	6302086	Affx-12619164	C	T	T	0.113719	0.115755	0.983633	0.0159592	0.301114
1	6323819	Affx-65584630	C	T	T	0.0534649	0.0520975	1.0362	0.0226941	0.1171
1	6324912	Affx-12646964	G	A	A	0.0115325	0.0119635	0.956217	0.0470952	0.341786
1	6325892	Affx-65584647	G	T	T	0.0271818	0.0265606	1.02376	0.0313834	0.45424
1	6330386	Affx-12652809	T	C	C	0.0103102	0.0106124	0.957816	0.0498657	0.387419
1	6332364	Affx-12655242	C	T	T	0.0461161	0.0471087	0.983245	0.0241881	0.484812
1	6337510	Affx-12662779	T	C	C	0.0696333	0.068379	1.02754	0.0199429	0.17317
1	6346548	Affx-35305347	C	T	T	0.0134561	0.0135998	0.966232	0.0439399	0.434349
1	6346799	Affx-12683315	G	A	A	0.0108678	0.0111987	0.979479	0.0488668	0.671341
1	6350964	Affx-12691906	G	A	A	0.113354	0.115062	0.986916	0.015988	0.410082
1	6351979	Affx-12694895	G	A	A	0.0231574	0.0238836	0.964746	0.0334939	0.283922
1	6361519	Affx-12717665	C	A	A	0.107638	0.109435	0.984666	0.0163586	0.344863
1	6367918	Affx-65585002	T	C	C	0.0341369	0.0353517	0.994501	0.0277513	0.842489
1	6387399	Affx-12734858	G	A	A	0.0126096	0.0127147	0.990024	0.0451613	0.824309
1	6405654	Affx-12739141	T	G	G	0.0203841	0.0203325	1.01625	0.0358111	0.652693
1	6415626	Affx-12742333	C	T	T	0.155857	0.156483	0.997284	0.0140153	0.846107
1	6421782	Affx-12744108	G	A	A	0.412092	0.410838	1.00232	0.0102982	0.822238
1	6429304	Affx-12746050	C	T	T	0.148142	0.149244	0.990943	0.0142819	0.524103
1	6437506	Affx-12748097	T	C	C	0.0301516	0.0300308	1.00042	0.0295401	0.988658
1	6449498	Affx-12750957	T	C	C	0.0117203	0.0119937	0.973961	0.0468724	0.573509
1	6475089	Affx-12784819	A	G	G	0.058743	0.0556589	1.05893	0.0217977	0.00861569
1	6482270	Affx-12791874	T	C	C	0.287721	0.290903	0.97706	0.0111711	0.0377594
1	6486724	Affx-12796679	G	A	A	0.268005	0.270043	0.986568	0.0114193	0.236337
1	6490445	Affx-12801096	C	T	T	0.251141	0.251945	0.989469	0.0116734	0.364437
1	6492670	Affx-65585913	G	A	A	0.0153871	0.01475	1.04822	0.0415372	0.256858
1	6492964	Affx-78747869	-	T	T	0.287262	0.288354	0.989899	0.0111832	0.363976
1	6492979	Affx-12804464	G	C	C	0.0176969	0.0185009	0.944614	0.0379893	0.133646
1	6496949	Affx-12809831	A	C	C	0.29577	0.296549	0.992512	0.0110983	0.498253
1	6499744	Affx-12813326	C	T	T	0.240493	0.241543	0.988663	0.0118721	0.33688
1	6500433	Affx-12814265	C	T	T	0.0151293	0.0154972	0.999231	0.0412597	0.98512
1	6500662	Affx-12814578	C	A	A	0.0215116	0.0217548	0.982833	0.0349537	0.620311
1	6500979	Affx-12814994	C	T	T	0.1039	0.102808	0.997297	0.0166308	0.870713
1	6503007	Affx-12817452	G	A	A	0.0285178	0.0285895	1.00339	0.0303856	0.911256
1	6508614	Affx-12825180	G	A	A	0.0250243	0.0249651	1.00194	0.0323498	0.952109
1	6512211	Affx-12829691	G	C	C	0.403291	0.401396	1.00722	0.0103229	0.485838
1	6525343	Affx-12848677	A	G	G	0.0384829	0.0378721	1.02195	0.0265292	0.413105
1	6526842	Affx-65586144	C	T	T	0.0306747	0.0296223	1.03573	0.0296089	0.235799
1	6531523	Affx-12857477	A	G	G	0.0231741	0.0229872	1.00547	0.0335588	0.870786
1	6532570	Affx-12859185	A	G	G	0.0692237	0.0676133	1.03483	0.0200398	0.0875155
1	6532740	Affx-12859452	T	C	C	0.0214883	0.0222814	0.9778	0.0347175	0.517866
1	6535975	Affx-12863794	G	A	A	0.0221344	0.0223148	0.997294	0.0345013	0.937402
1	6549504	Affx-78013109	AT	-	-	0.194088	0.193426	1.0064	0.0128226	0.619048
1	6549732	Affx-12883326	-	T	T	0.172561	0.171974	1.00325	0.0134618	0.809627
1	6557410	Affx-12895017	C	T	T	0.0220391	0.0219405	1.00239	0.0346195	0.945028
1	6562807	Affx-12904000	A	G	G	0.0287153	0.0288919	0.992029	0.0303471	0.791996
1	6567193	Affx-12909891	C	T	T	0.0388083	0.0377788	1.02863	0.0264766	0.286413
1	6567195	Affx-12909894	C	T	T	0.260857	0.262883	0.996919	0.0115181	0.788767
1	6568959	Affx-76204180	-	G	G	0.201781	0.201489	1.00596	0.0126158	0.637445
1	6569075	Affx-65586514	C	T	T	0.0284948	0.0272914	1.07212	0.0308508	0.0239951
1	6569214	Affx-12912819	G	A	A	0.271161	0.272645	0.995135	0.0113533	0.667499
1	6571371	Affx-12916119	T	C	C	0.211515	0.210785	1.00234	0.0123987	0.850402
1	6572965	Affx-65586545	T	C	C	0.0385623	0.0374034	1.02063	0.0265862	0.442459
1	6575246	Affx-12922013	G	A	A	0.307026	0.307656	0.995146	0.0109846	0.657801
1	6576325	Affx-12923618	C	T	T	0.0308669	0.0307376	1.01091	0.0292495	0.710641
1	6576602	Affx-35305579	T	C	C	0.038878	0.0375893	1.02668	0.026535	0.321088
1	6578496	Affx-35305581	C	T	T	0.0144984	0.0146398	0.999287	0.0421126	0.98649
1	6580056	Affx-12929224	A	G	G	0.363519	0.364363	0.994011	0.0105391	0.568672
1	6587642	Affx-65586679	G	A	A	0.0335061	0.0327122	1.01471	0.0284091	0.607266
1	6589543	Affx-12942946	G	A	A	0.0908423	0.0919583	0.994486	0.0175864	0.753193
1	6591033	Affx-12945491	G	A	A	0.390327	0.390332	1.00021	0.0103889	0.983944
1	6599445	Affx-12958065	G	A	A	0.407795	0.405757	1.01765	0.0103442	0.0907045
1	6616481	Affx-12982326	C	T	T	0.0293056	0.0288843	0.968854	0.0302117	0.294951
1	6619788	Affx-12986766	C	T	T	0.153304	0.154626	0.974803	0.0139759	0.067851
1	6620517	Affx-65586965	G	T	T	0.0273796	0.026057	1.03025	0.0314366	0.343158
1	6623180	Affx-12991362	G	A	A	0.414073	0.412074	1.01745	0.0103194	0.093743
1	6630052	Affx-35305630	A	G	G	0.029999	0.0303525	0.999341	0.0295881	0.982215
1	6639214	Affx-79216866	GTT	-	-	0.188978	0.190246	0.975671	0.0128872	0.0559827
1	6639267	Affx-13014465	C	T	T	0.0360887	0.0363454	0.978856	0.0270449	0.429411
1	6653054	Affx-13033522	C	T	T	0.181453	0.182901	0.974244	0.0130827	0.0460998
1	6665948	Affx-13052162	G	A	A	0.0153305	0.0156004	0.984385	0.0410303	0.701287
1	6675204	Affx-13062735	A	C	C	0.414845	0.41291	1.01693	0.0103218	0.103929
1	6702635	Affx-13097669	A	G	G	0.0306531	0.0293798	1.05619	0.0296777	0.0654683
1	6717108	Affx-13121081	G	A	A	0.446257	0.445689	1.0119	0.0102011	0.246349
1	6730924	Affx-13139580	C	G	G	0.035547	0.0362149	0.988343	0.0272748	0.667267
1	6735170	Affx-13145845	C	T	T	0.103989	0.104441	0.974405	0.0165421	0.117024
1	6735964	Affx-13147094	C	A	A	0.0365421	0.0367431	0.999642	0.027001	0.989419
1	6737624	Affx-13149897	A	G	G	0.132915	0.133542	0.984077	0.0148495	0.279737
1	6738919	Affx-13151920	G	A	A	0.0242014	0.0241888	1.01771	0.0329449	0.594193
1	6739868	Affx-13153431	C	T	T	0.0155173	0.0157978	0.983842	0.0405792	0.688091
1	6740859	Affx-13155198	T	C	C	0.0241117	0.0241751	1.01133	0.0330028	0.732805
1	6747995	Affx-65588038	C	T	T	0.0197344	0.0186166	1.00532	0.0366255	0.88474
1	6749366	Affx-13167748	C	T	T	0.218673	0.219112	0.993156	0.0122528	0.575139
1	6755848	Affx-75583421	-	TA	TA	0.0236019	0.0235469	1.02298	0.0334245	0.496737
1	6766275	Affx-13194061	G	T	T	0.0560037	0.057144	0.969252	0.0220302	0.156294
1	6767387	Affx-13196059	G	A	A	0.0133004	0.0129891	1.01147	0.0444038	0.797332
1	6768230	Affx-13197754	G	A	A	0.220434	0.22076	0.996925	0.0122216	0.801037
1	6768548	Affx-13198302	G	A	A	0.10302	0.10392	0.973928	0.0165502	0.110442
1	6769522	Affx-13199784	A	C	C	0.348469	0.349763	0.988101	0.0106652	0.261709
1	6778457	Affx-35305756	A	G	G	0.0236785	0.0236416	1.0177	0.033331	0.598633
1	6795722	Affx-78215752	-	T	T	0.0284054	0.0285881	0.996088	0.030455	0.897599
1	6803282	Affx-13266433	G	A	A	0.263195	0.263648	0.999491	0.0115181	0.964715
1	6813872	Affx-13285623	T	C	C	0.0610168	0.0612748	0.985169	0.0210902	0.478646
1	6861271	Affx-13376824	A	G	G	0.0618108	0.0600845	1.02762	0.0212058	0.1989
1	6874873	Affx-13403162	C	T	T	0.0997458	0.0999131	0.99963	0.0169052	0.982531
1	6877808	Affx-65589001	A	C	C	0.0181807	0.0178217	1.01987	0.038251	0.606938
1	6883402	Affx-13417649	C	T	T	0.028492	0.0287498	0.994186	0.0303439	0.847618
1	6892067	Affx-13431633	T	G	G	0.0453317	0.0454966	0.966711	0.0241926	0.161686
1	6892786	Affx-13432852	T	C	C	0.0289831	0.0291608	0.999789	0.0301203	0.994398
1	6900136	Affx-13444791	G	A	A	0.318054	0.31801	0.999014	0.0109209	0.928037
1	6901559	Affx-65589188	G	A	A	0.0343755	0.0337374	1.00975	0.02799	0.728893
1	6903895	Affx-65589206	T	G	G	0.0135084	0.0141552	0.93008	0.0431229	0.0927852
1	6908948	Affx-13456285	C	T	T	0.0171842	0.0172025	0.994712	0.0390696	0.892059
1	6916088	Affx-13458077	G	T	T	0.0247423	0.025275	0.987809	0.0323951	0.704965
1	6917140	Affx-13458327	A	C	C	0.354396	0.353503	1.00297	0.0106136	0.780128
1	6922472	Affx-65589382	A	G	G	0.0104305	0.0107546	0.938903	0.0493293	0.201248
1	6925434	Affx-65589402	C	G	G	0.011482	0.0108947	1.06058	0.0481409	0.221776
1	6935158	Affx-13463314	C	T	T	0.132211	0.133758	0.98685	0.0149136	0.374752
1	6944035	Affx-13465877	C	T	T	0.395817	0.395682	1.0025	0.0103758	0.810178
1	6955045	Affx-13468685	C	T	T	0.17544	0.176159	1.00027	0.0133328	0.983654
1	6955284	Affx-13468745	T	C	C	0.0992161	0.101075	0.989568	0.0168476	0.533662
1	6955771	Affx-35305900	G	A	A	0.0353677	0.0358651	0.979144	0.0272587	0.439396
1	6957991	Affx-65589648	C	T	T	0.0189341	0.0189204	1.01564	0.0371852	0.676395
1	6959553	Affx-13469860	A	G	G	0.27502	0.27472	1.00772	0.0113717	0.498787
1	6961416	Affx-13470415	A	G	G	0.339405	0.341002	0.997621	0.010737	0.82445
1	6969762	Affx-13472679	G	A	A	0.151971	0.152029	1.00191	0.0141353	0.892695
1	6971281	Affx-13473105	G	A	A	0.0114993	0.011988	0.9477	0.0468711	0.251765
1	6976742	Affx-13474561	A	G	G	0.276073	0.277856	0.999942	0.0113681	0.995935
1	6977821	Affx-13474827	G	T	T	0.161557	0.162675	0.994969	0.0138208	0.715175
1	6981115	Affx-13475698	A	G	G	0.418872	0.417848	1.00677	0.010276	0.511395
1	6982697	Affx-13476117	A	G	G	0.387481	0.387445	1.00004	0.0104043	0.997135
1	6994964	Affx-13479665	C	T	T	0.0955579	0.0955503	0.990849	0.0170897	0.590613
1	6996478	Affx-13480026	T	C	C	0.223214	0.222487	1.01073	0.0121993	0.381512
1	6996565	Affx-65589936	T	C	C	0.029613	0.0302999	0.958709	0.0298541	0.157811
1	7002366	Affx-13481492	C	T	T	0.318292	0.317584	1.00464	0.0108724	0.67041
1	7003704	Affx-65590015	T	C	C	0.0201938	0.0199919	0.993355	0.0358784	0.852585
1	7012490	Affx-13484251	T	C	C	0.0894151	0.0903046	0.990822	0.0177126	0.602696
1	7016124	Affx-13485142	G	A	A	0.28726	0.284962	1.00855	0.011225	0.447934
1	7017158	Affx-13485417	C	T	T	0.0320146	0.0325304	0.992931	0.0286312	0.804319
1	7019094	Affx-65590145	C	T	T	0.0261768	0.0262643	0.960895	0.0317303	0.208694
1	7019546	Affx-13485737	G	A	A	0.0454807	0.0449931	1.0101	0.0243542	0.679774
1	7032722	Affx-13487108	T	G	G	0.335056	0.331998	1.01228	0.0107687	0.257208
1	7035466	Affx-13487480	G	A	A	0.0382683	0.0381825	0.97904	0.0263855	0.422069
1	7036640	Affx-13487609	C	T	T	0.249578	0.251175	0.990782	0.0117132	0.429157
1	7041605	Affx-13488086	T	C	C	0.0120753	0.012231	0.963177	0.0459703	0.414423
1	7045875	Affx-13488497	G	A	A	0.196895	0.194605	1.01494	0.0128154	0.24718
1	7047318	Affx-65590346	G	T	T	0.0199758	0.0199631	1.00939	0.0360987	0.795808
1	7048580	Affx-13488838	C	T	T	0.02411	0.0244156	0.97771	0.0328755	0.492913
1	7051319	Affx-13489117	C	T	T	0.022451	0.0226881	0.980719	0.0341452	0.568554
1	7053052	Affx-13489307	C	G	G	0.458277	0.460619	0.991542	0.0101758	0.403879
1	7056951	Affx-13489676	G	A	A	0.340523	0.34201	0.997032	0.0107123	0.781416
1	7060704	Affx-77413497	T	-	-	0.19495	0.195032	0.998444	0.0128412	0.903484
1	7061153	Affx-75810270	TG	-	-	0.0131169	0.013268	0.963065	0.0440376	0.392772
1	7070768	Affx-13491054	G	T	T	0.193306	0.192821	1.00167	0.0128507	0.896775
1	7075654	Affx-13491544	T	G	G	0.0739056	0.075736	0.977697	0.0192572	0.241481
1	7085357	Affx-13492550	A	G	G	0.241366	0.241356	1.00187	0.0118405	0.874438
1	7085845	Affx-65590655	G	A	A	0.0344471	0.0348619	0.977423	0.027587	0.40779
1	7085920	Affx-65590657	A	G	G	0.0321873	0.0328047	0.960146	0.0284906	0.153444
1	7089431	Affx-13493100	C	T	T	0.0169554	0.0172644	0.99855	0.0389109	0.97026
1	7089777	Affx-13493139	C	T	T	0.347838	0.346024	1.001	0.0106582	0.925299
1	7090065	Affx-13493171	G	A	A	0.0217015	0.0215185	0.992376	0.034901	0.826426
1	7090467	Affx-13493217	A	G	G	0.342	0.341879	1.00074	0.0106982	0.944866
1	7090517	Affx-13493221	C	T	T	0.253879	0.255305	0.997732	0.0116692	0.845722
1	7091419	Affx-13493306	T	C	C	0.0141417	0.0141169	1.01551	0.0430844	0.720986
1	7095242	Affx-13493858	C	T	T	0.259041	0.25967	1.00325	0.0115915	0.779777
1	7096229	Affx-13493998	C	T	T	0.0665087	0.0673055	0.985716	0.0203247	0.47904
1	7101695	Affx-13494686	G	A	A	0.0486667	0.0476284	0.99298	0.0236428	0.765718
1	7101960	Affx-13494722	G	A	A	0.0212667	0.0210938	0.99855	0.0351791	0.967105
1	7104455	Affx-13495113	T	C	C	0.0519867	0.0520175	0.99124	0.0227881	0.699408
1	7107956	Affx-13495563	G	T	T	0.0412452	0.0412336	1.00241	0.0254859	0.924727
1	7110219	Affx-13495810	G	A	A	0.249697	0.251619	0.992784	0.0117128	0.536357
1	7110279	Affx-13495817	C	T	T	0.0257269	0.025686	0.996771	0.0322014	0.919992
1	7117509	Affx-13496875	A	G	G	0.330249	0.329307	1.00057	0.0108114	0.958099
1	7117753	Affx-13497362	T	C	C	0.169471	0.169091	1.00226	0.0135568	0.867713
1	7118071	Affx-13497948	A	G	G	0.208913	0.208749	1.00248	0.0125037	0.843101
1	7122305	Affx-65590988	C	T	T	0.0239766	0.0249133	0.973214	0.0328813	0.408947
1	7125255	Affx-13508310	A	G	G	0.197967	0.197371	1.00487	0.0127623	0.70354
1	7130746	Affx-13516853	A	G	G	0.100354	0.100454	0.984584	0.0168553	0.356667
1	7136065	Affx-13524981	A	G	G	0.312871	0.315888	0.982681	0.0109565	0.110821
1	7136095	Affx-78768779	-	T	T	0.0152785	0.0158029	0.964469	0.0409843	0.377391
1	7137122	Affx-13526459	C	T	T	0.1709	0.170345	0.999849	0.0135303	0.991105
1	7140300	Affx-65591168	T	C	C	0.0188662	0.0188875	1.01748	0.0372484	0.641757
1	7142130	Affx-13534879	T	C	C	0.406376	0.406436	1.00321	0.0103133	0.756334
1	7149275	Affx-13546894	A	G	G	0.457067	0.459484	0.988795	0.0101638	0.267569
1	7151065	Affx-35306131	T	C	C	0.0250199	0.0246381	0.996309	0.032705	0.909969
1	7152277	Affx-13551620	A	G	G	0.367782	0.367087	1.00615	0.0105084	0.559393
1	7160910	Affx-13565420	G	A	A	0.455952	0.458904	0.983001	0.0101882	0.0924125
1	7162688	Affx-35306147	C	T	T	0.0132096	0.0125956	1.05692	0.0447723	0.216284
1	7175264	Affx-13587805	T	-	-	0.315105	0.314869	1.00273	0.0109126	0.802448
1	7175498	Affx-13588176	G	A	A	0.0160334	0.0160866	1.01053	0.0404026	0.795337
1	7176750	Affx-13589928	G	A	A	0.497247	0.499069	0.987307	0.010143	0.207884
1	7184154	Affx-13600802	T	C	C	0.476946	0.47639	1.00128	0.0101396	0.899804
1	7184959	Affx-13602118	A	G	G	0.315827	0.315285	1.00362	0.0108937	0.73984
1	7185102	Affx-13602329	G	A	A	0.190095	0.188992	1.01205	0.0129555	0.355238
1	7185545	Affx-65591526	A	G	G	0.0456747	0.0467029	0.967909	0.0241913	0.177561
1	7187275	Affx-13605296	G	A	A	0.117154	0.117691	0.99669	0.0157458	0.833247
1	7187316	Affx-13605355	C	T	T	0.349173	0.34629	1.0194	0.0106347	0.0708588
1	7189411	Affx-13608289	C	T	T	0.0386395	0.0390785	0.995257	0.0262172	0.856106
1	7192994	Affx-13613328	G	A	A	0.0164126	0.0157913	1.03689	0.0400392	0.365619
1	7194607	Affx-13615234	A	G	G	0.0655681	0.0650453	1.00663	0.0205129	0.747431
1	7199714	Affx-13621826	C	T	T	0.415219	0.414167	0.996133	0.0102931	0.7066
1	7201068	Affx-13624189	G	A	A	0.0603806	0.0606618	1.00532	0.0212064	0.8023
1	7201438	Affx-13624715	A	C	C	0.463523	0.461735	0.999682	0.0101874	0.975086
1	7201468	Affx-65591646	A	G	G	0.020468	0.020758	0.961681	0.0356604	0.273213
1	7210478	Affx-13635063	T	C	C	0.378961	0.377755	0.997668	0.0104828	0.823774
1	7218716	Affx-13645754	C	G	G	0.0966823	0.0977265	1.01031	0.0171106	0.54899
1	7219236	Affx-65591795	C	T	T	0.0239111	0.0238573	1.01965	0.0332914	0.558879
1	7222102	Affx-13650771	C	A	A	0.0361181	0.0361264	1.00891	0.0270816	0.743288
1	7223849	Affx-13653188	C	T	T	0.0200607	0.0204387	0.960323	0.0359928	0.260666
1	7232823	Affx-65591911	A	G	G	0.0169046	0.0160059	1.03835	0.0395529	0.341408
1	7236387	Affx-13674170	C	A	A	0.0454889	0.0442907	1.0239	0.0244996	0.334939
1	7248533	Affx-13694479	T	G	G	0.0519977	0.0533429	0.958552	0.0227144	0.0623704
1	7250367	Affx-76227275	TAAC	-	-	0.0150077	0.0149595	1.0033	0.0416228	0.936912
1	7253545	Affx-50047488	A	G	G	0.0200167	0.0204186	0.959552	0.0360801	0.252468
1	7253801	Affx-13700353	A	G	G	0.39527	0.395329	0.993826	0.0103869	0.551017
1	7254746	Affx-65592106	G	C	C	0.0137913	0.0142267	0.954719	0.043316	0.284723
1	7255520	Affx-13702678	C	T	T	0.0209644	0.0198224	1.05414	0.0357338	0.140088
1	7255971	Affx-13703296	A	G	G	0.425267	0.425395	0.992106	0.0102635	0.44002
1	7257481	Affx-13704837	A	G	G	0.271301	0.270422	1.00623	0.0113799	0.58503
1	7259332	Affx-13706844	A	G	G	0.180976	0.179044	1.02341	0.0131518	0.0784367
1	7264522	Affx-13712732	G	A	A	0.108497	0.109336	0.993031	0.0162994	0.667902
1	7265195	Affx-13713502	A	G	G	0.36224	0.366706	0.983542	0.0105308	0.115065
1	7265874	Affx-13714304	G	A	A	0.0239612	0.0239272	0.986193	0.0332813	0.676139
1	7267578	Affx-13716063	G	A	A	0.0414962	0.0424529	0.989748	0.0253697	0.684616
1	7267609	Affx-13716101	G	A	A	0.0139148	0.0127341	1.11255	0.0440424	0.0154499
1	7267659	Affx-13716159	T	C	C	0.097436	0.097158	1.01235	0.0170882	0.472719
1	7268664	Affx-13717318	A	G	G	0.0127441	0.0114912	1.11413	0.0461162	0.0191039
1	7273981	Affx-13722836	G	A	A	0.0327764	0.0327478	0.995017	0.0284277	0.860518
1	7276646	Affx-13725853	C	T	T	0.176217	0.177109	0.988245	0.0133328	0.375149
1	7278646	Affx-13728769	A	G	G	0.451307	0.451239	0.99615	0.0102133	0.705675
1	7284687	Affx-13736527	A	T	T	0.440035	0.439948	1.00211	0.0102005	0.836534
1	7288883	Affx-13742560	C	T	T	0.135008	0.135905	0.99834	0.0148378	0.910852
1	7296699	Affx-13752521	A	T	T	0.0561182	0.0557789	1.02477	0.0219319	0.264526
1	7297532	Affx-13753670	T	C	C	0.012021	0.0120749	0.980149	0.0462466	0.664609
1	7302809	Affx-13760642	T	A	A	0.0139013	0.0143131	0.948661	0.0429441	0.219719
1	7302864	Affx-13760718	T	C	C	0.418596	0.41798	1.00766	0.0102811	0.457792
1	7302870	Affx-13760724	G	A	A	0.119589	0.120388	0.989917	0.0155957	0.515826
1	7312344	Affx-13774159	T	C	C	0.269627	0.268478	1.00769	0.0114194	0.50216
[truncated: 438,241+ more rows]
