# Supplementary material for: The Taiwan Precision Medicine Initiative provides a cohort for large-scale studies
Source: Nature. 2025 Oct 15;648(8092):117–27. doi: 10.1038/s41586-025-09680-x (PMC12675286; doi:10.1038/s41586-025-09680-x)
Supplement: Supplementary file 4 — See Supplementary Information for descriptions. [file 41586_2025_9680_MOESM4_ESM.zip › Supplemental Data 17.xlsx]

## Sheet: Supplemental Data 17
Supplemental Data 17. Detailed GWAS results. In addition to SNP information (Chromosome, physical position, SNP rs ID, and two alleles), this table provides risk allele (EA), beta value (Beta), p-value (P), and rank of association signals (Rank) for each biobank. In addition to TPMI, GWAS summary statistics from the PheWebs of the Biobank Japan (BBJ), China Kadoorie Biobank (CKB), Korean Genome a…
T2D - Significant loci (p < 10-8) identified in either TPMI or the studied biobanks (order by TPMI_Rank)
GRCh37					BBJ				KoGES				TPMI				UKB
CHR	POS	SNPID	Allele1	Allele2	EA	Beta	P	Rank	EA	Beta	P	Rank	EA	Beta	P	Rank	EA	Beta	P	Rank	GID	GSYM
11	2858440	rs2237896	G	A	A	-0.258771	4.72187e-166	4	A	-0.21	2e-21	156	A	-0.246717	7.47096e-122	1					3784	KCNQ1
11	2857233	rs60808706	G	A	A	-0.26095	1.57647e-166	3	A	-0.22	2.2e-23	143	A	-0.244663	2.3642e-119	2	A	-0.00041	0.071	758060	3784	KCNQ1
11	2839751	rs2237892	C	T	T	-0.225023	1.12299e-124	7	T	-0.21	2.7e-21	158	T	-0.227184	8.79453e-99	3	T	-0.00039	0.056	602603	3784	KCNQ1
11	2857194	rs2237895	A	C	C	0.225708	9.66314e-124	8	C	0.22	1.2e-21	155	C	0.216651	2.37003e-97	4	C	0.0002	0.044	481504	3784	KCNQ1
7	127253550	rs2233580	C	T	T	0.344055	6.18885e-105	13	T	0.45	1e-25	125	T	0.309116	8.5724e-89	5					5078	PAX4
9	22134094	rs10811661	T	C	C	-0.18923	6.21044e-93	24	C	-0.22	4.9e-24	139	C	-0.20115	3.5764e-87	6	C	-0.00019	0.15	1666368
9	22133284	rs10965250	G	A	A	-0.189624	9.1915e-94	20	A	-0.22	4.9e-24	139	A	-0.198325	6.24207e-85	7	A	-0.00021	0.11	1221843
11	2849530	rs2283228	A	C	C	-0.213359	3.38335e-114	10	C	-0.19	8.1e-18	171	C	-0.200534	8.08375e-82	8	C	-0.00027	0.15	1666368	3784	KCNQ1
11	2838413	rs163177	T	C	C	0.179569	1.48195e-82	46	C	0.19	1.8e-18	163	C	0.188196	9.16574e-80	9	C	0.00029	0.0028	44608	3784	KCNQ1
11	2847069	rs163184	T	G	G	0.188784	1.42979e-92	28	G	0.19	8e-18	170	G	0.184295	5.08268e-76	10	G	0.00032	0.0013	24767	3784	KCNQ1
6	20675792	rs35261542	C	A	A	0.178741	9.33018e-83	43	A	0.29	3.9e-42	10	A	0.187608	4.94945e-74	11	A	0.00038	0.0008	17139	54901	CDKAL1
6	20685486	rs9356744	T	C	C	0.179266	2.24668e-83	37	C	0.29	4.7e-42	12	C	0.186861	7.48082e-74	12	C	0.0003	0.0045	64897	54901	CDKAL1
6	20682622	rs35612982	T	C	C	0.174062	2.37439e-78	65	C	0.29	9.7e-43	1	C	0.186471	2.73472e-73	13	C	0.0004	0.002	34352	54901	CDKAL1
6	20694884	rs2206734	C	T	T	0.174412	1.71963e-78	62	T	0.29	8.4e-42	15	T	0.186247	4.6696e-73	14	T	0.00038	0.0034	51834	54901	CDKAL1
6	20686996	rs9368222	C	A	A	0.179274	2.73218e-83	39	A	0.29	2e-41	17	A	0.185782	7.45637e-73	15	A	0.00038	0.00083	17568	54901	CDKAL1
11	2844216	rs163182	G	C	C	0.195418	8.21233e-96	19	C	0.18	8.7e-16	223	C	0.178188	3.91177e-68	16	C	0.0003	0.0026	42134	3784	KCNQ1
9	22132076	rs2383208	A	G	G	-0.185183	1.4793e-86	30	G	-0.2	2.9e-19	161	G	-0.171804	2.84435e-63	17	G	-0.00019	0.15	1666368
6	20649254	rs6456364	A	T	T	0.164226	2.65229e-70	128	T	0.25	2.3e-32	96	T	0.16409	1.72486e-57	18	T	0.0004	0.0069	90927	54901	CDKAL1
6	20661250	rs7754840	G	C	C	0.170521	1.94662e-75	92	C	0.26	4.7e-33	70	C	0.164175	1.92918e-57	19	C	0.00023	0.032	358962	54901	CDKAL1
6	20661034	rs10946398	A	C	C	0.170462	2.40644e-75	103	C	0.26	4.4e-33	48	C	0.163478	3.29636e-57	20	C	0.00023	0.028	317825	54901	CDKAL1
6	20657865	rs4712524	A	G	G	0.170222	2.39851e-75	102	G	0.26	5.1e-33	80	G	0.16285	9.22034e-57	21	G	0.00023	0.029	328234	54901	CDKAL1
6	20652717	rs9295474	C	G	G	0.160169	1.37278e-67	135	G	0.25	6.4e-32	106	G	0.160195	8.90283e-56	22	G	0.00023	0.031	348683	54901	CDKAL1
6	20657564	rs4712523	A	G	G	0.162144	5.40508e-69	132	G	0.25	3e-32	100	G	0.158285	1.99471e-54	23	G	0.00023	0.03	338415	54901	CDKAL1
6	20725423	rs7747752	G	C	C	0.150969	4.8648e-61	170	C	0.25	2.4e-32	97	C	0.14723	1.39415e-49	24	C	0.00027	0.021	245934	54901	CDKAL1
11	2833082	rs4930008	T	C	C	-0.168699	3.55182e-74	105	C	-0.13	9.8e-10	593	C	-0.14937	2.63579e-49	25	C	-0.00035	0.014	172401	3784	KCNQ1
9	22129579	rs7020996	C	T	T	-0.166005	3.24219e-72	115	T	-0.16	2e-13	296	T	-0.150406	4.76454e-49	26	T	-0.00017	0.24	2703648
6	20679709	rs7756992	A	G	G	0.154605	2.58289e-64	155	G	0.26	2e-33	37	G	0.143875	1.27554e-47	27	G	0.00038	0.00077	16681	54901	CDKAL1
6	20717255	rs9465871	T	C	C	0.148041	5.11697e-59	183	C	0.25	5.3e-32	105	C	0.143208	3.71946e-47	28	C	0.00037	0.0039	58086	54901	CDKAL1
8	118185025	rs3802177	G	A	A	-0.112722	3.65145e-34	397	A	-0.15	2.4e-12	359	A	-0.143189	5.66898e-47	29	A	-8.1e-05	0.45	5010804	169026	SLC30A8
8	118185733	rs11558471	A	G	G	-0.107783	1.34713e-31	446	G	-0.16	1.1e-12	346	G	-0.142955	6.37831e-47	30	G	-0.0001	0.34	3820121	169026	SLC30A8
11	2831541	rs8181588	T	C	C	-0.16509	1.369e-70	125	C	-0.14	6.9e-11	472	C	-0.14547	1.62679e-46	31	C	-0.00061	0.0081	104060	3784	KCNQ1
8	118204020	rs9650069	C	T	T	-0.111813	2.39841e-32	438	T	-0.15	1.1e-11	391	T	-0.137621	7.33805e-44	32	T	-6.7e-05	0.53	5879214
10	12307894	rs11257655	C	T	T	0.127912	1.55063e-41	299	T	0.12	1.8e-08	718	C	-0.137622	5.59421e-43	33	T	0.00037	0.0023	38358
10	12255175	rs7896600	G	C	C	0.119594	7.16877e-38	349	C	0.11	8.9e-07	1338	G	-0.130947	4.35275e-39	34	C	0.00045	0.00011	4870	8872	CDC123
10	12253597	rs12221133	G	A	A	0.120238	4.77516e-38	348	A	0.11	5.7e-07	1238	G	-0.129562	2.59e-38	35	A	0.00046	6.8e-05	3570	8872	CDC123
10	12314997	rs10906115	A	G	G	-0.100441	2.24847e-25	635	G	-0.093	1.6e-05	2503	G	-0.131533	1.29625e-37	36	G	-0.00017	0.098	1044108
3	185530290	rs6769511	T	C	C	0.139343	4.19023e-47	243	C	0.11	3.5e-06	1784	C	0.139953	2.95212e-35	37	C	0.00024	0.027	307703	10644	IGF2BP2
3	185529080	rs1470579	A	C	C	0.139378	3.97217e-47	240	C	0.11	3.6e-06	1803	C	0.139023	9.54304e-35	38	C	0.00024	0.027	307703	10644	IGF2BP2
3	185511687	rs4402960	G	T	T	0.138332	9.11287e-45	287	T	0.11	1.8e-06	1550	T	0.13964	3.2955e-34	39	T	0.00022	0.042	460829	10644	IGF2BP2
3	185513392	rs7651090	A	G	G	0.138304	9.47846e-45	291	G	0.11	2e-06	1589	G	0.139188	5.63749e-34	40	G	0.00022	0.036	399588	10644	IGF2BP2
3	185508591	rs11927381	T	C	C	0.139262	4.79659e-47	253	C	0.11	4.7e-06	1902	C	0.136696	8.12438e-34	41	C	0.00024	0.022	256388	10644	IGF2BP2
6	20643222	rs4235999	C	G	G	-0.14778	1.32373e-54	202	G	-0.19	5e-17	190	G	-0.116987	6.78183e-32	42	G	-6.6e-05	0.51	5662796	54901	CDKAL1
3	185536223	rs6444082	G	T	T	0.139225	9.23203e-47	258	T	0.1	8.7e-06	2132	T	0.133446	3.07595e-31	43	T	0.00013	0.25	2821177	10644	IGF2BP2
3	185524081	rs4686392	A	G	G	0.138889	1.02166e-46	259	G	0.1	7.7e-06	2086	G	0.132273	8.60537e-31	44	G	0.00022	0.041	450549	10644	IGF2BP2
6	20728513	rs6928012	C	T	T	-0.107624	2.66563e-28	507	T	-0.18	1.1e-14	260	T	-0.113635	1.38376e-27	45	T	-9.8e-05	0.33	3711052	54901	CDKAL1
6	20667688	rs9356743	C	T	T	0.138088	2.4504e-49	233	T	0.2	3.9e-21	159	T	0.108038	4.72554e-27	46	T	0.00039	0.0091	114853	54901	CDKAL1
10	94462882	rs1111875	C	T	T	-0.133325	8.59987e-40	321	T	-0.17	7.8e-13	336	C	0.11423	2.29351e-26	47	T	-0.00034	0.00063	14489
7	127863295	rs4731420	G	C	C	0.132017	6.90096e-16	2211	C	0.14	7.5e-05	4350	C	0.150908	1.1166e-25	48	C	-0.00015	0.24	2703648	101928423	LOC101928423
12	31441179	rs80234489	A	C	C	0.124424	1.19232e-26	546	C	0.14	9.3e-06	2163	C	0.136391	1.64601e-25	49					58516	FAM60A
7	127862802	rs791595	A	G	G	-0.13155	8.03738e-16	2223	G	-0.14	5.6e-05	3934	A	0.148377	3.49906e-25	50	G	0.00015	0.23	2587111	101928423	LOC101928423
10	94464307	rs12778642	G	T	T	-0.141277	4.71113e-41	305	T	-0.17	5.3e-12	372	G	0.114765	5.29718e-24	51	T	-0.00036	0.00034	9653
7	127237312	rs806215	T	C	C	0.0874623	1.15361e-18	1661	C	0.083	0.00023	6578	T	-0.106568	7.92519e-24	52	C	7.4e-05	0.54	5987630	29999	FSCN3
17	36102381	rs11651052	A	G	G	-0.123243	1.30018e-35	375	G	-0.14	8.4e-10	583	A	0.110691	1.64611e-23	53	G	-0.00012	0.23	2587111	6928	HNF1B
10	94232247	rs2149632	T	C	C	-0.11341	1.01653e-31	443	C	-0.15	1.7e-11	419	T	0.10363	2.30199e-23	54	C	-0.00021	0.048	521183	3416	IDE
17	36101586	rs8064454	A	C	C	-0.121746	2.77807e-35	379	C	-0.14	1.2e-09	603	A	0.11045	2.44019e-23	55	C	-0.00011	0.28	3165146	6928	HNF1B
6	32633697	rs9274476	C	A									A	0.16034	3.1617e-23	56	A	-0.00013	0.45	5010804	3119	HLA-DQB1
10	94453476	rs11319879	-	A									A	0.11298	3.33034e-23	57					3087	HHEX
6	32628698	rs9273529	C	T	T	-0.0898967	0.212495	3286373	T	0.082	0.21	1746592	T	0.160119	3.8032e-23	58	T	0.00016	0.15	1666368	3119	HLA-DQB1
6	32631343	rs9274251	T	C									C	0.159837	4.21153e-23	59					3119	HLA-DQB1
17	36103565	rs11263763	G	A	A	-0.123679	1.24092e-34	388	A	-0.15	4.8e-10	543	G	0.110718	5.46386e-23	60	A	-0.00013	0.21	2353086	6928	HNF1B
9	22136489	rs1333051	A	T	T	-0.124334	1.63137e-25	624	T	-0.085	0.0023	26211	T	-0.143302	6.2564e-23	61	T	-0.00017	0.24	2703648
6	32350036	rs9268457	A	G	G	0.045299	0.00328164	143019	G	0.065	0.14	1185660	G	0.126677	7.49028e-23	62	G	0.00024	0.026	297378
6	32341318	rs9268401	A	G	G	0.0451387	0.0035711	150121	G	0.065	0.14	1185660	G	0.126712	8.00089e-23	63	G	0.00023	0.031	348683
6	32633174	rs9274437	C	T									T	0.158652	1.26796e-22	64	T	0.00017	0.15	1666368	3119	HLA-DQB1
6	32368314	rs3817962	C	A	A	0.0449326	0.00353693	149279	A	0.065	0.14	1185660	A	0.126077	1.2954e-22	65	A	0.00024	0.026	297378	56244	BTNL2
6	32634467	rs3891175	C	T					T	0.095	0.14	1185660	T	0.15849	1.8259e-22	66	T	0.00016	0.17	1892956
9	4292083	rs10758593	G	A	A	0.0767832	2.78901e-16	2098	A	0.072	0.0012	16212	A	0.0971358	2.3331e-22	67	A	7.2e-05	0.48	5338297	169792	GLIS3
6	32343095	rs9268413	TG	CA									CA	0.125443	2.45013e-22	68
6	32379489	rs9268516	C	T	T	0.0464541	0.00255905	123936	T	0.075	0.086	714535	T	0.125037	2.67952e-22	69	T	0.00024	0.028	317825
6	32357165	rs9268474	T	C	C	0.0449337	0.00353615	149256	C	0.067	0.13	1104695	C	0.125019	2.82539e-22	70	C	0.00024	0.025	287073
6	32631547		G	C									C	0.157081	3.00107e-22	71					3119	HLA-DQB1
6	32351901	rs9268461	C	A	A	0.045299	0.00328164	143019	A	0.065	0.14	1185660	A	0.124913	3.05948e-22	72	A	0.00024	0.026	297378
6	31883679	rs9267673	C	T	T	0.0536352	0.354626	5180680	T	0.1	0.15	1266510	T	0.151544	3.42022e-22	73	T	0.00024	0.17	1892956	717	C2
6	32344973	rs9268428	G	T	T	0.0453487	0.00324691	142093	T	0.072	0.1	863580	T	0.124472	4.02933e-22	74	T	0.00024	0.026	297378
6	32350776	rs9268459	G	A	A	0.045299	0.00328164	143019	A	0.066	0.13	1104695	A	0.124375	4.3029e-22	75	A	0.00024	0.025	287073
6	32376746	rs3763316	C	T	T	0.0427076	0.00545156	195608	T	0.071	0.1	863580	T	0.124463	4.44958e-22	76	T	0.00024	0.028	317825
9	4290085	rs4237150	G	C	C	0.0887832	1.11465e-21	990	C	0.088	5.2e-05	3740	C	0.0962098	4.57435e-22	77	C	5.7e-05	0.57	6311410	169792	GLIS3
6	32370684	rs2076524	A	G	G	0.04443	0.00415367	164416	G	0.065	0.14	1185660	G	0.124251	4.61587e-22	78	G	0.00024	0.026	297378	56244	BTNL2
6	32371179	rs2076522	G	C	C	0.04504	0.00345824	147329	C	0.065	0.14	1185660	C	0.124419	4.67453e-22	79	C	0.00024	0.026	297378	56244	BTNL2
4	1254535	rs7656416	C	T					T	-0.087	0.00015	5623	T	-0.101477	5.07867e-22	80	T	0.00035	0.19	2122045
6	32345052	rs9268429	A	G	G	0.0453442	0.00325094	142202	G	0.065	0.14	1185660	G	0.124048	5.37206e-22	81	G	0.00024	0.026	297378
6	32343686	rs9268418	T	C	C	0.0453248	0.00333551	144275	C	0.065	0.14	1185660	C	0.124074	5.43602e-22	82	C	0.00024	0.026	297378
6	32349946	rs9268456	C	A	A	0.045299	0.00328164	143019	A	0.067	0.13	1104695	A	0.124233	5.51613e-22	83	A	0.00024	0.026	297378
6	32364356	rs9268481	A	G	G	0.0449334	0.00353634	149258	G	0.093	0.018	161544	G	0.124012	6.02644e-22	84	G	0.00024	0.026	297378	56244	BTNL2
6	32378945	rs9268514	T	A	A	0.045414	0.00321726	141418	A	0.068	0.12	1023866	A	0.123836	6.5656e-22	85	A	0.00024	0.027	307703
6	32345595	rs2395153	C	G	G	0.0320974	0.0115995	322319	G	0.073	0.063	527468	G	0.12243	6.66333e-22	86	G	0.00013	0.2	2236734
6	32341719	rs9268404	C	T	T	0.0451446	0.00354529	149484	T	0.065	0.14	1185660	T	0.12403	6.87564e-22	87	T	0.00024	0.026	297378
9	4283137	rs1574285	G	T	T	-0.089205	1.5352e-21	1017	T	-0.092	2.2e-05	2725	G	0.0955465	7.09387e-22	88	T	-6.5e-05	0.52	5770320	169792	GLIS3
6	32374622	rs3763307	A	T	T	0.044821	0.0036196	151280	T	0.065	0.14	1185660	T	0.123836	7.30221e-22	89	T	0.00023	0.031	348683	56244	BTNL2
6	31892641	rs9267677	T	C	C	-0.0794035	0.272584	4096046	C	0.11	0.12	1023866	C	0.157089	9.23276e-22	90	C	0.00017	0.31	3494459	717	C2
6	32363844	rs9268480	C	T	T	0.0449347	0.00353536	149238	T	0.063	0.15	1266510	T	0.123385	9.6157e-22	91	T	0.00023	0.031	348683	56244	BTNL2
6	31733650	rs707936	G	A	A	-0.101405	0.161292	2583908	A	0.11	0.15	1266510	A	0.156978	9.72075e-22	92	A	-9.7e-05	0.65	7182129	80737	VWA7
6	32341473	rs9268403	T	C	C	0.0450916	0.0035887	150533	C	0.064	0.15	1266510	C	0.123376	1.0079e-21	93	C	0.00024	0.026	297378
17	36100767	rs11657964	A	G	G	-0.120513	2.20498e-34	393	G	-0.14	3.7e-09	627	A	0.108836	1.14884e-21	94	G	-5.3e-05	0.6	6638390	6928	HNF1B
17	36103872	rs11658063	C	G	G	-0.124417	7.9212e-35	383	G	-0.15	2.6e-10	523	C	0.107948	1.16029e-21	95	G	-8.2e-05	0.42	4684025	6928	HNF1B
6	31717696	rs1150793	A	G	G	-0.104183	0.14991	2427379	G	0.084	0.27	2227177	G	0.156328	1.34417e-21	96	G	-4.3e-05	0.84	9244555	100532732	MSH5-SAPCD1
17	36101156	rs7501939	T	C	C	-0.120785	4.29465e-35	381	C	-0.15	5e-10	548	T	0.108316	1.38804e-21	97	C	-5.3e-05	0.6	6638390	6928	HNF1B
10	94473629	rs7087591	G	A	A	-0.146161	2.79293e-38	340	A	-0.16	3.6e-10	526	G	0.111094	2.29904e-21	98	A	-0.00032	0.0016	28838
6	32109979	rs204999	A	G	G	0.0139777	0.44409	6347310	G	0.076	0.2	1666251	G	0.153159	2.7996e-21	99	G	0.00013	0.23	2587111
6	31735631	rs707934	C	T	T	0.00674712	0.85424	11583534	T	0.078	0.28	2307096	T	0.154111	3.58708e-21	100	T	-3.9e-05	0.85	9351813	80737	VWA7
17	36099840	rs11651755	C	T	T	-0.121475	1.54536e-35	377	T	-0.15	5.9e-10	556	C	0.106718	3.9532e-21	101	T	-9e-05	0.36	4035717	6928	HNF1B
6	31639979	rs9267532	C	T	T	-0.090266	0.21646	3339892	T	0.13	0.086	714535	T	0.155473	5.45774e-21	102	T	-0.0001	0.63	6963231	58496	LY6G5B
6	31651194	rs9267536	A	C	C	-0.123784	0.109272	1853868	C	0.11	0.16	1346737	C	0.157183	5.87763e-21	103	C	0.00017	0.51	5662796
6	31710968	rs707915	T	A	A	-0.104138	0.150102	2430052	A	0.08	0.29	2386621	A	0.153408	6.064e-21	104	A	-4.2e-05	0.84	9244555	100532732	MSH5-SAPCD1
4	1236502	rs73069940	C	G	G	-0.102699	6.26117e-25	661	G	-0.083	0.00031	7422	G	-0.0982304	7.58958e-21	105	G	0.0004	0.13	1439886	1487	CTBP1
6	31619576	rs3117583	A	G	G	-0.079173	0.273405	4107142	G	0.18	0.0086	80327	G	0.153742	8.48617e-21	106	G	0.00022	0.07	747486	7917	BAG6
6	31592524	rs3130622	G	C					C	0.18	0.0088	82015	C	0.153999	8.81888e-21	107	C	0.00023	0.069	737207	7916	PRRC2A
10	94465559	rs5015480	C	T	T	-0.16134	2.01554e-39	331	T	-0.18	5.6e-11	458	C	0.117161	9.26229e-21	108	T	-0.00035	0.00047	11870
6	31591808	rs3130070	A	G	G	-0.0799018	0.26911	4049688	G	0.17	0.011	103843	G	0.153382	1.03222e-20	109	G	0.00022	0.071	758060	7916	PRRC2A
6	32395942	rs9268577	C	T					T	0.11	0.2	1666251	T	0.168223	1.08017e-20	110	T	0.00051	0.17	1892956
6	31603770	rs11229	A	G	G	-0.0799202	0.268995	4048197	G	0.17	0.011	103843	G	0.153279	1.14757e-20	111	G	0.00022	0.074	789098	7916	PRRC2A
6	31609272	rs3130628	T	C	C	-0.0799264	0.268956	4047721	C	0.18	0.0086	80327	C	0.153064	1.37212e-20	112	C	0.00023	0.061	653825	7917	BAG6
6	31633496	rs3117579	G	T	T	-0.0797636	0.269931	4060540	T	0.18	0.0089	82800	T	0.15285	1.43964e-20	113	T	0.00023	0.068	726866	1460	CSNK2B
6	31645922	rs9267533	C	T	T	-0.0890856	0.219099	3375320	T	0.17	0.011	103843	T	0.152858	1.44459e-20	114	T	-0.00014	0.49	5446362	80741	LY6G5C
6	31632134	rs3130618	C	A	A	-0.0798974	0.269136	4050030	A	0.18	0.0079	74232	A	0.15285	1.44955e-20	115	A	0.00023	0.069	737207	7918	GPANK1
6	31598489	rs3130626	A	G	G	-0.0799018	0.26911	4049688	G	0.18	0.008	75110	G	0.15285	1.46142e-20	116	G	0.00023	0.069	737207	7916	PRRC2A
6	31601843	rs3115663	T	C	C	-0.0789512	0.275009	4128874	C	0.18	0.0086	80327	C	0.152738	1.53396e-20	117	C	0.00023	0.069	737207	7916	PRRC2A
6	31666893	rs9267541	C	G	G	-0.0913687	0.20717	3213995	G	0.18	0.011	103843	G	0.152575	1.75293e-20	118	G	-0.00014	0.49	5446362	7920	ABHD16A
6	31600851	rs3130627	G	T	T	-0.0792805	0.272974	4101269	T	0.18	0.009	83689	T	0.152515	1.76553e-20	119	T	0.00023	0.068	726866	7916	PRRC2A
6	31606901	rs3034239	-	AAAG									AAAG	0.152979	1.91353e-20	120					7917	BAG6
6	31702710	rs400547	C	T	T	-0.104546	0.152532	2463285	T	0.092	0.23	1908501	T	0.153287	2.00292e-20	121	T	-4e-05	0.85	9351813	1192	CLIC1
6	31646766	rs9267534	T	C	C	-0.0889083	0.22002	3388149	C	0.18	0.01	95862	C	0.152335	2.04059e-20	122	C	-0.00014	0.49	5446362	80741	LY6G5C
6	20858852	rs9366363	T	G	G	-0.0788604	1.18196e-15	2248	G	-0.15	1.1e-11	391	T	0.0967727	2.2461e-20	123	G	-2.5e-05	0.83	9137641	54901	CDKAL1
6	31589264	rs3115665	C	G					G	0.18	0.0095	87962	G	0.152077	2.34184e-20	124	G	0.00023	0.069	737207	7916	PRRC2A
6	31639129	rs2142234	G	A	A	-0.0845687	0.242723	3695188	A	0.17	0.012	111591	A	0.152026	2.51785e-20	125	A	-0.00014	0.49	5446362	58496	LY6G5B
6	31600820	rs2736157	A	G	G	-0.0792869	0.272934	4100734	G	0.17	0.011	103843	G	0.151811	2.54209e-20	126	G	0.00023	0.062	664380	7916	PRRC2A
6	31688200	rs376510	C	T	T	-0.0269496	0.565659	7922347	T	0.028	0.66	5317233	T	0.151862	3.15028e-20	127	T	-3.6e-05	0.87	9566711	80740	LY6G6C
6	31655438	rs10573	G	A	A	-0.0886733	0.221265	3405204	A	0.17	0.013	120067	A	0.15145	3.29475e-20	128	A	-0.00014	0.48	5338297	7920	ABHD16A
10	12284392	rs11257613	G	A	A	-0.0929491	4.88702e-23	841	A	-0.091	2.4e-05	2807	A	-0.0992062	3.30303e-20	129	A	-6e-05	0.55	6095322	8872	CDC123
6	32684468	rs5024432	C	T	T	-0.0378766	0.517747	7302869	T	0.033	0.61	4917803	T	0.142497	3.6008e-20	130	T	-3.8e-05	0.8	8816248
6	31634570	rs9267529	A	C	C	-0.0845687	0.242723	3695188	C	0.17	0.011	103843	C	0.151192	3.79156e-20	131	C	-0.00014	0.49	5446362	1460	CSNK2B
6	31675501	rs9267547	G	A	A	0.00657752	0.706955	9719778	A	0.14	0.017	153449	A	0.149101	4.32613e-20	132	A	-0.00017	0.36	4035717	259215	LY6G6F
6	31649149	rs9267535	C	G	G	-0.0891528	0.218752	3370669	G	0.17	0.011	103843	G	0.150229	5.73085e-20	133	G	-0.00014	0.48	5338297
9	4289050	rs7034200	C	A	A	0.0860763	2.0251e-20	1183	A	0.085	0.00011	5098	A	0.0907635	7.64442e-20	134	A	0.0002	0.046	501304	169792	GLIS3
6	31604591	rs10885	C	T	T	-0.0799202	0.268995	4048197	T	0.18	0.0097	89624	T	0.150564	8.49239e-20	135	T	0.00023	0.068	726866	7916	PRRC2A
6	32657436	rs3129716	T	C	C	-0.307626	0.0403985	820845	C	0.087	0.3	2465598	C	0.164013	8.91064e-20	136	C	0.00037	0.0084	107300
10	12278021	rs7090277	T	A	A	-0.093796	2.21274e-23	801	A	-0.087	5.3e-05	3778	A	-0.0980142	9.34024e-20	137	A	-5.6e-05	0.57	6311410	8872	CDC123
10	12277992	rs7068966	C	T					T	-0.087	5.7e-05	3964	T	-0.0980462	1.07622e-19	138	T	-4.3e-05	0.66	7290922	8872	CDC123
6	31685945	rs405722	C	A	A	-0.0937589	0.195542	3054728	A	0.15	0.028	242671	A	0.14954	1.11824e-19	139	A	-7.8e-05	0.71	7838360
6	32628428	rs2854275	C	A	A	-0.305864	0.0402122	817748	A	0.091	0.28	2307096	A	0.16296	1.2751e-19	140	A	0.00036	0.009	113760	3119	HLA-DQB1
6	31582025	rs3132451	G	C	C	-0.0784751	0.278021	4169063	C	0.17	0.011	103843	C	0.148248	2.19512e-19	141	C	0.00014	0.25	2821177
10	94481917	rs7923837	G	A	A	-0.143436	8.86273e-36	367	A	-0.17	6.1e-11	469	G	0.111318	2.85472e-19	142	A	-0.00031	0.0026	42134
6	32668946	rs1613056	C	T	T	-0.320483	0.0336491	711378	T	0.087	0.3	2465598	T	0.162144	2.91329e-19	143	T	0.00036	0.01	129576
10	12278525	rs57062879	A	G	G	-0.092871	4.34244e-23	832	G	-0.087	5.8e-05	4002	G	-0.0968028	2.97318e-19	144	G	-5.3e-05	0.59	6529559	8872	CDC123
6	32364190	rs28366191	A	G	G	-0.465335	0.00235814	118330	G	0.059	0.51	4120910	G	0.162909	3.11913e-19	145	G	-0.00024	0.19	2122045	56244	BTNL2
6	32269578	rs28366175	T	C	C	-0.471938	0.00198657	107728	C	0.073	0.42	3411781	C	0.163037	3.19514e-19	146	C	-0.00022	0.22	2470357	10665	C6orf10
6	32368087	rs3817963	T	C	C	0.00692599	0.480156	6817266	C	0.05	0.1	863580	C	0.100723	4.35984e-19	147	C	0.00022	0.042	460829	56244	BTNL2
6	32367847	rs3817966	T	C	C	0.00693657	0.479492	6808463	C	0.049	0.11	943489	C	0.10056	5.04067e-19	148	C	0.00022	0.041	450549	56244	BTNL2
7	127201664	rs62481355	C	T	T	0.0730534	1.52691e-13	3155	T	0.059	0.0093	86278	C	-0.0955345	5.57473e-19	149	T	1.8e-05	0.87	9566711
9	4293150	rs10814916	A	C	C	0.0800459	5.57863e-18	1762	C	0.092	2.3e-05	2773	C	0.0883954	6.4404e-19	150	C	0.00018	0.062	664380	169792	GLIS3
6	32609594	rs9272729	G	A	A	-0.0343984	0.239678	3654555	A	-0.014	0.79	6353486	A	0.152163	6.7842e-19	151					3117	HLA-DQA1
6	32170407	rs9267822	C	G	G	-0.432102	0.00564558	199956	G	0.1	0.26	2147628	G	0.162153	7.18568e-19	152	G	0.00022	0.58	6420476	4855	NOTCH4
1	51379945	rs57183177	A	G	G	-0.0989405	5.33342e-10	7073	G	-0.094	0.0067	64072	G	-0.148703	8.84627e-19	153	G	-0.00024	0.16	1779115	11124	FAF1
1	51255320	rs72902763	T	C	C	-0.0981249	7.24424e-10	7529	C	-0.095	0.0062	59877	C	-0.148178	1.08997e-18	154	C	-0.00025	0.15	1666368	11124	FAF1
6	32266490	rs28366174	T	C					C	0.077	0.39	3174304	C	0.159343	1.48513e-18	155	C	-0.00022	0.22	2470357	10665	C6orf10
3	23336450	rs7612463	C	A	A	-0.109319	2.56617e-18	1727	A	-0.13	2.4e-06	1647	A	-0.113621	1.81381e-18	156	A	0.0001	0.51	5662796	7325	UBE2E2
6	20620003	rs9350268	A	G	G	0.10331	1.38387e-28	494	G	0.19	3.3e-17	181	A	-0.0870459	1.889e-18	157	G	2.8e-05	0.79	8708210	54901	CDKAL1
6	32804070	rs241428	T	G	G	-0.389762	0.0128117	345767	G	0.07	0.44	3567994	G	0.164039	2.38666e-18	158	G	0.00015	0.54	5987630	6891	TAP2
6	32054659	rs77633711	C	T	T	-0.405879	0.00876075	265009	T	0.11	0.23	1908501	T	0.159539	2.54783e-18	159					7148	TNXB
6	32689362	rs9275766	A	G					G	0.11	0.22	1827333	G	0.158276	3.22532e-18	160	G	-8.5e-05	0.62	6854624
3	23638211	rs73825213	C	T	T	-0.117086	7.61013e-18	1789	T	-0.11	3.8e-05	3368	T	-0.112837	3.76379e-18	161	T	6.2e-05	0.78	8599105
1	51173603	rs12086130	C	T	T	-0.0970765	1.04711e-09	7800	T	-0.11	0.0021	24434	T	-0.146947	3.82547e-18	162	T	-0.00024	0.17	1892956	11124	FAF1
17	36098040	rs4430796	G	A	A	-0.102535	2.69898e-27	516	A	-0.12	8.6e-08	862	G	0.0953556	5.53229e-18	163	A	-6.7e-05	0.5	5554911	6928	HNF1B
9	4287466	rs7041847	A	G	G	-0.0635902	5.68849e-12	4109	G	-0.075	0.00052	9609	A	0.0856454	6.01251e-18	164	G	-0.00021	0.034	379326	169792	GLIS3
9	4291747	rs7020673	C	G	G	0.0608242	3.37308e-11	4879	G	0.077	0.00039	8346	G	0.0853149	8.37894e-18	165	G	0.00019	0.05	541356	169792	GLIS3
6	32764970	rs9986640	G	A	A	-0.353141	0.0249027	565101	A	0.11	0.21	1746592	A	0.160647	9.86713e-18	166	A	0.0019	0.17	1892956
10	94485211	rs2497306	A	C	C	0.107447	1.69193e-14	2709	C	0.11	0.00045	8919	C	0.122846	9.92049e-18	167	C	0.00024	0.016	193553
17	36098987	rs4239217	G	A	A	-0.102903	6.48519e-27	530	A	-0.13	2.3e-08	740	G	0.0940093	1.09574e-17	168	A	-2.1e-05	0.84	9244555	6928	HNF1B
1	50909985	rs17106184	G	A	A	-0.0885424	3.67905e-08	11181	A	-0.096	0.0046	45844	A	-0.144188	1.50949e-17	169	A	-0.00016	0.34	3820121	11124	FAF1
6	32363816	rs2076530	T	C	C	0.00549937	0.548681	7702929	C	0.03	0.26	2147628	C	0.0931533	1.61533e-17	170	C	9.9e-05	0.32	3603207	56244	BTNL2
6	20625101	rs9366358	G	A	A	0.067041	3.5838e-13	3361	A	0.13	5.5e-08	807	G	-0.0882336	1.63602e-17	171	A	9.9e-05	0.32	3603207	54901	CDKAL1
6	31851884	rs9267660	G	C	C	-0.212429	0.0976018	1683674	C	0.069	0.4	3253684	C	0.153673	1.79065e-17	172	C	0.00015	0.68	7510474	10919	EHMT2
9	4297421	rs10814918	A	C	C	0.0811057	2.82378e-17	1874	C	0.08	0.00027	6978	C	0.0846628	1.86487e-17	173	C	0.0001	0.31	3494459	169792	GLIS3
6	32755092	rs6925976	T	G	G	-0.343986	0.0288671	632507	G	0.11	0.22	1827333	G	0.158575	1.96882e-17	174	G	0.002	0.15	1666368
6	32355605	rs9268472	G	A	A	0.000879707	0.924593	12476293	A	0.029	0.28	2307096	A	0.0928435	2.36057e-17	175	A	0.00011	0.28	3165146
6	32351283	rs9268460	T	C	C	0.000896181	0.923187	12458366	C	0.028	0.29	2386621	C	0.0925427	2.99627e-17	176	C	0.00011	0.29	3275565
6	31870856	rs9267665	C	T	T	-0.207278	0.104755	1788251	T	0.063	0.45	3646852	T	0.151364	3.01684e-17	177	T	-2.1e-05	0.94	10312342	717	C2
5	55806751	rs459193	A	G	G	0.063326	4.82247e-12	4057	G	0.078	0.00027	6978	A	-0.0841819	3.07348e-17	178	G	8.4e-05	0.46	5120092
6	32363955	rs2076529	T	C	C	0.00086265	0.926049	12494700	C	0.029	0.28	2307096	C	0.092488	3.11845e-17	179	C	9.9e-05	0.32	3603207	56244	BTNL2
6	32354428	rs4424066	A	G	G	0.000891153	0.923615	12463768	G	0.029	0.28	2307096	G	0.0920138	4.65075e-17	180	G	0.00011	0.29	3275565
6	31920873	rs4151664	C	T	T	-0.182279	0.139236	2278802	T	0.13	0.094	779291	T	0.148567	5.7121e-17	181	T	0.00029	0.17	1892956	7936	NELFE
6	32361111	rs3817973	C	T	T	0.000818504	0.929823	12542241	T	0.029	0.28	2307096	T	0.0915668	5.71519e-17	182	T	0.0001	0.31	3494459	414764	HCG23
6	31752644	rs75155700	G	A	A	-0.413124	0.00769104	243150	A	0.095	0.31	2544793	A	0.151802	7.69284e-17	183					7407	VARS
6	31838940	rs9267652	C	T	T	-0.217649	0.0890429	1558289	T	0.082	0.32	2623826	T	0.149557	8.32026e-17	184	T	-0.00033	0.24	2703648	80736	SLC44A4
6	31763942	rs534892	G	C	C	-0.234691	0.0663672	1223093	C	0.085	0.31	2544793	C	0.148825	9.55429e-17	185	C	-0.00012	0.66	7290922
17	6940393	rs312457	G	A	A	-0.14119	3.34883e-17	1881	A	-0.18	1.1e-06	1417	G	0.13377	9.88655e-17	186	A	-0.00058	0.34	3820121	201232	SLC16A13
6	31867253	rs9267663	C	T	T	-0.207686	0.104079	1778472	T	0.08	0.34	2780968	T	0.148635	1.19756e-16	187	T	-9.5e-05	0.74	8163695	717	C2
6	31841450	rs9267656	C	T	T	-0.21288	0.0969614	1674427	T	0.088	0.29	2386621	T	0.148868	1.2538e-16	188	T	-0.00033	0.23	2587111	80736	SLC44A4
6	31819421	rs2021007	T	A	A	-0.223743	0.0799188	1425406	A	0.08	0.34	2780968	A	0.148135	1.55763e-16	189	A	-0.00028	0.3	3384903
6	32760383	rs9501213	A	T	T	-0.345825	0.0280501	618737	T	0.11	0.22	1827333	T	0.155738	1.59653e-16	190	T	0.002	0.15	1666368
3	185531661	rs1374910	C	T	T	0.133874	3.60175e-26	594	T	0.069	0.048	405145	T	0.148144	2.16116e-16	191	T	0.00019	0.38	4250656	10644	IGF2BP2
6	31834317	rs613281	G	A	A	-0.218188	0.0881349	1545157	A	0.08	0.34	2780968	A	0.147195	2.53465e-16	192	A	-0.00028	0.3	3384903	80736	SLC44A4
17	6945483	rs75418188	C	T	T	0.151196	6.83267e-19	1617	T	0.18	1.4e-06	1481	T	0.132019	2.85552e-16	193	T	0.00068	0.27	3052402	162515	SLC16A11
6	20554951	rs9350257	A	C	C	0.0862894	1.15462e-20	1142	C	0.17	1.7e-14	274	A	-0.0808045	3.67774e-16	194	C	0.00013	0.27	3052402	54901	CDKAL1
10	94347830	rs6583826	G	A	A	-0.097146	3.10175e-14	2796	A	-0.083	0.0026	28739	G	0.0936543	5.90024e-16	195	A	-0.00017	0.084	895352
8	118183551	rs2464592	G	A	A	-0.0741011	9.36879e-09	9608	A	-0.068	0.01	95862	G	0.102304	5.93627e-16	196	A	7.8e-05	0.47	5229093	169026	SLC30A8
3	185548683	rs720390	G	A	A	0.0873121	1.37685e-12	3579	A	0.096	0.00038	8267	A	0.105396	6.22064e-16	197	A	5.2e-05	0.61	6746244
17	36101633	rs12601991	G	T	T	-0.106154	9.90487e-27	537	T	-0.11	1.8e-06	1550	G	0.0828971	1.02387e-15	198	T	-9.2e-05	0.36	4035717	6928	HNF1B
17	36101926	rs11263762	G	A	A	-0.106906	5.69225e-27	524	A	-0.11	1.5e-06	1493	G	0.0828695	1.03307e-15	199	A	-5.4e-05	0.59	6529559	6928	HNF1B
4	1309901	rs6815464	C	G	G	-0.0877653	6.5039e-20	1372	G	-0.088	6.4e-05	4139	G	-0.0802756	1.06707e-15	200	G	0.00028	0.4	4468133	10296	MAEA
10	94414567	rs4933734	A	T	T	-0.122844	8.48493e-10	7655	T	-0.11	0.011	103843	A	0.147696	1.35369e-15	201	T	-0.00015	0.13	1439886	3832	KIF11
17	36102035	rs7405696	G	C	C	-0.105981	8.52041e-26	612	C	-0.097	8e-06	2094	G	0.0820039	2.11853e-15	202	C	-5.9e-05	0.55	6095322	6928	HNF1B
6	31511691	rs74290517	G	C	C	-0.27925	0.0571609	1082470	C	0.064	0.49	3961898	C	0.14209	3.36644e-15	203					100532737	ATP6V1G2-DDX39B
13	33554302	rs576674	G	A	A	-0.100108	7.57294e-14	2974	A	-0.049	0.093	771299	G	0.0934903	3.56444e-15	204	A	-0.0002	0.12	1330675
6	32943229	rs76146382	T	C	C	-0.30809	0.0435507	870844	C	0.13	0.18	1505591	C	0.154711	4.15467e-15	205					6046	BRD2
10	122924854	rs10788141	G	T	T	0.0558018	2.04363e-08	10379	T	0.072	0.0015	18862	G	-0.0788885	5.15881e-15	206	T	0.00022	0.52	5770320
7	127851797	rs13233734	G	A	A	-0.0720829	8.81952e-12	4267	A	-0.098	0.00011	5098	G	0.0864254	5.45118e-15	207	A	0.00016	0.11	1221843	101928423	LOC101928423
10	122898697	rs2257129	T	C	C	0.0557971	2.25665e-08	10560	C	0.068	0.0027	29563	T	-0.0788895	5.57891e-15	208	C	0.00025	0.47	5229093
10	114756041	rs4506565	A	T	T	0.318065	1.82905e-47	235	T	0.29	1e-05	2232	T	0.248881	7.10632e-15	209	T	0.00048	5.9e-06	921	6934	TCF7L2
6	31895973	rs7746553	C	G	G	0.0100537	0.533555	7507542	G	0.053	0.17	1426206	G	0.103612	7.81215e-15	210	G	0.00015	0.28	3165146	717	C2
9	22137685	rs7018475	T	G	G	0.0595389	2.07848e-10	5806	G	0.074	0.00094	13465	G	0.0801319	9.6659e-15	211	G	0.00027	0.016	193553
4	6292915	rs10010131	A	G	G	0.115249	0.00172898	100373	G	0.14	0.04	340338	A	-0.155724	1.14229e-14	212	G	0.00017	0.1	1113390	7466	WFS1
8	41509072	rs146585034	C	A	A	-0.313225	1.60065e-14	2699	A	-0.26	0.0033	34703	A	-0.29281	1.31183e-14	213
4	6289986	rs4458523	T	G	G	0.107132	0.00329791	143388	G	0.14	0.035	300406	T	-0.155153	1.32103e-14	214	G	0.00015	0.15	1666368	7466	WFS1
10	122897959	rs1907240	G	A	A	0.0553839	2.73941e-08	10796	A	0.069	0.0026	28739	G	-0.0773023	1.78663e-14	215	A	0.00025	0.47	5229093
7	127246903	rs10229583	G	A	A	-0.0810475	2.0035e-08	10359	A	-0.12	6.5e-05	4161	A	-0.101002	1.7977e-14	216	A	-0.00011	0.36	4035717
10	114758349	rs7903146	C	T	T	0.317747	2.43894e-47	238	T	0.29	9.7e-06	2181	T	0.245601	1.86696e-14	217	T	0.00052	1.9e-06	568	6934	TCF7L2
3	23198484	rs6780569	G	A	A	-0.110947	7.11435e-19	1626	A	-0.11	0.0001	4922	A	-0.099088	2.95378e-14	218	A	0.0002	0.25	2821177
11	17403639	rs1557765	T	C	C	-0.048852	4.5991e-07	14251	C	-0.092	3.4e-05	3214	T	0.0773406	3.48489e-14	219	C	-0.00014	0.16	1779115
15	77747190	rs7178572	A	G	G	0.0896881	7.73049e-22	968	G	0.076	0.00047	9118	G	0.0785246	3.67652e-14	220	G	0.00034	0.0017	30300	10363	HMG20A
6	31184175	rs9263957	G	A	A	0.123339	5.92091e-09	9011	A	-0.017	0.78	6273634	A	0.104864	3.94251e-14	221	A	-0.00024	0.17	1892956
6	31186026	rs9263963	A	T	T	0.123413	5.74315e-09	8945	T	-0.0099	0.87	6986137	T	0.104855	4.09389e-14	222	T	-0.00024	0.17	1892956
6	31172655	rs2894180	G	A	A	0.124758	3.97375e-09	8605	A	-0.006	0.92	7383568	A	0.104882	4.26135e-14	223	A	-0.00023	0.17	1892956
6	31181025	rs9263948	C	T	T	0.123515	5.57874e-09	8914	T	-0.014	0.82	6590118	T	0.104549	4.79033e-14	224	T	-0.00024	0.17	1892956
6	32657481	rs5875391	T	-									-	0.0812666	4.98829e-14	225
6	32360849	rs17208671	G	T	T	-0.0198677	0.202258	3146892	T	-0.005	0.89	7143815	T	0.12112	5.08328e-14	226	T	-0.00023	0.056	602603	414764	HCG23
6	32206687	rs511027	A	T	T	-0.00673989	0.764442	10447563	T	0.0045	0.92	7383568	T	0.116956	5.37762e-14	227	T	-0.00039	0.013	161692
6	31158689	rs7759909	G	T	T	0.126261	2.59935e-09	8246	T	-0.0098	0.87	6986137	T	0.104459	5.91657e-14	228	T	-0.00023	0.18	2007891
10	122987126	rs1907232	G	A	A	-0.0412225	7.54873e-06	21175	A	-0.045	0.036	308278	A	-0.0738769	7.44481e-14	229	A	-0.00013	0.18	2007891
6	31167760	rs28362351	C	T	T	0.125725	3.08017e-09	8389	T	-0.0098	0.87	6986137	T	0.103864	7.47637e-14	230	T	-0.00023	0.19	2122045	253018	HCG27
6	31162154	rs28362332	G	A	A	0.126275	2.58882e-09	8237	A	-0.0098	0.87	6986137	A	0.10381	7.92218e-14	231	A	-0.00023	0.18	2007891
10	122945086	rs3943077	A	G	G	0.0474328	4.19267e-07	14124	G	0.031	0.16	1346737	G	0.0761274	9.36937e-14	232	G	1.6e-05	0.88	9675542	101927889	LOC101927889
3	63914618	rs59971314	G	C	C	-0.0691602	1.10844e-12	3553	C	-0.086	0.00011	5098	C	-0.0752075	1.08787e-13	233	C	-0.00012	0.27	3052402	6314	ATXN7
6	31501558	rs1055384	C	T					T	0.028	0.73	5877223	T	0.119817	1.27412e-13	234	T	0.00013	0.29	3275565	100532737	ATP6V1G2-DDX39B
6	31165527	rs28362343	G	A	A	0.126271	2.59171e-09	8241	A	-0.0098	0.87	6986137	A	0.102809	1.2761e-13	235	A	-0.00023	0.19	2122045
11	17418477	rs757110	C	A	A	-0.0601343	1.38358e-10	5500	A	-0.1	3.6e-06	1803	C	0.074959	1.4004e-13	236	A	-0.00015	0.13	1439886	6833	ABCC8
6	31552768	rs77974900	C	A	A	0.0192832	0.750137	10266677	A	0.057	0.59	4756863	A	0.120685	1.42768e-13	237	A	0.0015	0.26	2938404
11	17408630	rs5215	C	T	T	-0.0571004	1.69376e-09	8014	T	-0.1	2.8e-06	1685	C	0.0753672	1.51176e-13	238	T	-0.00017	0.099	1054790	3767	KCNJ11
6	32983765	rs11964507	C	T	T	0.0311197	0.123574	2057708	T	0.066	0.31	2544793	T	0.149041	1.76474e-13	239	T	5.8e-05	0.79	8708210
6	31505480	rs2734583	A	G	G	0.0238273	0.692913	9542214	G	0.057	0.59	4756863	G	0.119559	1.87632e-13	240					100532737	ATP6V1G2-DDX39B
11	17409572	rs5219	T	C	C	-0.0572158	1.5711e-09	7981	C	-0.1	3.3e-06	1751	T	0.0750147	1.93905e-13	241	C	-0.00017	0.1	1113390	3767	KCNJ11
6	32981937	rs9276992	T	C	C	0.0342982	0.106218	1809517	C	0.064	0.33	2702573	C	0.148204	2.07363e-13	242	C	0.0002	0.38	4250656
6	31514247	rs9267488	A	G	G	0.0242791	0.687648	9475937	G	0.071	0.5	4041544	G	0.119062	2.22048e-13	243	G	0.00027	0.054	582184	534	ATP6V1G2
6	32988089	rs17220695	C	T	T	0.0344028	0.10581	1803645	T	0.065	0.32	2623826	T	0.148317	2.26678e-13	244	T	7.6e-05	0.77	8490175
6	32658429	rs9368737	T	C	C	-0.049007	9.19669e-08	12212	C	-0.031	0.23	1908501	T	0.0745229	2.43631e-13	245	C	2.4e-05	0.82	9029683
17	36096515	rs757210	T	C					C	-0.12	3.7e-07	1146	T	0.082667	2.53247e-13	246	C	-6.2e-05	0.55	6095322	6928	HNF1B
6	31483481	rs9267445	G	C	C	0.0225466	0.708565	9740361	C	0.049	0.65	5236436	C	0.118529	2.57142e-13	247	C	0.00029	0.039	430105
10	122941531	rs1907282	G	A	A	0.0465138	6.22866e-07	14673	A	0.034	0.12	1023866	A	0.0744022	2.59995e-13	248	A	1.6e-05	0.88	9675542	101927889	LOC101927889
6	31492453	rs3093988	G	A	A	-0.0104314	0.807287	10990252	A	0.025	0.76	6115109	A	0.118298	2.6069e-13	249	A	0.00013	0.29	3275565
6	31155670	rs9263846	G	A	A	0.119462	3.9001e-09	8589	A	-0.022	0.67	5396940	A	0.0992569	2.63128e-13	250	A	-0.00023	0.14	1552491
10	122915345	rs72631105	G	A	A	0.0370971	0.000358422	52421	A	0.048	0.033	283763	A	0.0757103	2.66019e-13	251	A	7.2e-05	0.57	6311410
10	12307611	rs11257654	C	T	T	0.102057	2.12619e-20	1189	T	0.11	4.9e-06	1926	T	0.0795318	2.87796e-13	252	T	0.00039	0.28	3165146
17	36093022	rs7405776	A	G	G	-0.116359	7.70156e-29	479	G	-0.12	6.8e-07	1273	A	0.0813495	3.09215e-13	253	G	-6.5e-05	0.53	5879214	6928	HNF1B
6	32983748	rs11964504	C	T	T	0.0340207	0.109157	1852191	T	0.062	0.34	2780968	T	0.147463	3.09653e-13	254	T	5.8e-05	0.79	8708210
1	51519027	rs72906888	G	T	T	-0.0762514	6.07653e-06	20421	T	-0.098	0.0076	71716	T	-0.120936	3.13125e-13	255	T	-0.00024	0.15	1666368	284546	C1orf185
5	55816888	rs455660	T	C	C	0.0470068	8.36768e-07	15059	C	0.042	0.06	503012	T	-0.0746945	3.28616e-13	256	C	3e-05	0.81	8923055	101928448	LOC101928448
3	185488303	rs35430985	C	A	A	0.0815529	9.25899e-12	4288	A	0.11	1.7e-05	2548	A	0.094337	3.39202e-13	257	A	0.00022	0.051	551340	10644	IGF2BP2
6	32988175	rs17214311	G	A	A	0.0345465	0.105447	1798294	A	0.065	0.32	2623826	A	0.147325	3.41046e-13	258	A	7.4e-05	0.77	8490175
10	122945252	rs7088428	T	G	G	0.0475647	3.91179e-07	14048	G	0.031	0.16	1346737	G	0.0739844	3.43919e-13	259	G	2.1e-05	0.85	9351813	101927889	LOC101927889
6	31186534	rs9263969	C	T	T	0.117219	7.30075e-09	9330	T	-0.0044	0.93	7462882	T	0.0982966	3.47067e-13	260	T	-0.0002	0.1	1113390
7	127103982	rs34849540	T	G	G	-0.0580927	2.34838e-06	17238	G	-0.072	0.0049	48613	G	-0.0872325	3.62864e-13	261	G	-0.00013	0.24	2703648
6	31485101	rs2516491	A	C	C	-0.0310914	0.271959	4087576	C	-0.011	0.87	6986137	C	0.112927	3.7978e-13	262	C	3.8e-05	0.73	8055451
11	2705343	rs231356	A	T	T	0.0796303	4.71613e-10	6825	T	0.065	0.017	153449	A	-0.0934945	3.86076e-13	263	T	2.6e-05	0.81	8923055	10984	KCNQ1OT1
6	31543031	rs1800629	G	A	A	-0.0125816	0.768368	10497915	A	0.041	0.61	4917803	A	0.11692	4.08123e-13	264	A	0.00021	0.091	969708
7	127406049	rs10239440	T	C	C	-0.0711068	2.38914e-06	17289	C	-0.13	2e-05	2651	C	-0.0969361	4.21059e-13	265	C	-6.7e-05	0.62	6854624	27044	SND1
6	32976540	rs1075893	A	C	C	-0.304656	0.0618661	1154709	C	0.12	0.21	1746592	C	0.148661	4.48928e-13	266	C	0.00084	0.17	1892956	3111	HLA-DOA
6	32987774	rs423639	C	T	T	0.0341854	0.107615	1829892	T	0.067	0.3	2465598	T	0.145856	4.95132e-13	267	T	0.00029	0.11	1221843
17	36096300	rs2005705	A	G	G	-0.11351	5.08799e-28	509	G	-0.12	7.1e-07	1291	A	0.0816353	5.08258e-13	268	G	-9.8e-05	0.32	3603207	6928	HNF1B
11	72432985	rs11603334	G	A	A	-0.161697	2.14147e-11	4654	A	-0.12	0.0094	87118	A	-0.147258	6.02976e-13	269	A	-3.5e-05	0.8	8816248	116985	ARAP1
10	122894829	rs1907239	C	A	A	0.0418153	9.59016e-06	22164	A	0.044	0.049	413326	A	0.0738265	6.55194e-13	270	A	3.2e-05	0.75	8272448
11	72478320	rs77106637	G	A	A	-0.166209	2.11745e-11	4650	A	-0.11	0.011	103843	A	-0.142013	7.34653e-13	271	A	-7.6e-05	0.56	6202809	10809	STARD10
10	122919206	rs11199805	C	T	T	-0.0586019	2.1752e-08	10498	T	-0.061	0.0091	84601	T	-0.0744273	7.61815e-13	272	T	-0.0002	0.55	6095322
9	4267209	rs1571583	A	G	G	-0.0523476	2.15237e-08	10475	G	-0.044	0.048	405145	A	0.0730832	7.96793e-13	273	G	-2.9e-05	0.8	8816248	169792	GLIS3
6	31465047	rs3094005	G	T	T	0.0245918	0.683661	9425692	T	0.044	0.67	5396940	T	0.115843	8.9531e-13	274	T	0.00029	0.043	471253	4277	MICB
4	6295693	rs6446482	C	G	G	0.108858	0.00282846	131332	G	0.12	0.068	568216	C	-0.138852	1.01647e-12	275	G	0.00017	0.091	969708	7466	WFS1
9	22136665	rs201556756	-	A									A	-0.131416	1.01857e-12	276
7	127166578	rs10269701	G	A	A	0.0602328	2.68467e-08	10766	A	0.059	0.02	177820	G	-0.088935	1.27729e-12	277	A	5.5e-05	0.58	6420476
6	31081838	rs3130975	C	T	T	0.122672	5.24609e-08	11560	T	-0.0051	0.94	7543392	T	0.100225	1.33921e-12	278	T	-3.2e-05	0.76	8381031
6	32067435	rs57740770	T	G	G	-0.00702908	0.830363	11281179	G	0.091	0.24	1988297	G	0.108765	1.50654e-12	279	G	0.0001	0.79	8708210	7148	TNXB
6	31186230	rs9263966	C	T					T	-0.035	0.51	4120910	T	0.0959918	1.55014e-12	280	T	-0.00024	0.17	1892956
8	41512582	rs6150565	ACAGCAGAGTCTAT	-									-	0.0721253	1.63318e-12	281					286	ANK1
17	36104121	rs12453443	C	G	G	-0.10461	5.18871e-25	652	G	-0.12	1.3e-07	933	C	0.071995	1.76942e-12	282	G	-8.4e-05	0.41	4576522	6928	HNF1B
6	30992346	rs12198448	T	C	C	0.0287297	0.555454	7790279	C	-0.13	0.19	1585993	C	0.105593	1.81149e-12	283	C	-8.6e-05	0.6	6638390	100507679	MUC22
7	15063833	rs10244051	C	T									T	-0.0758395	1.83366e-12	284
11	72433098	rs1552224	A	C	C	-0.161695	2.14258e-11	4655	C	-0.12	0.008	75110	C	-0.142012	1.87451e-12	285	C	-3.7e-05	0.79	8708210	116985	ARAP1
6	33896120	rs12661060	C	T	T	-0.0237722	0.350177	5122634	T	-0.014	0.85	6827488	T	0.167326	1.95459e-12	286	T	4e-05	0.79	8708210
8	118230236	rs951337	C	T	T	-0.0579063	2.95908e-10	6195	T	-0.057	0.0076	71716	T	-0.0702969	2.07563e-12	287	T	-3.9e-05	0.7	7729217
6	30957766	rs3873342	T	C	C	0.0244643	0.61581	8564888	C	-0.13	0.19	1585993	C	0.105243	2.1727e-12	288	C	-8.3e-05	0.64	7072417
7	127773840	rs61271378	-	T									T	-0.0948911	2.25374e-12	289
6	30987170	rs12208652	C	A	A	0.0269035	0.58119	8120628	A	-0.13	0.19	1585993	A	0.105143	2.25627e-12	290	A	-7.8e-05	0.66	7290922	100507679	MUC22
7	15065467	rs1974620	C	T	T	0.0600804	2.20357e-09	8138	T	0.12	2.7e-07	1078	C	-0.0755127	2.26472e-12	291	T	-3.7e-05	0.71	7838360
10	122919842	rs7917346	A	G	G	-0.0585556	2.22978e-08	10546	G	-0.061	0.0092	85441	G	-0.0726277	2.27277e-12	292	G	-0.0002	0.55	6095322
6	31933518	rs492899	T	C	C	0.027226	0.137203	2250284	C	-0.0018	0.98	7863053	C	0.110387	2.30755e-12	293	C	3.4e-05	0.85	9351813	6499	SKIV2L
6	31442782	rs3131643	G	A	A	0.029847	0.618987	8605728	A	0.073	0.47	3803639	A	0.111497	2.35102e-12	294	A	0.00019	0.15	1666368
6	30978746	rs12203410	G	A	A	0.0284649	0.55873	7832910	A	-0.12	0.18	1505591	A	0.104324	2.38798e-12	295	A	-6.6e-05	0.66	7290922	100507679	MUC22
6	30980872	rs12207166	C	T	T	0.0251296	0.606309	8443012	T	-0.13	0.19	1585993	T	0.104936	2.60247e-12	296	T	-7.7e-05	0.66	7290922	100507679	MUC22
6	30986644	rs12215548	T	C	C	0.026748	0.58338	8148620	C	-0.12	0.22	1827333	C	0.104882	2.60411e-12	297	C	-7.9e-05	0.65	7182129	100507679	MUC22
6	30982948	rs12211072	G	A	A	0.0251114	0.606593	8446540	A	-0.13	0.18	1505591	A	0.104891	2.67637e-12	298	A	-7.8e-05	0.65	7182129	100507679	MUC22
10	122967170	rs10788149	G	A	A	-0.047062	2.70151e-05	27944	A	-0.027	0.26	2147628	G	0.0737429	2.96785e-12	299	A	-0.00014	0.2	2236734
6	33388294	rs78525454	G	A					A	0.056	0.56	4516041	A	0.150788	3.07498e-12	300	A	-0.00037	0.29	3275565	8831	SYNGAP1
19	22270468	rs8100768	T	C	C	-0.0477225	0.00398423	160149	C	-0.021	0.59	4756863	C	-0.103548	3.18013e-12	301	C	0.00015	0.28	3165146	113835	ZNF257
6	31188267	rs9263979	C	T	T	0.0687061	1.26659e-05	23507	T	-0.019	0.63	5077451	T	0.0851772	3.19764e-12	302	T	-4.5e-06	0.97	10630074
6	30987981	rs73727160	C	G	G	0.0266902	0.584182	8158969	G	-0.12	0.22	1827333	G	0.104414	3.28578e-12	303	G	-7.9e-05	0.65	7182129	100507679	MUC22
6	32991777	rs3129300	T	G	G	0.0203753	0.81027	11028070	G	0.049	0.55	4436783	G	0.140249	3.44271e-12	304	G	0.0007	0.0099	123406
6	33847077	rs10947463	G	A	A	0.0371338	0.109163	1852266	A	-0.0067	0.92	7383568	A	0.161949	3.68909e-12	305	A	7.5e-05	0.57	6311410
7	15064984	rs6947830	G	A	A	0.060098	1.69746e-09	8017	A	0.12	2.7e-07	1078	G	-0.0746718	3.73299e-12	306	A	-2.7e-05	0.78	8599105
6	30980015	rs3869095	G	A	A	0.0246717	0.612871	8526997	A	-0.13	0.2	1666251	A	0.104	4.03332e-12	307	A	-7.8e-05	0.65	7182129	100507679	MUC22
9	4295880	rs4339696	T	G	G	0.0532601	8.72715e-09	9527	G	0.054	0.013	120067	T	-0.0697928	4.03337e-12	308	G	0.00017	0.095	1012022	169792	GLIS3
7	15064309	rs2191349	G	T	T	0.0590893	2.51229e-09	8215	T	0.12	4.5e-07	1194	G	-0.0745425	4.08537e-12	309	T	-3.1e-05	0.75	8272448
11	2213166	rs7111341	C	T	T	0.121139	5.31781e-13	3439	T	0.094	0.018	161544	T	0.121315	4.40189e-12	310	T	-8.9e-05	0.42	4684025
16	53800954	rs1421085	T	C	C	0.121655	6.80113e-27	531	C	0.14	1.9e-05	2617	C	0.100641	4.68736e-12	311	C	0.00029	0.0043	62559	79068	FTO
11	2626334	rs7947981	A	G	G	-0.138342	2.10476e-19	1493	G	-0.017	0.62	4997916	G	-0.136122	5.36364e-12	312	G	-0.0012	0.31	3494459	3784	KCNQ1
6	32023425	rs9267796	C	T	T	-0.354425	0.0161803	409385	T	0.11	0.22	1827333	T	0.113766	5.55786e-12	313	T	3.8e-05	0.92	10099395	7148	TNXB
6	32669018	rs1612904	C	A	A	-0.0375225	0.00330347	143531	A	-0.03	0.41	3333467	C	0.0947919	5.7916e-12	314	A	6.4e-05	0.53	5879214
6	32681631	rs9275596	C	T	T	-0.0362835	0.00477116	179809	T	-0.045	0.21	1746592	C	0.0947464	6.01262e-12	315	T	7.4e-05	0.47	5229093
16	53802494	rs11642015	C	T	T	0.121951	5.61269e-27	523	T	0.14	3.2e-05	3114	T	0.100298	6.01852e-12	316	T	0.00029	0.0045	64897	79068	FTO
6	33386728	rs77965538	G	C					C	0.056	0.56	4516041	C	0.148748	6.18072e-12	317	C	-0.00039	0.25	2821177
8	41509259	rs12549902	G	A	A	0.0751007	2.1345e-16	2050	A	0.036	0.098	812070	A	0.070328	6.58783e-12	318	A	0.00019	0.054	582184
8	41519248	rs516946	T	C	C	0.119118	1.70741e-19	1479	C	0.12	0.00022	6450	T	-0.103419	6.9549e-12	319	C	0.00018	0.13	1439886	286	ANK1
16	53806453	rs56094641	A	G	G	0.122251	5.77218e-27	526	G	0.14	2.8e-05	2959	G	0.0995557	7.53722e-12	320	G	0.0003	0.0032	49405	79068	FTO
11	2691500	rs231361	G	A	A	0.0821612	8.67917e-11	5265	A	0.058	0.033	283763	G	-0.0879322	7.78179e-12	321	A	1.5e-05	0.89	9781938	10984	KCNQ1OT1
10	122970304	rs1907219	G	A	A	-0.0423025	2.04145e-05	26580	A	-0.028	0.25	2067893	A	-0.071872	7.82806e-12	322	A	-0.00022	0.028	317825
6	32341353	rs9268402	G	A	A	0.00106605	0.908221	12270228	A	0.024	0.37	3016763	A	0.0694887	7.89497e-12	323	A	8.5e-05	0.39	4360082
10	122972427	rs1907221	C	T	T	-0.0449023	5.24031e-05	31497	T	-0.028	0.25	2067893	C	0.0722835	7.99036e-12	324	T	-0.00011	0.32	3603207
7	127695413	rs3757758	G	C	C	-0.0601719	0.000104855	37422	C	-0.14	2.8e-05	2959	C	-0.104318	8.88043e-12	325	C	-4.9e-05	0.74	8163695	27044	SND1
16	53803223	rs62048402	G	A	A	0.121886	5.98083e-27	527	A	0.14	3.1e-05	3084	A	0.0994018	9.05259e-12	326	A	0.00029	0.0045	64897	79068	FTO
6	32628439	rs9273508	G	A	A	0.0257907	0.00539097	194183	A	-0.0099	0.71	5717700	A	0.068322	9.16512e-12	327	A	0.00024	0.014	172401	3119	HLA-DQB1
3	64048297	rs831571	T	C	C	0.0615881	2.08748e-10	5810	C	0.079	0.00036	8034	T	-0.0699687	1.01271e-11	328	C	0.00023	0.071	758060
3	64056255	rs254858	G	T	T	0.0636142	3.66473e-11	4922	T	0.083	0.00019	6093	G	-0.0692118	1.02159e-11	329	T	0.00012	0.29	3275565	100652759	PRICKLE2-AS1
6	32989521	rs3130609	C	T	T	0.0169385	0.841965	11427178	T	0.049	0.55	4436783	T	0.138805	1.02378e-11	330
16	53822142	rs66908032	C	A	A	0.119772	2.92189e-26	569	A	0.13	3.6e-05	3306	A	0.100307	1.08178e-11	331	A	0.00028	0.0054	74838	79068	FTO
3	23489512	rs9880889	A	G	G	-0.104665	3.60478e-20	1296	G	-0.12	1.7e-06	1535	G	-0.0736842	1.17692e-11	332	G	3.2e-05	0.85	9351813	7325	UBE2E2
16	53819367	rs9923312	G	A	A	0.119564	3.43138e-26	587	A	0.14	2.8e-05	2959	A	0.100035	1.17782e-11	333	A	0.00028	0.0055	75967	79068	FTO
6	31193155	rs4373355	T	C	C	0.067716	1.06546e-05	22629	C	-0.019	0.61	4917803	C	0.0814509	1.1829e-11	334	C	-7e-05	0.51	5662796
12	31314065	rs116978429	G	A	A	0.0592144	3.0067e-07	13745	A	0.049	0.099	820085	A	0.0917037	1.18518e-11	335					144203	OVOS2
6	33603142	rs78117616	G	C	C	-0.286508	0.122438	2041715	C	0.083	0.42	3411781	C	0.150934	1.28007e-11	336					3710	ITPR3
5	55811092	rs456867	C	T	T	-0.0366596	0.00021346	44640	T	-0.031	0.18	1505591	T	-0.0713811	1.48573e-11	337	T	4.5e-05	0.73	8055451	101928448	LOC101928448
20	42989267	rs4812829	G	A	A	0.0590543	1.88824e-10	5726	A	0.083	0.00012	5246	A	0.0671445	1.81804e-11	338	A	0.00012	0.38	4250656	3172	HNF4A
16	53819169	rs9936385	T	C	C	0.119557	3.45164e-26	591	C	0.14	2.8e-05	2959	C	0.0991301	1.85947e-11	339	C	0.00028	0.0054	74838	79068	FTO
11	2204288	rs11043007	G	T	T	-0.0464333	4.27861e-06	19039	T	-0.018	0.46	3725242	G	0.0787742	1.87899e-11	340	T	0.00016	0.1	1113390
16	53820066	rs11075992	T	C	C	0.119588	3.35471e-26	580	C	0.13	3.4e-05	3214	C	0.0989852	2.00603e-11	341	C	0.00028	0.0054	74838	79068	FTO
16	53822237	rs62033403	A	G	G	0.119854	2.74222e-26	564	G	0.13	3.6e-05	3306	G	0.0988947	2.01404e-11	342	G	0.00028	0.0054	74838	79068	FTO
10	114763522	rs142871091	G	T	T	0.298313	1.78132e-13	3196	T	0.34	1.6e-06	1511	T	0.239198	2.04297e-11	343					6934	TCF7L2
11	2215089	rs7107784	G	A	A	-0.115718	3.11531e-12	3874	A	-0.075	0.05	421667	G	0.103639	2.15421e-11	344	A	0.00013	0.24	2703648
6	31095270	rs9263708	T	C	C	0.048615	0.400807	5783677	C	0.041	0.72	5798008	C	0.106466	2.25484e-11	345	C	4e-05	0.72	7946476	170679	PSORS1C1
6	31088145	rs3095318	T	A	A	0.049457	0.393084	5683199	A	0.031	0.79	6353486	A	0.106448	2.28835e-11	346	A	4e-05	0.72	7946476	1041	CDSN
16	53816838	rs9935401	G	A	A	0.121118	1.04206e-26	539	A	0.13	3.5e-05	3258	A	0.0988131	2.30214e-11	347	A	0.00028	0.0056	77050	79068	FTO
16	53822183	rs72803697	C	T	T	0.119786	2.88221e-26	568	T	0.13	3.6e-05	3306	T	0.0985323	2.37312e-11	348	T	0.00028	0.0054	74838	79068	FTO
6	31938107	rs474534	A	G	G	0.0159905	0.310411	4598486	G	-0.0095	0.84	6748812	G	0.099103	2.49309e-11	349	G	-2.3e-05	0.88	9675542	1797	DXO
13	80743198	rs482161	C	T	T	0.0276524	0.00322567	141608	T	0.0066	0.76	6115109	C	-0.0669286	2.54059e-11	350	T	0.00046	0.00029	8621
16	53820503	rs9926289	G	A	A	0.119591	3.34512e-26	579	A	0.13	3.4e-05	3214	A	0.0983873	2.54656e-11	351	A	0.00028	0.0054	74838	79068	FTO
16	53820527	rs9939609	T	A	A	0.119593	3.33906e-26	578	A	0.13	3.9e-05	3388	A	0.0983329	2.5503e-11	352	A	0.00028	0.0065	86536	79068	FTO
16	53811788	rs62033400	A	G	G	0.121104	1.07362e-26	542	G	0.13	3.9e-05	3388	G	0.0981516	2.69951e-11	353	G	0.00029	0.0045	64897	79068	FTO
16	53819893	rs11075990	A	G	G	0.119583	3.37013e-26	582	G	0.13	3.3e-05	3180	G	0.0982604	2.80573e-11	354	G	0.00028	0.0054	74838	79068	FTO
8	41549016	rs139747600	G	A	A	-0.288528	1.23906e-12	3561					A	-0.241972	2.82793e-11	355					286	ANK1
15	62396389	rs7172432	A	G	G	-0.0811627	2.08131e-18	1709	G	-0.058	0.0068	64947	G	-0.0695913	2.84459e-11	356	G	-0.00027	0.0073	95351
4	6303022	rs1801214	C	T	T	0.102906	0.00675203	223480	T	0.094	0.18	1505591	C	-0.143676	2.88888e-11	357	T	0.00016	0.12	1330675	7466	WFS1
16	53819198	rs9923233	G	C	C	0.119558	3.44832e-26	590	C	0.14	2.8e-05	2959	C	0.0980065	3.01377e-11	358	C	0.00028	0.0054	74838	79068	FTO
6	31107055	rs2233947	C	T	T	0.0491065	0.3981	5748480	T	0.048	0.69	5556120	T	0.105953	3.03676e-11	359	T	0.00069	0.62	6854624	170680	PSORS1C2
15	62396942	rs7173964	G	A	A	-0.0813085	1.82173e-18	1699	A	-0.06	0.0051	50367	A	-0.0694637	3.15013e-11	360	A	-0.00026	0.009	113760
10	122985118	rs10886873	C	T	T	-0.0427497	1.503e-05	24412	T	-0.041	0.087	722783	T	-0.0698818	3.16079e-11	361	T	-0.00015	0.13	1439886
16	53816752	rs8051591	A	G	G	0.12109	1.06997e-26	541	G	0.13	3.5e-05	3258	G	0.0978252	3.24776e-11	362	G	0.00028	0.006	81195	79068	FTO
16	53819877	rs11075989	C	T	T	0.119581	3.3768e-26	583	T	0.13	3.3e-05	3180	T	0.0977436	3.44391e-11	363	T	0.00028	0.0054	74838	79068	FTO
16	53821690	rs7202296	A	G	G	0.119719	3.03302e-26	571	G	0.13	3.6e-05	3306	G	0.0976438	3.62344e-11	364	G	0.00028	0.0054	74838	79068	FTO
6	31108829	rs9263733	C	T	T	0.0397409	0.489421	6937444	T	0.045	0.71	5717700	T	0.105531	3.65033e-11	365	T	-0.00023	0.45	5010804
3	185473065	rs6784185	G	A	A	0.061659	5.74538e-08	11654	A	0.064	0.01	95862	A	0.0778218	3.65264e-11	366	A	7.3e-05	0.56	6202809	10644	IGF2BP2
16	53813367	rs17817449	T	G	G	0.121149	1.00815e-26	538	G	0.14	2.2e-05	2725	G	0.097535	3.86951e-11	367	G	0.00028	0.0052	72569	79068	FTO
6	31130821	rs1044870	C	T	T	0.0439113	0.446505	6379100	T	0.067	0.48	3882387	T	0.10454	3.90619e-11	368	T	-0.00014	0.3	3384903	6941	TCF19
16	53813450	rs8043757	A	T	T	0.121106	1.05083e-26	540	T	0.13	3.6e-05	3306	T	0.0975168	3.96468e-11	369	T	0.00028	0.0053	73694	79068	FTO
15	62391608	rs7163757	C	T	T	-0.0814995	1.57899e-18	1684	T	-0.06	0.0057	55633	T	-0.0696191	4.01123e-11	370	T	-0.00026	0.0092	115900
16	53812433	rs8063057	T	C	C	0.121021	1.1528e-26	544	C	0.13	3.9e-05	3388	C	0.0972991	4.01684e-11	371	C	0.00029	0.0037	55546	79068	FTO
6	31122330	rs130077	G	A	A	0.0428873	0.456832	6514538	A	0.07	0.46	3725242	A	0.104216	4.13862e-11	372	A	-0.00015	0.26	2938404	54535	CCHCR1
6	32338901	rs2050191	A	T	T	0.0552516	0.201453	3135821	T	0.0028	0.96	7703528	A	0.101907	4.16077e-11	373	T	0.00029	0.012	151087	10665	C6orf10
16	53822651	rs7185735	A	G	G	0.119748	2.83828e-26	567	G	0.13	3.6e-05	3306	G	0.09729	4.22527e-11	374	G	0.00028	0.0053	73694	79068	FTO
16	53818724	rs3751814	G	A	A	0.119568	3.41728e-26	585	A	0.14	2.8e-05	2959	A	0.0973445	4.26433e-11	375	A	0.00028	0.0054	74838	79068	FTO
6	33848109	rs12214429	T	G	G	0.0366649	0.113671	1917398	G	-0.017	0.8	6432504	G	0.153227	4.43814e-11	376	G	6e-05	0.65	7182129
6	31130019	rs9263794	A	G	G	0.0535802	0.336891	4947874	G	0.047	0.6	4836832	G	0.103035	4.55855e-11	377	G	-0.00015	0.25	2821177	6941	TCF19
13	80717156	rs1359790	G	A	A	-0.0798403	1.16263e-14	2639	A	-0.073	0.0018	21611	A	-0.0724954	4.59351e-11	378	A	-0.00014	0.2	2236734
6	31113326	rs9263745	G	A	A	0.0428251	0.45747	6522996	A	0.063	0.51	4120910	A	0.10381	4.85786e-11	379	A	-0.00015	0.26	2938404	54535	CCHCR1
16	53819937	rs11075991	A	T	T	0.119585	3.36394e-26	581	T	0.13	3.3e-05	3180	T	0.0970087	4.8684e-11	380	T	0.00028	0.0054	74838	79068	FTO
16	53818460	rs3751812	G	T	T	0.11952	3.56518e-26	593	T	0.13	3.7e-05	3334	T	0.0970087	5.09076e-11	381	T	0.00027	0.007	92020	79068	FTO
16	53821125	rs17817712	A	G	G	0.119539	3.54757e-26	592	G	0.13	3.3e-05	3180	G	0.0968998	5.14888e-11	382	G	0.00027	0.0068	89804	79068	FTO
6	31107361	rs2233945	C	A	A	0.0427728	0.458008	6530031	A	0.061	0.52	4200096	A	0.10372	5.18613e-11	383	A	-0.00015	0.26	2938404	170679	PSORS1C1
6	31106499	rs9263726	G	A	A	0.0435897	0.449637	6420265	A	0.052	0.58	4676752	A	0.103729	5.29505e-11	384	A	-0.00017	0.26	2938404	170680	PSORS1C2
6	33239869	rs17215231	C	T					T	-0.0096	0.91	7303852	T	0.137036	5.37904e-11	385	T	0.00016	0.39	4360082	6222	RPS18
6	31125823	rs9263785	T	G	G	0.0429022	0.456679	6512518	G	0.062	0.51	4120910	G	0.103639	5.41179e-11	386	G	-0.00015	0.25	2821177	54535	CCHCR1
12	121512937	rs146545969	T	C	C	0.0827672	8.7774e-06	21741	C	0.26	3.3e-06	1751	C	0.172684	5.4272e-11	387
10	12288444	rs11818953	G	C	C	0.0923723	2.96133e-15	2379	C	0.1	8.9e-05	4599	C	0.0810453	5.5771e-11	388	C	0.0004	0.26	2938404	8872	CDC123
16	53816275	rs8050136	C	A	A	0.120991	1.15985e-26	545	A	0.13	4.2e-05	3448	A	0.0968454	5.60963e-11	389	A	0.00027	0.0072	94231	79068	FTO
6	32990970	rs3097648	A	T	T	0.0579461	0.324369	4782323	T	0.1	0.12	1023866	T	0.124136	5.82328e-11	390	T	0.00014	0.39	4360082
6	31218835	rs4084090	A	G	G	0.041585	0.455175	6492638	G	0.05	0.57	4596253	G	0.103053	5.9867e-11	391	G	-0.00027	0.21	2353086
6	31137632	rs9263810	G	C	C	0.0432639	0.453273	6467776	C	0.051	0.59	4756863	C	0.103278	6.00841e-11	392	C	-0.00016	0.24	2703648	5460	POU5F1
6	31132883	rs9263796	C	T	T	0.0439113	0.446505	6379100	T	0.067	0.48	3882387	T	0.103233	6.19086e-11	393	T	-0.00015	0.26	2938404	5460	POU5F1
16	53831354	rs72805611	C	T	T	0.116198	3.27308e-25	645	T	0.12	0.0001	4922	T	0.0931442	6.19255e-11	394	T	0.00023	0.022	256388	79068	FTO
16	53809123	rs55872725	C	T	T	0.121517	8.41932e-27	532	T	0.14	2.5e-05	2838	T	0.0966547	6.62996e-11	395	T	0.00029	0.0045	64897	79068	FTO
16	53837144	rs11075993	G	T	T	0.115863	5.32973e-25	654	T	0.12	9.2e-05	4671	T	0.0927979	6.65025e-11	396	T	0.00022	0.025	287073	79068	FTO
6	31196591	rs9264039	G	A	A	0.0456514	0.432723	6199393	A	0.0038	0.97	7783128	A	0.103846	6.88955e-11	397	A	-5.3e-05	0.83	9137641
6	31082081	rs17190526	G	A	A	0.0467026	0.420608	6041803	A	0.013	0.91	7303852	A	0.103801	7.04594e-11	398	A	-0.00022	0.16	1779115
6	31123416	rs9263781	T	C	C	0.0361812	0.52948	7454679	C	0.063	0.51	4120910	C	0.102827	7.2614e-11	399	C	-0.00015	0.26	2938404	54535	CCHCR1
6	33702326	rs75410080	G	A	A	-0.259603	0.159693	2562126	A	0.094	0.37	3016763	A	0.146772	7.30395e-11	400					117283	IP6K3
11	17421860	rs2074311	A	G	G	-0.0572821	1.50817e-09	7965	G	-0.092	3.5e-05	3258	A	0.0680698	7.41748e-11	401	G	-0.00011	0.28	3165146	6833	ABCC8
16	53827479	rs10468280	A	G	G	0.119323	6.75119e-26	608	G	0.14	1.8e-05	2596	G	0.09591	7.7062e-11	402	G	0.00027	0.0069	90927	79068	FTO
2	45188353	rs895636	C	T	T	0.0456891	9.82837e-07	15355	T	0.038	0.087	722783	T	0.0652164	7.87841e-11	403	T	7.1e-05	0.56	6202809
10	12191933	rs10466280	C	T	T	0.0636136	4.00659e-12	4001	T	0.096	8.1e-06	2098	C	-0.0647519	7.98196e-11	404	T	0.0002	0.043	471253	55176	SEC61A2
13	80705315	rs11616380	G	T	T	-0.0811205	5.58892e-15	2515	T	-0.069	0.0032	33860	T	-0.0714842	8.0246e-11	405	T	-0.00015	0.17	1892956
19	22215457	rs8105895	C	T	T	-0.043521	0.00743452	237673	T	-0.02	0.6	4836832	T	-0.0947998	8.17291e-11	406	T	0.00013	0.34	3820121
10	64877938	rs7901794	T	C	C	-0.0672793	1.56113e-07	12899	C	-0.0085	0.77	6193642	C	-0.0724847	8.29422e-11	407	C	-0.00044	0.058	623157
16	53837342	rs72805613	A	G	G	0.115875	5.25796e-25	653	G	0.12	9.4e-05	4709	G	0.092251	8.29773e-11	408	G	0.00023	0.023	266544	79068	FTO
11	2691471	rs231362	A	G	G	0.0817594	1.56752e-07	12912	G	0.052	0.11	943489	A	-0.111664	8.43874e-11	409	G	0.00022	0.025	287073	10984	KCNQ1OT1
6	33077271	rs3130216	G	A	A	-0.0486218	0.0195298	470725	A	-0.0078	0.88	7064618	G	0.119754	8.49718e-11	410	A	-8e-05	0.42	4684025
16	53815435	rs17817497	T	C	C	0.121051	1.11927e-26	543	C	0.13	3.9e-05	3388	C	0.0956828	8.58072e-11	411	C	0.00027	0.0078	100734	79068	FTO
16	53821615	rs7202116	A	G	G	0.119704	3.06831e-26	572	G	0.13	4e-05	3407	G	0.0956647	9.78263e-11	412	G	0.00028	0.0054	74838	79068	FTO
6	31134599	rs9263800	G	A	A	0.0439113	0.446505	6379100	A	0.061	0.52	4200096	A	0.102159	1.03771e-10	413	A	-0.00015	0.26	2938404	5460	POU5F1
10	12288366	rs11818932	G	T	T	0.0923418	3.01714e-15	2385	T	0.1	0.00011	5098	T	0.0799289	1.04163e-10	414	T	0.00041	0.25	2821177	8872	CDC123
6	34302869	rs206936	A	G	G	-0.0356622	0.000112948	38059	G	-0.073	0.00097	13736	G	-0.0641333	1.07079e-10	415	G	0.00023	0.067	716414	100529239	RPS10-NUDT3
6	32684029	rs6936863	C	G	G	-0.00902146	0.357634	5220191	G	0.031	0.28	2307096	G	0.0690502	1.11266e-10	416	G	2.4e-05	0.83	9137641
15	91561586	rs12161921	C	T	T	0.0433363	2.31802e-06	17199	T	0.04	0.061	511277	C	-0.0643103	1.32123e-10	417	T	0.00029	0.02	235857	26276	VPS33B
6	31047662	rs62398706	A	G	G	0.0490255	0.398485	5753461	G	0.0062	0.96	7703528	G	0.102412	1.4111e-10	418	G	-0.00063	0.15	1666368
6	32684344	rs5024431	G	A	A	-0.0091328	0.350974	5132949	A	0.033	0.26	2147628	A	0.0687142	1.42458e-10	419	A	1.6e-05	0.89	9781938
6	31149045	rs9263827	C	T	T	0.0349017	0.547397	7686445	T	-0.0091	0.94	7543392	T	0.102719	1.55739e-10	420	T	-0.00015	0.5	5554911
19	46177235	rs55669001	T	C	C	0.0763365	1.65622e-16	2021	C	0.056	0.0091	84601	C	0.0644104	1.62792e-10	421	C	5.2e-05	0.75	8272448	2696	GIPR
4	6316092	rs7655674	C	T	T	-0.0916606	0.0203464	485066	T	-0.12	0.094	779291	T	-0.139268	1.72751e-10	422	T	-0.00011	0.44	4901938
9	22011009	rs117344047	C	T	T	0.135777	1.10762e-05	22789	T	0.043	0.52	4200096	T	0.249115	1.73937e-10	423					100048912	CDKN2B-AS1
6	31077468	rs11756797	T	G	G	0.0496437	0.3918	5666477	G	-0.0098	0.94	7543392	G	0.102024	1.80871e-10	424	G	-0.00063	0.15	1666368
6	31024895	rs80072197	T	C	C	0.048933	0.399369	5764798	C	-0.0089	0.94	7543392	C	0.101645	1.95008e-10	425	C	-0.00062	0.16	1779115	285834	HCG22
6	31031435	rs62399060	C	T	T	0.0489541	0.399203	5762738	T	-0.0032	0.98	7863053	T	0.101654	1.95473e-10	426	T	-0.00062	0.16	1779115
7	127745659	rs61059762	-	C									C	-0.0871605	1.99636e-10	427
7	14898282	rs17168486	C	T	T	0.0599991	1.4101e-10	5513	T	0.058	0.0082	76944	T	0.063125	2.25055e-10	428	T	-0.00015	0.27	3052402	1607	DGKB
6	33098988	rs2294477	C	G	G	-0.0539295	0.00879802	265720	G	0.012	0.81	6511594	C	0.11676	2.53101e-10	429	G	-5.8e-05	0.56	6202809	267013	HLA-DPA3
10	122948833	rs7089185	G	A	A	0.0451942	1.64391e-06	16278	A	0.026	0.23	1908501	A	0.0638289	2.61913e-10	430	A	-7.2e-06	0.95	10418059
16	53840525	rs12149574	C	G	G	0.114789	1.24201e-24	679	G	0.12	0.00014	5516	G	0.0897036	2.62771e-10	431	G	0.00022	0.026	297378	79068	FTO
6	31016114	rs2523868	C	T	T	0.046061	0.427205	6127308	T	-0.027	0.83	6669268	T	0.100424	2.88624e-10	432	T	-0.00016	0.57	6311410
6	126964510	rs4273712	A	G	G	0.0555155	1.43463e-09	7941	G	0.052	0.017	153449	G	0.0623925	2.89846e-10	433	G	8.2e-05	0.46	5120092
11	2694711	rs11827207	G	A	A	-0.0829118	1.34312e-07	12679	A	-0.056	0.094	779291	A	-0.116468	3.1366e-10	434					10984	KCNQ1OT1
6	33074963	rs3130215	A	G	G	-0.0481369	0.0208054	493063	G	-0.01	0.84	6748812	A	0.117258	3.27283e-10	435	G	-0.00011	0.28	3165146
6	31040553	rs62399066	G	A	A	0.0488979	0.399761	5769846	A	-0.00023	1	7982452	A	0.100388	3.40327e-10	436	A	-0.00062	0.16	1779115
11	72629946	rs17244499	A	G	G	-0.171512	1.75514e-10	5684	G	-0.12	0.013	120067	G	-0.129735	3.4764e-10	437	G	4.4e-05	0.72	7946476	9873	FCHSD2
6	31007530	rs76610133	C	T	T	0.0453369	0.435198	6231203	T	-0.048	0.7	5636657	T	0.100406	3.48737e-10	438	T	-0.00062	0.16	1779115
11	2717680	rs463924	C	T	T	0.0824042	1.49109e-10	5573	T	0.067	0.015	136881	C	-0.0815756	3.49956e-10	439	T	1.7e-05	0.87	9566711	10984	KCNQ1OT1
6	32902114	rs187764	C	T	T	0.0403616	0.138923	2274477	T	0.086	0.043	364816	T	0.10056	4.03615e-10	440	T	0.00013	0.51	5662796
6	31199164	rs3868078	C	T	T	-0.0399194	0.26567	4003891	T	0.016	0.81	6511594	T	0.0967183	4.13367e-10	441	T	-0.00012	0.49	5446362
6	31009416	rs75940666	C	T	T	0.0452739	0.435736	6238252	T	-0.046	0.71	5717700	T	0.0995919	4.40332e-10	442	T	-0.00063	0.16	1779115
3	185302098	rs13095912	G	A	A	0.0220389	0.0178663	440932	A	0.026	0.25	2067893	A	0.0650759	4.41369e-10	443	A	9.5e-05	0.36	4035717	59343	SENP2
11	2694606	rs231359	C	A	A	0.0779513	8.89868e-10	7677	A	0.065	0.018	161544	C	-0.0809086	4.4284e-10	444	A	-2.1e-05	0.85	9351813	10984	KCNQ1OT1
6	32937475	rs78729514	G	T	T	0.0124999	0.575686	8050650	T	0.031	0.42	3411781	T	0.103423	4.48126e-10	445	T	2.6e-05	0.92	10099395	6046	BRD2
6	31040415	rs62399065	A	G	G	0.0493099	0.396173	5723485	G	0.0048	0.97	7783128	G	0.0996191	4.53727e-10	446	G	-0.00063	0.15	1666368
2	165557318	rs6712203	C	T	T	-0.0912156	1.93261e-08	10321	T	-0.024	0.5	4041544	T	-0.0983639	4.69186e-10	447	T	-8e-05	0.44	4901938	22837	COBLL1
6	32950871	rs16871300	A	G	G	0.0125107	0.57534	8046287	G	0.032	0.42	3411781	G	0.103242	4.75696e-10	448	G	2.8e-05	0.92	10099395
6	33708697	rs12206523	T	G	G	-0.20548	0.230805	3535726	G	0.059	0.44	3567994	G	0.136094	4.89366e-10	449	G	-0.00035	0.12	1330675	117283	IP6K3
6	31687008	rs1065356	G	A	A	-0.00494438	0.642781	8909489	A	0.0061	0.83	6669268	A	0.0766184	4.96718e-10	450	A	5.4e-05	0.67	7400514	80740	LY6G6C
6	32651097	rs17212160	T	G	G	-0.023355	0.0222622	518494	G	-0.042	0.1	863580	G	-0.0615372	5.09108e-10	451
12	121416650	rs1169288	A	C	C	0.0207246	0.0234242	539053	C	0.051	0.018	161544	C	0.0626367	5.22181e-10	452	C	3.1e-06	0.98	10735061	6927	HNF1A
6	32950217	rs16871297	A	G	G	0.0125815	0.573124	8017998	G	0.032	0.42	3411781	G	0.102981	5.30401e-10	453	G	2.7e-05	0.92	10099395
6	32649274	rs28891485	G	T	T	-0.0251218	0.012802	345593	T	-0.042	0.1	863580	T	-0.061366	5.73586e-10	454	T	0.00015	0.21	2353086
15	40617209	rs2289333	C	T	T	-0.0606374	5.85614e-11	5130	T	-0.065	0.0042	42256	C	0.0622891	5.95117e-10	455	T	-9.7e-05	0.61	6746244	100505573	LINC00984
6	33097433	rs28361083	T	C	C	0.0488673	0.024186	552579	C	-0.018	0.76	6115109	C	0.121616	6.05941e-10	456	C	-8.1e-05	0.64	7072417
6	32656544	rs28747056	A	G	G	-0.023825	0.0198922	477001	G	-0.04	0.12	1023866	G	-0.0612224	6.20602e-10	457	G	0.00015	0.21	2353086
6	32651047	rs17205775	A	G	G	-0.0229644	0.0245541	559036	G	-0.043	0.1	863580	G	-0.0612118	6.22883e-10	458	G	0.00015	0.19	2122045
8	41519462	rs515071	A	G	G	0.0857664	2.37696e-13	3279	G	0.12	3.1e-05	3084	A	-0.085815	6.35192e-10	459	G	0.00018	0.12	1330675	286	ANK1
6	32649854	rs28746924	G	A	A	-0.0251334	0.0128578	346636	A	-0.041	0.11	943489	A	-0.0610736	6.94425e-10	460	A	0.00014	0.23	2587111
16	53842908	rs12149832	G	A	A	0.109454	1.43935e-22	908	A	0.12	0.0002	6192	A	0.0888439	6.95094e-10	461	A	0.00023	0.024	277006	79068	FTO
6	32652026	rs17212336	C	A	A	-0.0242546	0.0174567	433467	A	-0.042	0.1	863580	A	-0.0610736	6.99284e-10	462	A	0.00015	0.21	2353086
6	32915851	rs16871226	A	G	G	0.0137774	0.536758	7549397	G	0.035	0.37	3016763	G	0.102223	7.12293e-10	463	G	2.5e-05	0.93	10205834
6	30993719	rs72502536	A	G	G	0.0541967	0.353182	5161666	G	0.02	0.87	6986137	G	0.0983963	7.15785e-10	464	G	-0.00046	0.74	8163695	100507679	MUC22
15	91502383	rs1105291	C	T	T	0.0584779	6.64825e-10	7425	T	0.069	0.0014	17991	T	0.0610387	7.20083e-10	465	T	0.00025	0.091	969708	91433	RCCD1
10	12267476	rs2399791	A	G	G	0.0863799	5.51315e-14	2913	G	0.091	0.00037	8160	G	0.0756824	7.46455e-10	466	G	0.00039	0.27	3052402	8872	CDC123
6	31105889	rs2233953	G	A	A	0.0479463	0.410333	5907920	A	0.0097	0.94	7543392	A	0.0988765	7.64953e-10	467	A	0.00064	0.64	7072417	170680	PSORS1C2
6	33863002	rs3800338	C	T	T	0.0366698	0.114766	1933027	T	-0.03	0.65	5236436	T	0.133866	7.86821e-10	468	T	5.6e-05	0.67	7400514	100507584	LINC01016
19	46154902	rs36125103	-	C									C	-0.0626864	8.06701e-10	469
6	33099332	rs41315411	G	C	C	0.0490429	0.0237249	544411	C	-0.018	0.77	6193642	C	0.120712	8.15196e-10	470	C	-4.9e-05	0.77	8490175
6	31012485	rs9262570	C	T	T	0.0468217	0.41998	6033690	T	-0.041	0.74	5956750	T	0.0982966	8.18262e-10	471	T	-8.7e-05	0.78	8599105
6	33169895	rs1547387	C	G	G	0.0513962	0.0133933	356712	G	0.02	0.71	5717700	G	0.115932	8.48463e-10	472	G	4.9e-06	0.98	10735061	7922	SLC39A7
6	31005354	rs79118933	A	C	C	0.0447029	0.444629	6354579	C	-0.037	0.76	6115109	C	0.0980519	8.82661e-10	473	C	-0.00062	0.16	1779115
6	32650809	rs17212090	C	T	T	-0.0250659	0.0126027	341716	T	-0.039	0.13	1104695	T	-0.0606081	9.4416e-10	474	T	0.00015	0.2	2236734
9	4297892	rs4258054	T	C	C	-0.0814836	1.72325e-16	2030	C	-0.084	0.00024	6684	C	-0.0626257	9.49978e-10	475	C	-9.4e-05	0.4	4468133	169792	GLIS3
15	91535329	rs76119208	G	T	T	0.0550307	2.30149e-09	8158	T	0.07	0.0013	17126	T	0.0606058	9.78948e-10	476	T	0.00033	0.024	277006	9055	PRC1
6	32657020	rs9405042	C	G	G	-0.025223	0.0120676	331514	G	-0.04	0.12	1023866	G	-0.0604785	1.04539e-09	477	G	0.00014	0.23	2587111
15	91531352	rs3803563	C	A	A	0.0552648	1.91362e-09	8083	A	0.067	0.0019	22628	C	-0.0606081	1.04577e-09	478	A	0.00035	0.0098	122242	100507118	PRC1-AS1
15	91530158	rs11853073	T	C	C	0.0588817	1.37739e-10	5496	C	0.062	0.004	40606	T	-0.0605284	1.06719e-09	479	C	0.00021	0.07	747486	100507118	PRC1-AS1
6	31013668	rs79808971	A	G									G	0.122784	1.07926e-09	480
17	6919093	rs14309	T	C	C	-0.082154	1.71149e-08	10201	C	-0.071	0.027	234733	T	0.091293	1.09053e-09	481	C	-8.6e-06	0.95	10418059	124944	C17orf49
10	12292454	rs1051055	A	G	G	-0.0724556	1.05858e-11	4353	G	-0.057	0.023	202410	A	0.0610481	1.09548e-09	482	G	-0.00012	0.24	2703648	8872	CDC123
1	51262216	rs56837046	T	C	C	-0.110533	6.27917e-06	20568	C	-0.08	0.11	943489	C	-0.161159	1.14429e-09	483					11124	FAF1
6	33098797	rs3116994	G	A	A	-0.0507054	0.00980502	286441	A	0.026	0.55	4436783	G	0.102665	1.14612e-09	484	A	-7.7e-05	0.44	4901938
15	77832762	rs7177055	G	A	A	0.0721617	1.84643e-14	2725	A	0.048	0.028	242671	A	0.0636319	1.18482e-09	485	A	0.00032	0.0037	55546
16	53845169	rs11649091	T	G	G	0.108234	1.62375e-21	1021	G	0.12	0.00013	5387	G	0.0864529	1.20645e-09	486	G	0.00016	0.1	1113390	79068	FTO
15	91528070	rs2301825	C	G	G	0.0578883	2.82779e-10	6118	G	0.069	0.0013	17126	G	0.0602292	1.23421e-09	487	G	0.00033	0.025	287073	100507118	PRC1-AS1
6	31006994	rs9262558	C	T	T	0.00458623	0.789623	10767738	T	-0.11	0.18	1505591	T	0.0960099	1.23703e-09	488	T	0.00013	0.66	7290922
19	33892409	rs889138	C	T	T	-0.0446407	1.25108e-06	15740	T	-0.06	0.0058	56507	T	-0.0606092	1.2661e-09	489	T	-0.00014	0.15	1666368	5184	PEPD
15	91512067	rs2290203	G	A	A	0.0610759	2.71999e-11	4768	A	0.062	0.004	40606	A	0.0601539	1.31786e-09	490	A	0.00017	0.16	1779115	100507118	PRC1-AS1
6	31006624	rs9262557	G	C	C	0.0046058	0.788741	10756551	C	-0.11	0.18	1505591	C	0.0957374	1.37543e-09	491	C	0.00012	0.67	7400514
6	31108562	rs7757012	T	C	C	-0.0713416	7.92857e-07	14995	C	0.026	0.75	6035947	C	0.0927159	1.37598e-09	492	C	-0.00017	0.19	2122045	493825	POLR2LP
9	22125347	rs1333048	A	C	C	0.00798829	0.383296	5555411	C	0.017	0.44	3567994	C	0.060201	1.38142e-09	493	C	0.00014	0.15	1666368
15	91526275	rs7180016	G	A	A	0.0579101	2.85959e-10	6144	A	0.067	0.0018	21611	G	-0.0600653	1.40925e-09	494	A	0.00033	0.013	161692	100507118	PRC1-AS1
6	31007304	rs9262559	T	C	C	0.00457238	0.790247	10775598	C	-0.12	0.18	1505591	C	0.0956101	1.41555e-09	495	C	0.00012	0.67	7400514
6	31106065	rs2233950	C	T	T	-0.108179	2.65378e-06	17527	T	-0.07	0.14	1185660	T	0.0923968	1.43029e-09	496	T	-0.00013	0.67	7400514	170680	PSORS1C2
6	31081251	rs2233955	G	A	A	-0.01228	0.267661	4030216	A	-0.071	0.19	1585993	A	0.0825196	1.44446e-09	497	A	-0.00026	0.034	379326
15	91529452	rs60290423	T	C	C	0.0579614	2.72263e-10	6060	C	0.07	0.0013	17126	T	-0.0599315	1.48273e-09	498	C	0.00033	0.025	287073	100507118	PRC1-AS1
2	165528624	rs1128249	G	T	T	-0.0960873	1.60945e-08	10157	T	-0.023	0.52	4200096	T	-0.100154	1.53797e-09	499	T	-2.8e-05	0.78	8599105
7	44255643	rs878521	G	A	A	0.0232377	0.0144128	376052	A	0.018	0.42	3411781	A	0.0622891	1.6208e-09	500	A	-0.00013	0.27	3052402
15	91531995	rs12594752	C	T	T	0.0576283	3.542e-10	6426	T	0.07	0.0012	16212	T	0.059683	1.69477e-09	501	T	0.00033	0.024	277006	9055	PRC1
6	32427789	rs9268832	T	C	C	0.0185024	0.0470444	924486	C	0.031	0.25	2067893	T	-0.0605677	1.69786e-09	502	C	0.00012	0.22	2470357	3132	HLA-DRB9
6	32658211	rs9469219	T	C	C	-0.011063	0.227725	3493393	C	-0.038	0.13	1104695	T	0.0599185	1.77505e-09	503	C	7.7e-05	0.49	5446362
15	91560078	rs873130	T	C	C	-0.0436755	2.04504e-06	16839	C	-0.039	0.073	609015	C	-0.0602183	1.8364e-09	504	C	-0.00038	0.056	602603	26276	VPS33B
6	33096247	rs28361074	T	C	C	0.0487108	0.0246333	560429	C	-0.018	0.76	6115109	C	0.117881	1.84395e-09	505	C	-8.5e-05	0.62	6854624	3116	HLA-DPB2
6	31114515	rs9263749	G	A	A	-0.0713846	7.49791e-07	14913	A	0.022	0.8	6432504	A	0.0918588	1.9266e-09	506	A	-0.00016	0.22	2470357	54535	CCHCR1
2	165513091	rs10195252	T	C	C	-0.0974953	1.31579e-08	9995	C	-0.024	0.5	4041544	C	-0.0993983	2.0695e-09	507	C	-2.7e-05	0.79	8708210	101929615	LOC101929615
16	81534790	rs2925979	T	C	C	-0.0408127	2.52509e-05	27631	C	-0.096	1.6e-05	2503	T	0.0599938	2.08716e-09	508	C	-0.0001	0.34	3820121	80790	CMIP
6	31111356	rs9263739	C	T	T	-0.0712576	7.86232e-07	14979	T	0.047	0.57	4596253	T	0.0915668	2.09716e-09	509	T	-0.00016	0.22	2470357	54535	CCHCR1
9	22119195	rs1333045	T	C	C	0.00677961	0.462209	6584654	C	0.015	0.49	3961898	C	0.0595699	2.10683e-09	510	C	0.00012	0.21	2353086	100048912	CDKN2B-AS1
6	31086048	rs3132550	G	A	A	-0.0687453	1.94148e-06	16700	A	-0.0061	0.94	7543392	A	0.0916398	2.10724e-09	511	A	2.9e-05	0.79	8708210	1041	CDSN
11	2717828	rs2283193	C	T	T	-0.0816225	3.32943e-10	6331	T	-0.068	0.015	136881	T	-0.0798281	2.18352e-09	512	T	0.00016	0.23	2587111	10984	KCNQ1OT1
15	91530675	rs8026781	G	A	A	0.0577201	3.168e-10	6275	A	0.067	0.0019	22628	G	-0.059317	2.27808e-09	513	A	0.00034	0.01	129576	100507118	PRC1-AS1
15	91506637	rs8037137	T	C	C	0.0598025	1.93576e-10	5747	C	0.072	0.00089	12989	C	0.0594663	2.28316e-09	514	C	0.00031	0.033	369241
3	64078009	rs153734	C	T	T	0.0560012	1.49026e-09	7959	T	0.057	0.0086	80327	C	-0.059836	2.33691e-09	515	T	0.00017	0.17	1892956	100652759	PRICKLE2-AS1
6	20542221	rs7758851	G	A	A	-0.107675	4.30952e-19	1552	A	-0.15	4.5e-09	644	A	-0.066283	2.36565e-09	516	A	-1.4e-05	0.89	9781938	54901	CDKAL1
6	127181089	rs1361831	T	C	C	-0.0346113	0.000247201	46620	C	-0.032	0.14	1185660	C	-0.0596534	2.37014e-09	517	C	0.00013	0.2	2236734
6	20887954	rs6938256	G	A	A	0.0879076	1.59006e-19	1468	A	0.17	2.6e-11	441	G	-0.0667853	2.39204e-09	518	A	0.00017	0.091	969708	54901	CDKAL1
10	114742106	rs146013047	G	A	A	0.247704	1.93249e-11	4618	A	0.27	5.4e-05	3809	A	0.211743	2.41884e-09	519					6934	TCF7L2
19	33896195	rs10403360	G	A	A	-0.0447691	1.17854e-06	15668	A	-0.059	0.0061	58993	A	-0.0595706	2.44303e-09	520	A	-0.00013	0.19	2122045	5184	PEPD
20	48835972	rs6020369	T	C	C	-0.0402723	1.30918e-05	23679	C	-0.061	0.0045	45002	T	0.0596547	2.52683e-09	521	C	-4.2e-06	0.97	10630074
19	33889593	rs7256564	A	G	G	-0.0471013	2.81487e-07	13645	G	-0.061	0.0049	48613	G	-0.0594549	2.57758e-09	522	G	-0.00027	0.01	129576	5184	PEPD
10	12209752	rs6686	T	C	C	0.0531541	7.70453e-09	9395	C	0.093	1.5e-05	2462	T	-0.0595929	2.66226e-09	523	C	0.0002	0.044	481504	11164	NUDT5
6	31008626	rs9262560	C	T	T	0.00454002	0.791705	10794067	T	-0.12	0.18	1505591	T	0.093982	2.81153e-09	524	T	0.00013	0.66	7290922
8	118190620	rs16889471	G	A	A	0.0927667	2.25271e-05	27055	A	0.052	0.21	1746592	A	0.103459	2.82074e-09	525	A	-0.00012	0.31	3494459
16	53828066	rs17817964	C	T	T	0.1023	6.36572e-21	1105	T	0.13	2.1e-05	2693	T	0.0832744	2.88992e-09	526	T	0.00027	0.0069	90927	79068	FTO
2	165528876	rs13389219	C	T	T	-0.0962907	1.42415e-08	10076	T	-0.023	0.51	4120910	T	-0.0984599	3.02975e-09	527	T	-1.3e-05	0.9	9887667
6	33094172	rs17215007	A	C	C	0.0486932	0.0246879	561396	C	-0.018	0.76	6115109	C	0.1162	3.11128e-09	528	C	-0.0001	0.54	5987630	3116	HLA-DPB2
6	31107648	rs1063646	C	T	T	-0.0713504	8.01289e-07	15005	T	0.022	0.8	6432504	T	0.0907818	3.112e-09	529	T	-0.00016	0.22	2470357	170679	PSORS1C1
6	31115307	rs6903261	A	G	G	-0.0714236	7.39802e-07	14892	G	0.023	0.79	6353486	G	0.0905717	3.17409e-09	530	G	-0.00016	0.22	2470357	54535	CCHCR1
15	91523036	rs6496742	C	T	T	0.05978	8.05175e-11	5234	T	0.064	0.0033	34703	C	-0.0587876	3.25897e-09	531	T	0.00022	0.064	685141	100507118	PRC1-AS1
6	32637418	rs17205647	G	A	A	-0.0357013	0.000179023	42509	A	-0.023	0.39	3174304	G	0.0598243	3.53e-09	532	A	-2.2e-05	0.84	9244555
6	31005713	rs9262556	C	T	T	0.00465492	0.786525	10728697	T	-0.12	0.18	1505591	T	0.0933628	3.61455e-09	533	T	0.00013	0.66	7290922
6	32706398	rs7773407	A	C	C	-0.0283779	0.0114896	320095	C	-0.011	0.72	5798008	A	0.0659095	3.64388e-09	534	C	-6e-05	0.56	6202809
6	34210470	rs139876191	-	C									C	-0.099975	3.70346e-09	535					3159	HMGA1
6	20766697	rs4510656	C	A	A	-0.0960641	5.3905e-19	1575	A	-0.17	8.3e-10	581	A	-0.0758352	3.78215e-09	536	A	-0.00019	0.054	582184	54901	CDKAL1
9	22125503	rs1333049	G	C	C	0.00745732	0.415688	5977840	C	0.018	0.4	3253684	C	0.0585519	3.79565e-09	537	C	0.00013	0.18	2007891
6	32706495	rs7773441	T	A	A	-0.0283809	0.0114809	319933	A	-0.011	0.72	5798008	T	0.065872	3.95229e-09	538	A	-6e-05	0.56	6202809
15	91531798	rs17692742	C	G	G	-0.0574803	3.80027e-10	6526	G	-0.066	0.0024	27020	G	-0.0583836	4.11502e-09	539	G	-0.00031	0.11	1221843	100507118	PRC1-AS1
6	32665079	rs2856667	T	C	C	-0.0193784	0.0653326	1207554	C	-0.032	0.29	2386621	T	0.0702907	4.13916e-09	540	C	0.00013	0.2	2236734
6	32375695	rs9268499	G	A	A	0.0252781	0.00568073	200683	A	0.045	0.095	787437	A	0.058401	4.1923e-09	541	A	0.0002	0.06	643437
11	17409069	rs5218	G	A	A	-0.0264339	0.00422359	166156	A	-0.099	4.9e-06	1926	A	-0.0581706	4.20846e-09	542	A	-0.00015	0.17	1892956	3767	KCNJ11
7	127860163	rs10487505	G	C	C	-0.029644	0.00383993	156649	C	-0.032	0.17	1426206	G	0.0628433	4.21577e-09	543	C	-3.1e-05	0.75	8272448	101928423	LOC101928423
11	2727185	rs86392	C	T	T	0.063753	8.93274e-06	21820	T	0.02	0.53	4279659	C	-0.0918587	4.27593e-09	544	T	0.00011	0.29	3275565	3784	KCNQ1
6	32660375	rs2858324	A	G	G	-0.0217465	0.0607201	1137287	G	-0.019	0.54	4358108	A	0.0735107	4.41815e-09	545	G	5.5e-05	0.58	6420476
15	91522253	rs8026714	G	A	A	0.0589547	1.38193e-10	5498	A	0.07	0.0013	17126	G	-0.0581197	4.44092e-09	546	A	0.00033	0.027	307703	100507118	PRC1-AS1
4	6270056	rs4689388	G	A	A	0.104225	0.0105085	300607	A	0.063	0.41	3333467	G	-0.129135	4.58962e-09	547	A	0.00017	0.088	937987
6	32706974	rs12203644	G	A	A	-0.0285946	0.0108825	308064	A	-0.0088	0.78	6273634	G	0.0654693	4.61479e-09	548	A	-6.1e-05	0.55	6095322
6	34381937	rs6925243	A	G	G	-0.0348121	0.000168545	41758	G	-0.078	0.00044	8827	G	-0.0580921	4.66561e-09	549	G	0.00031	0.095	1012022	100529239	RPS10-NUDT3
15	91523713	rs1867226	C	G	G	0.058777	1.48318e-10	5569	G	0.066	0.0021	24434	C	-0.0581685	4.71812e-09	550	G	0.00035	0.0096	120089	100507118	PRC1-AS1
6	39284050	rs1535500	G	T	T	0.0568725	2.19485e-09	8136	T	0.048	0.029	251156	T	0.0580802	4.88313e-09	551	T	0.00015	0.13	1439886	83795	KCNK16
6	30933517	rs2530715	A	G	G	0.0396463	0.497482	7041025	G	0.037	0.63	5077451	G	0.0927524	4.93423e-09	552	G	2.1e-05	0.96	10524755	100420530	LOC100420530
16	53799507	rs9937053	G	A	A	0.103024	2.69924e-21	1050	A	0.11	0.00017	5881	A	0.0756268	5.22422e-09	553	A	0.00031	0.002	34352	79068	FTO
7	127882070	rs4731426	G	C	C	-0.024253	0.0289879	634536	C	-0.066	0.012	111591	G	0.0648322	5.27138e-09	554	C	0.00012	0.22	2470357	3952	LEP
11	2747184	rs117339220	A	G	G	0.136881	0.00138143	90145	G	0.12	0.11	943489	G	0.133945	5.37531e-09	555					3784	KCNQ1
19	33899065	rs731839	G	A	A	-0.0424261	3.60739e-06	18455	A	-0.067	0.0018	21611	A	-0.0581865	5.39053e-09	556	A	-0.00023	0.026	297378	5184	PEPD
7	127842526	rs6467165	A	G	G	-0.0272698	0.0124108	338072	G	-0.047	0.11	943489	G	-0.0823267	5.46813e-09	557	G	0.00026	0.11	1221843
6	32626272	rs9273363	C	A	A	0.0257902	0.00561838	199369	A	-0.011	0.67	5396940	A	0.0590893	5.52828e-09	558	A	0.00041	0.00014	5509
6	32706719	rs7773955	T	C	C	-0.0283901	0.0114543	319414	C	-0.011	0.72	5798008	T	0.0650759	5.66513e-09	559	C	-6e-05	0.56	6202809
6	32375424	rs9268497	G	A	A	0.0267376	0.0034383	146827	A	0.049	0.064	535765	A	0.0577593	5.84218e-09	560	A	0.00016	0.12	1330675
7	127251188	rs712701	T	G	G	-0.0454551	3.46794e-06	18305	G	-0.037	0.096	795750	G	-0.0603107	5.8961e-09	561	G	-8.2e-05	0.5	5554911	5078	PAX4
6	32705276	rs13199787	C	T	T	-0.0283474	0.0115786	321878	T	-0.01	0.75	6035947	C	0.0649634	6.11434e-09	562	T	-6e-05	0.56	6202809
19	33889000	rs889140	G	A	A	-0.0448689	1.05538e-06	15461	A	-0.061	0.0051	50367	A	-0.0580402	6.14588e-09	563	A	-0.00029	0.0054	74838	5184	PEPD
10	12330143	rs117875455	G	T	T	-0.0787748	4.37795e-06	19135	T	-0.045	0.24	1988297	T	-0.11234	6.19484e-09	564
15	91505716	rs7166130	A	T	T	-0.059652	2.32379e-10	5900	T	-0.07	0.0012	16212	T	-0.0575253	6.48335e-09	565	T	-5.8e-05	0.73	8055451	91433	RCCD1
6	20751315	rs7747724	T	C	C	-0.0957216	7.0641e-19	1623	C	-0.17	5e-10	548	C	-0.0745964	6.62906e-09	566	C	-0.00019	0.062	664380	54901	CDKAL1
3	23287321	rs34239585	G	A	A	0.0907928	6.83001e-12	4167	A	0.12	5.8e-05	4002	A	0.0873147	6.63554e-09	567	A	-5.7e-05	0.7	7729217	7325	UBE2E2
16	53803187	rs1558901	A	T	T	0.102471	2.7849e-21	1054	T	0.11	0.00016	5758	T	0.0750518	6.70769e-09	568	T	0.0003	0.0032	49405	79068	FTO
16	53799847	rs9937354	G	A	A	0.102882	2.67286e-21	1049	A	0.11	0.00017	5881	A	0.0751446	6.74715e-09	569	A	0.00031	0.002	34352	79068	FTO
16	53800568	rs9939973	G	A	A	0.102569	2.52203e-21	1039	A	0.11	0.00016	5758	A	0.0749498	6.9203e-09	570	A	0.0003	0.003	47093	79068	FTO
16	53800754	rs9940128	G	A	A	0.102545	2.61395e-21	1046	A	0.11	0.00015	5623	A	0.074857	7.06339e-09	571	A	0.0003	0.0025	40839	79068	FTO
6	31615167	rs2844463	G	A	A	0.0321237	0.0123234	336320	A	0.052	0.16	1346737	A	0.0665459	7.18906e-09	572	A	-0.00013	0.4	4468133	7917	BAG6
15	91542337	rs3743449	C	T	T	-0.0538984	4.25703e-09	8678	T	-0.065	0.0026	28739	T	-0.0574798	7.20197e-09	573	T	-0.00031	0.11	1221843	26276	VPS33B
16	53801549	rs9923147	C	T	T	0.103212	1.39473e-21	1007	T	0.11	0.00016	5758	T	0.0748941	7.40047e-09	574	T	0.0003	0.003	47093	79068	FTO
6	32626302	rs9273364	T	G	G	0.026778	0.00402489	161253	G	-0.011	0.67	5396940	G	0.0585896	7.60007e-09	575	G	0.00041	0.00014	5509
6	32432340	rs9268909	T	C	C	-0.0556825	0.00332981	144154	C	0.022	0.58	4676752	C	0.0792639	7.72524e-09	576	C	0.00019	0.47	5229093
6	32670464	rs2858305	G	T	T	-0.0206454	0.076231	1370474	T	-0.014	0.66	5317233	G	0.072209	7.77234e-09	577	T	6.2e-05	0.54	5987630
13	26781528	rs10507349	G	A	A	-0.0726469	4.78673e-15	2484	A	-0.059	0.0066	63270	A	-0.0585999	8.19841e-09	578	A	-1.7e-05	0.89	9781938
6	34238514	rs6918981	G	A	A	0.060083	8.04872e-08	12053	A	0.11	5.7e-05	3964	G	-0.0891766	8.20506e-09	579	A	-5.9e-05	0.64	7072417
16	53800629	rs9940646	C	G	G	0.102562	2.54032e-21	1041	G	0.11	0.00016	5758	G	0.074495	8.31275e-09	580	G	0.0003	0.003	47093	79068	FTO
16	53805207	rs11075985	C	A	A	0.102439	2.8901e-21	1057	A	0.11	0.00014	5516	A	0.0746157	8.32482e-09	581	A	0.00031	0.0022	37024	79068	FTO
7	156816371	rs10246328	A	C	C	-0.0491579	0.0140069	368415	C	-0.05	0.2	1666251	C	-0.0775465	8.36246e-09	582	C	-9.8e-07	1	10894596
15	91551876	rs79253100	C	T	T	0.0547824	2.95113e-09	8359	T	0.065	0.0027	29563	C	-0.0570615	8.38031e-09	583	T	0.0003	0.043	471253	26276	VPS33B
6	32685865	rs9275653	G	A	A	0.00787121	0.438404	6272827	A	-0.022	0.5	4041544	G	0.0668172	8.485e-09	584	A	2.8e-05	0.78	8599105
15	91544831	rs12439887	C	T	T	-0.0539441	4.19969e-09	8668	T	-0.064	0.0029	31296	T	-0.0571748	8.56287e-09	585	T	-0.00032	0.093	990798	26276	VPS33B
6	32704630	rs12183007	A	G	G	-0.0284224	0.0113627	317541	G	-0.009	0.78	6273634	A	0.0642979	8.6586e-09	586	G	-6e-05	0.56	6202809
15	91505779	rs79548680	G	C	C	0.0598511	2.05383e-10	5793	C	0.076	0.00045	8919	C	0.0569662	8.67011e-09	587	C	0.00026	0.069	737207	91433	RCCD1
3	23556924	rs17013390	T	C	C	0.109536	1.35905e-15	2267	C	0.12	2.2e-05	2725	C	0.0870489	8.72146e-09	588	C	0.00025	0.41	4576522	7325	UBE2E2
6	39283793	rs2146262	G	A	A	0.0471415	1.13854e-06	15595	A	0.043	0.048	405145	A	0.0570606	9.07267e-09	589	A	0.00014	0.17	1892956	83795	KCNK16
16	53799905	rs9928094	A	G	G	0.102832	2.66982e-21	1048	G	0.11	0.00017	5881	G	0.0743094	9.37501e-09	590	G	0.00031	0.002	34352	79068	FTO
17	2078890	rs72817574	G	A	A	-0.00443394	0.767892	10491790	A	-0.015	0.65	5236436	A	-0.0834914	9.40354e-09	591	A	5.8e-05	0.57	6311410	23293	SMG6
6	38106844	rs9470794	T	C	C	0.052138	8.24034e-06	21502	C	0.047	0.06	503012	C	0.0600221	9.55394e-09	592	C	-9.8e-05	0.57	6311410	60685	ZFAND3
6	32664458	rs2647012	T	C	C	-0.0217458	0.0607735	1138047	C	-0.019	0.55	4436783	T	0.0716227	9.86211e-09	593	C	5.3e-05	0.6	6638390
4	1784605	rs6831006	G	C	C	-0.0806018	2.3918e-13	3283	C	-0.079	0.0014	17991	G	0.0635943	1.14232e-08	600	C	-4.3e-05	0.66	7290922
6	20752379	rs9465877	G	A	A	-0.0955896	7.56215e-19	1635	A	-0.17	5.2e-10	552	A	-0.0730267	1.29474e-08	605	A	-0.00019	0.055	592364	54901	CDKAL1
16	53801985	rs9923544	C	T	T	0.102557	2.57047e-21	1043	T	0.11	0.00017	5881	T	0.0736593	1.30552e-08	606	T	0.0003	0.0031	48257	79068	FTO
10	80943841	rs703980	G	A	A	-0.0711407	1.19601e-14	2643	A	-0.044	0.043	364816	A	-0.0567894	1.56525e-08	614	A	-0.00028	0.0046	65981	57178	ZMIZ1
10	12335017	rs11257688	C	T	T	0.0969457	3.6588e-17	1886	T	0.11	1.8e-05	2596	T	0.0668639	1.62703e-08	615	T	0.0003	0.38	4250656
15	91504181	rs3743451	G	A	A	-0.0582687	6.28681e-10	7366	A	-0.065	0.0026	28739	A	-0.0557548	1.9383e-08	624	A	-0.00025	0.22	2470357	91433	RCCD1
15	62414014	rs1436953	C	T	T	-0.0803288	9.86628e-18	1816	T	-0.055	0.011	103843	T	-0.0605146	2.01373e-08	625	T	-8.2e-05	0.41	4576522
6	32667230	rs2858312	G	C	C	-0.0536555	6.21317e-09	9098	C	-0.04	0.13	1104695	G	0.0556996	2.04677e-08	628	C	1.8e-05	0.87	9566711
2	234346270	rs117447187	T	C	C	0.271511	3.70512e-09	8536	C	0.21	0.0024	27020	C	0.16878	2.04793e-08	629					8527	DGKD
15	91550953	rs3743447	C	G	G	-0.0535598	6.35131e-09	9157	G	-0.067	0.0019	22628	G	-0.0555561	2.21699e-08	634	G	-0.00021	0.1	1113390	26276	VPS33B
19	46158513	rs8108269	T	G	G	0.0696491	2.82916e-13	3310	G	0.064	0.0034	35573	G	0.0556901	2.44565e-08	640	G	0.00013	0.26	2938404
8	118235872	rs75303356	G	A	A	-0.0854214	2.75791e-13	3304	A	-0.029	0.28	2307096	A	-0.077527	2.96485e-08	647
6	32669767	rs2647050	T	C	C	-0.0529368	9.28347e-09	9595	C	-0.035	0.18	1505591	T	0.0550373	3.04285e-08	648	C	4.9e-05	0.63	6963231
15	77777632	rs7119	C	T	T	0.0716242	4.36701e-09	8694	T	0.079	0.0032	33860	T	0.0735757	3.41141e-08	652	T	0.00029	0.0036	54339	10363	HMG20A
6	32670255	rs2856718	C	T	T	-0.0529802	9.07692e-09	9574	T	-0.034	0.19	1585993	C	0.0544503	4.17538e-08	659	T	5e-05	0.63	6963231
3	23387503	rs13087861	G	A	A	0.0818573	3.80996e-19	1531	A	0.095	1.1e-05	2303	A	0.0544503	4.45737e-08	664	A	-3e-06	0.98	10735061	7325	UBE2E2
6	20728731	rs6908425	T	C	C	0.0839947	7.81951e-14	2984	C	0.17	1.8e-09	608	T	-0.0687415	4.69064e-08	668	C	0.00017	0.17	1892956	54901	CDKAL1
9	84308948	rs2796441	G	A	A	-0.0860231	6.15197e-20	1365	A	-0.078	0.00037	8160	G	0.0555104	4.89717e-08	672	A	-7.5e-05	0.45	5010804	101927502	LOC101927502
10	12332447	rs79387189	T	C	C	0.0982938	1.32712e-17	1842	C	0.11	2.7e-05	2910	C	0.0636131	5.19317e-08	675	C	7.2e-05	0.81	8923055
9	22289853	rs12000501	A	G	G	-0.127307	4.65813e-12	4048	G	-0.18	0.00026	6870	G	-0.163051	5.35923e-08	676	G	-0.00024	0.39	4360082
18	60845884	rs12454712	T	C	C	-0.0602818	1.09205e-10	5358	C	-0.025	0.25	2067893	C	-0.0540919	5.67488e-08	678	C	4e-05	0.7	7729217	596	BCL2
6	20893359	rs9368252	C	T	T	0.121398	3.74928e-13	3372	T	0.12	0.0036	37210	T	0.120685	5.84725e-08	681					54901	CDKAL1
3	64075759	rs56228642	T	G	G	-0.0555945	6.26786e-09	9119	G	-0.063	0.0057	55633	G	-0.058672	7.77833e-08	703	G	-0.00023	0.057	613089	100652759	PRICKLE2-AS1
10	122960855	rs11199825	G	A	A	-0.0714535	8.82675e-09	9540	A	-0.036	0.19	1585993	A	-0.0641503	7.93213e-08	704	A	-0.00022	0.64	7072417
15	91525197	rs2301826	C	T	T	0.0597667	7.37971e-11	5210	T	0.062	0.004	40606	T	0.0530952	8.25006e-08	706	T	0.00021	0.099	1054790	100507118	PRC1-AS1
6	34189612	rs10947487	A	G	G	0.0904314	1.9178e-11	4612	G	0.15	1.2e-06	1433	A	-0.0921197	8.25473e-08	707	G	-0.00029	0.32	3603207
6	34165721	rs7742369	A	G	G	-0.0860714	5.36522e-11	5085	G	-0.15	4.3e-07	1185	G	-0.0834642	1.0715e-07	731	G	0.00014	0.27	3052402
6	20678430	rs4712528	G	C	C	0.064222	1.69309e-08	10191	C	0.18	2.3e-09	614	G	-0.0697317	1.13445e-07	740	C	0.00019	0.11	1221843	54901	CDKAL1
3	185563274	rs2098771	G	A	A	-0.0819369	4.30217e-12	4023	A	-0.061	0.02	177820	G	0.061932	1.33577e-07	758	A	-6.2e-05	0.54	5987630
10	80942631	rs12571751	A	G	G	-0.064541	2.01935e-12	3657	G	-0.043	0.047	396950	G	-0.0526005	1.55533e-07	770	G	-0.00024	0.013	161692	57178	ZMIZ1
9	139252148	rs11787792	G	A	A	0.141833	1.28279e-24	682	A	0.13	0.0044	43989	G	-0.133667	1.73024e-07	781	A	0.0002	0.053	571849	26086	GPSM1
12	27966453	rs1544860	A	G	G	-0.0581568	1.49898e-09	7961	G	-0.046	0.034	292127	A	0.0519661	1.75024e-07	784	G	-0.00011	0.27	3052402
16	53821862	rs7201850	C	T	T	0.100563	1.25246e-20	1153	T	0.11	0.00024	6684	T	0.0684901	1.75065e-07	785	T	0.00029	0.0043	62559	79068	FTO
16	53807498	rs16952522	C	G	G	0.134104	2.28756e-17	1868	G	0.14	0.00036	8034	G	0.0891824	2.23025e-07	807	G	0.0004	0.13	1439886	79068	FTO
4	153520475	rs6813195	C	T	T	-0.0836426	9.78679e-20	1399	T	-0.054	0.012	111591	T	-0.0514365	2.25566e-07	808	T	0.00017	0.12	1330675
16	53818167	rs9933509	T	C	C	0.100341	1.48466e-20	1168	C	0.11	0.00022	6450	C	0.0677334	2.34186e-07	815	C	0.00029	0.0044	63738	79068	FTO
6	137291281	rs6937795	A	C	C	-0.0754633	9.55881e-16	2234	C	-0.056	0.01	95862	C	-0.0520062	2.4891e-07	826	C	-1.8e-05	0.86	9459652
16	53821413	rs7206629	T	C	C	0.100481	1.33047e-20	1161	C	0.11	0.00024	6684	C	0.0675745	2.49086e-07	827	C	0.00029	0.0044	63738	79068	FTO
16	53809247	rs1121980	G	A	A	0.10153	6.34961e-21	1104	A	0.11	0.00015	5623	A	0.0675465	2.67788e-07	829	A	0.0003	0.0028	44608	79068	FTO
15	90374257	rs2028299	C	A	A	-0.0716073	9.64448e-11	5309	A	-0.046	0.096	795750	C	0.0643166	2.73417e-07	831	A	-0.00023	0.037	409847	100526783	C15orf38-AP3S2
16	53826028	rs28567725	T	C	C	0.100204	2.31424e-20	1208	C	0.11	0.00013	5387	C	0.0673128	2.91717e-07	843	C	0.00028	0.0056	77050	79068	FTO
16	53831771	rs9922619	G	T	T	0.0973401	1.07144e-19	1407	T	0.099	0.00054	9792	T	0.0656005	2.942e-07	844	T	0.00024	0.014	172401	79068	FTO
9	22301092	rs1575972	T	A	A	-0.14032	9.58025e-13	3530	A	-0.15	0.006	58147	A	-0.160607	3.37308e-07	854	A	-0.00024	0.38	4250656
16	53830491	rs9932754	T	C	C	0.0973412	9.88519e-20	1402	C	0.098	0.00062	10488	C	0.0651977	3.44395e-07	857	C	0.00024	0.018	214954	79068	FTO
6	34194866	rs1759645	C	T	T	0.0861702	4.30699e-11	4987	T	0.14	2.5e-06	1655	C	-0.0801954	3.45122e-07	859	T	-0.00011	0.39	4360082
6	34195011	rs1776897	G	T	T	0.0863134	4.18374e-11	4978	T	0.14	1.3e-06	1449	G	-0.0805606	4.03961e-07	882	T	-9.9e-05	0.57	6311410
3	23277323	rs73149661	C	T	T	0.0584923	7.99144e-09	9450	T	0.079	0.00066	10889	T	0.054829	4.18051e-07	889	T	-2.5e-05	0.81	8923055	7325	UBE2E2
16	53830465	rs9930506	A	G	G	0.0973415	9.85376e-20	1401	G	0.098	0.00062	10488	G	0.0645791	4.33807e-07	893	G	0.00023	0.021	245934	79068	FTO
16	53827179	rs9931494	C	G	G	0.100177	2.22694e-20	1199	G	0.11	0.00014	5516	G	0.0659844	4.86461e-07	915	G	0.00028	0.0055	75967	79068	FTO
6	31110391	rs1576	G	C	C	0.119847	7.7353e-09	9416	C	-0.035	0.54	4358108	C	0.101274	5.57211e-07	937	C	0.00011	0.3	3384903	54535	CCHCR1
16	20331737	rs73541251	C	G	G	0.112911	5.61627e-11	5109	G	0.05	0.21	1746592	G	0.0927341	5.57348e-07	938	G	0.00035	0.17	1892956	2813	GP2
16	53830452	rs9930501	A	G	G	0.0973527	9.84792e-20	1400	G	0.098	0.00061	10413	G	0.0639321	5.69442e-07	941	G	0.00024	0.018	214954	79068	FTO
6	7231843	rs9379084	G	A	A	-0.070027	1.20961e-10	5412	A	-0.085	0.0041	41416	A	-0.0743788	6.52321e-07	958	A	-0.00036	0.023	266544	6239	RREB1
6	31117188	rs1265114	C	T	T	0.119853	7.72347e-09	9401	T	-0.044	0.45	3646852	T	0.100243	6.99508e-07	970	T	0.00011	0.28	3165146	54535	CCHCR1
9	22133716	rs10811659	T	C	C	0.108551	1.11558e-09	7833	C	0.13	0.00061	10413	C	0.0792178	7.47542e-07	976	C	1.5e-05	0.9	9887667
6	31118019	rs1265112	T	C	C	0.119847	7.7353e-09	9416	C	-0.042	0.48	3882387	C	0.100053	7.51541e-07	978	C	0.00012	0.25	2821177	54535	CCHCR1
6	31109810	rs1265087	G	A	A	0.119847	7.7353e-09	9416	A	-0.044	0.45	3646852	A	0.100008	7.52884e-07	979	A	0.00011	0.28	3165146
6	31114182	rs746647	A	G	G	0.119847	7.7353e-09	9416	G	-0.044	0.45	3646852	G	0.0999087	7.64832e-07	982	G	0.00011	0.28	3165146	54535	CCHCR1
15	40619724	rs67839313	T	C	C	0.0753287	2.54825e-13	3290	C	0.079	0.0048	47726	C	0.0620072	7.71075e-07	984	C	1.3e-05	0.94	10312342
6	137287702	rs6918311	A	G	G	-0.0760659	7.89961e-16	2220	G	-0.055	0.011	103843	G	-0.0495264	8.45189e-07	996	G	-1.1e-05	0.91	9994353
6	31112602	rs1265078	G	C	C	0.119847	7.7353e-09	9416	C	-0.044	0.45	3646852	C	0.0995014	8.56718e-07	998	C	0.00011	0.31	3494459	54535	CCHCR1
4	153421334	rs1961679	G	A	A	-0.0661658	6.18719e-13	3470	A	-0.061	0.0047	46785	A	-0.0488636	9.3616e-07	1018	A	0.00024	0.03	338415	55294	FBXW7
16	53825488	rs9941349	C	T	T	0.0998775	2.82947e-20	1249	T	0.11	0.00013	5387	T	0.0642885	1.07567e-06	1032	T	0.00028	0.0053	73694	79068	FTO
3	23163716	rs6803875	T	C	C	0.0838823	1.76e-10	5689	C	0.075	0.0091	84601	C	0.0720136	1.5664e-06	1125	C	-0.00013	0.44	4901938
4	153499990	rs2054759	A	G	G	-0.0793643	1.66959e-17	1854	G	-0.068	0.0016	19719	G	-0.0475844	1.65055e-06	1140	G	0.00021	0.054	582184
4	1380848	rs4974559	A	G	G	-0.0615477	6.31884e-11	5157	G	-0.089	6.1e-05	4067	A	0.0506931	1.65335e-06	1141	G	-1.3e-05	0.92	10099395	57654	UVSSA
15	62383155	rs4502156	T	C	C	-0.059562	8.55429e-11	5258	C	-0.043	0.047	396950	C	-0.0472719	1.93775e-06	1186	C	-0.00024	0.016	193553
6	31232543	rs2844623	C	T	T	-0.0992593	6.35511e-19	1606	T	-0.033	0.34	2780968	T	-0.0692172	2.07257e-06	1213	T	-0.00011	0.41	4576522
10	94334778	rs3758505	A	C	C	0.08591	7.2442e-14	2964	C	0.15	1.7e-07	985	C	0.074495	2.26518e-06	1254	C	-0.00025	0.16	1779115
16	53844893	rs76682627	C	G	G	0.111478	5.16096e-13	3433	G	0.12	0.00077	11901	G	0.0779328	2.58582e-06	1299	G	0.00034	0.25	2821177	79068	FTO
15	62404382	rs1436955	C	T	T	-0.0754987	1.17951e-13	3078	T	-0.068	0.004	40606	T	-0.0581451	3.462e-06	1379	T	-9.4e-05	0.4	4468133
18	57839769	rs571312	C	A	A	0.0865299	6.34123e-15	2536	A	0.14	3.7e-08	771	A	0.0591365	3.49955e-06	1380	A	0.00024	0.038	420092
9	4272449	rs10814908	T	C	C	-0.0617074	5.75499e-10	7166	C	-0.071	0.0043	43110	C	-0.056273	3.82336e-06	1398	C	8.2e-05	0.49	5446362	169792	GLIS3
6	31176246	rs4410769	C	T	T	0.0657804	2.5006e-12	3735	T	0.012	0.66	5317233	T	0.0460435	4.27919e-06	1435	T	4.4e-05	0.66	7290922
3	23203454	rs7374732	C	T	T	-0.0588883	2.71155e-09	8285	T	-0.058	0.01	95862	C	0.0481137	4.74302e-06	1465	T	9e-05	0.38	4250656
15	38822905	rs7403531	T	C	C	-0.0525664	9.05863e-09	9568	C	-0.024	0.27	2227177	T	0.0469695	5.49405e-06	1495	C	-1.9e-05	0.87	9566711	10125	RASGRP1
15	75866150	rs7184046	G	C	C	-0.0546012	5.77742e-09	8963	C	-0.045	0.043	364816	C	-0.0475068	6.32834e-06	1535	C	-0.00013	0.24	2703648	5780	PTPN9
7	89801787	rs7783739	T	C	C	0.0674462	4.78253e-10	6851	C	0.043	0.096	795750	C	0.0573062	6.49056e-06	1544	C	2.9e-06	0.98	10735061
6	31175912	rs6919603	A	G	G	0.0624821	7.01665e-11	5192	G	0.018	0.52	4200096	G	0.0463395	7.09786e-06	1562	G	3.4e-05	0.76	8381031
9	4309006	rs4567095	C	T	T	-0.0702545	3.2434e-09	8425	T	-0.048	0.093	771299	T	-0.0572192	8.60961e-06	1611	T	-1.2e-05	0.91	9994353
6	31071645	rs9263600	C	T	T	-0.0871553	6.44989e-14	2940	T	-0.068	0.083	690651	T	0.0592307	8.61356e-06	1612	T	-0.00023	0.13	1439886
6	31174527	rs2894181	A	G	G	0.0647928	5.16038e-12	4080	G	0.014	0.6	4836832	G	0.044457	9.11135e-06	1629	G	2.7e-05	0.79	8708210
3	185550500	rs77494444	C	T	T	0.115746	6.12712e-19	1601	T	0.064	0.057	479026	T	0.092178	9.70072e-06	1648	T	0.00032	0.15	1666368
6	31082932	rs3095298	C	T	T	-0.0906363	2.20203e-15	2318	T	-0.041	0.28	2307096	T	0.0591553	1.02836e-05	1659	T	2.8e-05	0.8	8816248	1041	CDSN
18	57851097	rs17782313	T	C	C	0.0762989	2.687e-12	3760	C	0.14	6.6e-08	825	C	0.0561346	1.03909e-05	1663	C	0.00024	0.038	420092
6	31082987	rs3094220	A	G	G	-0.0906416	2.19449e-15	2316	G	-0.039	0.31	2544793	G	0.0588442	1.07513e-05	1672	G	2.7e-05	0.81	8923055	1041	CDSN
15	75755467	rs4886707	C	T	T	-0.0558718	1.70403e-09	8022	T	-0.039	0.079	658451	T	-0.0465163	1.11439e-05	1687	T	-0.00014	0.21	2353086
15	75808972	rs8029112	T	C	C	-0.0543609	4.40086e-09	8699	C	-0.043	0.052	438012	C	-0.0459528	1.24338e-05	1714	C	-0.00013	0.24	2703648	5780	PTPN9
17	36059385	rs12938438	C	G	G	0.0742115	4.70274e-10	6822	G	0.12	2.8e-06	1685	G	0.0514153	1.25412e-05	1718	G	0.00024	0.026	297378	6928	HNF1B
6	31058329	rs79483379	G	T	T	-0.0870177	7.03127e-14	2956	T	-0.072	0.071	592514	T	0.0580142	1.3846e-05	1756	T	-0.00065	0.072	768250
18	57851763	rs10871777	A	G	G	0.0764861	2.37023e-12	3718	G	0.13	8.5e-08	860	G	0.0551698	1.41992e-05	1767	G	0.00022	0.055	592364
18	57852948	rs11152213	A	C	C	0.0764026	2.50379e-12	3736	C	0.14	7.4e-08	842	C	0.0550373	1.5006e-05	1785	C	0.00022	0.056	602603
6	31039930	rs76977243	C	T	T	-0.0862177	2.33459e-16	2065	T	-0.024	0.45	3646852	T	-0.067397	1.52139e-05	1790	T	-0.00021	0.66	7290922
2	165371435	rs150655369	T	C	C	-0.161836	3.88413e-09	8583	C	-0.05	0.37	3016763	C	-0.101451	1.57096e-05	1810					2888	GRB14
6	31026236	rs76541615	T	G	G	-0.0860936	2.54752e-16	2075	G	-0.023	0.47	3803639	G	-0.0670836	1.59718e-05	1817	G	-0.00022	0.64	7072417	285834	HCG22
9	22277902	rs1679028	A	G	G	0.105906	8.02092e-10	7616	G	0.13	0.0018	21611	A	-0.0947196	1.67534e-05	1834	G	-8.2e-05	0.65	7182129
18	57828637	rs2331841	G	A	A	0.0722956	1.01844e-11	4334	A	0.13	1.6e-07	968	A	0.0534081	1.7844e-05	1855	A	0.00013	0.18	2007891
2	635721	rs6755502	T	C	C	0.104159	1.52127e-11	4478	C	0.13	0.00048	9239	T	-0.0832816	1.88552e-05	1867	C	0.00028	0.035	389385
10	89768584	rs10788575	G	A	A	0.0558131	3.87096e-09	8579	A	0.043	0.053	446491	A	0.0433277	1.891e-05	1868	A	-7.3e-05	0.58	6420476
9	84295211	rs7043040	C	T	T	0.0876363	3.28982e-11	4866	T	0.05	0.075	625372	T	0.0529245	1.95414e-05	1881	T	5e-05	0.7	7729217	7088	TLE1
15	77871114	rs2682918	G	A	A	-0.058034	2.3625e-10	5917	A	-0.065	0.0026	28739	G	0.0423792	2.25207e-05	1940	A	-0.00017	0.1	1113390
12	121432299	rs55783344	C	T	T	0.0743887	6.28187e-12	4152	T	0.081	0.0052	51179	T	0.0588536	2.43596e-05	1969	T	-0.00038	0.34	3820121	6927	HNF1A
10	94383821	rs79956902	C	T	T	-0.0902601	5.75376e-09	8951	T	-0.031	0.3	2465598	T	-0.0659486	2.49404e-05	1980					3832	KIF11
3	23423235	rs114933903	A	G	G	-0.138469	2.13987e-13	3262	G	-0.13	0.00069	11131	G	-0.0771867	2.53044e-05	1990	G	-0.0013	0.11	1221843	7325	UBE2E2
6	31084048	rs3094216	A	G	G	-0.0906067	2.23746e-15	2321	G	-0.041	0.28	2307096	G	0.0557658	2.57531e-05	2001	G	2.7e-05	0.81	8923055	1041	CDSN
18	57841891	rs589850	G	A	A	0.0746339	3.31349e-13	3337	A	0.12	2.1e-07	1030	A	0.0508072	2.58638e-05	2004	A	0.00014	0.17	1892956
2	624034	rs6711012	G	C	C	0.102847	3.1411e-11	4841	C	0.13	0.00055	9889	G	-0.0808967	2.97067e-05	2048	C	0.00025	0.059	633353
4	1225554	rs3822018	G	A	A	-0.0811206	2.09805e-09	8115	A	-0.059	0.066	551885	A	-0.056364	3.08865e-05	2062	A	0.00034	0.26	2938404	1487	CTBP1
2	646674	rs10190052	T	C	C	0.105622	7.1027e-12	4186	C	0.13	0.00036	8034	T	-0.0805432	3.43717e-05	2104	C	0.00028	0.033	369241
18	57842533	rs1350341	G	A	A	0.0746467	3.26535e-13	3335	A	0.12	2.4e-07	1057	A	0.0499038	3.51249e-05	2114	A	0.00013	0.18	2007891
2	614168	rs2947411	A	G	G	0.100365	8.47653e-11	5249	G	0.13	0.00069	11131	A	-0.0807416	3.63307e-05	2125	G	0.00024	0.06	643437
2	638144	rs4854344	G	T	T	0.105811	5.83313e-12	4115	T	0.13	0.00036	8034	G	-0.0800675	3.65994e-05	2128	T	0.00028	0.033	369241
9	22302104	rs10757303	A	G	G	0.11367	3.92042e-10	6569	G	0.098	0.027	234733	A	-0.0911848	4.10541e-05	2169	G	-8e-05	0.64	7072417
18	57831468	rs633265	G	T	T	0.0750315	2.93733e-13	3317	T	0.13	9.8e-08	882	T	0.0497897	4.18447e-05	2178	T	0.00012	0.21	2353086
18	57852587	rs476828	T	C	C	0.0786519	7.20736e-14	2962	C	0.13	4.5e-08	784	C	0.050522	4.48644e-05	2208	C	0.00022	0.054	582184
12	66250940	rs343092	T	G	G	-0.0606157	2.88171e-10	6161	G	-0.1	1.1e-05	2303	T	0.0428679	4.50475e-05	2212	G	-0.00018	0.2	2236734	8091	HMGA2
2	622531	rs939583	C	T	T	0.102488	3.621e-11	4916	T	0.13	0.00056	9971	C	-0.0787629	4.83649e-05	2251	T	0.00025	0.051	551340
9	22241938	rs1327046	T	C	C	0.122241	8.35806e-10	7648	C	0.098	0.035	300406	T	-0.0901348	4.87223e-05	2256	C	-0.00018	0.28	3165146
4	71859352	rs2306744	C	T	T	0.082703	1.28799e-10	5456	T	0.12	2.9e-05	2989	T	0.0569851	4.89705e-05	2259	T	0.00027	0.55	6095322	1633	DCK
2	634905	rs6548238	T	C	C	0.103926	1.70475e-11	4538	C	0.13	0.00053	9706	T	-0.0781648	5.41684e-05	2298	C	0.00027	0.042	460829
2	644953	rs7561317	A	G	G	0.105698	6.14616e-12	4146	G	0.13	0.00033	7638	A	-0.0781507	5.60859e-05	2310	G	0.00027	0.036	399588
2	621558	rs939584	C	T	T	0.102342	3.86433e-11	4942	T	0.13	0.00074	11589	C	-0.0780015	5.67733e-05	2314	T	0.00023	0.074	789098
6	31167512	rs9501077	A	G	G	0.0825389	4.1811e-19	1542	G	0.0053	0.85	6827488	A	-0.0405272	5.6888e-05	2316	G	3.9e-05	0.7	7729217	253018	HCG27
13	91940169	rs7985179	T	A	A	-0.0784305	6.8354e-11	5185	A	-0.064	0.036	308278	A	-0.0543305	5.77012e-05	2329	A	-5.4e-05	0.63	6963231
2	624678	rs2903492	G	A	A	0.102977	3.0198e-11	4816	A	0.13	0.00056	9971	G	-0.0778329	5.8494e-05	2333	A	0.00026	0.051	551340
15	62386330	rs17304080	G	T	T	-0.0669764	2.69359e-09	8284	T	-0.073	0.0047	46785	T	-0.0548449	6.06491e-05	2353	T	-0.00013	0.55	6095322
6	31198987	rs3130527	T	C	C	0.0787563	4.01256e-15	2457	C	0.025	0.43	3489162	T	-0.0432238	6.11637e-05	2357	C	0.00022	0.045	491364
7	69406661	rs6947395	A	T	T	0.0841392	2.15103e-13	3263	T	0.076	0.0036	37210	T	0.0487235	6.26217e-05	2369	T	9.7e-06	0.94	10312342	26053	AUTS2
2	646364	rs10189761	T	A	A	0.105653	6.83965e-12	4169	A	0.13	0.00036	8034	T	-0.0779345	6.31674e-05	2373	A	0.00028	0.033	369241
7	69653990	rs10499812	A	G	G	0.0688641	2.09188e-12	3669	G	0.05	0.028	242671	G	0.0411707	6.43374e-05	2379	G	0.00012	0.27	3052402	26053	AUTS2
2	622827	rs2867125	T	C	C	0.102528	3.50376e-11	4897	C	0.13	0.00053	9706	T	-0.0772904	6.57152e-05	2391	C	0.00025	0.051	551340
2	637830	rs13393304	A	G	G	0.104173	1.44726e-11	4455	G	0.13	0.00041	8544	A	-0.0760909	8.56123e-05	2507	G	0.00028	0.032	358962
6	31136714	rs3132524	T	C	C	0.0745107	3.01342e-15	2384	C	0.035	0.25	2067893	T	-0.0421249	9.28168e-05	2560	C	1.6e-05	0.89	9781938	5460	POU5F1
2	632028	rs11127485	C	T	T	0.104038	1.68825e-11	4530	T	0.13	0.00048	9239	C	-0.0753369	9.47912e-05	2574	T	0.00027	0.037	409847
6	31136832	rs3132523	T	C	C	0.0745117	3.01053e-15	2382	C	0.035	0.24	1988297	T	-0.0420644	9.50352e-05	2579	C	1.6e-05	0.89	9781938	5460	POU5F1
6	31118565	rs130078	C	G	G	0.0742127	3.83817e-15	2434	G	0.035	0.25	2067893	C	-0.0418621	0.000105356	2631	G	2.9e-05	0.8	8816248	54535	CCHCR1
4	1414684	rs4130791	G	A	A	-0.0805675	1.24679e-13	3091	A	-0.077	0.00041	8544	A	-0.0385558	0.000105457	2632	A	3.6e-05	0.83	9137641
6	31117619	rs3130498	T	C	C	0.0742217	3.80895e-15	2433	C	0.034	0.25	2067893	T	-0.0418329	0.000106094	2637	C	2.9e-05	0.8	8816248	54535	CCHCR1
16	53845487	rs11642841	C	A	A	0.101474	5.36224e-10	7082	A	0.095	0.11	943489	A	0.0998001	0.000106148	2638	A	0.00013	0.2	2236734	79068	FTO
6	31135706	rs9263804	C	T	T	0.0745098	3.02082e-15	2386	T	0.035	0.24	1988297	C	-0.0417787	0.000106996	2642	T	1.6e-05	0.89	9781938	5460	POU5F1
6	31129616	rs2073721	A	G	G	0.0744666	3.13932e-15	2401	G	0.035	0.24	1988297	A	-0.0419351	0.000108419	2649	G	2.5e-05	0.83	9137641	6941	TCF19
6	31117053	rs2022084	A	G	G	0.0742302	3.78076e-15	2430	G	0.035	0.25	2067893	A	-0.0416598	0.000113692	2680	G	3e-05	0.79	8708210	54535	CCHCR1
2	27730940	rs1260326	T	C	C	0.0826864	3.00321e-19	1505	C	0.085	9.3e-05	4691	T	-0.0383168	0.000114491	2684	C	0.00012	0.25	2821177	2646	GCKR
6	31136666	rs3130502	A	G	G	0.0745115	3.01163e-15	2383	G	0.037	0.21	1746592	A	-0.0414326	0.000121875	2728	G	1.7e-05	0.88	9675542	5460	POU5F1
6	31136453	rs3130501	A	G	G	0.0745135	3.00725e-15	2381	G	0.038	0.21	1746592	A	-0.0414628	0.000122151	2729	G	2.5e-05	0.82	9029683	5460	POU5F1
6	31116526	rs3132535	A	G	G	0.0730806	8.76001e-15	2583	G	0.034	0.24	1988297	A	-0.0411252	0.0001222	2730	G	5.1e-05	0.64	7072417	54535	CCHCR1
6	31170528	rs9263871	A	G	G	0.0744093	5.62504e-16	2198	G	0.0092	0.73	5877223	A	-0.0379532	0.000131751	2773	G	-2.3e-05	0.83	9137641	253018	HCG27
16	53812614	rs8057044	G	A	A	0.0949203	1.24468e-19	1421	A	0.065	0.017	153449	A	0.0460626	0.000135588	2790	A	0.00028	0.004	59200	79068	FTO
2	629244	rs12463617	A	C	C	0.106831	7.21814e-12	4192	C	0.13	0.00044	8827	A	-0.0745188	0.000138672	2806	C	0.00026	0.046	501304
6	31167815	rs3868075	A	G	G	0.0825368	4.18818e-19	1543	G	0.007	0.8	6432504	A	-0.0381911	0.000140516	2813	G	3.6e-05	0.73	8055451	253018	HCG27
7	68974543	rs10487949	C	T	T	0.0762173	4.91735e-10	6918	T	0.066	0.026	226810	T	0.0542419	0.000145689	2835	T	1e-05	0.96	10524755
6	31162520	rs7762933	T	C	C	0.0828377	3.13121e-19	1513	C	0.0036	0.89	7143815	T	-0.0380062	0.00014851	2847	C	3.5e-05	0.73	8055451
6	31162839	rs4713446	C	T	T	0.0828352	3.13844e-19	1515	T	0.0073	0.79	6353486	C	-0.0379293	0.000153424	2875	T	3.6e-05	0.72	7946476
6	31130502	rs1065461	T	C	C	0.0744995	3.04803e-15	2390	C	0.035	0.24	1988297	T	-0.0408282	0.000155559	2882	C	2.8e-05	0.81	8923055	6941	TCF19
7	69768707	rs7787612	C	T	T	0.0687013	2.73161e-12	3774	T	0.054	0.017	153449	T	0.038913	0.00015892	2893	T	1.9e-05	0.87	9566711	26053	AUTS2
6	31170608	rs9263872	C	T	T	0.0811399	1.46388e-18	1678	T	0.0023	0.93	7462882	C	-0.0376261	0.000174219	2957	T	4.7e-05	0.65	7182129	253018	HCG27
6	31162963	rs4713447	A	G	G	0.0828364	3.13506e-19	1514	G	0.0072	0.79	6353486	A	-0.0376271	0.000175267	2964	G	3.6e-05	0.73	8055451
6	31170713	rs9263873	T	C	C	0.0809097	1.81797e-18	1697	C	0.0024	0.93	7462882	T	-0.0375721	0.00017697	2975	C	5.5e-05	0.59	6529559	253018	HCG27
6	31130078	rs2073723	T	C	C	0.0744758	3.11504e-15	2394	C	0.035	0.24	1988297	T	-0.0404585	0.000179423	2983	C	2.5e-05	0.82	9029683	6941	TCF19
6	31131569	rs3132528	C	T	T	0.0744908	3.08812e-15	2393	T	0.035	0.25	2067893	C	-0.0403346	0.000187759	3014	T	2.5e-05	0.82	9029683	6941	TCF19
6	31080828	rs2233967	C	G	G	-0.0721728	9.36068e-14	3030	G	-0.02	0.47	3803639	G	-0.0406918	0.000207667	3092	G	-1.7e-05	0.89	9781938
6	31080899	rs2233965	T	G	G	-0.0720309	9.93073e-14	3041	G	-0.02	0.45	3646852	G	-0.0403575	0.000233546	3190	G	-1.5e-05	0.91	9994353
5	52084011	rs2270756	A	C	C	-0.0663248	2.28331e-11	4681	C	-0.058	0.016	145190	A	0.038355	0.000240016	3215	C	-7.9e-05	0.51	5662796	53918	PELO
6	31116210	rs130071	G	A	A	0.128141	1.75046e-09	8037	A	-0.012	0.83	6669268	A	0.0847087	0.000260487	3274	A	0.00013	0.24	2703648	54535	CCHCR1
9	139245289	rs28642252	A	G	G	0.14223	2.7859e-25	639	G	0.13	0.0045	45002	A	-0.100814	0.000297496	3361	G	0.00022	0.043	471253	26086	GPSM1
6	31319355	rs2442728	G	T	T	-0.0620229	4.33631e-11	4991	T	-0.04	0.1	863580	T	-0.0418965	0.000308449	3398	T	0.00024	0.018	214954
6	31165836	rs28362345	T	C	C	0.0765073	8.78944e-17	1969	C	0.014	0.6	4836832	T	-0.0354831	0.000347378	3493	C	-4.3e-05	0.69	7620084	253018	HCG27
8	41418163	rs11987150	G	A	A	-0.0928772	6.04938e-09	9057	A	-0.15	0.0001	4922	A	-0.052766	0.000358966	3522	A	-0.00013	0.31	3494459
12	121407256	rs12815613	A	G	G	0.0680034	2.06255e-09	8110	G	0.055	0.067	560024	G	0.0501416	0.000363404	3530	G	0.00018	0.092	980320
9	139279634	rs4307444	C	T	T	-0.138474	1.9592e-22	926	T	-0.12	0.016	145190	T	-0.101124	0.000366068	3540	T	-0.00021	0.07	747486	6621	SNAPC4
9	139258462	rs1135314	A	G	G	-0.141231	3.79518e-24	754	G	-0.13	0.0037	38046	G	-0.0988109	0.00037965	3573	G	-0.00014	0.17	1892956	64170	CARD9
9	139323311	rs8413	T	C	C	-0.0829745	6.22971e-15	2529	C	-0.046	0.08	666459	C	-0.0457948	0.000382426	3578	C	-0.00015	0.12	1330675	56623	INPP5E
6	31001421	rs3909113	T	C	C	-0.0758005	1.40109e-13	3128	C	-0.024	0.43	3489162	C	0.0440169	0.000424348	3686	C	-0.0003	0.43	4792798	100507679	MUC22
20	42989794	rs6031552	C	A	A	-0.0762148	6.04854e-11	5141	A	-0.1	0.00022	6450	A	-0.0556575	0.000440062	3738	A	0.00013	0.26	2938404	3172	HNF4A
9	139405261	rs3125001	C	T	T	0.0729094	1.94002e-10	5750	T	0.063	0.034	292127	C	-0.0551597	0.000440632	3740	T	-6.9e-05	0.5	5554911	4851	NOTCH1
18	57859563	rs12969709	C	A	A	0.0724359	2.72561e-10	6062	A	0.14	4.4e-08	782	A	0.04461	0.000484941	3829	A	0.00018	0.1	1113390
18	57858829	rs8089364	T	C	C	0.0725058	2.65436e-10	6027	C	0.14	6.3e-08	820	C	0.0445431	0.000490331	3839	C	0.00018	0.099	1054790
6	31134888	rs3130931	T	C	C	0.0736082	5.80704e-15	2521	C	0.03	0.31	2544793	T	-0.0372316	0.000514963	3886	C	5.2e-06	0.96	10524755	5460	POU5F1
3	23500543	rs117756513	A	G	G	0.128152	4.93576e-12	4059	G	0.17	2.9e-05	2989	G	0.0642322	0.000599712	4065					7325	UBE2E2
7	69768826	rs1949804	T	G	G	0.0865223	1.9449e-12	3641	G	0.093	0.0018	21611	G	0.0507882	0.000738703	4302	G	5.5e-05	0.83	9137641	26053	AUTS2
9	139406334	rs3124600	G	A	A	0.077424	2.68735e-11	4755	A	0.052	0.079	658451	G	-0.0509744	0.000815305	4447	A	3.7e-05	0.71	7838360	4851	NOTCH1
6	31241032	rs5010528	A	G	G	0.133576	2.03286e-09	8103	G	-0.032	0.61	4917803	G	0.0704025	0.000854494	4515	G	-0.00021	0.25	2821177
9	139405361	rs3125002	A	G	G	0.0719238	7.0831e-10	7502	G	0.058	0.054	454650	A	-0.0536635	0.00104881	4809	G	5e-05	0.62	6854624	4851	NOTCH1
6	31130865	rs17190776	G	A	A	0.138863	8.09615e-10	7627	A	-0.037	0.57	4596253	A	0.0815984	0.00109953	4892	A	-0.00021	0.29	3275565	6941	TCF19
9	139405501	rs9411206	A	G	G	0.0748011	3.60615e-10	6462	G	0.067	0.028	242671	A	-0.0549663	0.00114508	4951	G	8.7e-05	0.38	4250656	4851	NOTCH1
6	31112484	rs130072	C	T	T	0.136025	1.65388e-09	8003	T	-0.037	0.57	4596253	T	0.0811283	0.00117089	4986	T	-0.00021	0.3	3384903	54535	CCHCR1
6	31125257	rs72856718	C	A	A	0.139146	7.45578e-10	7560	A	-0.031	0.63	5077451	A	0.0811375	0.00117605	4999	A	-0.00021	0.29	3275565	54535	CCHCR1
6	31127800	rs72856721	G	T	T	0.138989	7.80142e-10	7595	T	-0.037	0.57	4596253	T	0.0810545	0.00118358	5010	T	-0.00021	0.29	3275565	6941	TCF19
6	31273422	rs9264927	T	C	C	-0.0998718	3.82783e-10	6536	C	-0.053	0.17	1426206	C	-0.0473589	0.00134433	5220	C	-0.00021	0.12	1330675
2	27742603	rs780093	T	C	C	0.0810492	1.66175e-18	1689	C	0.066	0.0024	27020	T	-0.0314917	0.00149277	5407	C	0.00013	0.21	2353086	2646	GCKR
6	31106459	rs1265097	C	A	A	0.139258	7.21621e-10	7520	A	-0.048	0.46	3725242	A	0.0784137	0.00161208	5573	A	-0.00026	0.16	1779115	170680	PSORS1C2
17	36049552	rs35551980	T	C	C	0.0834114	1.21336e-14	2646	C	0.093	0.00017	5881	C	0.0346043	0.00164703	5614	C	0.00021	0.042	460829	6928	HNF1B
1	22049667	rs6426724	A	G	G	-0.0550439	7.14151e-09	9302	G	-0.031	0.18	1505591	A	0.0331833	0.0017468	5722	G	0.00026	0.014	172401	84196	USP48
6	31126409	rs17197101	G	T	T	0.139025	7.70266e-10	7585	T	-0.04	0.54	4358108	T	0.0773684	0.00176198	5741	T	-0.00018	0.36	4035717	6941	TCF19
2	27741237	rs780094	T	C	C	0.080496	2.5469e-18	1726	C	0.068	0.0017	20643	T	-0.0307211	0.00195774	5964	C	0.00013	0.19	2122045	2646	GCKR
6	31241793	rs67058142	G	A	A	0.133545	2.10372e-09	8120	A	-0.032	0.61	4917803	A	0.0628621	0.00209335	6117	A	-0.00023	0.22	2470357
2	27748624	rs1260333	A	G	G	0.0823394	6.51718e-19	1608	G	0.061	0.0049	48613	A	-0.0303912	0.00220825	6247	G	0.00011	0.25	2821177
4	1785592	rs62285146	G	A	A	0.0926155	1.6227e-10	5631	A	0.073	0.048	405145	A	0.0511018	0.00223769	6288	A	1.8e-05	0.9	9887667
9	139400406	rs11145764	C	T	T	0.0857191	5.33723e-13	3440	T	0.067	0.03	259569	C	-0.0514596	0.00227829	6338	T	1.3e-05	0.9	9887667	4851	NOTCH1
6	31302008	rs77372868	C	T	T	-0.0652736	2.60259e-09	8251	T	-0.024	0.44	3567994	T	-0.0482569	0.00234892	6415	T	-0.00068	0.18	2007891
7	69080200	rs2851510	A	G	G	-0.071716	2.96576e-12	3826	G	-0.055	0.02	177820	A	0.0328253	0.00241583	6496	G	-3.6e-05	0.72	7946476	26053	AUTS2
9	139322927	rs12552167	C	T	T	-0.140235	4.9956e-23	846	T	-0.14	0.0048	47726	T	-0.0911695	0.00244158	6525	T	-0.00025	0.02	235857
9	139330701	rs13290734	G	A	A	-0.138974	3.62887e-22	939	A	-0.15	0.0023	26211	A	-0.0922249	0.00301494	7175	A	-0.00025	0.021	245934	56623	INPP5E
6	31300766	rs79673440	T	C	C	-0.0653078	2.55203e-09	8226	C	-0.024	0.43	3489162	C	-0.0469428	0.00307246	7243	C	-0.0006	0.22	2470357
15	77450964	rs12909704	C	T	T	0.0780811	4.88133e-09	8810	T	0.083	0.0084	78710	T	0.0467023	0.00334273	7509	T	9e-05	0.38	4250656	79834	PEAK1
5	52096889	rs1499280	C	A	A	-0.0788604	1.34667e-10	5482	A	-0.062	0.037	316360	C	0.0374692	0.00358423	7749	A	-1.8e-05	0.92	10099395	3672	ITGA1
6	31300011	rs28862571	C	T	T	-0.0652399	2.63047e-09	8261	T	-0.025	0.42	3411781	T	-0.0460366	0.0036701	7853	T	-0.00069	0.17	1892956
9	139401577	rs3829116	C	G	G	0.0848108	1.09751e-12	3551	G	0.071	0.022	194211	C	-0.0492953	0.00384303	8022	G	1.7e-05	0.87	9566711	4851	NOTCH1
9	139395473	rs3124999	C	T	T	0.0859008	2.14845e-12	3675	T	0.068	0.027	234733	C	-0.0484951	0.00384667	8024	T	8.4e-05	0.41	4576522	4851	NOTCH1
6	31241215	rs58019823	A	G	G	0.133556	2.04795e-09	8106	G	-0.032	0.61	4917803	G	0.0588065	0.00401933	8178	G	-0.0002	0.27	3052402
9	139402908	rs3812603	T	C	C	0.0853087	8.61247e-13	3517	C	0.065	0.038	324363	T	-0.050155	0.00402338	8182	C	0.00014	0.16	1779115	4851	NOTCH1
9	139400904	rs4880098	C	T	T	0.0856017	5.81993e-13	3454	T	0.068	0.028	242671	C	-0.0483324	0.00419696	8354	T	1.3e-05	0.9	9887667	4851	NOTCH1
9	139403102	rs3812605	T	C	C	0.0852756	8.77881e-13	3521	C	0.065	0.04	340338	T	-0.0498543	0.0042067	8371	C	0.00014	0.17	1892956	4851	NOTCH1
9	139397707	rs10521	G	A	A	0.0861663	3.11237e-13	3329	A	0.07	0.024	210189	G	-0.0477963	0.00440017	8558	A	9.2e-05	0.38	4250656	4851	NOTCH1
9	139402663	rs3124597	T	C	C	0.0855846	1.06873e-12	3548	C	0.066	0.035	300406	T	-0.0490484	0.00484332	8941	C	0.00014	0.15	1666368	4851	NOTCH1
4	1783354	rs28522345	G	A	A	0.0867704	1.0423e-11	4346	A	0.076	0.021	185801	A	0.0431457	0.00492334	9008	A	2.3e-05	0.83	9137641
6	31170014	rs9263869	T	C	C	0.0548317	3.37374e-09	8460	C	0.021	0.44	3567994	C	-0.0278811	0.00524828	9299	C	-0.00011	0.32	3603207	253018	HCG27
16	53818708	rs3751813	G	T	T	0.0729045	2.03293e-13	3254	T	0.089	0.00033	7638	T	0.0303449	0.00551525	9517	T	0.00022	0.028	317825	79068	FTO
9	139396408	rs3124594	A	G	G	0.0927625	5.251e-14	2904	G	0.1	0.0024	27020	A	-0.0530696	0.00563045	9636	G	0.00021	0.038	420092	4851	NOTCH1
2	27801759	rs1919128	A	G	G	-0.0597533	1.13719e-10	5379	G	-0.046	0.031	268028	G	-0.0273578	0.00583782	9828	G	-0.00013	0.27	3052402	84226	C2orf16
6	31192763	rs117618911	A	G	G	-0.105869	5.439e-11	5091	G	-0.041	0.29	2386621	G	-0.0487975	0.00612392	10092
7	69042724	rs2865116	G	A	A	-0.0715071	2.92951e-12	3813	A	-0.053	0.026	226810	G	0.0292481	0.00632387	10235	A	-3.9e-05	0.71	7838360
6	31111125	rs73397100	G	A	A	-0.109801	2.24928e-11	4672	A	-0.045	0.25	2067893	A	-0.0487586	0.0065621	10438					54535	CCHCR1
7	69219004	rs4718906	G	A	A	-0.0666167	6.25843e-11	5151	A	-0.054	0.023	202410	G	0.0287818	0.00661448	10491	A	8.8e-06	0.93	10205834	26053	AUTS2
6	31134532	rs3757349	A	G	G	-0.109008	3.20277e-11	4853	G	-0.042	0.3	2465598	G	-0.0483513	0.00705718	10841					5460	POU5F1
6	31111148	rs116969494	T	A	A	-0.109801	2.24928e-11	4672	A	-0.045	0.26	2147628	A	-0.0477302	0.00794107	11509					54535	CCHCR1
2	27815510	rs13022873	A	C	C	-0.0593037	1.61658e-10	5629	C	-0.047	0.029	251156	C	-0.0263142	0.00797077	11535	C	-0.00013	0.26	2938404	84450	ZNF512
10	94408408	rs12264712	T	C	C	0.139082	5.10988e-09	8857	C	0.11	0.035	300406	C	0.0497135	0.00925512	12534	C	0.00035	0.36	4035717	3832	KIF11
9	84348608	rs11139387	T	G	G	0.0600859	1.20057e-09	7870	G	0.059	0.0075	70868	G	0.0262816	0.00972324	12885	G	5.5e-05	0.58	6420476	101927502	LOC101927502
9	139369062	rs3812595	C	T	T	-0.127688	7.96107e-20	1389	T	-0.13	0.0056	54736	T	-0.062218	0.0101958	13254					9919	SEC16A
2	27834152	rs12987055	T	C	C	-0.0587804	2.323e-10	5899	C	-0.048	0.025	218524	C	-0.0254655	0.010201	13258	C	-0.00011	0.31	3494459	84450	ZNF512
6	31204694	rs3869115	C	G	G	-0.101787	1.08392e-18	1656	G	-0.05	0.19	1585993	G	-0.0400463	0.010752	13653	G	-0.00049	0.1	1113390
7	68938618	rs6957902	C	T	T	0.0589591	3.6622e-09	8525	T	0.031	0.17	1426206	T	0.0260478	0.0107801	13683	T	3.5e-05	0.74	8163695
9	139401504	rs3124596	G	A	A	0.0850222	6.20433e-13	3472	A	0.069	0.026	226810	G	-0.043837	0.010944	13785	A	0.0002	0.048	521183	4851	NOTCH1
7	69913174	rs6460546	T	C	C	0.0814535	1.69484e-09	8015	C	0.097	0.002	23583	C	0.0363126	0.0109982	13824	C	-3.6e-05	0.89	9781938	26053	AUTS2
6	31320654	rs2523614	T	C	C	-0.0781905	6.04217e-09	9056	C	-0.07	0.22	1827333	C	0.0537967	0.0132664	15405
6	31106606	rs16898823	A	T	T	-0.0987384	5.14799e-11	5064	T	-0.03	0.4	3253684	T	-0.040673	0.0132712	15408	T	-8e-05	0.61	6746244	170680	PSORS1C2
6	31018448	rs2523865	A	C	C	-0.0668052	5.35401e-12	4092	C	-0.051	0.07	584423	C	0.0265348	0.0133431	15455	C	5.7e-05	0.57	6311410
11	2863820	rs2237898	A	C	C	0.0789031	1.29544e-15	2255	C	0.06	0.015	136881	C	0.0283834	0.0136052	15652	C	-9.5e-05	0.63	6963231	3784	KCNQ1
9	84338588	rs10867801	T	C	C	0.0587579	2.21706e-09	8141	C	0.063	0.0049	48613	C	0.0250633	0.0147467	16442	C	6.5e-05	0.52	5770320	101927502	LOC101927502
6	31018546	rs2523864	C	T	T	-0.0667883	5.43951e-12	4094	T	-0.048	0.084	698612	T	0.0258821	0.0157534	17099	T	5.9e-05	0.55	6095322
6	31017347	rs2523866	T	C	C	-0.066858	5.15396e-12	4079	C	-0.05	0.075	625372	C	0.025775	0.0161931	17415	C	6.7e-05	0.5	5554911
5	176534516	rs655623	G	A	A	0.0587778	4.34058e-10	6759	A	0.027	0.21	1746592	G	-0.0233024	0.0189092	19221	A	-5.9e-05	0.7	7729217	101928726	LOC101928726
9	139356987	rs57994353	T	C	C	-0.129155	3.84679e-20	1304	C	-0.11	0.017	153449	C	-0.0613192	0.0190039	19274	C	-0.00022	0.038	420092	9919	SEC16A
6	31016978	rs2251830	C	A	A	-0.066883	5.05685e-12	4067	A	-0.05	0.075	625372	A	0.0252388	0.0193616	19499	A	5.7e-05	0.57	6311410
5	176726635	rs3088050	G	A	A	-0.0545945	2.8167e-09	8317	A	-0.039	0.072	600711	A	-0.0228511	0.0235716	22167	A	-1.7e-05	0.88	9675542	64324	NSD1
3	64001925	rs9879045	C	T	T	-0.05492	3.5524e-09	8501	T	-0.1	2.1e-06	1600	T	-0.0216589	0.0301557	26140	T	-7.1e-05	0.52	5770320	9861	PSMD6
5	176521456	rs2011077	C	T	T	-0.0632855	6.09188e-12	4138	T	-0.032	0.14	1185660	C	0.0212721	0.0322641	27353	T	6.8e-05	0.55	6095322	2264	FGFR4
6	31240959	rs7773175	C	G	G	-0.0989297	5.0966e-19	1565	G	-0.059	0.095	787437	G	-0.0286104	0.0331345	27854	G	-4.6e-05	0.67	7400514
5	176520243	rs351855	G	A	A	0.0630657	9.05559e-12	4278	A	0.042	0.058	486824	A	0.0210567	0.0338979	28250	A	-0.00013	0.22	2470357	2264	FGFR4
9	139390397	rs3124591	C	T	T	0.120727	5.61597e-18	1763	T	0.094	0.037	316360	C	-0.0528914	0.0352496	29009	T	0.00018	0.066	705925	4851	NOTCH1
7	69172377	rs588004	A	G	G	-0.0689794	1.52389e-10	5582	G	-0.052	0.043	364816	A	0.0251608	0.0355809	29194	G	-1.5e-05	0.89	9781938	26053	AUTS2
9	139371342	rs11999525	G	A	A	-0.129951	5.43529e-20	1353	A	-0.11	0.014	128447	A	-0.0567587	0.0358765	29391	A	-0.00028	0.012	151087	9919	SEC16A
7	69415279	rs12698820	A	G	G	0.0679846	2.40723e-10	5938	G	0.054	0.039	332395	G	0.0252291	0.0362095	29592	G	1.7e-05	0.88	9675542	26053	AUTS2
7	69238158	rs11765886	T	C	C	-0.0704428	6.27211e-11	5153	C	-0.051	0.051	429818	T	0.0251608	0.0365497	29788	C	-3.1e-05	0.76	8381031	26053	AUTS2
7	69268012	rs35213789	C	T	T	0.0679297	2.48272e-10	5963	T	0.055	0.033	283763	T	0.025112	0.0368045	29928	T	1.7e-05	0.88	9675542	26053	AUTS2
6	31139452	rs879882	T	C	C	0.0678201	3.47056e-13	3353	C	0.0027	0.92	7383568	C	0.0204397	0.0416284	32705	C	0.00014	0.17	1892956
11	2759653	rs117964937	G	T	T	-0.138386	4.83442e-13	3425	T	-0.12	0.022	194211	T	0.0603046	0.0420961	32938					3784	KCNQ1
6	31122502	rs130075	C	T	T	-0.0820613	8.3465e-09	9491	T	-0.046	0.57	4596253	T	-0.0872925	0.0483901	36383	T	-0.00012	0.65	7182129	54535	CCHCR1
6	31004048	rs74359679	T	C	C	-0.0833207	2.54953e-15	2335	C	-0.02	0.52	4200096	C	-0.0354614	0.0534401	39238	C	-0.00034	0.47	5229093
5	176516631	rs1966265	G	A	A	-0.0635648	4.9409e-12	4060	A	-0.033	0.13	1104695	G	0.019018	0.0550765	40098	A	4.2e-05	0.71	7838360	2264	FGFR4
5	176737720	rs13190036	A	G	G	-0.0543829	6.21075e-09	9096	G	-0.043	0.045	380631	G	-0.01882	0.0582987	41866	G	-0.00011	0.51	5662796	83463	MXD3
5	176527577	rs6556301	G	T	T	-0.0599545	9.3155e-11	5297	T	-0.027	0.21	1746592	G	0.0187432	0.0589077	42167	T	0.00014	0.17	1892956
5	176728458	rs1128287	G	T	T	-0.0527699	8.84415e-09	9545	T	-0.041	0.058	486824	T	-0.0185907	0.063457	44536	T	2.3e-05	0.85	9351813	53917	RAB24
6	31236900	rs1049853	G	A	A	-0.101695	1.73071e-10	5670	A	-0.042	0.27	2227177	A	-0.033471	0.0646197	45104	A	-0.00021	0.12	1330675	3107	HLA-C
6	31242439	rs2844618	C	T	T	-0.100884	2.42157e-10	5947	T	-0.042	0.27	2227177	T	-0.0331722	0.0671951	46373	T	-0.00021	0.13	1439886
6	31242762	rs3134745	C	T	T	-0.0993527	4.08788e-10	6631	T	-0.042	0.26	2147628	T	-0.0325883	0.0676683	46637	T	-1.6e-05	0.88	9675542
6	31091328	rs3778630	G	A	A	-0.0953159	3.34739e-09	8452	A	-0.053	0.19	1585993	A	-0.0412596	0.0699562	47816	A	-0.00044	0.12	1330675	170679	PSORS1C1
6	31084166	rs9501054	C	A	A	-0.0948152	4.06546e-09	8634	A	-0.046	0.26	2147628	A	-0.0415744	0.0713661	48585					1041	CDSN
7	69190197	rs608796	C	T	T	-0.0706305	6.5901e-11	5173	T	-0.053	0.043	364816	C	0.0216636	0.0744327	50117	T	-1.3e-05	0.9	9887667	26053	AUTS2
6	31320930	rs77616974	C	G	G	-0.0731279	7.12696e-11	5198	G	0.014	0.68	5476962	G	-0.0361486	0.0761149	50996	G	-0.00049	0.22	2470357
6	31240988	rs7759127	T	G	G	-0.101254	2.3268e-10	5902	G	-0.042	0.27	2227177	G	-0.0320213	0.0767074	51308	G	-0.00021	0.13	1439886
6	31127037	rs17190769	C	T	T	-0.0823191	7.49592e-09	9363	T	-0.048	0.55	4436783	T	-0.0775973	0.077231	51582	T	-0.00011	0.7	7729217	6941	TCF19
6	31002944	rs9262550	T	A	A	-0.0733261	6.2405e-14	2932	A	-0.042	0.16	1346737	A	-0.0282153	0.0791537	52556	A	0.0002	0.53	5879214	100507679	MUC22
6	31090583	rs9295953	C	T	T	-0.0948094	4.06812e-09	8640	T	-0.048	0.24	1988297	T	-0.0400775	0.0803414	53107					170679	PSORS1C1
6	31001390	rs34247365	A	G	G	-0.0784341	2.97763e-14	2790	G	-0.027	0.38	3095699	G	-0.0301994	0.0855683	55730	G	-0.00028	0.48	5338297	100507679	MUC22
6	31164635	rs28397270	T	C	C	0.0532364	8.30331e-09	9487	C	0.017	0.54	4358108	C	-0.0173171	0.0871816	56567	C	6.8e-05	0.57	6311410
6	31253928	rs2853934	A	T	T	-0.0993962	6.72377e-10	7435	T	-0.043	0.26	2147628	T	-0.0314969	0.08757	56773	T	-0.00021	0.13	1439886
6	31154620	rs6921663	T	C	C	0.0535611	6.74194e-09	9241	C	0.017	0.53	4279659	C	-0.0172479	0.089054	57514	C	5.4e-05	0.65	7182129
6	31167927	rs4122189	C	T	T	0.0533952	7.50797e-09	9366	T	0.016	0.55	4436783	T	-0.0169793	0.0939034	59851	T	5.1e-05	0.67	7400514	253018	HCG27
6	31165846	rs28397282	C	T	T	0.0532409	8.26391e-09	9483	T	0.017	0.54	4358108	T	-0.0169295	0.0943775	60080	T	5.5e-05	0.65	7182129	253018	HCG27
9	139393067	rs7852557	C	T	T	0.118787	1.87202e-17	1857	T	0.07	0.12	1023866	C	-0.0422522	0.0971584	61413	T	0.00019	0.054	582184	4851	NOTCH1
12	121439433	rs1169310	G	A	A	-0.0537203	5.14301e-09	8862	A	-0.046	0.032	275878	A	-0.016356	0.0993662	62549	A	-0.00015	0.14	1552491	6927	HNF1A
6	31167347	rs28397285	G	A	A	0.0533468	7.73285e-09	9405	A	0.017	0.54	4358108	A	-0.0165472	0.102465	64052	A	5.5e-05	0.64	7072417	253018	HCG27
6	31170914	rs9263875	A	G	G	0.0571885	5.6098e-10	7138	G	0.0095	0.72	5798008	G	-0.0162066	0.104719	65160	G	8.1e-05	0.42	4684025	253018	HCG27
12	121435587	rs2259816	G	T	T	-0.0531545	7.22075e-09	9318	T	-0.045	0.039	332395	T	-0.0160206	0.105972	65790	T	-0.00015	0.16	1779115	6927	HNF1A
6	31257591	rs2853927	C	T	T	-0.100311	5.36269e-10	7083	T	-0.041	0.29	2386621	T	-0.0294566	0.10998	67757	T	-0.00021	0.13	1439886
6	31252569	rs2853937	T	C	C	-0.0994629	6.56289e-10	7418	C	-0.041	0.29	2386621	C	-0.0291662	0.1136	69497	C	-0.00021	0.13	1439886
6	31256561	rs2524048	T	C	C	-0.099379	6.76779e-10	7456	C	-0.041	0.28	2307096	C	-0.0291323	0.115176	70241	C	-0.00021	0.13	1439886	387122	WASF5P
6	31253771	rs2844600	G	T	T	-0.0994016	6.71088e-10	7433	T	-0.041	0.29	2386621	T	-0.0290221	0.116015	70658	T	-0.00021	0.13	1439886
12	121435427	rs2464196	G	A	A	-0.0533586	6.45201e-09	9185	A	-0.044	0.043	364816	A	-0.0155066	0.118167	71691	A	-7.1e-05	0.51	5662796	6927	HNF1A
6	31257376	rs2844596	G	A	A	-0.099379	6.76779e-10	7456	A	-0.041	0.29	2386621	A	-0.0287936	0.118264	71735	A	-0.00021	0.13	1439886
6	31255424	rs2853930	A	C	C	-0.099379	6.76779e-10	7456	C	-0.041	0.29	2386621	C	-0.0287998	0.118294	71745	C	-0.00021	0.13	1439886	387122	WASF5P
6	31245573	rs2853948	G	C	C	-0.0999633	5.37101e-10	7087	C	-0.04	0.29	2386621	C	-0.0285775	0.119668	72402	C	-0.00021	0.12	1330675	100287272	USP8P1
12	121438844	rs735396	T	C	C	-0.0537779	4.91883e-09	8820	C	-0.047	0.03	259569	C	-0.0154325	0.1198	72462	C	-0.00015	0.14	1552491	6927	HNF1A
9	139391636	rs2229974	G	A	A	0.117542	1.90908e-17	1859	A	0.072	0.11	943489	G	-0.0396092	0.120695	72933	A	0.00019	0.059	633353	4851	NOTCH1
6	31256923	rs2844597	G	T	T	-0.099379	6.76779e-10	7456	T	-0.041	0.29	2386621	T	-0.0284838	0.122127	73613	T	-0.00021	0.13	1439886	387122	WASF5P
6	31252237	rs2524055	A	C	C	-0.099477	6.52912e-10	7413	C	-0.041	0.29	2386621	C	-0.0284838	0.12247	73776	C	-0.00021	0.13	1439886
6	31255434	rs2853929	C	T	T	-0.099379	6.76779e-10	7456	T	-0.041	0.28	2307096	T	-0.0283563	0.124108	74535	T	-0.00021	0.13	1439886	387122	WASF5P
6	31145920	rs887464	C	T	T	0.0586018	2.07389e-10	5802	T	0.012	0.67	5396940	T	-0.0153238	0.125135	75041	T	0.00025	0.011	140105
6	31257012	rs2524043	A	G	G	-0.099379	6.76779e-10	7456	G	-0.043	0.26	2147628	G	-0.0279726	0.130046	77323	G	-0.00021	0.13	1439886
6	31262770	rs2524148	T	G	G	-0.099523	6.42382e-10	7394	G	-0.041	0.29	2386621	G	-0.0278657	0.131123	77792	G	-0.00021	0.13	1439886
6	31168397	rs9263868	G	A	A	-0.0820858	7.9773e-09	9448	A	-0.019	0.8	6432504	A	-0.0603277	0.139531	81773	A	-2e-05	0.88	9675542	253018	HCG27
5	176531283	rs244719	C	T	T	0.0620573	6.03163e-11	5140	T	0.044	0.043	364816	T	0.0146423	0.14037	82159	T	-3.6e-05	0.75	8272448
6	31177845	rs35718543	G	A	A	-0.0825566	6.57086e-09	9210	A	-0.063	0.42	3411781	A	-0.0601556	0.142706	83202	A	-1.8e-05	0.93	10205834
7	126062781	rs77818006	C	T	T	0.156143	4.87749e-09	8807	T	0.091	0.13	1104695	T	-0.0383646	0.145783	84613
6	30993244	rs28360985	C	T	T	-0.0725152	1.29756e-10	5458	T	-0.015	0.69	5556120	T	-0.0320109	0.148995	86025	T	-6.6e-05	0.76	8381031	100507679	MUC22
2	27743154	rs780092	A	G	G	0.078657	3.66639e-15	2424	G	0.033	0.16	1346737	G	0.0148591	0.150897	86955	G	2.8e-05	0.83	9137641	2646	GCKR
6	31082535	rs9295952	G	A	A	-0.0950168	3.81575e-09	8562	A	-0.049	0.23	1908501	A	-0.034223	0.151516	87221
6	30993313	rs1419664	C	T	T	-0.0729331	1.02683e-10	5334	T	-0.0077	0.84	6748812	T	-0.0328962	0.153762	88287	T	0.00021	0.095	1012022	100507679	MUC22
2	27731212	rs3817588	T	C	C	0.0799194	1.09041e-15	2246	C	0.033	0.15	1266510	C	0.014662	0.157095	89809	C	8.5e-05	0.5	5554911	2646	GCKR
9	84300694	rs2244337	A	C	C	-0.0880843	2.7696e-09	8298	C	-0.067	0.049	413326	C	-0.0208335	0.160791	91551	C	-4.2e-05	0.69	7620084	7088	TLE1
6	31272915	rs396337	C	A	A	-0.100554	4.18036e-10	6684	A	-0.04	0.29	2386621	A	-0.0237826	0.163018	92625	A	-0.00022	0.11	1221843
2	27743215	rs814295	A	G	G	0.0789458	2.86531e-15	2371	G	0.033	0.15	1266510	G	0.0143072	0.166277	94129	G	5.8e-05	0.66	7290922	2646	GCKR
6	31036878	rs62399063	T	C	C	-0.0833216	1.35181e-15	2261	C	-0.02	0.51	4120910	C	0.0161194	0.176337	98676	C	-0.00043	0.18	2007891
6	31274380	rs9264942	T	C	C	-0.075653	2.66344e-15	2341	C	-0.026	0.34	2780968	C	0.013755	0.182021	101236	C	-8.4e-05	0.41	4576522
6	31271463	rs9264856	A	G	G	-0.100584	4.20558e-10	6717	G	-0.041	0.28	2307096	G	-0.0215945	0.204169	111080	G	-0.00023	0.098	1044108
6	31266299	rs16899202	G	C	C	-0.108151	5.26436e-11	5078	C	-0.065	0.11	943489	C	-0.0214259	0.212126	114565
10	94508343	rs11187161	T	C	C	0.223131	1.34008e-24	687	C	0.23	6.3e-06	2007	C	0.0503889	0.215755	116123	C	-6.5e-05	0.62	6854624
9	139393162	rs3124592	G	A	A	0.120045	3.48639e-17	1885	A	0.066	0.14	1185660	G	-0.0315371	0.221022	118443	A	0.00018	0.072	768250	4851	NOTCH1
6	31028345	rs2517518	C	T	T	-0.0814532	2.83584e-15	2366	T	-0.028	0.33	2702573	T	0.0132321	0.227085	121145	T	-0.0002	0.18	2007891
6	31272808	rs9264917	A	G	G	-0.100554	4.18071e-10	6693	G	-0.042	0.28	2307096	G	-0.0204589	0.228883	122007	G	-0.00021	0.13	1439886
6	31271240	rs9264850	A	G	G	-0.102931	2.09369e-10	5815	G	-0.043	0.26	2147628	G	-0.0204405	0.231146	122998	G	-0.00021	0.12	1330675
6	31273301	rs9264924	G	A	A	-0.100611	4.1598e-10	6659	A	-0.042	0.28	2307096	A	-0.0203119	0.232831	123736	A	-0.00021	0.13	1439886
6	31022354	rs2255314	A	G	G	-0.0850213	4.15496e-16	2174	G	-0.025	0.42	3411781	G	0.0141297	0.23426	124356	G	-7.5e-05	0.63	6963231	285834	HCG22
6	31029258	rs2517515	C	T	T	-0.0814273	2.93233e-15	2378	T	-0.026	0.37	3016763	T	0.0130149	0.23465	124540	T	-0.00016	0.25	2821177
6	31273595	rs2508004	T	G	G	-0.100536	4.21504e-10	6723	G	-0.041	0.29	2386621	G	-0.0200752	0.237536	125800	G	-0.00021	0.12	1330675
6	31271921	rs9264884	C	T	T	-0.100517	4.2489e-10	6741	T	-0.041	0.28	2307096	T	-0.0200609	0.237827	125927	T	-0.00021	0.13	1439886
6	31272421	rs9264899	T	C	C	-0.10069	4.03409e-10	6621	C	-0.041	0.29	2386621	C	-0.0200262	0.238516	126251	C	-0.00021	0.12	1330675
6	31271662	rs9264870	G	A	A	-0.100554	4.18036e-10	6684	A	-0.041	0.28	2307096	A	-0.0199915	0.239076	126491	A	-0.00022	0.11	1221843
6	31030283	rs2523841	G	A	A	-0.0814895	2.76039e-15	2357	A	-0.028	0.34	2780968	A	0.012857	0.240505	127110	A	-0.0002	0.18	2007891
6	31272490	rs9264901	T	C	C	-0.10057	4.15522e-10	6658	C	-0.041	0.28	2307096	C	-0.0199629	0.240642	127167	C	-0.00021	0.13	1439886
6	31273224	rs364415	G	A	A	-0.100554	4.18036e-10	6684	A	-0.041	0.28	2307096	A	-0.0198783	0.242347	127916	A	-0.00021	0.12	1330675
6	31030425	rs2523840	G	A	A	-0.0814939	2.75105e-15	2356	A	-0.028	0.33	2702573	A	0.0128076	0.243834	128557	A	-0.00019	0.21	2353086
6	31264922	rs2853925	A	G	G	-0.100617	4.07126e-10	6628	G	-0.039	0.31	2544793	G	-0.0195478	0.250046	131342	G	-0.00023	0.1	1113390
6	31031680	rs2517506	T	C	C	-0.0815005	2.73749e-15	2351	C	-0.028	0.33	2702573	C	0.0125114	0.253058	132672	C	-0.00021	0.16	1779115
6	31273455	rs9264928	T	C	C	-0.100547	4.19267e-10	6707	C	-0.041	0.28	2307096	C	-0.0193928	0.253648	132950	C	-0.00021	0.13	1439886
6	31271585	rs9264867	G	A	A	-0.100554	4.18036e-10	6684	A	-0.041	0.28	2307096	A	-0.0192766	0.253985	133080
6	31264171	rs2524138	T	C	C	-0.100644	4.08063e-10	6630	C	-0.041	0.28	2307096	C	-0.019351	0.254866	133508	C	-0.00021	0.13	1439886
6	31272447	rs9264900	C	T	T	-0.100565	4.19114e-10	6704	T	-0.041	0.28	2307096	T	-0.0193255	0.255384	133708	T	-0.00021	0.12	1330675
6	31025051	rs2523849	T	C	C	-0.0813577	3.04707e-15	2389	C	-0.028	0.33	2702573	C	0.012383	0.257748	134745	C	-0.00021	0.16	1779115	285834	HCG22
6	31272980	rs396038	C	T	T	-0.100554	4.18036e-10	6684	T	-0.041	0.28	2307096	T	-0.0190676	0.262209	136644	T	-0.00021	0.12	1330675
6	31024748	rs2523850	C	T	T	-0.0813442	3.1308e-15	2400	T	-0.028	0.33	2702573	T	0.0122546	0.262546	136783	T	-0.00021	0.16	1779115	285834	HCG22
6	31272506	rs9264902	T	C	C	-0.10057	4.15522e-10	6658	C	-0.039	0.31	2544793	C	-0.0189718	0.264149	137480	C	-0.00021	0.12	1330675
6	31273268	rs393225	A	G	G	-0.100554	4.18118e-10	6694	G	-0.041	0.28	2307096	G	-0.0189545	0.265109	137885	G	-0.00021	0.13	1439886
6	31264912	rs2524132	G	A	A	-0.100617	4.07126e-10	6628	A	-0.039	0.31	2544793	A	-0.0189239	0.266249	138389	A	-0.00021	0.12	1330675
6	31025104	rs2523848	G	A	A	-0.0813577	3.04707e-15	2389	A	-0.028	0.33	2702573	A	0.0121361	0.26738	138939	A	-0.00021	0.16	1779115	285834	HCG22
6	31271366	rs9264855	A	G	G	-0.100555	4.1789e-10	6671	G	-0.041	0.28	2307096	G	-0.0187721	0.269264	139734	G	-0.00021	0.13	1439886
6	31271775	rs9264879	A	C	C	-0.100574	4.15279e-10	6654	C	-0.039	0.31	2544793	C	-0.0185918	0.273999	141804	C	-0.00022	0.12	1330675
7	125867838	rs117203106	C	T	T	0.172047	5.57721e-10	7129	T	0.16	0.018	161544	T	-0.0314391	0.28713	147629
6	31245061	rs2524068	G	T	T	-0.0999334	5.06148e-10	6976	T	-0.045	0.22	1827333	T	-0.0176051	0.29149	149569	T	-0.00015	0.23	2587111	100287272	USP8P1
6	31244520	rs2524070	G	A	A	-0.0999334	5.06148e-10	6976	A	-0.045	0.22	1827333	A	-0.0175786	0.292203	149884	A	-0.00015	0.23	2587111	100287272	USP8P1
9	22127879	rs1889086	A	G	G	-0.0957119	6.52808e-20	1374					G	-0.0112096	0.300842	153724	G	-9e-05	0.39	4360082
6	31271195	rs9264848	C	T	T	-0.104907	2.028e-10	5783	T	-0.038	0.32	2623826	T	-0.0172733	0.31083	157983	T	-0.00021	0.12	1330675
12	112645401	rs2074356	G	A	A	-0.0268049	0.0422647	850423	A	-0.18	2.3e-09	614	A	0.0129656	0.316839	160572					283450	HECTD4
6	31272507	rs9264903	G	A	A	-0.10057	4.15522e-10	6658	A	-0.041	0.28	2307096	A	-0.0169254	0.320766	162259	A	-0.00021	0.13	1439886
11	2875965	rs35723063	G	A	A	0.0880228	8.92895e-16	2228	A	0.079	0.0013	17126	A	-0.010887	0.337374	169357	A	-0.00026	0.29	3275565
6	31080432	rs2233969	A	G	G	-0.0627308	2.55298e-11	4724	G	-0.035	0.2	1666251	G	0.00946506	0.352547	175908	G	-7.7e-05	0.55	6095322
9	139393175	rs3124593	A	G	G	0.119566	6.85332e-17	1948	G	0.089	0.06	503012	A	-0.0241093	0.39286	192881	G	0.00021	0.036	399588	4851	NOTCH1
10	94974675	rs7083492	C	T	T	-0.137296	6.00717e-09	9042	T	-0.23	3.5e-05	3258	C	-0.0352967	0.402144	196810	T	3e-05	0.83	9137641
6	31312917	rs75187621	A	G	G	-0.0655218	2.68003e-09	8281	G	-0.015	0.62	4997916	G	-0.0138768	0.470564	225860	G	-0.00066	0.2	2236734
6	31197143	rs28397288	A	C	C	0.0642824	6.67527e-12	4163	C	0.017	0.52	4200096	C	0.00760104	0.480532	230086	C	8.7e-05	0.41	4576522
6	31125158	rs743401	C	T	T	0.0729147	9.70407e-15	2603	T	0.028	0.36	2938577	C	0.00571365	0.570481	267091	T	0.00011	0.29	3275565	54535	CCHCR1
6	31122126	rs2073717	G	C	C	0.0726605	1.19579e-14	2641	C	0.025	0.39	3174304	G	0.00568382	0.572112	267739	C	0.00011	0.28	3165146	54535	CCHCR1
6	31125569	rs2239524	T	G	G	0.0729117	9.73617e-15	2605	G	0.032	0.28	2307096	T	0.00569376	0.572812	267992	G	0.00011	0.29	3275565	54535	CCHCR1
6	31199766	rs11967684	G	A	A	0.0641039	7.82796e-12	4219	A	0.016	0.53	4279659	A	0.00585284	0.585283	273094	A	9.1e-05	0.38	4250656
6	31314110	rs9265923	G	A	A	-0.0637008	5.85703e-09	8990	A	-0.0045	0.88	7064618	A	-0.0100948	0.586749	273725	A	-0.00025	0.065	695508
6	31079894	rs2233977	A	G	G	-0.0617101	4.31344e-11	4989	G	-0.04	0.14	1185660	G	0.00539542	0.594741	276979	G	-9e-05	0.48	5338297	29113	C6orf15
6	31195218	rs6928399	C	T	T	0.0647678	4.67271e-12	4049	T	0.017	0.52	4200096	T	0.00571365	0.601689	279736	T	0.0001	0.34	3820121
6	31126252	rs3130456	C	A	A	0.0729118	9.74999e-15	2607	A	0.028	0.35	2860062	C	0.00522632	0.603443	280433	A	0.00011	0.28	3165146
6	31075161	rs9263625	G	A	A	-0.0613735	5.46907e-11	5096	A	-0.039	0.15	1266510	A	0.00514673	0.612238	283924	A	-7.5e-05	0.56	6202809
6	31114573	rs2240064	G	A	A	0.0716365	2.46736e-14	2768	A	0.029	0.32	2623826	G	0.00497759	0.619319	286883	A	0.00013	0.2	2236734	54535	CCHCR1
6	31137774	rs3094193	G	T	T	0.0723743	1.60574e-14	2702	T	0.03	0.32	2623826	G	0.00499749	0.619397	286919	T	9.8e-05	0.33	3711052	5460	POU5F1
10	94812254	rs78627331	A	C	C	0.227226	2.94549e-18	1732	C	0.27	9e-07	1340	C	0.0234724	0.623749	288688					54536	EXOC6
6	31068026	rs74992754	C	A	A	-0.0615503	4.83903e-11	5027	A	-0.042	0.12	1023866	A	0.00482832	0.634363	293000	A	-7.5e-05	0.56	6202809
12	112241766	rs671	G	A	A	-0.0330906	0.00197341	107370	A	-0.17	5.9e-09	647	A	-0.00450111	0.683237	312842					217	ALDH2
6	31126845	rs117007878	A	G	G	-0.143785	3.20291e-09	8410	G	-0.025	0.7	5636657	G	-0.0180082	0.685332	313657					6941	TCF19
6	31079703	rs2233978	C	G	G	-0.0617588	4.14024e-11	4972	G	-0.041	0.13	1104695	G	0.00365332	0.719214	327580	G	2.7e-05	0.88	9675542	29113	C6orf15
3	185489834	rs146998369	C	A	A	0.18031	4.28783e-12	4021	A	0.035	0.63	5077451	A	0.0139818	0.763191	345549					10644	IGF2BP2
2	27808154	rs6734059	T	C	C	0.0663451	3.88855e-11	4944	C	0.026	0.25	2067893	C	0.00239712	0.814846	366216	C	6.4e-05	0.6	6638390	84450	ZNF512
4	85388738	rs74390501	A	C	C	-0.138388	3.52191e-09	8493	C	-0.22	9.5e-07	1362	C	-0.00386847	0.867902	387769
6	31213902	rs3095245	T	C	C	0.0532173	7.83314e-09	9428	C	0.028	0.32	2623826	C	-0.00129384	0.898454	400138	C	0.00028	0.0055	75967
6	31210601	rs3130689	C	T	T	0.053066	8.7452e-09	9531	T	0.029	0.31	2544793	T	-0.0012648	0.90077	401068	T	0.00028	0.0054	74838
1	22048982	rs535911	C	T	T	-0.0549799	7.55139e-09	9374	T	-0.03	0.2	1666251					T	-0.00015	0.32	3603207	84196	USP48
1	22049937	rs6703219	G	T	T	-0.0550785	7.06317e-09	9293	T	-0.03	0.18	1505591					T	0.00016	0.18	2007891	84196	USP48
1	22050649	rs2275668	C	A	A	-0.0550892	7.01638e-09	9288	A	-0.031	0.18	1505591					A	0.00016	0.17	1892956	84196	USP48
1	22051873	rs4654981	G	A	A	-0.055115	6.90825e-09	9274	A	-0.03	0.19	1585993					A	0.00016	0.18	2007891	84196	USP48
1	22052070	rs12130039	C	A	A	-0.0551191	6.8909e-09	9269	A	-0.03	0.19	1585993					A	0.00016	0.18	2007891	84196	USP48
1	22052387	rs7554400	T	C	C	-0.0551342	6.8266e-09	9257	C	-0.028	0.22	1827333					C	0.00016	0.18	2007891	84196	USP48
1	22054427	rs16825896	C	A	A	-0.0551488	6.69882e-09	9234	A	-0.03	0.19	1585993					A	0.00026	0.011	140105	84196	USP48
1	22058762	rs34332923	ACT	A	A	-0.0552211	6.72686e-09	9239	A	-0.03	0.19	1585993									84196	USP48
1	22063149	rs10753517	G	A	A	-0.0552074	6.77922e-09	9246	A	-0.03	0.19	1585993					A	0.00026	0.015	183162	84196	USP48
1	22067338	rs333174	G	A	A	-0.055042	7.60864e-09	9381	A	-0.029	0.21	1746592					A	-0.00015	0.32	3603207	84196	USP48
1	22076638	rs7538354	C	T	T	-0.0587399	1.20952e-09	7874	T	-0.039	0.089	738818					T	0.00026	0.016	193553	84196	USP48
1	22076705	rs2315931	G	A	A	-0.0586203	1.28968e-09	7902	A	-0.038	0.1	863580					A	0.00017	0.14	1552491	84196	USP48
1	22077672	rs333195	C	A	A	-0.0583763	1.52647e-09	7969	A	-0.038	0.099	820085					A	-0.00016	0.29	3275565	84196	USP48
1	22088505	rs11335547	TC	T	T	-0.0582513	1.65134e-09	8002	T	-0.038	0.1	863580									84196	USP48
1	22088841	rs6667223	G	A	A	-0.0584108	1.53895e-09	7973	A	-0.038	0.098	812070					A	0.00026	0.015	183162	84196	USP48
1	22090256	rs7548795	C	T	T	-0.0584211	1.50625e-09	7964	T	-0.038	0.098	812070					T	0.00016	0.18	2007891	84196	USP48
1	22092021	rs10799711	G	A	A	-0.0584772	1.48378e-09	7957	A	-0.038	0.1	863580					A	-0.00015	0.32	3603207	84196	USP48
1	22100963	rs10753519	C	T	T	-0.059017	1.13464e-09	7843	T	-0.039	0.095	787437					T	0.00026	0.016	193553	84196	USP48
1	22102328	rs10799713	G	C	C	-0.0587971	1.30418e-09	7905	C	-0.038	0.1	863580					C	0.00016	0.18	2007891	84196	USP48
1	22111884	rs7545848	G	A	A	-0.0602741	5.81161e-10	7193	A	-0.037	0.11	943489					A	0.00016	0.19	2122045
1	22112174	rs11802899	C	A	A	-0.0602677	5.90625e-10	7238	A	-0.038	0.1	863580					A	-0.00015	0.31	3494459
1	22114970	rs12742048	G	A	A	-0.060476	5.67987e-10	7156	A	-0.038	0.1	863580					A	0.00028	0.0068	89804
1	22115291	rs34759301	G	A	A	-0.0607408	4.76377e-10	6841	A	-0.038	0.1	863580					A	0.00016	0.17	1892956
1	50975971	rs72898974	C	T	T	-0.0943218	3.23842e-09	8423	T	-0.093	0.0082	76944					T	-0.00021	0.23	2587111	11124	FAF1
1	50977678	rs113834846	C	G	G	-0.0947798	2.78224e-09	8306	G	-0.099	0.0044	43989					G	-0.00021	0.23	2587111	11124	FAF1
1	50981205	rs1846522	G	A	A	-0.0937531	3.71893e-09	8539	A	-0.098	0.0045	45002					A	-0.00019	0.28	3165146	11124	FAF1
1	50986747	rs72898980	A	G	G	-0.0948284	2.76144e-09	8295	G	-0.097	0.0049	48613					G	-0.00022	0.21	2353086	11124	FAF1
1	50987827	rs3827731	A	G	G	-0.0948523	2.74319e-09	8290	G	-0.097	0.0049	48613					G	-0.00022	0.21	2353086	11124	FAF1
1	50992756	rs59029934	C	T	T	-0.0946585	2.91512e-09	8348	T	-0.096	0.0053	52052					T	-0.00024	0.17	1892956	11124	FAF1
1	50999695	rs56985406	G	A	A	-0.0951273	2.51519e-09	8216	A	-0.098	0.0048	47726					A	-0.00024	0.17	1892956	11124	FAF1
1	51005792	rs57490213	G	A	A	-0.0952357	2.41786e-09	8187	A	-0.1	0.0037	38046					A	-0.00024	0.17	1892956	11124	FAF1
1	51010143	rs60848584	C	T	T	-0.0952815	2.37581e-09	8177	T	-0.099	0.0041	41416					T	-0.00024	0.17	1892956	11124	FAF1
1	51019450	rs3789581	T	C	C	-0.0952992	2.33793e-09	8170	C	-0.099	0.0043	43110					C	-0.00025	0.15	1666368	11124	FAF1
1	51021867	rs147696085	G	A	A	-0.0953049	2.3284e-09	8168	A	-0.099	0.0043	43110					A	-0.00025	0.15	1666368	11124	FAF1
1	51023860	rs115072809	C	T	T	-0.0953094	2.32023e-09	8164	T	-0.098	0.0047	46785					T	-0.00025	0.15	1666368	11124	FAF1
1	51027391	rs3789582	G	A	A	-0.0956693	2.03975e-09	8105	A	-0.092	0.0079	74232					A	-0.00025	0.15	1666368	11124	FAF1
1	51037660	rs143778922	G	GT	GT	-0.0953195	2.27059e-09	8152	GT	-0.099	0.0043	43110									11124	FAF1
1	51053585	rs72900903	A	G	G	-0.0958187	1.88734e-09	8076	G	-0.099	0.0042	42256					G	-0.00025	0.15	1666368	11124	FAF1
1	51068657	rs57400675	C	T	T	-0.0940966	3.54052e-09	8496	T	-0.098	0.0047	46785					T	-0.00025	0.16	1779115	11124	FAF1
1	51072297	rs112516611	G	A	A	-0.0952512	1.93547e-09	8087	A	-0.098	0.0045	45002					A	-0.00025	0.16	1779115	11124	FAF1
1	51072387	rs111901479	G	A	A	-0.0944869	3.09342e-09	8394	A	-0.099	0.0043	43110					A	-0.00025	0.15	1666368	11124	FAF1
1	51095195	rs72900922	G	A	A	-0.0944008	3.21101e-09	8412	A	-0.1	0.0031	33054					A	-0.00021	0.22	2470357	11124	FAF1
1	51101616	rs72900926	C	G	G	-0.0944591	3.08496e-09	8391	G	-0.1	0.0035	36346					G	-0.00023	0.19	2122045	11124	FAF1
1	51103180	rs72900928	T	G	G	-0.0946318	2.63893e-09	8265	G	-0.1	0.0036	37210					G	-0.00023	0.19	2122045	11124	FAF1
1	51103268	rs12031188	T	C	C	0.0792644	2.29451e-11	4684	C	0.062	0.019	169610					C	0.0003	0.0047	67041	11124	FAF1
1	51107959	rs72900932	T	C	C	-0.0948485	2.61154e-09	8257	C	-0.1	0.0039	39671					C	-0.00023	0.19	2122045	11124	FAF1
1	51116118	rs112045565	C	G	G	-0.0952572	2.26275e-09	8150	G	-0.1	0.0037	38046					G	-0.00023	0.18	2007891	11124	FAF1
1	51118527	rs72900938	T	C	C	-0.0948104	2.62855e-09	8260	C	-0.1	0.0033	34703					C	-0.00023	0.18	2007891	11124	FAF1
1	51121526	rs76852824	T	C	C	-0.0948312	2.61056e-09	8254	C	-0.1	0.0029	31296					C	-0.00024	0.17	1892956	11124	FAF1
1	51124579	rs72900940	C	T	T	-0.0952981	2.22934e-09	8143	T	-0.1	0.0026	28739					T	-0.00024	0.17	1892956	11124	FAF1
1	51126914	rs72900944	C	T	T	-0.102358	8.59735e-10	7662	T	-0.098	0.0055	53810					T	-0.00024	0.17	1892956	11124	FAF1
1	51127524	rs12098132	C	A	A	-0.101352	1.1424e-09	7848	A	-0.098	0.005	49526					A	-0.00024	0.16	1779115	11124	FAF1
1	51127536	rs149126847	CTT	C	C	-0.10237	8.56517e-10	7658	C	-0.098	0.0055	53810									11124	FAF1
1	51129203	rs113611542	T	C	C	-0.0977332	8.96226e-10	7679	C	-0.1	0.0034	35573					C	-0.00024	0.17	1892956	11124	FAF1
1	51130191	rs12038502	G	A	A	0.0643943	3.54258e-09	8497	A	0.037	0.085	706754					A	0.00014	0.32	3603207	11124	FAF1
1	51131367	rs35993240	A	T	T	0.0746366	2.12944e-10	5827	T	0.057	0.028	242671					T	0.0003	0.0036	54339	11124	FAF1
1	51136273	rs116692933	T	C	C	-0.1025	8.17589e-10	7635	C	-0.098	0.0055	53810					C	-0.00024	0.16	1779115	11124	FAF1
1	51136876	rs12070594	C	A	A	-0.10148	1.08478e-09	7820	A	-0.098	0.0054	52956					A	-0.00023	0.18	2007891	11124	FAF1
1	51137906	rs113389179	A	G	G	-0.10251	8.14525e-10	7633	G	-0.097	0.006	58147					G	-0.00024	0.16	1779115	11124	FAF1
1	51139001	rs57254915	G	T	T	-0.102523	8.10578e-10	7628	T	-0.098	0.0053	52052					T	-0.00024	0.16	1779115	11124	FAF1
1	51140636	rs12091972	A	C	C	-0.101517	1.06998e-09	7813	C	-0.098	0.0054	52956					C	-0.00024	0.17	1892956	11124	FAF1
1	51143665	rs72900956	G	T	T	-0.102545	8.03603e-10	7619	T	-0.096	0.0061	58993					T	-0.00024	0.16	1779115	11124	FAF1
1	51145808	rs72900957	A	G	G	-0.102571	7.96329e-10	7607	G	-0.096	0.0061	58993					G	-0.00024	0.16	1779115	11124	FAF1
1	51148711	rs12354253	G	A	A	-0.101576	1.05072e-09	7805	A	-0.098	0.0053	52052					A	-0.00023	0.18	2007891	11124	FAF1
1	51149820	rs112108602	A	AG	AG	-0.0969677	1.10593e-09	7830	AG	-0.1	0.0027	29563									11124	FAF1
1	51162128	rs58029717	A	G	G	-0.0979508	8.18455e-10	7636	G	-0.1	0.0026	28739					G	-0.00024	0.16	1779115	11124	FAF1
1	51166302	rs12063007	G	T	T	-0.0970469	1.06417e-09	7811	T	-0.11	0.0022	25326					T	-0.00024	0.17	1892956	11124	FAF1
1	51174330	rs11205760	C	T	T	0.073448	1.45887e-10	5546	T	0.061	0.018	161544					T	0.0003	0.0037	55546	11124	FAF1
1	51179515	rs115100714	G	A	A	-0.0930985	3.35812e-09	8456	A	-0.087	0.01	95862					A	-0.00025	0.16	1779115	11124	FAF1
1	51189556	rs35072907	G	C	C	0.073762	1.35223e-10	5486	C	0.062	0.016	145190					C	0.00028	0.0048	68148	11124	FAF1
1	51190314	rs72900979	T	C	C	-0.0978841	8.05217e-10	7622	C	-0.097	0.005	49526					C	-0.00025	0.16	1779115	11124	FAF1
1	51190459	rs72900982	C	T	T	-0.0982963	6.99361e-10	7489	T	-0.098	0.0046	45844					T	-0.00024	0.16	1779115	11124	FAF1
1	51190932	rs59318346	C	A	A	-0.0973726	9.18241e-10	7695	A	-0.1	0.0031	33054					A	-0.00024	0.17	1892956	11124	FAF1
1	51191935	rs11205766	T	A	A	-0.097066	1.03325e-09	7790	A	-0.1	0.0031	33054					A	-0.00024	0.17	1892956	11124	FAF1
1	51192756	rs72900983	T	C	C	-0.0979139	7.92739e-10	7605	C	-0.098	0.0046	45844					C	-0.00025	0.16	1779115	11124	FAF1
1	51193984	rs12090545	A	G	G	-0.0969922	1.0378e-09	7793	G	-0.099	0.0041	41416					G	-0.00024	0.17	1892956	11124	FAF1
1	51197315	rs111580012	C	A	A	-0.0983784	6.64554e-10	7424	A	-0.1	0.0037	38046					A	-0.00025	0.16	1779115	11124	FAF1
1	51200136	rs12091670	A	G	G	-0.0979579	7.55914e-10	7579	G	-0.099	0.0044	43989					G	-0.00025	0.15	1666368	11124	FAF1
1	51201424	rs57793888	A	G	G	-0.0979752	7.51704e-10	7574	G	-0.099	0.0044	43989					G	-0.00025	0.15	1666368	11124	FAF1
1	51205760	rs72900998	T	C	C	-0.0980087	7.46988e-10	7568	C	-0.097	0.005	49526					C	-0.00025	0.14	1552491	11124	FAF1
1	51207876	rs113818968	C	CT	CT	-0.0980128	7.40304e-10	7550	CT	-0.099	0.0045	45002									11124	FAF1
1	51208574	rs76589723	G	A	A	-0.0984396	6.43692e-10	7399	A	-0.1	0.0034	35573					A	-0.00025	0.16	1779115	11124	FAF1
1	51209148	rs79090772	T	C	C	-0.0984279	6.41499e-10	7390	C	-0.1	0.0033	34703					C	-0.00025	0.15	1666368	11124	FAF1
1	51209173	rs147982975	CATTTTTAGT	C	C	-0.0984401	6.43517e-10	7397	C	-0.098	0.0045	45002									11124	FAF1
1	51212796	rs72902706	A	C	C	-0.0984574	6.38598e-10	7386	C	-0.097	0.005	49526					C	-0.00025	0.15	1666368	11124	FAF1
1	51213677	rs72902708	C	T	T	-0.0974769	8.58625e-10	7659	T	-0.099	0.0041	41416					T	-0.00024	0.17	1892956	11124	FAF1
1	51217085	rs113730976	T	C	C	-0.0970668	9.87191e-10	7748	C	-0.098	0.0045	45002					C	-0.00024	0.16	1779115	11124	FAF1
1	51217839	rs2137676	C	G	G	-0.0984864	6.30437e-10	7371	G	-0.097	0.005	49526					G	-0.00025	0.15	1666368	11124	FAF1
1	51219188	rs12073283	C	G	G	-0.0984768	6.27029e-10	7359	G	-0.1	0.004	40606					G	-0.00025	0.15	1666368	11124	FAF1
1	51220291	rs12064411	A	G	G	-0.0980656	7.21827e-10	7521	G	-0.098	0.0048	47726					G	-0.00025	0.15	1666368	11124	FAF1
1	51220680	rs111352324	T	C	C	-0.098068	7.21304e-10	7519	C	-0.097	0.0052	51179					C	-0.00026	0.14	1552491	11124	FAF1
1	51221103	rs113611257	G	A	A	-0.0980803	7.24404e-10	7528	A	-0.097	0.0053	52052					A	-0.00025	0.15	1666368	11124	FAF1
1	51221165	rs12048510	G	A	A	0.0737062	1.52702e-10	5588	A	0.063	0.014	128447					A	0.0003	0.0036	54339	11124	FAF1
1	51221406	rs112282787	T	C	C	-0.0980826	7.23559e-10	7525	C	-0.097	0.0053	52052					C	-0.00025	0.15	1666368	11124	FAF1
1	51223002	rs72902722	T	C	C	-0.0980778	7.25096e-10	7533	C	-0.095	0.0059	57310					C	-0.00025	0.16	1779115	11124	FAF1
1	51223263	rs12063943	T	C	C	-0.0980618	7.22988e-10	7524	C	-0.096	0.0058	56507					C	-0.00025	0.15	1666368	11124	FAF1
1	51223500	rs72902726	T	C	C	-0.0980882	7.21974e-10	7523	C	-0.095	0.0059	57310					C	-0.00025	0.16	1779115	11124	FAF1
1	51224872	rs141935515	G	T	T	-0.098708	6.20675e-10	7353	T	-0.099	0.0044	43989									11124	FAF1
1	51225269	rs58384431	T	C	C	-0.0980733	7.26628e-10	7534	C	-0.099	0.0044	43989									11124	FAF1
1	51225510	rs57545230	G	A	A	-0.0984777	6.31666e-10	7376	A	-0.099	0.0044	43989									11124	FAF1
1	51226265	rs148698031	T	C	C	-0.0984868	6.29877e-10	7370	C	-0.095	0.0059	57310									11124	FAF1
1	51227064	rs12097606	G	T	T	-0.097467	8.59607e-10	7661	T	-0.099	0.0044	43989									11124	FAF1
1	51228041	rs371097004	T	C	C	-0.0980654	7.24852e-10	7530	C	-0.098	0.005	49526									11124	FAF1
1	51228799	rs112717424	A	G	G	-0.0984728	6.32601e-10	7377	G	-0.095	0.0061	58993					G	-0.00025	0.15	1666368	11124	FAF1
1	51231935	rs72902729	A	G	G	-0.0984727	6.32632e-10	7378	G	-0.095	0.0062	59877					G	-0.00025	0.15	1666368	11124	FAF1
1	51232628	rs77701130	G	C	C	-0.0980569	7.29918e-10	7539	C	-0.095	0.0062	59877					C	-0.00025	0.16	1779115	11124	FAF1
1	51235816	rs113119450	T	C	C	-0.0980529	7.30605e-10	7543	C	-0.095	0.0062	59877					C	-0.00025	0.15	1666368	11124	FAF1
1	51237302	rs112095647	C	G	G	-0.0980368	7.30251e-10	7542	G	-0.095	0.006	58147					G	-0.00025	0.15	1666368	11124	FAF1
1	51239976	rs72902736	A	G	G	-0.0980424	7.33048e-10	7546	G	-0.095	0.0062	59877					G	-0.00025	0.15	1666368	11124	FAF1
1	51240851	rs80326064	C	T	T	-0.098457	6.35254e-10	7383	T	-0.095	0.0062	59877					T	-0.00025	0.16	1779115	11124	FAF1
1	51242141	rs12084054	C	T	T	-0.0984561	6.3061e-10	7372	T	-0.098	0.0045	45002					T	-0.00025	0.15	1666368	11124	FAF1
1	51243642	rs72902744	A	G	G	-0.0984808	6.30871e-10	7373	G	-0.095	0.0062	59877					G	-0.00025	0.15	1666368	11124	FAF1
1	51246155	rs12089747	C	T	T	-0.097063	9.9116e-10	7752	T	-0.096	0.0056	54736					T	-0.00024	0.17	1892956	100418820	PHBP12
1	51248316	rs12074850	A	G	G	-0.0970518	9.9818e-10	7756	G	-0.096	0.0056	54736					G	-0.00024	0.16	1779115	11124	FAF1
1	51249315	rs112299817	G	A	A	-0.0985135	6.28235e-10	7363	A	-0.095	0.0062	59877					A	-0.00024	0.16	1779115	11124	FAF1
1	51249528	rs111701872	C	T	T	-0.0985191	6.27362e-10	7360	T	-0.095	0.0062	59877					T	-0.00024	0.16	1779115	11124	FAF1
1	51250908	rs72902755	G	T	T	-0.0985222	6.2776e-10	7361	T	-0.095	0.0062	59877					T	-0.00025	0.16	1779115	11124	FAF1
1	51252471	rs72902760	A	C	C	-0.0981048	7.26833e-10	7535	C	-0.095	0.0062	59877					C	-0.00025	0.15	1666368	11124	FAF1
1	51252618	rs12075991	T	C	C	-0.0971365	9.70804e-10	7738	C	-0.096	0.0056	54736					C	-0.00025	0.15	1666368	11124	FAF1
1	51255412	rs68136082	C	CTTCAAT	CTTCAAT	-0.0970976	9.88887e-10	7750	CTTCAAT	-0.096	0.0056	54736									11124	FAF1
1	51255677	rs80297338	C	A	A	-0.0981087	7.3021e-10	7541	A	-0.096	0.0056	54736					A	-0.00025	0.16	1779115	11124	FAF1
1	51256091	rs58432198	C	T	T	-0.0973753	9.22815e-10	7700	T	-0.094	0.0066	63270					T	-0.00013	0.4	4468133	11124	FAF1
1	51256698	rs72902765	T	G	G	-0.0981327	7.24867e-10	7531	G	-0.095	0.0062	59877					G	-0.00025	0.15	1666368	11124	FAF1
1	51260668	rs1015085	C	A	A	-0.0981754	7.17482e-10	7515	A	-0.095	0.0062	59877					A	-0.00025	0.16	1779115	11124	FAF1
1	51260999	rs72902767	A	G	G	-0.0981717	7.18518e-10	7516	G	-0.095	0.0062	59877					G	-0.00024	0.17	1892956	11124	FAF1
1	51261965	rs72902768	C	T	T	-0.0981864	7.15397e-10	7511	T	-0.095	0.0062	59877					T	-0.00025	0.16	1779115	11124	FAF1
1	51262653	rs60788683	A	C	C	-0.0981254	7.23569e-10	7526	C	-0.095	0.006	58147					C	-0.00025	0.15	1666368	11124	FAF1
1	51262664	rs59430062	C	T	T	-0.0981881	7.15528e-10	7512	T	-0.095	0.0062	59877					T	-0.00024	0.16	1779115	11124	FAF1
1	51265368	rs72902772	C	T	T	-0.0982135	7.11738e-10	7505	T	-0.095	0.0062	59877					T	-0.00025	0.15	1666368	11124	FAF1
1	51266474	rs3789587	C	T	T	-0.0988185	4.73432e-10	6828	T	-0.098	0.0046	45844					T	-0.00024	0.17	1892956	11124	FAF1
1	51266523	rs3789588	G	A	A	-0.0986389	6.15438e-10	7344	A	-0.095	0.0062	59877					A	-0.00025	0.16	1779115	11124	FAF1
1	51269018	rs12085022	T	C	C	-0.0980496	7.73609e-10	7588	C	-0.095	0.0063	60856					C	-0.00025	0.15	1666368	11124	FAF1
1	51269954	rs72902776	G	A	A	-0.0986752	6.0351e-10	7309	A	-0.095	0.006	58147					A	-0.00025	0.14	1552491	11124	FAF1
1	51272278	rs72902777	T	C	C	-0.101023	2.09233e-10	5814	C	-0.095	0.006	58147					C	-0.00024	0.16	1779115	11124	FAF1
1	51276490	rs11205771	A	G	G	-0.10094	2.14886e-10	5837	G	-0.095	0.0059	57310					G	-0.00025	0.15	1666368	11124	FAF1
1	51276715	rs72902778	A	G	G	-0.0981774	7.34831e-10	7547	G	-0.095	0.0062	59877					G	-0.00025	0.15	1666368	11124	FAF1
1	51283510	rs58795848	A	G	G	-0.0980765	1.00144e-09	7758	G	-0.098	0.0056	54736					G	-0.00025	0.15	1666368	11124	FAF1
1	51284446	rs111701702	T	C	C	-0.0987549	6.02932e-10	7305	C	-0.095	0.0062	59877					C	-0.00025	0.15	1666368	11124	FAF1
1	51284557	rs12058197	T	C	C	-0.0987508	5.9714e-10	7281	C	-0.095	0.0061	58993					C	-0.00025	0.15	1666368	11124	FAF1
1	51284905	rs11205773	T	C	C	-0.0987544	5.96524e-10	7278	C	-0.095	0.0061	58993					C	-0.00025	0.15	1666368	11124	FAF1
1	51286155	rs12096626	G	A	A	-0.0987646	5.95105e-10	7264	A	-0.095	0.0061	58993					A	-0.00025	0.15	1666368	11124	FAF1
1	51286954	rs11205777	T	A	A	-0.0977134	8.28852e-10	7644	A	-0.096	0.0056	54736					A	-0.00024	0.17	1892956	11124	FAF1
1	51290830	rs72902785	G	A	A	-0.0987689	5.95912e-10	7275	A	-0.095	0.0061	58993					A	-0.00025	0.15	1666368	11124	FAF1
1	51293606	rs72902789	G	C	C	-0.0987936	5.9964e-10	7288	C	-0.095	0.0062	59877					C	-0.00025	0.16	1779115	11124	FAF1
1	51294132	rs112931784	G	A	A	-0.0988134	5.95493e-10	7269	A	-0.095	0.0062	59877					A	-0.00025	0.15	1666368	11124	FAF1
1	51296907	rs12062764	G	A	A	-0.0978002	8.06234e-10	7624	A	-0.096	0.0056	54736					A	-0.00024	0.17	1892956	11124	FAF1
1	51299597	rs2095864	C	T	T	-0.0988243	5.95226e-10	7266	T	-0.095	0.0062	59877					T	-0.00025	0.16	1779115	11124	FAF1
1	51299687	rs2095865	C	T	T	-0.098827	5.9465e-10	7257	T	-0.095	0.0062	59877					T	-0.00025	0.16	1779115	11124	FAF1
1	51299810	rs2105211	G	C	C	-0.0978213	8.01288e-10	7615	C	-0.096	0.0056	54736					C	-0.00024	0.17	1892956	11124	FAF1
1	51301657	rs60483827	G	A	A	-0.0988473	5.91163e-10	7240	A	-0.095	0.0063	60856					A	-0.00025	0.15	1666368	11124	FAF1
1	51303605	rs111655515	C	T	T	-0.098861	5.88764e-10	7229	T	-0.095	0.0063	60856					T	-0.00024	0.17	1892956	11124	FAF1
1	51303714	rs60832780	T	C	C	-0.098846	5.85668e-10	7218	C	-0.095	0.0061	58993					C	-0.00025	0.15	1666368	11124	FAF1
1	51306002	rs72904709	A	G	G	-0.0988701	5.87338e-10	7223	G	-0.095	0.0059	57310					G	-0.00025	0.16	1779115	11124	FAF1
1	51306273	rs57839936	T	C	C	-0.0988697	5.87557e-10	7226	C	-0.095	0.0059	57310					C	-0.00024	0.16	1779115	11124	FAF1
1	51306329	rs12089749	C	A	A	-0.0988553	5.84388e-10	7215	A	-0.095	0.0058	56507					A	-0.00025	0.16	1779115	11124	FAF1
1	51310062	rs12067513	G	A	A	-0.0988668	5.82944e-10	7207	A	-0.095	0.006	58147					A	-0.00025	0.15	1666368	11124	FAF1
1	51310327	rs57412341	A	G	G	-0.0988768	5.87296e-10	7222	G	-0.095	0.0061	58993					G	-0.00025	0.15	1666368	11124	FAF1
1	51312992	rs72904713	A	G	G	-0.0990989	5.2936e-10	7061	G	-0.095	0.0061	58993					G	-0.00025	0.16	1779115	11124	FAF1
1	51314018	rs2048636	G	C	C	0.0744586	1.24886e-10	5433	C	0.058	0.026	226810					C	0.00029	0.0048	68148	11124	FAF1
1	51314531	rs59390962	C	T	T	-0.0990955	5.30147e-10	7062	T	-0.095	0.0061	58993					T	-0.00024	0.16	1779115	11124	FAF1
1	51314649	rs12083647	A	G	G	-0.0990292	5.36396e-10	7085	G	-0.095	0.006	58147					G	-0.00025	0.16	1779115	11124	FAF1
1	51315456	rs72904718	T	C	C	-0.099504	4.50718e-10	6797	C	-0.091	0.0084	78710					C	-0.00024	0.16	1779115	11124	FAF1
1	51322983		C	CT	CT	-0.101233	2.29638e-10	5885	CT	-0.093	0.0073	69173									11124	FAF1
1	51323764	rs3838295	A	AT	AT	-0.0990887	5.32579e-10	7069	AT	-0.095	0.0061	58993									11124	FAF1
1	51324546	rs72904719	G	T	T	-0.0990943	5.31512e-10	7064	T	-0.095	0.0061	58993					T	-0.00024	0.16	1779115	11124	FAF1
1	51328773	rs113910111	T	C	C	-0.0991598	5.13594e-10	7011	C	-0.095	0.006	58147					C	-0.00025	0.15	1666368	11124	FAF1
1	51328987	rs111779227	A	C	C	-0.0991838	5.14448e-10	7012	C	-0.095	0.0061	58993					C	-0.00025	0.16	1779115	11124	FAF1
1	51330810	rs189524278	T	G	G	-0.0991909	5.12426e-10	7002													11124	FAF1
1	51331505	rs145881557	TATA	T	T	-0.0991982	5.10142e-10	6993	T	-0.095	0.0061	58993									11124	FAF1
1	51333179	rs2175794	A	T	T	-0.0992104	5.08026e-10	6988	T	-0.095	0.0061	58993					T	-0.00024	0.16	1779115	11124	FAF1
1	51334304	rs72904723	A	G	G	-0.0992054	5.08713e-10	6990	G	-0.095	0.0061	58993					G	-0.00025	0.16	1779115	11124	FAF1
1	51334488	rs72904725	C	T	T	-0.0991904	5.0626e-10	6977	T	-0.095	0.006	58147					T	-0.00025	0.15	1666368	11124	FAF1
1	51339332	rs72904726	T	C	C	-0.099213	5.06097e-10	6974	C	-0.095	0.0061	58993					C	-0.00025	0.16	1779115	11124	FAF1
1	51340401	rs59128535	T	A	A	-0.0980109	6.8769e-10	7477	A	-0.096	0.0055	53810					A	-0.00024	0.17	1892956	11124	FAF1
1	51342035	rs72904730	G	C	C	-0.0990963	4.97569e-10	6947	C	-0.095	0.0061	58993					C	-0.00024	0.16	1779115	11124	FAF1
1	51342809	rs72904732	A	G	G	-0.0990974	4.96683e-10	6944	G	-0.095	0.0061	58993					G	-0.00025	0.16	1779115	11124	FAF1
1	51342856	rs58791125	G	A	A	-0.0979916	6.90803e-10	7483	A	-0.096	0.0055	53810					A	-0.00024	0.17	1892956	11124	FAF1
1	51344955	rs148881741	TGAATC	T	T	-0.0988696	5.93977e-10	7251	T	-0.091	0.0095	87962									11124	FAF1
1	51346663	rs12058681	A	T	T	-0.0990734	4.93582e-10	6926	T	-0.095	0.006	58147					T	-0.00025	0.15	1666368	11124	FAF1
1	51347213	rs12088617	T	G	G	-0.0979914	6.88184e-10	7479	G	-0.096	0.0055	53810					G	-0.00024	0.17	1892956	11124	FAF1
1	51351281	rs12068606	C	T	T	-0.0980022	6.85527e-10	7475	T	-0.096	0.0055	53810					T	-0.00024	0.17	1892956	11124	FAF1
1	51351846	rs72904737	G	A	A	-0.0990818	4.97783e-10	6948	A	-0.095	0.0062	59877					A	-0.00025	0.15	1666368	11124	FAF1
1	51353068	rs138422027	C	A	A	-0.099069	5.00482e-10	6957	A	-0.095	0.0061	58993					A	-0.00025	0.16	1779115	11124	FAF1
1	51353720	rs144432213	C	G	G	-0.0989939	5.11584e-10	6997	G	-0.095	0.006	58147									11124	FAF1
1	51355823	rs138368422	A	G	G	-0.0990323	5.08006e-10	6987	G	-0.095	0.0061	58993					G	-0.00024	0.16	1779115	11124	FAF1
1	51356091	rs150183244	G	T	T	-0.0990076	5.07709e-10	6984	T	-0.095	0.006	58147									11124	FAF1
1	51356132	rs138714168	T	C	C	-0.099029	5.08801e-10	6991	C	-0.095	0.0061	58993									11124	FAF1
1	51356810	rs9701805	G	C	C	-0.0984958	5.60599e-10	7136	C	-0.096	0.0054	52956					C	-0.00024	0.17	1892956	11124	FAF1
1	51356830	rs57095912	T	G	G	-0.0990237	5.09747e-10	6992	G	-0.095	0.0061	58993					G	-0.00025	0.16	1779115	11124	FAF1
1	51357343	rs60329786	C	T	T	-0.099017	5.11064e-10	6995	T	-0.095	0.0061	58993					T	-0.00024	0.16	1779115	11124	FAF1
1	51362441	rs12076849	C	T	T	-0.0980371	6.74135e-10	7438	T	-0.096	0.0055	53810					T	-0.00024	0.17	1892956	11124	FAF1
1	51363096	rs11205788	G	A	A	-0.0989621	5.16765e-10	7019	A	-0.095	0.0059	57310					A	-0.00025	0.16	1779115	11124	FAF1
1	51363273	rs72904745	C	G	G	-0.0991617	4.93485e-10	6925	G	-0.096	0.0058	56507					G	-0.00024	0.16	1779115	11124	FAF1
1	51367420	rs72904749	C	T	T	-0.0980243	6.788e-10	7463	T	-0.096	0.0055	53810					T	-0.00023	0.18	2007891	11124	FAF1
1	51369991	rs1573012	T	C	C	-0.0979361	9.35802e-10	7714	C	-0.098	0.0048	47726					C	-0.00024	0.16	1779115	11124	FAF1
1	51370926	rs10399644	C	T	T	-0.0979164	9.30214e-10	7706	T	-0.098	0.0048	47726					T	-0.00025	0.16	1779115	11124	FAF1
1	51371551	rs149007343	T	A	A	-0.0979334	9.35133e-10	7712	A	-0.098	0.0048	47726									11124	FAF1
1	51372094	rs12073279	A	G	G	-0.0979119	9.33446e-10	7711	G	-0.098	0.0046	45844					G	-0.00025	0.16	1779115	11124	FAF1
1	51372251	rs59542416	T	C	C	-0.0979243	9.39318e-10	7717	C	-0.098	0.0047	46785					C	-0.00024	0.16	1779115	11124	FAF1
1	51374139	rs140087721	T	C	C	-0.0979275	9.39774e-10	7719	C	-0.098	0.0048	47726					C	-0.00025	0.16	1779115	11124	FAF1
1	51374242	rs58813795	C	T	T	-0.0979079	9.31321e-10	7709	T	-0.098	0.0048	47726					T	-0.00024	0.16	1779115	11124	FAF1
1	51374608	rs60244988	T	G	G	-0.0979247	9.30695e-10	7708	G	-0.098	0.0047	46785					G	-0.00025	0.16	1779115	11124	FAF1
1	51374764	rs140468540	T	C	C	-0.0979281	9.39889e-10	7720	C	-0.098	0.0048	47726					C	-0.00025	0.16	1779115	11124	FAF1
1	51381594	rs12089041	C	T	T	-0.0969528	1.23399e-09	7881	T	-0.098	0.0049	48613					T	-0.00023	0.18	2007891	11124	FAF1
1	51387415	rs12074982	T	C	C	-0.0978986	9.46379e-10	7723	C	-0.097	0.0053	52052					C	-0.00024	0.16	1779115	11124	FAF1
1	51388895	rs12071359	G	A	A	-0.0969349	1.24473e-09	7889	A	-0.098	0.0046	45844					A	-0.00024	0.17	1892956	11124	FAF1
1	51391569	rs12085666	A	G	G	-0.101513	2.37673e-10	5922	G	-0.095	0.0061	58993					G	-0.00024	0.17	1892956	11124	FAF1
1	51391845	rs12095997	C	T	T	-0.103293	4.80915e-10	6867	T	-0.091	0.0085	79548					T	-0.00023	0.19	2122045	11124	FAF1
1	51393412	rs72904771	A	G	G	-0.0989189	5.40141e-10	7093	G	-0.094	0.0067	64072					G	-0.00024	0.16	1779115	11124	FAF1
1	51393645	rs12078434	G	C	C	-0.0989134	5.35415e-10	7078	C	-0.094	0.0066	63270					C	-0.00024	0.16	1779115	11124	FAF1
1	51394098	rs59097691	C	T	T	-0.0979527	7.05049e-10	7496	T	-0.095	0.006	58147					T	-0.00023	0.17	1892956	11124	FAF1
1	51398101	rs61115731	G	C	C	-0.0979447	7.07546e-10	7501	C	-0.095	0.006	58147					C	-0.00023	0.18	2007891	11124	FAF1
1	51399215	rs59524047	G	A	A	-0.0989076	5.42986e-10	7099	A	-0.094	0.0067	64072					A	-0.00024	0.16	1779115	11124	FAF1
1	51401419	rs112780433	C	T	T	-0.0989031	5.38224e-10	7091	T	-0.094	0.0066	63270					T	-0.00023	0.18	2007891	11124	FAF1
1	51403897	rs60048959	C	T	T	-0.0969554	1.07433e-09	7814	T	-0.093	0.0072	68314					T	-0.00024	0.16	1779115	11124	FAF1
1	51404041	rs60290409	C	A	A	-0.0969426	1.06872e-09	7812	A	-0.093	0.007	66687					A	-0.00024	0.16	1779115	11124	FAF1
1	51405667	rs59600829	C	T	T	-0.0989388	5.37017e-10	7086	T	-0.092	0.0078	73432					T	-0.00024	0.16	1779115	11124	FAF1
1	51410657	rs58762442	CTAA	C	C	-0.0980448	6.82703e-10	7468	C	-0.093	0.007	66687									11124	FAF1
1	51415247	rs72904788	T	G	G	-0.0990926	5.07359e-10	6982	G	-0.092	0.0079	74232					G	-0.00024	0.16	1779115	11124	FAF1
1	51416823	rs12075888	C	T	T	-0.0991245	4.96136e-10	6938	T	-0.092	0.0076	71716					T	-0.00024	0.16	1779115	11124	FAF1
1	51418616	rs184773571	G	T	T	-0.0991542	4.9058e-10	6913	T	-0.091	0.0086	80327									11124	FAF1
1	51418854	rs191148557	T	C	C	-0.0991527	4.95886e-10	6937	C	-0.091	0.0089	82800									11124	FAF1
1	51419038	rs143446041	G	C	C	-0.0991505	4.96356e-10	6940	C	-0.09	0.0093	86278									11124	FAF1
1	51419336	rs141780344	A	G	G	-0.0991579	4.94842e-10	6933	G	-0.091	0.0089	82800					G	-0.00024	0.16	1779115	11124	FAF1
1	51419841	rs113836734	A	G	G	-0.0981805	6.48618e-10	7407	G	-0.092	0.0079	74232					G	-0.00024	0.17	1892956	11124	FAF1
1	51423779	rs77603669	G	T	T	-0.0992176	4.83181e-10	6878	T	-0.091	0.0089	82800					T	-0.00025	0.15	1666368	11124	FAF1
1	51435015	rs111775483	CG	C	C	-0.0978693	7.24978e-10	7532	C	-0.093	0.0072	68314									1031	CDKN2C
1	51438365	rs3176466	C	T	T	-0.0978938	7.16753e-10	7514	T	-0.097	0.0052	51179					T	-0.00023	0.18	2007891	1031	CDKN2C
1	51438881	rs3176468	T	C	C	-0.0988496	5.46063e-10	7102	C	-0.096	0.0058	56507					C	-0.00024	0.16	1779115	1031	CDKN2C
1	51440093	rs12855	C	T	T	-0.0979014	7.13967e-10	7509	T	-0.097	0.005	49526					T	-0.00022	0.19	2122045	1031	CDKN2C
1	51442137	rs72904801	A	G	G	-0.0939221	1.4608e-09	7951	G	-0.084	0.013	120067					G	-0.00023	0.19	2122045	284546	C1orf185
1	51443389	rs116475050	G	C	C	-0.0985033	6.7174e-10	7434	C	-0.097	0.0051	50367									284546	C1orf185
1	51450144	rs72906804	A	G	G	-0.0984347	6.80265e-10	7465	G	-0.092	0.0079	74232					G	-0.00025	0.16	1779115	284546	C1orf185
1	51450445	rs72906805	G	A	A	-0.0983588	7.02137e-10	7491	A	-0.091	0.009	83689					A	-0.00025	0.16	1779115	284546	C1orf185
1	51451372	rs57331401	G	A	A	-0.0985298	6.6914e-10	7431	A	-0.091	0.0088	82015					A	-0.00025	0.16	1779115	284546	C1orf185
1	51452068	rs6694036	T	A	A	-0.0983266	7.12025e-10	7506	A	-0.091	0.009	83689					A	-0.00025	0.16	1779115	284546	C1orf185
1	51457200	rs72906810	A	G	G	-0.0980259	7.9742e-10	7609	G	-0.093	0.0076	71716					G	-0.00024	0.16	1779115	284546	C1orf185
1	51463424	rs10888713	A	T	T	-0.0976327	9.15893e-10	7692	T	-0.096	0.0061	58993					T	-0.00024	0.17	1892956	284546	C1orf185
1	51496464	rs56035750	C	A	A	-0.0669151	8.23138e-09	9478	A	-0.06	0.023	202410					A	-0.0003	0.032	358962	284546	C1orf185
1	51500452	rs66894853	T	C	C	-0.0671262	7.61991e-09	9384	C	-0.059	0.025	218524					C	-0.0003	0.031	348683	284546	C1orf185
1	51500769	rs17106389	C	T	T	-0.0667247	9.06327e-09	9570	T	-0.06	0.023	202410					T	-0.0003	0.031	348683	284546	C1orf185
2	601905	rs2867105	T	G	G	0.0917929	1.42513e-09	7937	G	0.12	0.0023	26211					G	0.00027	0.038	420092
2	610603	rs2867131	T	C	C	0.101028	1.1557e-10	5389	C	0.13	0.00084	12551					C	0.00026	0.045	491364
2	613046		C	CAT	CAT	0.101031	8.37758e-11	5248
2	614210	rs2860323	A	G	G	0.099185	5.57354e-10	7126									G	0.00024	0.06	643437
2	615140	rs7567570	T	C	C	0.100726	7.57071e-11	5216	C	0.13	0.00071	11331					C	0.00024	0.061	653825
2	615627	rs7559547	C	T	T	0.100898	6.98967e-11	5191	T	0.13	0.00071	11331					T	0.00024	0.061	653825
2	620297	rs7563362	A	G	G	0.0917845	1.00783e-09	7764	G	0.083	0.019	169610					G	0.00019	0.17	1892956
2	621185	rs7570232	T	C	C	0.102244	4.10407e-11	4970	C	0.13	0.00074	11589					C	0.00023	0.074	789098
2	621461	rs6548237	A	C	C	0.10308	1.88867e-10	5729									C	0.00023	0.074	789098
2	621602	rs34686587	G	GT	GT	0.103861	2.08647e-11	4646	GT	0.13	0.00065	10792
2	621910	rs6717005	A	C	C	0.10249	3.60778e-11	4915	C	0.13	0.00055	9889					C	0.00026	0.049	531423
2	621954	rs1320332	T	C	C	0.102409	3.73315e-11	4930	C	0.13	0.00071	11331					C	0.00025	0.053	571849
2	622161	rs1320331	G	C	C	0.10245	3.65746e-11	4921	C	0.13	0.00083	12459					C	0.00025	0.051	551340
2	622225	rs1320330	T	G	G	0.102459	3.63915e-11	4918	G	0.13	0.00083	12459					G	0.00026	0.05	541356
2	622388	rs6760543	G	C	C	0.102487	3.58296e-11	4911	C	0.13	0.00083	12459					C	0.00025	0.051	551340
2	622723	rs939582	A	G	G	0.102515	3.52688e-11	4901	G	0.13	0.00063	10589					G	0.00025	0.051	551340
2	622857	rs2867124	A	G	G	0.102554	3.47078e-11	4894	G	0.13	0.00063	10589					G	0.00025	0.051	551340
2	623212	rs4854339	T	C	C	0.1026	3.42024e-11	4885	C	0.13	0.00063	10589					C	0.00025	0.051	551340
2	623216	rs4854340	G	A	A	0.102659	3.367e-11	4878	A	0.13	0.00063	10589					A	0.00025	0.051	551340
2	623224	rs939581	C	T	T	0.102678	3.34297e-11	4875	T	0.13	0.00063	10589					T	0.00025	0.051	551340
2	623691	rs11127483	G	A	A	0.102765	3.22068e-11	4857	A	0.13	0.00055	9889					A	0.00025	0.051	551340
2	623740	rs11687052	A	G	G	0.102799	3.18803e-11	4852	G	0.13	0.00055	9889					G	0.00025	0.051	551340
2	623798	rs11127484	T	C	C	0.102802	3.18685e-11	4851	C	0.13	0.00055	9889					C	0.00025	0.051	551340
2	623863	rs60383093	GTTC	G	G	0.102813	3.17718e-11	4849	G	0.13	0.00055	9889
2	623935	rs6719518	C	T	T	0.102837	3.1501e-11	4842	T	0.13	0.00055	9889					T	0.00025	0.051	551340
2	623976	rs6728726	T	C	C	0.102838	3.15267e-11	4843	C	0.13	0.00055	9889					C	0.00025	0.059	633353
2	624084	rs6711039	G	A	A	0.102857	3.13249e-11	4838	A	0.13	0.00055	9889					A	0.00026	0.051	551340
2	624205	rs6731872	T	G	G	0.102874	3.1657e-11	4846	G	0.13	0.00055	9889					G	0.00026	0.051	551340
2	624210	rs6711254	G	A	A	0.102896	3.0981e-11	4835	A	0.13	0.00055	9889					A	0.00026	0.051	551340
2	624524	rs2867123	G	C	C	0.102943	3.05179e-11	4823	C	0.13	0.00056	9971					C	0.00025	0.051	551340
2	624581	rs2867122	A	C	C	0.102952	3.04078e-11	4821	C	0.13	0.00056	9971					C	0.00026	0.051	551340
2	625029	rs7576624	C	T	T	0.103018	2.98591e-11	4810	T	0.13	0.00056	9971					T	0.00026	0.051	551340
2	625057	rs7576635	C	T	T	0.10171	7.03614e-11	5194	T	0.13	0.00078	11998					T	0.00026	0.051	551340
2	625347	rs12476198	T	C	C	0.103096	2.95818e-11	4804	C	0.13	0.00056	9971					C	0.00026	0.05	541356
2	628504	rs6744646	A	G	G	0.103361	2.30408e-11	4687	G	0.13	0.00039	8346					G	0.00024	0.062	664380
2	628524	rs6744653	A	G	G	0.10341	2.2572e-11	4675	G	0.13	0.00039	8346					G	0.00024	0.062	664380
2	628749	rs6739303	C	T	T	0.103552	2.13048e-11	4652	T	0.13	0.00073	11512					T	0.00024	0.07	747486
2	629510	rs6743060	C	A	A	0.1038	1.90343e-11	4610	A	0.13	0.00041	8544					A	0.00026	0.047	511354
2	629601	rs6748821	A	G	G	0.103807	1.89727e-11	4609	G	0.13	0.00041	8544					G	0.00026	0.046	501304
2	629694	rs6752470	T	A	A	0.103813	1.89236e-11	4608	A	0.13	0.00041	8544					A	0.00026	0.045	491364
2	629771	rs57906176	TTATC	T	T	0.103829	1.88562e-11	4606	T	0.12	0.00091	13192
2	629793		GATAGATAATCAA	G	G	0.103834	1.87451e-11	4603
2	629817	rs6732341	G	C	C	0.103845	1.86577e-11	4600	C	0.13	0.00041	8544
2	629818	rs6749087	A	T	T	0.103845	1.86596e-11	4601	T	0.13	0.00041	8544
2	629831	rs6752706	T	C	C	0.103851	1.85988e-11	4598	C	0.13	0.00041	8544					C	0.00025	0.053	571849
2	629861	rs143427663	C	CATCT	CATCT	0.103848	1.8619e-11	4599	CATCT	0.13	0.00041	8544
2	629959	rs12995666	T	C	C	0.103859	1.85345e-11	4595	C	0.13	0.00037	8160					C	0.00027	0.042	460829
2	630024	rs13007080	A	C	C	0.10407	1.75663e-11	4567	C	0.13	0.00036	8034					C	0.00027	0.04	440405
2	630034	rs13007086	A	T	T	0.104079	1.74922e-11	4563	T	0.13	0.00036	8034					T	0.00027	0.039	430105
2	630070	rs66906321	T	C	C	0.104147	1.72253e-11	4546	C	0.13	0.00045	8919					C	0.00025	0.056	602603
2	630075	rs73139123	C	T	T	0.104082	1.74691e-11	4559	T	0.13	0.00036	8034					T	0.00025	0.054	582184
2	630224	rs6731225	A	T	T	0.103887	1.82877e-11	4588	T	0.13	0.00036	8034					T	0.00027	0.042	460829
2	630323	rs6725549	C	A	A	0.103894	1.82219e-11	4582	A	0.13	0.00043	8708					A	0.00027	0.041	450549
2	630339	rs6731348	A	C	C	0.103907	1.79972e-11	4575	C	0.13	0.00045	8919					C	0.00027	0.04	440405
2	630436	rs6725686	C	A	A	0.103904	1.81302e-11	4578	A	0.13	0.00047	9118					A	0.00027	0.038	420092
2	630509	rs6735024	T	C	C	0.103913	1.80535e-11	4576	C	0.13	0.00047	9118					C	0.00027	0.04	440405
2	630553		GA	G	G	0.104062	1.69238e-11	4533	G	0.13	0.00047	9118
2	630555	rs115910474	A	G	G	0.104058	1.6945e-11	4535	G	0.13	0.00047	9118
2	630569	rs6735049	T	C	C	0.103904	1.8242e-11	4583	C	0.13	0.00048	9239					C	0.00027	0.037	409847
2	630662	rs6731688	A	C	C	0.10393	1.85097e-11	4594	C	0.13	0.00048	9239					C	0.00027	0.036	399588
2	630902	rs5017305	A	T	T	0.103899	1.81433e-11	4579	T	0.13	0.00048	9239
2	630903	rs5017304	A	G	G	0.103942	1.78103e-11	4572	G	0.13	0.00083	12459
2	630995	rs5017303	T	G	G	0.103996	1.74627e-11	4557	G	0.13	0.00048	9239					G	0.00027	0.036	399588
2	631069	rs5017302	G	A	A	0.103982	1.75158e-11	4564	A	0.13	0.00048	9239					A	0.00028	0.033	369241
2	631071	rs5828777	AT	A	A	0.100003	5.50288e-11	5099	A	0.12	0.0014	17991
2	631096	rs5017301	G	A	A	0.104187	1.64247e-11	4510	A	0.13	0.00048	9239					A	0.00027	0.036	399588
2	631099	rs5017300	C	G	G	0.104187	1.64252e-11	4511	G	0.13	0.00048	9239					G	0.00027	0.036	399588
2	631165	rs5828778	TA	T	T	0.104169	1.65222e-11	4518	T	0.13	0.00048	9239
2	631183	rs7579427	C	A	A	0.104169	1.65137e-11	4517	A	0.13	0.00048	9239					A	0.00027	0.036	399588
2	631255	rs7588007	T	C	C	0.103974	1.74919e-11	4562	C	0.13	0.00048	9239					C	0.00028	0.036	399588
2	631335	rs7569102	G	T	T	0.103985	1.7396e-11	4554	T	0.13	0.00048	9239					T	0.00028	0.035	389385
2	631396	rs11387790	T	TA	TA	0.103988	1.736e-11	4552	TA	0.13	0.00048	9239
2	631462	rs7569210	G	A	A	0.103999	1.72653e-11	4547	A	0.13	0.00048	9239					A	0.00028	0.035	389385
2	631528	rs7585056	A	G	G	0.104012	1.71529e-11	4543	G	0.13	0.00048	9239					G	0.00028	0.035	389385
2	631603	rs7579971	C	T	T	0.104222	1.6493e-11	4515	T	0.13	0.00061	10413					T	0.00028	0.035	389385
2	631606	rs10865548	A	G	G	0.104226	1.64546e-11	4513	G	0.13	0.00061	10413					G	0.00026	0.043	471253
2	631759	rs10865549	G	A	A	0.104018	1.70696e-11	4539	A	0.13	0.00048	9239					A	0.00028	0.035	389385
2	632087	rs35636064	TA	T	T	0.104044	1.68346e-11	4526	T	0.13	0.00048	9239
2	632101	rs11127486	C	T	T	0.104039	1.68662e-11	4528	T	0.13	0.00048	9239					T	0.00028	0.035	389385
2	632146	rs12623218	T	A	A	0.104029	1.6936e-11	4534	A	0.13	0.00047	9118					A	0.00028	0.035	389385
2	632187	rs1553335978	T	TAGAG	TAGAG	0.104118	1.58983e-11	4495	TAGAG	0.12	0.0011	15332
2	632300	rs12992154	G	T	T	0.104044	1.68883e-11	4531	T	0.13	0.00048	9239					T	0.00028	0.035	389385
2	632348	rs13021737	A	G	G	0.104045	1.6879e-11	4529	G	0.13	0.00048	9239					G	0.00028	0.035	389385
2	632379	rs13027828	T	G	G	0.104054	1.6805e-11	4525	G	0.13	0.00048	9239					G	0.00028	0.034	379326
2	632529	rs13028252	T	C	C	0.103877	2.05061e-11	4639	C	0.13	0.00063	10589					C	0.00028	0.034	379326
2	632536	rs13022164	A	G	G	0.103883	2.04471e-11	4636	G	0.13	0.00063	10589
2	632550	rs13012571	C	T	T	0.103882	2.04281e-11	4635	T	0.13	0.00063	10589					T	0.00028	0.034	379326
2	632578	rs11327262	AT	A	A	0.104072	1.65362e-11	4519	A	0.13	0.00048	9239
2	632591	rs13028310	T	C	C	0.10396	1.76189e-11	4569	C	0.13	0.00048	9239
2	632592	rs12992672	G	A	A	0.103961	1.76038e-11	4568	A	0.13	0.00048	9239					A	0.00028	0.034	379326
2	632609	rs13022337	A	G	G	0.103966	1.75551e-11	4566	G	0.13	0.00048	9239					G	0.00028	0.034	379326
2	632723	rs13013021	C	T	T	0.104075	1.64692e-11	4514	T	0.13	0.0005	9432					T	0.00029	0.028	317825
2	632760	rs34119520	T	C	C	0.104076	1.64457e-11	4512	C	0.13	0.00048	9239					C	0.00029	0.028	317825
2	632789	rs10634531	C	CTTG	CTTG	0.104365	1.45004e-11	4456	CTTG	0.13	0.00047	9118
2	632808	rs12993295	G	T	T	0.104078	1.64102e-11	4509	T	0.13	0.00048	9239					T	0.00029	0.029	328234
2	632904	rs35802221	A	G	G	0.104169	1.6734e-11	4523	G	0.13	0.00048	9239					G	0.00029	0.029	328234
2	632922	rs62105303	G	A	A	0.104178	1.66572e-11	4522	A	0.13	0.00048	9239					A	0.00029	0.028	317825
2	632925	rs62105304	A	G	G	0.10418	1.6631e-11	4521	G	0.13	0.00048	9239					G	0.00029	0.028	317825
2	632940	rs66825812	T	TCA	TCA	0.104108	1.70083e-11	4537	TCA	0.13	0.00048	9239
2	633053	rs143684747	A	AC	AC	0.0992831	3.90466e-11	4945	AC	0.13	0.00048	9239
2	633063	rs74676797	G	A	A	0.104093	1.62191e-11	4506	A	0.13	0.00048	9239					A	0.00016	0.23	2587111
2	633079		AT	A	A	0.104094	1.6204e-11	4505	A	0.13	0.00048	9239
2	633659	rs13035713	T	C	C	0.104107	1.60179e-11	4497	C	0.13	0.00048	9239					C	0.00028	0.035	389385
2	633660	rs62105306	C	T	T	0.104106	1.60188e-11	4499	T	0.13	0.00048	9239
2	633661	rs62105307	A	G	G	0.104104	1.60185e-11	4498	G	0.13	0.00048	9239					G	0.00028	0.035	389385
2	634476	rs4854342	G	C	C	0.10413	1.57267e-11	4492	C	0.13	0.00048	9239					C	0.00028	0.035	389385
2	635154	rs6548239	G	A	A	0.104152	1.5372e-11	4483	A	0.13	0.00048	9239					A	0.00028	0.035	389385
2	635200	rs6734363	G	A	A	0.104154	1.53135e-11	4480	A	0.13	0.00048	9239					A	0.00028	0.035	389385
2	635629	rs10530070	ATATAT	A	A	0.10416	1.5224e-11	4479	A	0.13	0.00048	9239
2	635857	rs6746275	C	A	A	0.103995	1.70926e-11	4541	A	0.13	0.00048	9239					A	0.00028	0.034	379326
2	635864	rs6751993	A	G	G	0.10399	1.71121e-11	4542	G	0.13	0.00048	9239
2	635866	rs6751994	A	G	G	0.103992	1.70875e-11	4540	G	0.13	0.00048	9239					G	0.00028	0.034	379326
2	636017	rs6749375	C	T	T	0.104161	1.51139e-11	4474	T	0.13	0.00047	9118					T	0.00027	0.036	399588
2	636790	rs35142762	T	C	C	-0.104263	1.4503e-11	4457	C	-0.13	0.00036	8034					C	-0.00028	0.035	389385
2	636819	rs35796073	C	A	A	-0.102557	3.79805e-11	4936	A	-0.13	0.0005	9432					A	-0.00028	0.033	369241
2	636929	rs6548240	C	A	A	0.105013	9.34724e-12	4294	A	0.13	0.00048	9239					A	0.00028	0.034	379326
2	637498	rs13387939	C	A	A	0.104015	1.89211e-11	4607	A	0.13	0.00048	9239					A	0.00028	0.032	358962
2	637508	rs13396119	T	C	C	0.104175	1.45776e-11	4461	C	0.13	0.00042	8616					C	0.00028	0.032	358962
2	637597	rs13388043	C	T	T	0.104175	1.45369e-11	4460	T	0.13	0.00042	8616					T	0.00028	0.033	369241
2	638107	rs4854343	G	A	A	0.105815	5.97738e-12	4122	A	0.13	0.00041	8544					A	0.00028	0.034	379326
2	638190	rs4854345	A	G	G	0.105811	5.98137e-12	4124	G	0.13	0.00041	8544					G	0.00028	0.033	369241
2	638560	rs7561556	T	C	C	0.105805	6.02433e-12	4128	C	0.13	0.00041	8544					C	0.00028	0.033	369241
2	638566	rs7606023	C	G	G	0.105804	6.02782e-12	4129	G	0.13	0.00041	8544					G	0.00028	0.033	369241
2	638918	rs4854346	A	C	C	0.105808	5.99186e-12	4125	C	0.13	0.00041	8544					C	0.00028	0.033	369241
2	639055	rs7564708	T	C	C	0.106639	3.3293e-12	3923	C	0.13	0.00033	7638
2	639060	rs62105327	T	A	A	0.105784	6.1338e-12	4143	A	0.13	0.00041	8544
2	639061	rs7564711	T	G	G	0.105782	6.14046e-12	4145	G	0.13	0.00041	8544					G	0.00028	0.032	358962
2	639900	rs11127487	C	T	T	0.105784	5.90608e-12	4118	T	0.13	0.00036	8034					T	0.00028	0.033	369241
2	640701	rs10166979	A	G	G	0.105776	5.92954e-12	4120	G	0.13	0.00036	8034					G	0.00028	0.033	369241
2	640986	rs36174930	CACAT	C	C	0.105767	5.85737e-12	4117	C	0.13	0.00033	7638
2	641718	rs10865550	T	G	G	0.105758	5.97963e-12	4123	G	0.13	0.00036	8034					G	0.00028	0.033	369241
2	641863	rs10865551	T	A	A	0.10571	6.11724e-12	4141	A	0.13	0.00036	8034					A	0.00028	0.033	369241
2	642253	rs12714413	T	C	C	0.105742	6.02221e-12	4127	C	0.13	0.00036	8034					C	0.00028	0.033	369241
2	642467	rs13391851	A	G	G	0.10574	6.19286e-12	4149	G	0.13	0.00041	8544					G	0.00028	0.033	369241
2	642499	rs7601028	C	G	G	0.105738	6.03513e-12	4130	G	0.13	0.00036	8034					G	0.00028	0.033	369241
2	642846	rs7591067	G	A	A	0.105734	6.04484e-12	4132	A	0.13	0.00036	8034					A	0.00028	0.033	369241
2	643303	rs7604609	C	G	G	0.105724	6.07264e-12	4134	G	0.13	0.00036	8034					G	0.00028	0.033	369241
2	643315	rs7560127	T	C	C	0.105786	5.92777e-12	4119	C	0.13	0.00036	8034					C	0.00028	0.033	369241
2	643320	rs7594220	G	A	A	0.105722	6.0785e-12	4135	A	0.13	0.00036	8034					A	0.00028	0.033	369241
2	643428	rs7604752	C	A	A	0.10572	6.08329e-12	4136	A	0.13	0.00036	8034					A	0.00028	0.033	369241
2	643469	rs7560246	T	C	C	0.105719	6.08726e-12	4137	C	0.13	0.00036	8034					C	0.00028	0.032	358962
2	645082	rs7567368	T	C	C	0.1057	6.16347e-12	4147	C	0.13	0.00036	8034					C	0.00028	0.033	369241
2	645122	rs7558910	C	G	G	0.105692	6.21116e-12	4150	G	0.13	0.00036	8034					G	0.00028	0.033	369241
2	645203	rs7559018	C	T	T	0.105688	6.25025e-12	4151	T	0.13	0.00036	8034					T	0.00028	0.033	369241
2	645372	rs7567710	T	G	G	0.105692	6.29241e-12	4153	G	0.13	0.00036	8034					G	0.00028	0.033	369241
2	645646	rs7559447	C	T	T	0.105662	6.52885e-12	4159	T	0.13	0.00036	8034					T	0.00028	0.033	369241
2	646061	rs11127488	T	C	C	0.105557	7.1966e-12	4190	C	0.13	0.00037	8160					C	0.00028	0.033	369241
2	646081	rs11127489	C	T	T	0.105547	7.24233e-12	4196	T	0.13	0.00037	8160					T	0.00028	0.033	369241
2	646110	rs11127490	C	T	T	0.105554	7.2363e-12	4193	T	0.13	0.00037	8160					T	0.00028	0.033	369241
2	646145	rs11127491	T	C	C	0.105518	7.34144e-12	4203	C	0.13	0.00037	8160					C	0.00028	0.033	369241
2	646345	rs10172769	G	A	A	0.105649	6.8542e-12	4171	A	0.13	0.00036	8034					A	0.00028	0.033	369241
2	646690	rs11405596	A	AC	AC	0.106729	3.86488e-12	3983	AC	0.13	0.00032	7546
2	646767	rs10173167	G	A	A	0.105625	7.15319e-12	4189	A	0.13	0.00036	8034					A	0.00028	0.033	369241
2	646803	rs7571957	T	C	C	0.105689	7.01176e-12	4180	C	0.13	0.00036	8034					C	0.00028	0.033	369241
2	646839	rs7571967	T	G	G	0.105616	7.24002e-12	4194	G	0.13	0.00036	8034					G	0.00028	0.033	369241
2	646849	rs7571970	T	C	C	0.105611	7.27768e-12	4197	C	0.13	0.00035	7868
2	646941	rs35362504	T	TG	TG	0.10566	7.21363e-12	4191	TG	0.13	0.00036	8034
2	647577	rs10190313	A	G	G	0.105663	7.50572e-12	4206	G	0.13	0.00033	7638					G	0.00028	0.031	348683
2	647580	rs10193244	T	C	C	0.105607	7.7038e-12	4216	C	0.13	0.00033	7638					C	0.00028	0.031	348683
2	647861	rs4854349	T	C	C	0.105614	7.68578e-12	4215	C	0.13	0.00033	7638					C	0.00028	0.031	348683
2	648198	rs7570198	C	T	T	0.105564	7.93513e-12	4225	T	0.13	0.00033	7638					T	0.00027	0.041	450549
2	648810	rs4452188	A	G	G	-0.105394	8.70415e-12	4263	G	-0.13	0.00036	8034					G	-0.00028	0.032	358962
2	649347	rs1320338	T	G	G	-0.105319	9.1967e-12	4281	G	-0.13	0.00036	8034					G	-0.00028	0.032	358962
2	649638	rs2903489	C	T	T	-0.105378	9.10814e-12	4279	T	-0.13	0.00036	8034					T	-0.00028	0.032	358962
2	649867	rs1320337	A	T	T	-0.105448	9.26478e-12	4289	T	-0.13	0.00037	8160					T	-0.00028	0.032	358962
2	650479	rs13386517	G	C	C	-0.105216	9.90154e-12	4310	C	-0.13	0.00036	8034					C	-0.00028	0.033	369241
2	650519	rs13401686	A	G	G	-0.105208	9.95882e-12	4314	G	-0.13	0.00036	8034					G	-0.00027	0.036	399588
2	650560	rs13386627	G	C	C	-0.105172	1.01591e-11	4331	C	-0.13	0.00036	8034					C	-0.00028	0.032	358962
2	650647	rs4613321	A	G	G	-0.105155	1.02739e-11	4341	G	-0.13	0.00036	8034					G	-0.00028	0.032	358962
2	650828	rs13386964	G	A	A	-0.105108	1.05691e-11	4352	A	-0.13	0.00036	8034					A	-0.00028	0.032	358962
2	650973	rs13405307	T	C	C	-0.104953	1.16686e-11	4382	C	-0.13	0.00036	8034					C	-0.00028	0.032	358962
2	650974	rs13387090	G	T	T	-0.104943	1.17318e-11	4385	T	-0.13	0.00036	8034
2	650980	rs13387091	G	A	A	-0.105031	1.14624e-11	4374	A	-0.13	0.00041	8544					A	-0.00028	0.033	369241
2	651030	rs2867109	T	G	G	-0.105203	1.02341e-11	4337	G	-0.13	0.00039	8346					G	-0.00028	0.032	358962
2	651105	rs2867110	G	C	C	-0.105064	1.08767e-11	4358	C	-0.13	0.00036	8034					C	-0.00028	0.032	358962
2	651286	rs2867111	A	C	C	-0.1051	1.0863e-11	4357	C	-0.13	0.00036	8034					C	-0.00028	0.033	369241
2	651290	rs2903490	A	G	G	-0.105096	1.08913e-11	4360	G	-0.13	0.00036	8034					G	-0.00028	0.033	369241
2	651349	rs2867112	T	G	G	-0.104998	1.13e-11	4369	G	-0.13	0.00036	8034					G	-0.00028	0.04	440405
2	651365	rs2867113	G	A	A	-0.105002	1.12915e-11	4368	A	-0.13	0.00036	8034					A	-0.00028	0.081	862992
2	651380	rs2867114	C	T	T	-0.10499	1.13681e-11	4371	T	-0.13	0.00036	8034
2	651382	rs2867115	T	C	C	-0.104995	1.13508e-11	4370	C	-0.13	0.00036	8034
2	651407	rs12714414	T	C	C	-0.104964	1.1525e-11	4377	C	-0.13	0.00036	8034					C	-0.00028	0.049	531423
2	651430	rs12714415	T	C	C	-0.104951	1.16082e-11	4380	C	-0.13	0.00036	8034					C	-0.00026	0.052	561498
2	651482	rs6719883	T	G	G	-0.10483	1.25029e-11	4407	G	-0.13	0.00036	8034					G	-0.00028	0.033	369241
2	651483	rs6756518	G	A	A	-0.104823	1.25505e-11	4409	A	-0.13	0.00036	8034					A	-0.00028	0.033	369241
2	651507	rs6719980	T	C	C	-0.104829	1.25258e-11	4408	C	-0.13	0.00036	8034					C	-0.00028	0.033	369241
2	652247	rs7608050	G	A	A	-0.10472	1.3176e-11	4421	A	-0.13	0.00033	7638					A	-0.00028	0.03	338415
2	652272	rs6760274	G	A	A	-0.104536	1.48905e-11	4470	A	-0.13	0.00034	7774					A	-0.00028	0.031	348683
2	652542	rs7574359	T	C	C	-0.10434	1.60583e-11	4500	C	-0.13	0.00036	8034					C	-0.00028	0.035	389385
2	652565	rs7570993	A	G	G	-0.104334	1.61234e-11	4503	G	-0.13	0.00036	8034					G	-0.00028	0.035	389385
2	652576	rs4429506	C	A	A	0.104739	1.31934e-11	4422	A	0.13	0.00033	7638					A	0.00028	0.034	379326
2	652607	rs10192350	T	C	C	-0.104513	1.57637e-11	4493	C	-0.13	0.00036	8034					C	-0.00028	0.035	389385
2	652672		A	<INS:ME:ALU>	<INS:ME:ALU>	-0.103222	5.29834e-09	8887	<INS:ME:ALU>	-0.12	0.0016	19719
2	653093	rs13415094	T	C	C	-0.104049	1.83307e-11	4589	C	-0.13	0.00036	8034					C	-0.00028	0.032	358962
2	653195	rs13396935	G	A	A	-0.104181	1.73701e-11	4553	A	-0.11	0.0028	30439					A	-0.00028	0.031	348683
2	653245	rs13412194	A	C	C	-0.104091	1.82128e-11	4581	C	-0.11	0.0027	29563					C	-0.00029	0.028	317825
2	653250	rs13412197	A	G	G	-0.10407	1.83915e-11	4591	G	-0.11	0.0027	29563					G	-0.00029	0.028	317825
2	653354	rs13397165	G	A	A	-0.104567	1.51535e-11	4475	A	-0.13	0.00036	8034					A	-0.00028	0.032	358962
2	653575	rs35913461	C	T	T	-0.104055	1.91257e-11	4611	T	-0.13	0.00035	7868					T	-0.00028	0.034	379326
2	653581	rs35628463	G	A	A	-0.103007	2.89297e-11	4792	A	-0.13	0.00038	8267					A	-0.00028	0.032	358962
2	653874	rs10188334	C	T	T	-0.104025	1.99455e-11	4628	T	-0.13	0.00039	8346					T	-0.00028	0.034	379326
2	27598097	rs4665972	T	C	C	0.0806251	6.26652e-17	1934	C	0.043	0.046	388762					C	9.2e-05	0.37	4142978	9784	SNX17
2	27674931	rs151269177	AAAC	A	A	0.0861395	3.69564e-17	1888	A	0.029	0.22	1827333									26160	IFT172
2	27741072	rs780096	C	G	G	0.0808537	1.83271e-18	1700	G	0.065	0.0026	28739					G	0.00012	0.22	2470357	2646	GCKR
2	27741105	rs780095	A	G	G	0.0808408	1.84835e-18	1701	G	0.065	0.0026	28739					G	0.00012	0.22	2470357	2646	GCKR
2	27744089	rs74928908	A	G	G	0.0790096	2.83454e-15	2365	G	0.034	0.14	1185660					G	3.1e-05	0.82	9029683	2646	GCKR
2	27748597	rs1260334	C	A	A	0.0823931	6.44758e-19	1607	A	0.059	0.0059	57310					A	0.00011	0.25	2821177
2	27748904	rs1313566	G	A	A	0.0825287	5.51219e-19	1579	A	0.061	0.0044	43989					A	0.00012	0.24	2703648
2	27750139	rs6744393	C	T	T	0.0792534	3.11843e-15	2395	T	0.032	0.16	1346737					T	4.3e-05	0.75	8272448
2	27750545	rs2950835	A	G	G	0.0855327	8.69412e-20	1392	G	0.052	0.016	145190					G	0.00013	0.2	2236734
2	27750546	rs2911711	T	A	A	0.0854793	8.82717e-20	1393	A	0.053	0.015	136881					A	0.00013	0.2	2236734
2	27752463	rs11127048	G	A	A	0.0701191	3.64698e-13	3367	A	0.067	0.002	23583
2	27752871	rs6753534	C	T	T	0.0714617	3.03252e-14	2792	T	0.061	0.0045	45002					T	0.00012	0.21	2353086
2	27753878	rs4665985	A	C	C	-0.0664305	5.00318e-12	4064	C	-0.04	0.065	543835					C	-4.4e-05	0.69	7620084
2	27754625	rs74450311	CAT	C	C	0.069004	1.34382e-11	4431	C	0.025	0.27	2227177
2	27755112	rs62131879	T	G	G	0.070254	4.79225e-12	4055	G	0.025	0.28	2307096					G	6.2e-05	0.61	6746244
2	27755825	rs4665987	G	A	A	-0.0650745	4.18768e-12	4013	A	-0.042	0.051	429818					A	-0.00013	0.26	2938404
2	27755825	rs4665987	G	T													T	-0.0018	0.19	2122045
2	27757343	rs10181342	A	G	G	0.0697712	7.06571e-12	4183	G	0.024	0.29	2386621					G	6.2e-05	0.61	6746244
2	27761436	rs4665988	C	A	A	-0.0645149	5.85169e-12	4116	A	-0.042	0.051	429818					A	-0.00013	0.26	2938404
2	27761994	rs76019819	A	T	T	0.0695781	7.28645e-12	4198	T	0.026	0.26	2147628
2	27763887	rs549284860	T	C	C	0.0694056	8.05364e-12	4232	C	0.024	0.29	2386621
2	27764122	rs116443177	C	T	T	0.0695465	8.32664e-12	4240	T	0.025	0.27	2227177
2	27764199	rs77200710	C	T	T	-0.0622326	3.16207e-11	4844	T	-0.045	0.035	300406
2	27764781	rs62131881	G	T	T	0.0690245	1.05576e-11	4350	T	0.024	0.28	2307096					T	6.4e-05	0.59	6529559
2	27765480	rs62131882	T	C	C	0.0690926	9.23071e-12	4284	C	0.026	0.26	2147628					C	6.4e-05	0.6	6638390
2	27765587	rs12473139	T	C	C	-0.0623463	2.77617e-11	4775	C	-0.045	0.037	316360					C	-0.00013	0.26	2938404
2	27766284	rs4665991	G	A	A	-0.0622443	2.92531e-11	4796	A	-0.045	0.039	332395					A	-0.00013	0.26	2938404
2	27767488	rs67080990	GC	G	G	-0.0621186	3.1311e-11	4837	G	-0.045	0.039	332395
2	27768381	rs62141278	C	T	T	0.0686579	1.15686e-11	4378	T	0.026	0.26	2147628					T	6.5e-05	0.59	6529559
2	27771415	rs62141279	C	T	T	0.0681773	1.42964e-11	4450	T	0.027	0.23	1908501					T	6.5e-05	0.59	6529559
2	27773091		C	CT	CT	0.0691241	1.28763e-11	4416	CT	0.025	0.27	2227177
2	27774449	rs2384627	G	A	A	0.0674022	2.21334e-11	4667	A	0.024	0.29	2386621					A	6.5e-05	0.59	6529559
2	27776631	rs202103665	AT	A	A	-0.0601731	9.74077e-11	5314	A	-0.046	0.033	283763
2	27777651	rs62141281	G	T	T	0.0669238	2.90161e-11	4794	T	0.027	0.24	1988297					T	6.4e-05	0.6	6638390
2	27778016	rs6751087	T	C	C	0.0670105	2.67978e-11	4751	C	0.025	0.27	2227177					C	6.4e-05	0.6	6638390
2	27778167	rs12995461	A	C	C	-0.0600217	1.05083e-10	5339	C	-0.046	0.033	283763					C	-0.00013	0.27	3052402
2	27778560	rs10169065	A	G	G	-0.0599561	1.08583e-10	5353	G	-0.046	0.033	283763					G	-0.00013	0.27	3052402
2	27778572	rs10179872	G	A	A	-0.05995	1.08921e-10	5355	A	-0.046	0.033	283763					A	-0.00013	0.27	3052402
2	27783198	rs62141288	G	A	A	0.0684972	8.54586e-11	5257	A	0.026	0.26	2147628
2	27783200	rs62141289	C	T	T	0.0665288	3.42743e-11	4887	T	0.025	0.28	2307096
2	27783202	rs200969564	G	GAC	GAC	0.0665222	3.4375e-11	4890	GAC	0.025	0.28	2307096
2	27783392	rs62141290	T	C	C	0.066476	3.50924e-11	4898	C	0.023	0.31	2544793					C	6.6e-05	0.59	6529559
2	27783801	rs4665382	T	C	C	-0.0595487	1.31465e-10	5467	C	-0.046	0.034	292127					C	-0.00013	0.27	3052402
2	27784034	rs62141291	C	T	T	0.0663624	3.70996e-11	4927	T	0.025	0.28	2307096					T	6.5e-05	0.59	6529559
2	27784300	rs62141292	A	C	C	0.0663567	3.72219e-11	4928	C	0.025	0.28	2307096					C	6.3e-05	0.6	6638390
2	27784658	rs7570476	C	T	T	-0.059722	1.16531e-10	5396	T	-0.046	0.034	292127					T	-0.00013	0.27	3052402
2	27786188	rs10208529	A	T	T	-0.0595589	1.31287e-10	5465	T	-0.046	0.034	292127					T	-0.00013	0.27	3052402
2	27786929	rs60854669	T	C	C	0.0664087	3.60198e-11	4912	C	0.025	0.28	2307096					C	6.5e-05	0.59	6529559
2	27789861	rs965813	T	A	A	0.0664714	3.44669e-11	4892	A	0.024	0.3	2465598					A	6.3e-05	0.6	6638390
2	27791555	rs4665383	C	G	G	-0.059655	1.22637e-10	5422	G	-0.046	0.035	300406					G	-0.00013	0.27	3052402
2	27792323	rs59876138	A	C	C	0.0665074	3.36056e-11	4876	C	0.025	0.28	2307096					C	6.4e-05	0.6	6638390
2	27793921	rs7577311	G	T	T	-0.0596612	1.21732e-10	5416	T	-0.045	0.035	300406					T	-0.00013	0.27	3052402	100420668	LOC100420668
2	27796927	rs6704596	A	G	G	0.0665527	3.24965e-11	4862	G	0.025	0.27	2227177					G	6.2e-05	0.61	6746244
2	27801493	rs1919127	T	C	C	-0.0597226	1.16159e-10	5393	C	-0.046	0.033	283763					C	-0.00013	0.27	3052402	84226	C2orf16
2	27802805	rs3811644	A	G	G	0.0667248	2.87847e-11	4789	G	0.025	0.27	2227177					G	6.6e-05	0.58	6420476	84226	C2orf16
2	27811722	rs12478841	A	G	G	-0.0593586	1.54317e-10	5597	G	-0.046	0.031	268028					G	-0.00013	0.27	3052402	84450	ZNF512
2	27812252	rs6760250	G	A	A	-0.0593537	1.55034e-10	5602	A	-0.046	0.031	268028					A	-0.00013	0.27	3052402	84450	ZNF512
2	27814374	rs62138963	C	T	T	0.0663252	3.98547e-11	4956	T	0.026	0.25	2067893					T	6.3e-05	0.61	6746244	84450	ZNF512
2	27814438	rs62138964	C	T	T	0.0663269	3.98146e-11	4955	T	0.026	0.25	2067893					T	6.3e-05	0.61	6746244	84450	ZNF512
2	27816315	rs76013440	G	A	A	0.0663101	4.04402e-11	4964	A	0.025	0.27	2227177					A	6.7e-05	0.58	6420476	84450	ZNF512
2	27816593	rs62138965	T	C	C	0.066314	4.03559e-11	4962	C	0.025	0.27	2227177					C	6.2e-05	0.61	6746244	84450	ZNF512
2	27817817	rs13010586	G	A	A	-0.0592864	1.64227e-10	5640	A	-0.047	0.031	268028					A	-0.00012	0.27	3052402	84450	ZNF512
2	27818721	rs1919129	C	G	G	0.0663238	4.0224e-11	4961	G	0.026	0.25	2067893					G	6.1e-05	0.61	6746244	84450	ZNF512
2	27819172	rs62138966	G	A	A	0.0663088	4.31032e-11	4988	A	0.026	0.25	2067893					A	7e-05	0.56	6202809	84450	ZNF512
2	27821482	rs12989678	C	T	T	-0.0592489	1.69135e-10	5658	T	-0.047	0.029	251156					T	-0.00012	0.27	3052402	84450	ZNF512
2	27822283	rs78378018	G	GAC	GAC	0.0662856	4.13864e-11	4971	GAC	0.026	0.25	2067893									84450	ZNF512
2	27824168	rs56725354	G	C	C	0.066058	4.9167e-11	5035	C	0.028	0.22	1827333					C	6.4e-05	0.6	6638390	84450	ZNF512
2	27825715	rs12467476	T	C	C	-0.0589305	2.14514e-10	5836	C	-0.048	0.027	234733					C	-0.00012	0.29	3275565	84450	ZNF512
2	27827092	rs12464616	C	T	T	-0.0589363	2.11689e-10	5825	T	-0.048	0.026	226810					T	-0.00012	0.29	3275565	84450	ZNF512
2	27827196	rs2141372	G	T	T	0.0664288	3.8376e-11	4939	T	0.03	0.19	1585993					T	6e-05	0.62	6854624	84450	ZNF512
2	27827326	rs66497975	TACAGTCATGTAACC	T	T	-0.0589129	2.15382e-10	5839	T	-0.048	0.026	226810									84450	ZNF512
2	27830067	rs6719960	A	G	G	0.0660136	5.07012e-11	5054	G	0.027	0.23	1908501					G	5.8e-05	0.63	6963231	84450	ZNF512
2	27831607	rs6547735	T	C	C	0.0659959	5.12641e-11	5060	C	0.028	0.22	1827333					C	5.8e-05	0.63	6963231	84450	ZNF512
2	27832055	rs2384656	A	G	G	-0.0588041	2.30399e-10	5890	G	-0.048	0.027	234733					G	-0.00012	0.29	3275565	84450	ZNF512
2	27832285	rs1881397	A	G	G	0.0669435	3.09905e-11	4836	G	0.026	0.25	2067893					G	-2.1e-05	0.86	9459652	84450	ZNF512
2	27833502	rs74175068	T	C	C	-0.0587956	2.2988e-10	5888	C	-0.047	0.03	259569					C	-0.00012	0.3	3384903	84450	ZNF512
2	27833687	rs34016998	C	T	T	-0.0588213	2.27261e-10	5876	T	-0.047	0.03	259569					T	-0.00012	0.31	3494459	84450	ZNF512
2	27834615	rs13405762	A	C	C	0.0659888	5.13737e-11	5061	C	0.028	0.23	1908501					C	6e-05	0.62	6854624	84450	ZNF512
2	27835082	rs78170284	G	A	A	0.0659621	5.22693e-11	5075	A	0.026	0.25	2067893					A	6.7e-05	0.58	6420476	84450	ZNF512
2	27836605	rs13020949	C	T	T	-0.0587253	2.39905e-10	5936	T	-0.047	0.029	251156					T	-0.00012	0.31	3494459	84450	ZNF512
2	27838549	rs1881395	G	A	A	0.0659546	5.23548e-11	5077	A	0.028	0.22	1827333					A	6.2e-05	0.61	6746244	84450	ZNF512
2	27839369	rs4666000	T	C	C	-0.0587158	2.41328e-10	5942	C	-0.047	0.028	242671					C	-0.00016	0.14	1552491	84450	ZNF512
2	27839539	rs2068834	T	C	C	-0.0587123	2.42089e-10	5946	C	-0.047	0.028	242671					C	-0.00016	0.14	1552491	84450	ZNF512
2	27839832	rs7571558	C	G	G	0.0659622	5.20451e-11	5069	G	0.028	0.22	1827333					G	5.7e-05	0.63	6963231	84450	ZNF512
2	27840640	rs4666002	G	C	C	-0.0586655	2.51043e-10	5972	C	-0.047	0.029	251156					C	-0.00011	0.31	3494459	84450	ZNF512
2	27840754	rs62138971	G	A	A	0.0659545	5.22369e-11	5072	A	0.028	0.23	1908501					A	6e-05	0.62	6854624	84450	ZNF512
2	27844601	rs1881396	T	G	G	0.0667826	3.13888e-11	4840	G	0.029	0.21	1746592					G	5e-05	0.68	7510474	84450	ZNF512
2	120231070	rs3731600	C	G	G	-0.135837	5.00943e-10	6959	G	-0.033	0.59	4756863									6344	SCTR
2	146126990	rs149175778	G	A													A	0.0069	1.8e-09	73
2	146303832	rs550378739	T	A													A	0.0074	1e-10	31
2	146322548	rs189225710	G	T													T	0.0069	2e-09	78
2	149408335	rs34706072	G	GT	GT	-0.0540853	7.02573e-09	9290	GT	-0.017	0.44	3567994									26122	EPC2
2	149430804	rs4972387	T	C	C	-0.054652	4.46937e-09	8717	C	-0.017	0.43	3489162					C	-0.00035	0.0063	84346	26122	EPC2
2	149432502	rs16829143	G	A	A	-0.0544181	5.16796e-09	8871	A	-0.017	0.43	3489162					A	-0.00035	0.0063	84346	26122	EPC2
2	149433085	rs7558502	A	G	G	-0.0544162	5.16355e-09	8869	G	-0.018	0.41	3333467					G	-0.00035	0.0062	83231	26122	EPC2
2	149435242	rs6746790	G	A	A	-0.0545195	4.85498e-09	8798	A	-0.017	0.44	3567994					A	-0.00035	0.0064	85402	26122	EPC2
2	149436026	rs7596487	G	A	A	-0.0545012	4.92429e-09	8823	A	-0.017	0.44	3567994					A	-0.00035	0.0064	85402	26122	EPC2
2	149436043	rs7596498	G	A	A	-0.0545089	4.87277e-09	8803	A	-0.017	0.43	3489162					A	-0.00035	0.0064	85402	26122	EPC2
2	149439681	rs13009764	A	G	G	-0.0545128	4.86231e-09	8800	G	-0.017	0.44	3567994					G	-0.00035	0.0062	83231	26122	EPC2
2	149448297	rs921240	T	C	C	-0.0544095	5.1882e-09	8876	C	-0.016	0.45	3646852					C	-0.00034	0.0065	86536	26122	EPC2
2	149451562	rs33999496	G	A	A	-0.0545131	4.87476e-09	8805	A	-0.017	0.44	3567994					A	-0.00035	0.0064	85402	26122	EPC2
2	149451589	rs34668082	T	C	C	-0.0545131	4.85942e-09	8799	C	-0.017	0.43	3489162					C	-0.00034	0.0065	86536	26122	EPC2
2	149454300	rs71413627	A	G	G	-0.0544986	4.91565e-09	8818	G	-0.017	0.44	3567994					G	-0.00034	0.0066	87626	26122	EPC2
2	149455203	rs12997162	A	G	G	-0.0544986	4.91422e-09	8817	G	-0.017	0.44	3567994					G	-0.00034	0.0066	87626	26122	EPC2
2	149455385	rs16829174	A	G	G	-0.0544905	4.92355e-09	8821	G	-0.017	0.44	3567994					G	-0.00034	0.0066	87626	26122	EPC2
2	149466027	rs6719011	A	C	C	-0.054533	4.74991e-09	8779	C	-0.017	0.44	3567994					C	-0.00038	0.0022	37024	26122	EPC2
2	149469411	rs13035649	T	C	C	-0.0544377	5.01258e-09	8841	C	-0.016	0.45	3646852					C	-0.00039	0.002	34352	26122	EPC2
2	149558386	rs4972298	T	C	C	0.0557671	2.0168e-09	8101	C	-0.0038	0.86	6906409					C	0.00031	0.008	102913
2	149558825	rs6710423	A	G	G	0.0557895	2.03627e-09	8104	G	-0.0032	0.88	7064618					G	0.00031	0.0092	115900
2	149559035	rs13388844	T	A	A	0.0558868	2.02374e-09	8102	A	-0.0029	0.89	7143815					A	0.00031	0.0091	114853
2	149559453	rs56008953	A	G	G	0.0560725	1.85201e-09	8065	G	-0.0027	0.9	7223491					G	0.00031	0.0091	114853
2	149559533	rs55913493	T	C	C	0.0560732	1.88824e-09	8077	C	-0.0028	0.9	7223491					C	0.00031	0.0092	115900
2	149560223	rs968941	T	C	C	0.0560863	1.98931e-09	8094	C	-0.0035	0.87	6986137					C	0.00031	0.0096	120089
2	149560893	rs1120286	A	G	G	0.0559128	2.31426e-09	8162	G	-0.003	0.89	7143815					G	0.00031	0.0095	119103
2	149561240	rs56397824	C	T	T	0.0559321	2.32615e-09	8166	T	-0.0032	0.88	7064618					T	0.00031	0.0095	119103
2	149561348	rs6729323	C	G	G	0.0557263	2.75846e-09	8293	G	-0.0035	0.87	6986137					G	0.00031	0.0095	119103
2	149561512	rs4284769	T	A	A	0.055925	2.41085e-09	8185	A	-0.0033	0.88	7064618					A	0.00031	0.0098	122242
2	165354983	rs3791354	C	A	A	-0.162992	2.90496e-09	8345	A	-0.049	0.39	3174304									2888	GRB14
2	165355746	rs74415787	T	G	G	-0.162996	2.89518e-09	8339	G	-0.04	0.47	3803639									2888	GRB14
2	165358655	rs7584035	T	A	A	-0.158182	8.262e-10	7641	A	-0.0014	0.98	7863053					A	9.1e-05	0.53	5879214	2888	GRB14
2	165359026	rs3791352	A	C	C	-0.163008	2.91886e-09	8349	C	-0.038	0.49	3961898									2888	GRB14
2	165363982	rs201592644	T	TTA	TTA	-0.165017	9.16905e-10	7693	TTA	-0.031	0.58	4676752									2888	GRB14
2	165366923	rs79144080	G	A	A	-0.162287	3.51192e-09	8489	A	-0.051	0.37	3016763									2888	GRB14
2	165367841	rs117585201	C	T	T	-0.163423	2.73967e-09	8288	T	-0.052	0.35	2860062									2888	GRB14
2	165372021	rs117543520	G	A	A	-0.161769	3.93341e-09	8595	A	-0.053	0.35	2860062									2888	GRB14
2	165374696	rs117983721	T	G	G	-0.161428	4.21613e-09	8670	G	-0.045	0.42	3411781									2888	GRB14
2	165376611	rs144401600	C	T	T	-0.161182	4.4242e-09	8703	T	-0.045	0.42	3411781									2888	GRB14
2	165377559	rs117601502	T	C	C	-0.161074	4.51403e-09	8724	C	-0.042	0.45	3646852									2888	GRB14
2	165378427	rs13015232	C	A	A	-0.156544	1.21283e-09	7876	A	-0.012	0.83	6669268					A	0.00013	0.39	4360082	2888	GRB14
2	165381518	rs75536691	A	G	G	-0.202368	1.18386e-10	5406	G	-0.17	0.0093	86278									2888	GRB14
2	165381885	rs139043031	A	C	C	-0.160477	5.03196e-09	8846	C	-0.042	0.45	3646852									2888	GRB14
2	165381948	rs78110859	C	A	A	-0.160463	5.04965e-09	8847	A	-0.042	0.45	3646852									2888	GRB14
2	165382542	rs139715023	T	C	C	-0.1605	5.01227e-09	8840	C	-0.042	0.45	3646852									2888	GRB14
2	165384537	rs74850525	C	T	T	-0.160518	4.99926e-09	8835	T	-0.045	0.42	3411781									2888	GRB14
2	165385172	rs142912297	CCTT	C	C	-0.160516	5.00031e-09	8837	C	-0.045	0.42	3411781									2888	GRB14
2	165385252	rs77790104	A	C	C	-0.160496	5.02061e-09	8843	C	-0.045	0.42	3411781									2888	GRB14
2	165385885	rs80211541	C	T	T	-0.160592	4.91816e-09	8819	T	-0.045	0.42	3411781									2888	GRB14
2	165385908	rs76138086	A	G	G	-0.160515	4.99742e-09	8834	G	-0.045	0.42	3411781									2888	GRB14
2	165386595	rs142214833	G	A	A	-0.160508	4.99981e-09	8836	A	-0.045	0.42	3411781									2888	GRB14
2	165391220	rs75612709	C	A	A	-0.160553	5.17125e-09	8872	A	-0.043	0.44	3567994									2888	GRB14
2	165391772	rs146779352	T	C	C	-0.160543	5.1813e-09	8875	C	-0.044	0.44	3567994									2888	GRB14
2	165393069	rs145885362	G	A	A	-0.163099	3.01459e-09	8371	A	-0.038	0.5	4041544									2888	GRB14
2	165395384	rs76760201	A	G	G	-0.162974	3.06823e-09	8385	G	-0.038	0.5	4041544									2888	GRB14
2	165397229	rs78824590	A	G	G	-0.163044	3.01445e-09	8370	G	-0.038	0.5	4041544									2888	GRB14
2	165401646	rs117166030	A	C	C	-0.163218	2.89033e-09	8334	C	-0.038	0.5	4041544									2888	GRB14
2	165406280	rs185024596	A	C	C	-0.163391	2.76082e-09	8294	C	-0.041	0.47	3803639									2888	GRB14
2	165409717	rs192460493	A	T	T	-0.162465	4.96089e-09	8829	T	-0.043	0.44	3567994									2888	GRB14
2	165413594	rs117861423	T	C	C	-0.163566	2.61128e-09	8256	C	-0.042	0.45	3646852									2888	GRB14
2	165417243	rs117505052	G	C	C	-0.163649	2.5346e-09	8222	C	-0.042	0.45	3646852									2888	GRB14
2	165420537	rs78057431	T	G	G	-0.163363	2.64873e-09	8270	G	-0.032	0.57	4596253									2888	GRB14
2	165421049	rs79636209	G	A	A	-0.163389	2.63212e-09	8263	A	-0.034	0.55	4436783									2888	GRB14
2	165423853	rs116880374	C	T	T	-0.163534	2.54878e-09	8225	T	-0.034	0.55	4436783									2888	GRB14
2	165429713	rs76663404	G	C	C	-0.167314	1.51481e-09	7966	C	-0.031	0.58	4676752									2888	GRB14
2	165430983	rs117012845	T	C	C	-0.167891	1.40305e-09	7933	C	-0.031	0.58	4676752									2888	GRB14
2	165431406	rs75537768	C	T	T	-0.168348	1.3144e-09	7908	T	-0.031	0.58	4676752									2888	GRB14
2	165433218	rs140137154	G	A	A	-0.168041	1.00173e-09	7759	A	-0.0097	0.86	6906409									2888	GRB14
2	165436791	rs143021609	C	T	T	-0.170411	6.83878e-10	7471	T	-0.033	0.55	4436783									2888	GRB14
2	165509825	rs62173901	A	G	G	-0.177096	7.65108e-09	9387	G	-0.076	0.22	1827333					G	2.5e-05	0.86	9459652
2	165523816	rs62173903	T	C	C	-0.179324	3.76187e-09	8550	C	-0.076	0.22	1827333					C	2.6e-05	0.85	9351813
2	165524499	rs62173904	G	A	A	-0.178785	4.05434e-09	8626	A	-0.093	0.14	1185660					A	2.3e-05	0.87	9566711
2	165530072	rs6744100	C	A	A	-0.178127	4.17915e-09	8662	A	-0.077	0.21	1746592					A	2.4e-05	0.86	9459652
2	165541783	rs11558902	C	A	A	-0.178873	3.67939e-09	8534	A	-0.076	0.22	1827333					A	-2.7e-06	0.98	10735061	22837	COBLL1
2	165559263	rs10183751	T	C	C	-0.116989	5.79864e-10	7186	C	-0.03	0.45	3646852					C	-0.00041	0.04	440405	22837	COBLL1
2	165560703	rs66691695	G	A	A	-0.117395	4.68524e-10	6821	A	-0.027	0.5	4041544					A	-0.00041	0.038	420092	22837	COBLL1
2	165561765	rs6738916	A	G	G	-0.117529	4.1676e-10	6666	G	-0.027	0.5	4041544					G	-0.00042	0.031	348683	22837	COBLL1
2	165562893	rs13017482	T	C	C	-0.0867746	7.15305e-09	9305	C	-0.015	0.64	5156875					C	-0.00017	0.099	1054790	22837	COBLL1
2	165564117	rs10193724	A	G	G	-0.117556	3.71556e-10	6495	G	-0.025	0.52	4200096					G	-0.00044	0.026	297378	22837	COBLL1
2	165564484	rs3769870	A	G	G	-0.0905539	2.40343e-09	8183	G	-0.018	0.58	4676752					G	-0.00036	0.012	151087	22837	COBLL1
2	165565548	rs3769872	C	T	T	-0.122714	9.71216e-11	5311	T	-0.046	0.26	2147628					T	-0.0004	0.054	582184	22837	COBLL1
2	165565583	rs3769873	C	G	G	-0.122809	9.38421e-11	5300	G	-0.046	0.26	2147628					G	-0.0004	0.054	582184	22837	COBLL1
2	165573702	rs7586858	C	T	T	-0.0919874	5.64141e-09	8924	T	-0.028	0.42	3411781					T	-0.00035	0.015	183162	22837	COBLL1
2	165575784	rs11896289	G	A	A	-0.0913816	7.06868e-09	9295	A	-0.03	0.39	3174304					A	-0.00036	0.011	140105	22837	COBLL1
2	234191103	rs117809958	T	A	A	0.318401	1.00325e-14	2610	A	0.26	5.9e-05	4031									55054	ATG16L1
2	234230560	rs117637393	C	T	T	0.34946	1.81179e-12	3633	T	0.26	0.00026	6870									6295	SAG
2	234303281	rs838720	C	G	G	0.0531964	9.13045e-09	9579	G	0.025	0.26	2147628					G	-1e-05	0.92	10099395	8527	DGKD
2	234303802		CTTGT	C	C	0.0531321	9.40112e-09	9614	C	0.025	0.27	2227177									8527	DGKD
2	234306982	rs6706384	G	T	T	0.0582055	2.41866e-09	8188	T	0.024	0.29	2386621					T	-3.3e-05	0.75	8272448	8527	DGKD
2	234411865	rs117343478	C	T	T	0.273383	6.96944e-09	9280	T	0.21	0.0018	21611									55230	USP40
3	15344456	rs563467513	C	G													G	0.0083	2.2e-09	80	9467	SH3BP5
3	23140090	rs138614500	T	A	A	-0.0915794	8.53088e-09	9509	A	-0.089	0.016	145190					A	-0.00079	0.54	5987630
3	23150127	rs13434190	A	C	C	-0.102128	1.36891e-10	5490	C	-0.073	0.043	364816					C	0.00081	0.014	172401
3	23150333	rs79478237	T	C	C	0.0857621	9.34592e-11	5299	C	0.066	0.023	202410					C	0.00011	0.66	7290922
3	23151117	rs118149572	A	G	G	0.0857914	8.49471e-11	5251	G	0.071	0.013	120067					G	0.00014	0.58	6420476
3	23151236		A	AT	AT	0.0857807	8.53134e-11	5253
3	23151237	rs199535228	A	T	T	0.0857815	8.52535e-11	5252
3	23153062	rs7618603	C	A	A	-0.0835121	9.41688e-10	7721	A	-0.077	0.0092	85441					A	9e-05	0.49	5446362
3	23153555	rs6787626	T	C	C	-0.0859407	2.71327e-10	6051	C	-0.072	0.014	128447					C	5.6e-05	0.64	7072417
3	23154507	rs4588388	G	A	A	-0.093463	3.85222e-11	4941	A	-0.075	0.013	120067					A	5.9e-05	0.63	6963231
3	23155056	rs9815122	A	T	T	-0.0838876	7.97274e-10	7608	T	-0.072	0.015	136881					T	5.8e-05	0.64	7072417
3	23155128	rs9872872	T	C	C	-0.0838146	8.23278e-10	7638	C	-0.072	0.015	136881					C	5.9e-05	0.63	6963231
3	23155301	rs74656729	A	G	G	0.0856587	8.36013e-11	5243	G	0.072	0.012	111591					G	0.00013	0.62	6854624
3	23156443	rs76545629	T	C	C	0.0855497	8.65696e-11	5264	C	0.072	0.013	120067					C	0.00013	0.62	6854624
3	23157265	rs7631227	C	A	A	-0.0838647	9.18994e-10	7696	A	-0.079	0.008	75110					A	0.00084	0.013	161692
3	23157731	rs78223170	C	T	T	0.0865984	5.03515e-11	5052	T	0.071	0.014	128447					T	0.00012	0.63	6963231
3	23159602	rs112430635	G	A	A	0.0851208	1.05953e-10	5341	A	0.072	0.012	111591					A	0.00012	0.64	7072417
3	23160856	rs76851838	T	C	C	0.0803047	7.50195e-10	7571	C	0.074	0.0099	91282					C	-0.00013	0.46	5120092
3	23161079	rs75367030	T	A	A	0.084658	1.31969e-10	5471	A	0.075	0.0094	87118					A	-0.00013	0.46	5120092
3	23163800	rs76025577	A	C	C	0.0839725	1.68422e-10	5655	C	0.075	0.0089	82800					C	0.00011	0.66	7290922
3	23163808	rs6763802	G	T	T	0.0838973	1.74672e-10	5681	T	0.075	0.0091	84601					T	-0.00013	0.45	5010804
3	23164462	rs6804432	A	C	C	0.0839316	1.71644e-10	5667	C	0.075	0.0091	84601					C	-0.00013	0.44	4901938
3	23164691	rs77001474	C	T	T	0.083951	1.69944e-10	5661	T	0.075	0.009	83689					T	-0.00013	0.44	4901938
3	23164803	rs78025968	G	A	A	0.0840299	1.63467e-10	5637	A	0.075	0.009	83689					A	-0.00013	0.44	4901938
3	23164868	rs75242297	T	C	C	0.083753	1.84626e-10	5718	C	0.077	0.0078	73432					C	-0.00013	0.44	4901938
3	23165031	rs76549921	A	G	G	0.083755	1.84317e-10	5716	G	0.077	0.0078	73432					G	-0.00014	0.43	4792798
3	23165274	rs78049573	C	T	T	0.0840049	1.65131e-10	5642	T	0.075	0.0088	82015					T	-0.00013	0.44	4901938
3	23165630	rs76851092	C	T	T	0.0840183	1.63801e-10	5638	T	0.075	0.0088	82015					T	-0.00013	0.44	4901938
3	23165712	rs75366665	C	T	T	0.0840237	1.63321e-10	5636	T	0.075	0.0088	82015					T	-0.00013	0.44	4901938
3	23165733	rs77903888	G	A	A	0.0840244	1.63238e-10	5635	A	0.075	0.0088	82015					A	-0.00013	0.44	4901938
3	23165789	rs80241667	T	C	C	0.0837958	1.8013e-10	5700	C	0.077	0.0077	72536					C	-0.00013	0.44	4901938
3	23165796	rs75901789	A	G	G	0.0837876	1.80845e-10	5704	G	0.077	0.0077	72536					G	-0.00013	0.44	4901938
3	23165980	rs75992796	T	C	C	0.0785937	8.89676e-10	7676	C	0.075	0.0084	78710					C	-0.00013	0.44	4901938
3	23167031	rs79033222	T	G	G	0.084057	1.59941e-10	5622	G	0.075	0.0088	82015					G	-0.00013	0.44	4901938
3	23167313	rs76883726	G	C	C	0.085663	7.73373e-11	5220	C	0.076	0.0081	76010					C	-0.00013	0.44	4901938
3	23167454	rs79546603	T	A	A	0.0856558	7.74981e-11	5223	A	0.076	0.0083	77817					A	-0.00013	0.44	4901938
3	23167681	rs79018837	C	T	T	0.0856567	7.73594e-11	5221	T	0.076	0.0081	76010					T	-0.00013	0.44	4901938
3	23167716	rs74609567	C	T	T	0.0856684	7.68343e-11	5219	T	0.076	0.0081	76010					T	-0.00013	0.44	4901938
3	23168121	rs76546439	T	C	C	0.0857082	7.54652e-11	5215	C	0.078	0.0069	65776					C	-0.00013	0.44	4901938
3	23168429	rs77883138	C	T	T	0.0855605	3.09452e-11	4832	T	0.077	0.0064	61613					T	-0.00013	0.43	4792798
3	23168617	rs139438395	A	G	G	0.0856318	2.97849e-11	4808	G	0.077	0.0062	59877					G	0.00012	0.65	7182129
3	23168694	rs77776270	T	C	C	0.0855887	3.04323e-11	4822	C	0.077	0.0064	61613					C	-0.00013	0.43	4792798
3	23168787	rs74890881	A	G	G	0.0855675	3.06726e-11	4826	G	0.077	0.0064	61613					G	-0.00013	0.43	4792798
3	23168847	rs77585908	C	T	T	0.0856237	2.98313e-11	4809	T	0.077	0.0064	61613					T	-0.00013	0.43	4792798
3	23169104	rs77748637	C	T	T	0.0855672	3.05322e-11	4824	T	0.077	0.0064	61613					T	-0.00013	0.43	4792798
3	23169199		ATCCTATGAAGTAG	A	A	0.0835394	2.1053e-10	5821
3	23169567	rs76703829	A	G	G	0.0855646	3.03309e-11	4818	G	0.077	0.0064	61613					G	-0.00013	0.43	4792798
3	23169994	rs74832293	G	A	A	0.0855725	2.99435e-11	4811	A	0.073	0.0097	89624					A	-0.00014	0.43	4792798
3	23170089	rs75537075	C	T	T	0.0855647	3.00299e-11	4813	T	0.077	0.0062	59877					T	-0.00014	0.43	4792798
3	23170121	rs79020080	T	C	C	0.0855662	2.99619e-11	4812	C	0.077	0.0062	59877					C	-0.00014	0.43	4792798
3	23170839	rs76388929	G	A	A	0.0856379	2.8598e-11	4787	A	0.078	0.0058	56507					A	0.00012	0.65	7182129
3	23171486	rs79516122	A	G	G	0.0855564	2.95748e-11	4803	G	0.078	0.0058	56507					G	-0.00014	0.43	4792798
3	23171719	rs79505083	A	G	G	0.0855553	2.95185e-11	4801	G	0.078	0.0058	56507					G	-0.00014	0.43	4792798
3	23171885	rs147915240	ACATTGGAATCAAGTCAAACAGACTATATACTC	A	A	0.0856247	2.84695e-11	4784	A	0.078	0.0058	56507
3	23172207	rs76514950	G	T	T	0.0856225	2.82076e-11	4777	T	0.077	0.0061	58993					T	0.00012	0.65	7182129
3	23172282	rs111253056	T	C	C	0.0855391	2.93958e-11	4799	C	0.077	0.0063	60856					C	-0.00014	0.42	4684025
3	23172414	rs78741770	C	T	T	0.0855552	2.91106e-11	4795	T	0.078	0.0058	56507					T	-0.00014	0.42	4684025
3	23174332	rs76036066	T	C	C	0.0855282	2.8575e-11	4785	C	0.078	0.0057	55633					C	-0.00014	0.42	4684025
3	23175023	rs75866480	T	C	C	0.085529	2.83587e-11	4780	C	0.077	0.0064	61613					C	-0.00014	0.41	4576522
3	23175389	rs77031287	T	C	C	0.0855946	2.7302e-11	4772	C	0.077	0.0064	61613					C	0.00012	0.65	7182129
3	23175907	rs116680809	C	T	T	0.0856273	2.69298e-11	4758	T	0.076	0.0071	67576					T	-0.00014	0.41	4576522	100270963	RPL24P7
3	23175914	rs74393830	A	G	G	0.0856583	2.65492e-11	4746	G	0.076	0.0071	67576					G	-0.00014	0.41	4576522	100270963	RPL24P7
3	23176142	rs71048492	T	TCTGA	TCTGA	0.0866822	1.71832e-11	4545	TCTGA	0.077	0.0062	59877									100270963	RPL24P7
3	23176143	rs1553624716	A	AGTTAG	AGTTAG	0.0867076	1.6964e-11	4536	AGTTAG	0.077	0.0062	59877									100270963	RPL24P7
3	23176502	rs77700120	G	T	T	0.0860229	2.22363e-11	4669	T	0.077	0.0062	59877					T	-0.00014	0.41	4576522
3	23176937	rs76760020	G	A	A	0.0860411	2.21191e-11	4666	A	0.077	0.0065	62495					A	-0.00015	0.4	4468133
3	23176944	rs79345249	C	A	A	0.0860439	2.20974e-11	4665	A	0.077	0.0065	62495					A	-0.00015	0.4	4468133
3	23177034	rs77059795	T	C	C	0.0861228	2.12507e-11	4651	C	0.077	0.0063	60856					C	0.00013	0.62	6854624
3	23177036	rs74930634	T	C	C	0.0860663	2.18827e-11	4663	C	0.077	0.0065	62495					C	-0.00014	0.41	4576522
3	23177279	rs149639483	C	T	T	0.0872893	1.12078e-11	4367	T	0.079	0.0051	50367					T	0.00016	0.55	6095322
3	23179475	rs6550730	G	A	A	-0.105661	9.62133e-15	2600	A	-0.08	0.0063	60856					A	0.00024	0.29	3275565
3	23180097	rs28453902	A	T	T	-0.105297	1.25187e-14	2656	T	-0.086	0.0038	38884					T	0.00018	0.41	4576522
3	23180326	rs13319222	A	G	G	-0.0838186	2.59983e-11	4735	G	-0.079	0.0044	43989					G	0.0002	0.38	4250656
3	23180617	rs151087157	C	A	A	0.0860956	2.40585e-11	4707	A	0.081	0.004	40606					A	0.00033	0.28	3165146
3	23182404	rs6550731	G	T	T	-0.105541	1.09109e-14	2627	T	-0.087	0.0033	34703					T	0.00022	0.34	3820121
3	23182581	rs7627244	A	C	C	-0.105591	1.06793e-14	2621	C	-0.088	0.003	32212					C	0.00022	0.34	3820121
3	23183045	rs7632163	T	G	G	-0.105639	1.19589e-14	2642	G	-0.088	0.0031	33054					G	0.00025	0.28	3165146
3	23183668	rs7630410	A	G	G	-0.10583	9.62087e-15	2599	G	-0.089	0.0027	29563					G	0.00021	0.35	3927677
3	23184760	rs117336979	T	C	C	0.0861068	2.2757e-11	4679	C	0.085	0.0026	28739					C	0.00033	0.28	3165146
3	23185440	rs4381964	A	G	G	-0.106448	7.2805e-15	2557	G	-0.087	0.0034	35573					G	-9.1e-05	0.75	8272448
3	23185845	rs138614507	T	G	G	0.086043	2.29985e-11	4686	G	0.085	0.0025	27846					G	0.00034	0.27	3052402
3	23186343	rs116334488	A	G	G	-0.106464	1.0016e-14	2609	G	-0.084	0.0042	42256					G	-9.2e-05	0.75	8272448
3	23186480	rs79388657	G	A	A	-0.0994876	1.56393e-09	7979	A	-0.084	0.016	145190					A	-3.6e-05	0.91	9994353
3	23186523	rs80264477	T	A	A	-0.103608	5.71021e-14	2919	A	-0.085	0.004	40606
3	23186760	rs73040048	A	T	T	0.087007	8.60019e-12	4260	T	0.087	0.0017	20643					T	0.00027	0.31	3494459
3	23187407	rs4422335	A	G	G	-0.101654	3.87613e-14	2826	G	-0.081	0.0058	56507					G	0.0002	0.25	2821177
3	23188545	rs73040052	T	G	G	0.0847372	5.56022e-11	5105	G	0.089	0.0019	22628					G	0.00032	0.26	2938404
3	23189240	rs73040061	A	C	C	0.0847577	5.5348e-11	5104	C	0.089	0.0018	21611					C	0.00033	0.25	2821177
3	23190494	rs4078178	G	A	A	-0.111751	5.24337e-19	1570	A	-0.11	9.8e-05	4787					A	0.00019	0.27	3052402
3	23190832	rs9863600	A	G	G	-0.111475	6.25772e-19	1605	G	-0.11	0.00013	5387					G	0.00018	0.29	3275565
3	23191019	rs6793730	A	T	T	-0.111476	6.19842e-19	1604	T	-0.11	0.00013	5387					T	0.00019	0.27	3052402
3	23191098	rs9830468	G	T	T	-0.111565	5.87116e-19	1593	T	-0.11	0.00013	5387					T	0.00018	0.29	3275565
3	23191666	rs6805244	G	A	A	-0.111521	5.87756e-19	1595	A	-0.11	0.00011	5098					A	0.00019	0.28	3165146
3	23192141	rs73042189	A	T	T	0.0847838	5.5002e-11	5098	T	0.087	0.0021	24434					T	0.00033	0.25	2821177
3	23193007	rs6762856	G	A	A	-0.111579	5.43312e-19	1576	A	-0.11	0.00012	5246					A	2e-05	0.92	10099395
3	23193193	rs139799600	ACAT	A	A	0.0847695	5.52572e-11	5102	A	0.088	0.002	23583
3	23193244	rs73042192	C	A	A	0.0847714	5.51867e-11	5101	A	0.088	0.002	23583					A	0.00033	0.25	2821177
3	23193690	rs4402953	A	G	G	-0.111459	5.71979e-19	1590	G	-0.11	0.00011	5098					G	0.00019	0.27	3052402
3	23193918		CA	C	C	-0.111458	5.70377e-19	1589	C	-0.11	9.6e-05	4748
3	23194519	rs9809194	A	G	G	-0.0850895	4.97262e-11	5042	G	-0.085	0.0026	28739					G	-0.00016	0.42	4684025
3	23194932	rs9847818	G	A	A	-0.111252	6.54578e-19	1609	A	-0.11	0.00011	5098					A	0.00018	0.3	3384903
3	23195320	rs200896748	AT	A	A	0.0847321	5.60909e-11	5108	A	0.085	0.0027	29563
3	23196720	rs57572100	A	AT	AT	0.0847114	5.63456e-11	5112	AT	0.085	0.0027	29563
3	23196783	rs55678377	T	A	A	0.0847108	5.63428e-11	5111	A	0.085	0.0027	29563					A	0.00033	0.25	2821177
3	23197820	rs9825627	A	G	G	-0.111074	6.69949e-19	1614	G	-0.11	0.0001	4922					G	0.0002	0.25	2821177
3	23198434	rs73044305	T	C	C	0.0846461	5.75329e-11	5124	C	0.084	0.0031	33054					C	0.00033	0.25	2821177
3	23198622	rs73044309	C	T	T	0.0846454	5.75149e-11	5122	T	0.085	0.0027	29563					T	0.00033	0.25	2821177
3	23198705	rs34133614	GAGT	G	G	-0.110937	7.16527e-19	1627	G	-0.11	7.5e-05	4350
3	23198829	rs10154847	T	A	A	-0.111026	6.83154e-19	1616	A	-0.11	7.3e-05	4311					A	0.00019	0.27	3052402
3	23200163	rs60709653	T	C	C	0.0921912	4.01674e-13	3390	C	0.086	0.002	23583					C	0.00033	0.25	2821177
3	23200790	rs73044318	C	A	A	0.0917836	4.99651e-13	3427	A	0.089	0.0013	17126					A	0.00033	0.25	2821177
3	23202083	rs147858007	G	A	A	0.084623	5.6849e-11	5117	A	0.088	0.002	23583					A	0.00033	0.25	2821177
3	23203407	rs73044329	G	A	A	0.0846256	5.63822e-11	5113	A	0.087	0.0023	26211					A	0.00033	0.25	2821177
3	23204008	rs73044337	C	T	T	0.0846707	5.51523e-11	5100	T	0.088	0.002	23583					T	0.00033	0.25	2821177
3	23204024	rs9812056	T	C	C	-0.107967	8.9675e-18	1807	C	-0.11	0.00013	5387					C	0.00018	0.29	3275565
3	23204094	rs73044339	C	T	T	0.084691	5.46246e-11	5094	T	0.088	0.002	23583					T	0.00033	0.25	2821177
3	23204987	rs11916059	T	A	A	-0.108054	8.52986e-18	1801	A	-0.11	0.00013	5387					A	0.00019	0.27	3052402
3	23205870		G	GA	GA	0.092459	3.38726e-13	3346	GA	0.088	0.0016	19719
3	23205872	rs143296875	A	AG	AG	-0.108043	8.58157e-18	1802	AG	-0.1	0.00018	6009
3	23205881	rs73050236	A	T	T	0.0848606	5.03879e-11	5053	T	0.088	0.002	23583					T	0.00014	0.73	8055451
3	23205921	rs73050238	G	C	C	0.0848639	5.03088e-11	5051	C	0.088	0.002	23583					C	0.00033	0.25	2821177
3	23209603	rs149045665	CTG	C	C	0.0859655	4.74744e-11	5025	C	0.11	0.00019	6093
3	23210938	rs55882910	C	G	G	0.0917198	6.53289e-13	3479	G	0.11	0.00012	5246					G	0.00032	0.26	2938404
3	23211597	rs73050257	T	A	A	0.0839108	9.98342e-11	5327	A	0.11	0.00022	6450					A	0.00032	0.26	2938404
3	23211615	rs56223303	A	G	G	-0.100541	3.71078e-16	2167	G	-0.12	1.1e-05	2303					G	2.5e-05	0.9	9887667
3	23212435	rs138981390	A	G	G	0.0839204	9.91692e-11	5324	G	0.11	0.00023	6578					G	0.00037	0.19	2122045
3	23212575	rs13314285	C	A	A	-0.101973	1.03758e-16	1983	A	-0.12	1.4e-05	2422					A	3.9e-05	0.84	9244555
3	23212597	rs77173147	T	C	C	-0.101943	1.07317e-16	1988	C	-0.12	1.3e-05	2386					C	5.4e-05	0.78	8599105
3	23214781		T	TA	TA	0.0835437	1.16541e-10	5397	TA	0.11	8.8e-05	4582
3	23216324	rs9831921	C	A	A	-0.101723	1.16596e-16	1992	A	-0.12	1.5e-05	2462					A	3.9e-05	0.84	9244555
3	23216419	rs73050270	G	A	A	0.0837013	1.12729e-10	5374	A	0.11	0.00023	6578					A	0.00037	0.19	2122045
3	23216732	rs73050276	C	T	T	0.0837453	1.11345e-10	5370	T	0.11	0.00021	6309					T	0.00038	0.18	2007891
3	23217379	rs79848317	A	G	G	0.0837535	1.12775e-10	5375	G	0.11	0.00022	6450					G	0.00037	0.19	2122045
3	23218091	rs60079501	T	C	C	-0.101716	1.20803e-16	1994	C	-0.12	1.4e-05	2422					C	2.5e-05	0.89	9781938
3	23218611	rs6550739	C	T	T	-0.101424	1.49929e-16	2010	T	-0.12	1.6e-05	2503					T	4e-05	0.83	9137641
3	23218858	rs73050278	A	G	G	0.0839759	1.06044e-10	5342	G	0.11	0.00023	6578					G	0.00037	0.19	2122045
3	23220751	rs11917874	G	A	A	-0.10301	5.11483e-17	1911	A	-0.12	8.7e-06	2132					A	2.5e-05	0.9	9887667
3	23220792	rs145824085	C	T	T	0.0850706	6.61811e-11	5175	T	0.11	9.3e-05	4691					T	0.00038	0.18	2007891
3	23221148	rs73050280	C	G	G	0.0848623	7.82951e-11	5227	G	0.11	0.0001	4922					G	0.00039	0.18	2007891
3	23222789	rs74938153	G	A	A	0.0880495	2.23862e-11	4670	A	0.11	8.2e-05	4479					A	0.00036	0.22	2470357
3	23222975	rs74972914	G	C	C	0.0880803	2.21631e-11	4668	C	0.11	7.7e-05	4386					C	0.00036	0.22	2470357
3	23223955	rs9842158	C	T	T	-0.10322	4.33585e-17	1899	T	-0.13	3e-06	1717					T	-5.2e-06	0.98	10735061
3	23224163	rs140008969	A	G	G	0.0885365	1.78877e-11	4574	G	0.11	8.4e-05	4511					G	0.00036	0.22	2470357
3	23224959	rs115802021	C	T	T	0.0886087	1.74223e-11	4556	T	0.11	0.0001	4922					T	0.00035	0.23	2587111
3	23224990	rs115558808	A	T	T	0.088623	1.73146e-11	4549	T	0.11	0.0001	4922					T	0.00036	0.23	2587111
3	23225194	rs11927173	T	C	C	-0.102985	5.02715e-17	1910	C	-0.13	3e-06	1717					C	6.1e-06	0.97	10630074
3	23225738	rs79941515	C	T	T	-0.102884	5.32754e-17	1914	T	-0.13	2.9e-06	1699					T	9.1e-06	0.96	10524755
3	23227852	rs150353139	T	G	G	0.0892984	1.2205e-11	4400	G	0.11	0.00011	5098					G	0.00035	0.23	2587111
3	23228993	rs79171797	A	G	G	-0.102691	5.56634e-17	1925	G	-0.13	2.2e-06	1610					G	9e-06	0.96	10524755
3	23229199	rs117296427	T	C	C	0.0890697	1.4608e-11	4463	C	0.11	8.1e-05	4464					C	0.00035	0.23	2587111
3	23230299	rs6550743	C	T	T	-0.0597383	1.0374e-09	7792	T	-0.085	0.00015	5623					T	-2.5e-05	0.8	8816248
3	23230988	rs79410774	T	C	C	0.0891924	1.38693e-11	4441	C	0.11	0.00011	5098					C	0.00035	0.23	2587111
3	23231499	rs118173530	A	G	G	0.0894106	1.2432e-11	4405	G	0.11	0.00011	5098					G	0.00035	0.23	2587111
3	23233321	rs58724157	G	A	A	-0.102749	4.60054e-17	1902	A	-0.13	2.4e-06	1647					A	9.2e-06	0.96	10524755
3	23233633	rs60782093	T	C	C	-0.102273	5.84546e-17	1929	C	-0.13	1.7e-06	1535					C	5.9e-05	0.75	8272448
3	23234339	rs2014132	C	T	T	0.0895339	1.15198e-11	4376	T	0.11	9.1e-05	4647					T	0.00035	0.23	2587111
3	23234618	rs3732395	T	C	C	-0.0592697	1.28499e-09	7899	C	-0.087	0.0001	4922					C	-2.6e-05	0.8	8816248
3	23234747	rs77609767	C	G	G	0.0893821	1.24344e-11	4406	G	0.11	9.2e-05	4671					G	0.00036	0.22	2470357
3	23235424	rs17012800	A	G	G	-0.102065	6.35387e-17	1936	G	-0.13	1.4e-06	1481					G	6e-05	0.75	8272448
3	23235571	rs77283079	A	G	G	-0.102061	6.38487e-17	1938	G	-0.13	1.3e-06	1449					G	6e-05	0.74	8163695
3	23236109	rs6765801	C	T	T	-0.102442	5.29671e-17	1912	T	-0.13	1.9e-06	1579					T	8e-06	0.97	10630074
3	23237189	rs2291720	A	G	G	0.0898176	1.00722e-11	4325	G	0.11	9.4e-05	4709					G	0.00037	0.21	2353086	100505877	UBE2E2-AS1
3	23237936	rs115513449	G	C	C	0.0899428	9.48389e-12	4298	C	0.11	9.3e-05	4691									100505877	UBE2E2-AS1
3	23238993	rs118174963	G	T	T	0.09009	8.81661e-12	4266	T	0.11	9.3e-05	4691					T	0.00038	0.2	2236734	100505877	UBE2E2-AS1
3	23239449	rs150665749	C	A	A	0.089967	9.39024e-12	4296	A	0.11	9.3e-05	4691					A	0.00038	0.2	2236734	100505877	UBE2E2-AS1
3	23239703	rs75065346	G	A	A	0.0901981	8.35231e-12	4242	A	0.11	9.3e-05	4691					A	0.00038	0.2	2236734	100505877	UBE2E2-AS1
3	23240658	rs1032500	C	T	T	0.0582188	6.8987e-09	9272	T	0.067	0.0032	33860					T	3e-06	0.98	10735061	100505877	UBE2E2-AS1
3	23241009	rs1495130	C	G	G	-0.101494	1.01857e-16	1981	G	-0.13	9.9e-07	1370					G	6e-05	0.75	8272448	100505877	UBE2E2-AS1
3	23242340	rs74599146	G	C	C	0.0902995	7.90191e-12	4222	C	0.11	9.4e-05	4709					C	0.00037	0.21	2353086	100505877	UBE2E2-AS1
3	23243205	rs61578857	C	T	T	-0.101386	1.04281e-16	1984	T	-0.13	2.3e-06	1623					T	5.3e-05	0.77	8490175	100505877	UBE2E2-AS1
3	23243300	rs77086859	C	A	A	0.0923898	4.53828e-12	4037	A	0.12	7.4e-05	4328					A	0.00036	0.24	2703648	100505877	UBE2E2-AS1
3	23245938	rs60273314	C	T	T	-0.0838228	2.41473e-18	1723	T	-0.098	1.5e-05	2462					T	-3.9e-05	0.72	7946476	7325	UBE2E2
3	23247799	rs143292691	AT	A	A	0.092206	3.88394e-12	3988	A	0.11	0.0001	4922									7325	UBE2E2
3	23248486	rs1552931	A	G	G	0.0602982	3.19209e-09	8408	G	0.082	0.00043	8708					G	-2e-05	0.85	9351813	7325	UBE2E2
3	23252019	rs36004369	C	T	T	0.0915588	4.6523e-12	4046	T	0.11	0.00013	5387					T	-6.2e-05	0.68	7510474	7325	UBE2E2
3	23252089	rs79433447	A	C	C	0.0921431	3.6303e-12	3967	C	0.11	0.00013	5387					C	0.00025	0.4	4468133	7325	UBE2E2
3	23257084	rs6799861	T	G	G	0.0604365	2.76623e-09	8297	G	0.077	0.00083	12459					G	-5.9e-05	0.57	6311410	7325	UBE2E2
3	23257401	rs78303818	A	G	G	0.0919619	4.01128e-12	4002	G	0.11	0.00013	5387					G	0.00025	0.4	4468133	7325	UBE2E2
3	23258571	rs1495135	A	G	G	-0.0883217	1.23266e-20	1152	G	-0.1	7.4e-06	2074					G	-3.5e-05	0.75	8272448	7325	UBE2E2
3	23258614	rs11926494	G	A	A	-0.106984	7.32887e-18	1786	A	-0.12	4.9e-06	1926					A	-2.4e-05	0.9	9887667	7325	UBE2E2
3	23259724	rs17012823	C	G	G	0.100444	1.08363e-14	2626	G	0.12	3.6e-05	3306					G	0.00019	0.51	5662796	7325	UBE2E2
3	23261334	rs17012829	C	T	T	-0.108614	2.99943e-18	1733	T	-0.13	3.9e-06	1844					T	-2e-05	0.92	10099395	7325	UBE2E2
3	23261856	rs73033545	G	A	A	-0.092036	1.38015e-21	1005	A	-0.11	3.4e-06	1769					A	-2.8e-05	0.8	8816248	7325	UBE2E2
3	23261954	rs17341838	G	A	A	-0.092191	1.20561e-21	998	A	-0.11	3.4e-06	1769					A	-2.8e-05	0.8	8816248	7325	UBE2E2
3	23261995	rs78914363	G	A	A	0.0918474	4.26328e-12	4019	A	0.11	8.6e-05	4544					A	0.00026	0.38	4250656	7325	UBE2E2
3	23262290	rs17012834	C	T	T	0.0918501	4.2577e-12	4018	T	0.12	7.5e-05	4350					T	0.00026	0.38	4250656	7325	UBE2E2
3	23265407	rs57055494	T	C	C	-0.0885349	2.15646e-19	1494	C	-0.11	1.9e-06	1579					C	3.6e-05	0.73	8055451	7325	UBE2E2
3	23267037	rs147029223	GA	G	G	0.0923831	4.10449e-12	4007	G	0.11	8.5e-05	4532									7325	UBE2E2
3	23268156	rs1908475	G	A	A	-0.109253	2.23774e-18	1717	A	-0.13	4.3e-06	1867					A	-2.4e-05	0.9	9887667	7325	UBE2E2
3	23269591	rs17012844	A	G	G	0.0914953	5.12924e-12	4075	G	0.11	9.4e-05	4709					G	0.00026	0.39	4360082	7325	UBE2E2
3	23269770	rs10510536	T	C	C	-0.108933	5.61282e-19	1586	C	-0.13	3.4e-06	1769					C	0.00015	0.36	4035717	7325	UBE2E2
3	23270047	rs1495134	C	A	A	0.0596223	4.50526e-09	8722	A	0.082	0.00041	8544					A	-2.3e-05	0.82	9029683	7325	UBE2E2
3	23270471	rs35325265	ATT	A	A	0.059618	4.51933e-09	8726	A	0.082	0.00041	8544									7325	UBE2E2
3	23270561	rs17012852	G	A	A	0.0914889	5.15089e-12	4078	A	0.12	6.4e-05	4139					A	0.00026	0.39	4360082	7325	UBE2E2
3	23272419	rs75783252	C	A	A	-0.110176	2.19333e-18	1716	A	-0.12	6.3e-06	2007					A	0.00013	0.43	4792798	7325	UBE2E2
3	23273114	rs116439035	C	T	T	0.0923606	4.17248e-12	4012	T	0.12	2.9e-05	2989					T	0.00026	0.38	4250656	7325	UBE2E2
3	23274625	rs903519	T	C	C	0.0593945	5.17933e-09	8874	C	0.083	0.00033	7638					C	-2.7e-05	0.8	8816248	7325	UBE2E2
3	23275053	rs17012861	A	G	G	0.0914687	5.21116e-12	4084	G	0.11	0.00014	5516					G	0.00025	0.4	4468133	7325	UBE2E2
3	23275319	rs11711630	A	T	T	0.0593683	5.26716e-09	8884	T	0.083	0.00035	7868					T	-2.8e-05	0.79	8708210	7325	UBE2E2
3	23276065	rs73033551	C	T	T	-0.0917723	2.31412e-21	1035	T	-0.11	3e-06	1717					T	3.8e-05	0.72	7946476	7325	UBE2E2
3	23276258	rs76790740	T	C	C	0.0914505	5.25851e-12	4087	C	0.12	6.5e-05	4161					C	0.00026	0.38	4250656	7325	UBE2E2
3	23276971	rs9881808	C	T	T	-0.0920238	1.86224e-21	1024	T	-0.11	2.7e-06	1676					T	3.5e-05	0.74	8163695	7325	UBE2E2
3	23277035	rs17342342	G	A	A	0.0585897	7.5352e-09	9370	A	0.082	0.00042	8616					A	-2.7e-05	0.8	8816248	7325	UBE2E2
3	23278900	rs11715107	A	C	C	0.059451	5.05502e-09	8848	C	0.085	0.00023	6578					C	-3.1e-05	0.77	8490175	7325	UBE2E2
3	23279307	rs9841308	T	C	C	-0.0880659	1.42001e-20	1166	C	-0.11	3.9e-06	1844					C	3.7e-05	0.73	8055451	7325	UBE2E2
3	23279441	rs13095887	T	C	C	0.0585436	7.76669e-09	9421	C	0.084	0.00031	7422					C	-3.8e-05	0.72	7946476	7325	UBE2E2
3	23279808	rs11129112	G	A	A	-0.0879337	1.63552e-20	1173	A	-0.11	3.9e-06	1844					A	3.7e-05	0.72	7946476	7325	UBE2E2
3	23280701	rs2359638	G	C	C	-0.0880839	1.37699e-20	1163	C	-0.11	3.9e-06	1844					C	3.8e-05	0.72	7946476	7325	UBE2E2
3	23280826	rs2359637	T	C	C	-0.0877227	2.20402e-20	1196	C	-0.1	5.5e-06	1954					C	3.7e-05	0.72	7946476	7325	UBE2E2
3	23280931	rs2172827	C	T	T	-0.0905193	6.45307e-21	1107	T	-0.11	2.9e-06	1699					T	3.7e-05	0.72	7946476	7325	UBE2E2
3	23282222	rs17012897	T	C	C	0.0917421	5.36291e-12	4093	C	0.12	5.3e-05	3778					C	-5.8e-05	0.7	7729217	7325	UBE2E2
3	23282588	rs75728187	C	T	T	0.0921293	4.6512e-12	4045	T	0.12	4.5e-05	3530					T	0.00025	0.39	4360082	7325	UBE2E2
3	23283095	rs9814419	G	T	T	-0.0919356	1.88966e-21	1025	T	-0.11	3.4e-06	1769					T	-3.1e-05	0.78	8599105	7325	UBE2E2
3	23283132	rs13087234	T	C	C	0.0917871	5.22452e-12	4085	C	0.11	9.2e-05	4671					C	-5.8e-05	0.7	7729217	7325	UBE2E2
3	23283317	rs4858065	A	G	G	0.0586962	7.23037e-09	9320	G	0.081	0.00043	8708					G	-2.7e-05	0.8	8816248	7325	UBE2E2
3	23283716	rs77708114	C	T	T	0.0914674	9.4026e-12	4297	T	0.12	6.7e-05	4199					T	0.00036	0.25	2821177	7325	UBE2E2
3	23284359	rs143458819	C	T	T	-0.0920278	1.61912e-21	1020	T	-0.1	4.5e-06	1883					T	-3.1e-05	0.78	8599105	7325	UBE2E2
3	23285513	rs13077333	A	C	C	0.0907913	6.83333e-12	4168	C	0.12	4.5e-05	3530					C	-5.8e-05	0.7	7729217	7325	UBE2E2
3	23286000	rs80099969	C	T	T	0.0920439	4.81459e-12	4056	T	0.12	6.2e-05	4096					T	0.00024	0.42	4684025	7325	UBE2E2
3	23286684	rs13083654	A	C	C	0.0908335	6.65786e-12	4162	C	0.12	5.8e-05	4002					C	-5.7e-05	0.7	7729217	7325	UBE2E2
3	23287570	rs35743404	C	G	G	0.0907972	6.81888e-12	4166	G	0.12	5.8e-05	4002					G	-5.8e-05	0.7	7729217	7325	UBE2E2
3	23288403	rs9841518	G	A	A	-0.0921804	1.38737e-21	1006	A	-0.11	3.6e-06	1803					A	-3.2e-05	0.77	8490175	7325	UBE2E2
3	23288877	rs9842014	C	T	T	-0.0907681	2.45855e-20	1226	T	-0.098	2.4e-05	2807					T	-3.1e-05	0.78	8599105	7325	UBE2E2
3	23289892	rs6792370	C	T	T	-0.110147	1.63423e-18	1687	T	-0.12	1.4e-05	2422					T	8.3e-05	0.55	6095322	7325	UBE2E2
3	23290636	rs28370926	C	G	G	-0.0907987	4.72394e-21	1086	G	-0.1	6e-06	1983					G	3.1e-05	0.77	8490175	7325	UBE2E2
3	23291246	rs6792915	A	C	C	-0.09241	1.08001e-21	987	C	-0.1	5.5e-06	1954									7325	UBE2E2
3	23291511	rs118003167	A	T	T	0.0913111	5.65204e-12	4107	T	0.12	4.1e-05	3428					T	0.00024	0.42	4684025	7325	UBE2E2
3	23291721	rs9867046	A	C	C	-0.107625	6.24273e-18	1774	C	-0.12	9e-06	2147					C	0.00011	0.5	5554911	7325	UBE2E2
3	23292162	rs13087416	G	C	C	0.059064	5.7886e-09	8966	C	0.083	0.00032	7546					C	-2.4e-05	0.82	9029683	7325	UBE2E2
3	23292947	rs36073188	A	G	G	0.0589878	6.20806e-09	9095	G	0.082	0.00042	8616					G	-1.9e-05	0.86	9459652	7325	UBE2E2
3	23292975	rs9835256	C	T	T	-0.092411	1.1014e-21	989	T	-0.11	3.7e-06	1819					T	3.3e-05	0.76	8381031	7325	UBE2E2
3	23293325	rs9839409	C	A	A	-0.0923969	1.0922e-21	988	A	-0.11	3.7e-06	1819					A	3.2e-05	0.76	8381031	7325	UBE2E2
3	23293749	rs34259979	A	G	G	0.0907727	7.13951e-12	4188	G	0.12	6.9e-05	4234					G	-4.3e-05	0.77	8490175	7325	UBE2E2
3	23294188	rs4858066	A	G	G	0.059169	5.4713e-09	8900	G	0.082	0.00044	8827					G	-2.1e-05	0.84	9244555	7325	UBE2E2
3	23294221	rs9844723	C	G	G	-0.0909807	3.88792e-21	1074	G	-0.1	5e-06	1930					G	-3.9e-05	0.72	7946476	7325	UBE2E2
3	23294403	rs9882514	A	G	G	-0.0909417	4.0362e-21	1079	G	-0.1	4.8e-06	1914					G	3e-05	0.78	8599105	7325	UBE2E2
3	23294854	rs6766166	G	C	C	-0.0910044	3.89482e-21	1075	C	-0.1	4.5e-06	1883					C	3e-05	0.78	8599105	7325	UBE2E2
3	23296199	rs6797467	C	G	G	-0.0925138	9.71709e-22	979	G	-0.1	6.4e-06	2012					G	3e-05	0.78	8599105	7325	UBE2E2
3	23297963	rs147064855	CAAAA	C	C	0.0600633	3.55105e-09	8500	C	0.08	0.00053	9706									7325	UBE2E2
3	23298159		C	<INS:ME:ALU>	<INS:ME:ALU>	0.0923131	2.64307e-10	6020	<INS:ME:ALU>	0.13	2e-05	2651									7325	UBE2E2
3	23298569	rs6771053	T	C	C	-0.0924965	1.00509e-21	983	C	-0.11	2.1e-06	1600					C	2.9e-05	0.78	8599105	7325	UBE2E2
3	23298683	rs9866739	C	T	T	-0.110351	1.39663e-18	1675	T	-0.13	2.8e-06	1685					T	0.00012	0.46	5120092	7325	UBE2E2
3	23299166	rs1390083	T	A	A	0.0600981	3.48014e-09	8484	A	0.081	0.00051	9526					A	3.6e-06	0.97	10630074	7325	UBE2E2
3	23300657	rs4368441	C	T	T	-0.0923258	1.15142e-21	995	T	-0.11	1.1e-06	1417					T	3e-05	0.78	8599105	7325	UBE2E2
3	23301213	rs6771206	G	A	A	-0.0923309	1.13435e-21	992	A	-0.11	1.2e-06	1433					A	-3.8e-05	0.73	8055451	7325	UBE2E2
3	23301655	rs117869865	T	C	C	0.0905553	8.90129e-12	4272	C	0.12	6.8e-05	4224					C	0.00024	0.41	4576522	7325	UBE2E2
3	23302649	rs2132145	G	A	A	-0.0668587	3.6359e-11	4917	A	-0.092	6.1e-05	4067					A	2.6e-06	0.98	10735061	7325	UBE2E2
3	23305213	rs117489142	G	C	C	0.0907046	8.32865e-12	4241	C	0.12	4.4e-05	3500					C	0.00024	0.41	4576522	7325	UBE2E2
3	23306665	rs79667137	A	G	G	0.0907512	8.16131e-12	4234	G	0.12	4.5e-05	3530					G	0.00024	0.41	4576522	7325	UBE2E2
3	23307716	rs181104872	C	G	G	0.090795	8.00465e-12	4229	G	0.12	4.4e-05	3500									7325	UBE2E2
3	23308152	rs4334589	G	C	C	-0.0603858	3.02451e-09	8375	C	-0.085	0.00024	6684					C	-4e-05	0.73	8055451	7325	UBE2E2
3	23308743	rs4318497	A	C	C	-0.060417	2.96501e-09	8360													7325	UBE2E2
3	23309465	rs200054167	A	T	T	-0.0911912	2.94751e-21	1059													7325	UBE2E2
3	23309512	rs6788095	A	G	G	-0.0604236	2.94531e-09	8358													7325	UBE2E2
3	23309843	rs75115934	A	G	G	-0.0616813	1.30737e-09	7906	G	-0.084	0.00031	7422									7325	UBE2E2
3	23310115	rs199810372	T	C	C	0.0929417	3.37164e-12	3930	C	0.12	4.9e-05	3642									7325	UBE2E2
3	23310258	rs12638194	G	A	A	-0.0911716	3.02361e-21	1062													7325	UBE2E2
3	23310275	rs12638196	G	A	A	-0.0917264	1.69019e-21	1022													7325	UBE2E2
3	23310462	rs12632777	A	C	C	-0.0913353	2.73743e-21	1051	C	-0.11	1e-06	1384									7325	UBE2E2
3	23310604	rs143619856	T	G	G	0.0929688	3.32896e-12	3922	G	0.11	0.0001	4922					G	0.00024	0.41	4576522	7325	UBE2E2
3	23310614	rs370492691	T	C	C	-0.0925527	1.46992e-21	1012	C	-0.11	3.3e-06	1751									7325	UBE2E2
3	23310615	rs187685969	G	A	A	-0.0950133	5.95321e-22	957	A	-0.11	3.3e-06	1751									7325	UBE2E2
3	23310618	rs112983157	C	G	G	-0.0950134	5.95548e-22	958	G	-0.11	3.3e-06	1751									7325	UBE2E2
3	23310763	rs7636683	A	C	C	-0.0909684	4.39174e-21	1082	C	-0.11	9.2e-07	1346									7325	UBE2E2
3	23310844	rs114600226	A	G	G	0.0929864	3.303e-12	3917	G	0.12	4.9e-05	3642					G	0.00024	0.41	4576522	7325	UBE2E2
3	23312063	rs17012927	A	G	G	0.0930429	3.21542e-12	3894	G	0.12	5.2e-05	3740					G	0.00024	0.41	4576522	7325	UBE2E2
3	23312187	rs7635882	G	A	A	-0.0595048	4.62139e-09	8755	A	-0.084	0.0003	7300					A	-2.8e-06	0.98	10735061	7325	UBE2E2
3	23312442	rs79914633	C	G	G	0.0930593	3.19148e-12	3889	G	0.12	4.9e-05	3642					G	0.00024	0.41	4576522	7325	UBE2E2
3	23312956	rs2884787	C	T	T	-0.0924305	1.16731e-21	997	T	-0.11	1e-06	1384					T	2.8e-05	0.79	8708210	7325	UBE2E2
3	23313992	rs55895449	G	A	A	-0.0910806	3.98031e-21	1076	A	-0.11	1.3e-06	1449					A	-4.3e-05	0.7	7729217	7325	UBE2E2
3	23314241	rs2088129	G	A	A	-0.0595386	4.38373e-09	8697	A	-0.083	0.00034	7774					A	-3.8e-06	0.97	10630074	7325	UBE2E2
3	23314733	rs4858488	T	A	A	-0.0595674	4.30499e-09	8682	A	-0.083	0.00038	8267					A	-4.4e-06	0.97	10630074	7325	UBE2E2
3	23314747	rs116750853	G	A	A	0.0931889	2.99587e-12	3840	A	0.12	4.9e-05	3642					A	0.00024	0.41	4576522	7325	UBE2E2
3	23314864	rs141574462	A	C	C	0.0932099	2.96385e-12	3824	C	0.12	4.9e-05	3642					C	0.00024	0.41	4576522	7325	UBE2E2
3	23314998	rs9820931	G	T	T	-0.0910361	4.15487e-21	1080	T	-0.11	1.4e-06	1481									7325	UBE2E2
3	23315198	rs78097718	T	C	C	-0.106868	1.04767e-17	1823	C	-0.13	3.1e-06	1731					C	0.0001	0.5	5554911	7325	UBE2E2
3	23315804	rs9825835	C	A	A	-0.0925313	1.07964e-21	986	A	-0.11	1.6e-06	1511					A	2.7e-05	0.8	8816248	7325	UBE2E2
3	23315948	rs9826103	C	T	T	-0.0596147	4.17796e-09	8661	T	-0.083	0.00036	8034					T	-4.1e-06	0.97	10630074	7325	UBE2E2
3	23317542	rs7630344	C	T	T	0.0785053	1.20837e-17	1833	T	0.093	1.6e-05	2503					T	-2e-05	0.84	9244555	7325	UBE2E2
3	23317924	rs17012943	T	A	A	0.0932153	2.98401e-12	3835	A	0.12	4.5e-05	3530					A	0.00024	0.41	4576522	7325	UBE2E2
3	23319413	rs7636536	C	T	T	-0.0924696	1.21796e-21	1000	T	-0.11	1.4e-06	1481					T	2.9e-05	0.79	8708210	7325	UBE2E2
3	23320433	rs5847228	GT	G	G	-0.0925938	1.03745e-21	985	G	-0.11	9.7e-07	1366									7325	UBE2E2
3	23320855	rs2132147	G	A	A	-0.059673	3.96987e-09	8604	A	-0.083	0.00034	7774					A	-7.6e-06	0.94	10312342	7325	UBE2E2
3	23321920	rs10510537	C	A	A	0.0932587	2.91386e-12	3808	A	0.12	4e-05	3407					A	0.00024	0.41	4576522	7325	UBE2E2
3	23322679	rs1495133	A	G	G	-0.0596684	4.16401e-09	8658	G	-0.083	0.00033	7638					G	-3.7e-06	0.97	10630074	7325	UBE2E2
3	23323101	rs11129114	C	G	G	-0.0910434	4.52868e-21	1084	G	-0.11	1.1e-06	1417					G	2.9e-05	0.79	8708210	7325	UBE2E2
3	23323114	rs79193250	G	C	C	0.121014	4.3385e-11	4993	C	0.16	3.7e-05	3334									7325	UBE2E2
3	23323151	rs77252333	G	A	A	0.0933494	2.77832e-12	3786	A	0.12	4.5e-05	3530					A	0.00024	0.42	4684025	7325	UBE2E2
3	23324961	rs7638278	C	T	T	-0.0927412	1.00003e-21	982	T	-0.11	3.6e-06	1803					T	2.8e-05	0.79	8708210	7325	UBE2E2
3	23325346	rs143001363	CAAAG	C	C	-0.0925171	1.13876e-21	993	C	-0.11	1.2e-06	1433									7325	UBE2E2
3	23326277	rs7618910	G	A	A	-0.0596946	4.04567e-09	8623	A	-0.083	0.00035	7868					A	-3.2e-06	0.98	10735061	7325	UBE2E2
3	23326505	rs7641764	C	G	G	-0.0925394	1.12205e-21	991	G	-0.11	1.3e-06	1449					G	2.8e-05	0.79	8708210	7325	UBE2E2
3	23328242	rs4327332	T	G	G	-0.106283	1.41696e-17	1846	G	-0.13	2.5e-06	1655					G	0.0001	0.52	5770320	7325	UBE2E2
3	23329795	rs117150038	A	C	C	0.10207	6.59977e-15	2539	C	0.13	8.5e-06	2118					C	0.00024	0.41	4576522	7325	UBE2E2
3	23330101	rs7428484	A	G	G	-0.0912416	3.70208e-21	1072	G	-0.11	6.8e-07	1273					G	2.7e-05	0.8	8816248	7325	UBE2E2
3	23330935	rs58844120	T	C	C	0.102118	6.4599e-15	2537	C	0.12	1.3e-05	2386					C	0.00024	0.42	4684025	7325	UBE2E2
3	23331104	rs6762615	T	C	C	-0.0913661	2.90206e-21	1058	C	-0.11	7.9e-07	1317					C	2.6e-05	0.8	8816248	7325	UBE2E2
3	23331952	rs76920477	T	G	G	0.0934526	2.77905e-12	3787	G	0.12	3.5e-05	3258					G	0.00024	0.41	4576522	7325	UBE2E2
3	23332410	rs2201481	G	A	A	-0.0606908	2.54562e-09	8224	A	-0.086	0.00021	6309									7325	UBE2E2
3	23332784	rs17012959	T	G	G	0.0934792	2.75389e-12	3778	G	0.12	3.7e-05	3334					G	0.00024	0.41	4576522	7325	UBE2E2
3	23333023	rs7613969	A	G	G	-0.0912316	3.24924e-21	1069	G	-0.11	5e-07	1219					G	2.4e-05	0.82	9029683	7325	UBE2E2
3	23333604	rs150034976	C	T	T	0.0934875	2.75565e-12	3781	T	0.12	3.5e-05	3258					T	0.00024	0.41	4576522	7325	UBE2E2
3	23334495	rs6773311	T	G	G	-0.0908804	5.3192e-21	1094	G	-0.11	4.7e-07	1200					G	1.2e-05	0.91	9994353	7325	UBE2E2
3	23336968	rs903518	A	G	G	-0.091134	3.56595e-21	1071	G	-0.11	6e-07	1247									7325	UBE2E2
3	23336980	rs74507955	C	T	T	0.0935405	2.71768e-12	3769	T	0.12	5.2e-05	3740					T	0.00024	0.42	4684025	7325	UBE2E2
3	23337538	rs35024744	A	C	C	0.102089	6.53671e-15	2538	C	0.12	2e-05	2651					C	1.6e-06	0.99	10841150	7325	UBE2E2
3	23337633	rs6792462	G	A	A	-0.0909092	5.11574e-21	1090	A	-0.11	8e-07	1321					A	2.6e-05	0.81	8923055	7325	UBE2E2
3	23338011	rs141949461	C	G	G	0.0935639	2.70329e-12	3767	G	0.12	3.5e-05	3258					G	0.00024	0.42	4684025	7325	UBE2E2
3	23338043	rs147285884	T	C	C	0.102253	6.23069e-15	2530	C	0.13	8.8e-06	2138					C	0.00024	0.42	4684025	7325	UBE2E2
3	23338252	rs75248624	A	G	G	-0.0909025	5.16138e-21	1092	G	-0.11	6.9e-07	1279									7325	UBE2E2
3	23339106	rs116049133	A	G	G	0.0937407	2.74131e-12	3775	G	0.12	3.2e-05	3114					G	0.00018	0.56	6202809	7325	UBE2E2
3	23339385	rs202160292	C	T	T	0.0935857	2.69875e-12	3764	T	0.12	3.5e-05	3258									7325	UBE2E2
3	23339625	rs201290711	A	T	T	0.0935931	2.69443e-12	3762													7325	UBE2E2
3	23339659	rs146792137	C	T	T	0.0935926	2.6968e-12	3763	T	0.12	3.5e-05	3258									7325	UBE2E2
3	23340109	rs200558655	T	G	G	0.0939695	2.42053e-12	3724	G	0.12	3.5e-05	3258									7325	UBE2E2
3	23340487	rs148584139	T	G	G	0.093584	2.728e-12	3773	G	0.12	3.5e-05	3258					G	0.00024	0.42	4684025	7325	UBE2E2
3	23340693	rs139104759	C	G	G	0.0935891	2.72694e-12	3772	G	0.12	3.5e-05	3258					G	0.00024	0.42	4684025	7325	UBE2E2
3	23340737	rs13089963	A	G	G	0.0933687	2.95317e-12	3819	G	0.12	3.6e-05	3306					G	1.5e-06	0.99	10841150	7325	UBE2E2
3	23341034	rs7611132	C	T	T	-0.0923026	1.57414e-21	1018	T	-0.11	7.4e-07	1301									7325	UBE2E2
3	23341181	rs9681373	T	A	A	-0.0923717	1.4555e-21	1011	A	-0.11	7.2e-07	1293									7325	UBE2E2
3	23341660	rs13095960	A	G	G	0.0934074	2.91632e-12	3809	G	0.12	3.5e-05	3258									7325	UBE2E2
3	23341693	rs6776770	A	T	T	-0.0923579	1.47493e-21	1013	T	-0.11	7.5e-07	1309									7325	UBE2E2
3	23341720	rs200602007	C	T	T	0.0933988	2.93577e-12	3815													7325	UBE2E2
3	23342075	rs199720519	A	T	T	0.0934507	2.88421e-12	3804													7325	UBE2E2
3	23342362	rs4553929	T	C	C	-0.0908669	5.66922e-21	1098	C	-0.11	6e-07	1247									7325	UBE2E2
3	23342759	rs7614926	C	T	T	-0.0908519	5.8065e-21	1099	T	-0.11	7.3e-07	1299					T	2.6e-05	0.81	8923055	7325	UBE2E2
3	23343192	rs2055155	A	G	G	-0.0601529	2.18512e-09	8133	G	-0.085	0.00022	6450					G	-4.1e-05	0.73	8055451	7325	UBE2E2
3	23343376	rs142347845	C	T	T	0.0935837	2.78022e-12	3788	T	0.12	3.4e-05	3214					T	0.00024	0.42	4684025	7325	UBE2E2
3	23343762	rs7629327	A	G	G	-0.060141	2.19838e-09	8137	G	-0.088	0.00014	5516					G	-4e-05	0.74	8163695	7325	UBE2E2
3	23344213	rs17012966	T	C	C	-0.11864	5.2188e-11	5071	C	-0.13	0.00078	11998					C	-0.00089	0.3	3384903	7325	UBE2E2
3	23344383	rs17012969	C	T	T	0.0934632	3.55998e-12	3957	T	0.12	3e-05	3033					T	0.00024	0.41	4576522	7325	UBE2E2
3	23344838	rs7632520	A	G	G	-0.0908388	5.98999e-21	1101	G	-0.11	6.4e-07	1260					G	2.5e-05	0.81	8923055	7325	UBE2E2
3	23345361	rs17343818	A	G	G	-0.0908172	6.14016e-21	1102	G	-0.11	5.8e-07	1241					G	2.5e-05	0.81	8923055	7325	UBE2E2
3	23345684	rs12636682	A	G	G	-0.0908087	6.22785e-21	1103	G	-0.11	6.2e-07	1252					G	2.5e-05	0.81	8923055	7325	UBE2E2
3	23345862	rs57131555	C	T	T	-0.106086	1.90409e-17	1858	T	-0.13	2.7e-06	1676					T	9.9e-05	0.53	5879214	7325	UBE2E2
3	23346215	rs1027380	A	G	G	-0.0599364	3.89242e-09	8586	G	-0.083	0.00033	7638					G	-4.1e-05	0.73	8055451	7325	UBE2E2
3	23346407	rs7648425	G	C	C	-0.0593038	5.69206e-09	8929	C	-0.084	0.00032	7546					C	-4.1e-05	0.73	8055451	7325	UBE2E2
3	23346532	rs79704595	C	T	T	0.093609	2.77455e-12	3785	T	0.12	3.1e-05	3084					T	0.00024	0.42	4684025	7325	UBE2E2
3	23346795	rs7627380	C	T	T	-0.109354	2.92938e-18	1731	T	-0.13	3e-06	1717					T	0.0001	0.51	5662796	7325	UBE2E2
3	23347682	rs114950613	C	T	T	0.0935995	2.79709e-12	3791	T	0.12	3.7e-05	3334					T	0.00024	0.42	4684025	7325	UBE2E2
3	23348776	rs34646795	T	A	A	0.093461	2.91844e-12	3810	A	0.12	3.8e-05	3368					A	5.2e-06	0.97	10630074	7325	UBE2E2
3	23349775	rs17012988	A	G	G	0.0935857	2.82813e-12	3793	G	0.12	4.4e-05	3500					G	0.00024	0.42	4684025	7325	UBE2E2
3	23352223	rs6790185	G	A	A	-0.0600982	2.25028e-09	8148	A	-0.085	0.00023	6578					A	-5.2e-06	0.96	10524755	7325	UBE2E2
3	23352808	rs10451986	T	A	A	-0.0907867	6.55499e-21	1108	A	-0.11	1.6e-06	1511					A	2.2e-05	0.84	9244555	7325	UBE2E2
3	23353684	rs9840015	G	A	A	-0.0600632	2.30756e-09	8160	A	-0.085	0.00024	6684					A	-6.7e-06	0.95	10418059	7325	UBE2E2
3	23354123	rs117106647	C	G	G	0.0935856	2.84481e-12	3795	G	0.12	3.7e-05	3334					G	0.00024	0.42	4684025	7325	UBE2E2
3	23354638	rs77046089	G	T	T	0.0935688	2.87782e-12	3801	T	0.12	3.7e-05	3334					T	0.00024	0.42	4684025	7325	UBE2E2
3	23357695	rs7651175	G	A	A	-0.0920293	2.2758e-21	1033	A	-0.11	1.1e-06	1417					A	2.4e-05	0.82	9029683	7325	UBE2E2
3	23357726	rs4858498	G	A	A	-0.0598678	2.59157e-09	8238	A	-0.086	0.00019	6093					A	-3.3e-06	0.98	10735061	7325	UBE2E2
3	23358146	rs2884731	T	C	C	0.0765551	7.84524e-17	1956	C	0.088	4e-05	3407					C	-2.3e-05	0.81	8923055	7325	UBE2E2
3	23359646	rs7649682	T	A	A	-0.0907978	6.8766e-21	1109	A	-0.11	1e-06	1384					A	2.1e-05	0.84	9244555	7325	UBE2E2
3	23360024	rs7638405	C	T	T	-0.0920115	2.30178e-21	1034	T	-0.11	1.1e-06	1417					T	2.4e-05	0.82	9029683	7325	UBE2E2
3	23360085	rs115872768	A	G	G	0.0933359	3.25961e-12	3907	G	0.12	4.4e-05	3500					G	0.00024	0.42	4684025	7325	UBE2E2
3	23360627	rs17012998	T	G	G	0.0933311	3.2661e-12	3909	G	0.12	6.9e-05	4234					G	0.00024	0.42	4684025	7325	UBE2E2
3	23361054	rs7646505	G	A	A	-0.0920677	2.24126e-21	1032	A	-0.11	1.1e-06	1417					A	2.3e-05	0.82	9029683	7325	UBE2E2
3	23361070	rs6550754	T	C	C	-0.0602617	3.45919e-09	8479	C	-0.083	0.00033	7638					C	-4.1e-05	0.73	8055451	7325	UBE2E2
3	23361120	rs7636532	A	T	T	-0.0602599	3.46269e-09	8480	T	-0.083	0.00033	7638					T	-4.1e-05	0.73	8055451	7325	UBE2E2
3	23361463	rs17013003	T	C	C	0.0934764	3.02342e-12	3855	C	0.12	3.7e-05	3334					C	0.00024	0.42	4684025	7325	UBE2E2
3	23362889	rs17403650	A	C	C	-0.0920747	2.11368e-21	1029	C	-0.11	9.6e-07	1365					C	2.6e-05	0.81	8923055	7325	UBE2E2
3	23363050	rs12185989	C	T	T	-0.0915967	1.84052e-20	1181	T	-0.1	7.9e-06	2090					T	2.3e-05	0.82	9029683	7325	UBE2E2
3	23364295	rs57869672	T	C	C	-0.0906007	7.91893e-21	1114	C	-0.11	9.5e-07	1362					C	2.3e-05	0.83	9137641	7325	UBE2E2
3	23364390	rs57624654	G	A	A	-0.0904924	8.74666e-21	1120	A	-0.11	8.1e-07	1324					A	2.3e-05	0.82	9029683	7325	UBE2E2
3	23364883	rs9844558	G	A	A	-0.0599544	2.43293e-09	8194	A	-0.087	0.00015	5623					A	-4.3e-06	0.97	10630074	7325	UBE2E2
3	23364918	rs11921580	C	T	T	-0.0919781	2.31811e-21	1036	T	-0.11	7e-07	1288					T	2.3e-05	0.83	9137641	7325	UBE2E2
3	23367021	rs7610971	A	T	T	-0.0919495	2.37768e-21	1037	T	-0.11	8.2e-07	1327					T	2.2e-05	0.84	9244555	7325	UBE2E2
3	23367364	rs7613733	T	C	C	-0.0919007	2.48354e-21	1038	C	-0.11	7.6e-07	1311					C	2.2e-05	0.84	9244555	7325	UBE2E2
3	23368377	rs147956539	A	T	T	-0.0904874	8.72515e-21	1119	T	-0.11	8.2e-07	1327					T	2.1e-05	0.84	9244555	7325	UBE2E2
3	23369029	rs6806387	C	G	G	-0.0596086	4.62607e-09	8757	G	-0.083	0.00037	8160					G	-6.7e-06	0.95	10418059	7325	UBE2E2
3	23369551	rs140638313	C	CATG	CATG	-0.0904512	8.92847e-21	1122	CATG	-0.11	8.2e-07	1327									7325	UBE2E2
3	23370914	rs9848331	G	A	A	-0.0598108	4.15641e-09	8656	A	-0.084	0.0003	7300					A	-4.4e-05	0.71	7838360	7325	UBE2E2
3	23372432	rs6765562	T	C	C	-0.0898285	1.21467e-20	1149	C	-0.11	6.2e-07	1252					C	1.8e-05	0.87	9566711	7325	UBE2E2
3	23373608	rs200747767	G	GTATAT	GTATAT	0.0963957	2.12686e-13	3261	GTATAT	0.12	2.8e-05	2959									7325	UBE2E2
3	23373646	rs6769167	T	C	C	-0.117564	3.63847e-20	1298	C	-0.13	3.4e-06	1769					C	3.7e-05	0.81	8923055	7325	UBE2E2
3	23373961	rs17013023	T	G	G	0.104361	2.44609e-15	2326	G	0.12	5e-05	3676					G	0.00024	0.42	4684025	7325	UBE2E2
3	23374559	rs952134	A	G	G	0.0793874	4.75029e-18	1752	G	0.093	1.8e-05	2596					G	-1e-05	0.92	10099395	7325	UBE2E2
3	23375083	rs17013026	A	G	G	0.096458	2.0089e-13	3253	G	0.12	4.4e-05	3500					G	0.00023	0.43	4792798	7325	UBE2E2
3	23376912	rs79863482	G	A	A	0.0968199	1.68702e-13	3178	A	0.12	3.4e-05	3214					A	2e-05	0.89	9781938	7325	UBE2E2
3	23377366	rs4858505	C	T	T	0.0820045	3.81485e-19	1533	T	0.094	1.3e-05	2386					T	-4e-06	0.97	10630074	7325	UBE2E2
3	23378027	rs17013029	A	G	G	0.0943158	5.73155e-13	3450	G	0.12	3.1e-05	3084					G	0.00024	0.42	4684025	7325	UBE2E2
3	23379824	rs115253675	A	C	C	0.0966244	1.86171e-13	3229	C	0.12	3.5e-05	3258					C	0.00024	0.42	4684025	7325	UBE2E2
3	23379935	rs9820922	G	A	A	0.0790492	6.06499e-18	1770	A	0.091	2.5e-05	2838					A	-4.7e-06	0.96	10524755	7325	UBE2E2
3	23380168	rs76552979	A	G	G	0.0966073	1.8723e-13	3230	G	0.12	3.8e-05	3368					G	0.00024	0.42	4684025	7325	UBE2E2
3	23380716	rs116219533	A	G	G	0.0965908	1.87974e-13	3231	G	0.12	3.8e-05	3368					G	0.00024	0.42	4684025	7325	UBE2E2
3	23382687	rs76001520	G	T	T	0.0966395	1.83655e-13	3217	T	0.12	3.3e-05	3180					T	0.00024	0.42	4684025	7325	UBE2E2
3	23383068	rs17013035	C	G	G	0.0966074	1.85396e-13	3223	G	0.12	3e-05	3033					G	0.00024	0.42	4684025	7325	UBE2E2
3	23383559	rs78795801	T	C	C	0.0968961	1.76759e-13	3189	C	0.13	1.2e-05	2340					C	0.00024	0.42	4684025	7325	UBE2E2
3	23384779	rs4858069	C	A	A	0.0791038	5.42168e-18	1759	A	0.09	2.8e-05	2959					A	-3e-06	0.98	10735061	7325	UBE2E2
3	23384931	rs11916447	G	A	A	-0.0937231	5.90143e-22	955	A	-0.11	9.9e-07	1370					A	-9.1e-07	0.99	10841150	7325	UBE2E2
3	23385208	rs75966419	G	C	C	0.0965964	1.83606e-13	3216	C	0.12	3e-05	3033					C	0.00024	0.42	4684025	7325	UBE2E2
3	23385942	rs17013049	G	T	T	0.0965877	1.83576e-13	3215	T	0.12	3e-05	3033					T	0.00024	0.42	4684025	7325	UBE2E2
3	23386162	rs201108043	TAGTG	T	T	0.096583	1.83824e-13	3219	T	0.12	3e-05	3033									7325	UBE2E2
3	23386192		A	AAT	AAT	0.0965235	1.88327e-13	3232	AAT	0.12	3e-05	3033									7325	UBE2E2
3	23386296	rs78238263	G	A	A	0.0965739	1.84464e-13	3220	A	0.12	3.6e-05	3306					A	0.00024	0.42	4684025	7325	UBE2E2
3	23386945	rs79361841	T	A	A	0.0965829	1.82558e-13	3211	A	0.12	3e-05	3033					A	0.00024	0.42	4684025	7325	UBE2E2
3	23387619	rs11711072	G	C	C	0.0818296	3.89124e-19	1535	C	0.096	8.9e-06	2142					C	-3.9e-06	0.97	10630074	7325	UBE2E2
3	23388882	rs140198067	A	T	T	-0.0960396	6.19028e-23	863	T	-0.12	1.6e-07	968					T	-3.6e-06	0.97	10630074	7325	UBE2E2
3	23388891	rs148991673	G	A	A	0.0965275	1.82674e-13	3212	A	0.12	3.2e-05	3114					A	0.00024	0.42	4684025	7325	UBE2E2
3	23389054	rs148168464	G	T	T	0.0966453	1.70601e-13	3183	T	0.12	3.2e-05	3114					T	0.00024	0.42	4684025	7325	UBE2E2
3	23389160	rs145262472	T	A	A	0.0965283	1.81922e-13	3207	A	0.12	3.2e-05	3114					A	0.00024	0.42	4684025	7325	UBE2E2
3	23389570	rs7635784	C	T	T	-0.0960409	6.12305e-23	862	T	-0.12	1.6e-07	968					T	-3.6e-06	0.97	10630074	7325	UBE2E2
[truncated: 219,502+ more rows]
