# Supplementary material for: The Taiwan Precision Medicine Initiative provides a cohort for large-scale studies
Source: Nature. 2025 Oct 15;648(8092):117–27. doi: 10.1038/s41586-025-09680-x (PMC12675286; doi:10.1038/s41586-025-09680-x)
Supplement: Supplementary file 4 — See Supplementary Information for descriptions. [file 41586_2025_9680_MOESM4_ESM.zip › Supplemental Data 18.xlsx]

## Sheet: Supplemental Data 18
Supplemental Data 18. Citation for the significant SNPs identified by the TPMI and replicated in other biobank studies. In addition to SNP information (SNP RSID, AffyID, and p-value (p)), this table includes the GWAS Catalog ID, trait name, sample size, PubMed ID, Published journal, and article title. SNPs reported in the literature as T2D-associated are marked in red.
T2D - Significant loci identified in other studies (from GWAS Catalog)
RSID	AffyID	P	GWAS_catalog_ID	Trait	Sample_size	PUBMED_ID	Publication	Title
rs60808706	Affx-4849977	2.3642e-119	GCST008972	Urate levels	288,649 European ancestry individuals, 125,725 East Asian ancestry individuals, 33,671 African American individuals, 9,037 South Asian ancestry individuals, 608 Hispanic individuals	31578528	Nat Genet	Target genes, variants, tissues and transcriptional pathways influencing human serum urate levels.
rs60808706	Affx-4849977	2.3642e-119	GCST90278632	Hemoglobin A1c levels	92,615 Taiwanese ancestry individuals	38116116	Cell Genom	Analysis across Taiwan Biobank, Biobank Japan, and UK Biobank identifies hundreds of novel loci for 36 quantitative traits.
rs60808706	Affx-4849977	2.3642e-119	GCST90137502	Type 2 diabetes	5,383 Korean ancestry cases, 53,318 Korean ancestry controls	35956399	Nutrients	Association of Polygenic Variants with Type 2 Diabetes Risk and Their Interaction with Lifestyles in Asians.
rs60808706	Affx-4849977	2.3642e-119	GCST006002	Blood sugar levels	93,146 Japanese ancestry individuals	29403010	Nat Genet	Genetic analysis of quantitative traits in the Japanese population links cell types to complex human diseases.
rs60808706	Affx-4849977	2.3642e-119	GCST004904	Body mass index	up to 72,390 Japanese ancestry women, up to 85,894 Japanese ancestry men	28892062	Nat Genet	Genome-wide association study identifies 112 new loci for body mass index in the Japanese population.
rs60808706	Affx-4849977	2.3642e-119	GCST90278633	Hip circumference	92,615 Taiwanese ancestry individuals	38116116	Cell Genom	Analysis across Taiwan Biobank, Biobank Japan, and UK Biobank identifies hundreds of novel loci for 36 quantitative traits.
rs60808706	Affx-4849977	2.3642e-119	GCST90244003	Fasting plasma glucose	288,127 East Asian ancestry individuals	36333282	Nat Commun	The contribution of common and rare genetic variants to variation in metabolic traits in 288,137 East Asians.
rs2237892	Affx-4847869	8.79453e-99	GCST002128	Type 2 diabetes	5,976 Japanese ancestry cases, 20,829 Japanese ancestry controls	23945395	Hum Mol Genet	Genome-wide association study identifies three novel loci for type 2 diabetes.
rs2237892	Affx-4847869	8.79453e-99	GCST001070	Type 2 diabetes	1,804 Hispanic cases, 780 Hispanic controls	21573907	Diabetologia	Genome-wide association study of type 2 diabetes in a sample from Mexico City and a meta-analysis of a Mexican-American sample from Starr County, Texas.
rs2237892	Affx-4847869	8.79453e-99	GCST006867	Type 2 diabetes	61,714 European ancestry cases, 1,178 Pakistani ancestry cases, 593,952 European ancestry controls, 2,472 Pakistani ancestry controls	30054458	Nat Commun	Genome-wide association analyses identify 143 risk variants and putative regulatory mechanisms for type 2 diabetes.
rs2237892	Affx-4847869	8.79453e-99	GCST90275190	Placental weight (maternal genotype, adjusted for sex and gestational age)	61,228 European ancestry individuals	37798380	Nat Genet	Genome-wide association study of placental weight identifies distinct and shared genetic influences between placental and fetal growth.
rs2237892	Affx-4847869	8.79453e-99	GCST90275197	Placental weight (fetal genotype, adjusted for sex)	65,651 European ancestry individuals	37798380	Nat Genet	Genome-wide association study of placental weight identifies distinct and shared genetic influences between placental and fetal growth.
rs2237892	Affx-4847869	8.79453e-99	GCST010436	Type 2 diabetes	14,026 Korean ancestry individuals	32794382	Diabetes Metab J	Exome Chip Analysis of 14,026 Koreans Reve-als Known and Newly Discovered Genetic Loci Associated with Type 2 Diabetes Mellitus.
rs2237892	Affx-4847869	8.79453e-99	GCST004894	Type 2 diabetes	6,353 South Asian ancestry cases, 7,179 South Asian ancestry controls, 3,871 European ancestry cases, 16,427 European ancestry controls, 34,840 cases, 114,981 controls	28869590	Nat Genet	Identification of new susceptibility loci for type 2 diabetes and shared etiological pathways with coronary heart disease.
rs2237892	Affx-4847869	8.79453e-99	GCST001666	Type 2 diabetes	1,839 Han Chinese ancestry cases, 1,873 Han Chinese ancestry controls	22961080	Diabetes	A genome-wide association study identifies GRK5 and RASGRP1 as type 2 diabetes loci in Chinese Hans.
rs2237892	Affx-4847869	8.79453e-99	GCST90275189	Placental weight (fetal genotype, adjusted for sex and gestational age)	65,405 European ancestry individuals	37798380	Nat Genet	Genome-wide association study of placental weight identifies distinct and shared genetic influences between placental and fetal growth.
rs2237892	Affx-4847869	8.79453e-99	GCST012043	Childhood onset type 2 diabetes	664 European ancestry youth cases, 1,068 African American youth cases, 1,274 Hispanic youth cases, 1,434 European ancestry adult controls, 1,068 African American adult controls, 3,559 Hispanic adult controls	33479058	Diabetes	The First Genome-Wide Association Study for Type 2 Diabetes in Youth: The Progress in Diabetes Genetics in Youth (ProDiGY) Consortium.
rs2237892	Affx-4847869	8.79453e-99	GCST002461	Body mass index	82,438 East Asian ancestry individuals, 4,301 South East Asian ancestry individuals	24861553	Hum Mol Genet	Meta-analysis of genome-wide association studies in East Asian-ancestry populations identifies four new loci for body mass index.
rs2237892	Affx-4847869	8.79453e-99	GCST000383	Type 2 diabetes	519 Japanese ancestry cases, 503 Japanese ancestry controls	19401414	Diabetes	Confirmation of multiple risk Loci and genetic impacts by a genome-wide association study of type 2 diabetes in the Japanese population.
rs2237892	Affx-4847869	8.79453e-99	GCST000219	Type 2 diabetes	187 Japanese ancestry cases, 1,504 Japanese ancestry controls	18711367	Nat Genet	Variants in KCNQ1 are associated with susceptibility to type 2 diabetes mellitus.
rs2237895	Affx-4849969	2.37003e-97	GCST009379	Type 2 diabetes	74,124 European ancestry cases, 824,006 European ancestry controls	30297969	Nat Genet	Fine-mapping type 2 diabetes loci to single-variant resolution using high-density imputation and islet-specific epigenome maps.
rs2237895	Affx-4849969	2.37003e-97	GCST90309362	Diabetes (confirmatory factor analysis Factor 28)	360,514 European ancestry individuals	38965376	Nat Hum Behav	Principled distillation of UK Biobank phenotype data reveals underlying structure in human variation.
rs2237895	Affx-4849969	2.37003e-97	GCST010436	Type 2 diabetes	14,026 Korean ancestry individuals	32794382	Diabetes Metab J	Exome Chip Analysis of 14,026 Koreans Reve-als Known and Newly Discovered Genetic Loci Associated with Type 2 Diabetes Mellitus.
rs2237895	Affx-4849969	2.37003e-97	GCST000601	Type 2 diabetes	995 Han Chinese ancestry cases, 894 Han Chinese ancestry controls	20174558	PLoS Genet	A genome-wide association study identifies susceptibility variants for type 2 diabetes in Han Chinese.
rs2237895	Affx-4849969	2.37003e-97	GCST010555	Type 2 diabetes	148,726 European ancestry cases, 965,732 European ancestry controls	32541925	Nat Genet	Discovery of 318 new risk loci for type 2 diabetes and related vascular outcomes among 1.4 million participants in a multi-ancestry meta-analysis.
rs2237895	Affx-4849969	2.37003e-97	GCST90271574	Insulin resistance	58,701 East Asian ancestry individuals	37116407	Nutrition	Association of polygenic risk scores for insulin resistance risk and their interaction with a plant-based diet, especially fruits, vitamin C, and flavonoid intake, in Asian adults.
rs2237895	Affx-4849969	2.37003e-97	GCST90018958	Hemoglobin A1c levels	344,182 European ancestry individuals, 71,221 East Asian ancestry individuals	34594039	Nat Genet	A cross-population atlas of genetic associations for 220 human phenotypes.
rs2237895	Affx-4849969	2.37003e-97	GCST90255621	Body mass index	1,122,049 European ancestry individuals	36581621	Nat Commun	Genomics and phenomics of body mass index reveals a complex disease network.
rs2237895	Affx-4849969	2.37003e-97	GCST007077	Type 2 diabetes	approximately 459,000 European ancestry individuals	30595370	Am J Hum Genet	Leveraging Polygenic Functional Enrichment to Improve GWAS Power.
rs2233580	Affx-29677441	8.5724e-89	GCST90492734	Type 2 diabetes	50,251 African American cases, 103,909 African American controls, 88,109 East Asian ancestry cases, 339,395 East Asian ancestry controls, 242,283 European ancestry cases, 1,569,734 European ancestry controls, 29,375 Hispanic cases, 59,368 Hispanic controls, 1,602 South African ancestry cases, 976 South African ancestry controls, 16,832 South Asian ancestry cases, 33,767 South Asian ancestry contr…	38374256	Nature	Genetic drivers of heterogeneity in type 2 diabetes pathophysiology.
rs2233580	Affx-29677441	8.5724e-89	GCST90244004	Hemoglobin A1c levels	288,127 East Asian ancestry individuals	36333282	Nat Commun	The contribution of common and rare genetic variants to variation in metabolic traits in 288,137 East Asians.
rs2233580	Affx-29677441	8.5724e-89	GCST90018755	Triglycerides	111,667 East Asian ancestry individuals	34594039	Nat Genet	A cross-population atlas of genetic associations for 220 human phenotypes.
rs2233580	Affx-29677441	8.5724e-89	GCST90018761	Medication use (drugs used in diabetes)	30,515 East Asian ancestry cases, 148,211 East Asian ancestry controls	34594039	Nat Genet	A cross-population atlas of genetic associations for 220 human phenotypes.
rs2233580	Affx-29677441	8.5724e-89	GCST90013693	Type 2 diabetes	40,250 Japanese ancestry cases, 170,615 Japanese ancestry controls	32514122	Nat Genet	Large-scale genome-wide association study in a Japanese population identifies novel susceptibility loci across different diseases.
rs2233580	Affx-29677441	8.5724e-89	GCST007515	Type 2 diabetes	48,286 European ancestry cases, 250,671 European ancestry controls, 33,126 African American, East Asian, Hispanic/Latino or South Asian cases, 120,161 African American, East Asian, Hispanic/Latino or South Asian controls	29632382	Nat Genet	Refining the accuracy of validated target identification through coding variant fine-mapping in type 2 diabetes.
rs2233580	Affx-29677441	8.5724e-89	GCST90018926	Type 2 diabetes	38,841 European ancestry cases, 451,248 European ancestry controls, 45,383 East Asian ancestry cases, 132,032 East Asian ancestry controls	34594039	Nat Genet	A cross-population atlas of genetic associations for 220 human phenotypes.
rs2233580	Affx-29677441	8.5724e-89	GCST007847	Type 2 diabetes	36,614 Japanese ancestry cases, 155,150 Japanese ancestry controls	30718926	Nat Genet	Identification of 28 new susceptibility loci for type 2 diabetes in the Japanese population.
rs2233580	Affx-29677441	8.5724e-89	GCST90018975	Triglycerides	343,992 European ancestry individuals, 111,667 East Asian ancestry individuals	34594039	Nat Genet	A cross-population atlas of genetic associations for 220 human phenotypes.
rs2233580	Affx-29677441	8.5724e-89	GCST90278628	Fasting glucose	92,615 Taiwanese ancestry individuals	38116116	Cell Genom	Analysis across Taiwan Biobank, Biobank Japan, and UK Biobank identifies hundreds of novel loci for 36 quantitative traits.
rs2233580	Affx-29677441	8.5724e-89	GCST007516	Type 2 diabetes (adjusted for BMI)	48,286 European ancestry cases, 250,671 European ancestry controls, 33,126 African American, East Asian, Hispanic/Latino or South Asian cases, 120,161 African American, East Asian, Hispanic/Latino or South Asian controls	29632382	Nat Genet	Refining the accuracy of validated target identification through coding variant fine-mapping in type 2 diabetes.
rs2233580	Affx-29677441	8.5724e-89	GCST90018706	Type 2 diabetes	45,383 East Asian ancestry cases, 132,032 East Asian ancestry controls	34594039	Nat Genet	A cross-population atlas of genetic associations for 220 human phenotypes.
rs2233580	Affx-29677441	8.5724e-89	GCST90018981	Medication use (drugs used in diabetes)	15,272 European ancestry cases, 290,641 European ancestry controls, 30,515 East Asian ancestry cases, 148,211 East Asian ancestry controls	34594039	Nat Genet	A cross-population atlas of genetic associations for 220 human phenotypes.
rs2233580	Affx-29677441	8.5724e-89	GCST90246054	ICD10 E14: Unspecified diabetes mellitus	4,382 Chinese ancestry cases, 72,812 Chinese ancestry controls	37601966	Cell Genom	Genotyping and population characteristics of the China Kadoorie Biobank.
rs2233580	Affx-29677441	8.5724e-89	GCST010118	Type 2 diabetes	77,418 East Asian cases, 356,122 East Asian controls	32499647	Nature	Identification of type 2 diabetes loci in 433,540 East Asian individuals.
rs2233580	Affx-29677441	8.5724e-89	GCST010436	Type 2 diabetes	14,026 Korean ancestry individuals	32794382	Diabetes Metab J	Exome Chip Analysis of 14,026 Koreans Reve-als Known and Newly Discovered Genetic Loci Associated with Type 2 Diabetes Mellitus.
rs2233580	Affx-29677441	8.5724e-89	GCST010553	Type 2 diabetes	46,511 Asian ancestry cases, 169,776 Asian ancestry controls	32541925	Nat Genet	Discovery of 318 new risk loci for type 2 diabetes and related vascular outcomes among 1.4 million participants in a multi-ancestry meta-analysis.
rs2233580	Affx-29677441	8.5724e-89	GCST90018738	Hemoglobin A1c levels	71,221 East Asian ancestry individuals	34594039	Nat Genet	A cross-population atlas of genetic associations for 220 human phenotypes.
rs2233580	Affx-29677441	8.5724e-89	GCST90278632	Hemoglobin A1c levels	92,615 Taiwanese ancestry individuals	38116116	Cell Genom	Analysis across Taiwan Biobank, Biobank Japan, and UK Biobank identifies hundreds of novel loci for 36 quantitative traits.
rs2233580	Affx-29677441	8.5724e-89	GCST90018958	Hemoglobin A1c levels	344,182 European ancestry individuals, 71,221 East Asian ancestry individuals	34594039	Nat Genet	A cross-population atlas of genetic associations for 220 human phenotypes.
rs10811661	Affx-33532326	3.5764e-87	GCST000028	Type 2 diabetes	1,464 European ancestry cases, 1,467 European ancestry controls	17463246	Science	Genome-wide association analysis identifies loci for type 2 diabetes and triglyceride levels.
rs10811661	Affx-33532326	3.5764e-87	GCST90002244	Glycated hemoglobin levels	146,806 European ancestry individuals	34059833	Nat Genet	The trans-ancestral genomic architecture of glycemic traits.
rs10811661	Affx-33532326	3.5764e-87	GCST90479588	Takes medication for Diabetes/sugar?	13,958 African American or Afro-Caribbean cases, 41,547 African American or Afro-Caribbean controls, 7,497 Hispanic or Latin American cases, 21,817 Hispanic or Latin American controls, 852 East Asian ancestry cases, 2,695 East Asian ancestry controls, 67,092 European ancestry cases, 248,576 European ancestry controls	39024449	Science	Diversity and scale: Genetic architecture of 2068 traits in the VA Million Veteran Program.
rs10811661	Affx-33532326	3.5764e-87	GCST90475094	Hemoglobin A1c (HbA1c, mean, inv-norm transformed)	338,848 European ancestry individuals	39024449	Science	Diversity and scale: Genetic architecture of 2068 traits in the VA Million Veteran Program.
rs10811661	Affx-33532326	3.5764e-87	GCST90444202	Type 2 diabetes	51,256 African, African American, East Asian, South Asian, European, Middle Eastern, admixed American, other or other admixed ancestry cases, 370,487 African, African American, East Asian, South Asian, European, Middle Eastern, admixed American, other or other admixed ancestry controls	39379762	Nat Genet	Rare variant analyses in 51,256 type 2 diabetes cases and 370,487 controls reveal the pathogenicity spectrum of monogenic diabetes genes.
rs10811661	Affx-33532326	3.5764e-87	GCST006801	Type 2 diabetes	4,040 British ancestry cases, 113,735 British ancestry controls	26961502	Diabetologia	Variants in the FTO and CDKAL1 loci have recessive effects on risk of obesity and type 2 diabetes, respectively.
rs10811661	Affx-33532326	3.5764e-87	GCST90271574	Insulin resistance	58,701 East Asian ancestry individuals	37116407	Nutrition	Association of polygenic risk scores for insulin resistance risk and their interaction with a plant-based diet, especially fruits, vitamin C, and flavonoid intake, in Asian adults.
rs10811661	Affx-33532326	3.5764e-87	GCST90479500	Hemoglobin A1c (HbA1c, maximum, inv-norm transformed)	98,772 African American or Afro-Caribbean individuals, 49,229 Hispanic or Latin American individuals, 5,477 East Asian ancestry individuals, 338,857 European ancestry individuals	39024449	Science	Diversity and scale: Genetic architecture of 2068 traits in the VA Million Veteran Program.
rs10811661	Affx-33532326	3.5764e-87	GCST004904	Body mass index	up to 72,390 Japanese ancestry women, up to 85,894 Japanese ancestry men	28892062	Nat Genet	Genome-wide association study identifies 112 new loci for body mass index in the Japanese population.
rs10811661	Affx-33532326	3.5764e-87	GCST003619	Type 2 diabetes	746 African American cases, 2,825 African American controls, 743 East Asian ancestry cases, 3,992 East Asian ancestry controls, 7,111 European ancestry cases, 49,688 European ancestry controls, 1,147 Latino cases, 5,352 Latino controls	27189021	Eur J Hum Genet	Multi-ethnic genome-wide association study identifies novel locus for type 2 diabetes susceptibility.
rs10811661	Affx-33532326	3.5764e-87	GCST90475332	Glucose (fasting status unknown, mean, inv-norm transformed)	419,946 European ancestry individuals	39024449	Science	Diversity and scale: Genetic architecture of 2068 traits in the VA Million Veteran Program.
rs10811661	Affx-33532326	3.5764e-87	GCST010557	Type 2 diabetes	148,726 European ancestry cases, 24,646 African American cases, 8,616 Hispanic cases, 46,511 Asian ancestry cases, 965,732 European ancestry controls, 31,446 African American controls, 11,829 Hispanic controls, 169,776 Asian ancestry controls	32541925	Nat Genet	Discovery of 318 new risk loci for type 2 diabetes and related vascular outcomes among 1.4 million participants in a multi-ancestry meta-analysis.
rs10811661	Affx-33532326	3.5764e-87	GCST000277	Type 2 diabetes	958 European ancestry obese cases, 955 European ancestry non-obese cases, 2,938 European ancestry controls	19056611	Diabetes	Adiposity-related heterogeneity in patterns of type 2 diabetes susceptibility observed in genome-wide association data.
rs10811661	Affx-33532326	3.5764e-87	GCST90479886	Insulin pump user (PheCode 250.3)	4,132 African American or Afro-Caribbean cases, 114,507 African American or Afro-Caribbean controls, 11,279 European ancestry cases, 430,909 European ancestry controls, 1,835 Hispanic or Latin American cases, 56,635 Hispanic or Latin American controls	39024449	Science	Diversity and scale: Genetic architecture of 2068 traits in the VA Million Veteran Program.
rs10811661	Affx-33532326	3.5764e-87	GCST90492734	Type 2 diabetes	50,251 African American cases, 103,909 African American controls, 88,109 East Asian ancestry cases, 339,395 East Asian ancestry controls, 242,283 European ancestry cases, 1,569,734 European ancestry controls, 29,375 Hispanic cases, 59,368 Hispanic controls, 1,602 South African ancestry cases, 976 South African ancestry controls, 16,832 South Asian ancestry cases, 33,767 South Asian ancestry contr…	38374256	Nature	Genetic drivers of heterogeneity in type 2 diabetes pathophysiology.
rs10811661	Affx-33532326	3.5764e-87	GCST90479627	Glucose (fasting status unknown, minimum, inv-norm transformed)	118,147 African American or Afro-Caribbean individuals, 57,134 Hispanic or Latin American individuals, 6,299 East Asian ancestry individuals, 419,287 European ancestry individuals	39024449	Science	Diversity and scale: Genetic architecture of 2068 traits in the VA Million Veteran Program.
rs10811661	Affx-33532326	3.5764e-87	GCST90132183	Type 2 diabetes	251,740 European ancestry individuals, 139,705 East Asian ancestry individuals, 40,737 South Asian ancestry individuals, 27,417 Hispanic individuals, 30,167 African American individuals, 2,426 Zulu ancestry individuals	35551307	Nat Genet	Multi-ancestry genetic study of type 2 diabetes highlights the power of diverse populations for discovery and translation.
rs10811661	Affx-33532326	3.5764e-87	GCST010555	Type 2 diabetes	148,726 European ancestry cases, 965,732 European ancestry controls	32541925	Nat Genet	Discovery of 318 new risk loci for type 2 diabetes and related vascular outcomes among 1.4 million participants in a multi-ancestry meta-analysis.
rs10811661	Affx-33532326	3.5764e-87	GCST007899	Fasting blood glucose	50,900 European ancestry non-diabetic individuals, 9,664 African American non-diabetic individuals	25631608	Nat Commun	Low-frequency and rare exome chip variants associate with fasting glucose and type 2 diabetes susceptibility.
rs10811661	Affx-33532326	3.5764e-87	GCST90475689	Diabetic retinopathy (PheCode 250.7)	29,668 European ancestry cases, 402,541 European ancestry controls	39024449	Science	Diversity and scale: Genetic architecture of 2068 traits in the VA Million Veteran Program.
rs10811661	Affx-33532326	3.5764e-87	GCST90093109	Type ii diabetes	16,677 South Asian ancestry cases, 33,856 South Asian ancestry controls	35393509	Commun Biol	Identification of genetic effects underlying type 2 diabetes in South Asian and European populations.
rs10811661	Affx-33532326	3.5764e-87	GCST90475268	Takes medication for Diabetes/sugar?	67,092 European ancestry cases, 248,576 European ancestry controls	39024449	Science	Diversity and scale: Genetic architecture of 2068 traits in the VA Million Veteran Program.
rs10811661	Affx-33532326	3.5764e-87	GCST000025	Type 2 diabetes	1,924 European ancestry cases, 2,938 European ancestry controls	17463249	Science	Replication of genome-wide association signals in UK samples reveals risk loci for type 2 diabetes.
rs10811661	Affx-33532326	3.5764e-87	GCST000024	Type 2 diabetes	1,161 European ancestry cases, 1,174 European ancestry controls	17463248	Science	A genome-wide association study of type 2 diabetes in Finns detects multiple susceptibility variants.
rs10811661	Affx-33532326	3.5764e-87	GCST002352	Type 2 diabetes	12,171 European ancestry cases, 56,862 European ancestry controls, 6,952 East Asian ancestry cases, 11,865 East Asian ancestry controls, 5,561 South Asian ancestry cases, 14,458 South Asian ancestry controls, 1,804 Mexican ancestry cases, 779 Mexican ancestry controls	24509480	Nat Genet	Genome-wide trans-ancestry meta-analysis provides insight into the genetic architecture of type 2 diabetes susceptibility.
rs10811661	Affx-33532326	3.5764e-87	GCST001527	Fasting blood glucose (BMI interaction)	Up to 58,074 European ancestry individuals	22581228	Nat Genet	A genome-wide approach accounting for body mass index identifies genetic variants influencing fasting glycemic traits and insulin resistance.
rs10811661	Affx-33532326	3.5764e-87	GCST90479502	Hemoglobin A1c (HbA1c, minimum, inv-norm transformed)	98,578 African American or Afro-Caribbean individuals, 49,152 Hispanic or Latin American individuals, 5,466 East Asian ancestry individuals, 338,640 European ancestry individuals	39024449	Science	Diversity and scale: Genetic architecture of 2068 traits in the VA Million Veteran Program.
rs10811661	Affx-33532326	3.5764e-87	GCST90018727	Body mass index	163,835 East Asian ancestry individuals	34594039	Nat Genet	A cross-population atlas of genetic associations for 220 human phenotypes.
rs10811661	Affx-33532326	3.5764e-87	GCST90132184	Type 2 diabetes	251,740 European ancestry individuals	35551307	Nat Genet	Multi-ancestry genetic study of type 2 diabetes highlights the power of diverse populations for discovery and translation.
rs10811661	Affx-33532326	3.5764e-87	GCST90479625	Glucose (fasting status unknown, maximum, inv-norm transformed)	117,850 African American or Afro-Caribbean individuals, 57,272 Hispanic or Latin American individuals, 6,318 East Asian ancestry individuals, 419,671 European ancestry individuals	39024449	Science	Diversity and scale: Genetic architecture of 2068 traits in the VA Million Veteran Program.
rs10811661	Affx-33532326	3.5764e-87	GCST90479891	Diabetic retinopathy (PheCode 250.7)	11,781 African American or Afro-Caribbean cases, 103,431 African American or Afro-Caribbean controls, 5,658 Hispanic or Latin American cases, 51,648 Hispanic or Latin American controls, 483 East Asian ancestry cases, 6,078 East Asian ancestry controls, 29,668 European ancestry cases, 402,541 European ancestry controls	39024449	Science	Diversity and scale: Genetic architecture of 2068 traits in the VA Million Veteran Program.
rs10811661	Affx-33532326	3.5764e-87	GCST90476373	Biological Sibling: Diabetes / "Sugar"	40,354 European ancestry cases, 275,314 European ancestry controls	39024449	Science	Diversity and scale: Genetic architecture of 2068 traits in the VA Million Veteran Program.
rs10811661	Affx-33532326	3.5764e-87	GCST004894	Type 2 diabetes	6,353 South Asian ancestry cases, 7,179 South Asian ancestry controls, 3,871 European ancestry cases, 16,427 European ancestry controls, 34,840 cases, 114,981 controls	28869590	Nat Genet	Identification of new susceptibility loci for type 2 diabetes and shared etiological pathways with coronary heart disease.
rs10811661	Affx-33532326	3.5764e-87	GCST90479589	Diabetes / "Sugar"	16,718 African American or Afro-Caribbean cases, 38,787 African American or Afro-Caribbean controls, 8,910 Hispanic or Latin American cases, 20,404 Hispanic or Latin American controls, 1,007 East Asian ancestry cases, 2,540 East Asian ancestry controls, 80,160 European ancestry cases, 235,508 European ancestry controls	39024449	Science	Diversity and scale: Genetic architecture of 2068 traits in the VA Million Veteran Program.
rs10811661	Affx-33532326	3.5764e-87	GCST90479626	Glucose (fasting status unknown, mean, inv-norm transformed)	118,233 African American or Afro-Caribbean individuals, 57,284 Hispanic or Latin American individuals, 6,317 East Asian ancestry individuals, 419,946 European ancestry individuals	39024449	Science	Diversity and scale: Genetic architecture of 2068 traits in the VA Million Veteran Program.
rs10811661	Affx-33532326	3.5764e-87	GCST012076	Fasting glucose	73,089 European ancestry women	33402679	Nat Commun	Sex-dimorphic genetic effects and novel loci for fasting glucose and insulin variability.
rs10811661	Affx-33532326	3.5764e-87	GCST90475670	Type 2 diabetes with renal manifestations (PheCode 250.22)	25,234 European ancestry cases, 413,872 European ancestry controls	39024449	Science	Diversity and scale: Genetic architecture of 2068 traits in the VA Million Veteran Program.
rs10811661	Affx-33532326	3.5764e-87	GCST90132186	Type 2 diabetes	40,737 South Asian ancestry individuals	35551307	Nat Genet	Multi-ancestry genetic study of type 2 diabetes highlights the power of diverse populations for discovery and translation.
rs10811661	Affx-33532326	3.5764e-87	GCST90479881	Type 2 diabetes with renal manifestations (PheCode 250.22)	9,879 African American or Afro-Caribbean cases, 107,756 African American or Afro-Caribbean controls, 3,709 Hispanic or Latin American cases, 54,509 Hispanic or Latin American controls, 431 East Asian ancestry cases, 6,276 East Asian ancestry controls, 25,234 European ancestry cases, 413,872 European ancestry controls	39024449	Science	Diversity and scale: Genetic architecture of 2068 traits in the VA Million Veteran Program.
rs10811661	Affx-33532326	3.5764e-87	GCST90475680	Insulin pump user (PheCode 250.3)	11,279 European ancestry cases, 430,909 European ancestry controls	39024449	Science	Diversity and scale: Genetic architecture of 2068 traits in the VA Million Veteran Program.
rs10811661	Affx-33532326	3.5764e-87	GCST90475658	Diabetes mellitus (PheCode 250)	154,958 European ancestry cases, 276,347 European ancestry controls	39024449	Science	Diversity and scale: Genetic architecture of 2068 traits in the VA Million Veteran Program.
rs10811661	Affx-33532326	3.5764e-87	GCST012078	Fasting glucose	151,188 European ancestry individuals	33402679	Nat Commun	Sex-dimorphic genetic effects and novel loci for fasting glucose and insulin variability.
rs10811661	Affx-33532326	3.5764e-87	GCST90479501	Hemoglobin A1c (HbA1c, mean, inv-norm transformed)	98,735 African American or Afro-Caribbean individuals, 49,225 Hispanic or Latin American individuals, 5,475 East Asian ancestry individuals, 338,848 European ancestry individuals	39024449	Science	Diversity and scale: Genetic architecture of 2068 traits in the VA Million Veteran Program.
rs10811661	Affx-33532326	3.5764e-87	GCST90475661	Type 1 diabetes (PheCode 250.1)	16,971 European ancestry cases, 418,767 European ancestry controls	39024449	Science	Diversity and scale: Genetic architecture of 2068 traits in the VA Million Veteran Program.
rs10811661	Affx-33532326	3.5764e-87	GCST90132185	Type 2 diabetes	139,705 East Asian ancestry individuals	35551307	Nat Genet	Multi-ancestry genetic study of type 2 diabetes highlights the power of diverse populations for discovery and translation.
rs10811661	Affx-33532326	3.5764e-87	GCST002586	Fasting plasma glucose	24,740 East Asian ancestry individuals	25187374	Diabetes	Genome-wide association meta-analysis identifies novel variants associated with fasting plasma glucose in East Asians.
rs10811661	Affx-33532326	3.5764e-87	GCST90104171	Hemoglobin A1c levels	9,653 Korean ancestry individuals	35121771	Sci Rep	Leveraging deep phenotyping from health check-up cohort with 10,000 Korean individuals for phenome-wide association study of 136 traits.
rs10811661	Affx-33532326	3.5764e-87	GCST90475097	Hemoglobin A1c (HbA1c, minimum, inv-norm transformed)	338,640 European ancestry individuals	39024449	Science	Diversity and scale: Genetic architecture of 2068 traits in the VA Million Veteran Program.
rs10811661	Affx-33532326	3.5764e-87	GCST90444487	Metabolic syndrome	1,384,348 European ancestry individuals	39349817	Nat Genet	Multivariate genomic analysis of 5?illion people elucidates the genetic architecture of shared components of the metabolic syndrome.
rs10811661	Affx-33532326	3.5764e-87	GCST006867	Type 2 diabetes	61,714 European ancestry cases, 1,178 Pakistani ancestry cases, 593,952 European ancestry controls, 2,472 Pakistani ancestry controls	30054458	Nat Commun	Genome-wide association analyses identify 143 risk variants and putative regulatory mechanisms for type 2 diabetes.
rs10811661	Affx-33532326	3.5764e-87	GCST90475194	chloride (mean, inv-norm transformed)	412,569 European ancestry individuals	39024449	Science	Diversity and scale: Genetic architecture of 2068 traits in the VA Million Veteran Program.
rs10811661	Affx-33532326	3.5764e-87	GCST005186	Fasting blood glucose	Up to 58,074 European ancestry individuals	22581228	Nat Genet	A genome-wide approach accounting for body mass index identifies genetic variants influencing fasting glycemic traits and insulin resistance.
rs10811661	Affx-33532326	3.5764e-87	GCST005047	Type 2 diabetes	6,377 European ancestry male cases, 5,794 European ancestry female cases, 22,243 European ancestry male controls, 34,619 European ancestry female controls	22885922	Nat Genet	Large-scale association analysis provides insights into the genetic architecture and pathophysiology of type 2 diabetes.
rs10811661	Affx-33532326	3.5764e-87	GCST90475335	Glucose (fasting status unknown, minimum, inv-norm transformed)	419,287 European ancestry individuals	39024449	Science	Diversity and scale: Genetic architecture of 2068 traits in the VA Million Veteran Program.
rs10811661	Affx-33532326	3.5764e-87	GCST90475091	Hemoglobin A1c (HbA1c, maximum, inv-norm transformed)	338,857 European ancestry individuals	39024449	Science	Diversity and scale: Genetic architecture of 2068 traits in the VA Million Veteran Program.
rs10811661	Affx-33532326	3.5764e-87	GCST002128	Type 2 diabetes	5,976 Japanese ancestry cases, 20,829 Japanese ancestry controls	23945395	Hum Mol Genet	Genome-wide association study identifies three novel loci for type 2 diabetes.
rs10811661	Affx-33532326	3.5764e-87	GCST90475329	Glucose (fasting status unknown, maximum, inv-norm transformed)	419,671 European ancestry individuals	39024449	Science	Diversity and scale: Genetic architecture of 2068 traits in the VA Million Veteran Program.
rs10811661	Affx-33532326	3.5764e-87	GCST90475667	Type 2 diabetes (PheCode 250.2)	154,194 European ancestry cases, 278,454 European ancestry controls	39024449	Science	Diversity and scale: Genetic architecture of 2068 traits in the VA Million Veteran Program.
rs10811661	Affx-33532326	3.5764e-87	GCST90475673	Type 2 diabetes with ophthalmic manifestations (PheCode 250.23)	28,561 European ancestry cases, 402,796 European ancestry controls	39024449	Science	Diversity and scale: Genetic architecture of 2068 traits in the VA Million Veteran Program.
rs10811661	Affx-33532326	3.5764e-87	GCST90093110	Type 2 diabetes (adjusted for BMI)	16,677 South Asian ancestry cases, 33,856 South Asian ancestry controls	35393509	Commun Biol	Identification of genetic effects underlying type 2 diabetes in South Asian and European populations.
rs10811661	Affx-33532326	3.5764e-87	GCST90137502	Type 2 diabetes	5,383 Korean ancestry cases, 53,318 Korean ancestry controls	35956399	Nutrients	Association of Polygenic Variants with Type 2 Diabetes Risk and Their Interaction with Lifestyles in Asians.
rs10811661	Affx-33532326	3.5764e-87	GCST90132187	Type 2 diabetes	27,417 Hispanic individuals	35551307	Nat Genet	Multi-ancestry genetic study of type 2 diabetes highlights the power of diverse populations for discovery and translation.
rs10965250	Affx-33532309	6.24207e-85	GCST005047	Type 2 diabetes	6,377 European ancestry male cases, 5,794 European ancestry female cases, 22,243 European ancestry male controls, 34,619 European ancestry female controls	22885922	Nat Genet	Large-scale association analysis provides insights into the genetic architecture and pathophysiology of type 2 diabetes.
rs10965250	Affx-33532309	6.24207e-85	GCST010436	Type 2 diabetes	14,026 Korean ancestry individuals	32794382	Diabetes Metab J	Exome Chip Analysis of 14,026 Koreans Reve-als Known and Newly Discovered Genetic Loci Associated with Type 2 Diabetes Mellitus.
rs10965250	Affx-33532309	6.24207e-85	GCST90018706	Type 2 diabetes	45,383 East Asian ancestry cases, 132,032 East Asian ancestry controls	34594039	Nat Genet	A cross-population atlas of genetic associations for 220 human phenotypes.
rs10965250	Affx-33532309	6.24207e-85	GCST000712	Type 2 diabetes	8,130 European ancestry cases, 38,987 European ancestry controls	20581827	Nat Genet	Twelve type 2 diabetes susceptibility loci identified through large-scale association analysis.
rs10965250	Affx-33532309	6.24207e-85	GCST90479879	Type 1 diabetes (PheCode 250.1)	6,451 African American or Afro-Caribbean cases, 109,410 African American or Afro-Caribbean controls, 16,971 European ancestry cases, 418,767 European ancestry controls, 2,295 Hispanic or Latin American cases, 55,134 Hispanic or Latin American controls	39024449	Science	Diversity and scale: Genetic architecture of 2068 traits in the VA Million Veteran Program.
rs10965250	Affx-33532309	6.24207e-85	GCST90018926	Type 2 diabetes	38,841 European ancestry cases, 451,248 European ancestry controls, 45,383 East Asian ancestry cases, 132,032 East Asian ancestry controls	34594039	Nat Genet	A cross-population atlas of genetic associations for 220 human phenotypes.
rs10965250	Affx-33532309	6.24207e-85	GCST90278632	Hemoglobin A1c levels	92,615 Taiwanese ancestry individuals	38116116	Cell Genom	Analysis across Taiwan Biobank, Biobank Japan, and UK Biobank identifies hundreds of novel loci for 36 quantitative traits.
rs10965250	Affx-33532309	6.24207e-85	GCST009597	Multiple sclerosis	14,802 European and unknown ancestry cases, 26,703 European and unknown ancestry controls	31604244	Science	Multiple sclerosis genomic map implicates peripheral immune cells and microglia in susceptibility.
rs10965250	Affx-33532309	6.24207e-85	GCST90301964	Glucose levels	4,435 East Asian ancestry individuals, 11,340 South Asian ancestry individuals, 120,241 European ancestry individuals	38448586	Nature	Genome-wide characterization of circulating metabolic biomarkers.
rs10965250	Affx-33532309	6.24207e-85	GCST90018949	Weight	360,116 European ancestry individuals, 165,419 East Asian ancestry individuals	34594039	Nat Genet	A cross-population atlas of genetic associations for 220 human phenotypes.
rs10965250	Affx-33532309	6.24207e-85	GCST90018761	Medication use (drugs used in diabetes)	30,515 East Asian ancestry cases, 148,211 East Asian ancestry controls	34594039	Nat Genet	A cross-population atlas of genetic associations for 220 human phenotypes.
rs2283228	Affx-4848971	8.08375e-82	GCST90161239	Type 2 diabetes	3,844 Taiwanese ancestry cases, 59,333 Taiwanese ancestry controls	36329257	Commun Biol	Phenome-wide analysis of Taiwan Biobank reveals novel glycemia-related loci and genetic risks for diabetes.
rs2283228	Affx-4848971	8.08375e-82	GCST004758	Type 2 diabetes	2,499 Hispanic/Latino ancestry cases, 5,247 Hispanic/Latino ancestry controls	28254843	Diabetes	Genetics of Type 2 Diabetes in U.S. Hispanic/Latino Individuals: Results From the Hispanic Community Health Study/Study of Latinos (HCHS/SOL).
rs2283228	Affx-4848971	8.08375e-82	GCST90161237	Glycated hemoglobin HbA1c levels	76,171 Taiwanese ancestry individuals	36329257	Commun Biol	Phenome-wide analysis of Taiwan Biobank reveals novel glycemia-related loci and genetic risks for diabetes.
rs2283228	Affx-4848971	8.08375e-82	GCST002560	Type 2 diabetes	8,284 African American cases, 15,543 African American controls	25102180	PLoS Genet	Meta-analysis of genome-wide association studies in African Americans provides insights into the genetic architecture of type 2 diabetes.
rs163177	Affx-4847720	9.16574e-80	GCST90161236	Fasting glucose	75,627 Taiwanese ancestry individuals	36329257	Commun Biol	Phenome-wide analysis of Taiwan Biobank reveals novel glycemia-related loci and genetic risks for diabetes.
rs163177	Affx-4847720	9.16574e-80	GCST004305	Type 2 diabetes	1,895 Korean ancestry cases, 6,040 Korean ancestry controls	28406950	PLoS One	Interaction of iron status with single nucleotide polymorphisms on incidence of type 2 diabetes.
rs163177	Affx-4847720	9.16574e-80	GCST90267278	Diabetes (standard GWA)	283,227 European ancestry individuals	37106081	Nat Hum Behav	Participation bias in the UK Biobank distorts genetic associations and downstream analyses.
rs163177	Affx-4847720	9.16574e-80	GCST90274723	Cardiometabolic multimorbidity	14,835 European ancestry cases, 352,312 European ancestry controls	38409652	Clin Genet	Genome-wide association study of cardiometabolic multimorbidity in the UK Biobank.
rs163177	Affx-4847720	9.16574e-80	GCST90161237	Glycated hemoglobin HbA1c levels	76,171 Taiwanese ancestry individuals	36329257	Commun Biol	Phenome-wide analysis of Taiwan Biobank reveals novel glycemia-related loci and genetic risks for diabetes.
rs163184	Affx-4848722	5.08268e-76	GCST006801	Type 2 diabetes	4,040 British ancestry cases, 113,735 British ancestry controls	26961502	Diabetologia	Variants in the FTO and CDKAL1 loci have recessive effects on risk of obesity and type 2 diabetes, respectively.
rs163184	Affx-4848722	5.08268e-76	GCST005047	Type 2 diabetes	6,377 European ancestry male cases, 5,794 European ancestry female cases, 22,243 European ancestry male controls, 34,619 European ancestry female controls	22885922	Nat Genet	Large-scale association analysis provides insights into the genetic architecture and pathophysiology of type 2 diabetes.
rs163184	Affx-4848722	5.08268e-76	GCST004758	Type 2 diabetes	2,499 Hispanic/Latino ancestry cases, 5,247 Hispanic/Latino ancestry controls	28254843	Diabetes	Genetics of Type 2 Diabetes in U.S. Hispanic/Latino Individuals: Results From the Hispanic Community Health Study/Study of Latinos (HCHS/SOL).
rs163184	Affx-4848722	5.08268e-76	GCST90444487	Metabolic syndrome	1,384,348 European ancestry individuals	39349817	Nat Genet	Multivariate genomic analysis of 5?illion people elucidates the genetic architecture of shared components of the metabolic syndrome.
rs163184	Affx-4848722	5.08268e-76	GCST002352	Type 2 diabetes	12,171 European ancestry cases, 56,862 European ancestry controls, 6,952 East Asian ancestry cases, 11,865 East Asian ancestry controls, 5,561 South Asian ancestry cases, 14,458 South Asian ancestry controls, 1,804 Mexican ancestry cases, 779 Mexican ancestry controls	24509480	Nat Genet	Genome-wide trans-ancestry meta-analysis provides insight into the genetic architecture of type 2 diabetes susceptibility.
rs163184	Affx-4848722	5.08268e-76	GCST004894	Type 2 diabetes	6,353 South Asian ancestry cases, 7,179 South Asian ancestry controls, 3,871 European ancestry cases, 16,427 European ancestry controls, 34,840 cases, 114,981 controls	28869590	Nat Genet	Identification of new susceptibility loci for type 2 diabetes and shared etiological pathways with coronary heart disease.
rs35261542	Affx-28276717	4.94945e-74	GCST008362	Birth weight	298,142 European ancestry individuals, 6,635 African American individuals, 1,449 Filipino individuals, 420 Turkish individuals, 365 Moroccan individuals, 395 Surinamese individuals, 1,052 Afro-Caribbean individuals, 612 Hispanic individuals, 1,180 Thai individuals, 840 Chinese ancestry individuals, 10,133 individuals	31043758	Nat Genet	Maternal and fetal genetic effects on birth weight and their relevance to cardio-metabolic risk factors.
rs35261542	Affx-28276717	4.94945e-74	GCST90018958	Hemoglobin A1c levels	344,182 European ancestry individuals, 71,221 East Asian ancestry individuals	34594039	Nat Genet	A cross-population atlas of genetic associations for 220 human phenotypes.
rs35261542	Affx-28276717	4.94945e-74	GCST90161237	Glycated hemoglobin HbA1c levels	76,171 Taiwanese ancestry individuals	36329257	Commun Biol	Phenome-wide analysis of Taiwan Biobank reveals novel glycemia-related loci and genetic risks for diabetes.
rs35261542	Affx-28276717	4.94945e-74	GCST90161239	Type 2 diabetes	3,844 Taiwanese ancestry cases, 59,333 Taiwanese ancestry controls	36329257	Commun Biol	Phenome-wide analysis of Taiwan Biobank reveals novel glycemia-related loci and genetic risks for diabetes.
rs35261542	Affx-28276717	4.94945e-74	GCST005146	Birth weight	133,903 European ancestry individuals, 6,635 African American individuals, 420 Turkish ancestry individuals, 365 Moroccan ancestry individuals, 395 Surinamese ancestry individuals, 840 Chinese ancestry individuals.	27680694	Nature	Genome-wide associations for birth weight and correlations with adult disease.
rs35261542	Affx-28276717	4.94945e-74	GCST90092818	Glutamine levels	114,751 European ancestry individuals	35213538	PLoS Biol	Characterising metabolomic signatures of lipid-modifying therapies through drug target mendelian randomisation.
rs35261542	Affx-28276717	4.94945e-74	GCST005413	Type 2 diabetes	up to 12,931 European ancestry cases, up to 57,196 European ancestry controls	29358691	Nat Commun	Re-analysis of public genetic data reveals a rare X-chromosomal variant associated with type 2 diabetes.
rs35261542	Affx-28276717	4.94945e-74	GCST90245849	Type 2 diabetes	12,875 Bangladeshis, Pakistanis ancestry individuals	35587468	PLoS Med	Integrating polygenic risk scores in the prediction of type 2 diabetes risk and subtypes in British Pakistanis and Bangladeshis: A population-based cohort study.
rs35261542	Affx-28276717	4.94945e-74	GCST004904	Body mass index	up to 72,390 Japanese ancestry women, up to 85,894 Japanese ancestry men	28892062	Nat Genet	Genome-wide association study identifies 112 new loci for body mass index in the Japanese population.
rs35261542	Affx-28276717	4.94945e-74	GCST90449057	Diastolic blood pressure (MTAG)	at least 757,601 European ancestry individuals (MTAG boosted by 455,258 Alzheimer's disease samples)	39537608	Nat Commun	Multi-trait association analysis reveals shared genetic loci between Alzheimer's disease and cardiovascular traits.
rs35261542	Affx-28276717	4.94945e-74	GCST006001	Hemoglobin A1c levels	42,790 Japanese ancestry individuals	29403010	Nat Genet	Genetic analysis of quantitative traits in the Japanese population links cell types to complex human diseases.
rs9356744	Affx-28276862	7.48082e-74	GCST90301964	Glucose levels	4,435 East Asian ancestry individuals, 11,340 South Asian ancestry individuals, 120,241 European ancestry individuals	38448586	Nature	Genome-wide characterization of circulating metabolic biomarkers.
rs9356744	Affx-28276862	7.48082e-74	GCST002461	Body mass index	82,438 East Asian ancestry individuals, 4,301 South East Asian ancestry individuals	24861553	Hum Mol Genet	Meta-analysis of genome-wide association studies in East Asian-ancestry populations identifies four new loci for body mass index.
rs9356744	Affx-28276862	7.48082e-74	GCST90278632	Hemoglobin A1c levels	92,615 Taiwanese ancestry individuals	38116116	Cell Genom	Analysis across Taiwan Biobank, Biobank Japan, and UK Biobank identifies hundreds of novel loci for 36 quantitative traits.
rs9356744	Affx-28276862	7.48082e-74	GCST001415	Body mass index	22,762 East Asian ancestry individuals, 2,522 Malay ancestry individuals, 2,431 Chinese, Malay and Asian Indian ancestry individuals	22344219	Nat Genet	Meta-analysis identifies common variants associated with body mass index in east Asians.
rs9356744	Affx-28276862	7.48082e-74	GCST002586	Fasting plasma glucose	24,740 East Asian ancestry individuals	25187374	Diabetes	Genome-wide association meta-analysis identifies novel variants associated with fasting plasma glucose in East Asians.
rs9356744	Affx-28276862	7.48082e-74	GCST90018761	Medication use (drugs used in diabetes)	30,515 East Asian ancestry cases, 148,211 East Asian ancestry controls	34594039	Nat Genet	A cross-population atlas of genetic associations for 220 human phenotypes.
rs35612982	Affx-28276816	2.73472e-73	GCST003400	Type 2 diabetes	15,463 Japanese ancestry cases, 26,183 Japanese ancestry controls	26818947	Nat Commun	Genome-wide association studies in the Japanese population identify seven novel loci for type 2 diabetes.
rs35612982	Affx-28276816	2.73472e-73	GCST90137502	Type 2 diabetes	5,383 Korean ancestry cases, 53,318 Korean ancestry controls	35956399	Nutrients	Association of Polygenic Variants with Type 2 Diabetes Risk and Their Interaction with Lifestyles in Asians.
rs35612982	Affx-28276816	2.73472e-73	GCST90089107	Serum levels of protein MLN	5,368 Icelandic ancestry individuals	35078996	Nat Commun	A genome-wide association study of serum proteins reveals shared loci with common diseases.
rs35612982	Affx-28276816	2.73472e-73	GCST008972	Urate levels	288,649 European ancestry individuals, 125,725 East Asian ancestry individuals, 33,671 African American individuals, 9,037 South Asian ancestry individuals, 608 Hispanic individuals	31578528	Nat Genet	Target genes, variants, tissues and transcriptional pathways influencing human serum urate levels.
rs35612982	Affx-28276816	2.73472e-73	GCST90002243	Glycated hemoglobin levels	33,307 East Asian ancestry individuals	34059833	Nat Genet	The trans-ancestral genomic architecture of glycemic traits.
rs2206734	Affx-28276977	4.6696e-73	GCST002726	Glucose homeostasis traits	up to 4,176 Mexican American individuals	25524916	Diabetes	Genetic Variants Associated With Quantitative Glucose Homeostasis Traits Translate to Type 2 Diabetes in Mexican Americans: The GUARDIAN (Genetics Underlying Diabetes in Hispanics) Consortium.
rs2206734	Affx-28276977	4.6696e-73	GCST90000062	Systolic blood pressure	810,865 European ancestry individuals	33230300	Nat Genet	Discovery of rare variants associated with blood pressure regulation through meta-analysis of 1.3 million individuals.
rs2206734	Affx-28276977	4.6696e-73	GCST90292479	Hypertension	1,164,961 European ancestry individuals, 84,359 African American individuals, 33,689 South Asian ancestry individuals, 27,388 Hispanic individuals, 2,695 Native American ancestry individuals, 4,792 East Asian ancestry individuals	33230300	Nat Genet	Discovery of rare variants associated with blood pressure regulation through meta-analysis of 1.3 million individuals.
rs2206734	Affx-28276977	4.6696e-73	GCST001416	Body mass index (SNP x SNP interaction)	26,620 Japanese ancestry individuals	22344221	Nat Genet	Common variants at CDKAL1 and KLF9 are associated with body mass index in east Asian populations.
rs2206734	Affx-28276977	4.6696e-73	GCST90255621	Body mass index	1,122,049 European ancestry individuals	36581621	Nat Commun	Genomics and phenomics of body mass index reveals a complex disease network.
rs2206734	Affx-28276977	4.6696e-73	GCST000908	Ileal carcinoids	239 European ancestry cases, 107 European ancestry controls	21139019	Endocr Relat Cancer	A pilot genome-wide association study shows genomic variants enriched in the non-tumor cells of patients with well-differentiated neuroendocrine tumors of the ileum.
rs2206734	Affx-28276977	4.6696e-73	GCST90000061	Pulse pressure	810,865 European ancestry individuals	33230300	Nat Genet	Discovery of rare variants associated with blood pressure regulation through meta-analysis of 1.3 million individuals.
rs2206734	Affx-28276977	4.6696e-73	GCST010436	Type 2 diabetes	14,026 Korean ancestry individuals	32794382	Diabetes Metab J	Exome Chip Analysis of 14,026 Koreans Reve-als Known and Newly Discovered Genetic Loci Associated with Type 2 Diabetes Mellitus.
rs2206734	Affx-28276977	4.6696e-73	GCST90292477	Systolic blood pressure	1,164,961 European ancestry individuals	33230300	Nat Genet	Discovery of rare variants associated with blood pressure regulation through meta-analysis of 1.3 million individuals.
rs2206734	Affx-28276977	4.6696e-73	GCST90292476	Pulse pressure	1,164,961 European ancestry individuals	33230300	Nat Genet	Discovery of rare variants associated with blood pressure regulation through meta-analysis of 1.3 million individuals.
rs163182	Affx-4848372	3.91177e-68	GCST001173	Type 2 diabetes	793 Han Chinese ancestry cases, 806 Han Chinese ancestry controls	21799836	PLoS One	A genome-wide association study confirms previously reported loci for type 2 diabetes in Han Chinese.
rs10946398	Affx-28276457	3.29636e-57	GCST000025	Type 2 diabetes	1,924 European ancestry cases, 2,938 European ancestry controls	17463249	Science	Replication of genome-wide association signals in UK samples reveals risk loci for type 2 diabetes.
rs10946398	Affx-28276457	3.29636e-57	GCST90000060	Hypertension	810,865 European ancestry individuals	33230300	Nat Genet	Discovery of rare variants associated with blood pressure regulation through meta-analysis of 1.3 million individuals.
rs10946398	Affx-28276457	3.29636e-57	GCST90000062	Systolic blood pressure	810,865 European ancestry individuals	33230300	Nat Genet	Discovery of rare variants associated with blood pressure regulation through meta-analysis of 1.3 million individuals.
rs10946398	Affx-28276457	3.29636e-57	GCST90292476	Pulse pressure	1,164,961 European ancestry individuals	33230300	Nat Genet	Discovery of rare variants associated with blood pressure regulation through meta-analysis of 1.3 million individuals.
rs10946398	Affx-28276457	3.29636e-57	GCST90292474	Diastolic blood pressure	1,164,961 European ancestry individuals	33230300	Nat Genet	Discovery of rare variants associated with blood pressure regulation through meta-analysis of 1.3 million individuals.
rs10946398	Affx-28276457	3.29636e-57	GCST90292475	Hypertension	1,164,961 European ancestry individuals	33230300	Nat Genet	Discovery of rare variants associated with blood pressure regulation through meta-analysis of 1.3 million individuals.
rs10946398	Affx-28276457	3.29636e-57	GCST90292477	Systolic blood pressure	1,164,961 European ancestry individuals	33230300	Nat Genet	Discovery of rare variants associated with blood pressure regulation through meta-analysis of 1.3 million individuals.
rs10946398	Affx-28276457	3.29636e-57	GCST000277	Type 2 diabetes	958 European ancestry obese cases, 955 European ancestry non-obese cases, 2,938 European ancestry controls	19056611	Diabetes	Adiposity-related heterogeneity in patterns of type 2 diabetes susceptibility observed in genome-wide association data.
rs10946398	Affx-28276457	3.29636e-57	GCST90000059	Diastolic blood pressure	810,865 European ancestry individuals	33230300	Nat Genet	Discovery of rare variants associated with blood pressure regulation through meta-analysis of 1.3 million individuals.
rs4712524	Affx-28276404	9.22034e-57	GCST90000062	Systolic blood pressure	810,865 European ancestry individuals	33230300	Nat Genet	Discovery of rare variants associated with blood pressure regulation through meta-analysis of 1.3 million individuals.
rs4712524	Affx-28276404	9.22034e-57	GCST90292475	Hypertension	1,164,961 European ancestry individuals	33230300	Nat Genet	Discovery of rare variants associated with blood pressure regulation through meta-analysis of 1.3 million individuals.
rs4712524	Affx-28276404	9.22034e-57	GCST90000059	Diastolic blood pressure	810,865 European ancestry individuals	33230300	Nat Genet	Discovery of rare variants associated with blood pressure regulation through meta-analysis of 1.3 million individuals.
rs4712524	Affx-28276404	9.22034e-57	GCST90292474	Diastolic blood pressure	1,164,961 European ancestry individuals	33230300	Nat Genet	Discovery of rare variants associated with blood pressure regulation through meta-analysis of 1.3 million individuals.
rs4712524	Affx-28276404	9.22034e-57	GCST90292476	Pulse pressure	1,164,961 European ancestry individuals	33230300	Nat Genet	Discovery of rare variants associated with blood pressure regulation through meta-analysis of 1.3 million individuals.
rs4712524	Affx-28276404	9.22034e-57	GCST90292477	Systolic blood pressure	1,164,961 European ancestry individuals	33230300	Nat Genet	Discovery of rare variants associated with blood pressure regulation through meta-analysis of 1.3 million individuals.
rs4712524	Affx-28276404	9.22034e-57	GCST90000060	Hypertension	810,865 European ancestry individuals	33230300	Nat Genet	Discovery of rare variants associated with blood pressure regulation through meta-analysis of 1.3 million individuals.
rs4712524	Affx-28276404	9.22034e-57	GCST000221	Type 2 diabetes	194 Japanese ancestry cases, 1,558 Japanese ancestry controls	18711366	Nat Genet	SNPs in KCNQ1 are associated with susceptibility to type 2 diabetes in East Asian and European populations.
rs9295474	Affx-28276340	8.90283e-56	GCST90000059	Diastolic blood pressure	810,865 European ancestry individuals	33230300	Nat Genet	Discovery of rare variants associated with blood pressure regulation through meta-analysis of 1.3 million individuals.
rs9295474	Affx-28276340	8.90283e-56	GCST90292475	Hypertension	1,164,961 European ancestry individuals	33230300	Nat Genet	Discovery of rare variants associated with blood pressure regulation through meta-analysis of 1.3 million individuals.
rs9295474	Affx-28276340	8.90283e-56	GCST90292477	Systolic blood pressure	1,164,961 European ancestry individuals	33230300	Nat Genet	Discovery of rare variants associated with blood pressure regulation through meta-analysis of 1.3 million individuals.
rs9295474	Affx-28276340	8.90283e-56	GCST001033	Type 2 diabetes	2,010 Chinese ancestry cases, 1,945 Chinese ancestry controls, 794 Malay ancestry cases, 1,240 Malay ancestry controls, 977 Asian Indian ancestry cases, 1,169 Asian Indian ancestry controls	21490949	PLoS Genet	Transferability of type 2 diabetes implicated loci in multi-ethnic cohorts from Southeast Asia.
rs9295474	Affx-28276340	8.90283e-56	GCST90000062	Systolic blood pressure	810,865 European ancestry individuals	33230300	Nat Genet	Discovery of rare variants associated with blood pressure regulation through meta-analysis of 1.3 million individuals.
rs9295474	Affx-28276340	8.90283e-56	GCST90292474	Diastolic blood pressure	1,164,961 European ancestry individuals	33230300	Nat Genet	Discovery of rare variants associated with blood pressure regulation through meta-analysis of 1.3 million individuals.
rs4712523	Affx-28276402	1.99471e-54	GCST90292475	Hypertension	1,164,961 European ancestry individuals	33230300	Nat Genet	Discovery of rare variants associated with blood pressure regulation through meta-analysis of 1.3 million individuals.
rs4712523	Affx-28276402	1.99471e-54	GCST90000060	Hypertension	810,865 European ancestry individuals	33230300	Nat Genet	Discovery of rare variants associated with blood pressure regulation through meta-analysis of 1.3 million individuals.
rs4712523	Affx-28276402	1.99471e-54	GCST000383	Type 2 diabetes	519 Japanese ancestry cases, 503 Japanese ancestry controls	19401414	Diabetes	Confirmation of multiple risk Loci and genetic impacts by a genome-wide association study of type 2 diabetes in the Japanese population.
rs4712523	Affx-28276402	1.99471e-54	GCST90000062	Systolic blood pressure	810,865 European ancestry individuals	33230300	Nat Genet	Discovery of rare variants associated with blood pressure regulation through meta-analysis of 1.3 million individuals.
rs4712523	Affx-28276402	1.99471e-54	GCST90292477	Systolic blood pressure	1,164,961 European ancestry individuals	33230300	Nat Genet	Discovery of rare variants associated with blood pressure regulation through meta-analysis of 1.3 million individuals.
rs4712523	Affx-28276402	1.99471e-54	GCST90292476	Pulse pressure	1,164,961 European ancestry individuals	33230300	Nat Genet	Discovery of rare variants associated with blood pressure regulation through meta-analysis of 1.3 million individuals.
rs4712523	Affx-28276402	1.99471e-54	GCST000478	Type 2 diabetes	679 European ancestry cases, 697 European ancestry controls	19734900	Nat Genet	Genetic variant near IRS1 is associated with type 2 diabetes, insulin resistance and hyperinsulinemia.
rs4712523	Affx-28276402	1.99471e-54	GCST90292474	Diastolic blood pressure	1,164,961 European ancestry individuals	33230300	Nat Genet	Discovery of rare variants associated with blood pressure regulation through meta-analysis of 1.3 million individuals.
rs4712523	Affx-28276402	1.99471e-54	GCST90000059	Diastolic blood pressure	810,865 European ancestry individuals	33230300	Nat Genet	Discovery of rare variants associated with blood pressure regulation through meta-analysis of 1.3 million individuals.
rs7747752	Affx-28277352	1.39415e-49	GCST001393	Glycated hemoglobin levels	4,275 Korean ancestry individuals	22290723	Hum Mutat	Association of glycosylated hemoglobin with the gene encoding CDKAL1 in the Korean Association Resource (KARE) study.
rs7756992	Affx-28276787	1.27554e-47	GCST90475416	low density lipoprotein cholesterol (LDLC, mean, inv-norm transformed)	404,741 European ancestry individuals	39024449	Science	Diversity and scale: Genetic architecture of 2068 traits in the VA Million Veteran Program.
rs7756992	Affx-28276787	1.27554e-47	GCST90292477	Systolic blood pressure	1,164,961 European ancestry individuals	33230300	Nat Genet	Discovery of rare variants associated with blood pressure regulation through meta-analysis of 1.3 million individuals.
rs7756992	Affx-28276787	1.27554e-47	GCST004488	Insulin secretion rate	527 European ancestry individuals	28490609	Diabetes	A Genome-Wide Association Study of IVGTT-Based Measures of First-Phase Insulin Secretion Refines the Underlying Physiology of Type 2 Diabetes Variants.
rs7756992	Affx-28276787	1.27554e-47	GCST002352	Type 2 diabetes	12,171 European ancestry cases, 56,862 European ancestry controls, 6,952 East Asian ancestry cases, 11,865 East Asian ancestry controls, 5,561 South Asian ancestry cases, 14,458 South Asian ancestry controls, 1,804 Mexican ancestry cases, 779 Mexican ancestry controls	24509480	Nat Genet	Genome-wide trans-ancestry meta-analysis provides insight into the genetic architecture of type 2 diabetes susceptibility.
rs7756992	Affx-28276787	1.27554e-47	GCST007953	Glycated hemoglobin levels	18,472 East Asian ancestry individuals	28898252	PLoS Med	Impact of common genetic determinants of Hemoglobin A1c on type 2 diabetes risk and diagnosis in ancestrally diverse populations: A transethnic genome-wide meta-analysis.
rs7756992	Affx-28276787	1.27554e-47	GCST90000062	Systolic blood pressure	810,865 European ancestry individuals	33230300	Nat Genet	Discovery of rare variants associated with blood pressure regulation through meta-analysis of 1.3 million individuals.
rs7756992	Affx-28276787	1.27554e-47	GCST90292475	Hypertension	1,164,961 European ancestry individuals	33230300	Nat Genet	Discovery of rare variants associated with blood pressure regulation through meta-analysis of 1.3 million individuals.
rs7756992	Affx-28276787	1.27554e-47	GCST009498	Birth weight (MTAG)	up to 182,902 European ancestry individuals	31681408	Front Genet	Three Novel Loci for Infant Head Circumference Identified by a Joint Association Analysis.
rs7756992	Affx-28276787	1.27554e-47	GCST007077	Type 2 diabetes	approximately 459,000 European ancestry individuals	30595370	Am J Hum Genet	Leveraging Polygenic Functional Enrichment to Improve GWAS Power.
rs7756992	Affx-28276787	1.27554e-47	GCST009379	Type 2 diabetes	74,124 European ancestry cases, 824,006 European ancestry controls	30297969	Nat Genet	Fine-mapping type 2 diabetes loci to single-variant resolution using high-density imputation and islet-specific epigenome maps.
rs7756992	Affx-28276787	1.27554e-47	GCST90000061	Pulse pressure	810,865 European ancestry individuals	33230300	Nat Genet	Discovery of rare variants associated with blood pressure regulation through meta-analysis of 1.3 million individuals.
rs7756992	Affx-28276787	1.27554e-47	GCST90475420	low density lipoprotein cholesterol (LDLC, minimum, inv-norm transformed)	404,745 European ancestry individuals	39024449	Science	Diversity and scale: Genetic architecture of 2068 traits in the VA Million Veteran Program.
rs7756992	Affx-28276787	1.27554e-47	GCST009499	Birth length (MTAG)	up to 182,902 European ancestry individuals	31681408	Front Genet	Three Novel Loci for Infant Head Circumference Identified by a Joint Association Analysis.
rs7756992	Affx-28276787	1.27554e-47	GCST90000059	Diastolic blood pressure	810,865 European ancestry individuals	33230300	Nat Genet	Discovery of rare variants associated with blood pressure regulation through meta-analysis of 1.3 million individuals.
rs7756992	Affx-28276787	1.27554e-47	GCST000027	Type 2 diabetes	1,399 European ancestry cases, 5,275 European ancestry controls	17460697	Nat Genet	A variant in CDKAL1 influences insulin response and risk of type 2 diabetes.
rs7756992	Affx-28276787	1.27554e-47	GCST007954	Glycated hemoglobin levels	88,355 European ancestry individuals	28898252	PLoS Med	Impact of common genetic determinants of Hemoglobin A1c on type 2 diabetes risk and diagnosis in ancestrally diverse populations: A transethnic genome-wide meta-analysis.
rs7756992	Affx-28276787	1.27554e-47	GCST011991	Psoriasis or type 2 diabetes (trans-disease meta-analysis)	11,024 European ancestry psoriasis cases, 74,124 European ancestry diabetes cases, 840,342 European ancestry controls	33385400	J Invest Dermatol	Causal relationship and shared genetic loci between psoriasis and type 2 diabetes through trans-disease meta-analysis.
rs7756992	Affx-28276787	1.27554e-47	GCST005047	Type 2 diabetes	6,377 European ancestry male cases, 5,794 European ancestry female cases, 22,243 European ancestry male controls, 34,619 European ancestry female controls	22885922	Nat Genet	Large-scale association analysis provides insights into the genetic architecture and pathophysiology of type 2 diabetes.
rs7756992	Affx-28276787	1.27554e-47	GCST90475492	Biological Mother: Diabetes / "Sugar"	46,816 European ancestry cases, 268,852 European ancestry controls	39024449	Science	Diversity and scale: Genetic architecture of 2068 traits in the VA Million Veteran Program.
rs7756992	Affx-28276787	1.27554e-47	GCST90292476	Pulse pressure	1,164,961 European ancestry individuals	33230300	Nat Genet	Discovery of rare variants associated with blood pressure regulation through meta-analysis of 1.3 million individuals.
rs7756992	Affx-28276787	1.27554e-47	GCST006867	Type 2 diabetes	61,714 European ancestry cases, 1,178 Pakistani ancestry cases, 593,952 European ancestry controls, 2,472 Pakistani ancestry controls	30054458	Nat Commun	Genome-wide association analyses identify 143 risk variants and putative regulatory mechanisms for type 2 diabetes.
rs7756992	Affx-28276787	1.27554e-47	GCST010555	Type 2 diabetes	148,726 European ancestry cases, 965,732 European ancestry controls	32541925	Nat Genet	Discovery of 318 new risk loci for type 2 diabetes and related vascular outcomes among 1.4 million participants in a multi-ancestry meta-analysis.
rs7756992	Affx-28276787	1.27554e-47	GCST90292474	Diastolic blood pressure	1,164,961 European ancestry individuals	33230300	Nat Genet	Discovery of rare variants associated with blood pressure regulation through meta-analysis of 1.3 million individuals.
rs7756992	Affx-28276787	1.27554e-47	GCST90475194	chloride (mean, inv-norm transformed)	412,569 European ancestry individuals	39024449	Science	Diversity and scale: Genetic architecture of 2068 traits in the VA Million Veteran Program.
rs7756992	Affx-28276787	1.27554e-47	GCST009500	Infant head circumference (MTAG)	up to 182,902 European ancestry individuals	31681408	Front Genet	Three Novel Loci for Infant Head Circumference Identified by a Joint Association Analysis.
rs7756992	Affx-28276787	1.27554e-47	GCST90000060	Hypertension	810,865 European ancestry individuals	33230300	Nat Genet	Discovery of rare variants associated with blood pressure regulation through meta-analysis of 1.3 million individuals.
rs7756992	Affx-28276787	1.27554e-47	GCST90475265	Diabetes / "Sugar"	80,160 European ancestry cases, 235,508 European ancestry controls	39024449	Science	Diversity and scale: Genetic architecture of 2068 traits in the VA Million Veteran Program.
rs7756992	Affx-28276787	1.27554e-47	GCST90475197	chloride (minimum, inv-norm transformed)	412,365 European ancestry individuals	39024449	Science	Diversity and scale: Genetic architecture of 2068 traits in the VA Million Veteran Program.
rs7756992	Affx-28276787	1.27554e-47	GCST90476395	Sodium (mean, inv-norm transformed)	421,240 European ancestry individuals	39024449	Science	Diversity and scale: Genetic architecture of 2068 traits in the VA Million Veteran Program.
rs7756992	Affx-28276787	1.27554e-47	GCST006801	Type 2 diabetes	4,040 British ancestry cases, 113,735 British ancestry controls	26961502	Diabetologia	Variants in the FTO and CDKAL1 loci have recessive effects on risk of obesity and type 2 diabetes, respectively.
rs7756992	Affx-28276787	1.27554e-47	GCST90479624	Glucose (finger stick, mean, inv-norm transformed)	25,893 African American or Afro-Caribbean individuals, 69,680 European ancestry individuals, 10,798 Hispanic or Latin American individuals	39024449	Science	Diversity and scale: Genetic architecture of 2068 traits in the VA Million Veteran Program.
rs9465871	Affx-28277259	3.71946e-47	GCST000047	Type 2 diabetes	1,924 European ancestry cases, 2,938 European ancestry controls	17554300	Nature	Genome-wide association study of 14,000 cases of seven common diseases and 3,000 shared controls.
rs9465871	Affx-28277259	3.71946e-47	GCST004304	Prevalent type 2 diabetes	911 Korean ancestry prevalent diabetes cases, 7,024 Korean ancestry incident diabetes and non-diabetes controls	28406950	PLoS One	Interaction of iron status with single nucleotide polymorphisms on incidence of type 2 diabetes.
rs3802177	Affx-31411923	5.66898e-47	GCST002586	Fasting plasma glucose	24,740 East Asian ancestry individuals	25187374	Diabetes	Genome-wide association meta-analysis identifies novel variants associated with fasting plasma glucose in East Asians.
rs3802177	Affx-31411923	5.66898e-47	GCST002352	Type 2 diabetes	12,171 European ancestry cases, 56,862 European ancestry controls, 6,952 East Asian ancestry cases, 11,865 East Asian ancestry controls, 5,561 South Asian ancestry cases, 14,458 South Asian ancestry controls, 1,804 Mexican ancestry cases, 779 Mexican ancestry controls	24509480	Nat Genet	Genome-wide trans-ancestry meta-analysis provides insight into the genetic architecture of type 2 diabetes susceptibility.
rs3802177	Affx-31411923	5.66898e-47	GCST90278632	Hemoglobin A1c levels	92,615 Taiwanese ancestry individuals	38116116	Cell Genom	Analysis across Taiwan Biobank, Biobank Japan, and UK Biobank identifies hundreds of novel loci for 36 quantitative traits.
rs3802177	Affx-31411923	5.66898e-47	GCST007077	Type 2 diabetes	approximately 459,000 European ancestry individuals	30595370	Am J Hum Genet	Leveraging Polygenic Functional Enrichment to Improve GWAS Power.
rs3802177	Affx-31411923	5.66898e-47	GCST004904	Body mass index	up to 72,390 Japanese ancestry women, up to 85,894 Japanese ancestry men	28892062	Nat Genet	Genome-wide association study identifies 112 new loci for body mass index in the Japanese population.
rs3802177	Affx-31411923	5.66898e-47	GCST90479882	Type 2 diabetes with ophthalmic manifestations (PheCode 250.23)	11,204 African American or Afro-Caribbean cases, 103,814 African American or Afro-Caribbean controls, 5,479 Hispanic or Latin American cases, 51,558 Hispanic or Latin American controls, 459 East Asian ancestry cases, 6,108 East Asian ancestry controls, 28,561 European ancestry cases, 402,796 European ancestry controls	39024449	Science	Diversity and scale: Genetic architecture of 2068 traits in the VA Million Veteran Program.
rs3802177	Affx-31411923	5.66898e-47	GCST90475095	Hemoglobin A1c (HbA1c, minimum, inv-norm transformed)	49,152 Hispanic or Latin American individuals	39024449	Science	Diversity and scale: Genetic architecture of 2068 traits in the VA Million Veteran Program.
rs3802177	Affx-31411923	5.66898e-47	GCST90250911	Medication use for T2D (number of purchases)	567,671 European ancestry individuals	36653479	Nat Med	Genetic predictors of lifelong medication-use patterns in cardiometabolic diseases.
rs3802177	Affx-31411923	5.66898e-47	GCST006867	Type 2 diabetes	61,714 European ancestry cases, 1,178 Pakistani ancestry cases, 593,952 European ancestry controls, 2,472 Pakistani ancestry controls	30054458	Nat Commun	Genome-wide association analyses identify 143 risk variants and putative regulatory mechanisms for type 2 diabetes.
rs3802177	Affx-31411923	5.66898e-47	GCST005047	Type 2 diabetes	6,377 European ancestry male cases, 5,794 European ancestry female cases, 22,243 European ancestry male controls, 34,619 European ancestry female controls	22885922	Nat Genet	Large-scale association analysis provides insights into the genetic architecture and pathophysiology of type 2 diabetes.
rs3802177	Affx-31411923	5.66898e-47	GCST90479501	Hemoglobin A1c (HbA1c, mean, inv-norm transformed)	98,735 African American or Afro-Caribbean individuals, 49,225 Hispanic or Latin American individuals, 5,475 East Asian ancestry individuals, 338,848 European ancestry individuals	39024449	Science	Diversity and scale: Genetic architecture of 2068 traits in the VA Million Veteran Program.
rs3802177	Affx-31411923	5.66898e-47	GCST90479502	Hemoglobin A1c (HbA1c, minimum, inv-norm transformed)	98,578 African American or Afro-Caribbean individuals, 49,152 Hispanic or Latin American individuals, 5,466 East Asian ancestry individuals, 338,640 European ancestry individuals	39024449	Science	Diversity and scale: Genetic architecture of 2068 traits in the VA Million Veteran Program.
rs3802177	Affx-31411923	5.66898e-47	GCST007923	Medication use (drugs used in diabetes)	15,272 European ancestry cases, 29,0641 European ancestry controls	31015401	Nat Commun	Genome-wide association study of medication-use and associated disease in the UK Biobank.
rs3802177	Affx-31411923	5.66898e-47	GCST90278628	Fasting glucose	92,615 Taiwanese ancestry individuals	38116116	Cell Genom	Analysis across Taiwan Biobank, Biobank Japan, and UK Biobank identifies hundreds of novel loci for 36 quantitative traits.
rs3802177	Affx-31411923	5.66898e-47	GCST009379	Type 2 diabetes	74,124 European ancestry cases, 824,006 European ancestry controls	30297969	Nat Genet	Fine-mapping type 2 diabetes loci to single-variant resolution using high-density imputation and islet-specific epigenome maps.
rs3802177	Affx-31411923	5.66898e-47	GCST90479500	Hemoglobin A1c (HbA1c, maximum, inv-norm transformed)	98,772 African American or Afro-Caribbean individuals, 49,229 Hispanic or Latin American individuals, 5,477 East Asian ancestry individuals, 338,857 European ancestry individuals	39024449	Science	Diversity and scale: Genetic architecture of 2068 traits in the VA Million Veteran Program.
rs3802177	Affx-31411923	5.66898e-47	GCST011587	Fasting blood glucose	18,122 Han Chinese ancestry individuals	33842983	Diabetologia	Multi-omics analysis identifies CpGs near G6PC2 mediating the effects of genetic variants on fasting glucose.
rs3802177	Affx-31411923	5.66898e-47	GCST008833	Type 2 diabetes	2,277 African American cases, 3,098 East Asian ancestry cases, 3,704 European ancestry cases, 6,215 Hispanic/Latino cases, 2,939 South Asian ancestry cases, 2,283 African American controls, 2,921 East Asian ancestry controls, 3,514 European ancestry controls, 5,939 Hispanic/Latino controls, 3,022 South Asian ancestry controls	31118516	Nature	Exome sequencing of 20,791?cases of type 2 diabetes and 24,440?controls.
rs3802177	Affx-31411923	5.66898e-47	GCST90475665	Type 2 diabetes (PheCode 250.2)	22,274 Hispanic or Latin American cases, 35,406 Hispanic or Latin American controls	39024449	Science	Diversity and scale: Genetic architecture of 2068 traits in the VA Million Veteran Program.
rs3802177	Affx-31411923	5.66898e-47	GCST000712	Type 2 diabetes	8,130 European ancestry cases, 38,987 European ancestry controls	20581827	Nat Genet	Twelve type 2 diabetes susceptibility loci identified through large-scale association analysis.
rs3802177	Affx-31411923	5.66898e-47	GCST001550	Type 2 diabetes	2,112 lean type 2 diabetes cases, 4,123 obese type 2 diabetes cases, 54,412 controls	22693455	PLoS Genet	Stratifying type 2 diabetes cases by BMI identifies genetic risk variants in LAMA1 and enrichment for risk variants in lean compared to obese cases.
rs3802177	Affx-31411923	5.66898e-47	GCST90475656	Diabetes mellitus (PheCode 250)	22,361 Hispanic or Latin American cases, 35,203 Hispanic or Latin American controls	39024449	Science	Diversity and scale: Genetic architecture of 2068 traits in the VA Million Veteran Program.
rs3802177	Affx-31411923	5.66898e-47	GCST006801	Type 2 diabetes	4,040 British ancestry cases, 113,735 British ancestry controls	26961502	Diabetologia	Variants in the FTO and CDKAL1 loci have recessive effects on risk of obesity and type 2 diabetes, respectively.
rs3802177	Affx-31411923	5.66898e-47	GCST90093109	Type ii diabetes	16,677 South Asian ancestry cases, 33,856 South Asian ancestry controls	35393509	Commun Biol	Identification of genetic effects underlying type 2 diabetes in South Asian and European populations.
rs3802177	Affx-31411923	5.66898e-47	GCST90093110	Type 2 diabetes (adjusted for BMI)	16,677 South Asian ancestry cases, 33,856 South Asian ancestry controls	35393509	Commun Biol	Identification of genetic effects underlying type 2 diabetes in South Asian and European populations.
rs11558471	Affx-31411932	6.37831e-47	GCST90444487	Metabolic syndrome	1,384,348 European ancestry individuals	39349817	Nat Genet	Multivariate genomic analysis of 5?illion people elucidates the genetic architecture of shared components of the metabolic syndrome.
rs11558471	Affx-31411932	6.37831e-47	GCST008674	Glycemic traits (pleiotropy)	46,186 European ancestry individuals	31021400	Biometrics	Pleiotropy informed adaptive association test of multiple traits using GWAS summary data.
rs11558471	Affx-31411932	6.37831e-47	GCST90475667	Type 2 diabetes (PheCode 250.2)	154,194 European ancestry cases, 278,454 European ancestry controls	39024449	Science	Diversity and scale: Genetic architecture of 2068 traits in the VA Million Veteran Program.
rs11558471	Affx-31411932	6.37831e-47	GCST001212	Proinsulin levels	10,701 European ancestry individuals	21873549	Diabetes	Genome-wide association identifies nine common variants associated with fasting proinsulin levels and provides new insights into the pathophysiology of type 2 diabetes.
rs11558471	Affx-31411932	6.37831e-47	GCST90475676	Type 2 diabetes with neurological manifestations (PheCode 250.24)	59,205 European ancestry cases, 375,439 European ancestry controls	39024449	Science	Diversity and scale: Genetic architecture of 2068 traits in the VA Million Veteran Program.
rs11558471	Affx-31411932	6.37831e-47	GCST90092806	Alanine levels	115,078 European ancestry individuals	35213538	PLoS Biol	Characterising metabolomic signatures of lipid-modifying therapies through drug target mendelian randomisation.
rs11558471	Affx-31411932	6.37831e-47	GCST007954	Glycated hemoglobin levels	88,355 European ancestry individuals	28898252	PLoS Med	Impact of common genetic determinants of Hemoglobin A1c on type 2 diabetes risk and diagnosis in ancestrally diverse populations: A transethnic genome-wide meta-analysis.
rs11558471	Affx-31411932	6.37831e-47	GCST008109	Fasting blood proinsulin levels	up to 8,229 Finnish ancestry non-diabetic individuals	23263489	Nat Genet	Exome array analysis identifies new loci and low-frequency variants influencing insulin processing and secretion.
rs11558471	Affx-31411932	6.37831e-47	GCST90479625	Glucose (fasting status unknown, maximum, inv-norm transformed)	117,850 African American or Afro-Caribbean individuals, 57,272 Hispanic or Latin American individuals, 6,318 East Asian ancestry individuals, 419,671 European ancestry individuals	39024449	Science	Diversity and scale: Genetic architecture of 2068 traits in the VA Million Veteran Program.
rs11558471	Affx-31411932	6.37831e-47	GCST001527	Fasting blood glucose (BMI interaction)	Up to 58,074 European ancestry individuals	22581228	Nat Genet	A genome-wide approach accounting for body mass index identifies genetic variants influencing fasting glycemic traits and insulin resistance.
rs11558471	Affx-31411932	6.37831e-47	GCST007953	Glycated hemoglobin levels	18,472 East Asian ancestry individuals	28898252	PLoS Med	Impact of common genetic determinants of Hemoglobin A1c on type 2 diabetes risk and diagnosis in ancestrally diverse populations: A transethnic genome-wide meta-analysis.
rs11558471	Affx-31411932	6.37831e-47	GCST012078	Fasting glucose	151,188 European ancestry individuals	33402679	Nat Commun	Sex-dimorphic genetic effects and novel loci for fasting glucose and insulin variability.
rs11558471	Affx-31411932	6.37831e-47	GCST005186	Fasting blood glucose	Up to 58,074 European ancestry individuals	22581228	Nat Genet	A genome-wide approach accounting for body mass index identifies genetic variants influencing fasting glycemic traits and insulin resistance.
rs11558471	Affx-31411932	6.37831e-47	GCST012076	Fasting glucose	73,089 European ancestry women	33402679	Nat Commun	Sex-dimorphic genetic effects and novel loci for fasting glucose and insulin variability.
rs11558471	Affx-31411932	6.37831e-47	GCST010555	Type 2 diabetes	148,726 European ancestry cases, 965,732 European ancestry controls	32541925	Nat Genet	Discovery of 318 new risk loci for type 2 diabetes and related vascular outcomes among 1.4 million participants in a multi-ancestry meta-analysis.
rs11558471	Affx-31411932	6.37831e-47	GCST004206	Fasting plasma glucose	15,226 British ancestry non-diabetics individuals from 6863 families, 948 British ancestry diabetic individuals from 6863 families.	28270201	Genome Med	Exploration of haplotype research consortium imputation for genome-wide association studies in 20,032 Generation Scotland participants.
rs11558471	Affx-31411932	6.37831e-47	GCST90475492	Biological Mother: Diabetes / "Sugar"	46,816 European ancestry cases, 268,852 European ancestry controls	39024449	Science	Diversity and scale: Genetic architecture of 2068 traits in the VA Million Veteran Program.
rs11558471	Affx-31411932	6.37831e-47	GCST007899	Fasting blood glucose	50,900 European ancestry non-diabetic individuals, 9,664 African American non-diabetic individuals	25631608	Nat Commun	Low-frequency and rare exome chip variants associate with fasting glucose and type 2 diabetes susceptibility.
rs11558471	Affx-31411932	6.37831e-47	GCST000568	Fasting blood glucose	46,186 European ancestry individuals	20081858	Nat Genet	New genetic loci implicated in fasting glucose homeostasis and their impact on type 2 diabetes risk.
rs11558471	Affx-31411932	6.37831e-47	GCST90475094	Hemoglobin A1c (HbA1c, mean, inv-norm transformed)	338,848 European ancestry individuals	39024449	Science	Diversity and scale: Genetic architecture of 2068 traits in the VA Million Veteran Program.
rs11558471	Affx-31411932	6.37831e-47	GCST90475329	Glucose (fasting status unknown, maximum, inv-norm transformed)	419,671 European ancestry individuals	39024449	Science	Diversity and scale: Genetic architecture of 2068 traits in the VA Million Veteran Program.
rs11558471	Affx-31411932	6.37831e-47	GCST90475268	Takes medication for Diabetes/sugar?	67,092 European ancestry cases, 248,576 European ancestry controls	39024449	Science	Diversity and scale: Genetic architecture of 2068 traits in the VA Million Veteran Program.
rs11558471	Affx-31411932	6.37831e-47	GCST90475265	Diabetes / "Sugar"	80,160 European ancestry cases, 235,508 European ancestry controls	39024449	Science	Diversity and scale: Genetic architecture of 2068 traits in the VA Million Veteran Program.
rs11558471	Affx-31411932	6.37831e-47	GCST90002244	Glycated hemoglobin levels	146,806 European ancestry individuals	34059833	Nat Genet	The trans-ancestral genomic architecture of glycemic traits.
rs11558471	Affx-31411932	6.37831e-47	GCST90271574	Insulin resistance	58,701 East Asian ancestry individuals	37116407	Nutrition	Association of polygenic risk scores for insulin resistance risk and their interaction with a plant-based diet, especially fruits, vitamin C, and flavonoid intake, in Asian adults.
rs11558471	Affx-31411932	6.37831e-47	GCST012077	Fasting glucose	67,506 European ancestry men	33402679	Nat Commun	Sex-dimorphic genetic effects and novel loci for fasting glucose and insulin variability.
rs11558471	Affx-31411932	6.37831e-47	GCST90475091	Hemoglobin A1c (HbA1c, maximum, inv-norm transformed)	338,857 European ancestry individuals	39024449	Science	Diversity and scale: Genetic architecture of 2068 traits in the VA Million Veteran Program.
rs11558471	Affx-31411932	6.37831e-47	GCST90475658	Diabetes mellitus (PheCode 250)	154,958 European ancestry cases, 276,347 European ancestry controls	39024449	Science	Diversity and scale: Genetic architecture of 2068 traits in the VA Million Veteran Program.
rs11558471	Affx-31411932	6.37831e-47	GCST009863	Insulin-related traits (multivariate analysis)	62,205 individuals	32002517	NAR Genom Bioinform	JASS: command line and web interface for the joint analysis of GWAS results.
rs8181588	Affx-4846851	1.62679e-46	GCST002224	Type 2 diabetes	278 American Indian ancestry young-onset cases, 129 American Indian ancestry cases, 424 American Indian ancestry controls from 514 sibships	24101674	Diabetes	A genome-wide association study in American Indians implicates DNER as a susceptibility locus for type 2 diabetes.
rs9650069	Affx-31412175	7.33805e-44	GCST011991	Psoriasis or type 2 diabetes (trans-disease meta-analysis)	11,024 European ancestry psoriasis cases, 74,124 European ancestry diabetes cases, 840,342 European ancestry controls	33385400	J Invest Dermatol	Causal relationship and shared genetic loci between psoriasis and type 2 diabetes through trans-disease meta-analysis.
rs9650069	Affx-31412175	7.33805e-44	GCST90002232	Fasting glucose	200,622 European ancestry individuals	34059833	Nat Genet	The trans-ancestral genomic architecture of glycemic traits.
rs9650069	Affx-31412175	7.33805e-44	GCST004904	Body mass index	up to 72,390 Japanese ancestry women, up to 85,894 Japanese ancestry men	28892062	Nat Genet	Genome-wide association study identifies 112 new loci for body mass index in the Japanese population.
rs9650069	Affx-31412175	7.33805e-44	GCST90271557	Random glucose levels	458,862 European ancestry individuals	37679419	Nat Genet	GWAS of random glucose in 476,326 individuals provide insights into diabetes pathophysiology, complications and treatment stratification.
rs9650069	Affx-31412175	7.33805e-44	GCST90271558	Random glucose levels	7,644 African ancestry individuals, 1,503 Chinese ancestry individuals, 7,407 Indian, Pakistani ancestry individuals, 458,862 European ancestry individuals	37679419	Nat Genet	GWAS of random glucose in 476,326 individuals provide insights into diabetes pathophysiology, complications and treatment stratification.
rs9650069	Affx-31412175	7.33805e-44	GCST90269557	Alanine levels (UKB data field 23460)	88,325 European ancestry individuals	36764567	Biol Psychiatry	Metabolomic Investigation of Major Depressive Disorder Identifies a Potentially Causal Association With Polyunsaturated Fatty Acids.
rs9650069	Affx-31412175	7.33805e-44	GCST90018955	Glucose levels	314,916 European ancestry individuals, 133,336 East Asian ancestry individuals	34594039	Nat Genet	A cross-population atlas of genetic associations for 220 human phenotypes.
rs9650069	Affx-31412175	7.33805e-44	GCST90297789	Oral glucose tolerance test-1h	24,931 East Asian ancestry individuals	38372780	Diabetologia	Genome-wide association and Mendelian randomisation analysis among 30,699 Chinese pregnant women identifies novel genetic and molecular risk factors for gestational diabetes and glycaemic traits.
rs11257655	Affx-2649195	5.59421e-43	GCST001666	Type 2 diabetes	1,839 Han Chinese ancestry cases, 1,873 Han Chinese ancestry controls	22961080	Diabetes	A genome-wide association study identifies GRK5 and RASGRP1 as type 2 diabetes loci in Chinese Hans.
rs11257655	Affx-2649195	5.59421e-43	GCST003400	Type 2 diabetes	15,463 Japanese ancestry cases, 26,183 Japanese ancestry controls	26818947	Nat Commun	Genome-wide association studies in the Japanese population identify seven novel loci for type 2 diabetes.
rs11257655	Affx-2649195	5.59421e-43	GCST90132186	Type 2 diabetes	40,737 South Asian ancestry individuals	35551307	Nat Genet	Multi-ancestry genetic study of type 2 diabetes highlights the power of diverse populations for discovery and translation.
rs11257655	Affx-2649195	5.59421e-43	GCST90479892	Diabetes mellitus (PheCode 250)	51,802 African American or Afro-Caribbean cases, 63,903 African American or Afro-Caribbean controls, 22,361 Hispanic or Latin American cases, 35,203 Hispanic or Latin American controls, 2,276 East Asian ancestry cases, 4,318 East Asian ancestry controls, 154,958 European ancestry cases, 276,347 European ancestry controls	39024449	Science	Diversity and scale: Genetic architecture of 2068 traits in the VA Million Veteran Program.
rs11257655	Affx-2649195	5.59421e-43	GCST90018955	Glucose levels	314,916 European ancestry individuals, 133,336 East Asian ancestry individuals	34594039	Nat Genet	A cross-population atlas of genetic associations for 220 human phenotypes.
rs11257655	Affx-2649195	5.59421e-43	GCST006867	Type 2 diabetes	61,714 European ancestry cases, 1,178 Pakistani ancestry cases, 593,952 European ancestry controls, 2,472 Pakistani ancestry controls	30054458	Nat Commun	Genome-wide association analyses identify 143 risk variants and putative regulatory mechanisms for type 2 diabetes.
rs11257655	Affx-2649195	5.59421e-43	GCST90479891	Diabetic retinopathy (PheCode 250.7)	11,781 African American or Afro-Caribbean cases, 103,431 African American or Afro-Caribbean controls, 5,658 Hispanic or Latin American cases, 51,648 Hispanic or Latin American controls, 483 East Asian ancestry cases, 6,078 East Asian ancestry controls, 29,668 European ancestry cases, 402,541 European ancestry controls	39024449	Science	Diversity and scale: Genetic architecture of 2068 traits in the VA Million Veteran Program.
rs11257655	Affx-2649195	5.59421e-43	GCST90479502	Hemoglobin A1c (HbA1c, minimum, inv-norm transformed)	98,578 African American or Afro-Caribbean individuals, 49,152 Hispanic or Latin American individuals, 5,466 East Asian ancestry individuals, 338,640 European ancestry individuals	39024449	Science	Diversity and scale: Genetic architecture of 2068 traits in the VA Million Veteran Program.
rs11257655	Affx-2649195	5.59421e-43	GCST005413	Type 2 diabetes	up to 12,931 European ancestry cases, up to 57,196 European ancestry controls	29358691	Nat Commun	Re-analysis of public genetic data reveals a rare X-chromosomal variant associated with type 2 diabetes.
rs11257655	Affx-2649195	5.59421e-43	GCST90479627	Glucose (fasting status unknown, minimum, inv-norm transformed)	118,147 African American or Afro-Caribbean individuals, 57,134 Hispanic or Latin American individuals, 6,299 East Asian ancestry individuals, 419,287 European ancestry individuals	39024449	Science	Diversity and scale: Genetic architecture of 2068 traits in the VA Million Veteran Program.
rs11257655	Affx-2649195	5.59421e-43	GCST90444202	Type 2 diabetes	51,256 African, African American, East Asian, South Asian, European, Middle Eastern, admixed American, other or other admixed ancestry cases, 370,487 African, African American, East Asian, South Asian, European, Middle Eastern, admixed American, other or other admixed ancestry controls	39379762	Nat Genet	Rare variant analyses in 51,256 type 2 diabetes cases and 370,487 controls reveal the pathogenicity spectrum of monogenic diabetes genes.
rs11257655	Affx-2649195	5.59421e-43	GCST006801	Type 2 diabetes	4,040 British ancestry cases, 113,735 British ancestry controls	26961502	Diabetologia	Variants in the FTO and CDKAL1 loci have recessive effects on risk of obesity and type 2 diabetes, respectively.
rs11257655	Affx-2649195	5.59421e-43	GCST009379	Type 2 diabetes	74,124 European ancestry cases, 824,006 European ancestry controls	30297969	Nat Genet	Fine-mapping type 2 diabetes loci to single-variant resolution using high-density imputation and islet-specific epigenome maps.
rs11257655	Affx-2649195	5.59421e-43	GCST90018958	Hemoglobin A1c levels	344,182 European ancestry individuals, 71,221 East Asian ancestry individuals	34594039	Nat Genet	A cross-population atlas of genetic associations for 220 human phenotypes.
rs11257655	Affx-2649195	5.59421e-43	GCST005047	Type 2 diabetes	6,377 European ancestry male cases, 5,794 European ancestry female cases, 22,243 European ancestry male controls, 34,619 European ancestry female controls	22885922	Nat Genet	Large-scale association analysis provides insights into the genetic architecture and pathophysiology of type 2 diabetes.
rs11257655	Affx-2649195	5.59421e-43	GCST90132185	Type 2 diabetes	139,705 East Asian ancestry individuals	35551307	Nat Genet	Multi-ancestry genetic study of type 2 diabetes highlights the power of diverse populations for discovery and translation.
rs11257655	Affx-2649195	5.59421e-43	GCST90093110	Type 2 diabetes (adjusted for BMI)	16,677 South Asian ancestry cases, 33,856 South Asian ancestry controls	35393509	Commun Biol	Identification of genetic effects underlying type 2 diabetes in South Asian and European populations.
rs11257655	Affx-2649195	5.59421e-43	GCST90451699	Type 2 diabetes mellitus adjusted for BMI or coronary artery disease (pleiotropy)	50,409 European ancestry type 2 diabetes adjusted for BMI cases, 181,522 European ancestry coronary artery disease cases, 1,508,065 European ancestry controls	38062574	Chin Med J (Engl)	Bidirectional relationship between type 2 diabetes mellitus and coronary artery disease: Prospective cohort study and genetic analyses.
rs11257655	Affx-2649195	5.59421e-43	GCST90132187	Type 2 diabetes	27,417 Hispanic individuals	35551307	Nat Genet	Multi-ancestry genetic study of type 2 diabetes highlights the power of diverse populations for discovery and translation.
rs11257655	Affx-2649195	5.59421e-43	GCST90479589	Diabetes / "Sugar"	16,718 African American or Afro-Caribbean cases, 38,787 African American or Afro-Caribbean controls, 8,910 Hispanic or Latin American cases, 20,404 Hispanic or Latin American controls, 1,007 East Asian ancestry cases, 2,540 East Asian ancestry controls, 80,160 European ancestry cases, 235,508 European ancestry controls	39024449	Science	Diversity and scale: Genetic architecture of 2068 traits in the VA Million Veteran Program.
rs11257655	Affx-2649195	5.59421e-43	GCST90479501	Hemoglobin A1c (HbA1c, mean, inv-norm transformed)	98,735 African American or Afro-Caribbean individuals, 49,225 Hispanic or Latin American individuals, 5,475 East Asian ancestry individuals, 338,848 European ancestry individuals	39024449	Science	Diversity and scale: Genetic architecture of 2068 traits in the VA Million Veteran Program.
rs11257655	Affx-2649195	5.59421e-43	GCST002352	Type 2 diabetes	12,171 European ancestry cases, 56,862 European ancestry controls, 6,952 East Asian ancestry cases, 11,865 East Asian ancestry controls, 5,561 South Asian ancestry cases, 14,458 South Asian ancestry controls, 1,804 Mexican ancestry cases, 779 Mexican ancestry controls	24509480	Nat Genet	Genome-wide trans-ancestry meta-analysis provides insight into the genetic architecture of type 2 diabetes susceptibility.
rs11257655	Affx-2649195	5.59421e-43	GCST90479883	Type 2 diabetes with neurological manifestations (PheCode 250.24)	16,638 African American or Afro-Caribbean cases, 99,303 African American or Afro-Caribbean controls, 7,320 Hispanic or Latin American cases, 50,236 Hispanic or Latin American controls, 443 East Asian ancestry cases, 6,209 East Asian ancestry controls, 59,205 European ancestry cases, 375,439 European ancestry controls	39024449	Science	Diversity and scale: Genetic architecture of 2068 traits in the VA Million Veteran Program.
rs11257655	Affx-2649195	5.59421e-43	GCST90479885	Type 2 diabetes (PheCode 250.2)	51,551 African American or Afro-Caribbean cases, 64,463 African American or Afro-Caribbean controls, 22,274 Hispanic or Latin American cases, 35,406 Hispanic or Latin American controls, 2,272 East Asian ancestry cases, 4,333 East Asian ancestry controls, 154,194 European ancestry cases, 278,454 European ancestry controls	39024449	Science	Diversity and scale: Genetic architecture of 2068 traits in the VA Million Veteran Program.
rs11257655	Affx-2649195	5.59421e-43	GCST90132184	Type 2 diabetes	251,740 European ancestry individuals	35551307	Nat Genet	Multi-ancestry genetic study of type 2 diabetes highlights the power of diverse populations for discovery and translation.
rs11257655	Affx-2649195	5.59421e-43	GCST90479625	Glucose (fasting status unknown, maximum, inv-norm transformed)	117,850 African American or Afro-Caribbean individuals, 57,272 Hispanic or Latin American individuals, 6,318 East Asian ancestry individuals, 419,671 European ancestry individuals	39024449	Science	Diversity and scale: Genetic architecture of 2068 traits in the VA Million Veteran Program.
rs11257655	Affx-2649195	5.59421e-43	GCST90475331	Glucose (fasting status unknown, mean, inv-norm transformed)	118,233 African American or Afro-Caribbean individuals	39024449	Science	Diversity and scale: Genetic architecture of 2068 traits in the VA Million Veteran Program.
rs11257655	Affx-2649195	5.59421e-43	GCST90002243	Glycated hemoglobin levels	33,307 East Asian ancestry individuals	34059833	Nat Genet	The trans-ancestral genomic architecture of glycemic traits.
rs11257655	Affx-2649195	5.59421e-43	GCST90475657	Diabetes mellitus (PheCode 250)	51,802 African American or Afro-Caribbean cases, 63,903 African American or Afro-Caribbean controls	39024449	Science	Diversity and scale: Genetic architecture of 2068 traits in the VA Million Veteran Program.
rs11257655	Affx-2649195	5.59421e-43	GCST90132183	Type 2 diabetes	251,740 European ancestry individuals, 139,705 East Asian ancestry individuals, 40,737 South Asian ancestry individuals, 27,417 Hispanic individuals, 30,167 African American individuals, 2,426 Zulu ancestry individuals	35551307	Nat Genet	Multi-ancestry genetic study of type 2 diabetes highlights the power of diverse populations for discovery and translation.
rs11257655	Affx-2649195	5.59421e-43	GCST004894	Type 2 diabetes	6,353 South Asian ancestry cases, 7,179 South Asian ancestry controls, 3,871 European ancestry cases, 16,427 European ancestry controls, 34,840 cases, 114,981 controls	28869590	Nat Genet	Identification of new susceptibility loci for type 2 diabetes and shared etiological pathways with coronary heart disease.
rs11257655	Affx-2649195	5.59421e-43	GCST90475093	Hemoglobin A1c (HbA1c, mean, inv-norm transformed)	98,735 African American or Afro-Caribbean individuals	39024449	Science	Diversity and scale: Genetic architecture of 2068 traits in the VA Million Veteran Program.
rs11257655	Affx-2649195	5.59421e-43	GCST90475332	Glucose (fasting status unknown, mean, inv-norm transformed)	419,946 European ancestry individuals	39024449	Science	Diversity and scale: Genetic architecture of 2068 traits in the VA Million Veteran Program.
rs11257655	Affx-2649195	5.59421e-43	GCST90271557	Random glucose levels	458,862 European ancestry individuals	37679419	Nat Genet	GWAS of random glucose in 476,326 individuals provide insights into diabetes pathophysiology, complications and treatment stratification.
rs11257655	Affx-2649195	5.59421e-43	GCST90271558	Random glucose levels	7,644 African ancestry individuals, 1,503 Chinese ancestry individuals, 7,407 Indian, Pakistani ancestry individuals, 458,862 European ancestry individuals	37679419	Nat Genet	GWAS of random glucose in 476,326 individuals provide insights into diabetes pathophysiology, complications and treatment stratification.
rs11257655	Affx-2649195	5.59421e-43	GCST90492734	Type 2 diabetes	50,251 African American cases, 103,909 African American controls, 88,109 East Asian ancestry cases, 339,395 East Asian ancestry controls, 242,283 European ancestry cases, 1,569,734 European ancestry controls, 29,375 Hispanic cases, 59,368 Hispanic controls, 1,602 South African ancestry cases, 976 South African ancestry controls, 16,832 South Asian ancestry cases, 33,767 South Asian ancestry contr…	38374256	Nature	Genetic drivers of heterogeneity in type 2 diabetes pathophysiology.
rs11257655	Affx-2649195	5.59421e-43	GCST90018981	Medication use (drugs used in diabetes)	15,272 European ancestry cases, 290,641 European ancestry controls, 30,515 East Asian ancestry cases, 148,211 East Asian ancestry controls	34594039	Nat Genet	A cross-population atlas of genetic associations for 220 human phenotypes.
rs11257655	Affx-2649195	5.59421e-43	GCST90479500	Hemoglobin A1c (HbA1c, maximum, inv-norm transformed)	98,772 African American or Afro-Caribbean individuals, 49,229 Hispanic or Latin American individuals, 5,477 East Asian ancestry individuals, 338,857 European ancestry individuals	39024449	Science	Diversity and scale: Genetic architecture of 2068 traits in the VA Million Veteran Program.
rs11257655	Affx-2649195	5.59421e-43	GCST90479882	Type 2 diabetes with ophthalmic manifestations (PheCode 250.23)	11,204 African American or Afro-Caribbean cases, 103,814 African American or Afro-Caribbean controls, 5,479 Hispanic or Latin American cases, 51,558 Hispanic or Latin American controls, 459 East Asian ancestry cases, 6,108 East Asian ancestry controls, 28,561 European ancestry cases, 402,796 European ancestry controls	39024449	Science	Diversity and scale: Genetic architecture of 2068 traits in the VA Million Veteran Program.
rs11257655	Affx-2649195	5.59421e-43	GCST010557	Type 2 diabetes	148,726 European ancestry cases, 24,646 African American cases, 8,616 Hispanic cases, 46,511 Asian ancestry cases, 965,732 European ancestry controls, 31,446 African American controls, 11,829 Hispanic controls, 169,776 Asian ancestry controls	32541925	Nat Genet	Discovery of 318 new risk loci for type 2 diabetes and related vascular outcomes among 1.4 million participants in a multi-ancestry meta-analysis.
rs11257655	Affx-2649195	5.59421e-43	GCST90018926	Type 2 diabetes	38,841 European ancestry cases, 451,248 European ancestry controls, 45,383 East Asian ancestry cases, 132,032 East Asian ancestry controls	34594039	Nat Genet	A cross-population atlas of genetic associations for 220 human phenotypes.
rs11257655	Affx-2649195	5.59421e-43	GCST010555	Type 2 diabetes	148,726 European ancestry cases, 965,732 European ancestry controls	32541925	Nat Genet	Discovery of 318 new risk loci for type 2 diabetes and related vascular outcomes among 1.4 million participants in a multi-ancestry meta-analysis.
rs11257655	Affx-2649195	5.59421e-43	GCST90475666	Type 2 diabetes (PheCode 250.2)	51,551 African American or Afro-Caribbean cases, 64,463 African American or Afro-Caribbean controls	39024449	Science	Diversity and scale: Genetic architecture of 2068 traits in the VA Million Veteran Program.
rs11257655	Affx-2649195	5.59421e-43	GCST010272	Circulating leptin levels or type 2 diabetes	254,263 individuals	32341051	BMJ Open Diabetes Res Care	Shared genetic architecture and casual relationship between leptin levels and type 2 diabetes: large-scale cross-trait meta-analysis and Mendelian randomization analysis.
rs11257655	Affx-2649195	5.59421e-43	GCST90002244	Glycated hemoglobin levels	146,806 European ancestry individuals	34059833	Nat Genet	The trans-ancestral genomic architecture of glycemic traits.
rs11257655	Affx-2649195	5.59421e-43	GCST007923	Medication use (drugs used in diabetes)	15,272 European ancestry cases, 29,0641 European ancestry controls	31015401	Nat Commun	Genome-wide association study of medication-use and associated disease in the UK Biobank.
rs11257655	Affx-2649195	5.59421e-43	GCST90479626	Glucose (fasting status unknown, mean, inv-norm transformed)	118,233 African American or Afro-Caribbean individuals, 57,284 Hispanic or Latin American individuals, 6,317 East Asian ancestry individuals, 419,946 European ancestry individuals	39024449	Science	Diversity and scale: Genetic architecture of 2068 traits in the VA Million Veteran Program.
rs11257655	Affx-2649195	5.59421e-43	GCST010796	Electrocardiogram morphology (amplitude at temporal datapoints)	63,706 European and unknown ancestry individuals	32916098	Cell Syst	The Genetic Makeup of the Electrocardiogram.
rs11257655	Affx-2649195	5.59421e-43	GCST90093109	Type ii diabetes	16,677 South Asian ancestry cases, 33,856 South Asian ancestry controls	35393509	Commun Biol	Identification of genetic effects underlying type 2 diabetes in South Asian and European populations.
rs11257655	Affx-2649195	5.59421e-43	GCST007077	Type 2 diabetes	approximately 459,000 European ancestry individuals	30595370	Am J Hum Genet	Leveraging Polygenic Functional Enrichment to Improve GWAS Power.
rs11257655	Affx-2649195	5.59421e-43	GCST004904	Body mass index	up to 72,390 Japanese ancestry women, up to 85,894 Japanese ancestry men	28892062	Nat Genet	Genome-wide association study identifies 112 new loci for body mass index in the Japanese population.
rs7896600	Affx-2641635	4.35275e-39	GCST011337	Body fat percentage and type 2 diabetes (pairwise)	200,863 European ancestry individuals, 24,401 East Asian, South Asian and African American ancestry individuals	33619380	Nat Metab	Genome-wide discovery of genetic loci that uncouple excess adiposity from its comorbidities.
rs12221133	Affx-2641402	2.59e-38	GCST90019508	Blood glucose levels	313,125 European ancestry individuals, 5,568 African ancestry individuals, 6,693 South Asian ancestry individuals	33462484	Nat Genet	Genetics of 35 blood and urine biomarkers in the UK Biobank.
rs12221133	Affx-2641402	2.59e-38	GCST006001	Hemoglobin A1c levels	42,790 Japanese ancestry individuals	29403010	Nat Genet	Genetic analysis of quantitative traits in the Japanese population links cell types to complex human diseases.
rs12221133	Affx-2641402	2.59e-38	GCST90019509	Glycated hemoglobin levels	327,177 European ancestry individuals, 4,847 African ancestry individuals, 6,895 South Asian ancestry individuals	33462484	Nat Genet	Genetics of 35 blood and urine biomarkers in the UK Biobank.
rs10906115	Affx-2650251	1.29625e-37	GCST000796	Type 2 diabetes	1,019 Chinese ancestry cases, 1,710 Chinese ancestry controls	20862305	PLoS Genet	Identification of new genetic risk variants for type 2 diabetes.
rs6769511	Affx-21838251	2.95212e-35	GCST000221	Type 2 diabetes	194 Japanese ancestry cases, 1,558 Japanese ancestry controls	18711366	Nat Genet	SNPs in KCNQ1 are associated with susceptibility to type 2 diabetes in East Asian and European populations.
rs6769511	Affx-21838251	2.95212e-35	GCST90255621	Body mass index	1,122,049 European ancestry individuals	36581621	Nat Commun	Genomics and phenomics of body mass index reveals a complex disease network.
rs6769511	Affx-21838251	2.95212e-35	GCST006979	Heel bone mineral density	426,824 British ancestry individuals	30598549	Nat Genet	An atlas of genetic influences on osteoporosis in humans and mice.
rs1470579	Affx-21838228	9.54304e-35	GCST003400	Type 2 diabetes	15,463 Japanese ancestry cases, 26,183 Japanese ancestry controls	26818947	Nat Commun	Genome-wide association studies in the Japanese population identify seven novel loci for type 2 diabetes.
rs1470579	Affx-21838228	9.54304e-35	GCST002128	Type 2 diabetes	5,976 Japanese ancestry cases, 20,829 Japanese ancestry controls	23945395	Hum Mol Genet	Genome-wide association study identifies three novel loci for type 2 diabetes.
rs1470579	Affx-21838228	9.54304e-35	GCST001527	Fasting blood glucose (BMI interaction)	Up to 58,074 European ancestry individuals	22581228	Nat Genet	A genome-wide approach accounting for body mass index identifies genetic variants influencing fasting glycemic traits and insulin resistance.
rs1470579	Affx-21838228	9.54304e-35	GCST90475647	Hypothyroidism (PheCode 244)	62,814 European ancestry cases, 378,321 European ancestry controls	39024449	Science	Diversity and scale: Genetic architecture of 2068 traits in the VA Million Veteran Program.
rs1470579	Affx-21838228	9.54304e-35	GCST90475653	Hypothyroidism NOS (PheCode 244.4)	60,573 European ancestry cases, 380,701 European ancestry controls	39024449	Science	Diversity and scale: Genetic architecture of 2068 traits in the VA Million Veteran Program.
rs1470579	Affx-21838228	9.54304e-35	GCST000712	Type 2 diabetes	8,130 European ancestry cases, 38,987 European ancestry controls	20581827	Nat Genet	Twelve type 2 diabetes susceptibility loci identified through large-scale association analysis.
rs1470579	Affx-21838228	9.54304e-35	GCST001375	Diabetes (gestational)	468 Korean ancestry cases, 1,242 Korean ancestry controls	22233651	Diabetes	A genome-wide association study of gestational diabetes mellitus in Korean women.
rs1470579	Affx-21838228	9.54304e-35	GCST001809	Type 2 diabetes	842 Punjabi Sikh ancestry cases, 774 Punjabi Sikh ancestry controls	23300278	Diabetes	Genome-wide association study identifies a novel locus contributing to type 2 diabetes susceptibility in Sikhs of Punjabi origin from India.
rs1470579	Affx-21838228	9.54304e-35	GCST90479892	Diabetes mellitus (PheCode 250)	51,802 African American or Afro-Caribbean cases, 63,903 African American or Afro-Caribbean controls, 22,361 Hispanic or Latin American cases, 35,203 Hispanic or Latin American controls, 2,276 East Asian ancestry cases, 4,318 East Asian ancestry controls, 154,958 European ancestry cases, 276,347 European ancestry controls	39024449	Science	Diversity and scale: Genetic architecture of 2068 traits in the VA Million Veteran Program.
rs1470579	Affx-21838228	9.54304e-35	GCST90018706	Type 2 diabetes	45,383 East Asian ancestry cases, 132,032 East Asian ancestry controls	34594039	Nat Genet	A cross-population atlas of genetic associations for 220 human phenotypes.
rs1470579	Affx-21838228	9.54304e-35	GCST004894	Type 2 diabetes	6,353 South Asian ancestry cases, 7,179 South Asian ancestry controls, 3,871 European ancestry cases, 16,427 European ancestry controls, 34,840 cases, 114,981 controls	28869590	Nat Genet	Identification of new susceptibility loci for type 2 diabetes and shared etiological pathways with coronary heart disease.
rs4402960	Affx-21838016	3.2955e-34	GCST000024	Type 2 diabetes	1,161 European ancestry cases, 1,174 European ancestry controls	17463248	Science	A genome-wide association study of type 2 diabetes in Finns detects multiple susceptibility variants.
rs4402960	Affx-21838016	3.2955e-34	GCST000028	Type 2 diabetes	1,464 European ancestry cases, 1,467 European ancestry controls	17463246	Science	Genome-wide association analysis identifies loci for type 2 diabetes and triglyceride levels.
rs4402960	Affx-21838016	3.2955e-34	GCST000025	Type 2 diabetes	1,924 European ancestry cases, 2,938 European ancestry controls	17463249	Science	Replication of genome-wide association signals in UK samples reveals risk loci for type 2 diabetes.
rs4402960	Affx-21838016	3.2955e-34	GCST000383	Type 2 diabetes	519 Japanese ancestry cases, 503 Japanese ancestry controls	19401414	Diabetes	Confirmation of multiple risk Loci and genetic impacts by a genome-wide association study of type 2 diabetes in the Japanese population.
rs4402960	Affx-21838016	3.2955e-34	GCST004487	Peak insulin response	2,337 Hispanic individuals, 2,159 European ancestry individuals, 332 Pima Indian ancestry individuals	28490609	Diabetes	A Genome-Wide Association Study of IVGTT-Based Measures of First-Phase Insulin Secretion Refines the Underlying Physiology of Type 2 Diabetes Variants.
rs4402960	Affx-21838016	3.2955e-34	GCST001550	Type 2 diabetes	2,112 lean type 2 diabetes cases, 4,123 obese type 2 diabetes cases, 54,412 controls	22693455	PLoS Genet	Stratifying type 2 diabetes cases by BMI identifies genetic risk variants in LAMA1 and enrichment for risk variants in lean compared to obese cases.
rs4402960	Affx-21838016	3.2955e-34	GCST005047	Type 2 diabetes	6,377 European ancestry male cases, 5,794 European ancestry female cases, 22,243 European ancestry male controls, 34,619 European ancestry female controls	22885922	Nat Genet	Large-scale association analysis provides insights into the genetic architecture and pathophysiology of type 2 diabetes.
rs4402960	Affx-21838016	3.2955e-34	GCST000167	Type 2 diabetes	4,549 European ancestry cases, 5,579 European ancestry controls	18372903	Nat Genet	Meta-analysis of genome-wide association data and large-scale replication identifies additional susceptibility loci for type 2 diabetes.
rs4402960	Affx-21838016	3.2955e-34	GCST90435195	Thyroid stimulating hormone levels within normal range in pregnancy	67,471 Chinese ancestry individuals	39266554	Nat Commun	Genome-wide association studies of thyroid-related hormones, dysfunction, and autoimmunity among 85,421 Chinese pregnancies.
rs4402960	Affx-21838016	3.2955e-34	GCST006801	Type 2 diabetes	4,040 British ancestry cases, 113,735 British ancestry controls	26961502	Diabetologia	Variants in the FTO and CDKAL1 loci have recessive effects on risk of obesity and type 2 diabetes, respectively.
rs4402960	Affx-21838016	3.2955e-34	GCST002352	Type 2 diabetes	12,171 European ancestry cases, 56,862 European ancestry controls, 6,952 East Asian ancestry cases, 11,865 East Asian ancestry controls, 5,561 South Asian ancestry cases, 14,458 South Asian ancestry controls, 1,804 Mexican ancestry cases, 779 Mexican ancestry controls	24509480	Nat Genet	Genome-wide trans-ancestry meta-analysis provides insight into the genetic architecture of type 2 diabetes susceptibility.
rs7651090	Affx-21838060	5.63749e-34	GCST012077	Fasting glucose	67,506 European ancestry men	33402679	Nat Commun	Sex-dimorphic genetic effects and novel loci for fasting glucose and insulin variability.
rs7651090	Affx-21838060	5.63749e-34	GCST012078	Fasting glucose	151,188 European ancestry individuals	33402679	Nat Commun	Sex-dimorphic genetic effects and novel loci for fasting glucose and insulin variability.
rs7651090	Affx-21838060	5.63749e-34	GCST90250911	Medication use for T2D (number of purchases)	567,671 European ancestry individuals	36653479	Nat Med	Genetic predictors of lifelong medication-use patterns in cardiometabolic diseases.
rs7651090	Affx-21838060	5.63749e-34	GCST004575	Acute insulin response	2,346 Hispanic individuals, 2,087 European ancestry individuals, 332 Pima Indian ancestry individuals	28490609	Diabetes	A Genome-Wide Association Study of IVGTT-Based Measures of First-Phase Insulin Secretion Refines the Underlying Physiology of Type 2 Diabetes Variants.
rs7651090	Affx-21838060	5.63749e-34	GCST006867	Type 2 diabetes	61,714 European ancestry cases, 1,178 Pakistani ancestry cases, 593,952 European ancestry controls, 2,472 Pakistani ancestry controls	30054458	Nat Commun	Genome-wide association analyses identify 143 risk variants and putative regulatory mechanisms for type 2 diabetes.
rs11927381	Affx-21837976	8.12438e-34	GCST90095034	Body mass index	56,161 Hispanic or Latin American individuals	35399580	HGG Adv	Ancestral diversity improves discovery and fine-mapping of genetic loci for anthropometric traits-The Hispanic/Latino Anthropometry Consortium.
rs11927381	Affx-21837976	8.12438e-34	GCST90475416	low density lipoprotein cholesterol (LDLC, mean, inv-norm transformed)	404,741 European ancestry individuals	39024449	Science	Diversity and scale: Genetic architecture of 2068 traits in the VA Million Veteran Program.
rs11927381	Affx-21837976	8.12438e-34	GCST90479886	Insulin pump user (PheCode 250.3)	4,132 African American or Afro-Caribbean cases, 114,507 African American or Afro-Caribbean controls, 11,279 European ancestry cases, 430,909 European ancestry controls, 1,835 Hispanic or Latin American cases, 56,635 Hispanic or Latin American controls	39024449	Science	Diversity and scale: Genetic architecture of 2068 traits in the VA Million Veteran Program.
rs11927381	Affx-21837976	8.12438e-34	GCST009764	Body mass index	35,606 African American individuals, 26,048 Hispanic/Latino individuals, 22,466 Asian or Native Hawaiian ancestry individuals, 17,859 European ancestry individuals, 535 Native American individuals	29381148	Int J Obes (Lond)	Trans-ethnic analysis of metabochip data identifies two new loci associated with BMI.
rs11927381	Affx-21837976	8.12438e-34	GCST003619	Type 2 diabetes	746 African American cases, 2,825 African American controls, 743 East Asian ancestry cases, 3,992 East Asian ancestry controls, 7,111 European ancestry cases, 49,688 European ancestry controls, 1,147 Latino cases, 5,352 Latino controls	27189021	Eur J Hum Genet	Multi-ethnic genome-wide association study identifies novel locus for type 2 diabetes susceptibility.
rs6444082	Affx-21838303	3.07595e-31	GCST90161236	Fasting glucose	75,627 Taiwanese ancestry individuals	36329257	Commun Biol	Phenome-wide analysis of Taiwan Biobank reveals novel glycemia-related loci and genetic risks for diabetes.
rs6444082	Affx-21838303	3.07595e-31	GCST90018729	Weight	165,419 East Asian ancestry individuals	34594039	Nat Genet	A cross-population atlas of genetic associations for 220 human phenotypes.
rs4686392	Affx-21838192	8.60537e-31	GCST011991	Psoriasis or type 2 diabetes (trans-disease meta-analysis)	11,024 European ancestry psoriasis cases, 74,124 European ancestry diabetes cases, 840,342 European ancestry controls	33385400	J Invest Dermatol	Causal relationship and shared genetic loci between psoriasis and type 2 diabetes through trans-disease meta-analysis.
rs4686392	Affx-21838192	8.60537e-31	GCST004904	Body mass index	up to 72,390 Japanese ancestry women, up to 85,894 Japanese ancestry men	28892062	Nat Genet	Genome-wide association study identifies 112 new loci for body mass index in the Japanese population.
rs4686392	Affx-21838192	8.60537e-31	GCST90013693	Type 2 diabetes	40,250 Japanese ancestry cases, 170,615 Japanese ancestry controls	32514122	Nat Genet	Large-scale genome-wide association study in a Japanese population identifies novel susceptibility loci across different diseases.
rs6928012	Affx-28277376	1.38376e-27	GCST011990	Psoriasis or type 2 diabetes (trans-disease meta-analysis)(opposite effect)	11,024 European ancestry psoriasis cases, 74,124 European ancestry diabetes cases, 840,342 European ancestry controls	33385400	J Invest Dermatol	Causal relationship and shared genetic loci between psoriasis and type 2 diabetes through trans-disease meta-analysis.
rs6928012	Affx-28277376	1.38376e-27	GCST004988	Breast cancer	76,192 European ancestry cases, 63,082 European ancestry controls	29059683	Nature	Association analysis identifies 65 new breast cancer risk loci.
rs1111875	Affx-3866316	2.29351e-26	GCST000028	Type 2 diabetes	1,464 European ancestry cases, 1,467 European ancestry controls	17463246	Science	Genome-wide association analysis identifies loci for type 2 diabetes and triglyceride levels.
rs1111875	Affx-3866316	2.29351e-26	GCST90315282	LAT2/YES1 protein level ratio	43,509 European ancestry individuals	38412862	Cell Genom	Genetic associations with ratios between protein levels detect new pQTLs and reveal protein-protein interactions.
rs1111875	Affx-3866316	2.29351e-26	GCST002128	Type 2 diabetes	5,976 Japanese ancestry cases, 20,829 Japanese ancestry controls	23945395	Hum Mol Genet	Genome-wide association study identifies three novel loci for type 2 diabetes.
rs1111875	Affx-3866316	2.29351e-26	GCST000012	Type 2 diabetes	661 European ancestry cases, 614 European ancestry controls	17293876	Nature	A genome-wide association study identifies novel risk loci for type 2 diabetes.
rs1111875	Affx-3866316	2.29351e-26	GCST010555	Type 2 diabetes	148,726 European ancestry cases, 965,732 European ancestry controls	32541925	Nat Genet	Discovery of 318 new risk loci for type 2 diabetes and related vascular outcomes among 1.4 million participants in a multi-ancestry meta-analysis.
rs1111875	Affx-3866316	2.29351e-26	GCST000024	Type 2 diabetes	1,161 European ancestry cases, 1,174 European ancestry controls	17463248	Science	A genome-wide association study of type 2 diabetes in Finns detects multiple susceptibility variants.
rs1111875	Affx-3866316	2.29351e-26	GCST010557	Type 2 diabetes	148,726 European ancestry cases, 24,646 African American cases, 8,616 Hispanic cases, 46,511 Asian ancestry cases, 965,732 European ancestry controls, 31,446 African American controls, 11,829 Hispanic controls, 169,776 Asian ancestry controls	32541925	Nat Genet	Discovery of 318 new risk loci for type 2 diabetes and related vascular outcomes among 1.4 million participants in a multi-ancestry meta-analysis.
rs1111875	Affx-3866316	2.29351e-26	GCST000383	Type 2 diabetes	519 Japanese ancestry cases, 503 Japanese ancestry controls	19401414	Diabetes	Confirmation of multiple risk Loci and genetic impacts by a genome-wide association study of type 2 diabetes in the Japanese population.
rs1111875	Affx-3866316	2.29351e-26	GCST006801	Type 2 diabetes	4,040 British ancestry cases, 113,735 British ancestry controls	26961502	Diabetologia	Variants in the FTO and CDKAL1 loci have recessive effects on risk of obesity and type 2 diabetes, respectively.
rs1111875	Affx-3866316	2.29351e-26	GCST005047	Type 2 diabetes	6,377 European ancestry male cases, 5,794 European ancestry female cases, 22,243 European ancestry male controls, 34,619 European ancestry female controls	22885922	Nat Genet	Large-scale association analysis provides insights into the genetic architecture and pathophysiology of type 2 diabetes.
rs1111875	Affx-3866316	2.29351e-26	GCST002352	Type 2 diabetes	12,171 European ancestry cases, 56,862 European ancestry controls, 6,952 East Asian ancestry cases, 11,865 East Asian ancestry controls, 5,561 South Asian ancestry cases, 14,458 South Asian ancestry controls, 1,804 Mexican ancestry cases, 779 Mexican ancestry controls	24509480	Nat Genet	Genome-wide trans-ancestry meta-analysis provides insight into the genetic architecture of type 2 diabetes susceptibility.
rs1111875	Affx-3866316	2.29351e-26	GCST004894	Type 2 diabetes	6,353 South Asian ancestry cases, 7,179 South Asian ancestry controls, 3,871 European ancestry cases, 16,427 European ancestry controls, 34,840 cases, 114,981 controls	28869590	Nat Genet	Identification of new susceptibility loci for type 2 diabetes and shared etiological pathways with coronary heart disease.
rs4731420	Affx-29683862	1.1166e-25	GCST003400	Type 2 diabetes	15,463 Japanese ancestry cases, 26,183 Japanese ancestry controls	26818947	Nat Commun	Genome-wide association studies in the Japanese population identify seven novel loci for type 2 diabetes.
rs80234489	Affx-7673185	1.64601e-25	GCST90018949	Weight	360,116 European ancestry individuals, 165,419 East Asian ancestry individuals	34594039	Nat Genet	A cross-population atlas of genetic associations for 220 human phenotypes.
rs80234489	Affx-7673185	1.64601e-25	GCST010118	Type 2 diabetes	77,418 East Asian cases, 356,122 East Asian controls	32499647	Nature	Identification of type 2 diabetes loci in 433,540 East Asian individuals.
rs80234489	Affx-7673185	1.64601e-25	GCST004904	Body mass index	up to 72,390 Japanese ancestry women, up to 85,894 Japanese ancestry men	28892062	Nat Genet	Genome-wide association study identifies 112 new loci for body mass index in the Japanese population.
rs80234489	Affx-7673185	1.64601e-25	GCST010557	Type 2 diabetes	148,726 European ancestry cases, 24,646 African American cases, 8,616 Hispanic cases, 46,511 Asian ancestry cases, 965,732 European ancestry controls, 31,446 African American controls, 11,829 Hispanic controls, 169,776 Asian ancestry controls	32541925	Nat Genet	Discovery of 318 new risk loci for type 2 diabetes and related vascular outcomes among 1.4 million participants in a multi-ancestry meta-analysis.
rs80234489	Affx-7673185	1.64601e-25	GCST90018729	Weight	165,419 East Asian ancestry individuals	34594039	Nat Genet	A cross-population atlas of genetic associations for 220 human phenotypes.
rs80234489	Affx-7673185	1.64601e-25	GCST90018727	Body mass index	163,835 East Asian ancestry individuals	34594039	Nat Genet	A cross-population atlas of genetic associations for 220 human phenotypes.
rs791595	Affx-29683854	3.49906e-25	GCST002128	Type 2 diabetes	5,976 Japanese ancestry cases, 20,829 Japanese ancestry controls	23945395	Hum Mol Genet	Genome-wide association study identifies three novel loci for type 2 diabetes.
rs791595	Affx-29683854	3.49906e-25	GCST90245848	Height	5,314,291 European ancestry, Hispanic or Latin American, East Asian ancestry, African ancestry, South Asian ancestry individuals	36224396	Nature	A saturated map of common genetic variants associated with human height.
rs791595	Affx-29683854	3.49906e-25	GCST007847	Type 2 diabetes	36,614 Japanese ancestry cases, 155,150 Japanese ancestry controls	30718926	Nat Genet	Identification of 28 new susceptibility loci for type 2 diabetes in the Japanese population.
rs12778642	Affx-3866340	5.29718e-24	GCST90448614	Hemoglobin A1c levels	38,000 South Asian ancestry individuals	39414775	Nat Commun	Genetic architecture of routinely acquired blood tests in a British South Asian cohort.
rs12778642	Affx-3866340	5.29718e-24	GCST90451699	Type 2 diabetes mellitus adjusted for BMI or coronary artery disease (pleiotropy)	50,409 European ancestry type 2 diabetes adjusted for BMI cases, 181,522 European ancestry coronary artery disease cases, 1,508,065 European ancestry controls	38062574	Chin Med J (Engl)	Bidirectional relationship between type 2 diabetes mellitus and coronary artery disease: Prospective cohort study and genetic analyses.
rs12778642	Affx-3866340	5.29718e-24	GCST003045	Ulcerative colitis	6,968 European ancestry cases, 20,464 European ancestry controls	26192919	Nat Genet	Association analyses identify 38 susceptibility loci for inflammatory bowel disease and highlight shared genetic risk across populations.
rs806215	Affx-29677208	7.92519e-24	GCST003400	Type 2 diabetes	15,463 Japanese ancestry cases, 26,183 Japanese ancestry controls	26818947	Nat Commun	Genome-wide association studies in the Japanese population identify seven novel loci for type 2 diabetes.
rs11651052	Affx-13822864	1.64611e-23	GCST007507	Benign prostatic hyperplasia and lower urinary tract symptoms	20,621 European ancestry cases, 280,541 European ancestry controls	30410027	Nat Commun	Genome-wide associations for benign prostatic hyperplasia reveal a genetic correlation with serum levels of PSA.
rs11651052	Affx-13822864	1.64611e-23	GCST007847	Type 2 diabetes	36,614 Japanese ancestry cases, 155,150 Japanese ancestry controls	30718926	Nat Genet	Identification of 28 new susceptibility loci for type 2 diabetes in the Japanese population.
rs11651052	Affx-13822864	1.64611e-23	GCST003436	Endometrial cancer	4,907 European ancestry cases, 11,945 European ancestry controls	27008869	Hum Mol Genet	GWAS meta-analysis of 16 852 women identifies new susceptibility locus for endometrial cancer.
rs11651052	Affx-13822864	1.64611e-23	GCST003586	Prostate cancer	2,511 European ancestry cases, 1,382 European ancestry controls	27262462	Hum Genet	Genome-wide association of familial prostate cancer cases identifies evidence for a rare segregating haplotype at 8q24.21.
rs11651052	Affx-13822864	1.64611e-23	GCST90018706	Type 2 diabetes	45,383 East Asian ancestry cases, 132,032 East Asian ancestry controls	34594039	Nat Genet	A cross-population atlas of genetic associations for 220 human phenotypes.
rs11651052	Affx-13822864	1.64611e-23	GCST90018761	Medication use (drugs used in diabetes)	30,515 East Asian ancestry cases, 148,211 East Asian ancestry controls	34594039	Nat Genet	A cross-population atlas of genetic associations for 220 human phenotypes.
rs11651052	Affx-13822864	1.64611e-23	GCST90492734	Type 2 diabetes	50,251 African American cases, 103,909 African American controls, 88,109 East Asian ancestry cases, 339,395 East Asian ancestry controls, 242,283 European ancestry cases, 1,569,734 European ancestry controls, 29,375 Hispanic cases, 59,368 Hispanic controls, 1,602 South African ancestry cases, 976 South African ancestry controls, 16,832 South Asian ancestry cases, 33,767 South Asian ancestry contr…	38374256	Nature	Genetic drivers of heterogeneity in type 2 diabetes pathophysiology.
rs11651052	Affx-13822864	1.64611e-23	GCST90018926	Type 2 diabetes	38,841 European ancestry cases, 451,248 European ancestry controls, 45,383 East Asian ancestry cases, 132,032 East Asian ancestry controls	34594039	Nat Genet	A cross-population atlas of genetic associations for 220 human phenotypes.
rs11651052	Affx-13822864	1.64611e-23	GCST90278632	Hemoglobin A1c levels	92,615 Taiwanese ancestry individuals	38116116	Cell Genom	Analysis across Taiwan Biobank, Biobank Japan, and UK Biobank identifies hundreds of novel loci for 36 quantitative traits.
rs11651052	Affx-13822864	1.64611e-23	GCST004904	Body mass index	up to 72,390 Japanese ancestry women, up to 85,894 Japanese ancestry men	28892062	Nat Genet	Genome-wide association study identifies 112 new loci for body mass index in the Japanese population.
rs11651052	Affx-13822864	1.64611e-23	GCST007513	Prostate-specific antigen levels	33,572 Icelandic ancestry individuals	30410027	Nat Commun	Genome-wide associations for benign prostatic hyperplasia reveal a genetic correlation with serum levels of PSA.
rs11651052	Affx-13822864	1.64611e-23	GCST005047	Type 2 diabetes	6,377 European ancestry male cases, 5,794 European ancestry female cases, 22,243 European ancestry male controls, 34,619 European ancestry female controls	22885922	Nat Genet	Large-scale association analysis provides insights into the genetic architecture and pathophysiology of type 2 diabetes.
rs11651052	Affx-13822864	1.64611e-23	GCST007512	Benign prostatic hyperplasia and lower urinary tract symptoms (prostate cancer excluded)	18,138 European ancestry cases, 277,213 European ancestry controls	30410027	Nat Commun	Genome-wide associations for benign prostatic hyperplasia reveal a genetic correlation with serum levels of PSA.
rs11651052	Affx-13822864	1.64611e-23	GCST007506	Prostate cancer	11,708 European ancestry cases, 284,184 European ancestry controls	30410027	Nat Commun	Genome-wide associations for benign prostatic hyperplasia reveal a genetic correlation with serum levels of PSA.
rs11651052	Affx-13822864	1.64611e-23	GCST90428117	Prostate cancer	7,822 European ancestry cases, 144,172 European ancestry controls	38538606	Sci Rep	New role of fat-free mass in cancer risk linked with genetic predisposition.
rs11651052	Affx-13822864	1.64611e-23	GCST90018905	Prostate cancer	11,599 European ancestry cases, 199,628 European ancestry controls, 5,672 East Asian ancestry cases, 84,660 East Asian ancestry controls	34594039	Nat Genet	A cross-population atlas of genetic associations for 220 human phenotypes.
rs11319879	Affx-78169684	3.33034e-23	GCST004624	Sum eosinophil basophil counts	171,771 European ancestry individuals	27863252	Cell	The Allelic Landscape of Human Blood Cell Trait Variation and Links to Common Complex Disease.
rs11319879	Affx-78169684	3.33034e-23	GCST004617	Eosinophil percentage of granulocytes	170,536 European ancestry individuals	27863252	Cell	The Allelic Landscape of Human Blood Cell Trait Variation and Links to Common Complex Disease.
rs9273529	Affx-28496928	3.8032e-23	GCST90313904	CD83/HAVCR2 protein level ratio	43,509 European ancestry individuals	38412862	Cell Genom	Genetic associations with ratios between protein levels detect new pQTLs and reveal protein-protein interactions.
rs9273529	Affx-28496928	3.8032e-23	GCST90313908	CD83/TREM2 protein level ratio	43,509 European ancestry individuals	38412862	Cell Genom	Genetic associations with ratios between protein levels detect new pQTLs and reveal protein-protein interactions.
rs9273529	Affx-28496928	3.8032e-23	GCST90294411	Seropositivity for human gammaherpesvirus 4 (Epstein-Barr virus) peptide (twist_52109)	1,745 individuals	37164013	Immunity	Phage display sequencing reveals that genetic, environmental, and intrinsic factors influence variation of human antibody epitope repertoire.
rs9273529	Affx-28496928	3.8032e-23	GCST90302861	Rheumatoid arthritis or multiple sclerosis	5,082 European ancestry rheumatoid arthritis cases, 1,406 European ancestry multiple sclerosis cases, at least 447,182 European ancestry controls	37377963	Front Immunol	Identifying shared genetic loci and common risk genes of rheumatoid arthritis associated with three autoimmune diseases based on large-scale cross-trait genome-wide association studies.
rs9273529	Affx-28496928	3.8032e-23	GCST90314804	FCRL5/MZB1 protein level ratio	43,509 European ancestry individuals	38412862	Cell Genom	Genetic associations with ratios between protein levels detect new pQTLs and reveal protein-protein interactions.
rs9273529	Affx-28496928	3.8032e-23	GCST90313788	CD300C/GOLM2 protein level ratio	43,509 European ancestry individuals	38412862	Cell Genom	Genetic associations with ratios between protein levels detect new pQTLs and reveal protein-protein interactions.
rs9273529	Affx-28496928	3.8032e-23	GCST90294410	Seropositivity for human gammaherpesvirus 4 (Epstein-Barr virus) peptide (agilent_7435)	1,745 individuals	37164013	Immunity	Phage display sequencing reveals that genetic, environmental, and intrinsic factors influence variation of human antibody epitope repertoire.
rs9273529	Affx-28496928	3.8032e-23	GCST90314151	CNPY4/MANF protein level ratio	43,509 European ancestry individuals	38412862	Cell Genom	Genetic associations with ratios between protein levels detect new pQTLs and reveal protein-protein interactions.
rs11263763	Affx-13822876	5.46386e-23	GCST90274714	Prostate cancer	122,188 European ancestry cases, 604,640 European ancestry controls	37945903	Nat Genet	Characterizing prostate cancer risk through multi-ancestry genome-wide discovery of 187 novel risk variants.
rs11263763	Affx-13822876	5.46386e-23	GCST90274715	Prostate cancer	19,391 African American or Afro-Caribbean cases, 61,608 African American or Afro-Caribbean controls	37945903	Nat Genet	Characterizing prostate cancer risk through multi-ancestry genome-wide discovery of 187 novel risk variants.
rs11263763	Affx-13822876	5.46386e-23	GCST002944	Prostate cancer	6,406 European ancestry cases, 601 African American cases, 288 East Asian ancestry cases, 488 Latino cases_x000D_ 30,866 European ancestry controls, 1,650 African American controls, 2,938 East Asian ancestry controls, 3,141 Latino controls	26034056	Cancer Discov	A large multiethnic genome-wide association study of prostate cancer identifies novel risk variants and substantial ethnic differences.
rs11263763	Affx-13822876	5.46386e-23	GCST90011822	Cancer (pleiotropy)	64,962 European ancestry cases, 410,350 European ancestry controls	32887889	Nat Commun	Pan-cancer study detects genetic risk variants and shared genetic basis in two large cohorts.
rs11263763	Affx-13822876	5.46386e-23	GCST011046	Prostate cancer	8,611 East Asian ancestry cases, 18,809 East Asian ancestry controls	33398198	Nat Genet	Trans-ancestry genome-wide association meta-analysis of prostate cancer identifies new susceptibility loci and informs genetic risk prediction.
rs11263763	Affx-13822876	5.46386e-23	GCST90274717	Prostate cancer	3,931 Hispanic or Latin American cases, 26,405 Hispanic or Latin American controls	37945903	Nat Genet	Characterizing prostate cancer risk through multi-ancestry genome-wide discovery of 187 novel risk variants.
rs11263763	Affx-13822876	5.46386e-23	GCST90011808	Prostate cancer	10,792 European ancestry cases, 410,350 European ancestry controls	32887889	Nat Commun	Pan-cancer study detects genetic risk variants and shared genetic basis in two large cohorts.
rs11263763	Affx-13822876	5.46386e-23	GCST90274713	Prostate cancer	122,188 European ancestry cases, 604,640 European ancestry controls, 19,391 African American or Afro-Caribbean cases, 61,608 African American or Afro-Caribbean controls, 10,809 East Asian ancestry cases, 95,790 East Asian ancestry controls, 3,931 Hispanic or Latin American cases, 26,405 Hispanic or Latin American controls	37945903	Nat Genet	Characterizing prostate cancer risk through multi-ancestry genome-wide discovery of 187 novel risk variants.
rs11263763	Affx-13822876	5.46386e-23	GCST003525	Endometrial endometrioid carcinoma	2,082 European ancestry cases, 9,544 European ancestry controls	27135401	Nat Genet	Five endometrial cancer risk loci identified through genome-wide association analysis.
rs11263763	Affx-13822876	5.46386e-23	GCST90250911	Medication use for T2D (number of purchases)	567,671 European ancestry individuals	36653479	Nat Med	Genetic predictors of lifelong medication-use patterns in cardiometabolic diseases.
rs11263763	Affx-13822876	5.46386e-23	GCST011048	Prostate cancer	85,554 European ancestry cases, 91,972 European ancestry controls	33398198	Nat Genet	Trans-ancestry genome-wide association meta-analysis of prostate cancer identifies new susceptibility loci and informs genetic risk prediction.
rs11263763	Affx-13822876	5.46386e-23	GCST011047	Prostate cancer	10,368 African ancestry cases, 10,986 African ancestry controls	33398198	Nat Genet	Trans-ancestry genome-wide association meta-analysis of prostate cancer identifies new susceptibility loci and informs genetic risk prediction.
rs11263763	Affx-13822876	5.46386e-23	GCST011049	Prostate cancer	85,554 European ancestry cases, 10,368 African ancestry cases, 8,611 East Asian ancestry cases, 2,714 Hispanic cases, 91,972 European ancestry controls, 10,986 African ancestry controls, 18,809 East Asian ancestry controls, 5,239 Hispanic controls	33398198	Nat Genet	Trans-ancestry genome-wide association meta-analysis of prostate cancer identifies new susceptibility loci and informs genetic risk prediction.
rs11263763	Affx-13822876	5.46386e-23	GCST90274716	Prostate cancer	10,809 East Asian ancestry cases, 95,790 East Asian ancestry controls	37945903	Nat Genet	Characterizing prostate cancer risk through multi-ancestry genome-wide discovery of 187 novel risk variants.
rs11263763	Affx-13822876	5.46386e-23	GCST003524	Endometrial cancer	2,082 European ancestry endometrioid cases, 130 European ancestry cases, 9,544 European ancestry controls	27135401	Nat Genet	Five endometrial cancer risk loci identified through genome-wide association analysis.
rs1333051	Affx-33532368	6.2564e-23	GCST90092819	Glucose levels	114,870 European ancestry individuals	35213538	PLoS Biol	Characterising metabolomic signatures of lipid-modifying therapies through drug target mendelian randomisation.
rs1333051	Affx-33532368	6.2564e-23	GCST90019509	Glycated hemoglobin levels	327,177 European ancestry individuals, 4,847 African ancestry individuals, 6,895 South Asian ancestry individuals	33462484	Nat Genet	Genetics of 35 blood and urine biomarkers in the UK Biobank.
rs1333051	Affx-33532368	6.2564e-23	GCST90269557	Alanine levels (UKB data field 23460)	88,325 European ancestry individuals	36764567	Biol Psychiatry	Metabolomic Investigation of Major Depressive Disorder Identifies a Potentially Causal Association With Polyunsaturated Fatty Acids.
rs1333051	Affx-33532368	6.2564e-23	GCST90019508	Blood glucose levels	313,125 European ancestry individuals, 5,568 African ancestry individuals, 6,693 South Asian ancestry individuals	33462484	Nat Genet	Genetics of 35 blood and urine biomarkers in the UK Biobank.
rs1333051	Affx-33532368	6.2564e-23	GCST001070	Type 2 diabetes	1,804 Hispanic cases, 780 Hispanic controls	21573907	Diabetologia	Genome-wide association study of type 2 diabetes in a sample from Mexico City and a meta-analysis of a Mexican-American sample from Starr County, Texas.
rs9268401	Affx-28472464	8.00089e-23	GCST90314796	FCRL1/TNFRSF13C protein level ratio	43,509 European ancestry individuals	38412862	Cell Genom	Genetic associations with ratios between protein levels detect new pQTLs and reveal protein-protein interactions.
rs3891175	Affx-28498630	1.8259e-22	GCST005853	Autoimmune hepatitis in primary sclerosing cholangitis	107 European ancestry cases, 3,159 European ancestry controls	28779025	Gut	Genetic association analysis identifies variants associated with disease progression in primary sclerosing cholangitis.
rs3891175	Affx-28498630	1.8259e-22	GCST90315837	SEZ6L/SEZ6L2 protein level ratio	43,509 European ancestry individuals	38412862	Cell Genom	Genetic associations with ratios between protein levels detect new pQTLs and reveal protein-protein interactions.
rs3891175	Affx-28498630	1.8259e-22	GCST90239633	Serum glutamic-oxaloacetic transaminase levels	76,168 Taiwanese ancestry individuals	36329257	Commun Biol	Phenome-wide analysis of Taiwan Biobank reveals novel glycemia-related loci and genetic risks for diabetes.
rs3891175	Affx-28498630	1.8259e-22	GCST90313595	CA9/CBLIF protein level ratio	43,509 European ancestry individuals	38412862	Cell Genom	Genetic associations with ratios between protein levels detect new pQTLs and reveal protein-protein interactions.
rs3891175	Affx-28498630	1.8259e-22	GCST90474667	Clostridioides difficle infection	3,500 European ancestry cases, 674,323 European ancestry controls	39436105	mSphere	Genetic insight into the relationship between inflammatory bowel disease and &lt;i&gt;Clostridioides difficile&lt;/i&gt; infection.
rs10758593	Affx-33830211	2.3331e-22	GCST000244	Type 1 diabetes	563 European ancestry cases, 1,146 European ancestry controls, 483 European ancestry trios	18840781	Diabetes	Follow-up analysis of genome-wide association data identifies novel loci for type 1 diabetes.
rs10758593	Affx-33830211	2.3331e-22	GCST007988	Insomnia	651,923 European ancestry males, 679,087 European ancestry females	30804565	Nat Genet	Genome-wide analysis of insomnia in 1,331,010 individuals identifies new risk loci and functional pathways.
rs10758593	Affx-33830211	2.3331e-22	GCST90428870	Gestational diabetes mellitus	638 Chinese ancestry cases, 1,062 Chinese ancestry controls	37779084	Endocr J	Associations between a polygenic risk score and the risk of gestational diabetes mellitus in a Chinese population: a case-control study.
rs10758593	Affx-33830211	2.3331e-22	GCST005047	Type 2 diabetes	6,377 European ancestry male cases, 5,794 European ancestry female cases, 22,243 European ancestry male controls, 34,619 European ancestry female controls	22885922	Nat Genet	Large-scale association analysis provides insights into the genetic architecture and pathophysiology of type 2 diabetes.
rs10758593	Affx-33830211	2.3331e-22	GCST90479625	Glucose (fasting status unknown, maximum, inv-norm transformed)	117,850 African American or Afro-Caribbean individuals, 57,272 Hispanic or Latin American individuals, 6,318 East Asian ancestry individuals, 419,671 European ancestry individuals	39024449	Science	Diversity and scale: Genetic architecture of 2068 traits in the VA Million Veteran Program.
rs10758593	Affx-33830211	2.3331e-22	GCST90007246	Facial morphology (segment 3)	3,566 European ancestry individuals	33288918	Nat Genet	Insights into the genetic architecture of the human face.
rs10758593	Affx-33830211	2.3331e-22	GCST90448607	Fasting blood glucose	38,000 South Asian ancestry individuals	39414775	Nat Commun	Genetic architecture of routinely acquired blood tests in a British South Asian cohort.
rs10758593	Affx-33830211	2.3331e-22	GCST90479626	Glucose (fasting status unknown, mean, inv-norm transformed)	118,233 African American or Afro-Caribbean individuals, 57,284 Hispanic or Latin American individuals, 6,317 East Asian ancestry individuals, 419,946 European ancestry individuals	39024449	Science	Diversity and scale: Genetic architecture of 2068 traits in the VA Million Veteran Program.
rs10758593	Affx-33830211	2.3331e-22	GCST90479501	Hemoglobin A1c (HbA1c, mean, inv-norm transformed)	98,735 African American or Afro-Caribbean individuals, 49,225 Hispanic or Latin American individuals, 5,475 East Asian ancestry individuals, 338,848 European ancestry individuals	39024449	Science	Diversity and scale: Genetic architecture of 2068 traits in the VA Million Veteran Program.
rs10758593	Affx-33830211	2.3331e-22	GCST90479500	Hemoglobin A1c (HbA1c, maximum, inv-norm transformed)	98,772 African American or Afro-Caribbean individuals, 49,229 Hispanic or Latin American individuals, 5,477 East Asian ancestry individuals, 338,857 European ancestry individuals	39024449	Science	Diversity and scale: Genetic architecture of 2068 traits in the VA Million Veteran Program.
rs10758593	Affx-33830211	2.3331e-22	GCST90301965	Glutamine levels	4,435 East Asian ancestry individuals, 11,340 South Asian ancestry individuals, 115,911 European ancestry individuals	38448586	Nature	Genome-wide characterization of circulating metabolic biomarkers.
rs9268516	Affx-28473774	2.67952e-22	GCST011975	Childhood asthma with severe exacerbations	2,866 European ancestry cases, 65,415 European ancestry controls	33328473	Nat Commun	FUT2-ABO epistasis increases the risk of early childhood asthma and Streptococcus pneumoniae respiratory illnesses.
rs9268516	Affx-28473774	2.67952e-22	GCST001701	Asthma	1,716 European ancestry cases, 16,888 European ancestry controls	23028483	PLoS One	Genome-wide association studies of asthma in population-based cohorts confirm known and suggested loci and identify an additional association near HLA.
rs9267673	Affx-28464208	3.42022e-22	GCST007023	Psoriasis	2,280 cases, 2,002 controls	30315195	Sci Rep	Discovering Genetic Factors for psoriasis through exhaustively searching for significant second order SNP-SNP interactions.
rs9267673	Affx-28464208	3.42022e-22	GCST000902	Hepatocellular carcinoma	180 Korean ancestry cases, 271 Korean ancestry controls	21105107	Hepatology	Genetic variations at loci involved in the immune response are risk factors for hepatocellular carcinoma.
rs9267673	Affx-28464208	3.42022e-22	GCST90105038	Educational attainment	3,037,499 European ancestry individuals	35361970	Nat Genet	Polygenic prediction of educational attainment within and between families from genome-wide association analyses in 3 million individuals.
rs9267673	Affx-28464208	3.42022e-22	GCST008171	Platelet aggregation	3,664 European ancestry individuals, 549 Old Order Amish (founder/genetic isolate) individuals	29185836	Platelets	Exome-chip meta-analysis identifies association between variation in ANKRD26 and platelet aggregation.
rs4237150	Affx-33829400	4.57435e-22	GCST90244004	Hemoglobin A1c levels	288,127 East Asian ancestry individuals	36333282	Nat Commun	The contribution of common and rare genetic variants to variation in metabolic traits in 288,137 East Asians.
rs4237150	Affx-33829400	4.57435e-22	GCST90092818	Glutamine levels	114,751 European ancestry individuals	35213538	PLoS Biol	Characterising metabolomic signatures of lipid-modifying therapies through drug target mendelian randomisation.
rs4237150	Affx-33829400	4.57435e-22	GCST90161237	Glycated hemoglobin HbA1c levels	76,171 Taiwanese ancestry individuals	36329257	Commun Biol	Phenome-wide analysis of Taiwan Biobank reveals novel glycemia-related loci and genetic risks for diabetes.
rs4237150	Affx-33829400	4.57435e-22	GCST010272	Circulating leptin levels or type 2 diabetes	254,263 individuals	32341051	BMJ Open Diabetes Res Care	Shared genetic architecture and casual relationship between leptin levels and type 2 diabetes: large-scale cross-trait meta-analysis and Mendelian randomization analysis.
rs4237150	Affx-33829400	4.57435e-22	GCST90132185	Type 2 diabetes	139,705 East Asian ancestry individuals	35551307	Nat Genet	Multi-ancestry genetic study of type 2 diabetes highlights the power of diverse populations for discovery and translation.
rs4237150	Affx-33829400	4.57435e-22	GCST90301943	Alanine levels	4,435 East Asian ancestry individuals, 11,340 South Asian ancestry individuals, 120,241 European ancestry individuals	38448586	Nature	Genome-wide characterization of circulating metabolic biomarkers.
rs4237150	Affx-33829400	4.57435e-22	GCST010557	Type 2 diabetes	148,726 European ancestry cases, 24,646 African American cases, 8,616 Hispanic cases, 46,511 Asian ancestry cases, 965,732 European ancestry controls, 31,446 African American controls, 11,829 Hispanic controls, 169,776 Asian ancestry controls	32541925	Nat Genet	Discovery of 318 new risk loci for type 2 diabetes and related vascular outcomes among 1.4 million participants in a multi-ancestry meta-analysis.
rs4237150	Affx-33829400	4.57435e-22	GCST90018706	Type 2 diabetes	45,383 East Asian ancestry cases, 132,032 East Asian ancestry controls	34594039	Nat Genet	A cross-population atlas of genetic associations for 220 human phenotypes.
rs4237150	Affx-33829400	4.57435e-22	GCST90492734	Type 2 diabetes	50,251 African American cases, 103,909 African American controls, 88,109 East Asian ancestry cases, 339,395 East Asian ancestry controls, 242,283 European ancestry cases, 1,569,734 European ancestry controls, 29,375 Hispanic cases, 59,368 Hispanic controls, 1,602 South African ancestry cases, 976 South African ancestry controls, 16,832 South Asian ancestry cases, 33,767 South Asian ancestry contr…	38374256	Nature	Genetic drivers of heterogeneity in type 2 diabetes pathophysiology.
rs4237150	Affx-33829400	4.57435e-22	GCST90018955	Glucose levels	314,916 European ancestry individuals, 133,336 East Asian ancestry individuals	34594039	Nat Genet	A cross-population atlas of genetic associations for 220 human phenotypes.
rs4237150	Affx-33829400	4.57435e-22	GCST90269557	Alanine levels (UKB data field 23460)	88,325 European ancestry individuals	36764567	Biol Psychiatry	Metabolomic Investigation of Major Depressive Disorder Identifies a Potentially Causal Association With Polyunsaturated Fatty Acids.
rs4237150	Affx-33829400	4.57435e-22	GCST90010722	Alanine levels	86,413 Caucasian ancestry individuals	33414548	Nat Genet	A cross-platform approach identifies genetic regulators of human metabolism and health.
rs4237150	Affx-33829400	4.57435e-22	GCST90271558	Random glucose levels	7,644 African ancestry individuals, 1,503 Chinese ancestry individuals, 7,407 Indian, Pakistani ancestry individuals, 458,862 European ancestry individuals	37679419	Nat Genet	GWAS of random glucose in 476,326 individuals provide insights into diabetes pathophysiology, complications and treatment stratification.
rs4237150	Affx-33829400	4.57435e-22	GCST90132186	Type 2 diabetes	40,737 South Asian ancestry individuals	35551307	Nat Genet	Multi-ancestry genetic study of type 2 diabetes highlights the power of diverse populations for discovery and translation.
rs4237150	Affx-33829400	4.57435e-22	GCST90132183	Type 2 diabetes	251,740 European ancestry individuals, 139,705 East Asian ancestry individuals, 40,737 South Asian ancestry individuals, 27,417 Hispanic individuals, 30,167 African American individuals, 2,426 Zulu ancestry individuals	35551307	Nat Genet	Multi-ancestry genetic study of type 2 diabetes highlights the power of diverse populations for discovery and translation.
rs4237150	Affx-33829400	4.57435e-22	GCST003989	Chin dimples	58,032 European ancestry cases, 13,457 European ancestry controls	27182965	Nat Genet	Detection and interpretation of shared genetic influences on 42 human traits.
rs4237150	Affx-33829400	4.57435e-22	GCST002586	Fasting plasma glucose	24,740 East Asian ancestry individuals	25187374	Diabetes	Genome-wide association meta-analysis identifies novel variants associated with fasting plasma glucose in East Asians.
rs4237150	Affx-33829400	4.57435e-22	GCST010118	Type 2 diabetes	77,418 East Asian cases, 356,122 East Asian controls	32499647	Nature	Identification of type 2 diabetes loci in 433,540 East Asian individuals.
rs4237150	Affx-33829400	4.57435e-22	GCST90092806	Alanine levels	115,078 European ancestry individuals	35213538	PLoS Biol	Characterising metabolomic signatures of lipid-modifying therapies through drug target mendelian randomisation.
rs4237150	Affx-33829400	4.57435e-22	GCST90161236	Fasting glucose	75,627 Taiwanese ancestry individuals	36329257	Commun Biol	Phenome-wide analysis of Taiwan Biobank reveals novel glycemia-related loci and genetic risks for diabetes.
rs4237150	Affx-33829400	4.57435e-22	GCST90132184	Type 2 diabetes	251,740 European ancestry individuals	35551307	Nat Genet	Multi-ancestry genetic study of type 2 diabetes highlights the power of diverse populations for discovery and translation.
rs4237150	Affx-33829400	4.57435e-22	GCST90245848	Height	5,314,291 European ancestry, Hispanic or Latin American, East Asian ancestry, African ancestry, South Asian ancestry individuals	36224396	Nature	A saturated map of common genetic variants associated with human height.
rs4237150	Affx-33829400	4.57435e-22	GCST90271557	Random glucose levels	458,862 European ancestry individuals	37679419	Nat Genet	GWAS of random glucose in 476,326 individuals provide insights into diabetes pathophysiology, complications and treatment stratification.
rs4237150	Affx-33829400	4.57435e-22	GCST90239648	Orbital telorism	34,130 European ancestry individuals	34791242	Hum Mol Genet	Genetic architecture of orbital telorism.
rs7656416	Affx-23309327	5.07867e-22	GCST90278632	Hemoglobin A1c levels	92,615 Taiwanese ancestry individuals	38116116	Cell Genom	Analysis across Taiwan Biobank, Biobank Japan, and UK Biobank identifies hundreds of novel loci for 36 quantitative traits.
rs7656416	Affx-23309327	5.07867e-22	GCST001461	Type 2 diabetes	4,470 Japanese ancestry cases, 3,071 Japanese ancestry controls	22456796	Hum Mol Genet	A single-nucleotide polymorphism in ANK1 is associated with susceptibility to type 2 diabetes in Japanese populations.
rs7656416	Affx-23309327	5.07867e-22	GCST010118	Type 2 diabetes	77,418 East Asian cases, 356,122 East Asian controls	32499647	Nature	Identification of type 2 diabetes loci in 433,540 East Asian individuals.
rs7656416	Affx-23309327	5.07867e-22	GCST90244003	Fasting plasma glucose	288,127 East Asian ancestry individuals	36333282	Nat Commun	The contribution of common and rare genetic variants to variation in metabolic traits in 288,137 East Asians.
rs2395153	Affx-28472570	6.66333e-22	GCST90020029	Waist circumference adjusted for body mass index	219,872 British ancestry women	34021172	Sci Rep	GWAS of allometric body-shape indices in UK Biobank identifies loci suggesting associations with morphogenesis, organogenesis, adrenal cell renewal and cancer.
rs2395153	Affx-28472570	6.66333e-22	GCST90020024	A body shape index	219,872 British ancestry women	34021172	Sci Rep	GWAS of allometric body-shape indices in UK Biobank identifies loci suggesting associations with morphogenesis, organogenesis, adrenal cell renewal and cancer.
rs2395153	Affx-28472570	6.66333e-22	GCST90451698	Type 2 diabetes mellitus or coronary artery disease (pleiotropy)	74,124 European ancestry type 2 diabetes cases, 181,522 European ancestry coronary artery disease cases, 1,808,174 European ancestry controls	38062574	Chin Med J (Engl)	Bidirectional relationship between type 2 diabetes mellitus and coronary artery disease: Prospective cohort study and genetic analyses.
rs1574285	Affx-33826763	7.09387e-22	GCST90018981	Medication use (drugs used in diabetes)	15,272 European ancestry cases, 290,641 European ancestry controls, 30,515 East Asian ancestry cases, 148,211 East Asian ancestry controls	34594039	Nat Genet	A cross-population atlas of genetic associations for 220 human phenotypes.
rs1574285	Affx-33826763	7.09387e-22	GCST90018761	Medication use (drugs used in diabetes)	30,515 East Asian ancestry cases, 148,211 East Asian ancestry controls	34594039	Nat Genet	A cross-population atlas of genetic associations for 220 human phenotypes.
rs1574285	Affx-33826763	7.09387e-22	GCST90018926	Type 2 diabetes	38,841 European ancestry cases, 451,248 European ancestry controls, 45,383 East Asian ancestry cases, 132,032 East Asian ancestry controls	34594039	Nat Genet	A cross-population atlas of genetic associations for 220 human phenotypes.
rs1574285	Affx-33826763	7.09387e-22	GCST90297779	Idiopathic knee osteoarthritis	90,888 European ancestry cases, 263,673 European ancestry controls	37247657	Osteoarthritis Cartilage	Lifetime risk and genetic predisposition to post-traumatic OA of the knee in the UK Biobank.
rs9267677	Affx-28464329	9.23276e-22	GCST006570	Cognitive performance (MTAG)	402,382 European ancestry individuals	30038396	Nat Genet	Gene discovery and polygenic prediction from a genome-wide association study of educational attainment in 1.1 million individuals.
rs9267677	Affx-28464329	9.23276e-22	GCST006442	Educational attainment (years of education)	up to 1,131,881 European ancestry individuals	30038396	Nat Genet	Gene discovery and polygenic prediction from a genome-wide association study of educational attainment in 1.1 million individuals.
rs9267677	Affx-28464329	9.23276e-22	GCST007023	Psoriasis	2,280 cases, 2,002 controls	30315195	Sci Rep	Discovering Genetic Factors for psoriasis through exhaustively searching for significant second order SNP-SNP interactions.
rs9267677	Affx-28464329	9.23276e-22	GCST90492679	SIOPS occupational score (MTAG)	271,769 British ancestry individuals	39715877	Nat Hum Behav	Polygenic prediction of occupational status GWAS elucidates genetic and environmental interplay in intergenerational transmission, careers and health in UK Biobank.
rs9267677	Affx-28464329	9.23276e-22	GCST90313388	ATP5IF1/HSPA1A protein level ratio	43,509 European ancestry individuals	38412862	Cell Genom	Genetic associations with ratios between protein levels detect new pQTLs and reveal protein-protein interactions.
rs9267677	Affx-28464329	9.23276e-22	GCST90134521	Triglyceride levels	58,701 Korean ancestry individuals	35884923	Biomedicines	Dyslipidaemia-Genotype Interactions with Nutrient Intake and Cerebro-Cardiovascular Disease.
rs9267677	Affx-28464329	9.23276e-22	GCST90492677	ISEI occupational score (MTAG)	271,769 British ancestry individuals	39715877	Nat Hum Behav	Polygenic prediction of occupational status GWAS elucidates genetic and environmental interplay in intergenerational transmission, careers and health in UK Biobank.
rs9267677	Affx-28464329	9.23276e-22	GCST006568	Highest math class taken (MTAG)	811,539 European ancestry individuals	30038396	Nat Genet	Gene discovery and polygenic prediction from a genome-wide association study of educational attainment in 1.1 million individuals.
rs9267677	Affx-28464329	9.23276e-22	GCST006571	Educational attainment (MTAG)	1,311,438 European ancestry individuals	30038396	Nat Genet	Gene discovery and polygenic prediction from a genome-wide association study of educational attainment in 1.1 million individuals.
rs9267677	Affx-28464329	9.23276e-22	GCST90492678	CAMSIS occupational score (MTAG)	273,157 British ancestry individuals	39715877	Nat Hum Behav	Polygenic prediction of occupational status GWAS elucidates genetic and environmental interplay in intergenerational transmission, careers and health in UK Biobank.
rs9268480	Affx-28473169	9.6157e-22	GCST000529	Ulcerative colitis	376 Japanese ancestry cases, 934 Japanese ancestry controls	19915573	Nat Genet	A genome-wide association study identifies three new susceptibility loci for ulcerative colitis in the Japanese population.
rs707936	Affx-28462184	9.72075e-22	GCST90315085	HSPA1A/STIP1 protein level ratio	43,509 European ancestry individuals	38412862	Cell Genom	Genetic associations with ratios between protein levels detect new pQTLs and reveal protein-protein interactions.
rs707936	Affx-28462184	9.72075e-22	GCST90428734	Nonsyndromic biliary atresia	317 Chinese ancestry cases, 8,843 Chinese ancestry controls	37834180	Int J Mol Sci	Contribution of <i>ADD3</i> and the HLA Genes to Biliary Atresia Risk in Chinese.
rs707936	Affx-28462184	9.72075e-22	GCST90137503	Takayasu arteritis	200 Han Chinese ancestry cases, 1,675 Han Chinese ancestry controls	36046661	J Inflamm Res	Whole Exome Sequencing Revealed Variants That Predict Pulmonary Artery Involvement in Patients with Takayasu Arteritis.
rs11657964	Affx-13822840	1.14884e-21	GCST010555	Type 2 diabetes	148,726 European ancestry cases, 965,732 European ancestry controls	32541925	Nat Genet	Discovery of 318 new risk loci for type 2 diabetes and related vascular outcomes among 1.4 million participants in a multi-ancestry meta-analysis.
rs11658063	Affx-13822879	1.16029e-21	GCST90244004	Hemoglobin A1c levels	288,127 East Asian ancestry individuals	36333282	Nat Commun	The contribution of common and rare genetic variants to variation in metabolic traits in 288,137 East Asians.
rs11658063	Affx-13822879	1.16029e-21	GCST004904	Body mass index	up to 72,390 Japanese ancestry women, up to 85,894 Japanese ancestry men	28892062	Nat Genet	Genome-wide association study identifies 112 new loci for body mass index in the Japanese population.
rs11658063	Affx-13822879	1.16029e-21	GCST90018949	Weight	360,116 European ancestry individuals, 165,419 East Asian ancestry individuals	34594039	Nat Genet	A cross-population atlas of genetic associations for 220 human phenotypes.
rs7501939	Affx-13822844	1.38804e-21	GCST002944	Prostate cancer	6,406 European ancestry cases, 601 African American cases, 288 East Asian ancestry cases, 488 Latino cases_x000D_ 30,866 European ancestry controls, 1,650 African American controls, 2,938 East Asian ancestry controls, 3,141 Latino controls	26034056	Cancer Discov	A large multiethnic genome-wide association study of prostate cancer identifies novel risk variants and substantial ethnic differences.
rs7501939	Affx-13822844	1.38804e-21	GCST007923	Medication use (drugs used in diabetes)	15,272 European ancestry cases, 29,0641 European ancestry controls	31015401	Nat Commun	Genome-wide association study of medication-use and associated disease in the UK Biobank.
rs7501939	Affx-13822844	1.38804e-21	GCST001147	Prostate cancer	2,782 European ancestry cases, 4,458 European ancestry controls	21743057	Hum Mol Genet	Genome-wide association study identifies new prostate cancer susceptibility loci.
rs7501939	Affx-13822844	1.38804e-21	GCST90309362	Diabetes (confirmatory factor analysis Factor 28)	360,514 European ancestry individuals	38965376	Nat Hum Behav	Principled distillation of UK Biobank phenotype data reveals underlying structure in human variation.
rs7501939	Affx-13822844	1.38804e-21	GCST90444202	Type 2 diabetes	51,256 African, African American, East Asian, South Asian, European, Middle Eastern, admixed American, other or other admixed ancestry cases, 370,487 African, African American, East Asian, South Asian, European, Middle Eastern, admixed American, other or other admixed ancestry controls	39379762	Nat Genet	Rare variant analyses in 51,256 type 2 diabetes cases and 370,487 controls reveal the pathogenicity spectrum of monogenic diabetes genes.
rs7501939	Affx-13822844	1.38804e-21	GCST90018981	Medication use (drugs used in diabetes)	15,272 European ancestry cases, 290,641 European ancestry controls, 30,515 East Asian ancestry cases, 148,211 East Asian ancestry controls	34594039	Nat Genet	A cross-population atlas of genetic associations for 220 human phenotypes.
rs7501939	Affx-13822844	1.38804e-21	GCST000152	Prostate cancer	1,854 European ancestry cases, 1,894 European ancestry controls	18264097	Nat Genet	Multiple newly identified loci associated with prostate cancer susceptibility.
rs7501939	Affx-13822844	1.38804e-21	GCST007077	Type 2 diabetes	approximately 459,000 European ancestry individuals	30595370	Am J Hum Genet	Leveraging Polygenic Functional Enrichment to Improve GWAS Power.
rs7501939	Affx-13822844	1.38804e-21	GCST000488	Prostate cancer	1,854 European ancestry cases, 1,894 European ancestry controls	19767753	Nat Genet	Identification of seven new prostate cancer susceptibility loci through a genome-wide association study.
rs7501939	Affx-13822844	1.38804e-21	GCST004713	Testicular germ cell tumor	3,558 European ancestry cases, 13,970 European ancestry controls	28604732	Nat Genet	Meta-analysis of five genome-wide association studies identifies multiple new loci associated with testicular germ cell tumor.
rs7501939	Affx-13822844	1.38804e-21	GCST011957	Prostate cancer	14,113 European ancestry cases, 194,140 European ancestry controls	33293427	Cancer Res	A large-scale association study detects novel rare variants, risk genes, functional elements, and polygenic architecture of prostate cancer susceptibility.
rs7501939	Affx-13822844	1.38804e-21	GCST000750	Prostate cancer	1,583 Japanese ancestry cases, 3,386 Japanese ancestry controls	20676098	Nat Genet	Genome-wide association study identifies five new susceptibility loci for prostate cancer in the Japanese population.
rs7501939	Affx-13822844	1.38804e-21	GCST002855	Testicular germ cell tumor	1,326 European ancestry cases, 6,687 European ancestry controls	25877299	Hum Mol Genet	Two new loci and gene sets related to sex determination and cancer progression are associated with susceptibility to testicular germ cell tumor.
rs7501939	Affx-13822844	1.38804e-21	GCST004635	Testicular germ cell tumor	5,518 European ancestry cases, 19,055 European ancestry controls	28604728	Nat Genet	Identification of 19 new risk loci and potential regulatory mechanisms influencing susceptibility to testicular germ cell tumor.
rs7087591	Affx-3866478	2.29904e-21	GCST003400	Type 2 diabetes	15,463 Japanese ancestry cases, 26,183 Japanese ancestry controls	26818947	Nat Commun	Genome-wide association studies in the Japanese population identify seven novel loci for type 2 diabetes.
rs204999	Affx-28467867	2.7996e-21	GCST000984	Idiopathic membranous nephropathy	556 European ancestry cases, 2,338 European ancestry controls	21323541	N Engl J Med	Risk HLA-DQA1 and PLA(2)R1 alleles in idiopathic membranous nephropathy.
rs204999	Affx-28467867	2.7996e-21	GCST001698	Serum total protein levels	Up to 25,539 European ancestry individuals, 10,168 Japanese ancestry individuals	23022100	Am J Hum Genet	Discovery and fine mapping of serum protein loci through transethnic meta-analysis.
rs204999	Affx-28467867	2.7996e-21	GCST90492692	Hunner-type interstitial cystitis or rheumatoid arthritis (MTAG)	153 East Asian ancestry cystitis cases, 5,348 East Asian ancestry rheumatoid arthritis cases, 219,355 controls	39620209	Front Immunol	A genome-wide cross-trait analysis identifying shared genetic basis and causal relationships between Hunner-type interstitial cystitis and autoimmune diseases in East Asian populations.
rs204999	Affx-28467867	2.7996e-21	GCST90295768	Seropositivity for streptococcus pneumoniae peptide (agilent_226736)	1,745 individuals	37164013	Immunity	Phage display sequencing reveals that genetic, environmental, and intrinsic factors influence variation of human antibody epitope repertoire.
rs204999	Affx-28467867	2.7996e-21	GCST90295765	Seropositivity for streptococcus pneumoniae peptide (agilent_231226)	1,745 individuals	37164013	Immunity	Phage display sequencing reveals that genetic, environmental, and intrinsic factors influence variation of human antibody epitope repertoire.
rs204999	Affx-28467867	2.7996e-21	GCST001323	Nodular sclerosis Hodgkin lymphoma	393 European ancestry cases, 3,315 European ancestry controls	22086417	Blood	A genome-wide meta-analysis of nodular sclerosing Hodgkin lymphoma identifies risk loci at 6p21.32.
rs11651755	Affx-13822823	3.9532e-21	GCST006867	Type 2 diabetes	61,714 European ancestry cases, 1,178 Pakistani ancestry cases, 593,952 European ancestry controls, 2,472 Pakistani ancestry controls	30054458	Nat Commun	Genome-wide association analyses identify 143 risk variants and putative regulatory mechanisms for type 2 diabetes.
rs11651755	Affx-13822823	3.9532e-21	GCST004462	Epithelial ovarian cancer	16,924 European ancestry cases,?68,502 European ancestry controls	28346442	Nat Genet	Identification of 12 new susceptibility loci for different histotypes of epithelial ovarian cancer.
rs11651755	Affx-13822823	3.9532e-21	GCST010339	Total amyloid (SNP x SNP interaction)	1,276 individuals	32450446	Neurobiol Aging	Genome-wide interaction analysis of pathological hallmarks in Alzheimer's disease.
rs11651755	Affx-13822823	3.9532e-21	GCST004481	Low-grade serous and serous borderline ovarian cancer	2,966 European ancestry cases, 40,941 European ancestry controls	28346442	Nat Genet	Identification of 12 new susceptibility loci for different histotypes of epithelial ovarian cancer.
rs11651755	Affx-13822823	3.9532e-21	GCST004417	Ovarian clear cell cancer	1,366 European ancestry cases, 40,941 European ancestry controls	28346442	Nat Genet	Identification of 12 new susceptibility loci for different histotypes of epithelial ovarian cancer.
rs11651755	Affx-13822823	3.9532e-21	GCST004478	Serous invasive ovarian cancer	14,049 European ancestry cases,?40,941 European ancestry controls	28346442	Nat Genet	Identification of 12 new susceptibility loci for different histotypes of epithelial ovarian cancer.
rs11651755	Affx-13822823	3.9532e-21	GCST004480	High-grade serous ovarian cancer	13,037 European ancestry cases,?40,941 European ancestry controls	28346442	Nat Genet	Identification of 12 new susceptibility loci for different histotypes of epithelial ovarian cancer.
rs11651755	Affx-13822823	3.9532e-21	GCST004479	Serous borderline ovarian cancer	1,954 European ancestry cases,?40,941 European ancestry controls	28346442	Nat Genet	Identification of 12 new susceptibility loci for different histotypes of epithelial ovarian cancer.
rs11651755	Affx-13822823	3.9532e-21	GCST004419	Mucinous ovarian carcinoma	2,566 European ancestry cases, 40,941 European ancestry controls	28346442	Nat Genet	Identification of 12 new susceptibility loci for different histotypes of epithelial ovarian cancer.
rs11651755	Affx-13822823	3.9532e-21	GCST010557	Type 2 diabetes	148,726 European ancestry cases, 24,646 African American cases, 8,616 Hispanic cases, 46,511 Asian ancestry cases, 965,732 European ancestry controls, 31,446 African American controls, 11,829 Hispanic controls, 169,776 Asian ancestry controls	32541925	Nat Genet	Discovery of 318 new risk loci for type 2 diabetes and related vascular outcomes among 1.4 million participants in a multi-ancestry meta-analysis.
rs11651755	Affx-13822823	3.9532e-21	GCST90018955	Glucose levels	314,916 European ancestry individuals, 133,336 East Asian ancestry individuals	34594039	Nat Genet	A cross-population atlas of genetic associations for 220 human phenotypes.
rs9267532	Affx-28461100	5.45774e-21	GCST90255382	Minimum measurement of hepatic fat	7,096 European ancestry individuals	36513072	Cell Rep Med	Exome-wide association analysis of CT imaging-derived hepatic fat in a medical biobank.
rs9267532	Affx-28461100	5.45774e-21	GCST90137503	Takayasu arteritis	200 Han Chinese ancestry cases, 1,675 Han Chinese ancestry controls	36046661	J Inflamm Res	Whole Exome Sequencing Revealed Variants That Predict Pulmonary Artery Involvement in Patients with Takayasu Arteritis.
rs9267532	Affx-28461100	5.45774e-21	GCST90255388	Minimum measurement of hepatic fat	2,814 African ancestry individuals, 7,096 European ancestry individuals, 113 Hispanic or Latin American individuals, 103 East Asian ancestry individuals, 84 South Asian ancestry individuals	36513072	Cell Rep Med	Exome-wide association analysis of CT imaging-derived hepatic fat in a medical biobank.
rs9267536	Affx-28461206	5.87763e-21	GCST009391	Metabolite levels	2,076 European ancestry individuals	23823483	Cell Metab	A genome-wide association study of the human metabolome in a community-based cohort.
rs707915	Affx-28461922	6.064e-21	GCST90137503	Takayasu arteritis	200 Han Chinese ancestry cases, 1,675 Han Chinese ancestry controls	36046661	J Inflamm Res	Whole Exome Sequencing Revealed Variants That Predict Pulmonary Artery Involvement in Patients with Takayasu Arteritis.
rs73069940	Affx-23287005	7.58958e-21	GCST003400	Type 2 diabetes	15,463 Japanese ancestry cases, 26,183 Japanese ancestry controls	26818947	Nat Commun	Genome-wide association studies in the Japanese population identify seven novel loci for type 2 diabetes.
rs5015480	Affx-3866367	9.26229e-21	GCST000025	Type 2 diabetes	1,924 European ancestry cases, 2,938 European ancestry controls	17463249	Science	Replication of genome-wide association signals in UK samples reveals risk loci for type 2 diabetes.
rs5015480	Affx-3866367	9.26229e-21	GCST000167	Type 2 diabetes	4,549 European ancestry cases, 5,579 European ancestry controls	18372903	Nat Genet	Meta-analysis of genome-wide association data and large-scale replication identifies additional susceptibility loci for type 2 diabetes.
rs5015480	Affx-3866367	9.26229e-21	GCST005160	Insulin levels in response to oral glucose tolerance test (30 minutes)	3,344 Swedish ancestry individuals	29093273	JCI Insight	Genetic determinants of circulating GIP and GLP-1 concentrations.
rs5015480	Affx-3866367	9.26229e-21	GCST000796	Type 2 diabetes	1,019 Chinese ancestry cases, 1,710 Chinese ancestry controls	20862305	PLoS Genet	Identification of new genetic risk variants for type 2 diabetes.
rs5015480	Affx-3866367	9.26229e-21	GCST000712	Type 2 diabetes	8,130 European ancestry cases, 38,987 European ancestry controls	20581827	Nat Genet	Twelve type 2 diabetes susceptibility loci identified through large-scale association analysis.
rs5015480	Affx-3866367	9.26229e-21	GCST001550	Type 2 diabetes	2,112 lean type 2 diabetes cases, 4,123 obese type 2 diabetes cases, 54,412 controls	22693455	PLoS Genet	Stratifying type 2 diabetes cases by BMI identifies genetic risk variants in LAMA1 and enrichment for risk variants in lean compared to obese cases.
rs3130070	Affx-28460410	1.03222e-20	GCST90137503	Takayasu arteritis	200 Han Chinese ancestry cases, 1,675 Han Chinese ancestry controls	36046661	J Inflamm Res	Whole Exome Sequencing Revealed Variants That Predict Pulmonary Artery Involvement in Patients with Takayasu Arteritis.
rs11229	Affx-28460615	1.14757e-20	GCST90137503	Takayasu arteritis	200 Han Chinese ancestry cases, 1,675 Han Chinese ancestry controls	36046661	J Inflamm Res	Whole Exome Sequencing Revealed Variants That Predict Pulmonary Artery Involvement in Patients with Takayasu Arteritis.
rs11229	Affx-28460615	1.14757e-20	GCST90295771	Seropositivity for streptococcus pneumoniae peptide (agilent_221864)	1,745 individuals	37164013	Immunity	Phage display sequencing reveals that genetic, environmental, and intrinsic factors influence variation of human antibody epitope repertoire.
rs11229	Affx-28460615	1.14757e-20	GCST90295798	Seropositivity for streptococcus pneumoniae peptide (agilent_223825)	1,745 individuals	37164013	Immunity	Phage display sequencing reveals that genetic, environmental, and intrinsic factors influence variation of human antibody epitope repertoire.
rs3130628	Affx-28460710	1.37212e-20	GCST90137503	Takayasu arteritis	200 Han Chinese ancestry cases, 1,675 Han Chinese ancestry controls	36046661	J Inflamm Res	Whole Exome Sequencing Revealed Variants That Predict Pulmonary Artery Involvement in Patients with Takayasu Arteritis.
rs3130628	Affx-28460710	1.37212e-20	GCST90245844	Height	455,180 Hispanic or Latin American individuals	36224396	Nature	A saturated map of common genetic variants associated with human height.
rs3117579	Affx-28461024	1.43964e-20	GCST90281042	Neonatal circulating Complement Component 4 (C4) protein concentration	68,768 European ancestry individuals	38116117	Cell Genom	The correlates of neonatal complement component 3 and 4 protein concentrations with a focus on psychiatric and autoimmune disorders.
rs3130618	Affx-28461002	1.44955e-20	GCST90137503	Takayasu arteritis	200 Han Chinese ancestry cases, 1,675 Han Chinese ancestry controls	36046661	J Inflamm Res	Whole Exome Sequencing Revealed Variants That Predict Pulmonary Artery Involvement in Patients with Takayasu Arteritis.
rs3130618	Affx-28461002	1.44955e-20	GCST000984	Idiopathic membranous nephropathy	556 European ancestry cases, 2,338 European ancestry controls	21323541	N Engl J Med	Risk HLA-DQA1 and PLA(2)R1 alleles in idiopathic membranous nephropathy.
rs3130618	Affx-28461002	1.44955e-20	GCST90428120	Whole body fat free mass (UKB data field 23101)	337,739 European ancestry individuals	38538606	Sci Rep	New role of fat-free mass in cancer risk linked with genetic predisposition.
rs3130618	Affx-28461002	1.44955e-20	GCST002674	Febrile seizures (MMR vaccine-related)	929 European ancestry cases, 4,118 European ancestry controls	25344690	Nat Genet	Common variants associated with general and MMR vaccine-related febrile seizures.
rs3130626	Affx-28460524	1.46142e-20	GCST90137503	Takayasu arteritis	200 Han Chinese ancestry cases, 1,675 Han Chinese ancestry controls	36046661	J Inflamm Res	Whole Exome Sequencing Revealed Variants That Predict Pulmonary Artery Involvement in Patients with Takayasu Arteritis.
rs3115663	Affx-28460592	1.53396e-20	GCST000984	Idiopathic membranous nephropathy	556 European ancestry cases, 2,338 European ancestry controls	21323541	N Engl J Med	Risk HLA-DQA1 and PLA(2)R1 alleles in idiopathic membranous nephropathy.
rs3130627	Affx-28460574	1.76553e-20	GCST90137503	Takayasu arteritis	200 Han Chinese ancestry cases, 1,675 Han Chinese ancestry controls	36046661	J Inflamm Res	Whole Exome Sequencing Revealed Variants That Predict Pulmonary Artery Involvement in Patients with Takayasu Arteritis.
rs400547	Affx-28461764	2.00292e-20	GCST90315084	HSPA1A/MITD1 protein level ratio	43,509 European ancestry individuals	38412862	Cell Genom	Genetic associations with ratios between protein levels detect new pQTLs and reveal protein-protein interactions.
rs400547	Affx-28461764	2.00292e-20	GCST90314418	DBNL/HSPA1A protein level ratio	43,509 European ancestry individuals	38412862	Cell Genom	Genetic associations with ratios between protein levels detect new pQTLs and reveal protein-protein interactions.
rs400547	Affx-28461764	2.00292e-20	GCST90314239	CRADD/HSPA1A protein level ratio	43,509 European ancestry individuals	38412862	Cell Genom	Genetic associations with ratios between protein levels detect new pQTLs and reveal protein-protein interactions.
rs400547	Affx-28461764	2.00292e-20	GCST90315083	HSPA1A/MGLL protein level ratio	43,509 European ancestry individuals	38412862	Cell Genom	Genetic associations with ratios between protein levels detect new pQTLs and reveal protein-protein interactions.
rs3115665	Affx-28460364	2.34184e-20	GCST90428120	Whole body fat free mass (UKB data field 23101)	337,739 European ancestry individuals	38538606	Sci Rep	New role of fat-free mass in cancer risk linked with genetic predisposition.
rs3115665	Affx-28460364	2.34184e-20	GCST90018820	Chronic glomerulonephritis	566 European ancestry cases, 475,255 European ancestry controls, 210 East Asian ancestry cases, 174,345 East Asian ancestry controls	34594039	Nat Genet	A cross-population atlas of genetic associations for 220 human phenotypes.
rs10573	Affx-28461247	3.29475e-20	GCST90137503	Takayasu arteritis	200 Han Chinese ancestry cases, 1,675 Han Chinese ancestry controls	36046661	J Inflamm Res	Whole Exome Sequencing Revealed Variants That Predict Pulmonary Artery Involvement in Patients with Takayasu Arteritis.
rs5024432	Affx-28502618	3.6008e-20	GCST90302862	Rheumatoid arthritis or irritable bowel disease	5,082 European ancestry rheumatoid arthritis cases, 3,878 European ancestry inflammatory bowel disease cases, at least 447,182 European ancestry controls	37377963	Front Immunol	Identifying shared genetic loci and common risk genes of rheumatoid arthritis associated with three autoimmune diseases based on large-scale cross-trait genome-wide association studies.
rs9267547	Affx-28461471	4.32613e-20	GCST90137503	Takayasu arteritis	200 Han Chinese ancestry cases, 1,675 Han Chinese ancestry controls	36046661	J Inflamm Res	Whole Exome Sequencing Revealed Variants That Predict Pulmonary Artery Involvement in Patients with Takayasu Arteritis.
rs9267535	Affx-28461194	5.73085e-20	GCST90137503	Takayasu arteritis	200 Han Chinese ancestry cases, 1,675 Han Chinese ancestry controls	36046661	J Inflamm Res	Whole Exome Sequencing Revealed Variants That Predict Pulmonary Artery Involvement in Patients with Takayasu Arteritis.
rs10885	Affx-28460623	8.49239e-20	GCST90258653	Hemoglobin concentration	52,141 European ancestry females	35964923	J Nutr Biochem	Common and Ethnic-Specific Genetic Determinants of Hemoglobin Concentration between Taiwanese Han Chinese and European Whites: Findings from Comparative Two-Stage Genome-Wide Association Studies.
rs10885	Affx-28460623	8.49239e-20	GCST90137503	Takayasu arteritis	200 Han Chinese ancestry cases, 1,675 Han Chinese ancestry controls	36046661	J Inflamm Res	Whole Exome Sequencing Revealed Variants That Predict Pulmonary Artery Involvement in Patients with Takayasu Arteritis.
rs10885	Affx-28460623	8.49239e-20	GCST010083	Hemoglobin levels	684,122 European ancestry individuals	32327693	Commun Biol	Predicted loss and gain of function mutations in ACO1 are associated with erythropoiesis.
rs3129716	Affx-28500834	8.91064e-20	GCST90315028	HAVCR2/PILRA protein level ratio	43,509 European ancestry individuals	38412862	Cell Genom	Genetic associations with ratios between protein levels detect new pQTLs and reveal protein-protein interactions.
rs3129716	Affx-28500834	8.91064e-20	GCST90315758	QPCT/RNASET2 protein level ratio	43,509 European ancestry individuals	38412862	Cell Genom	Genetic associations with ratios between protein levels detect new pQTLs and reveal protein-protein interactions.
rs3129716	Affx-28500834	8.91064e-20	GCST90315653	PIK3IP1/TNFRSF1A protein level ratio	43,509 European ancestry individuals	38412862	Cell Genom	Genetic associations with ratios between protein levels detect new pQTLs and reveal protein-protein interactions.
rs3129716	Affx-28500834	8.91064e-20	GCST90313166	ADA2/COMP protein level ratio	43,509 European ancestry individuals	38412862	Cell Genom	Genetic associations with ratios between protein levels detect new pQTLs and reveal protein-protein interactions.
rs3129716	Affx-28500834	8.91064e-20	GCST003103	Systemic lupus erythematosus	661 European ancestry cases, 487 European ancestry controls	26316170	Arthritis Rheumatol	Identification of a New Susceptibility Locus for Systemic Lupus Erythematosus on Chromosome 12 in Individuals of European Ancestry.
rs3129716	Affx-28500834	8.91064e-20	GCST90314599	EFNA1/TNFRSF1A protein level ratio	43,509 European ancestry individuals	38412862	Cell Genom	Genetic associations with ratios between protein levels detect new pQTLs and reveal protein-protein interactions.
rs3129716	Affx-28500834	8.91064e-20	GCST90270217	Polymyositis	903 European ancestry cases, 10,260 European ancestry controls	36580032	Arthritis Rheumatol	Genome-wide imputation identifies novel associations and localises signals in idiopathic inflammatory myopathies.
rs3129716	Affx-28500834	8.91064e-20	GCST90315030	HAVCR2/TNFRSF1B protein level ratio	43,509 European ancestry individuals	38412862	Cell Genom	Genetic associations with ratios between protein levels detect new pQTLs and reveal protein-protein interactions.
rs3129716	Affx-28500834	8.91064e-20	GCST90315784	ROBO2/SCARF2 protein level ratio	43,509 European ancestry individuals	38412862	Cell Genom	Genetic associations with ratios between protein levels detect new pQTLs and reveal protein-protein interactions.
rs3129716	Affx-28500834	8.91064e-20	GCST90314865	FOLR2/HAVCR2 protein level ratio	43,509 European ancestry individuals	38412862	Cell Genom	Genetic associations with ratios between protein levels detect new pQTLs and reveal protein-protein interactions.
rs3129716	Affx-28500834	8.91064e-20	GCST90313789	CD300C/HAVCR2 protein level ratio	43,509 European ancestry individuals	38412862	Cell Genom	Genetic associations with ratios between protein levels detect new pQTLs and reveal protein-protein interactions.
rs3129716	Affx-28500834	8.91064e-20	GCST90314779	FAM3B/GUCA2A protein level ratio	43,509 European ancestry individuals	38412862	Cell Genom	Genetic associations with ratios between protein levels detect new pQTLs and reveal protein-protein interactions.
rs3129716	Affx-28500834	8.91064e-20	GCST90313178	ADGRE2/SIGLEC1 protein level ratio	43,509 European ancestry individuals	38412862	Cell Genom	Genetic associations with ratios between protein levels detect new pQTLs and reveal protein-protein interactions.
rs3129716	Affx-28500834	8.91064e-20	GCST90315206	ITGA5/VCAM1 protein level ratio	43,509 European ancestry individuals	38412862	Cell Genom	Genetic associations with ratios between protein levels detect new pQTLs and reveal protein-protein interactions.
rs3129716	Affx-28500834	8.91064e-20	GCST90315140	IGSF8/NECTIN2 protein level ratio	43,509 European ancestry individuals	38412862	Cell Genom	Genetic associations with ratios between protein levels detect new pQTLs and reveal protein-protein interactions.
rs3129716	Affx-28500834	8.91064e-20	GCST90315676	PLAUR/TREM2 protein level ratio	43,509 European ancestry individuals	38412862	Cell Genom	Genetic associations with ratios between protein levels detect new pQTLs and reveal protein-protein interactions.
rs3129716	Affx-28500834	8.91064e-20	GCST90313938	CDCP1/MSR1 protein level ratio	43,509 European ancestry individuals	38412862	Cell Genom	Genetic associations with ratios between protein levels detect new pQTLs and reveal protein-protein interactions.
rs7090277	Affx-2644835	9.34024e-20	GCST007430	Peak expiratory flow	321,047 European ancestry individuals	30804560	Nat Genet	New genetic signals for lung function highlight pathways and chronic obstructive pulmonary disease associations across multiple ancestries.
rs7090277	Affx-2644835	9.34024e-20	GCST007431	Lung function (FEV1/FVC)	321,047 European ancestry individuals	30804560	Nat Genet	New genetic signals for lung function highlight pathways and chronic obstructive pulmonary disease associations across multiple ancestries.
rs7090277	Affx-2644835	9.34024e-20	GCST004184	Lung function (FVC)	48,943 European ancestry individuals.	28166213	Nat Genet	Genome-wide association analyses for lung function and chronic obstructive pulmonary disease identify new loci and potential druggable targets.
rs7090277	Affx-2644835	9.34024e-20	GCST90244094	Lung function (FEV1/FVC)	475,645 European ancestry individuals, 8,590 African ancestry individuals, 85,279 East Asian ancestry individuals, 4,270 South Asian ancestry individuals, 14,668 Hispanic or Latin American individuals	36914875	Nat Genet	Multi-ancestry genome-wide association analyses improve resolution of genes and pathways influencing lung function and chronic obstructive pulmonary disease risk.
rs7090277	Affx-2644835	9.34024e-20	GCST010866	Coronary artery disease	25,892 Japanese ancestry cases, 95,342 European ancestry cases, 142,336 Japanese ancestry controls, 385,488 European ancestry controls	33020668	Nat Genet	Population-specific and trans-ancestry genome-wide analyses identify distinct and shared genetic risk loci for coronary artery disease.
rs7090277	Affx-2644835	9.34024e-20	GCST90132314	Coronary artery disease	181,522 European ancestry, unknown cases, 984,168 European ancestry, unknown controls	36474045	Nat Genet	Discovery and systematic characterization of risk variants and genes for coronary artery disease in over a million participants.
rs7090277	Affx-2644835	9.34024e-20	GCST007429	Lung function (FVC)	321,047 European ancestry individuals	30804560	Nat Genet	New genetic signals for lung function highlight pathways and chronic obstructive pulmonary disease associations across multiple ancestries.
rs7090277	Affx-2644835	9.34024e-20	GCST007432	FEV1	321,047 European ancestry individuals	30804560	Nat Genet	New genetic signals for lung function highlight pathways and chronic obstructive pulmonary disease associations across multiple ancestries.
rs7090277	Affx-2644835	9.34024e-20	GCST004185	Lung function (FEV1/FVC)	48,943 European ancestry individuals	28166213	Nat Genet	Genome-wide association analyses for lung function and chronic obstructive pulmonary disease identify new loci and potential druggable targets.
rs7090277	Affx-2644835	9.34024e-20	GCST004183	Lung function (FEV1)	48,943 European ancestry individuals.	28166213	Nat Genet	Genome-wide association analyses for lung function and chronic obstructive pulmonary disease identify new loci and potential druggable targets.
rs7068966	Affx-2644830	1.07622e-19	GCST001784	Pulmonary function (smoking interaction)	50,047 European ancestry individuals	23284291	PLoS Genet	Genome-wide joint meta-analysis of SNP and SNP-by-smoking interaction identifies novel loci for pulmonary function.
rs7068966	Affx-2644830	1.07622e-19	GCST001248	Pulmonary function	48,201 European ancestry individuals	21946350	Nat Genet	Genome-wide association and large-scale follow up identifies 16 new loci influencing lung function.
rs7068966	Affx-2644830	1.07622e-19	GCST005419	Lung function (FEV1/FVC)	11,822 Hispanic individuals	29394082	Am J Respir Crit Care Med	A Genome-wide Association Study in Hispanics/Latinos Identifies Novel Signals for Lung Function. The Hispanic Community Health Study/Study of Latinos.
rs7068966	Affx-2644830	1.07622e-19	GCST90270081	FEV1	383,471 European ancestry individuals	36641522	Commun Biol	A genome-wide association study identifies distinct variants associated with pulmonary function among European and African ancestries from the UK Biobank.
rs7068966	Affx-2644830	1.07622e-19	GCST007692	Chronic obstructive pulmonary disease	35,735 cases, 222,076 controls	30804561	Nat Genet	Genetic landscape of chronic obstructive pulmonary disease identifies heterogeneous cell-type and phenotype associations.
rs7068966	Affx-2644830	1.07622e-19	GCST001251	Pulmonary function	48,201 European ancestry individuals	21946350	Nat Genet	Genome-wide association and large-scale follow up identifies 16 new loci influencing lung function.
rs2854275	Affx-28496888	1.2751e-19	GCST90310295	Diastolic blood pressure	1,028,980 European ancestry individuals	38689001	Nat Genet	Genome-wide analysis in over 1 million individuals of European ancestry yields improved polygenic risk scores for blood pressure traits.
rs2854275	Affx-28496888	1.2751e-19	GCST001812	Epstein-Barr virus immune response (EBNA-1)	1,367 Mexican American indivduals	23326239	PLoS Genet	A genome-wide integrative genomic study localizes genetic factors influencing antibodies against Epstein-Barr virus nuclear antigen 1 (EBNA-1).
rs2854275	Affx-28496888	1.2751e-19	GCST008921	Asthma and major depressive disorder	46,802 European ancestry asthma cases, 59,851 European ancestry major depressive disorder cases, 460,635 European ancestry controls	31619474	Eur Respir J	Shared Genetics of Asthma and Mental Health Disorders: A Large-Scale Genome-Wide Cross-Trait Analysis.
rs2854275	Affx-28496888	1.2751e-19	GCST90310296	Pulse pressure	1,028,980 European ancestry individuals	38689001	Nat Genet	Genome-wide analysis in over 1 million individuals of European ancestry yields improved polygenic risk scores for blood pressure traits.
rs2854275	Affx-28496888	1.2751e-19	GCST90454255	Anti-Epstein-Barr virus nuclear antigen 1 (EBNA-1) IgG levels (peptide)	12,501 Swedish ancestry individuals	38630618	Brain	Genetics of immune response to Epstein-Barr virus: prospects for multiple sclerosis pathogenesis.
rs3132451	Affx-28460226	2.19512e-19	GCST012230	Waist-to-hip ratio adjusted for BMI	186,825 British ancestry men	34021172	Sci Rep	GWAS of allometric body-shape indices in UK Biobank identifies loci suggesting associations with morphogenesis, organogenesis, adrenal cell renewal and cancer.
rs3132451	Affx-28460226	2.19512e-19	GCST005790	Rosacea symptom severity	73,265 European ancestry individuals	29771307	Hum Mol Genet	Assessment of rosacea symptom severity by genome-wide association study and expression analysis highlights immuno-inflammatory and skin pigmentation genes.
rs3132451	Affx-28460226	2.19512e-19	GCST012228	Waist-hip index	186,825 British ancestry men	34021172	Sci Rep	GWAS of allometric body-shape indices in UK Biobank identifies loci suggesting associations with morphogenesis, organogenesis, adrenal cell renewal and cancer.
rs3132451	Affx-28460226	2.19512e-19	GCST90240572	cAMP-specific 3',5'-cyclic phosphodiesterase 4D levels (PDE4D.5255.22.3)	3,301 European ancestry individuals	29875488	Nature	Genomic atlas of the human plasma proteome.
rs3132451	Affx-28460226	2.19512e-19	GCST012227	Hip circumference adjusted for BMI	186,825 British ancestry men	34021172	Sci Rep	GWAS of allometric body-shape indices in UK Biobank identifies loci suggesting associations with morphogenesis, organogenesis, adrenal cell renewal and cancer.
rs3132451	Affx-28460226	2.19512e-19	GCST90242963	T-cell surface protein tactile levels (CD96.9735.44.3)	3,301 European ancestry individuals	29875488	Nature	Genomic atlas of the human plasma proteome.
rs3132451	Affx-28460226	2.19512e-19	GCST90241274	Glutamate receptor 4 levels (GRIA4.10760.107.3)	3,301 European ancestry individuals	29875488	Nature	Genomic atlas of the human plasma proteome.
rs7923837	Affx-3866568	2.85472e-19	GCST005531	Multiple sclerosis	14,498 European ancestry cases, 24,091 European ancestry controls	24076602	Nat Genet	Analysis of immune-related loci identifies 48 new susceptibility variants for multiple sclerosis.
rs7923837	Affx-3866568	2.85472e-19	GCST004904	Body mass index	up to 72,390 Japanese ancestry women, up to 85,894 Japanese ancestry men	28892062	Nat Genet	Genome-wide association study identifies 112 new loci for body mass index in the Japanese population.
rs7923837	Affx-3866568	2.85472e-19	GCST009499	Birth length (MTAG)	up to 182,902 European ancestry individuals	31681408	Front Genet	Three Novel Loci for Infant Head Circumference Identified by a Joint Association Analysis.
rs7923837	Affx-3866568	2.85472e-19	GCST001198	Multiple sclerosis	9,772 European ancestry cases, 16,849 European ancestry controls	21833088	Nature	Genetic risk and a primary role for cell-mediated immune mechanisms in multiple sclerosis.
rs7923837	Affx-3866568	2.85472e-19	GCST006069	Time-dependent creatinine clearance change response to tenofovir treatment in HIV infection (time and treatment arm interaction)	243 European American ancestry tenofovir-treated cases, 149 African American tenofovir-treated cases, 100 Hispanic American tenofovir-treated cases, 9 unknown ancestry tenofovir-treated cases, 243 European American ancestry abacavir-treated cases, 189 African American abacavir-treated cases, 102 Hispanic American abacavir-treated cases, 14 unknown ancestry abacavir-treated cases.	26148204	Pharmacogenet Genomics	Genomewide association study of tenofovir pharmacokinetics and creatinine clearance in AIDS Clinical Trials Group protocol A5202.
rs1613056	Affx-28501632	2.91329e-19	GCST90428109	Hypothyroidism or rheumatoid arthritis (pleiotropy)	22,350 European ancestry rheumatoid arthritis cases, 51,194 European ancestry hypothyroidism cases, 518,206 European ancestry controls	38368726	Mol Immunol	Shared genetic architecture between hypothyroidism and rheumatoid arthritis: A large-scale cross-trait analysis.
rs57062879	Affx-2644906	2.97318e-19	GCST90016588	Chronic obstructive pulmonary disease in ever smokers	12,446 European ancestry cases, 59,145 European ancestry controls	33106845	Am J Epidemiol	Genome-wide Gene-by-smoking Interaction Study of Chronic Obstructive Pulmonary Disease.
rs57062879	Affx-2644906	2.97318e-19	GCST90016585	Chronic obstructive pulmonary disease x ever smoker interaction (2df)	21,077 European ancestry cases, 179,689 European ancestry controls	33106845	Am J Epidemiol	Genome-wide Gene-by-smoking Interaction Study of Chronic Obstructive Pulmonary Disease.
rs57062879	Affx-2644906	2.97318e-19	GCST90310294	Systolic blood pressure	1,028,980 European ancestry individuals	38689001	Nat Genet	Genome-wide analysis in over 1 million individuals of European ancestry yields improved polygenic risk scores for blood pressure traits.
rs57062879	Affx-2644906	2.97318e-19	GCST007087	Systolic blood pressure	approximately 422,000 European ancestry individuals	30595370	Am J Hum Genet	Leveraging Polygenic Functional Enrichment to Improve GWAS Power.
rs57062879	Affx-2644906	2.97318e-19	GCST90016594	Chronic obstructive pulmonary disease in non-current smokers	16,488 European ancestry cases, 169,688 European ancestry controls	33106845	Am J Epidemiol	Genome-wide Gene-by-smoking Interaction Study of Chronic Obstructive Pulmonary Disease.
rs57062879	Affx-2644906	2.97318e-19	GCST90016591	Chronic obstructive pulmonary disease x current smoker interaction (main effect)	21,077 European ancestry cases, 179,689 European ancestry controls	33106845	Am J Epidemiol	Genome-wide Gene-by-smoking Interaction Study of Chronic Obstructive Pulmonary Disease.
rs57062879	Affx-2644906	2.97318e-19	GCST90016589	Chronic obstructive pulmonary disease in never smokers	8,631 European ancestry cases, 120,544 European ancestry controls	33106845	Am J Epidemiol	Genome-wide Gene-by-smoking Interaction Study of Chronic Obstructive Pulmonary Disease.
rs57062879	Affx-2644906	2.97318e-19	GCST90016590	Chronic obstructive pulmonary disease x current smoker interaction (2df)	21,077 European ancestry cases, 179,689 European ancestry controls	33106845	Am J Epidemiol	Genome-wide Gene-by-smoking Interaction Study of Chronic Obstructive Pulmonary Disease.
rs57062879	Affx-2644906	2.97318e-19	GCST90310296	Pulse pressure	1,028,980 European ancestry individuals	38689001	Nat Genet	Genome-wide analysis in over 1 million individuals of European ancestry yields improved polygenic risk scores for blood pressure traits.
rs57062879	Affx-2644906	2.97318e-19	GCST90016586	Chronic obstructive pulmonary disease x ever smoker interaction (main effect)	21,077 European ancestry cases, 179,689 European ancestry controls	33106845	Am J Epidemiol	Genome-wide Gene-by-smoking Interaction Study of Chronic Obstructive Pulmonary Disease.
rs28366175	Affx-28470711	3.19514e-19	GCST90314156	CNPY4/TBC1D23 protein level ratio	43,509 European ancestry individuals	38412862	Cell Genom	Genetic associations with ratios between protein levels detect new pQTLs and reveal protein-protein interactions.
rs3817963	Affx-28473363	4.35984e-19	GCST001609	Lung adenocarcinoma	1,695 Japanese ancestry cases, 5,333 Japanese ancestry controls	22797724	Nat Genet	A genome-wide association study identifies two new susceptibility loci for lung adenocarcinoma in the Japanese population.
rs3817963	Affx-28473363	4.35984e-19	GCST001815	Hepatitis C induced liver cirrhosis	682 Japanese ancestry cases, 1,045 Japanese ancestry controls	23321320	J Hepatol	A genome-wide association study of HCV-induced liver cirrhosis in the Japanese population identifies novel susceptibility loci at the MHC region.
rs3817963	Affx-28473363	4.35984e-19	GCST001892	Multiple sclerosis (OCB status)	1,367 European ancestry OCB positive cases, 161 European ancestry OCB negative cases, 428 European ancestry controls	23472185	PLoS One	Oligoclonal band status in Scandinavian multiple sclerosis patients is associated with specific genetic risk alleles.
rs3817963	Affx-28473363	4.35984e-19	GCST001891	Multiple sclerosis (OCB status)	1,367 European ancestry OCB positive cases, 161 European ancestry OCB negative cases	23472185	PLoS One	Oligoclonal band status in Scandinavian multiple sclerosis patients is associated with specific genetic risk alleles.
rs3817963	Affx-28473363	4.35984e-19	GCST003605	EGFR mutation-positive lung adenocarcinoma	663 Japanese ancestry cases, 4,367 Japanese ancestry controls	27501781	Nat Commun	Association of variations in HLA class II and other loci with susceptibility to EGFR-mutated lung adenocarcinoma.
rs3817966	Affx-28473355	5.04067e-19	GCST90137949	Crohn's disease x smoking status (never vs ever smoking) interaction	10,856 cases, 4,887 controls	28506689	Gastroenterology	Genetic Factors Interact With Tobacco Smoke to Modify Risk for Inflammatory Bowel Disease in Humans and Mice.
rs62481355	Affx-29676805	5.57473e-19	GCST003400	Type 2 diabetes	15,463 Japanese ancestry cases, 26,183 Japanese ancestry controls	26818947	Nat Commun	Genome-wide association studies in the Japanese population identify seven novel loci for type 2 diabetes.
rs10814916	Affx-33830633	6.4404e-19	GCST008363	Offspring birth weight	210,267 European ancestry individuals, 19,802 individuals	31043758	Nat Genet	Maternal and fetal genetic effects on birth weight and their relevance to cardio-metabolic risk factors.
rs10814916	Affx-33830633	6.4404e-19	GCST001666	Type 2 diabetes	1,839 Han Chinese ancestry cases, 1,873 Han Chinese ancestry controls	22961080	Diabetes	A genome-wide association study identifies GRK5 and RASGRP1 as type 2 diabetes loci in Chinese Hans.
rs9272729	Affx-75018642	6.7842e-19	GCST003402	Membranous nephropathy	323 European ancestry cases, 345 European ancestry controls	27333618	Nephrol Dial Transplant	Genetic risk variants for membranous nephropathy: extension of and association with other chronic kidney disease aetiologies.
rs9272729	Affx-75018642	6.7842e-19	GCST005790	Rosacea symptom severity	73,265 European ancestry individuals	29771307	Hum Mol Genet	Assessment of rosacea symptom severity by genome-wide association study and expression analysis highlights immuno-inflammatory and skin pigmentation genes.
rs9267822	Affx-28468552	7.18568e-19	GCST011833	Complement C4 levels	3,247 European ancestry individuals, 600 African ancestry individuals, 151 East Asian ancestry individuals	33941608	J Am Soc Nephrol	Medical Records-Based Genetic Studies of the Complement System.
rs7612463	Affx-22066187	1.81381e-18	GCST002352	Type 2 diabetes	12,171 European ancestry cases, 56,862 European ancestry controls, 6,952 East Asian ancestry cases, 11,865 East Asian ancestry controls, 5,561 South Asian ancestry cases, 14,458 South Asian ancestry controls, 1,804 Mexican ancestry cases, 779 Mexican ancestry controls	24509480	Nat Genet	Genome-wide trans-ancestry meta-analysis provides insight into the genetic architecture of type 2 diabetes susceptibility.
rs7612463	Affx-22066187	1.81381e-18	GCST004894	Type 2 diabetes	6,353 South Asian ancestry cases, 7,179 South Asian ancestry controls, 3,871 European ancestry cases, 16,427 European ancestry controls, 34,840 cases, 114,981 controls	28869590	Nat Genet	Identification of new susceptibility loci for type 2 diabetes and shared etiological pathways with coronary heart disease.
rs241428	Affx-28507505	2.38666e-18	GCST001679	Complement C3 and C4 levels	1,999 Han Chinese ancestry male individuals	23028341	PLoS Genet	Genome-wide association study for serum complement C3 and C4 levels in healthy Chinese subjects.
rs12086130	Affx-11249713	3.82547e-18	GCST90479588	Takes medication for Diabetes/sugar?	13,958 African American or Afro-Caribbean cases, 41,547 African American or Afro-Caribbean controls, 7,497 Hispanic or Latin American cases, 21,817 Hispanic or Latin American controls, 852 East Asian ancestry cases, 2,695 East Asian ancestry controls, 67,092 European ancestry cases, 248,576 European ancestry controls	39024449	Science	Diversity and scale: Genetic architecture of 2068 traits in the VA Million Veteran Program.
rs12086130	Affx-11249713	3.82547e-18	GCST90475365	height (minimum, inv-normal transformed)	424,306 European ancestry individuals	39024449	Science	Diversity and scale: Genetic architecture of 2068 traits in the VA Million Veteran Program.
rs12086130	Affx-11249713	3.82547e-18	GCST004067	Hip circumference adjusted for BMI	up to 56,910 European ancestry men, up to 86,570 European ancestry women	25673412	Nature	New genetic loci link adipose and insulin biology to body fat distribution.
rs12086130	Affx-11249713	3.82547e-18	GCST004066	Hip circumference	up to 56,910 European ancestry men, up to 86,570 European ancestry women	25673412	Nature	New genetic loci link adipose and insulin biology to body fat distribution.
rs12086130	Affx-11249713	3.82547e-18	GCST90475362	height (mean, inv-normal transformed)	424,305 European ancestry individuals	39024449	Science	Diversity and scale: Genetic architecture of 2068 traits in the VA Million Veteran Program.
rs4430796	Affx-13822806	5.53229e-18	GCST90102436	Hormone-sensitive cancer	15,197 White ancestry cases, 223,207 White ancestry controls	35729236	Commun Biol	Considering hormone-sensitive cancers as a single disease in the UK biobank reveals shared aetiology.
rs4430796	Affx-13822806	5.53229e-18	GCST004894	Type 2 diabetes	6,353 South Asian ancestry cases, 7,179 South Asian ancestry controls, 3,871 European ancestry cases, 16,427 European ancestry controls, 34,840 cases, 114,981 controls	28869590	Nat Genet	Identification of new susceptibility loci for type 2 diabetes and shared etiological pathways with coronary heart disease.
rs4430796	Affx-13822806	5.53229e-18	GCST003148	Prostate cancer	3,000 East Asian ancestry cases, 4,394 East Asian ancestry controls	26443449	Nat Commun	Large-scale association analysis in Asians identifies new susceptibility loci for prostate cancer.
rs4430796	Affx-13822806	5.53229e-18	GCST000919	Serum prostate-specific antigen levels	7,538 European ancestry individuals	21160077	Sci Transl Med	Genetic correction of PSA values using sequence variants associated with PSA levels.
rs4430796	Affx-13822806	5.53229e-18	GCST001666	Type 2 diabetes	1,839 Han Chinese ancestry cases, 1,873 Han Chinese ancestry controls	22961080	Diabetes	A genome-wide association study identifies GRK5 and RASGRP1 as type 2 diabetes loci in Chinese Hans.
rs4430796	Affx-13822806	5.53229e-18	GCST001370	Prostate cancer (SNP x SNP interaction)	4,723 European ancestry cases, 4,792 European ancestry controls	22219177	Carcinogenesis	A genome-wide search for loci interacting with known prostate cancer risk-associated genetic variants.
rs4430796	Affx-13822806	5.53229e-18	GCST000712	Type 2 diabetes	8,130 European ancestry cases, 38,987 European ancestry controls	20581827	Nat Genet	Twelve type 2 diabetes susceptibility loci identified through large-scale association analysis.
rs4430796	Affx-13822806	5.53229e-18	GCST90027060	Prostate cancer	7,438 White British ancestry cases, 118,206 White British ancestry controls	34290314	Sci Rep	Genetic association studies of alterations in protein function expose recessive effects on cancer predisposition.
rs4430796	Affx-13822806	5.53229e-18	GCST90102435	Incident hormone-sensitive cancer	7,038 White ancestry cases, 223,207 White ancestry controls	35729236	Commun Biol	Considering hormone-sensitive cancers as a single disease in the UK biobank reveals shared aetiology.
rs4430796	Affx-13822806	5.53229e-18	GCST008860	Prostate cancer	5,088 Japanese ancestry cases, 10,682 Japanese ancestry controls	31562322	Nat Commun	12 new susceptibility loci for prostate cancer identified by genome-wide association study in Japanese population.
rs4430796	Affx-13822806	5.53229e-18	GCST000050	Prostate cancer	1,501 European ancestry cases, 11,290 European ancestry controls	17603485	Nat Genet	Two variants on chromosome 17 confer prostate cancer risk, and the one in TCF2 protects against type 2 diabetes.
rs4430796	Affx-13822806	5.53229e-18	GCST000154	Prostate cancer	1,172 European ancestry cases, 1,157 European ancestry controls	18264096	Nat Genet	Multiple loci identified in a genome-wide association study of prostate cancer.
rs4430796	Affx-13822806	5.53229e-18	GCST002352	Type 2 diabetes	12,171 European ancestry cases, 56,862 European ancestry controls, 6,952 East Asian ancestry cases, 11,865 East Asian ancestry controls, 5,561 South Asian ancestry cases, 14,458 South Asian ancestry controls, 1,804 Mexican ancestry cases, 779 Mexican ancestry controls	24509480	Nat Genet	Genome-wide trans-ancestry meta-analysis provides insight into the genetic architecture of type 2 diabetes susceptibility.
rs4430796	Affx-13822806	5.53229e-18	GCST000489	Prostate cancer	Up to 1,968 European ancestry cases, 35,382 European ancestry controls	19767754	Nat Genet	Genome-wide association and replication studies identify four variants associated with prostate cancer susceptibility.
rs4430796	Affx-13822806	5.53229e-18	GCST001040	Endometrial cancer	1,265 European ancestry cases, 5,190 European ancestry controls	21499250	Nat Genet	Genome-wide association study identifies a common variant associated with risk of endometrial cancer.
rs4430796	Affx-13822806	5.53229e-18	GCST002128	Type 2 diabetes	5,976 Japanese ancestry cases, 20,829 Japanese ancestry controls	23945395	Hum Mol Genet	Genome-wide association study identifies three novel loci for type 2 diabetes.
rs4430796	Affx-13822806	5.53229e-18	GCST006085	Prostate cancer	79,148 European ancestry cases, 61,106 European ancestry controls	29892016	Nat Genet	Association analyses of more than 140,000 men identify 63 new prostate cancer susceptibility loci.
rs7041847	Affx-33828672	6.01251e-18	GCST004894	Type 2 diabetes	6,353 South Asian ancestry cases, 7,179 South Asian ancestry controls, 3,871 European ancestry cases, 16,427 European ancestry controls, 34,840 cases, 114,981 controls	28869590	Nat Genet	Identification of new susceptibility loci for type 2 diabetes and shared etiological pathways with coronary heart disease.
rs7041847	Affx-33828672	6.01251e-18	GCST002352	Type 2 diabetes	12,171 European ancestry cases, 56,862 European ancestry controls, 6,952 East Asian ancestry cases, 11,865 East Asian ancestry controls, 5,561 South Asian ancestry cases, 14,458 South Asian ancestry controls, 1,804 Mexican ancestry cases, 779 Mexican ancestry controls	24509480	Nat Genet	Genome-wide trans-ancestry meta-analysis provides insight into the genetic architecture of type 2 diabetes susceptibility.
rs7041847	Affx-33828672	6.01251e-18	GCST90302863	Rheumatoid arthritis or type 1 diabetes	5,082 European ancestry rheumatoid arthritis cases, 181,214 European ancestry type 1 diabetes cases or controls, 447,182 European ancestry controls	37377963	Front Immunol	Identifying shared genetic loci and common risk genes of rheumatoid arthritis associated with three autoimmune diseases based on large-scale cross-trait genome-wide association studies.
rs7041847	Affx-33828672	6.01251e-18	GCST001351	Type 2 diabetes	5,999 East Asian ancestry cases, 9,001 East Asian ancestry controls, 794 Malay ancestry cases, 1,240 Malay ancestry controls, 159 Filipino ancestry cases, 1,624 Filipino ancestry controls	22158537	Nat Genet	Meta-analysis of genome-wide association studies identifies eight new loci for type 2 diabetes in east Asians.
rs7020673	Affx-33830015	8.37894e-18	GCST007020	Male-pattern baldness	205,327 European ancestry males	30573740	Nat Commun	Dissection of genetic variation and evidence for pleiotropy in male pattern baldness.
rs7020673	Affx-33830015	8.37894e-18	GCST000392	Type 1 diabetes	7,514 European ancestry cases, 9,045 European ancestry controls	19430480	Nat Genet	Genome-wide association study and meta-analysis find that over 40 loci affect risk of type 1 diabetes.
rs17106184	Affx-11246888	1.50949e-17	GCST002352	Type 2 diabetes	12,171 European ancestry cases, 56,862 European ancestry controls, 6,952 East Asian ancestry cases, 11,865 East Asian ancestry controls, 5,561 South Asian ancestry cases, 14,458 South Asian ancestry controls, 1,804 Mexican ancestry cases, 779 Mexican ancestry controls	24509480	Nat Genet	Genome-wide trans-ancestry meta-analysis provides insight into the genetic architecture of type 2 diabetes susceptibility.
rs17106184	Affx-11246888	1.50949e-17	GCST004894	Type 2 diabetes	6,353 South Asian ancestry cases, 7,179 South Asian ancestry controls, 3,871 European ancestry cases, 16,427 European ancestry controls, 34,840 cases, 114,981 controls	28869590	Nat Genet	Identification of new susceptibility loci for type 2 diabetes and shared etiological pathways with coronary heart disease.
rs2076530	Affx-28473167	1.61533e-17	GCST001654	Sarcoidosis	637 European ancestry cases, 1,233 European ancestry controls	22936702	Eur Respir J	Genome-wide association analysis reveals 12q13.3-q14.1 as new risk locus for sarcoidosis.
rs9267665	Affx-28464062	3.01684e-17	GCST001162	Hepatitis B vaccine response	1,683 Indonesian ancestry individuals	21764829	Hum Mol Genet	A genome-wide association study of hepatitis B vaccine response in an Indonesian population reveals multiple independent risk variants in the HLA region.
rs459193	Affx-26728595	3.07348e-17	GCST90013693	Type 2 diabetes	40,250 Japanese ancestry cases, 170,615 Japanese ancestry controls	32514122	Nat Genet	Large-scale genome-wide association study in a Japanese population identifies novel susceptibility loci across different diseases.
rs459193	Affx-26728595	3.07348e-17	GCST90000062	Systolic blood pressure	810,865 European ancestry individuals	33230300	Nat Genet	Discovery of rare variants associated with blood pressure regulation through meta-analysis of 1.3 million individuals.
rs459193	Affx-26728595	3.07348e-17	GCST90002239	Fasting insulin	16,386 Hispanic individuals	34059833	Nat Genet	The trans-ancestral genomic architecture of glycemic traits.
rs459193	Affx-26728595	3.07348e-17	GCST90278649	Waist-hip ratio	92,615 Taiwanese ancestry individuals	38116116	Cell Genom	Analysis across Taiwan Biobank, Biobank Japan, and UK Biobank identifies hundreds of novel loci for 36 quantitative traits.
rs459193	Affx-26728595	3.07348e-17	GCST011325	Waist-hip ratio and fasting insulin (pairwise)	267,060 European ancestry individuals, 11,333 East Asian, South Asian, Hispanic and African American ancestry individuals	33619380	Nat Metab	Genome-wide discovery of genetic loci that uncouple excess adiposity from its comorbidities.
rs459193	Affx-26728595	3.07348e-17	GCST90479885	Type 2 diabetes (PheCode 250.2)	51,551 African American or Afro-Caribbean cases, 64,463 African American or Afro-Caribbean controls, 22,274 Hispanic or Latin American cases, 35,406 Hispanic or Latin American controls, 2,272 East Asian ancestry cases, 4,333 East Asian ancestry controls, 154,194 European ancestry cases, 278,454 European ancestry controls	39024449	Science	Diversity and scale: Genetic architecture of 2068 traits in the VA Million Veteran Program.
rs459193	Affx-26728595	3.07348e-17	GCST90292477	Systolic blood pressure	1,164,961 European ancestry individuals	33230300	Nat Genet	Discovery of rare variants associated with blood pressure regulation through meta-analysis of 1.3 million individuals.
rs459193	Affx-26728595	3.07348e-17	GCST90480719	triglyceride (minimum, inv-norm transformed)	107,786 African American or Afro-Caribbean individuals, 53,539 Hispanic or Latin American individuals, 5,817 East Asian ancestry individuals, 391,797 European ancestry individuals	39024449	Science	Diversity and scale: Genetic architecture of 2068 traits in the VA Million Veteran Program.
rs459193	Affx-26728595	3.07348e-17	GCST90475420	low density lipoprotein cholesterol (LDLC, minimum, inv-norm transformed)	404,745 European ancestry individuals	39024449	Science	Diversity and scale: Genetic architecture of 2068 traits in the VA Million Veteran Program.
rs459193	Affx-26728595	3.07348e-17	GCST002782	Waist-to-hip ratio adjusted for body mass index	up to 56,910 European ancestry men, up to 86,570 European ancestry women	25673412	Nature	New genetic loci link adipose and insulin biology to body fat distribution.
rs459193	Affx-26728595	3.07348e-17	GCST011321	Waist-hip ratio and type 2 diabetes (pairwise)	311,200 European ancestry individuals, 25,662 East Asian, South Asian, Hispanic and African American ancestry individuals	33619380	Nat Metab	Genome-wide discovery of genetic loci that uncouple excess adiposity from its comorbidities.
rs459193	Affx-26728595	3.07348e-17	GCST90479502	Hemoglobin A1c (HbA1c, minimum, inv-norm transformed)	98,578 African American or Afro-Caribbean individuals, 49,152 Hispanic or Latin American individuals, 5,466 East Asian ancestry individuals, 338,640 European ancestry individuals	39024449	Science	Diversity and scale: Genetic architecture of 2068 traits in the VA Million Veteran Program.
rs459193	Affx-26728595	3.07348e-17	GCST90435412	Height	404,900 European ancestry individuals	39134668	Nat Genet	A Genomics England haplotype reference panel and imputation of UK Biobank.
rs459193	Affx-26728595	3.07348e-17	GCST004064	Waist-hip ratio	up to 56,910 European ancestry men, up to 86,570 European ancestry women	25673412	Nature	New genetic loci link adipose and insulin biology to body fat distribution.
rs459193	Affx-26728595	3.07348e-17	GCST90479626	Glucose (fasting status unknown, mean, inv-norm transformed)	118,233 African American or Afro-Caribbean individuals, 57,284 Hispanic or Latin American individuals, 6,317 East Asian ancestry individuals, 419,946 European ancestry individuals	39024449	Science	Diversity and scale: Genetic architecture of 2068 traits in the VA Million Veteran Program.
rs459193	Affx-26728595	3.07348e-17	GCST005991	Platelet count	108,208 Japanese ancestry individuals	29403010	Nat Genet	Genetic analysis of quantitative traits in the Japanese population links cell types to complex human diseases.
rs459193	Affx-26728595	3.07348e-17	GCST005956	Waist-to-hip ratio adjusted for BMI	up to 113,720 European ancestry men, up to 138,655 European ancestry women	26426971	PLoS Genet	The Influence of Age and Sex on Genetic Associations with Adult Body Size and Shape: A Large-Scale Genome-Wide Interaction Study.
rs459193	Affx-26728595	3.07348e-17	GCST90479501	Hemoglobin A1c (HbA1c, mean, inv-norm transformed)	98,735 African American or Afro-Caribbean individuals, 49,225 Hispanic or Latin American individuals, 5,475 East Asian ancestry individuals, 338,848 European ancestry individuals	39024449	Science	Diversity and scale: Genetic architecture of 2068 traits in the VA Million Veteran Program.
rs459193	Affx-26728595	3.07348e-17	GCST90479631	high density lipoprotein cholesterol (HDLC, maximum, inv-norm transformed)	113,085 African American or Afro-Caribbean individuals, 54,914 Hispanic or Latin American individuals, 6,005 East Asian ancestry individuals, 404,121 European ancestry individuals	39024449	Science	Diversity and scale: Genetic architecture of 2068 traits in the VA Million Veteran Program.
rs459193	Affx-26728595	3.07348e-17	GCST90018945	Serum albumin levels	315,268 European ancestry individuals, 120,539 East Asian ancestry individuals	34594039	Nat Genet	A cross-population atlas of genetic associations for 220 human phenotypes.
rs459193	Affx-26728595	3.07348e-17	GCST004507	Waist-to-hip ratio adjusted for BMI (joint analysis main effects and smoking interaction)	95,362 European ancestry women, 62,085 European ancestry men, 5,829 European ancestry individuals, 10,500 African American/Afro-Caribbean ancestry women, 2,706 African American/Afro-Caribbean ancestry men, 1,030 Indian Asian ancestry women, 7,648 Indian Asian ancestry men, 1,793 Filipino ancestry women, 2,944 Hispanic/Latino ancestry women, 1,764 Hispanic/Latino ancestry men	28443625	Nat Commun	Genome-wide meta-analysis of 241,258 adults accounting for smoking behaviour identifies novel loci for obesity traits.
rs459193	Affx-26728595	3.07348e-17	GCST004505	Waist-to-hip ratio adjusted for BMI (adjusted for smoking behaviour)	95,362 European ancestry women, 62,085 European ancestry men, 5,829 European ancestry individuals, 10,500 African American/Afro-Caribbean ancestry women, 2,706 African American/Afro-Caribbean ancestry men, 1,030 Indian Asian ancestry women, 7,648 Indian Asian ancestry men, 1,793 Filipino ancestry women, 2,944 Hispanic/Latino ancestry women, 1,764 Hispanic/Latino ancestry men	28443625	Nat Commun	Genome-wide meta-analysis of 241,258 adults accounting for smoking behaviour identifies novel loci for obesity traits.
rs459193	Affx-26728595	3.07348e-17	GCST011328	Waist-hip ratio and HDL-C (pairwise)	402,477 European ancestry individuals, 11,333 East Asian, South Asian, Hispanic and African American ancestry individuals	33619380	Nat Metab	Genome-wide discovery of genetic loci that uncouple excess adiposity from its comorbidities.
rs459193	Affx-26728595	3.07348e-17	GCST90292476	Pulse pressure	1,164,961 European ancestry individuals	33230300	Nat Genet	Discovery of rare variants associated with blood pressure regulation through meta-analysis of 1.3 million individuals.
rs459193	Affx-26728595	3.07348e-17	GCST90475672	Type 2 diabetes with ophthalmic manifestations (PheCode 250.23)	11,204 African American or Afro-Caribbean cases, 103,814 African American or Afro-Caribbean controls	39024449	Science	Diversity and scale: Genetic architecture of 2068 traits in the VA Million Veteran Program.
rs459193	Affx-26728595	3.07348e-17	GCST90475265	Diabetes / "Sugar"	80,160 European ancestry cases, 235,508 European ancestry controls	39024449	Science	Diversity and scale: Genetic architecture of 2068 traits in the VA Million Veteran Program.
rs459193	Affx-26728595	3.07348e-17	GCST011119	Urate levels	454,183 European ancestry individuals	33356394	Hypertension	Urate, Blood Pressure, and Cardiovascular Disease: Evidence From Mendelian Randomization and Meta-Analysis of Clinical Trials.
rs459193	Affx-26728595	3.07348e-17	GCST011344	Body fat percentage and HDL-C (pairwise)	277,811 European ancestry individuals, 10,022 East Asian, South Asian and African American ancestry individuals	33619380	Nat Metab	Genome-wide discovery of genetic loci that uncouple excess adiposity from its comorbidities.
rs459193	Affx-26728595	3.07348e-17	GCST90444487	Metabolic syndrome	1,384,348 European ancestry individuals	39349817	Nat Genet	Multivariate genomic analysis of 5?illion people elucidates the genetic architecture of shared components of the metabolic syndrome.
rs459193	Affx-26728595	3.07348e-17	GCST90475331	Glucose (fasting status unknown, mean, inv-norm transformed)	118,233 African American or Afro-Caribbean individuals	39024449	Science	Diversity and scale: Genetic architecture of 2068 traits in the VA Million Veteran Program.
rs459193	Affx-26728595	3.07348e-17	GCST009110	Waist-hip ratio variance	347,134 European ancestry individuals	31453325	Sci Adv	Genotype-by-environment interactions inferred from genetic effects on phenotypic variability in the UK Biobank.
rs459193	Affx-26728595	3.07348e-17	GCST008733	Waist-to-hip ratio adjusted for BMI	660,648 European ancestry individuals	30575882	JAMA	Association of Genetic Variants Related to Gluteofemoral vs Abdominal Fat Distribution With Type 2 Diabetes, Coronary Disease, and Cardiovascular Risk Factors.
rs459193	Affx-26728595	3.07348e-17	GCST90027091	Sex hormone-binding globulin levels	148,248 British ancestry men	34321204	Sci Adv	Testosterone and socioeconomic position: Mendelian randomization in 306,248 men and women in UK Biobank.
rs459193	Affx-26728595	3.07348e-17	GCST90476427	total cholesterol (minimum, inv-norm transformed)	397,646 European ancestry individuals	39024449	Science	Diversity and scale: Genetic architecture of 2068 traits in the VA Million Veteran Program.
rs459193	Affx-26728595	3.07348e-17	GCST90002358	Platelet count	145,648 East Asian ancestry individuals	32888493	Cell	Trans-ethnic and Ancestry-Specific Blood-Cell Genetics in 746,667 Individuals from 5 Global Populations.
rs459193	Affx-26728595	3.07348e-17	GCST90267577	Modified Stumvoll Insulin Sensitivity Index (adjusted for BMI)	730 East Asian ancestry individuals, 1,094 Hispanic American individuals, 53,657 European ancestry individuals	37291194	Nat Genet	Genome-wide association study and functional characterization identifies candidate genes for insulin-stimulated glucose uptake.
rs459193	Affx-26728595	3.07348e-17	GCST90475676	Type 2 diabetes with neurological manifestations (PheCode 250.24)	59,205 European ancestry cases, 375,439 European ancestry controls	39024449	Science	Diversity and scale: Genetic architecture of 2068 traits in the VA Million Veteran Program.
rs459193	Affx-26728595	3.07348e-17	GCST90476424	total cholesterol (mean, inv-norm transformed)	397,615 European ancestry individuals	39024449	Science	Diversity and scale: Genetic architecture of 2068 traits in the VA Million Veteran Program.
rs459193	Affx-26728595	3.07348e-17	GCST90475329	Glucose (fasting status unknown, maximum, inv-norm transformed)	419,671 European ancestry individuals	39024449	Science	Diversity and scale: Genetic architecture of 2068 traits in the VA Million Veteran Program.
rs459193	Affx-26728595	3.07348e-17	GCST005196	Coronary artery disease	88,192 cases, 162,544 controls	29212778	Circ Res	Identification of 64 Novel Genetic Loci Provides an Expanded View on the Genetic Architecture of Coronary Artery Disease.
rs459193	Affx-26728595	3.07348e-17	GCST90475412	low density lipoprotein cholesterol (LDLC, maximum, inv-norm transformed)	404,687 European ancestry individuals	39024449	Science	Diversity and scale: Genetic architecture of 2068 traits in the VA Million Veteran Program.
rs459193	Affx-26728595	3.07348e-17	GCST006613	Triglycerides	215,551 European ancestry individuals, 57,332 African American individuals, 24,743 Hispanic individuals	30275531	Nat Genet	Genetics of blood lipids among ~300,000 multi-ethnic participants of the Million Veteran Program.
rs459193	Affx-26728595	3.07348e-17	GCST005047	Type 2 diabetes	6,377 European ancestry male cases, 5,794 European ancestry female cases, 22,243 European ancestry male controls, 34,619 European ancestry female controls	22885922	Nat Genet	Large-scale association analysis provides insights into the genetic architecture and pathophysiology of type 2 diabetes.
rs459193	Affx-26728595	3.07348e-17	GCST011342	Body fat percentage and triglycerides (pairwise)	268,505 European ancestry individuals, 10,072 East Asian, South Asian and African American ancestry individuals	33619380	Nat Metab	Genome-wide discovery of genetic loci that uncouple excess adiposity from its comorbidities.
rs459193	Affx-26728595	3.07348e-17	GCST012079	Fasting insulin	105,056 European ancestry individuals	33402679	Nat Commun	Sex-dimorphic genetic effects and novel loci for fasting glucose and insulin variability.
rs459193	Affx-26728595	3.07348e-17	GCST90239662	Triglyceride levels	99,432 Admixed African or African ancestry individuals	34887591	Nature	The power of genetic diversity in genome-wide association studies of lipids.
rs459193	Affx-26728595	3.07348e-17	GCST007898	Fasting blood insulin	35,380 European ancestry non-diabetic individuals, 12,738 African American non-diabetic individuals	25631608	Nat Commun	Low-frequency and rare exome chip variants associate with fasting glucose and type 2 diabetes susceptibility.
rs459193	Affx-26728595	3.07348e-17	GCST90479892	Diabetes mellitus (PheCode 250)	51,802 African American or Afro-Caribbean cases, 63,903 African American or Afro-Caribbean controls, 22,361 Hispanic or Latin American cases, 35,203 Hispanic or Latin American controls, 2,276 East Asian ancestry cases, 4,318 East Asian ancestry controls, 154,958 European ancestry cases, 276,347 European ancestry controls	39024449	Science	Diversity and scale: Genetic architecture of 2068 traits in the VA Million Veteran Program.
rs459193	Affx-26728595	3.07348e-17	GCST90475688	Diabetic retinopathy (PheCode 250.7)	11,781 African American or Afro-Caribbean cases, 103,431 African American or Afro-Caribbean controls	39024449	Science	Diversity and scale: Genetic architecture of 2068 traits in the VA Million Veteran Program.
rs459193	Affx-26728595	3.07348e-17	GCST90475347	high density lipoprotein cholesterol (HDLC, maximum, inv-norm transformed)	113,085 African American or Afro-Caribbean individuals	39024449	Science	Diversity and scale: Genetic architecture of 2068 traits in the VA Million Veteran Program.
rs459193	Affx-26728595	3.07348e-17	GCST90292475	Hypertension	1,164,961 European ancestry individuals	33230300	Nat Genet	Discovery of rare variants associated with blood pressure regulation through meta-analysis of 1.3 million individuals.
rs459193	Affx-26728595	3.07348e-17	GCST90479891	Diabetic retinopathy (PheCode 250.7)	11,781 African American or Afro-Caribbean cases, 103,431 African American or Afro-Caribbean controls, 5,658 Hispanic or Latin American cases, 51,648 Hispanic or Latin American controls, 483 East Asian ancestry cases, 6,078 East Asian ancestry controls, 29,668 European ancestry cases, 402,541 European ancestry controls	39024449	Science	Diversity and scale: Genetic architecture of 2068 traits in the VA Million Veteran Program.
rs459193	Affx-26728595	3.07348e-17	GCST006801	Type 2 diabetes	4,040 British ancestry cases, 113,735 British ancestry controls	26961502	Diabetologia	Variants in the FTO and CDKAL1 loci have recessive effects on risk of obesity and type 2 diabetes, respectively.
rs459193	Affx-26728595	3.07348e-17	GCST90002237	Fasting insulin	29,792 East Asian ancestry individuals	34059833	Nat Genet	The trans-ancestral genomic architecture of glycemic traits.
rs459193	Affx-26728595	3.07348e-17	GCST90479500	Hemoglobin A1c (HbA1c, maximum, inv-norm transformed)	98,772 African American or Afro-Caribbean individuals, 49,229 Hispanic or Latin American individuals, 5,477 East Asian ancestry individuals, 338,857 European ancestry individuals	39024449	Science	Diversity and scale: Genetic architecture of 2068 traits in the VA Million Veteran Program.
rs459193	Affx-26728595	3.07348e-17	GCST90002332	Mean corpuscular hemoglobin concentration	642,173 African American or Afro-Caribbean, African ancestry, European ancestry, East Asian ancestry, Hispanic or Latin American and South Asian ancestry individuals	32888493	Cell	Trans-ethnic and Ancestry-Specific Blood-Cell Genetics in 746,667 Individuals from 5 Global Populations.
rs459193	Affx-26728595	3.07348e-17	GCST90092994	Degree of unsaturation	115,006 European ancestry individuals	35213538	PLoS Biol	Characterising metabolomic signatures of lipid-modifying therapies through drug target mendelian randomisation.
rs459193	Affx-26728595	3.07348e-17	GCST90475330	Glucose (fasting status unknown, mean, inv-norm transformed)	57,284 Hispanic or Latin American individuals	39024449	Science	Diversity and scale: Genetic architecture of 2068 traits in the VA Million Veteran Program.
rs459193	Affx-26728595	3.07348e-17	GCST90475351	high density lipoprotein cholesterol (HDLC, mean, inv-norm transformed)	113,085 African American or Afro-Caribbean individuals	39024449	Science	Diversity and scale: Genetic architecture of 2068 traits in the VA Million Veteran Program.
rs459193	Affx-26728595	3.07348e-17	GCST011324	Waist-hip ratio and fasting glucose (pairwise)	273,384 European ancestry individuals, 11,333 East Asian, South Asian, Hispanic and African American ancestry individuals	33619380	Nat Metab	Genome-wide discovery of genetic loci that uncouple excess adiposity from its comorbidities.
rs459193	Affx-26728595	3.07348e-17	GCST90002238	Fasting insulin	151,013 European ancestry individuals	34059833	Nat Genet	The trans-ancestral genomic architecture of glycemic traits.
rs459193	Affx-26728595	3.07348e-17	GCST008033	Fasting blood insulin	5,525 African American individuals, 12,687 Hispanic/Latino individuals, 1,547 Asian ancestry individuals, 1,397 Native Hawaiian ancestry individuals, 395 Native American ancestry individuals	31217584	Nature	Genetic analyses of diverse populations improves discovery for complex traits.
rs459193	Affx-26728595	3.07348e-17	GCST90444202	Type 2 diabetes	51,256 African, African American, East Asian, South Asian, European, Middle Eastern, admixed American, other or other admixed ancestry cases, 370,487 African, African American, East Asian, South Asian, European, Middle Eastern, admixed American, other or other admixed ancestry controls	39379762	Nat Genet	Rare variant analyses in 51,256 type 2 diabetes cases and 370,487 controls reveal the pathogenicity spectrum of monogenic diabetes genes.
rs459193	Affx-26728595	3.07348e-17	GCST90278616	Albumin levels	92,615 Taiwanese ancestry individuals	38116116	Cell Genom	Analysis across Taiwan Biobank, Biobank Japan, and UK Biobank identifies hundreds of novel loci for 36 quantitative traits.
rs459193	Affx-26728595	3.07348e-17	GCST004894	Type 2 diabetes	6,353 South Asian ancestry cases, 7,179 South Asian ancestry controls, 3,871 European ancestry cases, 16,427 European ancestry controls, 34,840 cases, 114,981 controls	28869590	Nat Genet	Identification of new susceptibility loci for type 2 diabetes and shared etiological pathways with coronary heart disease.
rs459193	Affx-26728595	3.07348e-17	GCST90267574	Modified Stumvoll Insulin Sensitivity Index	53,710 European ancestry individuals	37291194	Nat Genet	Genome-wide association study and functional characterization identifies candidate genes for insulin-stimulated glucose uptake.
rs459193	Affx-26728595	3.07348e-17	GCST90475416	low density lipoprotein cholesterol (LDLC, mean, inv-norm transformed)	404,741 European ancestry individuals	39024449	Science	Diversity and scale: Genetic architecture of 2068 traits in the VA Million Veteran Program.
rs459193	Affx-26728595	3.07348e-17	GCST011341	Body fat percentage and fasting insulin (pairwise)	142,394 European ancestry individuals, 10,072 East Asian, South Asian and African American ancestry individuals	33619380	Nat Metab	Genome-wide discovery of genetic loci that uncouple excess adiposity from its comorbidities.
rs459193	Affx-26728595	3.07348e-17	GCST008734	Waist-hip ratio	663,598 European ancestry individuals	30575882	JAMA	Association of Genetic Variants Related to Gluteofemoral vs Abdominal Fat Distribution With Type 2 Diabetes, Coronary Disease, and Cardiovascular Risk Factors.
rs459193	Affx-26728595	3.07348e-17	GCST011326	Waist-hip ratio and triglycerides (pairwise)	393,171 European ancestry individuals, 11,333 East Asian, South Asian, Hispanic and African American ancestry individuals	33619380	Nat Metab	Genome-wide discovery of genetic loci that uncouple excess adiposity from its comorbidities.
rs459193	Affx-26728595	3.07348e-17	GCST004506	Waist-to-hip ratio adjusted for BMI (smoking interaction)	95,362 European ancestry women, 62,085 European ancestry men, 5,829 European ancestry individuals, 10,500 African American/Afro-Caribbean ancestry women, 2,706 African American/Afro-Caribbean ancestry men, 1,030 Indian Asian ancestry women, 7,648 Indian Asian ancestry men, 1,793 Filipino ancestry women, 2,944 Hispanic/Latino ancestry women, 1,764 Hispanic/Latino ancestry men	28443625	Nat Commun	Genome-wide meta-analysis of 241,258 adults accounting for smoking behaviour identifies novel loci for obesity traits.
rs459193	Affx-26728595	3.07348e-17	GCST90479625	Glucose (fasting status unknown, maximum, inv-norm transformed)	117,850 African American or Afro-Caribbean individuals, 57,272 Hispanic or Latin American individuals, 6,318 East Asian ancestry individuals, 419,671 European ancestry individuals	39024449	Science	Diversity and scale: Genetic architecture of 2068 traits in the VA Million Veteran Program.
rs459193	Affx-26728595	3.07348e-17	GCST90479882	Type 2 diabetes with ophthalmic manifestations (PheCode 250.23)	11,204 African American or Afro-Caribbean cases, 103,814 African American or Afro-Caribbean controls, 5,479 Hispanic or Latin American cases, 51,558 Hispanic or Latin American controls, 459 East Asian ancestry cases, 6,108 East Asian ancestry controls, 28,561 European ancestry cases, 402,796 European ancestry controls	39024449	Science	Diversity and scale: Genetic architecture of 2068 traits in the VA Million Veteran Program.
rs459193	Affx-26728595	3.07348e-17	GCST90479632	high density lipoprotein cholesterol (HDLC, mean, inv-norm transformed)	113,085 African American or Afro-Caribbean individuals, 54,914 Hispanic or Latin American individuals, 6,005 East Asian ancestry individuals, 404,121 European ancestry individuals	39024449	Science	Diversity and scale: Genetic architecture of 2068 traits in the VA Million Veteran Program.
rs459193	Affx-26728595	3.07348e-17	GCST004508	Waist-to-hip ratio adjusted for BMI in non-smokers	75,379 European ancestry women, 45,811 European ancestry men, 4,856 European ancestry individuals, 8,799 African American/Afro-Caribbean ancestry women, 1,803 African American/Afro-Caribbean ancestry men, 1,020 Indian Asian ancestry women, 6,691 Indian Asian ancestry men, 1,526 Filipino ancestry women, 2,469 Hispanic/Latino ancestry women, 1,318 Hispanic/Latino ancestry men	28443625	Nat Commun	Genome-wide meta-analysis of 241,258 adults accounting for smoking behaviour identifies novel loci for obesity traits.
rs459193	Affx-26728595	3.07348e-17	GCST003400	Type 2 diabetes	15,463 Japanese ancestry cases, 26,183 Japanese ancestry controls	26818947	Nat Commun	Genome-wide association studies in the Japanese population identify seven novel loci for type 2 diabetes.
rs459193	Affx-26728595	3.07348e-17	GCST90103758	Waist-hip ratio	21,972 Taiwanese ancestry individuals, 361,194 individuals, 224,459 European ancestry individuals	35051171	PLoS Genet	Genome-wide association study identifies genetic risk loci for adiposity in a Taiwanese population.
rs459193	Affx-26728595	3.07348e-17	GCST90267573	Modified Stumvoll Insulin Sensitivity Index (adjusted for BMI)	53,657 European ancestry individuals	37291194	Nat Genet	Genome-wide association study and functional characterization identifies candidate genes for insulin-stimulated glucose uptake.
rs459193	Affx-26728595	3.07348e-17	GCST006867	Type 2 diabetes	61,714 European ancestry cases, 1,178 Pakistani ancestry cases, 593,952 European ancestry controls, 2,472 Pakistani ancestry controls	30054458	Nat Commun	Genome-wide association analyses identify 143 risk variants and putative regulatory mechanisms for type 2 diabetes.
rs459193	Affx-26728595	3.07348e-17	GCST90479883	Type 2 diabetes with neurological manifestations (PheCode 250.24)	16,638 African American or Afro-Caribbean cases, 99,303 African American or Afro-Caribbean controls, 7,320 Hispanic or Latin American cases, 50,236 Hispanic or Latin American controls, 443 East Asian ancestry cases, 6,209 East Asian ancestry controls, 59,205 European ancestry cases, 375,439 European ancestry controls	39024449	Science	Diversity and scale: Genetic architecture of 2068 traits in the VA Million Veteran Program.
rs459193	Affx-26728595	3.07348e-17	GCST90002310	Hemoglobin concentration	563,946 European ancestry individuals	32888493	Cell	Trans-ethnic and Ancestry-Specific Blood-Cell Genetics in 746,667 Individuals from 5 Global Populations.
rs459193	Affx-26728595	3.07348e-17	GCST006611	HDL cholesterol	215,551 European ancestry individuals, 57,332 African American individuals, 24,743 Hispanic individuals	30275531	Nat Genet	Genetics of blood lipids among ~300,000 multi-ethnic participants of the Million Veteran Program.
rs459193	Affx-26728595	3.07348e-17	GCST007841	Height	approximately 458,000 European ancestry individuals	30595370	Am J Hum Genet	Leveraging Polygenic Functional Enrichment to Improve GWAS Power.
rs459193	Affx-26728595	3.07348e-17	GCST90000061	Pulse pressure	810,865 European ancestry individuals	33230300	Nat Genet	Discovery of rare variants associated with blood pressure regulation through meta-analysis of 1.3 million individuals.
rs459193	Affx-26728595	3.07348e-17	GCST009124	Waist-hip ratio	347,134 European ancestry individuals	31453325	Sci Adv	Genotype-by-environment interactions inferred from genetic effects on phenotypic variability in the UK Biobank.
rs459193	Affx-26728595	3.07348e-17	GCST90000060	Hypertension	810,865 European ancestry individuals	33230300	Nat Genet	Discovery of rare variants associated with blood pressure regulation through meta-analysis of 1.3 million individuals.
rs2076529	Affx-28473172	3.11845e-17	GCST010460	Lean nonalcoholic fatty liver disease	275 Japanese ancestry cases, 1,411 Japanese ancestry controls	32766473	Hepatol Commun	Genome-Wide Association Study of Lean Nonalcoholic Fatty Liver Disease Suggests Human Leukocyte Antigen as a Novel Candidate Locus.
rs2076529	Affx-28473172	3.11845e-17	GCST000829	Waist-hip ratio	Up to 77,167 European ancestry individuals	20935629	Nat Genet	Meta-analysis identifies 13 new loci associated with waist-hip ratio and reveals sexual dimorphism in the genetic basis of fat distribution.
rs4424066	Affx-28472755	4.65075e-17	GCST005956	Waist-to-hip ratio adjusted for BMI	up to 113,720 European ancestry men, up to 138,655 European ancestry women	26426971	PLoS Genet	The Influence of Age and Sex on Genetic Associations with Adult Body Size and Shape: A Large-Scale Genome-Wide Interaction Study.
rs9267663	Affx-28464034	1.19756e-16	GCST001512	Economic and political preferences (environmentalism)	9,617 European ancestry individuals	22566634	Proc Natl Acad Sci U S A	The genetic architecture of economic and political preferences.
rs1374910	Affx-21838265	2.16116e-16	GCST001070	Type 2 diabetes	1,804 Hispanic cases, 780 Hispanic controls	21573907	Diabetologia	Genome-wide association study of type 2 diabetes in a sample from Mexico City and a meta-analysis of a Mexican-American sample from Starr County, Texas.
rs6583826	Affx-3864884	5.90024e-16	GCST90094908	Nonalcoholic fatty liver disease (imputed)	28,396 European ancestry cases, 108,652 European ancestry controls	35047847	HGG Adv	Identification of 90 NAFLD GWAS loci and establishment of NAFLD PRS and causal role of NAFLD in coronary artery disease.
rs6583826	Affx-3864884	5.90024e-16	GCST90310211	Primary open angle glaucoma (multi-trait analysis)	at least 29,241 European ancestry cases, at least 350,181 European ancestry controls (MTAG boosted by vertical cup-to-disc ratio and intraocular pressure samples), 6,935 Asian ancestry cases, 39,588 Asian ancestry controls, 3,281 African ancestry cases, 2,791 African ancestry controls	37386247	Nat Genet	Large-scale multitrait genome-wide association analyses identify hundreds of glaucoma risk loci.
rs6583826	Affx-3864884	5.90024e-16	GCST90315222	ITGB1BP2/TIA1 protein level ratio	43,509 European ancestry individuals	38412862	Cell Genom	Genetic associations with ratios between protein levels detect new pQTLs and reveal protein-protein interactions.
rs6583826	Affx-3864884	5.90024e-16	GCST001033	Type 2 diabetes	2,010 Chinese ancestry cases, 1,945 Chinese ancestry controls, 794 Malay ancestry cases, 1,240 Malay ancestry controls, 977 Asian Indian ancestry cases, 1,169 Asian Indian ancestry controls	21490949	PLoS Genet	Transferability of type 2 diabetes implicated loci in multi-ethnic cohorts from Southeast Asia.
rs720390	Affx-21838422	6.22064e-16	GCST009867	Waist circumference adjusted for body mass index	457,690 European ancestry individuals	31669095	J Allergy Clin Immunol	Shared Genetic and Experimental Links between Obesity-Related Traits and Asthma Subtypes in UK Biobank.
rs720390	Affx-21838422	6.22064e-16	GCST002647	Height	253,288 European ancestry individuals	25282103	Nat Genet	Defining the role of common variation in the genomic and biological architecture of adult human height.
rs720390	Affx-21838422	6.22064e-16	GCST000817	Height	133,653 European ancestry individuals	20881960	Nature	Hundreds of variants clustered in genomic loci and biological pathways affect human height.
rs720390	Affx-21838422	6.22064e-16	GCST90245848	Height	5,314,291 European ancestry, Hispanic or Latin American, East Asian ancestry, African ancestry, South Asian ancestry individuals	36224396	Nature	A saturated map of common genetic variants associated with human height.
rs720390	Affx-21838422	6.22064e-16	GCST90245844	Height	455,180 Hispanic or Latin American individuals	36224396	Nature	A saturated map of common genetic variants associated with human height.
rs720390	Affx-21838422	6.22064e-16	GCST90270118	Multi-trait sex score	141,980 European ancestry males	37277458	Sci Rep	The genetics of a "femaleness/maleness" score in cardiometabolic traits in the UK biobank.
rs720390	Affx-21838422	6.22064e-16	GCST012227	Hip circumference adjusted for BMI	186,825 British ancestry men	34021172	Sci Rep	GWAS of allometric body-shape indices in UK Biobank identifies loci suggesting associations with morphogenesis, organogenesis, adrenal cell renewal and cancer.
rs12601991	Affx-13822849	1.02387e-15	GCST003587	Cancer	5,020 European ancestry lung cancer cases, 3,718 European ancestry lung adenocarcinoma cases, 3,422 European ancestry lung squamous cell carcinoma cases, 15,414 European ancestry colorectal cancer cases, 10,809 European ancestry breast cancer cases, 4,939 European ancestry estrogen receptor negative breast cancer cases, 1,098 European ancestry ovarian cancer cases, 2,556 European ancestry serous …	27197191	Cancer Res	Cross-Cancer Genome-Wide Analysis of Lung, Ovary, Breast, Prostate, and Colorectal Cancer Reveals Novel Pleiotropic Associations.
rs12601991	Affx-13822849	1.02387e-15	GCST003588	Cancer (pleiotropy)	5,020 European ancestry lung cancer cases, 3,718 European ancestry lung adenocarcinoma cases, 3,422 European ancestry lung squamous cell carcinoma cases, 15,414 European ancestry colorectal cancer cases, 10,809 European ancestry breast cancer cases, 4,939 European ancestry estrogen receptor negative breast cancer cases, 1,098 European ancestry ovarian cancer cases, 2,556 European ancestry serous …	27197191	Cancer Res	Cross-Cancer Genome-Wide Analysis of Lung, Ovary, Breast, Prostate, and Colorectal Cancer Reveals Novel Pleiotropic Associations.
rs6815464	Affx-23375588	1.06707e-15	GCST002128	Type 2 diabetes	5,976 Japanese ancestry cases, 20,829 Japanese ancestry controls	23945395	Hum Mol Genet	Genome-wide association study identifies three novel loci for type 2 diabetes.
rs6815464	Affx-23375588	1.06707e-15	GCST001351	Type 2 diabetes	5,999 East Asian ancestry cases, 9,001 East Asian ancestry controls, 794 Malay ancestry cases, 1,240 Malay ancestry controls, 159 Filipino ancestry cases, 1,624 Filipino ancestry controls	22158537	Nat Genet	Meta-analysis of genome-wide association studies identifies eight new loci for type 2 diabetes in east Asians.
rs6815464	Affx-23375588	1.06707e-15	GCST004894	Type 2 diabetes	6,353 South Asian ancestry cases, 7,179 South Asian ancestry controls, 3,871 European ancestry cases, 16,427 European ancestry controls, 34,840 cases, 114,981 controls	28869590	Nat Genet	Identification of new susceptibility loci for type 2 diabetes and shared etiological pathways with coronary heart disease.
rs7405696	Affx-13822857	2.11853e-15	GCST90103633	Estimated glomerular filtration rate (creatinine)	1,004,040 European ancestry individuals, 165,726 East Asian ancestry individuals, 13,842 African American individuals, 13,359 South Asian ancestry individuals, 4,961 Hispanic individuals, 2 individuals	34272381	Nat Commun	Discovery and prioritization of variants and genes for kidney function in >1.2 million individuals.
rs7405696	Affx-13822857	2.11853e-15	GCST90103635	Estimated glomerular filtration rate (cystatin c)	460,826 European or unknown ancestry individuals	34272381	Nat Commun	Discovery and prioritization of variants and genes for kidney function in >1.2 million individuals.
rs576674	Affx-9234378	3.56444e-15	GCST90479502	Hemoglobin A1c (HbA1c, minimum, inv-norm transformed)	98,578 African American or Afro-Caribbean individuals, 49,152 Hispanic or Latin American individuals, 5,466 East Asian ancestry individuals, 338,640 European ancestry individuals	39024449	Science	Diversity and scale: Genetic architecture of 2068 traits in the VA Million Veteran Program.
rs576674	Affx-9234378	3.56444e-15	GCST90444202	Type 2 diabetes	51,256 African, African American, East Asian, South Asian, European, Middle Eastern, admixed American, other or other admixed ancestry cases, 370,487 African, African American, East Asian, South Asian, European, Middle Eastern, admixed American, other or other admixed ancestry controls	39379762	Nat Genet	Rare variant analyses in 51,256 type 2 diabetes cases and 370,487 controls reveal the pathogenicity spectrum of monogenic diabetes genes.
rs576674	Affx-9234378	3.56444e-15	GCST007899	Fasting blood glucose	50,900 European ancestry non-diabetic individuals, 9,664 African American non-diabetic individuals	25631608	Nat Commun	Low-frequency and rare exome chip variants associate with fasting glucose and type 2 diabetes susceptibility.
rs576674	Affx-9234378	3.56444e-15	GCST90018926	Type 2 diabetes	38,841 European ancestry cases, 451,248 European ancestry controls, 45,383 East Asian ancestry cases, 132,032 East Asian ancestry controls	34594039	Nat Genet	A cross-population atlas of genetic associations for 220 human phenotypes.
rs576674	Affx-9234378	3.56444e-15	GCST004894	Type 2 diabetes	6,353 South Asian ancestry cases, 7,179 South Asian ancestry controls, 3,871 European ancestry cases, 16,427 European ancestry controls, 34,840 cases, 114,981 controls	28869590	Nat Genet	Identification of new susceptibility loci for type 2 diabetes and shared etiological pathways with coronary heart disease.
rs576674	Affx-9234378	3.56444e-15	GCST90479500	Hemoglobin A1c (HbA1c, maximum, inv-norm transformed)	98,772 African American or Afro-Caribbean individuals, 49,229 Hispanic or Latin American individuals, 5,477 East Asian ancestry individuals, 338,857 European ancestry individuals	39024449	Science	Diversity and scale: Genetic architecture of 2068 traits in the VA Million Veteran Program.
rs576674	Affx-9234378	3.56444e-15	GCST006867	Type 2 diabetes	61,714 European ancestry cases, 1,178 Pakistani ancestry cases, 593,952 European ancestry controls, 2,472 Pakistani ancestry controls	30054458	Nat Commun	Genome-wide association analyses identify 143 risk variants and putative regulatory mechanisms for type 2 diabetes.
rs576674	Affx-9234378	3.56444e-15	GCST90002244	Glycated hemoglobin levels	146,806 European ancestry individuals	34059833	Nat Genet	The trans-ancestral genomic architecture of glycemic traits.
rs576674	Affx-9234378	3.56444e-15	GCST90492734	Type 2 diabetes	50,251 African American cases, 103,909 African American controls, 88,109 East Asian ancestry cases, 339,395 East Asian ancestry controls, 242,283 European ancestry cases, 1,569,734 European ancestry controls, 29,375 Hispanic cases, 59,368 Hispanic controls, 1,602 South African ancestry cases, 976 South African ancestry controls, 16,832 South Asian ancestry cases, 33,767 South Asian ancestry contr…	38374256	Nature	Genetic drivers of heterogeneity in type 2 diabetes pathophysiology.
rs576674	Affx-9234378	3.56444e-15	GCST010555	Type 2 diabetes	148,726 European ancestry cases, 965,732 European ancestry controls	32541925	Nat Genet	Discovery of 318 new risk loci for type 2 diabetes and related vascular outcomes among 1.4 million participants in a multi-ancestry meta-analysis.
rs576674	Affx-9234378	3.56444e-15	GCST90479626	Glucose (fasting status unknown, mean, inv-norm transformed)	118,233 African American or Afro-Caribbean individuals, 57,284 Hispanic or Latin American individuals, 6,317 East Asian ancestry individuals, 419,946 European ancestry individuals	39024449	Science	Diversity and scale: Genetic architecture of 2068 traits in the VA Million Veteran Program.
rs576674	Affx-9234378	3.56444e-15	GCST009379	Type 2 diabetes	74,124 European ancestry cases, 824,006 European ancestry controls	30297969	Nat Genet	Fine-mapping type 2 diabetes loci to single-variant resolution using high-density imputation and islet-specific epigenome maps.
rs576674	Affx-9234378	3.56444e-15	GCST90002232	Fasting glucose	200,622 European ancestry individuals	34059833	Nat Genet	The trans-ancestral genomic architecture of glycemic traits.
rs576674	Affx-9234378	3.56444e-15	GCST012078	Fasting glucose	151,188 European ancestry individuals	33402679	Nat Commun	Sex-dimorphic genetic effects and novel loci for fasting glucose and insulin variability.
rs576674	Affx-9234378	3.56444e-15	GCST90479501	Hemoglobin A1c (HbA1c, mean, inv-norm transformed)	98,735 African American or Afro-Caribbean individuals, 49,225 Hispanic or Latin American individuals, 5,475 East Asian ancestry individuals, 338,848 European ancestry individuals	39024449	Science	Diversity and scale: Genetic architecture of 2068 traits in the VA Million Veteran Program.
rs576674	Affx-9234378	3.56444e-15	GCST90479625	Glucose (fasting status unknown, maximum, inv-norm transformed)	117,850 African American or Afro-Caribbean individuals, 57,272 Hispanic or Latin American individuals, 6,318 East Asian ancestry individuals, 419,671 European ancestry individuals	39024449	Science	Diversity and scale: Genetic architecture of 2068 traits in the VA Million Veteran Program.
rs10788141	Affx-2641137	5.15881e-15	GCST90278633	Hip circumference	92,615 Taiwanese ancestry individuals	38116116	Cell Genom	Analysis across Taiwan Biobank, Biobank Japan, and UK Biobank identifies hundreds of novel loci for 36 quantitative traits.
rs2257129	Affx-2640703	5.57891e-15	GCST010479	Coronary artery disease	15,302 Japanese ancestry cases, 76,014 European and East Asian ancestry cases, 36,140 Japanese ancestry controls, 264,785 European and East Asian ancestry controls	32469254	Circ Genom Precis Med	Transethnic Meta-analysis of Genome-wide Association Studies Identifies Three New Loci and Characterizes Population-specific Differences for Coronary Artery Disease.
rs2257129	Affx-2640703	5.57891e-15	GCST011348	High density lipoprotein cholesterol levels	76,081 European ancestry individuals, 127,395 Japanese ancestry individuals	33339817	Nat Commun	Loss-of-function genomic variants highlight potential therapeutic targets for cardiovascular disease.
rs2257129	Affx-2640703	5.57891e-15	GCST004904	Body mass index	up to 72,390 Japanese ancestry women, up to 85,894 Japanese ancestry men	28892062	Nat Genet	Genome-wide association study identifies 112 new loci for body mass index in the Japanese population.
rs2257129	Affx-2640703	5.57891e-15	GCST005196	Coronary artery disease	88,192 cases, 162,544 controls	29212778	Circ Res	Identification of 64 Novel Genetic Loci Provides an Expanded View on the Genetic Architecture of Coronary Artery Disease.
rs2257129	Affx-2640703	5.57891e-15	GCST006005	High density lipoprotein cholesterol levels	70,657 Japanese ancestry individuals	29403010	Nat Genet	Genetic analysis of quantitative traits in the Japanese population links cell types to complex human diseases.
rs7746553	Affx-28464373	7.81215e-15	GCST90000047	Age at first sexual intercourse	397,338 European ancestry individuals	34211149	Nat Hum Behav	Identification of 371 genetic variants for age at first sex and birth linked to externalising behaviour.
rs7746553	Affx-28464373	7.81215e-15	GCST90161973	Complement factor B levels	2,935 Qatari ancestry individuals	36168886	Hum Mol Genet	Differences and commonalities in the genetic architecture of protein quantitative trait loci in European and Arab populations.
rs7018475	Affx-33532377	9.6659e-15	GCST90019508	Blood glucose levels	313,125 European ancestry individuals, 5,568 African ancestry individuals, 6,693 South Asian ancestry individuals	33462484	Nat Genet	Genetics of 35 blood and urine biomarkers in the UK Biobank.
rs7018475	Affx-33532377	9.6659e-15	GCST007923	Medication use (drugs used in diabetes)	15,272 European ancestry cases, 29,0641 European ancestry controls	31015401	Nat Commun	Genome-wide association study of medication-use and associated disease in the UK Biobank.
rs7018475	Affx-33532377	9.6659e-15	GCST90019509	Glycated hemoglobin levels	327,177 European ancestry individuals, 4,847 African ancestry individuals, 6,895 South Asian ancestry individuals	33462484	Nat Genet	Genetics of 35 blood and urine biomarkers in the UK Biobank.
rs7018475	Affx-33532377	9.6659e-15	GCST90444487	Metabolic syndrome	1,384,348 European ancestry individuals	39349817	Nat Genet	Multivariate genomic analysis of 5?illion people elucidates the genetic architecture of shared components of the metabolic syndrome.
rs7018475	Affx-33532377	9.6659e-15	GCST002726	Glucose homeostasis traits	up to 4,176 Mexican American individuals	25524916	Diabetes	Genetic Variants Associated With Quantitative Glucose Homeostasis Traits Translate to Type 2 Diabetes in Mexican Americans: The GUARDIAN (Genetics Underlying Diabetes in Hispanics) Consortium.
rs7018475	Affx-33532377	9.6659e-15	GCST006001	Hemoglobin A1c levels	42,790 Japanese ancestry individuals	29403010	Nat Genet	Genetic analysis of quantitative traits in the Japanese population links cell types to complex human diseases.
rs7018475	Affx-33532377	9.6659e-15	GCST001397	Type 2 diabetes	16,179 European ancestry individuals	22293688	Eur J Hum Genet	1000 Genomes-based imputation identifies novel and refined associations for the Wellcome Trust Case Control Consortium phase 1 Data.
rs10010131	Affx-24774041	1.14229e-14	GCST90278628	Fasting glucose	92,615 Taiwanese ancestry individuals	38116116	Cell Genom	Analysis across Taiwan Biobank, Biobank Japan, and UK Biobank identifies hundreds of novel loci for 36 quantitative traits.
rs4458523	Affx-24773560	1.32103e-14	GCST005047	Type 2 diabetes	6,377 European ancestry male cases, 5,794 European ancestry female cases, 22,243 European ancestry male controls, 34,619 European ancestry female controls	22885922	Nat Genet	Large-scale association analysis provides insights into the genetic architecture and pathophysiology of type 2 diabetes.
rs4458523	Affx-24773560	1.32103e-14	GCST002352	Type 2 diabetes	12,171 European ancestry cases, 56,862 European ancestry controls, 6,952 East Asian ancestry cases, 11,865 East Asian ancestry controls, 5,561 South Asian ancestry cases, 14,458 South Asian ancestry controls, 1,804 Mexican ancestry cases, 779 Mexican ancestry controls	24509480	Nat Genet	Genome-wide trans-ancestry meta-analysis provides insight into the genetic architecture of type 2 diabetes susceptibility.
rs1907240	Affx-2640693	1.78663e-14	GCST90018949	Weight	360,116 European ancestry individuals, 165,419 East Asian ancestry individuals	34594039	Nat Genet	A cross-population atlas of genetic associations for 220 human phenotypes.
rs1907240	Affx-2640693	1.78663e-14	GCST90018947	Body mass index	359,983 European ancestry individuals, 163,835 East Asian ancestry individuals	34594039	Nat Genet	A cross-population atlas of genetic associations for 220 human phenotypes.
rs1907240	Affx-2640693	1.78663e-14	GCST004904	Body mass index	up to 72,390 Japanese ancestry women, up to 85,894 Japanese ancestry men	28892062	Nat Genet	Genome-wide association study identifies 112 new loci for body mass index in the Japanese population.
rs10229583	Affx-29677323	1.7977e-14	GCST001919	Type 2 diabetes	684 Han Chinese ancestry cases, 955 Han Chinese ancestry controls	23532257	Diabetologia	Genome-wide association study in a Chinese population identifies a susceptibility locus for type 2 diabetes at 7q32 near PAX4.
rs7903146	Affx-2536698	1.86696e-14	GCST000167	Type 2 diabetes	4,549 European ancestry cases, 5,579 European ancestry controls	18372903	Nat Genet	Meta-analysis of genome-wide association data and large-scale replication identifies additional susceptibility loci for type 2 diabetes.
rs7903146	Affx-2536698	1.86696e-14	GCST000024	Type 2 diabetes	1,161 European ancestry cases, 1,174 European ancestry controls	17463248	Science	A genome-wide association study of type 2 diabetes in Finns detects multiple susceptibility variants.
rs7903146	Affx-2536698	1.86696e-14	GCST001526	Fasting blood insulin (BMI interaction)	Up to 51,750 European ancestry individuals	22581228	Nat Genet	A genome-wide approach accounting for body mass index identifies genetic variants influencing fasting glycemic traits and insulin resistance.
rs7903146	Affx-2536698	1.86696e-14	GCST002560	Type 2 diabetes	8,284 African American cases, 15,543 African American controls	25102180	PLoS Genet	Meta-analysis of genome-wide association studies in African Americans provides insights into the genetic architecture of type 2 diabetes.
rs7903146	Affx-2536698	1.86696e-14	GCST002783	Body mass index	up to 104,666 European ancestry male individuals, up to 132,115 European ancestry female individuals, 370 African American male individuals, 517 African American female individuals, 512 Hispanic male individuals, 764 Hispanic female individuals	25673413	Nature	Genetic studies of body mass index yield new insights for obesity biology.
rs7903146	Affx-2536698	1.86696e-14	GCST90479547	High cholesterol	28,037 African American or Afro-Caribbean cases, 27,468 African American or Afro-Caribbean controls, 14,887 Hispanic or Latin American cases, 14,427 Hispanic or Latin American controls, 1,998 East Asian ancestry cases, 1,549 East Asian ancestry controls, 176,604 European ancestry cases, 139,064 European ancestry controls	39024449	Science	Diversity and scale: Genetic architecture of 2068 traits in the VA Million Veteran Program.
rs7903146	Affx-2536698	1.86696e-14	GCST90479540	chloride (mean, inv-norm transformed)	112,886 African American or Afro-Caribbean individuals, 54,578 Hispanic or Latin American individuals, 5,468 East Asian ancestry individuals, 412,569 European ancestry individuals	39024449	Science	Diversity and scale: Genetic architecture of 2068 traits in the VA Million Veteran Program.
rs7903146	Affx-2536698	1.86696e-14	GCST008605	Glucosuria (moderate to severe)	6,109 Icelandic ancestry cases, 135,512 Icelandic ancestry controls (includes non-array genotyped, whole-genome imputed individuals)	30476138	Hum Mol Genet	Sequence variants associating with urinary biomarkers.
rs7903146	Affx-2536698	1.86696e-14	GCST90475753	Hyperpotassemia (PheCode 276.13)	17,226 European ancestry cases, 415,141 European ancestry controls	39024449	Science	Diversity and scale: Genetic architecture of 2068 traits in the VA Million Veteran Program.
rs7903146	Affx-2536698	1.86696e-14	GCST008114	Type 2 diabetes	2,633 African ancestry cases, 1,714 African ancestry controls	31049640	Diabetologia	Genome-wide association study of type 2 diabetes in Africa.
rs7903146	Affx-2536698	1.86696e-14	GCST90479523	Body mass index (BMI, minimum, inv-normal transformed)	118,992 African American or Afro-Caribbean individuals, 57,794 Hispanic or Latin American individuals, 6,384 East Asian ancestry individuals, 424,217 European ancestry individuals	39024449	Science	Diversity and scale: Genetic architecture of 2068 traits in the VA Million Veteran Program.
rs7903146	Affx-2536698	1.86696e-14	GCST007269	Pulse pressure	365,998 European ancestry individuals, 63,490 African ancestry individuals, 22,802 Hispanic individuals, 4,792 Asian ancestry individuals, 2,695 Native American ancestry individuals	30578418	Nat Genet	Trans-ethnic association study of blood pressure determinants in over 750,000 individuals.
rs7903146	Affx-2536698	1.86696e-14	GCST010554	Type 2 diabetes	8,616 Hispanic cases, 11,829 Hispanic controls	32541925	Nat Genet	Discovery of 318 new risk loci for type 2 diabetes and related vascular outcomes among 1.4 million participants in a multi-ancestry meta-analysis.
rs7903146	Affx-2536698	1.86696e-14	GCST90480372	Nephritis; nephrosis; renal sclerosis (PheCode 580)	2,669 African American or Afro-Caribbean cases, 116,910 African American or Afro-Caribbean controls, 6,106 European ancestry cases, 438,800 European ancestry controls, 1,048 Hispanic or Latin American cases, 57,967 Hispanic or Latin American controls	39024449	Science	Diversity and scale: Genetic architecture of 2068 traits in the VA Million Veteran Program.
rs7903146	Affx-2536698	1.86696e-14	GCST90476395	Sodium (mean, inv-norm transformed)	421,240 European ancestry individuals	39024449	Science	Diversity and scale: Genetic architecture of 2068 traits in the VA Million Veteran Program.
rs7903146	Affx-2536698	1.86696e-14	GCST90446645	Body mass index	650,000 European ancestry individuals	39375568	Nat Genet	Genetic architecture reconciles linkage and association studies of complex traits.
rs7903146	Affx-2536698	1.86696e-14	GCST90020027	Waist-hip index	219,872 British ancestry women	34021172	Sci Rep	GWAS of allometric body-shape indices in UK Biobank identifies loci suggesting associations with morphogenesis, organogenesis, adrenal cell renewal and cancer.
rs7903146	Affx-2536698	1.86696e-14	GCST90475735	Gout (PheCode 274.1)	42,034 European ancestry cases, 397,989 European ancestry controls	39024449	Science	Diversity and scale: Genetic architecture of 2068 traits in the VA Million Veteran Program.
rs7903146	Affx-2536698	1.86696e-14	GCST90479891	Diabetic retinopathy (PheCode 250.7)	11,781 African American or Afro-Caribbean cases, 103,431 African American or Afro-Caribbean controls, 5,658 Hispanic or Latin American cases, 51,648 Hispanic or Latin American controls, 483 East Asian ancestry cases, 6,078 East Asian ancestry controls, 29,668 European ancestry cases, 402,541 European ancestry controls	39024449	Science	Diversity and scale: Genetic architecture of 2068 traits in the VA Million Veteran Program.
rs7903146	Affx-2536698	1.86696e-14	GCST90480078	Disorders of refraction and accommodation; blindness and low vision (PheCode 367)	81,119 African American or Afro-Caribbean cases, 26,217 African American or Afro-Caribbean controls, 34,537 Hispanic or Latin American cases, 17,598 Hispanic or Latin American controls, 3,830 East Asian ancestry cases, 2,180 East Asian ancestry controls, 267,840 European ancestry cases, 131,516 European ancestry controls	39024449	Science	Diversity and scale: Genetic architecture of 2068 traits in the VA Million Veteran Program.
rs7903146	Affx-2536698	1.86696e-14	GCST90480209	Peripheral vascular disease, unspecified (PheCode 443.9)	9,303 African American or Afro-Caribbean cases, 106,823 African American or Afro-Caribbean controls, 39,519 European ancestry cases, 388,133 European ancestry controls, 3,360 Hispanic or Latin American cases, 53,947 Hispanic or Latin American controls	39024449	Science	Diversity and scale: Genetic architecture of 2068 traits in the VA Million Veteran Program.
rs7903146	Affx-2536698	1.86696e-14	GCST90475205	High cholesterol	176,604 European ancestry cases, 139,064 European ancestry controls	39024449	Science	Diversity and scale: Genetic architecture of 2068 traits in the VA Million Veteran Program.
rs7903146	Affx-2536698	1.86696e-14	GCST009379	Type 2 diabetes	74,124 European ancestry cases, 824,006 European ancestry controls	30297969	Nat Genet	Fine-mapping type 2 diabetes loci to single-variant resolution using high-density imputation and islet-specific epigenome maps.
rs7903146	Affx-2536698	1.86696e-14	GCST90018925	Type 1 diabetes	6,447 European ancestry cases, 451,248 European ancestry controls, 1,219 East Asian ancestry cases, 132,032 East Asian ancestry controls	34594039	Nat Genet	A cross-population atlas of genetic associations for 220 human phenotypes.
rs7903146	Affx-2536698	1.86696e-14	GCST004499	BMI in non-smokers	77,279 European ancestry women, 47,280 European ancestry men, 4,856 European ancestry individuals, 8,799 African American/Afro-Caribbean ancestry women, 1,803 African American/Afro-Caribbean ancestry men, 1,020 Indian Asian ancestry women, 6,691 Indian Asian ancestry men, 1,526 Filipino ancestry women, 2,469 Hispanic/Latino ancestry women, 1,318 Hispanic/Latino ancestry men	28443625	Nat Commun	Genome-wide meta-analysis of 241,258 adults accounting for smoking behaviour identifies novel loci for obesity traits.
rs7903146	Affx-2536698	1.86696e-14	GCST011329	Body mass index and type 2 diabetes (pairwise)	418,152 European ancestry individuals, 31,291 East Asian, South Asian, Hispanic and African American ancestry individuals	33619380	Nat Metab	Genome-wide discovery of genetic loci that uncouple excess adiposity from its comorbidities.
rs7903146	Affx-2536698	1.86696e-14	GCST90255622	Body mass index	42,752 African ancestry individuals, 55,525 African American individuals	36581621	Nat Commun	Genomics and phenomics of body mass index reveals a complex disease network.
rs7903146	Affx-2536698	1.86696e-14	GCST90475092	Hemoglobin A1c (HbA1c, mean, inv-norm transformed)	49,225 Hispanic or Latin American individuals	39024449	Science	Diversity and scale: Genetic architecture of 2068 traits in the VA Million Veteran Program.
rs7903146	Affx-2536698	1.86696e-14	GCST90480074	Myopia (PheCode 367.1)	20,300 African American or Afro-Caribbean cases, 84,944 African American or Afro-Caribbean controls, 9,317 Hispanic or Latin American cases, 42,799 Hispanic or Latin American controls, 1,535 East Asian ancestry cases, 4,339 East Asian ancestry controls, 65,574 European ancestry cases, 333,242 European ancestry controls	39024449	Science	Diversity and scale: Genetic architecture of 2068 traits in the VA Million Veteran Program.
rs7903146	Affx-2536698	1.86696e-14	GCST004904	Body mass index	up to 72,390 Japanese ancestry women, up to 85,894 Japanese ancestry men	28892062	Nat Genet	Genome-wide association study identifies 112 new loci for body mass index in the Japanese population.
rs7903146	Affx-2536698	1.86696e-14	GCST90301964	Glucose levels	4,435 East Asian ancestry individuals, 11,340 South Asian ancestry individuals, 120,241 European ancestry individuals	38448586	Nature	Genome-wide characterization of circulating metabolic biomarkers.
rs7903146	Affx-2536698	1.86696e-14	GCST90271557	Random glucose levels	458,862 European ancestry individuals	37679419	Nat Genet	GWAS of random glucose in 476,326 individuals provide insights into diabetes pathophysiology, complications and treatment stratification.
rs7903146	Affx-2536698	1.86696e-14	GCST90094959	Fasting glucose adjusted for BMI	52,211 European ancestry, African American or Afro-Caribbean, Hispanic or Latin American, Asian ancestry, Other ancestry, Native American ancestry individuals	34951656	Diabetologia	Multi-ethnic GWAS and fine-mapping of glycaemic traits identify novel loci in the PAGE Study.
rs7903146	Affx-2536698	1.86696e-14	GCST001326	Type 2 diabetes	2,413 European ancestry cases, 2,392 European ancestry controls, 810 African American cases, 873 African American controls	22101970	J Am Med Inform Assoc	Use of diverse electronic medical record systems to identify genetic risk for type 2 diabetes within a genome-wide association study.
rs7903146	Affx-2536698	1.86696e-14	GCST000049	Type 2 diabetes	201 Finland founder cases, 200 Finland founder controls, 200 Ashkenazi Jewish cases, 197 Ashkenazi Jewish controls, 99 European ancestry cases, 100 European ancestry controls	17668382	Am J Hum Genet	Type 2 diabetes whole-genome association study in four populations: the DiaGen consortium.
rs7903146	Affx-2536698	1.86696e-14	GCST90479886	Insulin pump user (PheCode 250.3)	4,132 African American or Afro-Caribbean cases, 114,507 African American or Afro-Caribbean controls, 11,279 European ancestry cases, 430,909 European ancestry controls, 1,835 Hispanic or Latin American cases, 56,635 Hispanic or Latin American controls	39024449	Science	Diversity and scale: Genetic architecture of 2068 traits in the VA Million Veteran Program.
rs7903146	Affx-2536698	1.86696e-14	GCST010556	Type 2 diabetes	24,646 African American cases, 31,446 African American controls	32541925	Nat Genet	Discovery of 318 new risk loci for type 2 diabetes and related vascular outcomes among 1.4 million participants in a multi-ancestry meta-analysis.
rs7903146	Affx-2536698	1.86696e-14	GCST90479874	Secondary diabetes mellitus (PheCode 249)	2,358 African American or Afro-Caribbean cases, 115,937 African American or Afro-Caribbean controls, 6,656 European ancestry cases, 435,640 European ancestry controls, 1,018 Hispanic or Latin American cases, 57,347 Hispanic or Latin American controls	39024449	Science	Diversity and scale: Genetic architecture of 2068 traits in the VA Million Veteran Program.
rs7903146	Affx-2536698	1.86696e-14	GCST90476361	red cell diameter width (RDW, mean, inv-norm transformed)	380,796 European ancestry individuals	39024449	Science	Diversity and scale: Genetic architecture of 2068 traits in the VA Million Veteran Program.
rs7903146	Affx-2536698	1.86696e-14	GCST90475328	Glucose (fasting status unknown, maximum, inv-norm transformed)	117,850 African American or Afro-Caribbean individuals	39024449	Science	Diversity and scale: Genetic architecture of 2068 traits in the VA Million Veteran Program.
rs7903146	Affx-2536698	1.86696e-14	GCST90479680	magnesium (Mg, minimum, inv-norm transformed)	43,617 African American or Afro-Caribbean individuals, 18,809 Hispanic or Latin American individuals, 1,638 East Asian ancestry individuals, 145,581 European ancestry individuals	39024449	Science	Diversity and scale: Genetic architecture of 2068 traits in the VA Million Veteran Program.
rs7903146	Affx-2536698	1.86696e-14	GCST90475656	Diabetes mellitus (PheCode 250)	22,361 Hispanic or Latin American cases, 35,203 Hispanic or Latin American controls	39024449	Science	Diversity and scale: Genetic architecture of 2068 traits in the VA Million Veteran Program.
rs7903146	Affx-2536698	1.86696e-14	GCST90480378	Chronic Kidney Disease, Stage IV (PheCode 585.34)	4,501 African American or Afro-Caribbean cases, 116,141 African American or Afro-Caribbean controls, 10,222 European ancestry cases, 437,521 European ancestry controls, 1,506 Hispanic or Latin American cases, 58,041 Hispanic or Latin American controls	39024449	Science	Diversity and scale: Genetic architecture of 2068 traits in the VA Million Veteran Program.
rs7903146	Affx-2536698	1.86696e-14	GCST90479765	Dermatophytosis of nail (PheCode 110.11)	28,312 African American or Afro-Caribbean cases, 82,778 African American or Afro-Caribbean controls, 10,074 Hispanic or Latin American cases, 44,970 Hispanic or Latin American controls, 450 East Asian ancestry cases, 6,087 East Asian ancestry controls, 74,612 European ancestry cases, 343,052 European ancestry controls	39024449	Science	Diversity and scale: Genetic architecture of 2068 traits in the VA Million Veteran Program.
rs7903146	Affx-2536698	1.86696e-14	GCST90479519	Bicarbonate (mean, inv-norm transformed)	112,877 African American or Afro-Caribbean individuals, 54,571 Hispanic or Latin American individuals, 5,460 East Asian ancestry individuals, 412,513 European ancestry individuals	39024449	Science	Diversity and scale: Genetic architecture of 2068 traits in the VA Million Veteran Program.
rs7903146	Affx-2536698	1.86696e-14	GCST90480544	Osteoarthritis, localized (PheCode 740.1)	33,018 African American or Afro-Caribbean cases, 74,880 African American or Afro-Caribbean controls, 13,158 Hispanic or Latin American cases, 40,704 Hispanic or Latin American controls, 984 East Asian ancestry cases, 5,260 East Asian ancestry controls, 108,659 European ancestry cases, 293,849 European ancestry controls	39024449	Science	Diversity and scale: Genetic architecture of 2068 traits in the VA Million Veteran Program.
rs7903146	Affx-2536698	1.86696e-14	GCST90479696	Biological Mother: Diabetes / "Sugar"	13,594 African American or Afro-Caribbean cases, 41,911 African American or Afro-Caribbean controls, 7,144 Hispanic or Latin American cases, 22,170 Hispanic or Latin American controls, 717 East Asian ancestry cases, 2,830 East Asian ancestry controls, 46,816 European ancestry cases, 268,852 European ancestry controls	39024449	Science	Diversity and scale: Genetic architecture of 2068 traits in the VA Million Veteran Program.
rs7903146	Affx-2536698	1.86696e-14	GCST90132934	Never eat sugar vs no sugar restrictions (UKB data field 6144)	447,391 European ancestry individuals	32193382	Nat Commun	Comprehensive genomic analysis of dietary habits in UK Biobank identifies hundreds of genetic associations.
rs7903146	Affx-2536698	1.86696e-14	GCST008833	Type 2 diabetes	2,277 African American cases, 3,098 East Asian ancestry cases, 3,704 European ancestry cases, 6,215 Hispanic/Latino cases, 2,939 South Asian ancestry cases, 2,283 African American controls, 2,921 East Asian ancestry controls, 3,514 European ancestry controls, 5,939 Hispanic/Latino controls, 3,022 South Asian ancestry controls	31118516	Nature	Exome sequencing of 20,791?cases of type 2 diabetes and 24,440?controls.
rs7903146	Affx-2536698	1.86696e-14	GCST90475685	Polyneuropathy in diabetes (PheCode 250.6)	4,528 African American or Afro-Caribbean cases, 114,074 African American or Afro-Caribbean controls	39024449	Science	Diversity and scale: Genetic architecture of 2068 traits in the VA Million Veteran Program.
rs7903146	Affx-2536698	1.86696e-14	GCST90480703	Sodium (mean, inv-norm transformed)	118,487 African American or Afro-Caribbean individuals, 57,407 Hispanic or Latin American individuals, 6,310 East Asian ancestry individuals, 421,240 European ancestry individuals	39024449	Science	Diversity and scale: Genetic architecture of 2068 traits in the VA Million Veteran Program.
rs7903146	Affx-2536698	1.86696e-14	GCST90479524	Blood urea nitrogen (BUN, maximum, inv-norm transformed)	117,530 African American or Afro-Caribbean individuals, 57,007 Hispanic or Latin American individuals, 6,277 East Asian ancestry individuals, 418,135 European ancestry individuals	39024449	Science	Diversity and scale: Genetic architecture of 2068 traits in the VA Million Veteran Program.
rs7903146	Affx-2536698	1.86696e-14	GCST90475124	Aspartate aminotransferase (AST, minimum, inv-norm transformed)	389,315 European ancestry individuals	39024449	Science	Diversity and scale: Genetic architecture of 2068 traits in the VA Million Veteran Program.
rs7903146	Affx-2536698	1.86696e-14	GCST90480369	Nephritis and nephropathy in diseases classified elsewhere (PheCode 580.31)	1,047 African American or Afro-Caribbean cases, 119,861 African American or Afro-Caribbean controls, 2,540 European ancestry cases, 446,064 European ancestry controls, 520 Hispanic or Latin American cases, 58,901 Hispanic or Latin American controls	39024449	Science	Diversity and scale: Genetic architecture of 2068 traits in the VA Million Veteran Program.
rs7903146	Affx-2536698	1.86696e-14	GCST90134484	Random glucose levels	5,694 African ancestry individuals, 1,988 East Asian ancestry individuals, 336,298 European ancestry individuals, 6,036 South Asian ancestry individuals	35810165	Nat Commun	Variance-quantitative trait loci enable systematic discovery of gene-environment interactions for cardiometabolic serum biomarkers.
rs7903146	Affx-2536698	1.86696e-14	GCST008606	Glucosuria (mild)	4,748 Icelandic ancestry cases, 135,512 Icelandic ancestry controls (includes non-array genotyped, whole-genome imputed individuals)	30476138	Hum Mol Genet	Sequence variants associating with urinary biomarkers.
rs7903146	Affx-2536698	1.86696e-14	GCST90480196	Atherosclerosis of native arteries of the extremities with ulceration or gangrene (PheCode 440.21)	1,050 African American or Afro-Caribbean cases, 120,229 African American or Afro-Caribbean controls, 2,865 European ancestry cases, 446,086 European ancestry controls, 353 Hispanic or Latin American cases, 59,338 Hispanic or Latin American controls	39024449	Science	Diversity and scale: Genetic architecture of 2068 traits in the VA Million Veteran Program.
rs7903146	Affx-2536698	1.86696e-14	GCST90480379	Chronic renal failure [CKD] (PheCode 585.3)	21,844 African American or Afro-Caribbean cases, 94,448 African American or Afro-Caribbean controls, 6,385 Hispanic or Latin American cases, 51,716 Hispanic or Latin American controls, 708 East Asian ancestry cases, 5,957 East Asian ancestry controls, 63,705 European ancestry cases, 368,937 European ancestry controls	39024449	Science	Diversity and scale: Genetic architecture of 2068 traits in the VA Million Veteran Program.
rs7903146	Affx-2536698	1.86696e-14	GCST007221	Type 2 diabetes	822 Greek ancestry cases, 1,125 Greek ancestry controls	30470734	Transl Psychiatry	Evidence for genetic contribution to the increased risk of type 2 diabetes in schizophrenia.
rs7903146	Affx-2536698	1.86696e-14	GCST90479927	Hyperlipidemia (PheCode 272.1)	82,035 African American or Afro-Caribbean cases, 32,046 African American or Afro-Caribbean controls, 39,936 Hispanic or Latin American cases, 15,904 Hispanic or Latin American controls, 4,481 East Asian ancestry cases, 1,867 East Asian ancestry controls, 335,680 European ancestry cases, 90,923 European ancestry controls	39024449	Science	Diversity and scale: Genetic architecture of 2068 traits in the VA Million Veteran Program.
rs7903146	Affx-2536698	1.86696e-14	GCST90480472	Diseases of nail, NOS (PheCode 703)	12,925 African American or Afro-Caribbean cases, 99,922 African American or Afro-Caribbean controls, 4,055 Hispanic or Latin American cases, 52,334 Hispanic or Latin American controls, 263 East Asian ancestry cases, 6,372 East Asian ancestry controls, 41,535 European ancestry cases, 382,219 European ancestry controls	39024449	Science	Diversity and scale: Genetic architecture of 2068 traits in the VA Million Veteran Program.
rs7903146	Affx-2536698	1.86696e-14	GCST008994	Waist-to-hip ratio adjusted for BMI	379,501 European ancestry female individuals	30239722	Hum Mol Genet	Meta-analysis of genome-wide association studies for body fat distribution in 694,649 individuals of European ancestry.
rs7903146	Affx-2536698	1.86696e-14	GCST90480669	red blood cell count (RBC, mean, inv-norm transformed)	114,768 African American or Afro-Caribbean individuals, 55,750 Hispanic or Latin American individuals, 5,943 East Asian ancestry individuals, 405,366 European ancestry individuals	39024449	Science	Diversity and scale: Genetic architecture of 2068 traits in the VA Million Veteran Program.
rs7903146	Affx-2536698	1.86696e-14	GCST90020026	Hip index	219,872 British ancestry women	34021172	Sci Rep	GWAS of allometric body-shape indices in UK Biobank identifies loci suggesting associations with morphogenesis, organogenesis, adrenal cell renewal and cancer.
rs7903146	Affx-2536698	1.86696e-14	GCST90480127	Hypertensive heart and/or renal disease (PheCode 401.2)	22,462 African American or Afro-Caribbean cases, 90,187 African American or Afro-Caribbean controls, 6,299 Hispanic or Latin American cases, 50,504 Hispanic or Latin American controls, 622 East Asian ancestry cases, 5,912 East Asian ancestry controls, 60,962 European ancestry cases, 358,617 European ancestry controls	39024449	Science	Diversity and scale: Genetic architecture of 2068 traits in the VA Million Veteran Program.
rs7903146	Affx-2536698	1.86696e-14	GCST90480727	Weight (mean, inv-normal transformed)	119,279 African American or Afro-Caribbean individuals, 57,954 Hispanic or Latin American individuals, 6,419 East Asian ancestry individuals, 425,535 European ancestry individuals	39024449	Science	Diversity and scale: Genetic architecture of 2068 traits in the VA Million Veteran Program.
rs7903146	Affx-2536698	1.86696e-14	GCST90480075	Presbyopia (PheCode 367.4)	62,465 African American or Afro-Caribbean cases, 40,900 African American or Afro-Caribbean controls, 24,801 Hispanic or Latin American cases, 26,786 Hispanic or Latin American controls, 2,868 East Asian ancestry cases, 3,197 East Asian ancestry controls, 211,535 European ancestry cases, 178,718 European ancestry controls	39024449	Science	Diversity and scale: Genetic architecture of 2068 traits in the VA Million Veteran Program.
rs7903146	Affx-2536698	1.86696e-14	GCST000028	Type 2 diabetes	1,464 European ancestry cases, 1,467 European ancestry controls	17463246	Science	Genome-wide association analysis identifies loci for type 2 diabetes and triglyceride levels.
rs7903146	Affx-2536698	1.86696e-14	GCST000478	Type 2 diabetes	679 European ancestry cases, 697 European ancestry controls	19734900	Nat Genet	Genetic variant near IRS1 is associated with type 2 diabetes, insulin resistance and hyperinsulinemia.
rs7903146	Affx-2536698	1.86696e-14	GCST001550	Type 2 diabetes	2,112 lean type 2 diabetes cases, 4,123 obese type 2 diabetes cases, 54,412 controls	22693455	PLoS Genet	Stratifying type 2 diabetes cases by BMI identifies genetic risk variants in LAMA1 and enrichment for risk variants in lean compared to obese cases.
rs7903146	Affx-2536698	1.86696e-14	GCST001527	Fasting blood glucose (BMI interaction)	Up to 58,074 European ancestry individuals	22581228	Nat Genet	A genome-wide approach accounting for body mass index identifies genetic variants influencing fasting glycemic traits and insulin resistance.
rs7903146	Affx-2536698	1.86696e-14	GCST002317	Type 2 diabetes	3,848 Mexican and other Latin American ancestry cases, 4,366 Mexican and other Latin American ancestry controls	24390345	Nature	Sequence variants in SLC16A11 are a common risk factor for type 2 diabetes in Mexico.
rs7903146	Affx-2536698	1.86696e-14	GCST90480728	Weight (minimum, inv-normal transformed)	119,286 African American or Afro-Caribbean individuals, 57,954 Hispanic or Latin American individuals, 6,419 East Asian ancestry individuals, 425,537 European ancestry individuals	39024449	Science	Diversity and scale: Genetic architecture of 2068 traits in the VA Million Veteran Program.
rs7903146	Affx-2536698	1.86696e-14	GCST90480654	potassium (mean, inv-norm transformed)	118,506 African American or Afro-Caribbean individuals, 57,434 Hispanic or Latin American individuals, 6,313 East Asian ancestry individuals, 421,503 European ancestry individuals	39024449	Science	Diversity and scale: Genetic architecture of 2068 traits in the VA Million Veteran Program.
rs7903146	Affx-2536698	1.86696e-14	GCST90475324	Glucose (finger stick, maximum, inv-norm transformed)	69,705 European ancestry individuals	39024449	Science	Diversity and scale: Genetic architecture of 2068 traits in the VA Million Veteran Program.
rs7903146	Affx-2536698	1.86696e-14	GCST90480702	sodium (maximum, inv-norm transformed)	118,412 African American or Afro-Caribbean individuals, 57,401 Hispanic or Latin American individuals, 6,311 East Asian ancestry individuals, 421,132 European ancestry individuals	39024449	Science	Diversity and scale: Genetic architecture of 2068 traits in the VA Million Veteran Program.
rs7903146	Affx-2536698	1.86696e-14	GCST90132186	Type 2 diabetes	40,737 South Asian ancestry individuals	35551307	Nat Genet	Multi-ancestry genetic study of type 2 diabetes highlights the power of diverse populations for discovery and translation.
rs7903146	Affx-2536698	1.86696e-14	GCST90479627	Glucose (fasting status unknown, minimum, inv-norm transformed)	118,147 African American or Afro-Caribbean individuals, 57,134 Hispanic or Latin American individuals, 6,299 East Asian ancestry individuals, 419,287 European ancestry individuals	39024449	Science	Diversity and scale: Genetic architecture of 2068 traits in the VA Million Veteran Program.
rs7903146	Affx-2536698	1.86696e-14	GCST90480055	Retinal edema (PheCode 362.9)	1,947 African American or Afro-Caribbean cases, 118,144 African American or Afro-Caribbean controls, 5,397 European ancestry cases, 440,745 European ancestry controls, 715 Hispanic or Latin American cases, 58,495 Hispanic or Latin American controls	39024449	Science	Diversity and scale: Genetic architecture of 2068 traits in the VA Million Veteran Program.
rs7903146	Affx-2536698	1.86696e-14	GCST006495	Type 2 diabetes (SNP x SNP interaction, 2df)	2,452 African American cases, 3,772 African American controls	29691896	Genet Epidemiol	Genome-wide interaction with the insulin secretion locus MTNR1B reveals CMIP as a novel type 2 diabetes susceptibility gene in African Americans.
rs7903146	Affx-2536698	1.86696e-14	GCST004758	Type 2 diabetes	2,499 Hispanic/Latino ancestry cases, 5,247 Hispanic/Latino ancestry controls	28254843	Diabetes	Genetics of Type 2 Diabetes in U.S. Hispanic/Latino Individuals: Results From the Hispanic Community Health Study/Study of Latinos (HCHS/SOL).
rs7903146	Affx-2536698	1.86696e-14	GCST003540	Clinical laboratory measurements	17,347 European ancestry individuals	27897004	Pac Symp Biocomput	IDENTIFYING GENETIC ASSOCIATIONS WITH VARIABILITY IN METABOLIC HEALTH AND BLOOD COUNT LABORATORY VALUES: DIVING INTO THE QUANTITATIVE TRAITS BY LEVERAGING LONGITUDINAL DATA FROM AN EHR.
rs7903146	Affx-2536698	1.86696e-14	GCST90475331	Glucose (fasting status unknown, mean, inv-norm transformed)	118,233 African American or Afro-Caribbean individuals	39024449	Science	Diversity and scale: Genetic architecture of 2068 traits in the VA Million Veteran Program.
rs7903146	Affx-2536698	1.86696e-14	GCST90095034	Body mass index	56,161 Hispanic or Latin American individuals	35399580	HGG Adv	Ancestral diversity improves discovery and fine-mapping of genetic loci for anthropometric traits-The Hispanic/Latino Anthropometry Consortium.
rs7903146	Affx-2536698	1.86696e-14	GCST90479879	Type 1 diabetes (PheCode 250.1)	6,451 African American or Afro-Caribbean cases, 109,410 African American or Afro-Caribbean controls, 16,971 European ancestry cases, 418,767 European ancestry controls, 2,295 Hispanic or Latin American cases, 55,134 Hispanic or Latin American controls	39024449	Science	Diversity and scale: Genetic architecture of 2068 traits in the VA Million Veteran Program.
rs7903146	Affx-2536698	1.86696e-14	GCST90479511	Aspartate aminotransferase (AST, minimum, inv-norm transformed)	112,345 African American or Afro-Caribbean individuals, 54,221 Hispanic or Latin American individuals, 5,834 East Asian ancestry individuals, 389,315 European ancestry individuals	39024449	Science	Diversity and scale: Genetic architecture of 2068 traits in the VA Million Veteran Program.
rs7903146	Affx-2536698	1.86696e-14	GCST90480377	Chronic Kidney Disease, Stage III (PheCode 585.33)	13,744 African American or Afro-Caribbean cases, 104,364 African American or Afro-Caribbean controls, 4,218 Hispanic or Latin American cases, 54,391 Hispanic or Latin American controls, 436 East Asian ancestry cases, 6,277 East Asian ancestry controls, 43,088 European ancestry cases, 394,787 European ancestry controls	39024449	Science	Diversity and scale: Genetic architecture of 2068 traits in the VA Million Veteran Program.
rs7903146	Affx-2536698	1.86696e-14	GCST90475340	hematocrit (mean, inv-norm transformed)	114,988 African American or Afro-Caribbean individuals	39024449	Science	Diversity and scale: Genetic architecture of 2068 traits in the VA Million Veteran Program.
rs7903146	Affx-2536698	1.86696e-14	GCST010555	Type 2 diabetes	148,726 European ancestry cases, 965,732 European ancestry controls	32541925	Nat Genet	Discovery of 318 new risk loci for type 2 diabetes and related vascular outcomes among 1.4 million participants in a multi-ancestry meta-analysis.
rs7903146	Affx-2536698	1.86696e-14	GCST90475150	Bicarbonate (minimum, inv-norm transformed)	412,527 European ancestry individuals	39024449	Science	Diversity and scale: Genetic architecture of 2068 traits in the VA Million Veteran Program.
rs7903146	Affx-2536698	1.86696e-14	GCST004559	Body mass index in physically active individuals	1,957 African American women, 1,773 Filipino ancestry women, 305 Indian ancestry women, 67,609 European ancestry women, 1,206 African American men, 2,029 Indian ancestry men, 43,399 European ancestry men, at least 4,819 European ancestry individuals	28448500	PLoS Genet	Genome-wide physical activity interactions in adiposity - A meta-analysis of 200,452 adults.
rs7903146	Affx-2536698	1.86696e-14	GCST90479509	Aspartate aminotransferase (AST, maximum, inv-norm transformed)	112,550 African American or Afro-Caribbean individuals, 54,332 Hispanic or Latin American individuals, 5,839 East Asian ancestry individuals, 389,396 European ancestry individuals	39024449	Science	Diversity and scale: Genetic architecture of 2068 traits in the VA Million Veteran Program.
rs7903146	Affx-2536698	1.86696e-14	GCST90476303	potassium (maximum, inv-norm transformed)	118,330 African American or Afro-Caribbean individuals	39024449	Science	Diversity and scale: Genetic architecture of 2068 traits in the VA Million Veteran Program.
rs7903146	Affx-2536698	1.86696e-14	GCST90480653	potassium (maximum, inv-norm transformed)	118,330 African American or Afro-Caribbean individuals, 57,381 Hispanic or Latin American individuals, 6,307 East Asian ancestry individuals, 421,297 European ancestry individuals	39024449	Science	Diversity and scale: Genetic architecture of 2068 traits in the VA Million Veteran Program.
rs7903146	Affx-2536698	1.86696e-14	GCST90475666	Type 2 diabetes (PheCode 250.2)	51,551 African American or Afro-Caribbean cases, 64,463 African American or Afro-Caribbean controls	39024449	Science	Diversity and scale: Genetic architecture of 2068 traits in the VA Million Veteran Program.
rs7903146	Affx-2536698	1.86696e-14	GCST90026416	Mild age-related type 2 diabetes	2,861 Scandinavian ancestry cases, 2,744 Scandinavian ancestry controls	34737425	Nat Genet	Genome-wide association analyses highlight etiological differences underlying newly defined subtypes of diabetes.
rs7903146	Affx-2536698	1.86696e-14	GCST90020025	Waist-to-hip ratio adjusted for BMI	219,872 British ancestry women	34021172	Sci Rep	GWAS of allometric body-shape indices in UK Biobank identifies loci suggesting associations with morphogenesis, organogenesis, adrenal cell renewal and cancer.
rs7903146	Affx-2536698	1.86696e-14	GCST90479624	Glucose (finger stick, mean, inv-norm transformed)	25,893 African American or Afro-Caribbean individuals, 69,680 European ancestry individuals, 10,798 Hispanic or Latin American individuals	39024449	Science	Diversity and scale: Genetic architecture of 2068 traits in the VA Million Veteran Program.
rs7903146	Affx-2536698	1.86696e-14	GCST90479890	Polyneuropathy in diabetes (PheCode 250.6)	4,528 African American or Afro-Caribbean cases, 114,074 African American or Afro-Caribbean controls, 18,533 European ancestry cases, 421,371 European ancestry controls, 2,180 Hispanic or Latin American cases, 56,290 Hispanic or Latin American controls	39024449	Science	Diversity and scale: Genetic architecture of 2068 traits in the VA Million Veteran Program.
rs7903146	Affx-2536698	1.86696e-14	GCST005186	Fasting blood glucose	Up to 58,074 European ancestry individuals	22581228	Nat Genet	A genome-wide approach accounting for body mass index identifies genetic variants influencing fasting glycemic traits and insulin resistance.
rs7903146	Affx-2536698	1.86696e-14	GCST90026413	Severe insulin-deficient type 2 diabetes	1,193 Scandinavian ancestry cases, 2,744 Scandinavian ancestry controls	34737425	Nat Genet	Genome-wide association analyses highlight etiological differences underlying newly defined subtypes of diabetes.
rs7903146	Affx-2536698	1.86696e-14	GCST90093110	Type 2 diabetes (adjusted for BMI)	16,677 South Asian ancestry cases, 33,856 South Asian ancestry controls	35393509	Commun Biol	Identification of genetic effects underlying type 2 diabetes in South Asian and European populations.
rs7903146	Affx-2536698	1.86696e-14	GCST90480126	Hypertensive chronic kidney disease (PheCode 401.22)	14,127 African American or Afro-Caribbean cases, 101,748 African American or Afro-Caribbean controls, 3,724 Hispanic or Latin American cases, 54,427 Hispanic or Latin American controls, 360 East Asian ancestry cases, 6,302 East Asian ancestry controls, 34,069 European ancestry cases, 399,129 European ancestry controls	39024449	Science	Diversity and scale: Genetic architecture of 2068 traits in the VA Million Veteran Program.
rs7903146	Affx-2536698	1.86696e-14	GCST90479951	Morbid obesity (PheCode 278.11)	14,258 African American or Afro-Caribbean cases, 101,561 African American or Afro-Caribbean controls, 5,871 Hispanic or Latin American cases, 51,265 Hispanic or Latin American controls, 202 East Asian ancestry cases, 6,509 East Asian ancestry controls, 45,933 European ancestry cases, 385,784 European ancestry controls	39024449	Science	Diversity and scale: Genetic architecture of 2068 traits in the VA Million Veteran Program.
rs7903146	Affx-2536698	1.86696e-14	GCST90475095	Hemoglobin A1c (HbA1c, minimum, inv-norm transformed)	49,152 Hispanic or Latin American individuals	39024449	Science	Diversity and scale: Genetic architecture of 2068 traits in the VA Million Veteran Program.
rs7903146	Affx-2536698	1.86696e-14	GCST90132315	Coronary artery disease	210,842 European ancestry, East Asian ancestry, unknown cases, 1,167,328 European ancestry, East Asian ancestry, unknown controls	36474045	Nat Genet	Discovery and systematic characterization of risk variants and genes for coronary artery disease in over a million participants.
rs7903146	Affx-2536698	1.86696e-14	GCST90480684	Biological Sibling: Diabetes / "Sugar"	10,599 African American or Afro-Caribbean cases, 44,906 African American or Afro-Caribbean controls, 5,431 Hispanic or Latin American cases, 23,883 Hispanic or Latin American controls, 565 East Asian ancestry cases, 2,982 East Asian ancestry controls, 40,354 European ancestry cases, 275,314 European ancestry controls	39024449	Science	Diversity and scale: Genetic architecture of 2068 traits in the VA Million Veteran Program.
rs7903146	Affx-2536698	1.86696e-14	GCST90480069	Glaucoma	38,064 African American or Afro-Caribbean cases, 76,856 African American or Afro-Caribbean controls, 11,570 Hispanic or Latin American cases, 45,339 Hispanic or Latin American controls, 1,446 East Asian ancestry cases, 5,057 East Asian ancestry controls, 81,303 European ancestry cases, 349,418 European ancestry controls	39024449	Science	Diversity and scale: Genetic architecture of 2068 traits in the VA Million Veteran Program.
rs7903146	Affx-2536698	1.86696e-14	GCST000027	Type 2 diabetes	1,399 European ancestry cases, 5,275 European ancestry controls	17460697	Nat Genet	A variant in CDKAL1 influences insulin response and risk of type 2 diabetes.
rs7903146	Affx-2536698	1.86696e-14	GCST90475558	Screening for other diseases and disorders (PheCode 1010.3)	156,707 European ancestry cases, 212,038 European ancestry controls	39024449	Science	Diversity and scale: Genetic architecture of 2068 traits in the VA Million Veteran Program.
rs7903146	Affx-2536698	1.86696e-14	GCST90475267	Takes medication for Diabetes/sugar?	13,958 African American or Afro-Caribbean cases, 41,547 African American or Afro-Caribbean controls	39024449	Science	Diversity and scale: Genetic architecture of 2068 traits in the VA Million Veteran Program.
rs7903146	Affx-2536698	1.86696e-14	GCST90479767	Dermatophytosis (PheCode 110.1)	36,994 African American or Afro-Caribbean cases, 69,578 African American or Afro-Caribbean controls, 13,747 Hispanic or Latin American cases, 39,052 Hispanic or Latin American controls, 772 East Asian ancestry cases, 5,454 East Asian ancestry controls, 95,136 European ancestry cases, 306,081 European ancestry controls	39024449	Science	Diversity and scale: Genetic architecture of 2068 traits in the VA Million Veteran Program.
rs7903146	Affx-2536698	1.86696e-14	GCST90475158	Body mass index (BMI, minimum, inv-normal transformed)	118,992 African American or Afro-Caribbean individuals	39024449	Science	Diversity and scale: Genetic architecture of 2068 traits in the VA Million Veteran Program.
rs7903146	Affx-2536698	1.86696e-14	GCST90475659	Type 1 diabetes (PheCode 250.1)	2,295 Hispanic or Latin American cases, 55,134 Hispanic or Latin American controls	39024449	Science	Diversity and scale: Genetic architecture of 2068 traits in the VA Million Veteran Program.
rs7903146	Affx-2536698	1.86696e-14	GCST90475676	Type 2 diabetes with neurological manifestations (PheCode 250.24)	59,205 European ancestry cases, 375,439 European ancestry controls	39024449	Science	Diversity and scale: Genetic architecture of 2068 traits in the VA Million Veteran Program.
rs7903146	Affx-2536698	1.86696e-14	GCST90480704	sodium (minimum, inv-norm transformed)	118,415 African American or Afro-Caribbean individuals, 57,381 Hispanic or Latin American individuals, 6,302 East Asian ancestry individuals, 421,073 European ancestry individuals	39024449	Science	Diversity and scale: Genetic architecture of 2068 traits in the VA Million Veteran Program.
rs7903146	Affx-2536698	1.86696e-14	GCST90479888	Other abnormal glucose (PheCode 250.42)	11,690 African American or Afro-Caribbean cases, 97,792 African American or Afro-Caribbean controls, 4,552 Hispanic or Latin American cases, 50,280 Hispanic or Latin American controls, 374 East Asian ancestry cases, 5,990 East Asian ancestry controls, 31,907 European ancestry cases, 383,507 European ancestry controls	39024449	Science	Diversity and scale: Genetic architecture of 2068 traits in the VA Million Veteran Program.
rs7903146	Affx-2536698	1.86696e-14	GCST90480210	Peripheral vascular disease	9,993 African American or Afro-Caribbean cases, 105,769 African American or Afro-Caribbean controls, 42,552 European ancestry cases, 383,626 European ancestry controls, 3,611 Hispanic or Latin American cases, 53,583 Hispanic or Latin American controls	39024449	Science	Diversity and scale: Genetic architecture of 2068 traits in the VA Million Veteran Program.
rs7903146	Affx-2536698	1.86696e-14	GCST90475686	Polyneuropathy in diabetes (PheCode 250.6)	18,533 European ancestry cases, 421,371 European ancestry controls	39024449	Science	Diversity and scale: Genetic architecture of 2068 traits in the VA Million Veteran Program.
rs7903146	Affx-2536698	1.86696e-14	GCST90479628	hematocrit (maximum, inv-norm transformed)	114,986 African American or Afro-Caribbean individuals, 55,837 Hispanic or Latin American individuals, 5,964 East Asian ancestry individuals, 407,836 European ancestry individuals	39024449	Science	Diversity and scale: Genetic architecture of 2068 traits in the VA Million Veteran Program.
rs7903146	Affx-2536698	1.86696e-14	GCST006867	Type 2 diabetes	61,714 European ancestry cases, 1,178 Pakistani ancestry cases, 593,952 European ancestry controls, 2,472 Pakistani ancestry controls	30054458	Nat Commun	Genome-wide association analyses identify 143 risk variants and putative regulatory mechanisms for type 2 diabetes.
rs7903146	Affx-2536698	1.86696e-14	GCST90475655	Secondary diabetes mellitus (PheCode 249)	6,656 European ancestry cases, 435,640 European ancestry controls	39024449	Science	Diversity and scale: Genetic architecture of 2068 traits in the VA Million Veteran Program.
rs7903146	Affx-2536698	1.86696e-14	GCST90475688	Diabetic retinopathy (PheCode 250.7)	11,781 African American or Afro-Caribbean cases, 103,431 African American or Afro-Caribbean controls	39024449	Science	Diversity and scale: Genetic architecture of 2068 traits in the VA Million Veteran Program.
rs7903146	Affx-2536698	1.86696e-14	GCST90444202	Type 2 diabetes	51,256 African, African American, East Asian, South Asian, European, Middle Eastern, admixed American, other or other admixed ancestry cases, 370,487 African, African American, East Asian, South Asian, European, Middle Eastern, admixed American, other or other admixed ancestry controls	39379762	Nat Genet	Rare variant analyses in 51,256 type 2 diabetes cases and 370,487 controls reveal the pathogenicity spectrum of monogenic diabetes genes.
rs7903146	Affx-2536698	1.86696e-14	GCST90475323	Glucose (finger stick, maximum, inv-norm transformed)	25,915 African American or Afro-Caribbean individuals	39024449	Science	Diversity and scale: Genetic architecture of 2068 traits in the VA Million Veteran Program.
rs7903146	Affx-2536698	1.86696e-14	GCST90480486	Chronic ulcer of skin (PheCode 707)	6,201 African American or Afro-Caribbean cases, 111,625 African American or Afro-Caribbean controls, 25,837 European ancestry cases, 409,002 European ancestry controls, 2,479 Hispanic or Latin American cases, 55,884 Hispanic or Latin American controls	39024449	Science	Diversity and scale: Genetic architecture of 2068 traits in the VA Million Veteran Program.
rs7903146	Affx-2536698	1.86696e-14	GCST90245849	Type 2 diabetes	12,875 Bangladeshis, Pakistanis ancestry individuals	35587468	PLoS Med	Integrating polygenic risk scores in the prediction of type 2 diabetes risk and subtypes in British Pakistanis and Bangladeshis: A population-based cohort study.
rs7903146	Affx-2536698	1.86696e-14	GCST90476307	potassium (mean, inv-norm transformed)	421,503 European ancestry individuals	39024449	Science	Diversity and scale: Genetic architecture of 2068 traits in the VA Million Veteran Program.
rs7903146	Affx-2536698	1.86696e-14	GCST90479733	Biological Grandparent (paternal): Diabetes / "Sugar"	3,515 African American or Afro-Caribbean cases, 51,990 African American or Afro-Caribbean controls, 19,882 European ancestry cases, 295,786 European ancestry controls, 2,261 Hispanic or Latin American cases, 27,053 Hispanic or Latin American controls	39024449	Science	Diversity and scale: Genetic architecture of 2068 traits in the VA Million Veteran Program.
rs7903146	Affx-2536698	1.86696e-14	GCST004557	Body mass index	2,518 African American women, 86,278 European ancestry women, 1,773 Filipino ancestry women, 1,030 Indian ancestry women, 1,457 African American men, 55,137 European ancestry men, 7,648 Indian ancestry men, 5,527 European ancestry individuals	28448500	PLoS Genet	Genome-wide physical activity interactions in adiposity - A meta-analysis of 200,452 adults.
rs7903146	Affx-2536698	1.86696e-14	GCST90480493	Osteomyelitis (PheCode 710.1)	2,971 African American or Afro-Caribbean cases, 117,803 African American or Afro-Caribbean controls, 10,097 European ancestry cases, 437,447 European ancestry controls, 1,238 Hispanic or Latin American cases, 58,209 Hispanic or Latin American controls	39024449	Science	Diversity and scale: Genetic architecture of 2068 traits in the VA Million Veteran Program.
rs7903146	Affx-2536698	1.86696e-14	GCST90479952	Obesity (PheCode 278.1)	52,351 African American or Afro-Caribbean cases, 58,725 African American or Afro-Caribbean controls, 25,279 Hispanic or Latin American cases, 29,030 Hispanic or Latin American controls, 1,613 East Asian ancestry cases, 4,733 East Asian ancestry controls, 169,600 European ancestry cases, 244,254 European ancestry controls	39024449	Science	Diversity and scale: Genetic architecture of 2068 traits in the VA Million Veteran Program.
rs7903146	Affx-2536698	1.86696e-14	GCST90479971	Anemia in chronic kidney disease (PheCode 285.21)	5,158 African American or Afro-Caribbean cases, 114,510 African American or Afro-Caribbean controls, 8,844 European ancestry cases, 436,730 European ancestry controls, 1,419 Hispanic or Latin American cases, 57,865 Hispanic or Latin American controls	39024449	Science	Diversity and scale: Genetic architecture of 2068 traits in the VA Million Veteran Program.
rs7903146	Affx-2536698	1.86696e-14	GCST90018981	Medication use (drugs used in diabetes)	15,272 European ancestry cases, 290,641 European ancestry controls, 30,515 East Asian ancestry cases, 148,211 East Asian ancestry controls	34594039	Nat Genet	A cross-population atlas of genetic associations for 220 human phenotypes.
rs7903146	Affx-2536698	1.86696e-14	GCST90479639	hemoglobin (mean, inv-norm transformed)	114,985 African American or Afro-Caribbean individuals, 55,838 Hispanic or Latin American individuals, 5,963 East Asian ancestry individuals, 407,894 European ancestry individuals	39024449	Science	Diversity and scale: Genetic architecture of 2068 traits in the VA Million Veteran Program.
rs7903146	Affx-2536698	1.86696e-14	GCST90093109	Type ii diabetes	16,677 South Asian ancestry cases, 33,856 South Asian ancestry controls	35393509	Commun Biol	Identification of genetic effects underlying type 2 diabetes in South Asian and European populations.
rs7903146	Affx-2536698	1.86696e-14	GCST90475152	Body mass index (BMI, maximum, inv-normal transformed)	118,995 African American or Afro-Caribbean individuals	39024449	Science	Diversity and scale: Genetic architecture of 2068 traits in the VA Million Veteran Program.
rs7903146	Affx-2536698	1.86696e-14	GCST90480668	red blood cell count (RBC, maximum, inv-norm transformed)	114,767 African American or Afro-Caribbean individuals, 55,750 Hispanic or Latin American individuals, 5,943 East Asian ancestry individuals, 405,357 European ancestry individuals	39024449	Science	Diversity and scale: Genetic architecture of 2068 traits in the VA Million Veteran Program.
rs7903146	Affx-2536698	1.86696e-14	GCST011340	Body fat percentage and fasting glucose (pairwise)	148,718 European ancestry individuals, 10,072 East Asian, South Asian and African American ancestry individuals	33619380	Nat Metab	Genome-wide discovery of genetic loci that uncouple excess adiposity from its comorbidities.
rs7903146	Affx-2536698	1.86696e-14	GCST90479522	Body mass index (BMI, mean, inv-normal transformed)	118,993 African American or Afro-Caribbean individuals, 57,793 Hispanic or Latin American individuals, 6,384 East Asian ancestry individuals, 424,221 European ancestry individuals	39024449	Science	Diversity and scale: Genetic architecture of 2068 traits in the VA Million Veteran Program.
rs7903146	Affx-2536698	1.86696e-14	GCST90479629	hematocrit (mean, inv-norm transformed)	114,988 African American or Afro-Caribbean individuals, 55,841 Hispanic or Latin American individuals, 5,964 East Asian ancestry individuals, 407,852 European ancestry individuals	39024449	Science	Diversity and scale: Genetic architecture of 2068 traits in the VA Million Veteran Program.
rs7903146	Affx-2536698	1.86696e-14	GCST90479878	Type 1 diabetes with neurological manifestations (PheCode 250.14)	847 African American or Afro-Caribbean cases, 119,910 African American or Afro-Caribbean controls, 3,812 European ancestry cases, 443,756 European ancestry controls, 309 Hispanic or Latin American cases, 59,098 Hispanic or Latin American controls	39024449	Science	Diversity and scale: Genetic architecture of 2068 traits in the VA Million Veteran Program.
rs7903146	Affx-2536698	1.86696e-14	GCST90475671	Type 2 diabetes with ophthalmic manifestations (PheCode 250.23)	5,479 Hispanic or Latin American cases, 51,558 Hispanic or Latin American controls	39024449	Science	Diversity and scale: Genetic architecture of 2068 traits in the VA Million Veteran Program.
rs7903146	Affx-2536698	1.86696e-14	GCST90428870	Gestational diabetes mellitus	638 Chinese ancestry cases, 1,062 Chinese ancestry controls	37779084	Endocr J	Associations between a polygenic risk score and the risk of gestational diabetes mellitus in a Chinese population: a case-control study.
rs7903146	Affx-2536698	1.86696e-14	GCST011337	Body fat percentage and type 2 diabetes (pairwise)	200,863 European ancestry individuals, 24,401 East Asian, South Asian and African American ancestry individuals	33619380	Nat Metab	Genome-wide discovery of genetic loci that uncouple excess adiposity from its comorbidities.
rs7903146	Affx-2536698	1.86696e-14	GCST011332	Body mass index and fasting glucose (pairwise)	380,336 European ancestry individuals, 16,962 East Asian, South Asian, Hispanic and African American ancestry individuals	33619380	Nat Metab	Genome-wide discovery of genetic loci that uncouple excess adiposity from its comorbidities.
rs7903146	Affx-2536698	1.86696e-14	GCST90018729	Weight	165,419 East Asian ancestry individuals	34594039	Nat Genet	A cross-population atlas of genetic associations for 220 human phenotypes.
rs7903146	Affx-2536698	1.86696e-14	GCST90476365	red cell diameter width (RDW, minimum, inv-norm transformed)	380,819 European ancestry individuals	39024449	Science	Diversity and scale: Genetic architecture of 2068 traits in the VA Million Veteran Program.
rs7903146	Affx-2536698	1.86696e-14	GCST90479521	Body mass index (BMI, maximum, inv-normal transformed)	118,995 African American or Afro-Caribbean individuals, 57,796 Hispanic or Latin American individuals, 6,384 East Asian ancestry individuals, 424,231 European ancestry individuals	39024449	Science	Diversity and scale: Genetic architecture of 2068 traits in the VA Million Veteran Program.
rs7903146	Affx-2536698	1.86696e-14	GCST90479882	Type 2 diabetes with ophthalmic manifestations (PheCode 250.23)	11,204 African American or Afro-Caribbean cases, 103,814 African American or Afro-Caribbean controls, 5,479 Hispanic or Latin American cases, 51,558 Hispanic or Latin American controls, 459 East Asian ancestry cases, 6,108 East Asian ancestry controls, 28,561 European ancestry cases, 402,796 European ancestry controls	39024449	Science	Diversity and scale: Genetic architecture of 2068 traits in the VA Million Veteran Program.
rs7903146	Affx-2536698	1.86696e-14	GCST012079	Fasting insulin	105,056 European ancestry individuals	33402679	Nat Commun	Sex-dimorphic genetic effects and novel loci for fasting glucose and insulin variability.
rs7903146	Affx-2536698	1.86696e-14	GCST90475731	Gout and other crystal arthrop (PheCode 274)	44,197 European ancestry cases, 393,782 European ancestry controls	39024449	Science	Diversity and scale: Genetic architecture of 2068 traits in the VA Million Veteran Program.
rs7903146	Affx-2536698	1.86696e-14	GCST90480672	red cell diameter width (RDW, mean, inv-norm transformed)	110,558 African American or Afro-Caribbean individuals, 51,938 Hispanic or Latin American individuals, 5,549 East Asian ancestry individuals, 380,796 European ancestry individuals	39024449	Science	Diversity and scale: Genetic architecture of 2068 traits in the VA Million Veteran Program.
rs7903146	Affx-2536698	1.86696e-14	GCST90475263	Diabetes / "Sugar"	8,910 Hispanic or Latin American cases, 20,404 Hispanic or Latin American controls	39024449	Science	Diversity and scale: Genetic architecture of 2068 traits in the VA Million Veteran Program.
rs7903146	Affx-2536698	1.86696e-14	GCST005185	Fasting blood insulin	Up to 51,750 European ancestry individuals	22581228	Nat Genet	A genome-wide approach accounting for body mass index identifies genetic variants influencing fasting glycemic traits and insulin resistance.
rs7903146	Affx-2536698	1.86696e-14	GCST000798	Glycated hemoglobin levels	1,782 European ancestry individuals	20849430	Ann Hum Genet	The TCF7L2 diabetes risk variant is associated with HbA??C) levels: a genome-wide association meta-analysis.
rs7903146	Affx-2536698	1.86696e-14	GCST002352	Type 2 diabetes	12,171 European ancestry cases, 56,862 European ancestry controls, 6,952 East Asian ancestry cases, 11,865 East Asian ancestry controls, 5,561 South Asian ancestry cases, 14,458 South Asian ancestry controls, 1,804 Mexican ancestry cases, 779 Mexican ancestry controls	24509480	Nat Genet	Genome-wide trans-ancestry meta-analysis provides insight into the genetic architecture of type 2 diabetes susceptibility.
rs7903146	Affx-2536698	1.86696e-14	GCST001212	Proinsulin levels	10,701 European ancestry individuals	21873549	Diabetes	Genome-wide association identifies nine common variants associated with fasting proinsulin levels and provides new insights into the pathophysiology of type 2 diabetes.
rs7903146	Affx-2536698	1.86696e-14	GCST90271558	Random glucose levels	7,644 African ancestry individuals, 1,503 Chinese ancestry individuals, 7,407 Indian, Pakistani ancestry individuals, 458,862 European ancestry individuals	37679419	Nat Genet	GWAS of random glucose in 476,326 individuals provide insights into diabetes pathophysiology, complications and treatment stratification.
rs7903146	Affx-2536698	1.86696e-14	GCST90002244	Glycated hemoglobin levels	146,806 European ancestry individuals	34059833	Nat Genet	The trans-ancestral genomic architecture of glycemic traits.
rs7903146	Affx-2536698	1.86696e-14	GCST90476310	potassium (minimum, inv-norm transformed)	421,506 European ancestry individuals	39024449	Science	Diversity and scale: Genetic architecture of 2068 traits in the VA Million Veteran Program.
rs7903146	Affx-2536698	1.86696e-14	GCST007223	Schizophrenia vs type 2 diabetes	924 Greek ancestry schizophrenia cases, 822 Greek ancestry T2D cases	30470734	Transl Psychiatry	Evidence for genetic contribution to the increased risk of type 2 diabetes in schizophrenia.
rs7903146	Affx-2536698	1.86696e-14	GCST90002238	Fasting insulin	151,013 European ancestry individuals	34059833	Nat Genet	The trans-ancestral genomic architecture of glycemic traits.
rs7903146	Affx-2536698	1.86696e-14	GCST90475657	Diabetes mellitus (PheCode 250)	51,802 African American or Afro-Caribbean cases, 63,903 African American or Afro-Caribbean controls	39024449	Science	Diversity and scale: Genetic architecture of 2068 traits in the VA Million Veteran Program.
rs7903146	Affx-2536698	1.86696e-14	GCST007923	Medication use (drugs used in diabetes)	15,272 European ancestry cases, 29,0641 European ancestry controls	31015401	Nat Commun	Genome-wide association study of medication-use and associated disease in the UK Biobank.
rs7903146	Affx-2536698	1.86696e-14	GCST90475675	Type 2 diabetes with neurological manifestations (PheCode 250.24)	16,638 African American or Afro-Caribbean cases, 99,303 African American or Afro-Caribbean controls	39024449	Science	Diversity and scale: Genetic architecture of 2068 traits in the VA Million Veteran Program.
rs7903146	Affx-2536698	1.86696e-14	GCST90475155	Body mass index (BMI, mean, inv-normal transformed)	118,993 African American or Afro-Caribbean individuals	39024449	Science	Diversity and scale: Genetic architecture of 2068 traits in the VA Million Veteran Program.
rs7903146	Affx-2536698	1.86696e-14	GCST90479661	low density lipoprotein cholesterol (LDLC, mean, inv-norm transformed)	113,213 African American or Afro-Caribbean individuals, 54,980 Hispanic or Latin American individuals, 6,010 East Asian ancestry individuals, 404,741 European ancestry individuals	39024449	Science	Diversity and scale: Genetic architecture of 2068 traits in the VA Million Veteran Program.
rs7903146	Affx-2536698	1.86696e-14	GCST008614	Glucosuria	10,857 Icelandic ancestry cases, 135,512 Icelandic ancestry controls (includes non-array genotyped, whole-genome imputed individuals)	30476138	Hum Mol Genet	Sequence variants associating with urinary biomarkers.
rs7903146	Affx-2536698	1.86696e-14	GCST006801	Type 2 diabetes	4,040 British ancestry cases, 113,735 British ancestry controls	26961502	Diabetologia	Variants in the FTO and CDKAL1 loci have recessive effects on risk of obesity and type 2 diabetes, respectively.
rs7903146	Affx-2536698	1.86696e-14	GCST90480376	End stage renal disease (PheCode 585.32)	4,335 African American or Afro-Caribbean cases, 116,698 African American or Afro-Caribbean controls, 6,017 European ancestry cases, 443,098 European ancestry controls, 1,295 Hispanic or Latin American cases, 58,338 Hispanic or Latin American controls	39024449	Science	Diversity and scale: Genetic architecture of 2068 traits in the VA Million Veteran Program.
rs7903146	Affx-2536698	1.86696e-14	GCST90476306	potassium (mean, inv-norm transformed)	118,506 African American or Afro-Caribbean individuals	39024449	Science	Diversity and scale: Genetic architecture of 2068 traits in the VA Million Veteran Program.
rs7903146	Affx-2536698	1.86696e-14	GCST009004	Body mass index	806,834 European ancestry individuals	30239722	Hum Mol Genet	Meta-analysis of genome-wide association studies for body fat distribution in 694,649 individuals of European ancestry.
rs7903146	Affx-2536698	1.86696e-14	GCST004497	Body mass index (joint analysis main effects and smoking interaction)	98,173 European ancestry women, 64,373 European ancestry men, 5,829 European ancestry individuals, 10,500 African American/Afro-Caribbean ancestry women, 2,706 African American/Afro-Caribbean ancestry men, 1,030 Indian Asian ancestry women, 7,648 Indian Asian ancestry men, 1,793 Filipino ancestry women, 2,944 Hispanic/Latino ancestry women, 1,764 Hispanic/Latino ancestry men	28443625	Nat Commun	Genome-wide meta-analysis of 241,258 adults accounting for smoking behaviour identifies novel loci for obesity traits.
rs7903146	Affx-2536698	1.86696e-14	GCST90480716	total cholesterol (minimum, inv-norm transformed)	112,278 African American or Afro-Caribbean individuals, 54,881 Hispanic or Latin American individuals, 6,014 East Asian ancestry individuals, 397,646 European ancestry individuals	39024449	Science	Diversity and scale: Genetic architecture of 2068 traits in the VA Million Veteran Program.
rs7903146	Affx-2536698	1.86696e-14	GCST90255621	Body mass index	1,122,049 European ancestry individuals	36581621	Nat Commun	Genomics and phenomics of body mass index reveals a complex disease network.
rs7903146	Affx-2536698	1.86696e-14	GCST90479546	Takes medication for high cholesterol?	23,091 African American or Afro-Caribbean cases, 32,414 African American or Afro-Caribbean controls, 11,967 Hispanic or Latin American cases, 17,347 Hispanic or Latin American controls, 1,621 East Asian ancestry cases, 1,926 East Asian ancestry controls, 149,973 European ancestry cases, 165,695 European ancestry controls	39024449	Science	Diversity and scale: Genetic architecture of 2068 traits in the VA Million Veteran Program.
rs7903146	Affx-2536698	1.86696e-14	GCST90475665	Type 2 diabetes (PheCode 250.2)	22,274 Hispanic or Latin American cases, 35,406 Hispanic or Latin American controls	39024449	Science	Diversity and scale: Genetic architecture of 2068 traits in the VA Million Veteran Program.
rs7903146	Affx-2536698	1.86696e-14	GCST005047	Type 2 diabetes	6,377 European ancestry male cases, 5,794 European ancestry female cases, 22,243 European ancestry male controls, 34,619 European ancestry female controls	22885922	Nat Genet	Large-scale association analysis provides insights into the genetic architecture and pathophysiology of type 2 diabetes.
rs7903146	Affx-2536698	1.86696e-14	GCST90480387	Disorders resulting from impaired renal function (PheCode 588)	4,035 African American or Afro-Caribbean cases, 116,190 African American or Afro-Caribbean controls, 7,038 European ancestry cases, 440,105 European ancestry controls, 1,092 Hispanic or Latin American cases, 58,353 Hispanic or Latin American controls	39024449	Science	Diversity and scale: Genetic architecture of 2068 traits in the VA Million Veteran Program.
rs7903146	Affx-2536698	1.86696e-14	GCST008474	Peripheral artery disease	24,009 European ancestry cases, 150,983 European ancestry controls, 5,373 African ancestry cases, 42,485 African ancestry controls, 1,925 Hispanic cases, 18,285 Hispanic controls	31285632	Nat Med	Genome-wide association study of peripheral artery disease in the Million Veteran Program.
rs7903146	Affx-2536698	1.86696e-14	GCST90281116	Migraine or HOMA-B	102,084 European ancestry migraine cases, 771,257 European ancestry controls without migraine, 36,466 European ancestry indviduals with HOMA-B	36808568	Hum Genet	Cross-trait analyses identify shared genetics between migraine, headache, and glycemic traits, and a causal relationship with fasting proinsulin.
rs7903146	Affx-2536698	1.86696e-14	GCST009764	Body mass index	35,606 African American individuals, 26,048 Hispanic/Latino individuals, 22,466 Asian or Native Hawaiian ancestry individuals, 17,859 European ancestry individuals, 535 Native American individuals	29381148	Int J Obes (Lond)	Trans-ethnic analysis of metabochip data identifies two new loci associated with BMI.
rs7903146	Affx-2536698	1.86696e-14	GCST90476254	Osteoarthritis, localized (PheCode 740.1)	108,659 European ancestry cases, 293,849 European ancestry controls	39024449	Science	Diversity and scale: Genetic architecture of 2068 traits in the VA Million Veteran Program.
rs7903146	Affx-2536698	1.86696e-14	GCST90480375	Renal dialysis (PheCode 585.31)	3,002 African American or Afro-Caribbean cases, 118,476 African American or Afro-Caribbean controls, 3,469 European ancestry cases, 446,868 European ancestry controls, 908 Hispanic or Latin American cases, 58,878 Hispanic or Latin American controls	39024449	Science	Diversity and scale: Genetic architecture of 2068 traits in the VA Million Veteran Program.
rs7903146	Affx-2536698	1.86696e-14	GCST90475325	Glucose (finger stick, mean, inv-norm transformed)	25,893 African American or Afro-Caribbean individuals	39024449	Science	Diversity and scale: Genetic architecture of 2068 traits in the VA Million Veteran Program.
rs7903146	Affx-2536698	1.86696e-14	GCST90480380	Renal failure (PheCode 585)	31,017 African American or Afro-Caribbean cases, 82,005 African American or Afro-Caribbean controls, 9,310 Hispanic or Latin American cases, 47,503 Hispanic or Latin American controls, 879 East Asian ancestry cases, 5,698 East Asian ancestry controls, 88,771 European ancestry cases, 333,750 European ancestry controls	39024449	Science	Diversity and scale: Genetic architecture of 2068 traits in the VA Million Veteran Program.
rs7903146	Affx-2536698	1.86696e-14	GCST008025	Body mass index	17,127 African American individuals, 21,955 Hispanic/Latino individuals, 4,647 Asian ancestry individuals, 3,936 Native Hawaiian ancestry individuals, 645 Native American ancestry individuals, 1,025 individuals	31217584	Nature	Genetic analyses of diverse populations improves discovery for complex traits.
rs7903146	Affx-2536698	1.86696e-14	GCST90132287	Ideal cardiovascular health score (clinical and behavioral)	119,129 European ancestry individuals, 16,495 African American individuals, 6,780 Hispanic individuals	35613103	PLoS One	Genome-wide and phenome-wide analysis of ideal cardiovascular health in the VA Million Veteran Program.
rs7903146	Affx-2536698	1.86696e-14	GCST90475687	Diabetic retinopathy (PheCode 250.7)	5,658 Hispanic or Latin American cases, 51,648 Hispanic or Latin American controls	39024449	Science	Diversity and scale: Genetic architecture of 2068 traits in the VA Million Veteran Program.
rs7903146	Affx-2536698	1.86696e-14	GCST001809	Type 2 diabetes	842 Punjabi Sikh ancestry cases, 774 Punjabi Sikh ancestry controls	23300278	Diabetes	Genome-wide association study identifies a novel locus contributing to type 2 diabetes susceptibility in Sikhs of Punjabi origin from India.
rs7903146	Affx-2536698	1.86696e-14	GCST000012	Type 2 diabetes	661 European ancestry cases, 614 European ancestry controls	17293876	Nature	A genome-wide association study identifies novel risk loci for type 2 diabetes.
rs7903146	Affx-2536698	1.86696e-14	GCST90475669	Type 2 diabetes with renal manifestations (PheCode 250.22)	9,879 African American or Afro-Caribbean cases, 107,756 African American or Afro-Caribbean controls	39024449	Science	Diversity and scale: Genetic architecture of 2068 traits in the VA Million Veteran Program.
rs7903146	Affx-2536698	1.86696e-14	GCST90239750	Gestational diabetes mellitus	91 African American cases, up to 985 African American controls, 867 East Asian ancestry cases, up to 2,984 East Asian ancestry controls, 3,780 European ancestry cases, up to 344,902 European ancestry controls, 174 Hispanic American cases, up to 619 Hispanic American controls, 573 South Asian ancestry cases, up to 3,761 South Asian ancestry controls	35220425	Hum Mol Genet	Multi-ancestry genome-wide association study of gestational diabetes mellitus highlights genetic links with type 2 diabetes.
rs7903146	Affx-2536698	1.86696e-14	GCST90480655	potassium (minimum, inv-norm transformed)	118,507 African American or Afro-Caribbean individuals, 57,434 Hispanic or Latin American individuals, 6,313 East Asian ancestry individuals, 421,506 European ancestry individuals	39024449	Science	Diversity and scale: Genetic architecture of 2068 traits in the VA Million Veteran Program.
rs7903146	Affx-2536698	1.86696e-14	GCST90480371	Nephritis and nephropathy without mention of glomerulonephritis (PheCode 580.3)	1,703 African American or Afro-Caribbean cases, 118,429 African American or Afro-Caribbean controls, 4,253 European ancestry cases, 442,584 European ancestry controls, 757 Hispanic or Latin American cases, 58,440 Hispanic or Latin American controls	39024449	Science	Diversity and scale: Genetic architecture of 2068 traits in the VA Million Veteran Program.
rs7903146	Affx-2536698	1.86696e-14	GCST90479630	hematocrit (minimum, inv-norm transformed)	114,988 African American or Afro-Caribbean individuals, 55,841 Hispanic or Latin American individuals, 5,964 East Asian ancestry individuals, 407,854 European ancestry individuals	39024449	Science	Diversity and scale: Genetic architecture of 2068 traits in the VA Million Veteran Program.
rs7903146	Affx-2536698	1.86696e-14	GCST90002228	Two-hour glucose	12,578 Hispanic individuals	34059833	Nat Genet	The trans-ancestral genomic architecture of glycemic traits.
rs7903146	Affx-2536698	1.86696e-14	GCST90479574	Biological Father: Diabetes / "Sugar"	7,335 African American or Afro-Caribbean cases, 48,170 African American or Afro-Caribbean controls, 5,043 Hispanic or Latin American cases, 24,271 Hispanic or Latin American controls, 545 East Asian ancestry cases, 3,002 East Asian ancestry controls, 36,484 European ancestry cases, 279,184 European ancestry controls	39024449	Science	Diversity and scale: Genetic architecture of 2068 traits in the VA Million Veteran Program.
rs7903146	Affx-2536698	1.86696e-14	GCST90479520	Bicarbonate (minimum, inv-norm transformed)	112,877 African American or Afro-Caribbean individuals, 54,566 Hispanic or Latin American individuals, 5,459 East Asian ancestry individuals, 412,527 European ancestry individuals	39024449	Science	Diversity and scale: Genetic architecture of 2068 traits in the VA Million Veteran Program.
rs7903146	Affx-2536698	1.86696e-14	GCST90480198	Atherosclerosis of the extremities (PheCode 440.2)	4,282 African American or Afro-Caribbean cases, 113,972 African American or Afro-Caribbean controls, 15,036 European ancestry cases, 423,003 European ancestry controls, 1,163 Hispanic or Latin American cases, 57,547 Hispanic or Latin American controls	39024449	Science	Diversity and scale: Genetic architecture of 2068 traits in the VA Million Veteran Program.
rs7903146	Affx-2536698	1.86696e-14	GCST90480726	Weight (maximum, inv-normal transformed)	119,284 African American or Afro-Caribbean individuals, 57,954 Hispanic or Latin American individuals, 6,419 East Asian ancestry individuals, 425,541 European ancestry individuals	39024449	Science	Diversity and scale: Genetic architecture of 2068 traits in the VA Million Veteran Program.
rs7903146	Affx-2536698	1.86696e-14	GCST007267	Systolic blood pressure	365,998 European ancestry individuals, 63,490 African ancestry individuals, 22,802 Hispanic individuals, 4,792 Asian ancestry individuals, 2,695 Native American ancestry individuals	30578418	Nat Genet	Trans-ethnic association study of blood pressure determinants in over 750,000 individuals.
rs7903146	Affx-2536698	1.86696e-14	GCST90479883	Type 2 diabetes with neurological manifestations (PheCode 250.24)	16,638 African American or Afro-Caribbean cases, 99,303 African American or Afro-Caribbean controls, 7,320 Hispanic or Latin American cases, 50,236 Hispanic or Latin American controls, 443 East Asian ancestry cases, 6,209 East Asian ancestry controls, 59,205 European ancestry cases, 375,439 European ancestry controls	39024449	Science	Diversity and scale: Genetic architecture of 2068 traits in the VA Million Veteran Program.
rs7903146	Affx-2536698	1.86696e-14	GCST90475660	Type 1 diabetes (PheCode 250.1)	6,451 African American or Afro-Caribbean cases, 109,410 African American or Afro-Caribbean controls	39024449	Science	Diversity and scale: Genetic architecture of 2068 traits in the VA Million Veteran Program.
rs7903146	Affx-2536698	1.86696e-14	GCST90475679	Insulin pump user (PheCode 250.3)	4,132 African American or Afro-Caribbean cases, 114,507 African American or Afro-Caribbean controls	39024449	Science	Diversity and scale: Genetic architecture of 2068 traits in the VA Million Veteran Program.
rs7903146	Affx-2536698	1.86696e-14	GCST011331	Body mass index and systole blood pressure (pairwise)	472,402 European ancestry individuals, 16,962 East Asian, South Asian, Hispanic and African American ancestry individuals	33619380	Nat Metab	Genome-wide discovery of genetic loci that uncouple excess adiposity from its comorbidities.
rs7903146	Affx-2536698	1.86696e-14	GCST90476373	Biological Sibling: Diabetes / "Sugar"	40,354 European ancestry cases, 275,314 European ancestry controls	39024449	Science	Diversity and scale: Genetic architecture of 2068 traits in the VA Million Veteran Program.
rs7903146	Affx-2536698	1.86696e-14	GCST004894	Type 2 diabetes	6,353 South Asian ancestry cases, 7,179 South Asian ancestry controls, 3,871 European ancestry cases, 16,427 European ancestry controls, 34,840 cases, 114,981 controls	28869590	Nat Genet	Identification of new susceptibility loci for type 2 diabetes and shared etiological pathways with coronary heart disease.
rs7903146	Affx-2536698	1.86696e-14	GCST90475148	Bicarbonate (mean, inv-norm transformed)	412,513 European ancestry individuals	39024449	Science	Diversity and scale: Genetic architecture of 2068 traits in the VA Million Veteran Program.
rs7903146	Affx-2536698	1.86696e-14	GCST90132305	Coronary artery disease	190,493 European ancestry cases, 582,775 European ancestry controls, 6,378 Hispanic or Latin American cases, 24,270 Hispanic or Latin American controls, 1,702 African American or Afro-Caribbean cases, 59,507 African American or Afro-Caribbean controls, 29,319 East Asian ancestry cases, 183,134 East Asian ancestry controls	35915156	Nat Med	Large-scale genome-wide association study of coronary artery disease in genetically diverse populations.
rs7903146	Affx-2536698	1.86696e-14	GCST90479916	Proteinuria (PheCode 269)	4,895 African American or Afro-Caribbean cases, 113,073 African American or Afro-Caribbean controls, 1,983 Hispanic or Latin American cases, 56,423 Hispanic or Latin American controls, 212 East Asian ancestry cases, 6,481 East Asian ancestry controls, 10,033 European ancestry cases, 432,072 European ancestry controls	39024449	Science	Diversity and scale: Genetic architecture of 2068 traits in the VA Million Veteran Program.
rs7903146	Affx-2536698	1.86696e-14	GCST90475264	Diabetes / "Sugar"	16,718 African American or Afro-Caribbean cases, 38,787 African American or Afro-Caribbean controls	39024449	Science	Diversity and scale: Genetic architecture of 2068 traits in the VA Million Veteran Program.
rs7903146	Affx-2536698	1.86696e-14	GCST004065	Waist circumference	up to 56,910 European ancestry men, up to 86,570 European ancestry women	25673412	Nature	New genetic loci link adipose and insulin biology to body fat distribution.
rs7903146	Affx-2536698	1.86696e-14	GCST90475093	Hemoglobin A1c (HbA1c, mean, inv-norm transformed)	98,735 African American or Afro-Caribbean individuals	39024449	Science	Diversity and scale: Genetic architecture of 2068 traits in the VA Million Veteran Program.
rs7903146	Affx-2536698	1.86696e-14	GCST90002227	Two-hour glucose	63,396 European ancestry individuals	34059833	Nat Genet	The trans-ancestral genomic architecture of glycemic traits.
rs7903146	Affx-2536698	1.86696e-14	GCST90475661	Type 1 diabetes (PheCode 250.1)	16,971 European ancestry cases, 418,767 European ancestry controls	39024449	Science	Diversity and scale: Genetic architecture of 2068 traits in the VA Million Veteran Program.
rs7903146	Affx-2536698	1.86696e-14	GCST90480485	Chronic ulcer of leg or foot (PheCode 707.2)	4,469 African American or Afro-Caribbean cases, 114,940 African American or Afro-Caribbean controls, 18,127 European ancestry cases, 423,634 European ancestry controls, 1,791 Hispanic or Latin American cases, 57,168 Hispanic or Latin American controls	39024449	Science	Diversity and scale: Genetic architecture of 2068 traits in the VA Million Veteran Program.
rs7903146	Affx-2536698	1.86696e-14	GCST90476465	Weight (minimum, inv-normal transformed)	119,286 African American or Afro-Caribbean individuals	39024449	Science	Diversity and scale: Genetic architecture of 2068 traits in the VA Million Veteran Program.
rs7903146	Affx-2536698	1.86696e-14	GCST90475089	Hemoglobin A1c (HbA1c, maximum, inv-norm transformed)	49,229 Hispanic or Latin American individuals	39024449	Science	Diversity and scale: Genetic architecture of 2068 traits in the VA Million Veteran Program.
rs7903146	Affx-2536698	1.86696e-14	GCST90475244	Biological Father: Diabetes / "Sugar"	7,335 African American or Afro-Caribbean cases, 48,170 African American or Afro-Caribbean controls	39024449	Science	Diversity and scale: Genetic architecture of 2068 traits in the VA Million Veteran Program.
rs7903146	Affx-2536698	1.86696e-14	GCST012075	Fasting insulin	47,806 European ancestry men	33402679	Nat Commun	Sex-dimorphic genetic effects and novel loci for fasting glucose and insulin variability.
rs7903146	Affx-2536698	1.86696e-14	GCST90475327	Glucose (fasting status unknown, maximum, inv-norm transformed)	57,272 Hispanic or Latin American individuals	39024449	Science	Diversity and scale: Genetic architecture of 2068 traits in the VA Million Veteran Program.
rs7903146	Affx-2536698	1.86696e-14	GCST90479623	Glucose (finger stick, maximum, inv-norm transformed)	25,915 African American or Afro-Caribbean individuals, 69,705 European ancestry individuals, 10,805 Hispanic or Latin American individuals	39024449	Science	Diversity and scale: Genetic architecture of 2068 traits in the VA Million Veteran Program.
rs7903146	Affx-2536698	1.86696e-14	GCST90479638	hemoglobin (maximum, inv-norm transformed)	114,984 African American or Afro-Caribbean individuals, 55,834 Hispanic or Latin American individuals, 5,963 East Asian ancestry individuals, 407,887 European ancestry individuals	39024449	Science	Diversity and scale: Genetic architecture of 2068 traits in the VA Million Veteran Program.
rs7903146	Affx-2536698	1.86696e-14	GCST90475326	Glucose (finger stick, mean, inv-norm transformed)	69,680 European ancestry individuals	39024449	Science	Diversity and scale: Genetic architecture of 2068 traits in the VA Million Veteran Program.
rs7903146	Affx-2536698	1.86696e-14	GCST90132187	Type 2 diabetes	27,417 Hispanic individuals	35551307	Nat Genet	Multi-ancestry genetic study of type 2 diabetes highlights the power of diverse populations for discovery and translation.
rs7903146	Affx-2536698	1.86696e-14	GCST90479934	Gout and other crystal arthrop (PheCode 274)	14,867 African American or Afro-Caribbean cases, 102,953 African American or Afro-Caribbean controls, 3,900 Hispanic or Latin American cases, 54,594 Hispanic or Latin American controls, 1,256 East Asian ancestry cases, 5,386 East Asian ancestry controls, 44,197 European ancestry cases, 393,782 European ancestry controls	39024449	Science	Diversity and scale: Genetic architecture of 2068 traits in the VA Million Veteran Program.
rs7903146	Affx-2536698	1.86696e-14	GCST90476304	potassium (maximum, inv-norm transformed)	421,297 European ancestry individuals	39024449	Science	Diversity and scale: Genetic architecture of 2068 traits in the VA Million Veteran Program.
rs7903146	Affx-2536698	1.86696e-14	GCST000712	Type 2 diabetes	8,130 European ancestry cases, 38,987 European ancestry controls	20581827	Nat Genet	Twelve type 2 diabetes susceptibility loci identified through large-scale association analysis.
rs7903146	Affx-2536698	1.86696e-14	GCST001759	Type 2 diabetes	1,101 Indo-European ancestry cases, 1,027 Indo-European ancestry controls	23209189	Diabetes	Genome-wide association study for type 2 diabetes in Indians identifies a new susceptibility locus at 2q21.
rs7903146	Affx-2536698	1.86696e-14	GCST000753	Metabolic syndrome	2,554 Indian Asian ancestry individuals	20694148	PLoS One	A genome-wide association study of the metabolic syndrome in Indian Asian men.
rs7903146	Affx-2536698	1.86696e-14	GCST002128	Type 2 diabetes	5,976 Japanese ancestry cases, 20,829 Japanese ancestry controls	23945395	Hum Mol Genet	Genome-wide association study identifies three novel loci for type 2 diabetes.
rs7903146	Affx-2536698	1.86696e-14	GCST90476396	sodium (minimum, inv-norm transformed)	118,415 African American or Afro-Caribbean individuals	39024449	Science	Diversity and scale: Genetic architecture of 2068 traits in the VA Million Veteran Program.
rs7903146	Affx-2536698	1.86696e-14	GCST90479679	magnesium (Mg, mean, inv-norm transformed)	43,608 African American or Afro-Caribbean individuals, 18,807 Hispanic or Latin American individuals, 1,637 East Asian ancestry individuals, 145,571 European ancestry individuals	39024449	Science	Diversity and scale: Genetic architecture of 2068 traits in the VA Million Veteran Program.
rs7903146	Affx-2536698	1.86696e-14	GCST005951	Body mass index	up to 309,889 European ancestry individuals	26426971	PLoS Genet	The Influence of Age and Sex on Genetic Associations with Adult Body Size and Shape: A Large-Scale Genome-Wide Interaction Study.
rs7903146	Affx-2536698	1.86696e-14	GCST90492734	Type 2 diabetes	50,251 African American cases, 103,909 African American controls, 88,109 East Asian ancestry cases, 339,395 East Asian ancestry controls, 242,283 European ancestry cases, 1,569,734 European ancestry controls, 29,375 Hispanic cases, 59,368 Hispanic controls, 1,602 South African ancestry cases, 976 South African ancestry controls, 16,832 South Asian ancestry cases, 33,767 South Asian ancestry contr…	38374256	Nature	Genetic drivers of heterogeneity in type 2 diabetes pathophysiology.
rs7903146	Affx-2536698	1.86696e-14	GCST90480705	systolic blood pressure (SBP, maximum, inv-normal transformed)	119,334 African American or Afro-Caribbean individuals, 57,991 Hispanic or Latin American individuals, 6,422 East Asian ancestry individuals, 425,750 European ancestry individuals	39024449	Science	Diversity and scale: Genetic architecture of 2068 traits in the VA Million Veteran Program.
rs7903146	Affx-2536698	1.86696e-14	GCST90476462	Weight (mean, inv-normal transformed)	119,279 African American or Afro-Caribbean individuals	39024449	Science	Diversity and scale: Genetic architecture of 2068 traits in the VA Million Veteran Program.
rs7903146	Affx-2536698	1.86696e-14	GCST90479525	Blood urea nitrogen (BUN, mean, inv-norm transformed)	117,876 African American or Afro-Caribbean individuals, 57,109 Hispanic or Latin American individuals, 6,288 East Asian ancestry individuals, 418,647 European ancestry individuals	39024449	Science	Diversity and scale: Genetic architecture of 2068 traits in the VA Million Veteran Program.
rs7903146	Affx-2536698	1.86696e-14	GCST90479510	Aspartate aminotransferase (AST, mean, inv-norm transformed)	112,429 African American or Afro-Caribbean individuals, 54,250 Hispanic or Latin American individuals, 5,835 East Asian ancestry individuals, 389,192 European ancestry individuals	39024449	Science	Diversity and scale: Genetic architecture of 2068 traits in the VA Million Veteran Program.
rs7903146	Affx-2536698	1.86696e-14	GCST90475678	Diabetes type 2 with peripheral circulatory (PheCode 250.25)	9,957 European ancestry cases, 432,767 European ancestry controls	39024449	Science	Diversity and scale: Genetic architecture of 2068 traits in the VA Million Veteran Program.
rs7903146	Affx-2536698	1.86696e-14	GCST90480729	What is your weight? (pounds, inv-normal transformed)	52,481 African American or Afro-Caribbean individuals, 27,471 Hispanic or Latin American individuals, 3,165 East Asian ancestry individuals, 288,216 European ancestry individuals	39024449	Science	Diversity and scale: Genetic architecture of 2068 traits in the VA Million Veteran Program.
rs7903146	Affx-2536698	1.86696e-14	GCST90132183	Type 2 diabetes	251,740 European ancestry individuals, 139,705 East Asian ancestry individuals, 40,737 South Asian ancestry individuals, 27,417 Hispanic individuals, 30,167 African American individuals, 2,426 Zulu ancestry individuals	35551307	Nat Genet	Multi-ancestry genetic study of type 2 diabetes highlights the power of diverse populations for discovery and translation.
rs7903146	Affx-2536698	1.86696e-14	GCST90475674	Type 2 diabetes with neurological manifestations (PheCode 250.24)	7,320 Hispanic or Latin American cases, 50,236 Hispanic or Latin American controls	39024449	Science	Diversity and scale: Genetic architecture of 2068 traits in the VA Million Veteran Program.
rs7903146	Affx-2536698	1.86696e-14	GCST90479662	low density lipoprotein cholesterol (LDLC, minimum, inv-norm transformed)	113,217 African American or Afro-Caribbean individuals, 54,983 Hispanic or Latin American individuals, 6,010 East Asian ancestry individuals, 404,745 European ancestry individuals	39024449	Science	Diversity and scale: Genetic architecture of 2068 traits in the VA Million Veteran Program.
rs7903146	Affx-2536698	1.86696e-14	GCST90018727	Body mass index	163,835 East Asian ancestry individuals	34594039	Nat Genet	A cross-population atlas of genetic associations for 220 human phenotypes.
rs7903146	Affx-2536698	1.86696e-14	GCST90479581	diastolic blood pressure (DBP, mean, inv-normal transformed)	119,332 African American or Afro-Caribbean individuals, 57,990 Hispanic or Latin American individuals, 6,421 East Asian ancestry individuals, 425,743 European ancestry individuals	39024449	Science	Diversity and scale: Genetic architecture of 2068 traits in the VA Million Veteran Program.
rs7903146	Affx-2536698	1.86696e-14	GCST90479541	chloride (minimum, inv-norm transformed)	112,827 African American or Afro-Caribbean individuals, 54,550 Hispanic or Latin American individuals, 5,467 East Asian ancestry individuals, 412,365 European ancestry individuals	39024449	Science	Diversity and scale: Genetic architecture of 2068 traits in the VA Million Veteran Program.
rs7903146	Affx-2536698	1.86696e-14	GCST90479877	Type 1 diabetes with ophthalmic manifestations (PheCode 250.13)	738 African American or Afro-Caribbean cases, 119,755 African American or Afro-Caribbean controls, 2,517 European ancestry cases, 445,450 European ancestry controls, 314 Hispanic or Latin American cases, 59,045 Hispanic or Latin American controls	39024449	Science	Diversity and scale: Genetic architecture of 2068 traits in the VA Million Veteran Program.
rs7903146	Affx-2536698	1.86696e-14	GCST90480587	Gangrene (PheCode 791)	1,037 African American or Afro-Caribbean cases, 120,300 African American or Afro-Caribbean controls, 2,052 European ancestry cases, 447,596 European ancestry controls, 403 Hispanic or Latin American cases, 59,313 Hispanic or Latin American controls	39024449	Science	Diversity and scale: Genetic architecture of 2068 traits in the VA Million Veteran Program.
rs7903146	Affx-2536698	1.86696e-14	GCST90480494	Osteomyelitis, periostitis, and other infections involving bone (PheCode 710)	3,034 African American or Afro-Caribbean cases, 117,552 African American or Afro-Caribbean controls, 10,361 European ancestry cases, 436,629 European ancestry controls, 1,268 Hispanic or Latin American cases, 58,115 Hispanic or Latin American controls	39024449	Science	Diversity and scale: Genetic architecture of 2068 traits in the VA Million Veteran Program.
rs7903146	Affx-2536698	1.86696e-14	GCST90002232	Fasting glucose	200,622 European ancestry individuals	34059833	Nat Genet	The trans-ancestral genomic architecture of glycemic traits.
rs7903146	Affx-2536698	1.86696e-14	GCST90094960	Fasting glucose adjusted for BMI	19,745 European ancestry individuals	34951656	Diabetologia	Multi-ethnic GWAS and fine-mapping of glycaemic traits identify novel loci in the PAGE Study.
rs7903146	Affx-2536698	1.86696e-14	GCST90476459	Weight (maximum, inv-normal transformed)	119,284 African American or Afro-Caribbean individuals	39024449	Science	Diversity and scale: Genetic architecture of 2068 traits in the VA Million Veteran Program.
rs7903146	Affx-2536698	1.86696e-14	GCST90475266	Takes medication for Diabetes/sugar?	7,497 Hispanic or Latin American cases, 21,817 Hispanic or Latin American controls	39024449	Science	Diversity and scale: Genetic architecture of 2068 traits in the VA Million Veteran Program.
rs7903146	Affx-2536698	1.86696e-14	GCST90475100	Albumin (maximum, inv-norm transformed)	372,948 European ancestry individuals	39024449	Science	Diversity and scale: Genetic architecture of 2068 traits in the VA Million Veteran Program.
rs7903146	Affx-2536698	1.86696e-14	GCST90475330	Glucose (fasting status unknown, mean, inv-norm transformed)	57,284 Hispanic or Latin American individuals	39024449	Science	Diversity and scale: Genetic architecture of 2068 traits in the VA Million Veteran Program.
rs7903146	Affx-2536698	1.86696e-14	GCST90479652	PT international normalized ratio (INR, minimum, inv-norm transformed)	49,241 African American or Afro-Caribbean individuals, 23,426 Hispanic or Latin American individuals, 1,793 East Asian ancestry individuals, 165,202 European ancestry individuals	39024449	Science	Diversity and scale: Genetic architecture of 2068 traits in the VA Million Veteran Program.
rs7903146	Affx-2536698	1.86696e-14	GCST007077	Type 2 diabetes	approximately 459,000 European ancestry individuals	30595370	Am J Hum Genet	Leveraging Polygenic Functional Enrichment to Improve GWAS Power.
rs7903146	Affx-2536698	1.86696e-14	GCST90475335	Glucose (fasting status unknown, minimum, inv-norm transformed)	419,287 European ancestry individuals	39024449	Science	Diversity and scale: Genetic architecture of 2068 traits in the VA Million Veteran Program.
rs7903146	Affx-2536698	1.86696e-14	GCST90475090	Hemoglobin A1c (HbA1c, maximum, inv-norm transformed)	98,772 African American or Afro-Caribbean individuals	39024449	Science	Diversity and scale: Genetic architecture of 2068 traits in the VA Million Veteran Program.
rs7903146	Affx-2536698	1.86696e-14	GCST90061371	Peripheral artery disease	12,086 European ancestry cases, 449,548 European ancestry controls	34601942	Circ Genom Precis Med	Genome-Wide Association Study of Peripheral Artery Disease.
rs7903146	Affx-2536698	1.86696e-14	GCST90479884	Diabetes type 2 with peripheral circulatory (PheCode 250.25)	2,956 African American or Afro-Caribbean cases, 116,308 African American or Afro-Caribbean controls, 9,957 European ancestry cases, 432,767 European ancestry controls, 1,343 Hispanic or Latin American cases, 57,386 Hispanic or Latin American controls	39024449	Science	Diversity and scale: Genetic architecture of 2068 traits in the VA Million Veteran Program.
rs7903146	Affx-2536698	1.86696e-14	GCST009001	Body mass index	374,756 European ancestry male individuals	30239722	Hum Mol Genet	Meta-analysis of genome-wide association studies for body fat distribution in 694,649 individuals of European ancestry.
rs7903146	Affx-2536698	1.86696e-14	GCST008032	Fasting blood glucose	6,457 African American individuals, 13,556 Hispanic/Latino individuals, 1,918 Asian ancestry individuals, 1,400 Native Hawaiian ancestry individuals, 412 Native American ancestry individuals, 168 individuals	31217584	Nature	Genetic analyses of diverse populations improves discovery for complex traits.
rs7903146	Affx-2536698	1.86696e-14	GCST90475672	Type 2 diabetes with ophthalmic manifestations (PheCode 250.23)	11,204 African American or Afro-Caribbean cases, 103,814 African American or Afro-Caribbean controls	39024449	Science	Diversity and scale: Genetic architecture of 2068 traits in the VA Million Veteran Program.
rs7903146	Affx-2536698	1.86696e-14	GCST90479683	Biological Grandparent (maternal): Diabetes / "Sugar"	6,090 African American or Afro-Caribbean cases, 49,415 African American or Afro-Caribbean controls, 3,476 Hispanic or Latin American cases, 25,838 Hispanic or Latin American controls, 244 East Asian ancestry cases, 3,303 East Asian ancestry controls, 27,102 European ancestry cases, 288,566 European ancestry controls	39024449	Science	Diversity and scale: Genetic architecture of 2068 traits in the VA Million Veteran Program.
rs7903146	Affx-2536698	1.86696e-14	GCST004558	Body mass index (joint analysis main effects and physical activity interaction)	2,518 African American women, 86,278 European ancestry women, 1,773 Filipino ancestry women, 1,030 Indian ancestry women, 1,457 African American men, 55,137 European ancestry men, 7,648 Indian ancestry men, 5,527 European ancestry individuals	28448500	PLoS Genet	Genome-wide physical activity interactions in adiposity - A meta-analysis of 200,452 adults.
rs7903146	Affx-2536698	1.86696e-14	GCST90475677	Diabetes type 2 with peripheral circulatory (PheCode 250.25)	2,956 African American or Afro-Caribbean cases, 116,308 African American or Afro-Caribbean controls	39024449	Science	Diversity and scale: Genetic architecture of 2068 traits in the VA Million Veteran Program.
rs7903146	Affx-2536698	1.86696e-14	GCST90475123	Aspartate aminotransferase (AST, minimum, inv-norm transformed)	112,345 African American or Afro-Caribbean individuals	39024449	Science	Diversity and scale: Genetic architecture of 2068 traits in the VA Million Veteran Program.
rs7903146	Affx-2536698	1.86696e-14	GCST90179150	Body mass index (MTAG)	694,649 European ancestry individuals	36376304	Nat Commun	Pleiotropic genetic architecture and novel loci for C-reactive protein levels.
rs7903146	Affx-2536698	1.86696e-14	GCST000383	Type 2 diabetes	519 Japanese ancestry cases, 503 Japanese ancestry controls	19401414	Diabetes	Confirmation of multiple risk Loci and genetic impacts by a genome-wide association study of type 2 diabetes in the Japanese population.
rs7903146	Affx-2536698	1.86696e-14	GCST000277	Type 2 diabetes	958 European ancestry obese cases, 955 European ancestry non-obese cases, 2,938 European ancestry controls	19056611	Diabetes	Adiposity-related heterogeneity in patterns of type 2 diabetes susceptibility observed in genome-wide association data.
rs7903146	Affx-2536698	1.86696e-14	GCST90479764	Acquired absence of limb (PheCode 1089)	1,667 African American or Afro-Caribbean cases, 119,771 African American or Afro-Caribbean controls, 5,355 European ancestry cases, 444,321 European ancestry controls, 646 Hispanic or Latin American cases, 59,095 Hispanic or Latin American controls	39024449	Science	Diversity and scale: Genetic architecture of 2068 traits in the VA Million Veteran Program.
rs7903146	Affx-2536698	1.86696e-14	GCST90475096	Hemoglobin A1c (HbA1c, minimum, inv-norm transformed)	98,578 African American or Afro-Caribbean individuals	39024449	Science	Diversity and scale: Genetic architecture of 2068 traits in the VA Million Veteran Program.
rs7903146	Affx-2536698	1.86696e-14	GCST90480670	red blood cell count (RBC, minimum, inv-norm transformed)	114,768 African American or Afro-Caribbean individuals, 55,750 Hispanic or Latin American individuals, 5,943 East Asian ancestry individuals, 405,369 European ancestry individuals	39024449	Science	Diversity and scale: Genetic architecture of 2068 traits in the VA Million Veteran Program.
rs7903146	Affx-2536698	1.86696e-14	GCST90479588	Takes medication for Diabetes/sugar?	13,958 African American or Afro-Caribbean cases, 41,547 African American or Afro-Caribbean controls, 7,497 Hispanic or Latin American cases, 21,817 Hispanic or Latin American controls, 852 East Asian ancestry cases, 2,695 East Asian ancestry controls, 67,092 European ancestry cases, 248,576 European ancestry controls	39024449	Science	Diversity and scale: Genetic architecture of 2068 traits in the VA Million Veteran Program.
rs7903146	Affx-2536698	1.86696e-14	GCST008363	Offspring birth weight	210,267 European ancestry individuals, 19,802 individuals	31043758	Nat Genet	Maternal and fetal genetic effects on birth weight and their relevance to cardio-metabolic risk factors.
rs7903146	Affx-2536698	1.86696e-14	GCST90475491	Biological Mother: Diabetes / "Sugar"	13,594 African American or Afro-Caribbean cases, 41,911 African American or Afro-Caribbean controls	39024449	Science	Diversity and scale: Genetic architecture of 2068 traits in the VA Million Veteran Program.
rs7903146	Affx-2536698	1.86696e-14	GCST90475252	diastolic blood pressure (DBP, maximum, inv-normal transformed)	425,680 European ancestry individuals	39024449	Science	Diversity and scale: Genetic architecture of 2068 traits in the VA Million Veteran Program.
rs7903146	Affx-2536698	1.86696e-14	GCST90479881	Type 2 diabetes with renal manifestations (PheCode 250.22)	9,879 African American or Afro-Caribbean cases, 107,756 African American or Afro-Caribbean controls, 3,709 Hispanic or Latin American cases, 54,509 Hispanic or Latin American controls, 431 East Asian ancestry cases, 6,276 East Asian ancestry controls, 25,234 European ancestry cases, 413,872 European ancestry controls	39024449	Science	Diversity and scale: Genetic architecture of 2068 traits in the VA Million Veteran Program.
rs7903146	Affx-2536698	1.86696e-14	GCST90026415	Mild obesity-related type 2 diabetes	1,374 Scandinavian ancestry cases, 2,744 Scandinavian ancestry controls	34737425	Nat Genet	Genome-wide association analyses highlight etiological differences underlying newly defined subtypes of diabetes.
rs7903146	Affx-2536698	1.86696e-14	GCST007931	Medication use (HMG CoA reductase inhibitors)	73,475 European ancestry cases, 216,910 European ancestry controls	31015401	Nat Commun	Genome-wide association study of medication-use and associated disease in the UK Biobank.
rs7903146	Affx-2536698	1.86696e-14	GCST004495	BMI (adjusted for smoking behaviour)	98,173 European ancestry women, 64,373 European ancestry men, 5,829 European ancestry individuals, 10,500 African American/Afro-Caribbean ancestry women, 2,706 African American/Afro-Caribbean ancestry men, 1,030 Indian Asian ancestry women, 7,648 Indian Asian ancestry men, 1,793 Filipino ancestry women, 2,944 Hispanic/Latino ancestry women, 1,764 Hispanic/Latino ancestry men	28443625	Nat Commun	Genome-wide meta-analysis of 241,258 adults accounting for smoking behaviour identifies novel loci for obesity traits.
rs7903146	Affx-2536698	1.86696e-14	GCST012043	Childhood onset type 2 diabetes	664 European ancestry youth cases, 1,068 African American youth cases, 1,274 Hispanic youth cases, 1,434 European ancestry adult controls, 1,068 African American adult controls, 3,559 Hispanic adult controls	33479058	Diabetes	The First Genome-Wide Association Study for Type 2 Diabetes in Youth: The Progress in Diabetes Genetics in Youth (ProDiGY) Consortium.
rs7903146	Affx-2536698	1.86696e-14	GCST90480673	red cell diameter width (RDW, minimum, inv-norm transformed)	110,610 African American or Afro-Caribbean individuals, 51,949 Hispanic or Latin American individuals, 5,548 East Asian ancestry individuals, 380,819 European ancestry individuals	39024449	Science	Diversity and scale: Genetic architecture of 2068 traits in the VA Million Veteran Program.
rs7903146	Affx-2536698	1.86696e-14	GCST004487	Peak insulin response	2,337 Hispanic individuals, 2,159 European ancestry individuals, 332 Pima Indian ancestry individuals	28490609	Diabetes	A Genome-Wide Association Study of IVGTT-Based Measures of First-Phase Insulin Secretion Refines the Underlying Physiology of Type 2 Diabetes Variants.
rs7903146	Affx-2536698	1.86696e-14	GCST90479943	Hyperpotassemia (PheCode 276.13)	5,206 African American or Afro-Caribbean cases, 111,925 African American or Afro-Caribbean controls, 17,226 European ancestry cases, 415,141 European ancestry controls, 2,067 Hispanic or Latin American cases, 55,895 Hispanic or Latin American controls	39024449	Science	Diversity and scale: Genetic architecture of 2068 traits in the VA Million Veteran Program.
rs7903146	Affx-2536698	1.86696e-14	GCST90479678	magnesium (Mg, maximum, inv-norm transformed)	43,569 African American or Afro-Caribbean individuals, 18,785 Hispanic or Latin American individuals, 1,637 East Asian ancestry individuals, 145,398 European ancestry individuals	39024449	Science	Diversity and scale: Genetic architecture of 2068 traits in the VA Million Veteran Program.
rs7903146	Affx-2536698	1.86696e-14	GCST90479929	Disorders of lipid metabolism (PheCode 272)	82,107 African American or Afro-Caribbean cases, 31,954 African American or Afro-Caribbean controls, 39,984 Hispanic or Latin American cases, 15,849 Hispanic or Latin American controls, 4,488 East Asian ancestry cases, 1,866 East Asian ancestry controls, 335,948 European ancestry cases, 90,622 European ancestry controls	39024449	Science	Diversity and scale: Genetic architecture of 2068 traits in the VA Million Veteran Program.
rs7903146	Affx-2536698	1.86696e-14	GCST90479931	Gout (PheCode 274.1)	14,437 African American or Afro-Caribbean cases, 103,731 African American or Afro-Caribbean controls, 3,643 Hispanic or Latin American cases, 55,120 Hispanic or Latin American controls, 1,243 East Asian ancestry cases, 5,416 East Asian ancestry controls, 42,034 European ancestry cases, 397,989 European ancestry controls	39024449	Science	Diversity and scale: Genetic architecture of 2068 traits in the VA Million Veteran Program.
rs7903146	Affx-2536698	1.86696e-14	GCST006368	Body mass index	315,347 European ancestry individuals, 8,322 Hispanic/Latino individuals, 7,290 East Asian ancestry individuals, 3,069 African American individuals, 459 South Asian ancestry individuals	30108127	Genetics	A Large Multi-ethnic Genome-Wide Association Study of Adult Body Mass Index Identifies Novel Loci.
rs7903146	Affx-2536698	1.86696e-14	GCST90026417	Type 2 diabetes	9,486 Scandinavian ancestry cases, 2,744 Scandinavian ancestry controls	34737425	Nat Genet	Genome-wide association analyses highlight etiological differences underlying newly defined subtypes of diabetes.
rs7903146	Affx-2536698	1.86696e-14	GCST90476394	Sodium (mean, inv-norm transformed)	118,487 African American or Afro-Caribbean individuals	39024449	Science	Diversity and scale: Genetic architecture of 2068 traits in the VA Million Veteran Program.
rs7903146	Affx-2536698	1.86696e-14	GCST90475791	Anemia in chronic kidney disease (PheCode 285.21)	5,158 African American or Afro-Caribbean cases, 114,510 African American or Afro-Caribbean controls	39024449	Science	Diversity and scale: Genetic architecture of 2068 traits in the VA Million Veteran Program.
rs7903146	Affx-2536698	1.86696e-14	GCST009858	Waist-to-hip ratio adjusted for BMI	457,690 European ancestry individuals	31669095	J Allergy Clin Immunol	Shared Genetic and Experimental Links between Obesity-Related Traits and Asthma Subtypes in UK Biobank.
rs7903146	Affx-2536698	1.86696e-14	GCST90432152	Abdominal aortic aneurysm	37,214 European ancestry cases, 997,776 European ancestry controls, 2,007 African ancestry cases, 88,331 African ancestry controls	37845353	Nat Genet	Genome-wide association meta-analysis identifies risk loci for abdominal aortic aneurysm and highlights PCSK9 as a therapeutic target.
rs7903146	Affx-2536698	1.86696e-14	GCST90479600	estimated glomerular filtration rate (eGFR, minimum, inv-norm transformed)	110,854 African American or Afro-Caribbean individuals, 55,243 Hispanic or Latin American individuals, 6,247 East Asian ancestry individuals, 398,886 European ancestry individuals	39024449	Science	Diversity and scale: Genetic architecture of 2068 traits in the VA Million Veteran Program.
rs7903146	Affx-2536698	1.86696e-14	GCST90475121	Aspartate aminotransferase (AST, mean, inv-norm transformed)	389,192 European ancestry individuals	39024449	Science	Diversity and scale: Genetic architecture of 2068 traits in the VA Million Veteran Program.
rs7903146	Affx-2536698	1.86696e-14	GCST004066	Hip circumference	up to 56,910 European ancestry men, up to 86,570 European ancestry women	25673412	Nature	New genetic loci link adipose and insulin biology to body fat distribution.
rs7903146	Affx-2536698	1.86696e-14	GCST90479759	Screening for other diseases and disorders (PheCode 1010.3)	43,803 African American or Afro-Caribbean cases, 54,128 African American or Afro-Caribbean controls, 22,095 Hispanic or Latin American cases, 25,942 Hispanic or Latin American controls, 2,222 East Asian ancestry cases, 3,229 East Asian ancestry controls, 156,707 European ancestry cases, 212,038 European ancestry controls	39024449	Science	Diversity and scale: Genetic architecture of 2068 traits in the VA Million Veteran Program.
rs6780569	Affx-22064332	2.95378e-14	GCST002128	Type 2 diabetes	5,976 Japanese ancestry cases, 20,829 Japanese ancestry controls	23945395	Hum Mol Genet	Genome-wide association study identifies three novel loci for type 2 diabetes.
rs1557765	Affx-4636776	3.48489e-14	GCST002367	Social communication problems	Up to 5,628 European ancestry individuals	24564958	Mol Autism	Variability in the common genetic architecture of social-communication spectrum phenotypes during childhood and adolescence.
rs1557765	Affx-4636776	3.48489e-14	GCST90310295	Diastolic blood pressure	1,028,980 European ancestry individuals	38689001	Nat Genet	Genome-wide analysis in over 1 million individuals of European ancestry yields improved polygenic risk scores for blood pressure traits.
rs1557765	Affx-4636776	3.48489e-14	GCST005951	Body mass index	up to 309,889 European ancestry individuals	26426971	PLoS Genet	The Influence of Age and Sex on Genetic Associations with Adult Body Size and Shape: A Large-Scale Genome-Wide Interaction Study.
rs1557765	Affx-4636776	3.48489e-14	GCST012228	Waist-hip index	186,825 British ancestry men	34021172	Sci Rep	GWAS of allometric body-shape indices in UK Biobank identifies loci suggesting associations with morphogenesis, organogenesis, adrenal cell renewal and cancer.
rs1557765	Affx-4636776	3.48489e-14	GCST90179150	Body mass index (MTAG)	694,649 European ancestry individuals	36376304	Nat Commun	Pleiotropic genetic architecture and novel loci for C-reactive protein levels.
rs1557765	Affx-4636776	3.48489e-14	GCST007269	Pulse pressure	365,998 European ancestry individuals, 63,490 African ancestry individuals, 22,802 Hispanic individuals, 4,792 Asian ancestry individuals, 2,695 Native American ancestry individuals	30578418	Nat Genet	Trans-ethnic association study of blood pressure determinants in over 750,000 individuals.
rs1557765	Affx-4636776	3.48489e-14	GCST90310294	Systolic blood pressure	1,028,980 European ancestry individuals	38689001	Nat Genet	Genome-wide analysis in over 1 million individuals of European ancestry yields improved polygenic risk scores for blood pressure traits.
rs1557765	Affx-4636776	3.48489e-14	GCST90310296	Pulse pressure	1,028,980 European ancestry individuals	38689001	Nat Genet	Genome-wide analysis in over 1 million individuals of European ancestry yields improved polygenic risk scores for blood pressure traits.
rs1557765	Affx-4636776	3.48489e-14	GCST007087	Systolic blood pressure	approximately 422,000 European ancestry individuals	30595370	Am J Hum Genet	Leveraging Polygenic Functional Enrichment to Improve GWAS Power.
rs1557765	Affx-4636776	3.48489e-14	GCST002783	Body mass index	up to 104,666 European ancestry male individuals, up to 132,115 European ancestry female individuals, 370 African American male individuals, 517 African American female individuals, 512 Hispanic male individuals, 764 Hispanic female individuals	25673413	Nature	Genetic studies of body mass index yield new insights for obesity biology.
rs7178572	Affx-11997627	3.67652e-14	GCST90002232	Fasting glucose	200,622 European ancestry individuals	34059833	Nat Genet	The trans-ancestral genomic architecture of glycemic traits.
rs7178572	Affx-11997627	3.67652e-14	GCST012078	Fasting glucose	151,188 European ancestry individuals	33402679	Nat Commun	Sex-dimorphic genetic effects and novel loci for fasting glucose and insulin variability.
rs7178572	Affx-11997627	3.67652e-14	GCST002352	Type 2 diabetes	12,171 European ancestry cases, 56,862 European ancestry controls, 6,952 East Asian ancestry cases, 11,865 East Asian ancestry controls, 5,561 South Asian ancestry cases, 14,458 South Asian ancestry controls, 1,804 Mexican ancestry cases, 779 Mexican ancestry controls	24509480	Nat Genet	Genome-wide trans-ancestry meta-analysis provides insight into the genetic architecture of type 2 diabetes susceptibility.
rs7178572	Affx-11997627	3.67652e-14	GCST001213	Type 2 diabetes	5,561 South Asian ancestry cases, 14,458 South Asian ancestry controls	21874001	Nat Genet	Genome-wide association study in individuals of South Asian ancestry identifies six new type 2 diabetes susceptibility loci.
rs7178572	Affx-11997627	3.67652e-14	GCST004894	Type 2 diabetes	6,353 South Asian ancestry cases, 7,179 South Asian ancestry controls, 3,871 European ancestry cases, 16,427 European ancestry controls, 34,840 cases, 114,981 controls	28869590	Nat Genet	Identification of new susceptibility loci for type 2 diabetes and shared etiological pathways with coronary heart disease.
rs7178572	Affx-11997627	3.67652e-14	GCST001550	Type 2 diabetes	2,112 lean type 2 diabetes cases, 4,123 obese type 2 diabetes cases, 54,412 controls	22693455	PLoS Genet	Stratifying type 2 diabetes cases by BMI identifies genetic risk variants in LAMA1 and enrichment for risk variants in lean compared to obese cases.
rs7178572	Affx-11997627	3.67652e-14	GCST012077	Fasting glucose	67,506 European ancestry men	33402679	Nat Commun	Sex-dimorphic genetic effects and novel loci for fasting glucose and insulin variability.
rs9263963	Affx-28444177	4.09389e-14	GCST001848	IgG glycosylation	2,247 European ancestry individuals	23382691	PLoS Genet	Loci associated with N-glycosylation of human immunoglobulin G show pleiotropy with autoimmune diseases and haematological cancers.
rs17208671	Affx-28473009	5.08328e-14	GCST90428109	Hypothyroidism or rheumatoid arthritis (pleiotropy)	22,350 European ancestry rheumatoid arthritis cases, 51,194 European ancestry hypothyroidism cases, 518,206 European ancestry controls	38368726	Mol Immunol	Shared genetic architecture between hypothyroidism and rheumatoid arthritis: A large-scale cross-trait analysis.
rs17208671	Affx-28473009	5.08328e-14	GCST90301650	Body mass index	441,761 European ancestry individuals	37280435	Diabetologia	Genetic evidence that high BMI in childhood has a protective effect on intermediate diabetes traits, including measures of insulin sensitivity and secretion, after accounting for BMI in adulthood.
rs17208671	Affx-28473009	5.08328e-14	GCST90295575	Seropositivity for staphylococcus aureus subsp. aureus MRSA252 peptide (agilent_23359)	1,745 individuals	37164013	Immunity	Phage display sequencing reveals that genetic, environmental, and intrinsic factors influence variation of human antibody epitope repertoire.
rs3943077	Affx-2641391	9.36937e-14	GCST002233	Adiponectin levels	7,827 East Asian ancestry individuals	24105470	Hum Mol Genet	A meta-analysis of genome-wide association studies for adiponectin levels in East Asians identifies a novel locus near WDR11-FGFR2.
rs59971314	Affx-22588945	1.08787e-13	GCST90128471	Schizophrenia	53,386 European ancestry cases, 77,258 European ancestry controls, 14,004 East Asian ancestry cases, 16,757 East Asian ancestry controls, 6,152 African American cases, 3,918 African American controls, 1,234 Latino cases, 3,090 Latino controls	35396580	Nature	Mapping genomic loci implicates genes and synaptic biology in schizophrenia.
rs5215	Affx-4636906	1.51176e-13	GCST002352	Type 2 diabetes	12,171 European ancestry cases, 56,862 European ancestry controls, 6,952 East Asian ancestry cases, 11,865 East Asian ancestry controls, 5,561 South Asian ancestry cases, 14,458 South Asian ancestry controls, 1,804 Mexican ancestry cases, 779 Mexican ancestry controls	24509480	Nat Genet	Genome-wide trans-ancestry meta-analysis provides insight into the genetic architecture of type 2 diabetes susceptibility.
rs5215	Affx-4636906	1.51176e-13	GCST004894	Type 2 diabetes	6,353 South Asian ancestry cases, 7,179 South Asian ancestry controls, 3,871 European ancestry cases, 16,427 European ancestry controls, 34,840 cases, 114,981 controls	28869590	Nat Genet	Identification of new susceptibility loci for type 2 diabetes and shared etiological pathways with coronary heart disease.
rs5215	Affx-4636906	1.51176e-13	GCST007518	Type 2 diabetes (adjusted for BMI)	up to 48,286 European ancestry cases, up to 250,671 European ancestry controls	29632382	Nat Genet	Refining the accuracy of validated target identification through coding variant fine-mapping in type 2 diabetes.
rs5215	Affx-4636906	1.51176e-13	GCST90018955	Glucose levels	314,916 European ancestry individuals, 133,336 East Asian ancestry individuals	34594039	Nat Genet	A cross-population atlas of genetic associations for 220 human phenotypes.
rs5215	Affx-4636906	1.51176e-13	GCST011991	Psoriasis or type 2 diabetes (trans-disease meta-analysis)	11,024 European ancestry psoriasis cases, 74,124 European ancestry diabetes cases, 840,342 European ancestry controls	33385400	J Invest Dermatol	Causal relationship and shared genetic loci between psoriasis and type 2 diabetes through trans-disease meta-analysis.
rs5215	Affx-4636906	1.51176e-13	GCST90132185	Type 2 diabetes	139,705 East Asian ancestry individuals	35551307	Nat Genet	Multi-ancestry genetic study of type 2 diabetes highlights the power of diverse populations for discovery and translation.
rs5215	Affx-4636906	1.51176e-13	GCST006867	Type 2 diabetes	61,714 European ancestry cases, 1,178 Pakistani ancestry cases, 593,952 European ancestry controls, 2,472 Pakistani ancestry controls	30054458	Nat Commun	Genome-wide association analyses identify 143 risk variants and putative regulatory mechanisms for type 2 diabetes.
rs5215	Affx-4636906	1.51176e-13	GCST90132183	Type 2 diabetes	251,740 European ancestry individuals, 139,705 East Asian ancestry individuals, 40,737 South Asian ancestry individuals, 27,417 Hispanic individuals, 30,167 African American individuals, 2,426 Zulu ancestry individuals	35551307	Nat Genet	Multi-ancestry genetic study of type 2 diabetes highlights the power of diverse populations for discovery and translation.
rs5215	Affx-4636906	1.51176e-13	GCST90256402	Two-hour glucose	1,784 African American individuals, 56,094 European ancestry individuals	39280063	Wellcome Open Res	Large-scale exome array summary statistics resources for glycemic traits to aid effector gene prioritization.
rs5215	Affx-4636906	1.51176e-13	GCST000025	Type 2 diabetes	1,924 European ancestry cases, 2,938 European ancestry controls	17463249	Science	Replication of genome-wide association signals in UK samples reveals risk loci for type 2 diabetes.
rs5215	Affx-4636906	1.51176e-13	GCST007517	Type 2 diabetes	up to 48,286 European ancestry cases, up to 250,671 European ancestry controls	29632382	Nat Genet	Refining the accuracy of validated target identification through coding variant fine-mapping in type 2 diabetes.
rs5215	Affx-4636906	1.51176e-13	GCST009004	Body mass index	806,834 European ancestry individuals	30239722	Hum Mol Genet	Meta-analysis of genome-wide association studies for body fat distribution in 694,649 individuals of European ancestry.
rs5215	Affx-4636906	1.51176e-13	GCST90132184	Type 2 diabetes	251,740 European ancestry individuals	35551307	Nat Genet	Multi-ancestry genetic study of type 2 diabetes highlights the power of diverse populations for discovery and translation.
rs5215	Affx-4636906	1.51176e-13	GCST005047	Type 2 diabetes	6,377 European ancestry male cases, 5,794 European ancestry female cases, 22,243 European ancestry male controls, 34,619 European ancestry female controls	22885922	Nat Genet	Large-scale association analysis provides insights into the genetic architecture and pathophysiology of type 2 diabetes.
rs5215	Affx-4636906	1.51176e-13	GCST90492734	Type 2 diabetes	50,251 African American cases, 103,909 African American controls, 88,109 East Asian ancestry cases, 339,395 East Asian ancestry controls, 242,283 European ancestry cases, 1,569,734 European ancestry controls, 29,375 Hispanic cases, 59,368 Hispanic controls, 1,602 South African ancestry cases, 976 South African ancestry controls, 16,832 South Asian ancestry cases, 33,767 South Asian ancestry contr…	38374256	Nature	Genetic drivers of heterogeneity in type 2 diabetes pathophysiology.
rs5215	Affx-4636906	1.51176e-13	GCST000167	Type 2 diabetes	4,549 European ancestry cases, 5,579 European ancestry controls	18372903	Nat Genet	Meta-analysis of genome-wide association data and large-scale replication identifies additional susceptibility loci for type 2 diabetes.
rs5215	Affx-4636906	1.51176e-13	GCST90018926	Type 2 diabetes	38,841 European ancestry cases, 451,248 European ancestry controls, 45,383 East Asian ancestry cases, 132,032 East Asian ancestry controls	34594039	Nat Genet	A cross-population atlas of genetic associations for 220 human phenotypes.
rs5215	Affx-4636906	1.51176e-13	GCST010272	Circulating leptin levels or type 2 diabetes	254,263 individuals	32341051	BMJ Open Diabetes Res Care	Shared genetic architecture and casual relationship between leptin levels and type 2 diabetes: large-scale cross-trait meta-analysis and Mendelian randomization analysis.
rs5215	Affx-4636906	1.51176e-13	GCST004904	Body mass index	up to 72,390 Japanese ancestry women, up to 85,894 Japanese ancestry men	28892062	Nat Genet	Genome-wide association study identifies 112 new loci for body mass index in the Japanese population.
rs5215	Affx-4636906	1.51176e-13	GCST90250911	Medication use for T2D (number of purchases)	567,671 European ancestry individuals	36653479	Nat Med	Genetic predictors of lifelong medication-use patterns in cardiometabolic diseases.
rs2734583	Affx-28458871	1.87632e-13	GCST90295458	Seropositivity for staphylococcaceae peptide (agilent_4825)	1,745 individuals	37164013	Immunity	Phage display sequencing reveals that genetic, environmental, and intrinsic factors influence variation of human antibody epitope repertoire.
rs2734583	Affx-28458871	1.87632e-13	GCST90295773	Seropositivity for streptococcus pneumoniae peptide (agilent_223208)	1,745 individuals	37164013	Immunity	Phage display sequencing reveals that genetic, environmental, and intrinsic factors influence variation of human antibody epitope repertoire.
rs2734583	Affx-28458871	1.87632e-13	GCST90295549	Seropositivity for staphylococcus aureus peptide (agilent_222381)	1,745 individuals	37164013	Immunity	Phage display sequencing reveals that genetic, environmental, and intrinsic factors influence variation of human antibody epitope repertoire.
rs2734583	Affx-28458871	1.87632e-13	GCST001239	Stevens-Johnson syndrome and toxic epidermal necrolysis (SJS-TEN)	14 Japanese ancestry cases, 991 Japanese ancestry controls	21912425	Pharmacogenomics J	A whole-genome association study of major determinants for allopurinol-related Stevens-Johnson syndrome and toxic epidermal necrolysis in Japanese patients.
rs5219	Affx-4636924	1.93905e-13	GCST90475338	hematocrit (maximum, inv-norm transformed)	407,836 European ancestry individuals	39024449	Science	Diversity and scale: Genetic architecture of 2068 traits in the VA Million Veteran Program.
rs5219	Affx-4636924	1.93905e-13	GCST007515	Type 2 diabetes	48,286 European ancestry cases, 250,671 European ancestry controls, 33,126 African American, East Asian, Hispanic/Latino or South Asian cases, 120,161 African American, East Asian, Hispanic/Latino or South Asian controls	29632382	Nat Genet	Refining the accuracy of validated target identification through coding variant fine-mapping in type 2 diabetes.
rs5219	Affx-4636924	1.93905e-13	GCST006228	Systolic blood pressure	120,473 European ancestry individuals, 21,503 African American individuals, 4,586 Hispanic individuals	27618448	Nat Genet	Meta-analysis identifies common and rare variants influencing blood pressure and overlapping with metabolic trait loci.
rs5219	Affx-4636924	1.93905e-13	GCST90475372	hemoglobin (maximum, inv-norm transformed)	407,887 European ancestry individuals	39024449	Science	Diversity and scale: Genetic architecture of 2068 traits in the VA Million Veteran Program.
rs5219	Affx-4636924	1.93905e-13	GCST006231	Mean arterial pressure	120,473 European ancestry individuals, 21,503 African American individuals, 4,586 Hispanic individuals	27618448	Nat Genet	Meta-analysis identifies common and rare variants influencing blood pressure and overlapping with metabolic trait loci.
rs5219	Affx-4636924	1.93905e-13	GCST006230	Pulse pressure	120,473 European ancestry individuals, 21,503 African American individuals, 4,586 Hispanic individuals	27618448	Nat Genet	Meta-analysis identifies common and rare variants influencing blood pressure and overlapping with metabolic trait loci.
rs5219	Affx-4636924	1.93905e-13	GCST000277	Type 2 diabetes	958 European ancestry obese cases, 955 European ancestry non-obese cases, 2,938 European ancestry controls	19056611	Diabetes	Adiposity-related heterogeneity in patterns of type 2 diabetes susceptibility observed in genome-wide association data.
rs5219	Affx-4636924	1.93905e-13	GCST007847	Type 2 diabetes	36,614 Japanese ancestry cases, 155,150 Japanese ancestry controls	30718926	Nat Genet	Identification of 28 new susceptibility loci for type 2 diabetes in the Japanese population.
rs5219	Affx-4636924	1.93905e-13	GCST000028	Type 2 diabetes	1,464 European ancestry cases, 1,467 European ancestry controls	17463246	Science	Genome-wide association analysis identifies loci for type 2 diabetes and triglyceride levels.
rs5219	Affx-4636924	1.93905e-13	GCST000024	Type 2 diabetes	1,161 European ancestry cases, 1,174 European ancestry controls	17463248	Science	A genome-wide association study of type 2 diabetes in Finns detects multiple susceptibility variants.
rs5219	Affx-4636924	1.93905e-13	GCST010555	Type 2 diabetes	148,726 European ancestry cases, 965,732 European ancestry controls	32541925	Nat Genet	Discovery of 318 new risk loci for type 2 diabetes and related vascular outcomes among 1.4 million participants in a multi-ancestry meta-analysis.
rs5219	Affx-4636924	1.93905e-13	GCST90095130	Vertex-wise cortical surface area	33,748 European ancestry individuals	34910505	Sci Adv	The genetic architecture of human cortical folding.
rs5219	Affx-4636924	1.93905e-13	GCST90475097	Hemoglobin A1c (HbA1c, minimum, inv-norm transformed)	338,640 European ancestry individuals	39024449	Science	Diversity and scale: Genetic architecture of 2068 traits in the VA Million Veteran Program.
rs5219	Affx-4636924	1.93905e-13	GCST90479502	Hemoglobin A1c (HbA1c, minimum, inv-norm transformed)	98,578 African American or Afro-Caribbean individuals, 49,152 Hispanic or Latin American individuals, 5,466 East Asian ancestry individuals, 338,640 European ancestry individuals	39024449	Science	Diversity and scale: Genetic architecture of 2068 traits in the VA Million Veteran Program.
rs5219	Affx-4636924	1.93905e-13	GCST008129	Body mass index	up to 449,889 European ancestry individuals, up to 29,398 South Asian ancestry individuals, up to 27,610 African American individuals, up to 8,839 East Asian individuals, up to 10,772 Hispanic ancestry individuals	29273807	Nat Genet	Protein-altering variants associated with body mass index implicate pathways that control energy intake and expenditure in obesity.
rs5219	Affx-4636924	1.93905e-13	GCST007516	Type 2 diabetes (adjusted for BMI)	48,286 European ancestry cases, 250,671 European ancestry controls, 33,126 African American, East Asian, Hispanic/Latino or South Asian cases, 120,161 African American, East Asian, Hispanic/Latino or South Asian controls	29632382	Nat Genet	Refining the accuracy of validated target identification through coding variant fine-mapping in type 2 diabetes.
rs5219	Affx-4636924	1.93905e-13	GCST90479626	Glucose (fasting status unknown, mean, inv-norm transformed)	118,233 African American or Afro-Caribbean individuals, 57,284 Hispanic or Latin American individuals, 6,317 East Asian ancestry individuals, 419,946 European ancestry individuals	39024449	Science	Diversity and scale: Genetic architecture of 2068 traits in the VA Million Veteran Program.
rs9267488	Affx-28459021	2.22048e-13	GCST003092	Myositis	1,710 European ancestry cases, 4,724 European ancestry controls	26291516	Genes Immun	Genome-wide association study identifies HLA 8.1 ancestral haplotype alleles as major genetic risk factors for myositis phenotypes.
rs9267488	Affx-28459021	2.22048e-13	GCST90295772	Seropositivity for streptococcus pneumoniae peptide (agilent_229757)	1,745 individuals	37164013	Immunity	Phage display sequencing reveals that genetic, environmental, and intrinsic factors influence variation of human antibody epitope repertoire.
rs9267488	Affx-28459021	2.22048e-13	GCST90295751	Seropositivity for streptococcus agalactiae peptide (agilent_241118)	1,745 individuals	37164013	Immunity	Phage display sequencing reveals that genetic, environmental, and intrinsic factors influence variation of human antibody epitope repertoire.
rs9267488	Affx-28459021	2.22048e-13	GCST90315010	GZMA/ITGB7 protein level ratio	43,509 European ancestry individuals	38412862	Cell Genom	Genetic associations with ratios between protein levels detect new pQTLs and reveal protein-protein interactions.
rs9267488	Affx-28459021	2.22048e-13	GCST90027168	Inguinal hernia	13,047 European ancestry cases, 262,499 European ancestry controls	34382107	Hernia	Identification of fifty-seven novel loci for abdominal wall hernia development and their biological and clinical implications: results from the UK Biobank.
rs9267488	Affx-28459021	2.22048e-13	GCST90295835	Seropositivity for streptococcus pyogenes peptide (agilent_220658)	1,745 individuals	37164013	Immunity	Phage display sequencing reveals that genetic, environmental, and intrinsic factors influence variation of human antibody epitope repertoire.
rs9267488	Affx-28459021	2.22048e-13	GCST006269	General cognitive ability	up to 300,486 European ancestry individuals	29844566	Nat Commun	Study of 300,486 individuals identifies 148 independent genetic loci influencing general cognitive function.
rs9267488	Affx-28459021	2.22048e-13	GCST90313713	CCN2/HBEGF protein level ratio	43,509 European ancestry individuals	38412862	Cell Genom	Genetic associations with ratios between protein levels detect new pQTLs and reveal protein-protein interactions.
rs9267488	Affx-28459021	2.22048e-13	GCST90295798	Seropositivity for streptococcus pneumoniae peptide (agilent_223825)	1,745 individuals	37164013	Immunity	Phage display sequencing reveals that genetic, environmental, and intrinsic factors influence variation of human antibody epitope repertoire.
rs9368737	Affx-28500898	2.43631e-13	GCST90302861	Rheumatoid arthritis or multiple sclerosis	5,082 European ancestry rheumatoid arthritis cases, 1,406 European ancestry multiple sclerosis cases, at least 447,182 European ancestry controls	37377963	Front Immunol	Identifying shared genetic loci and common risk genes of rheumatoid arthritis associated with three autoimmune diseases based on large-scale cross-trait genome-wide association studies.
rs9267445	Affx-28458437	2.57142e-13	GCST90204144	Microscopic colitis	2,599 European ancestry cases, 552,343 European ancestry controls	37768647	J Crohns Colitis	HLA signatures as pathophysiological discriminants of microscopic colitis subtypes.
rs9267445	Affx-28458437	2.57142e-13	GCST90027168	Inguinal hernia	13,047 European ancestry cases, 262,499 European ancestry controls	34382107	Hernia	Identification of fifty-seven novel loci for abdominal wall hernia development and their biological and clinical implications: results from the UK Biobank.
rs3093988	Affx-28458647	2.6069e-13	GCST012227	Hip circumference adjusted for BMI	186,825 British ancestry men	34021172	Sci Rep	GWAS of allometric body-shape indices in UK Biobank identifies loci suggesting associations with morphogenesis, organogenesis, adrenal cell renewal and cancer.
rs3093988	Affx-28458647	2.6069e-13	GCST008998	Waist-hip ratio	316,772 European ancestry male individuals	30239722	Hum Mol Genet	Meta-analysis of genome-wide association studies for body fat distribution in 694,649 individuals of European ancestry.
rs72631105	Affx-2640960	2.66019e-13	GCST90444202	Type 2 diabetes	51,256 African, African American, East Asian, South Asian, European, Middle Eastern, admixed American, other or other admixed ancestry cases, 370,487 African, African American, East Asian, South Asian, European, Middle Eastern, admixed American, other or other admixed ancestry controls	39379762	Nat Genet	Rare variant analyses in 51,256 type 2 diabetes cases and 370,487 controls reveal the pathogenicity spectrum of monogenic diabetes genes.
rs72631105	Affx-2640960	2.66019e-13	GCST009380	Type 2 diabetes (adjusted for BMI)	50,409 European ancestry cases, 523,897 European ancestry controls	30297969	Nat Genet	Fine-mapping type 2 diabetes loci to single-variant resolution using high-density imputation and islet-specific epigenome maps.
rs72631105	Affx-2640960	2.66019e-13	GCST90018729	Weight	165,419 East Asian ancestry individuals	34594039	Nat Genet	A cross-population atlas of genetic associations for 220 human phenotypes.
rs7405776	Affx-13822732	3.09215e-13	GCST90267278	Diabetes (standard GWA)	283,227 European ancestry individuals	37106081	Nat Hum Behav	Participation bias in the UK Biobank distorts genetic associations and downstream analyses.
rs7405776	Affx-13822732	3.09215e-13	GCST004481	Low-grade serous and serous borderline ovarian cancer	2,966 European ancestry cases, 40,941 European ancestry controls	28346442	Nat Genet	Identification of 12 new susceptibility loci for different histotypes of epithelial ovarian cancer.
rs7405776	Affx-13822732	3.09215e-13	GCST004478	Serous invasive ovarian cancer	14,049 European ancestry cases,?40,941 European ancestry controls	28346442	Nat Genet	Identification of 12 new susceptibility loci for different histotypes of epithelial ovarian cancer.
rs7405776	Affx-13822732	3.09215e-13	GCST004417	Ovarian clear cell cancer	1,366 European ancestry cases, 40,941 European ancestry controls	28346442	Nat Genet	Identification of 12 new susceptibility loci for different histotypes of epithelial ovarian cancer.
rs7405776	Affx-13822732	3.09215e-13	GCST004480	High-grade serous ovarian cancer	13,037 European ancestry cases,?40,941 European ancestry controls	28346442	Nat Genet	Identification of 12 new susceptibility loci for different histotypes of epithelial ovarian cancer.
rs7405776	Affx-13822732	3.09215e-13	GCST004462	Epithelial ovarian cancer	16,924 European ancestry cases,?68,502 European ancestry controls	28346442	Nat Genet	Identification of 12 new susceptibility loci for different histotypes of epithelial ovarian cancer.
rs455660	Affx-26728755	3.28616e-13	GCST90267358	Visceral adipose tissue normalized	32,564 European ancestry individuals	36402844	Commun Biol	The link between liver fat and cardiometabolic diseases is highlighted by genome-wide association study of MRI-derived measures of body composition.
rs455660	Affx-26728755	3.28616e-13	GCST90205207	Visceral adipose tissue volumes to gluteofemoral adipose tissue volumes ratio	38,965 European ancestry, East Asian ancestry, South Asian ancestry, African ancestry, NR ancestry individuals	35773277	Nat Commun	Inherited basis of visceral, abdominal subcutaneous and gluteofemoral fat depots.
rs455660	Affx-26728755	3.28616e-13	GCST008998	Waist-hip ratio	316,772 European ancestry male individuals	30239722	Hum Mol Genet	Meta-analysis of genome-wide association studies for body fat distribution in 694,649 individuals of European ancestry.
rs455660	Affx-26728755	3.28616e-13	GCST009858	Waist-to-hip ratio adjusted for BMI	457,690 European ancestry individuals	31669095	J Allergy Clin Immunol	Shared Genetic and Experimental Links between Obesity-Related Traits and Asthma Subtypes in UK Biobank.
rs455660	Affx-26728755	3.28616e-13	GCST004576	Waist-to-hip ratio adjusted for body mass index	2,518 African American women, 83,707 European ancestry women, 1,773 Filipino ancestry women, 1,030 Indian ancestry women, 1,457 African American men, 52,993 European ancestry men, 7,648 Indian ancestry men, 5,527 European ancestry individuals	28448500	PLoS Genet	Genome-wide physical activity interactions in adiposity - A meta-analysis of 200,452 adults.
rs455660	Affx-26728755	3.28616e-13	GCST012230	Waist-to-hip ratio adjusted for BMI	186,825 British ancestry men	34021172	Sci Rep	GWAS of allometric body-shape indices in UK Biobank identifies loci suggesting associations with morphogenesis, organogenesis, adrenal cell renewal and cancer.
rs455660	Affx-26728755	3.28616e-13	GCST009867	Waist circumference adjusted for body mass index	457,690 European ancestry individuals	31669095	J Allergy Clin Immunol	Shared Genetic and Experimental Links between Obesity-Related Traits and Asthma Subtypes in UK Biobank.
rs455660	Affx-26728755	3.28616e-13	GCST90267357	Visceral adipose tissue	33,542 European ancestry individuals	36402844	Commun Biol	The link between liver fat and cardiometabolic diseases is highlighted by genome-wide association study of MRI-derived measures of body composition.
rs455660	Affx-26728755	3.28616e-13	GCST004567	Waist-to-hip ratio adjusted for BMI (joint analysis for main effect and physical activity interaction)	2,518 African American women, 83,707 European ancestry women, 1,773 Filipino ancestry women, 1,030 Indian ancestry women, 1,457 African American men, 52,993 European ancestry men, 7,648 Indian ancestry men, 5,527 European ancestry individuals	28448500	PLoS Genet	Genome-wide physical activity interactions in adiposity - A meta-analysis of 200,452 adults.
rs455660	Affx-26728755	3.28616e-13	GCST90103754	Waist-hip ratio	21,972 Taiwanese ancestry individuals	35051171	PLoS Genet	Genome-wide association study identifies genetic risk loci for adiposity in a Taiwanese population.
rs455660	Affx-26728755	3.28616e-13	GCST90092000	acne vulgaris	20,165 European ancestry cases, 595,231 European ancestry controls	35132056	Nat Commun	Genome-wide association meta-analysis identifies 29 new acne susceptibility loci.
rs455660	Affx-26728755	3.28616e-13	GCST004578	Waist-to-hip ratio adjusted for BMI in active individuals	1,957 African American women, 1,421 Filipino ancestry women, 305 Indian ancestry women, 65,539 European ancestry women, 1,206 African American men, 2,029 Indian ancestry men, 41,673 European ancestry men, 4,819 European ancestry individuals	28448500	PLoS Genet	Genome-wide physical activity interactions in adiposity - A meta-analysis of 200,452 adults.
rs455660	Affx-26728755	3.28616e-13	GCST008995	Waist-to-hip ratio adjusted for BMI	315,284 European ancestry male individuals	30239722	Hum Mol Genet	Meta-analysis of genome-wide association studies for body fat distribution in 694,649 individuals of European ancestry.
rs455660	Affx-26728755	3.28616e-13	GCST012228	Waist-hip index	186,825 British ancestry men	34021172	Sci Rep	GWAS of allometric body-shape indices in UK Biobank identifies loci suggesting associations with morphogenesis, organogenesis, adrenal cell renewal and cancer.
rs455660	Affx-26728755	3.28616e-13	GCST010340	Total PHF-tau (SNP x SNP interaction)	1,285 individuals	32450446	Neurobiol Aging	Genome-wide interaction analysis of pathological hallmarks in Alzheimer's disease.
rs35430985	Affx-21837744	3.39202e-13	GCST90002357	Platelet count	542,827 European ancestry individuals	32888493	Cell	Trans-ethnic and Ancestry-Specific Blood-Cell Genetics in 746,667 Individuals from 5 Global Populations.
rs35430985	Affx-21837744	3.39202e-13	GCST004603	Platelet count	166,066 European ancestry individuals	27863252	Cell	The Allelic Landscape of Human Blood Cell Trait Variation and Links to Common Complex Disease.
rs35430985	Affx-21837744	3.39202e-13	GCST007931	Medication use (HMG CoA reductase inhibitors)	73,475 European ancestry cases, 216,910 European ancestry controls	31015401	Nat Commun	Genome-wide association study of medication-use and associated disease in the UK Biobank.
rs35430985	Affx-21837744	3.39202e-13	GCST90002361	Platelet count	721,201 African American or Afro-Caribbean, African ancestry, European ancestry, East Asian ancestry, Hispanic or Latin American and South Asian ancestry individuals	32888493	Cell	Trans-ethnic and Ancestry-Specific Blood-Cell Genetics in 746,667 Individuals from 5 Global Populations.
rs35430985	Affx-21837744	3.39202e-13	GCST90002402	Platelet count	408,112 British individuals	32888494	Cell	The Polygenic and Monogenic Basis of Blood Traits and Diseases.
rs35430985	Affx-21837744	3.39202e-13	GCST90002400	Plateletcrit	408,112 British individuals	32888494	Cell	The Polygenic and Monogenic Basis of Blood Traits and Diseases.
rs35430985	Affx-21837744	3.39202e-13	GCST004607	Plateletcrit	164,339 European ancestry individuals	27863252	Cell	The Allelic Landscape of Human Blood Cell Trait Variation and Links to Common Complex Disease.
rs9263969	Affx-28444190	3.47067e-13	GCST90315611	PDCD1/TNFRSF9 protein level ratio	43,509 European ancestry individuals	38412862	Cell Genom	Genetic associations with ratios between protein levels detect new pQTLs and reveal protein-protein interactions.
rs2516491	Affx-28458475	3.7978e-13	GCST012230	Waist-to-hip ratio adjusted for BMI	186,825 British ancestry men	34021172	Sci Rep	GWAS of allometric body-shape indices in UK Biobank identifies loci suggesting associations with morphogenesis, organogenesis, adrenal cell renewal and cancer.
rs1800629	Affx-28459519	4.08123e-13	GCST90162295	MHC class I polypeptide-related sequence B levels	2,935 Qatari ancestry individuals	36168886	Hum Mol Genet	Differences and commonalities in the genetic architecture of protein quantitative trait loci in European and Arab populations.
rs1800629	Affx-28459519	4.08123e-13	GCST007269	Pulse pressure	365,998 European ancestry individuals, 63,490 African ancestry individuals, 22,802 Hispanic individuals, 4,792 Asian ancestry individuals, 2,695 Native American ancestry individuals	30578418	Nat Genet	Trans-ethnic association study of blood pressure determinants in over 750,000 individuals.
rs1800629	Affx-28459519	4.08123e-13	GCST012230	Waist-to-hip ratio adjusted for BMI	186,825 British ancestry men	34021172	Sci Rep	GWAS of allometric body-shape indices in UK Biobank identifies loci suggesting associations with morphogenesis, organogenesis, adrenal cell renewal and cancer.
rs2005705	Affx-13822773	5.08258e-13	GCST002413	Prostate cancer (early onset)	931 European ancestry cases, 4,120 European ancestry controls	24740154	PLoS One	Genome-wide association scan for variants associated with early-onset prostate cancer.
rs11603334	Affx-5870706	6.02976e-13	GCST001212	Proinsulin levels	10,701 European ancestry individuals	21873549	Diabetes	Genome-wide association identifies nine common variants associated with fasting proinsulin levels and provides new insights into the pathophysiology of type 2 diabetes.
rs11603334	Affx-5870706	6.02976e-13	GCST90479892	Diabetes mellitus (PheCode 250)	51,802 African American or Afro-Caribbean cases, 63,903 African American or Afro-Caribbean controls, 22,361 Hispanic or Latin American cases, 35,203 Hispanic or Latin American controls, 2,276 East Asian ancestry cases, 4,318 East Asian ancestry controls, 154,958 European ancestry cases, 276,347 European ancestry controls	39024449	Science	Diversity and scale: Genetic architecture of 2068 traits in the VA Million Veteran Program.
rs11603334	Affx-5870706	6.02976e-13	GCST008109	Fasting blood proinsulin levels	up to 8,229 Finnish ancestry non-diabetic individuals	23263489	Nat Genet	Exome array analysis identifies new loci and low-frequency variants influencing insulin processing and secretion.
rs11603334	Affx-5870706	6.02976e-13	GCST007899	Fasting blood glucose	50,900 European ancestry non-diabetic individuals, 9,664 African American non-diabetic individuals	25631608	Nat Commun	Low-frequency and rare exome chip variants associate with fasting glucose and type 2 diabetes susceptibility.
[truncated: 11,108 more rows]
