# Supplementary material for: The Taiwan Precision Medicine Initiative provides a cohort for large-scale studies
Source: Nature. 2025 Oct 15;648(8092):117–27. doi: 10.1038/s41586-025-09680-x (PMC12675286; doi:10.1038/s41586-025-09680-x)
Supplement: Supplementary file 4 — See Supplementary Information for descriptions. [file 41586_2025_9680_MOESM4_ESM.zip › Supplemental Data 19.xlsx]

## Sheet: Supplemental Data 19
Supplemental Data 19. Functional annotation of novel association signals identified in our GWAS for T2D. This table includes annotation information from columns A to AH. Each variable name and its corresponding description are provided, followed by the detailed annotation data.
Column	Name			Description
A	hg38_CHR			Chromosome in GRCh38
B	hg38_POS			Physical position in GRCh38
C	hg37_CHR			Chromosome in GRCh37
D	hg37_POS			Physical position in GRCh37
E	SNPID			Rsnumber
F	Affy SNP ID			Affymetric SNP ID
G	Ref			Reference allele
H	Alt			Alternative allele
I	e11			Novel finding in T2D GWAS
J	hba1c			Novel finding in HbA1c GWAS
K	i10			Novel finding in EHT GWAS
L	sbp			Novel finding in SBP GWAS
M	dbp			Novel finding in DBP GWAS
N	cytoBand			Chromosomal band location
O	Func.refGene			SNP functional annotation
P	ExonicFunc.refGene			Coding sequence variants
Q	AAChange.refGene			Amino acid change
R	Gene.refGene			Located/nearest gene
S	Gene_full_name.refGene			Full name of located gene
T	GeneDetail.refGene			Distance to nearest genes for inter-genic SNP
U	Function_description.refGene			Function of located gene
V	Disease_description.refGene			Related disease of located gene
W	Tissue_specificity(Uniprot).refGene			Expression of located gene (Uniport)
X	Expression(egenetics).refGene			Expression of located gene (eGenetics)
Y	Expression(GNF/Atlas).refGene			Expression of located gene (GNF/Atlas)
Z	gwasCatalog			Related disease (GWAS Catalog)
AA	CLNALLELEID			[AlleleID] (ClinVar)
AB	CLNDN			Disease/phenotype (ClinVar)
AC	CLNDISDB			Disease/phenotype (Other DBs)
AD	CLNREVSTAT			Clinical review (ClinVar)
AE	CLNSIG			Clinical significance (ClinVar)
AF	ICGC_Id			ID (ICGC)
AG	ICGC_Occurrence			Related cancer (ICGC)
AH	cosmic70			ID (COSMIC)
hg38_CHR	hg38_POS	hg37_CHR	hg37_POS	SNPID	Affy SNP ID	Ref	Alt	e11	hba1c	i10	sbp	dbp	cytoBand	Func.refGene	ExonicFunc.refGene	AAChange.refGene	Gene.refGene	Gene_full_name.refGene	GeneDetail.refGene	Function_description.refGene	Disease_description.refGene	Tissue_specificity(Uniprot).refGene	Expression(egenetics).refGene	Expression(GNF/Atlas).refGene	gwasCatalog	CLNALLELEID	CLNDN	CLNDISDB	CLNREVSTAT	CLNSIG	ICGC_Id	ICGC_Occurrence	cosmic70
1	50444313	1	50909985	rs17106184	Affx-11246888	G	A	1	1	0	0	0	1p32.3	intronic	.	.	FAF1	Fas associated factor 1	.	FUNCTION: Potentiates but cannot initiate FAS-induced apoptosis.;	.	TISSUE SPECIFICITY: Most abundant in testis, slightly less abundant in skeletal muscle and heart, followed by prostate, thymus, ovary, small intestine, and colon. Not detected in the peripheral blood leukocytes.;	.	.	Name=Type 2 diabetes	.	.	.	.	.	MU115468179	ESAD-UK|1|409|0.00244499	.
1	50707931	1	51173603	rs12086130	Affx-11249713	C	T	0	1	0	0	0	1p32.3	intronic	.	.	FAF1	Fas associated factor 1	.	FUNCTION: Potentiates but cannot initiate FAS-induced apoptosis.;	.	TISSUE SPECIFICITY: Most abundant in testis, slightly less abundant in skeletal muscle and heart, followed by prostate, thymus, ovary, small intestine, and colon. Not detected in the peripheral blood leukocytes.;	.	.	Name=Hip circumference adjusted for BMI,Hip circumference,height (mean, inv-normal transformed),Takes medication for Diabetes/sugar?,height (minimum, inv-normal transformed)	.	.	.	.	.	MU115608832	ESAD-UK|1|409|0.00244499	.
1	50789648	1	51255320	rs72902763	Affx-11255457	T	C	0	1	0	0	0	1p32.3	intronic	.	.	FAF1	Fas associated factor 1	.	FUNCTION: Potentiates but cannot initiate FAS-induced apoptosis.;	.	TISSUE SPECIFICITY: Most abundant in testis, slightly less abundant in skeletal muscle and heart, followed by prostate, thymus, ovary, small intestine, and colon. Not detected in the peripheral blood leukocytes.;	.	.	.	.	.	.	.	.	MU86891202	ESAD-UK|2|409|0.00488998	.
1	50914273	1	51379945	rs57183177	Affx-11256780	A	G	0	1	0	0	0	1p32.3	intronic	.	.	FAF1	Fas associated factor 1	.	FUNCTION: Potentiates but cannot initiate FAS-induced apoptosis.;	.	TISSUE SPECIFICITY: Most abundant in testis, slightly less abundant in skeletal muscle and heart, followed by prostate, thymus, ovary, small intestine, and colon. Not detected in the peripheral blood leukocytes.;	.	.	.	.	.	.	.	.	MU115574567	ESAD-UK|1|409|0.00244499	.
1	51053355	1	51519027	rs72906888	Affx-11258301	G	T	1	1	0	0	0	1p32.3	intergenic	.	.	CDKN2C;MIR4421	.	dist=78721;dist=6482	.	.	.	.	.	.	.	.	.	.	.	MU115527404	ESAD-UK|2|409|0.00488998	.
1	155206101	1	155175892	rs914615	Affx-5399623	G	A	0	0	0	1	0	1q22	intronic	.	.	THBS3	thrombospondin 3	.	FUNCTION: Adhesive glycoprotein that mediates cell-to-cell and cell-to-matrix interactions. Can bind to fibrinogen, fibronectin, laminin and type V collagen.;	.	.	.	.	Name=Serum urea levels,Heel bone mineral density,Urinary albumin-to-creatinine ratio	.	.	.	.	.	.	.	.
1	155212373	1	155182164	rs2075570	Affx-5399687	C	T	0	0	0	1	0	1q22	intronic	.	.	MTX1	metaxin 1	.	FUNCTION: Involved in transport of proteins into the mitochondrion. Essential for embryonic development (By similarity). {ECO:0000250}.;	.	.	ovary;colon;skin;bone marrow;uterus;prostate;whole body;frontal lobe;endometrium;testis;germinal center;brain;tonsil;unclassifiable (Anatomical System);lymph node;heart;cartilage;muscle;adrenal cortex;lens;pancreas;lung;placenta;visual apparatus;liver;spleen;cervix;kidney;mammary gland;stomach;	.	Name=Cancer (pleiotropy)	.	.	.	.	.	MU81711767	LAML-KR|1|205|0.00487805,COCA-CN|5|321|0.0155763	.
1	155225189	1	155194980	rs2049805	Affx-5399822	T	C	0	0	0	1	0	1q22	ncRNA_intronic	.	.	GBAP1	glucosidase, beta, acid pseudogene 1	.	.	.	.	ovary;salivary gland;sympathetic chain;intestine;colon;parathyroid;skin;retina;bone marrow;uterus;prostate;optic nerve;frontal lobe;endometrium;bone;thyroid;testis;germinal center;brain;pineal gland;bladder;unclassifiable (Anatomical System);lymph node;cartilage;heart;islets of Langerhans;muscle;pharynx;blood;lens;skeletal muscle;breast;lung;cornea;trabecular meshwork;placenta;visual apparatus;hi…	superior cervical ganglion;appendix;ciliary ganglion;atrioventricular node;	Name=Parkinson disease,Renal function-related traits (BUN)	.	.	.	.	.	MU30902060	ESAD-UK|1|409|0.00244499	.
1	156193927	1	156163718	rs2241111	Affx-5412453	T	C	0	1	0	0	0	1q22	upstream	.	.	SLC25A44	solute carrier family 25 member 44	dist=177	.	.	.	smooth muscle;ovary;salivary gland;intestine;colon;parathyroid;fovea centralis;choroid;skin;retina;uterus;prostate;optic nerve;whole body;ganglion;frontal lobe;bone;pituitary gland;testis;germinal center;brain;bladder;unclassifiable (Anatomical System);cartilage;heart;hypothalamus;pineal body;pharynx;blood;lens;skeletal muscle;bile duct;breast;pancreas;lung;epididymis;placenta;macula lutea;visual…	amygdala;whole brain;medulla oblongata;thalamus;occipital lobe;cerebellum peduncles;hypothalamus;temporal lobe;caudate nucleus;pons;subthalamic nucleus;prefrontal cortex;globus pallidus;kidney;cingulate cortex;parietal lobe;cerebellum;	Name=Paclitaxel disposition in epithelial ovarian cancer,Red cell distribution width	.	.	.	.	.	.	.	.
1	156199819	1	156169610	rs2072499	Affx-5412514	A	G	0	1	0	0	0	1q22	intronic	.	.	SLC25A44	solute carrier family 25 member 44	.	.	.	.	smooth muscle;ovary;salivary gland;intestine;colon;parathyroid;fovea centralis;choroid;skin;retina;uterus;prostate;optic nerve;whole body;ganglion;frontal lobe;bone;pituitary gland;testis;germinal center;brain;bladder;unclassifiable (Anatomical System);cartilage;heart;hypothalamus;pineal body;pharynx;blood;lens;skeletal muscle;bile duct;breast;pancreas;lung;epididymis;placenta;macula lutea;visual…	amygdala;whole brain;medulla oblongata;thalamus;occipital lobe;cerebellum peduncles;hypothalamus;temporal lobe;caudate nucleus;pons;subthalamic nucleus;prefrontal cortex;globus pallidus;kidney;cingulate cortex;parietal lobe;cerebellum;	Name=Stroke (MTAG),Testicular germ cell tumor	.	.	.	.	.	.	.	.
1	156214807	1	156184598	rs2244144	Affx-5412703	G	A	0	1	0	0	0	1q22	intronic	.	.	PMF1;PMF1-BGLAP	.	.	.	.	.	.	.	.	.	.	.	.	.	.	.	.
1	156218423	1	156188214	rs2540173	Affx-5412816	A	G	0	1	0	0	0	1q22	intronic	.	.	PMF1;PMF1-BGLAP	.	.	.	.	.	.	.	.	.	.	.	.	.	.	.	.
1	158605939	1	158575729	rs857684	Affx-5483246	C	T	0	1	0	0	0	1q23.1	upstream	.	.	OR10Z1	olfactory receptor family 10 subfamily Z member 1	dist=500	FUNCTION: Odorant receptor. {ECO:0000305}.;	.	.	.	.	Name=Mean corpuscular hemoglobin concentration,Red blood cell traits	.	.	.	.	.	MU113509878	LAML-KR|1|205|0.00487805	.
1	158606310	1	158576100	rs860772	Affx-5483252	G	C	0	1	0	0	0	1q23.1	upstream	.	.	OR10Z1	olfactory receptor family 10 subfamily Z member 1	dist=129	FUNCTION: Odorant receptor. {ECO:0000305}.;	.	.	.	.	Name=Lymphocyte percentage of white cells	.	.	.	.	.	MU87737828	ESAD-UK|1|409|0.00244499	.
1	172364108	1	172333248	rs2001129	Affx-5832893	T	G	0	0	0	0	1	1q24.3	intronic	.	.	DNM3	dynamin 3	.	FUNCTION: Microtubule-associated force-producing protein involved in producing microtubule bundles and able to bind and hydrolyze GTP. Most probably involved in vesicular trafficking processes, in particular endocytosis (By similarity). {ECO:0000250}.;	.	.	medulla oblongata;sympathetic chain;fovea centralis;choroid;skin;retina;uterus;optic nerve;whole body;frontal lobe;cochlea;pituitary gland;testis;germinal center;brain;unclassifiable (Anatomical System);amygdala;heart;hypothalamus;adrenal cortex;lens;skeletal muscle;lung;hippocampus;visual apparatus;macula lutea;kidney;mammary gland;cerebellum;	amygdala;whole brain;superior cervical ganglion;occipital lobe;medulla oblongata;thalamus;cerebellum peduncles;hypothalamus;temporal lobe;spinal cord;caudate nucleus;pons;subthalamic nucleus;fetal brain;prefrontal cortex;globus pallidus;cingulate cortex;parietal lobe;cerebellum;	Name=Waist-to-hip ratio adjusted for body mass index,Waist-to-hip ratio adjusted for BMI in active individuals,Waist-to-hip ratio adjusted for BMI (joint analysis for main effect and physical activity interaction)	.	.	.	.	.	MU32828243	SKCA-BR|1|100|0.01	.
1	172377408	1	172346548	rs1011731	Affx-5833216	G	A	0	0	0	0	1	1q24.3	intronic	.	.	DNM3	dynamin 3	.	FUNCTION: Microtubule-associated force-producing protein involved in producing microtubule bundles and able to bind and hydrolyze GTP. Most probably involved in vesicular trafficking processes, in particular endocytosis (By similarity). {ECO:0000250}.;	.	.	medulla oblongata;sympathetic chain;fovea centralis;choroid;skin;retina;uterus;optic nerve;whole body;frontal lobe;cochlea;pituitary gland;testis;germinal center;brain;unclassifiable (Anatomical System);amygdala;heart;hypothalamus;adrenal cortex;lens;skeletal muscle;lung;hippocampus;visual apparatus;macula lutea;kidney;mammary gland;cerebellum;	amygdala;whole brain;superior cervical ganglion;occipital lobe;medulla oblongata;thalamus;cerebellum peduncles;hypothalamus;temporal lobe;spinal cord;caudate nucleus;pons;subthalamic nucleus;fetal brain;prefrontal cortex;globus pallidus;cingulate cortex;parietal lobe;cerebellum;	Name=Waist-hip ratio,Estimated glomerular filtration rate (creatinine),Estimated glomerular filtration rate,High density lipoprotein cholesterol levels,Triglyceride levels	.	.	.	.	.	.	.	.
1	172383850	1	172352990	rs714515	Affx-5833360	G	A	0	0	0	0	1	1q24.3	intronic	.	.	DNM3	dynamin 3	.	FUNCTION: Microtubule-associated force-producing protein involved in producing microtubule bundles and able to bind and hydrolyze GTP. Most probably involved in vesicular trafficking processes, in particular endocytosis (By similarity). {ECO:0000250}.;	.	.	medulla oblongata;sympathetic chain;fovea centralis;choroid;skin;retina;uterus;optic nerve;whole body;frontal lobe;cochlea;pituitary gland;testis;germinal center;brain;unclassifiable (Anatomical System);amygdala;heart;hypothalamus;adrenal cortex;lens;skeletal muscle;lung;hippocampus;visual apparatus;macula lutea;kidney;mammary gland;cerebellum;	amygdala;whole brain;superior cervical ganglion;occipital lobe;medulla oblongata;thalamus;cerebellum peduncles;hypothalamus;temporal lobe;spinal cord;caudate nucleus;pons;subthalamic nucleus;fetal brain;prefrontal cortex;globus pallidus;cingulate cortex;parietal lobe;cerebellum;	Name=Waist-to-hip ratio adjusted for body mass index,Waist-to-hip ratio adjusted for BMI (adjusted for smoking behaviour),Waist-hip ratio,Waist-to-hip ratio adjusted for BMI (joint analysis main effects and smoking interaction),Waist-to-hip ratio adjusted for BMI x sex x age interaction (4df test),Waist-to-hip ratio adjusted for BMI	.	.	.	.	.	.	.	.
1	172394675	1	172363815	rs9425301	Affx-5833629	A	C	0	0	0	0	1	1q24.3	intronic	.	.	DNM3	dynamin 3	.	FUNCTION: Microtubule-associated force-producing protein involved in producing microtubule bundles and able to bind and hydrolyze GTP. Most probably involved in vesicular trafficking processes, in particular endocytosis (By similarity). {ECO:0000250}.;	.	.	medulla oblongata;sympathetic chain;fovea centralis;choroid;skin;retina;uterus;optic nerve;whole body;frontal lobe;cochlea;pituitary gland;testis;germinal center;brain;unclassifiable (Anatomical System);amygdala;heart;hypothalamus;adrenal cortex;lens;skeletal muscle;lung;hippocampus;visual apparatus;macula lutea;kidney;mammary gland;cerebellum;	amygdala;whole brain;superior cervical ganglion;occipital lobe;medulla oblongata;thalamus;cerebellum peduncles;hypothalamus;temporal lobe;spinal cord;caudate nucleus;pons;subthalamic nucleus;fetal brain;prefrontal cortex;globus pallidus;cingulate cortex;parietal lobe;cerebellum;	.	.	.	.	.	.	MU32828267	SKCA-BR|1|100|0.01	.
2	44961214	2	45188353	rs895636	Affx-20105420	C	T	1	0	0	0	0	2p21	intergenic	.	.	SIX3;SIX2	.	dist=15143;dist=43968	.	.	.	.	.	Name=Fasting glucose,Blood glucose levels,Metabolite levels,Fasting plasma glucose,Glycated hemoglobin levels,Fasting blood glucose	.	.	.	.	.	MU23374935	LAML-KR|1|205|0.00487805	.
2	60357684	2	60584819	rs243021	Affx-20314345	G	A	0	1	0	0	0	2p16.1	intergenic	.	.	LINC01793;MIR4432HG	.	dist=1078284;dist=1532	.	.	.	.	.	Name=Type 2 diabetes,Pulse pressure	.	.	.	.	.	.	.	.
2	163591821	2	164448331	rs4667697	Affx-18380838	A	G	0	0	0	1	1	2q24.3	intergenic	.	.	KCNH7;FIGN	.	dist=753054;dist=10795	.	.	.	.	.	.	.	.	.	.	.	.	.	.
2	164144678	2	165001188	rs16849273	Affx-18387086	A	G	0	0	1	0	0	2q24.3	intergenic	.	.	FIGN;GRB14	.	dist=408670;dist=347739	.	.	.	.	.	Name=Hypertension	.	.	.	.	.	.	.	.
2	164656581	2	165513091	rs10195252	Affx-18392627	T	C	1	0	0	0	0	2q24.3	intergenic	.	.	GRB14;COBLL1	.	dist=35099;dist=1350	.	.	.	.	.	Name=Mean diameter of HDL particles,Metabolic syndrome,Diastolic blood pressure (MTAG),Waist-to-hip ratio adjusted for BMI,Hip circumference adjusted for BMI,Disorders of lipid metabolism (PheCode 272),Total lipids in very large HDL,Hemoglobin A1c (HbA1c, minimum, inv-norm transformed),Waist circumference adjusted for body mass index,triglyceride (mean, inv-norm transformed),Ratio of omega-6 fatt…	.	.	.	.	.	.	.	.
2	164672114	2	165528624	rs1128249	Affx-18392738	G	T	1	0	0	0	0	2q24.3	intronic	.	.	COBLL1	cordon-bleu WH2 repeat protein like 1	.	.	.	.	lymphoreticular;ovary;sympathetic chain;colon;parathyroid;skin;retina;uterus;prostate;endometrium;larynx;thyroid;testis;dura mater;germinal center;brain;bladder;gall bladder;unclassifiable (Anatomical System);meninges;lymph node;heart;lacrimal gland;pancreas;pia mater;lung;placenta;liver;spleen;head and neck;cervix;kidney;mammary gland;stomach;	dorsal root ganglion;superior cervical ganglion;placenta;globus pallidus;appendix;ciliary ganglion;atrioventricular node;kidney;trigeminal ganglion;parietal lobe;skeletal muscle;	Name=Total lipids in small VLDL (UKB data field 23510),Cholesteryl esters in large VLDL (UKB data field 23499),Triglycerides in medium VLDL (UKB data field 23508),Body fat percentage and type 2 diabetes (pairwise),Total testosterone levels,Body mass index (BMI, minimum, inv-normal transformed),Total lipids in medium VLDL (UKB data field 23503),Triglyceride levels in small VLDL,Triglycerides to to…	.	.	.	.	.	.	.	.
2	164672366	2	165528876	rs13389219	Affx-18392740	C	T	1	0	0	0	0	2q24.3	intronic	.	.	COBLL1	cordon-bleu WH2 repeat protein like 1	.	.	.	.	lymphoreticular;ovary;sympathetic chain;colon;parathyroid;skin;retina;uterus;prostate;endometrium;larynx;thyroid;testis;dura mater;germinal center;brain;bladder;gall bladder;unclassifiable (Anatomical System);meninges;lymph node;heart;lacrimal gland;pancreas;pia mater;lung;placenta;liver;spleen;head and neck;cervix;kidney;mammary gland;stomach;	dorsal root ganglion;superior cervical ganglion;placenta;globus pallidus;appendix;ciliary ganglion;atrioventricular node;kidney;trigeminal ganglion;parietal lobe;skeletal muscle;	Name=Phospholipids to total lipids in small LDL percentage (UKB data field 23624),Cholesteryl ester levels in large VLDL,Triglyceride to HDL cholesterol ratio,Total lipid levels in chylomicrons and extremely large VLDL,Free cholesterol to total lipids ratio in very large HDL,Body mass index,Isoleucine levels,Ischemic heart disease (PheCode 411),Hemoglobin A1c levels,Cholesteryl esters in very lar…	.	.	.	.	.	.	.	.
2	164700808	2	165557318	rs6712203	Affx-18393048	C	T	1	0	0	0	0	2q24.3	intronic	.	.	COBLL1	cordon-bleu WH2 repeat protein like 1	.	.	.	.	lymphoreticular;ovary;sympathetic chain;colon;parathyroid;skin;retina;uterus;prostate;endometrium;larynx;thyroid;testis;dura mater;germinal center;brain;bladder;gall bladder;unclassifiable (Anatomical System);meninges;lymph node;heart;lacrimal gland;pancreas;pia mater;lung;placenta;liver;spleen;head and neck;cervix;kidney;mammary gland;stomach;	dorsal root ganglion;superior cervical ganglion;placenta;globus pallidus;appendix;ciliary ganglion;atrioventricular node;kidney;trigeminal ganglion;parietal lobe;skeletal muscle;	Name=Systolic blood pressure,Alanine aminotransferase levels,Glycine levels,Sex hormone-binding globulin levels,Reticulocyte fraction of red cells	.	.	.	.	.	.	.	.
2	233420903	2	234329549	rs2971868	Affx-19498261	T	C	0	1	0	0	0	2q37.1	intronic	.	.	DGKD	diacylglycerol kinase delta	.	FUNCTION: May function as signaling molecule. {ECO:0000269|PubMed:17880279}.;	.	TISSUE SPECIFICITY: Isoform 2 is ubiquitously expressed also in tumor tissues. Isoform 1 is expressed in ovary, spleen and some tumor-derived cells. {ECO:0000269|PubMed:12200442}.;	salivary gland;colon;skin;retina;bone marrow;uterus;prostate;frontal lobe;endometrium;larynx;bone;testis;germinal center;brain;bladder;tonsil;unclassifiable (Anatomical System);lymph node;cartilage;heart;blood;skeletal muscle;bile duct;breast;pancreas;lung;placenta;visual apparatus;duodenum;amnion;head and neck;kidney;mammary gland;stomach;cerebellum;thymus;	testis - interstitial;testis - seminiferous tubule;fetal brain;cerebellum peduncles;testis;white blood cells;skeletal muscle;cerebellum;	.	.	.	.	.	.	MU25980359	LAML-KR|1|205|0.00487805	.
2	233437624	2	234346270	rs117447187	Affx-36452475	T	C	0	1	0	0	0	2q37.1	intronic	.	.	DGKD	diacylglycerol kinase delta	.	FUNCTION: May function as signaling molecule. {ECO:0000269|PubMed:17880279}.;	.	TISSUE SPECIFICITY: Isoform 2 is ubiquitously expressed also in tumor tissues. Isoform 1 is expressed in ovary, spleen and some tumor-derived cells. {ECO:0000269|PubMed:12200442}.;	salivary gland;colon;skin;retina;bone marrow;uterus;prostate;frontal lobe;endometrium;larynx;bone;testis;germinal center;brain;bladder;tonsil;unclassifiable (Anatomical System);lymph node;cartilage;heart;blood;skeletal muscle;bile duct;breast;pancreas;lung;placenta;visual apparatus;duodenum;amnion;head and neck;kidney;mammary gland;stomach;cerebellum;thymus;	testis - interstitial;testis - seminiferous tubule;fetal brain;cerebellum peduncles;testis;white blood cells;skeletal muscle;cerebellum;	.	.	.	.	.	.	.	.	.
3	23156993	3	23198484	rs6780569	Affx-22064332	G	A	0	1	0	0	0	3p24.3	intergenic	.	.	ZNF385D-AS2;UBE2E2-AS1	.	dist=1177165;dist=38078	.	.	.	.	.	Name=Type 2 diabetes	.	.	.	.	.	MU11605374	LAML-KR|1|205|0.00487805	.
3	23294959	3	23336450	rs7612463	Affx-22066187	C	A	0	1	0	0	0	3p24.3	intronic	.	.	UBE2E2	ubiquitin conjugating enzyme E2 E2	.	FUNCTION: Accepts ubiquitin from the E1 complex and catalyzes its covalent attachment to other proteins. In vitro catalyzes 'Lys- 11'- and 'Lys-48'-, as well as 'Lys-63'-linked polyubiquitination. Catalyzes the ISGylation of influenza A virus NS1 protein. {ECO:0000269|PubMed:20061386, ECO:0000269|PubMed:20133869, ECO:0000269|PubMed:9371400}.;	.	.	unclassifiable (Anatomical System);ovary;parathyroid;fovea centralis;choroid;lens;retina;uterus;optic nerve;whole body;placenta;thyroid;macula lutea;liver;amnion;testis;kidney;mammary gland;brain;	whole brain;subthalamic nucleus;superior cervical ganglion;globus pallidus;ciliary ganglion;atrioventricular node;trigeminal ganglion;skeletal muscle;	Name=Type 2 diabetes	.	.	.	.	.	MU11606075	ESAD-UK|1|409|0.00244499,SKCA-BR|1|100|0.01,LAML-KR|1|205|0.00487805	.
3	23448021	3	23489512	rs9880889	Affx-22068113	A	G	0	1	0	0	0	3p24.3	intronic	.	.	UBE2E2	ubiquitin conjugating enzyme E2 E2	.	FUNCTION: Accepts ubiquitin from the E1 complex and catalyzes its covalent attachment to other proteins. In vitro catalyzes 'Lys- 11'- and 'Lys-48'-, as well as 'Lys-63'-linked polyubiquitination. Catalyzes the ISGylation of influenza A virus NS1 protein. {ECO:0000269|PubMed:20061386, ECO:0000269|PubMed:20133869, ECO:0000269|PubMed:9371400}.;	.	.	unclassifiable (Anatomical System);ovary;parathyroid;fovea centralis;choroid;lens;retina;uterus;optic nerve;whole body;placenta;thyroid;macula lutea;liver;amnion;testis;kidney;mammary gland;brain;	whole brain;subthalamic nucleus;superior cervical ganglion;globus pallidus;ciliary ganglion;atrioventricular node;trigeminal ganglion;skeletal muscle;	.	.	.	.	.	.	MU26462144	ESAD-UK|1|409|0.00244499,LAML-KR|2|205|0.0097561	.
3	23596720	3	23638211	rs73825213	Affx-22070081	C	T	0	1	0	0	0	3p24.3	intergenic	.	.	UBE2E2;UBE2E1-AS1	.	dist=4795;dist=207304	.	.	.	.	.	.	.	.	.	.	.	MU114187276	ESAD-UK|1|409|0.00244499,LAML-KR|1|205|0.00487805	.
3	41681266	3	41722757	rs6800793	Affx-22317182	T	C	0	0	0	0	1	3p22.1	intronic	.	.	ULK4	unc-51 like kinase 4	.	.	.	.	unclassifiable (Anatomical System);medulla oblongata;nervous;skin;uterus;prostate;lung;bone;testis;spleen;germinal center;brain;stomach;	dorsal root ganglion;subthalamic nucleus;testis - interstitial;superior cervical ganglion;globus pallidus;testis;ciliary ganglion;atrioventricular node;trigeminal ganglion;skeletal muscle;	.	.	.	.	.	.	MU11652565	SKCA-BR|1|100|0.01,LAML-KR|1|205|0.00487805	.
3	41687890	3	41729382	rs9810800	Affx-22317270	A	G	0	0	0	0	1	3p22.1	intronic	.	.	ULK4	unc-51 like kinase 4	.	.	.	.	unclassifiable (Anatomical System);medulla oblongata;nervous;skin;uterus;prostate;lung;bone;testis;spleen;germinal center;brain;stomach;	dorsal root ganglion;subthalamic nucleus;testis - interstitial;superior cervical ganglion;globus pallidus;testis;ciliary ganglion;atrioventricular node;trigeminal ganglion;skeletal muscle;	.	.	.	.	.	.	MU11652603	LAML-KR|1|205|0.00487805	.
3	41998548	3	42040040	rs78703690	Affx-22321748	A	G	0	0	0	0	1	3p22.1	intergenic	.	.	ULK4;TRAK1	.	dist=36445;dist=88652	.	.	.	.	.	.	.	.	.	.	.	MU26811230	LAML-KR|1|205|0.00487805	.
3	46706376	3	46747866	rs73061887	Affx-22379248	C	T	0	0	0	0	1	3p21.31	intronic	.	.	TMIE	transmembrane inner ear	.	FUNCTION: Unknown. The protein may play some role in a cellular membrane location. May reside within an internal membrane compartment and function in pathways such as those involved in protein and/or vesicle trafficking. Alternatively, the mature protein may be localized in the plasma membrane and serve as a site of interaction for other molecules through its highly charged C-terminal domain.;	.	TISSUE SPECIFICITY: Expressed in many tissues. {ECO:0000269|PubMed:12145746}.;	optic nerve;adrenal gland;macula lutea;visual apparatus;colon;fovea centralis;choroid;kidney;lens;retina;	superior cervical ganglion;trigeminal ganglion;	.	.	.	.	.	.	.	.	.
3	46714794	3	46756284	rs12492946	Affx-22379329	C	G	0	0	0	0	1	3p21.31	intronic	.	.	PRSS50	protease, serine 50	.	FUNCTION: May be involved in proteolysis through its threonine endopeptidase activity. {ECO:0000269|PubMed:17283160}.;	.	TISSUE SPECIFICITY: Testis specific. Differentially expressed in some breast cancer tissues.;	unclassifiable (Anatomical System);uterus;lung;islets of Langerhans;testis;retina;	ciliary ganglion;	.	.	.	.	.	.	.	.	.
3	46850671	3	46892161	rs1077216	Affx-22380937	C	T	0	0	0	0	1	3p21.31	intergenic	.	.	PRSS42P;MYL3	.	dist=16576;dist=7201	.	.	.	.	.	Name=Microalbuminuria	.	.	.	.	.	.	.	.
3	63928942	3	63914618	rs59971314	Affx-22588945	G	C	0	1	0	0	0	3p14.1	intronic	.	.	ATXN7	ataxin 7	.	FUNCTION: Acts as component of the STAGA transcription coactivator-HAT complex. Mediates the interaction of STAGA complex with the CRX and is involved in CRX-dependent gene activation. Necessary for microtubule cytoskeleton stabilization. {ECO:0000269|PubMed:22100762}.;	DISEASE: Spinocerebellar ataxia 7 (SCA7) [MIM:164500]: Spinocerebellar ataxia is a clinically and genetically heterogeneous group of cerebellar disorders. Patients show progressive incoordination of gait and often poor coordination of hands, speech and eye movements, due to degeneration of the cerebellum with variable involvement of the brainstem and spinal cord. SCA7 belongs to the autosomal dom…	TISSUE SPECIFICITY: Isoform a and isoform b are expressed in CNS, but isoform a is expressed predominantly in the peripherical tissues. Isoform b is also highly expressed in the frontal lobe, skeletal muscle and spinal cord and is expressed at a lower level in the lung, lymphoblast and intestine.;	unclassifiable (Anatomical System);cartilage;ovary;spinal cord;colon;parathyroid;skin;skeletal muscle;breast;prostate;lung;endometrium;placenta;hypopharynx;liver;testis;head and neck;spleen;cervix;germinal center;brain;stomach;thymus;	placenta;	Name=Schizophrenia	.	.	.	.	.	MU114172763	LAML-KR|1|205|0.00487805	.
3	64062621	3	64048297	rs831571	Affx-22590322	T	C	0	1	0	0	0	3p14.1	intergenic	.	.	PSMD6;PRICKLE2-AS1	.	dist=38611;dist=5343	.	.	.	.	.	Name=Type 2 diabetes	.	.	.	.	.	MU86956008	ESAD-UK|1|409|0.00244499	.
3	64070579	3	64056255	rs254858	Affx-22590396	G	T	0	1	0	0	0	3p14.1	ncRNA_intronic	.	.	PRICKLE2-AS1	PRICKLE2 antisense RNA 1	.	.	.	.	.	.	.	.	.	.	.	.	MU86956013	ESAD-UK|1|409|0.00244499	.
3	160401737	3	160119525	rs41272947	Affx-21525265	G	A	0	1	0	0	0	3q25.33	ncRNA_intronic	.	.	TRIM59-IFT80	.	.	.	.	.	.	.	Name=prostate-specific antigen (PSA, mean, inv-norm transformed),prostate-specific antigen (PSA, maximum, inv-norm transformed)	.	.	.	.	.	.	.	.
3	169641110	3	169358898	rs16854251	Affx-21639846	C	A	0	0	0	1	0	3q26.2	intronic	.	.	MECOM	MDS1 and EVI1 complex locus	.	FUNCTION: Functions as a transcriptional regulator binding to DNA sequences in the promoter region of target genes and regulating positively or negatively their expression. Oncogene which plays a role in development, cell proliferation and differentiation. May also play a role in apoptosis through regulation of the JNK and TGF-beta signaling. Involved in hematopoiesis. {ECO:0000269|PubMed:1085624…	DISEASE: Note=A chromosomal aberration involving EVI1 is a cause of chronic myelogenous leukemia (CML). Translocation t(3;21)(q26;q22) with RUNX1/AML1. {ECO:0000269|PubMed:8313895}.;	.	ovary;salivary gland;intestine;colon;vein;skin;retina;bone marrow;uterus;prostate;endometrium;thyroid;testis;brain;bladder;unclassifiable (Anatomical System);heart;islets of Langerhans;pharynx;blood;skeletal muscle;pancreas;lung;nasopharynx;visual apparatus;liver;head and neck;kidney;stomach;	atrioventricular node;	.	.	.	.	.	.	.	.	.
3	170998041	3	170715830	rs5398	Affx-21655791	G	A	0	1	0	0	0	3q26.2	exonic	synonymous SNV	SLC2A2:NM_001278658:exon10:c.C1080T:p.F360F,SLC2A2:NM_001278659:exon10:c.C918T:p.F306F,SLC2A2:NM_000340:exon11:c.C1437T:p.F479F	SLC2A2	solute carrier family 2 member 2	.	FUNCTION: Facilitative glucose transporter. This isoform likely mediates the bidirectional transfer of glucose across the plasma membrane of hepatocytes and is responsible for uptake of glucose by the beta cells; may comprise part of the glucose-sensing mechanism of the beta cell. May also participate with the Na(+)/glucose cotransporter in the transcellular transport of glucose in the small inte…	DISEASE: Fanconi-Bickel syndrome (FBS) [MIM:227810]: Rare, well- defined clinical entity, inherited in an autosomal recessive mode and characterized by hepatorenal glycogen accumulation, proximal renal tubular dysfunction, and impaired utilization of glucose and galactose. {ECO:0000269|PubMed:10987651, ECO:0000269|PubMed:11044475}. Note=The disease is caused by mutations affecting the gene repres…	TISSUE SPECIFICITY: Liver, insulin-producing beta cell, small intestine and kidney.;	unclassifiable (Anatomical System);lung;liver;testis;spleen;kidney;skeletal muscle;	superior cervical ganglion;fetal liver;liver;ciliary ganglion;kidney;pons;trigeminal ganglion;skeletal muscle;	Name=Waist circumference	135795	not_provided|Type_2_diabetes_mellitus|not_specified|Fanconi-Bickel_syndrome	MedGen:C3661900|Human_Phenotype_Ontology:HP:0005965,Human_Phenotype_Ontology:HP:0005978,Human_Phenotype_Ontology:HP:0100652,MONDO:MONDO:0005148,MeSH:D003924,MedGen:C0011860,OMIM:125853|MedGen:CN169374|MONDO:MONDO:0009216,MedGen:C3495427,OMIM:227810,Orphanet:2088	criteria_provided,_conflicting_classifications	Conflicting_classifications_of_pathogenicity	MU11540560	MELA-AU|1|183|0.00546448,LAML-KR|1|205|0.00487805,LUSC-KR|1|170|0.00588235	.
3	171007094	3	170724883	rs8192675	Affx-21655902	T	C	0	1	0	0	0	3q26.2	intronic	.	.	SLC2A2	solute carrier family 2 member 2	.	FUNCTION: Facilitative glucose transporter. This isoform likely mediates the bidirectional transfer of glucose across the plasma membrane of hepatocytes and is responsible for uptake of glucose by the beta cells; may comprise part of the glucose-sensing mechanism of the beta cell. May also participate with the Na(+)/glucose cotransporter in the transcellular transport of glucose in the small inte…	DISEASE: Fanconi-Bickel syndrome (FBS) [MIM:227810]: Rare, well- defined clinical entity, inherited in an autosomal recessive mode and characterized by hepatorenal glycogen accumulation, proximal renal tubular dysfunction, and impaired utilization of glucose and galactose. {ECO:0000269|PubMed:10987651, ECO:0000269|PubMed:11044475}. Note=The disease is caused by mutations affecting the gene repres…	TISSUE SPECIFICITY: Liver, insulin-producing beta cell, small intestine and kidney.;	unclassifiable (Anatomical System);lung;liver;testis;spleen;kidney;skeletal muscle;	superior cervical ganglion;fetal liver;liver;ciliary ganglion;kidney;pons;trigeminal ganglion;skeletal muscle;	Name=Type 2 diabetes,Body mass index (MTAG),Body mass index,Response to metformin in type 2 diabetes (HbA1c reduction),Whole body fat mass (UKB data field 23100),Fasting plasma glucose,Adult body size,Glycated hemoglobin levels	1281901	not_provided	MedGen:C3661900	criteria_provided,_single_submitter	Benign	MU23552396	LICA-CN|1|402|0.00248756,LAML-KR|1|205|0.00487805,LUSC-KR|2|170|0.0117647,BRCA-KR|1|50|0.02	.
3	185584310	3	185302098	rs13095912	Affx-21835879	G	A	1	0	0	0	0	3q27.2	intergenic	.	.	LIPH;SENP2	.	dist=31722;dist=1985	.	.	.	.	.	Name=Systolic blood pressure	.	.	.	.	.	MU87384443	ESAD-UK|1|409|0.00244499	.
3	185755277	3	185473065	rs6784185	Affx-21837621	G	A	1	0	0	0	0	3q27.2	intronic	.	.	IGF2BP2	insulin like growth factor 2 mRNA binding protein 2	.	FUNCTION: RNA-binding factor that recruits target transcripts to cytoplasmic protein-RNA complexes (mRNPs). This transcript 'caging' into mRNPs allows mRNA transport and transient storage. It also modulates the rate and location at which target transcripts encounter the translational apparatus and shields them from endonuclease attacks or microRNA-mediated degradation (By similarity). Binds to th…	.	TISSUE SPECIFICITY: Expressed in oocytes, granulosa cells of small and growing follicles, Leydig cells, spermatogonia and semen (at protein level). Expressed in testicular cancer (at protein level). Expressed weakly in heart, placenta, skeletal muscle, bone marrow, colon, kidney, salivary glands, testis and pancreas. Detected in fetal liver, fetal ovary, gonocytes and interstitial cells of the te…	ovary;salivary gland;intestine;colon;parathyroid;fovea centralis;choroid;skin;retina;uterus;prostate;optic nerve;whole body;cochlea;bone;thyroid;testis;brain;bladder;unclassifiable (Anatomical System);lymph node;cartilage;heart;lacrimal gland;islets of Langerhans;pharynx;blood;lens;breast;pancreas;lung;placenta;macula lutea;visual apparatus;duodenum;liver;spleen;cervix;kidney;mammary gland;stomac…	placenta;trigeminal ganglion;parietal lobe;	Name=Height	.	.	.	.	.	.	.	.
3	185770515	3	185488303	rs35430985	Affx-21837744	C	A	0	1	0	0	0	3q27.2	intronic	.	.	IGF2BP2	insulin like growth factor 2 mRNA binding protein 2	.	FUNCTION: RNA-binding factor that recruits target transcripts to cytoplasmic protein-RNA complexes (mRNPs). This transcript 'caging' into mRNPs allows mRNA transport and transient storage. It also modulates the rate and location at which target transcripts encounter the translational apparatus and shields them from endonuclease attacks or microRNA-mediated degradation (By similarity). Binds to th…	.	TISSUE SPECIFICITY: Expressed in oocytes, granulosa cells of small and growing follicles, Leydig cells, spermatogonia and semen (at protein level). Expressed in testicular cancer (at protein level). Expressed weakly in heart, placenta, skeletal muscle, bone marrow, colon, kidney, salivary glands, testis and pancreas. Detected in fetal liver, fetal ovary, gonocytes and interstitial cells of the te…	ovary;salivary gland;intestine;colon;parathyroid;fovea centralis;choroid;skin;retina;uterus;prostate;optic nerve;whole body;cochlea;bone;thyroid;testis;brain;bladder;unclassifiable (Anatomical System);lymph node;cartilage;heart;lacrimal gland;islets of Langerhans;pharynx;blood;lens;breast;pancreas;lung;placenta;macula lutea;visual apparatus;duodenum;liver;spleen;cervix;kidney;mammary gland;stomac…	placenta;trigeminal ganglion;parietal lobe;	Name=Medication use (HMG CoA reductase inhibitors),Platelet count,Plateletcrit	.	.	.	.	.	.	.	.
3	185813873	3	185531661	rs1374910	Affx-21838265	C	T	0	1	0	0	0	3q27.2	intronic	.	.	IGF2BP2	insulin like growth factor 2 mRNA binding protein 2	.	FUNCTION: RNA-binding factor that recruits target transcripts to cytoplasmic protein-RNA complexes (mRNPs). This transcript 'caging' into mRNPs allows mRNA transport and transient storage. It also modulates the rate and location at which target transcripts encounter the translational apparatus and shields them from endonuclease attacks or microRNA-mediated degradation (By similarity). Binds to th…	.	TISSUE SPECIFICITY: Expressed in oocytes, granulosa cells of small and growing follicles, Leydig cells, spermatogonia and semen (at protein level). Expressed in testicular cancer (at protein level). Expressed weakly in heart, placenta, skeletal muscle, bone marrow, colon, kidney, salivary glands, testis and pancreas. Detected in fetal liver, fetal ovary, gonocytes and interstitial cells of the te…	ovary;salivary gland;intestine;colon;parathyroid;fovea centralis;choroid;skin;retina;uterus;prostate;optic nerve;whole body;cochlea;bone;thyroid;testis;brain;bladder;unclassifiable (Anatomical System);lymph node;cartilage;heart;lacrimal gland;islets of Langerhans;pharynx;blood;lens;breast;pancreas;lung;placenta;macula lutea;visual apparatus;duodenum;liver;spleen;cervix;kidney;mammary gland;stomac…	placenta;trigeminal ganglion;parietal lobe;	Name=Type 2 diabetes	.	.	.	.	.	.	.	.
3	185830895	3	185548683	rs720390	Affx-21838422	G	A	0	1	0	0	0	3q27.2	intergenic	.	.	IGF2BP2;TRA2B	.	dist=5853;dist=83663	.	.	.	.	.	Name=Multi-trait sex score,Hip circumference adjusted for BMI,Waist circumference adjusted for body mass index,Height	.	.	.	.	.	.	.	.
4	1231766	4	1225554	rs3822018	Affx-23271920	G	A	0	1	0	0	0	4p16.3	intronic	.	.	CTBP1	C-terminal binding protein 1	.	FUNCTION: Corepressor targeting diverse transcription regulators such as GLIS2 or BCL6. Has dehydrogenase activity. Involved in controlling the equilibrium between tubular and stacked structures in the Golgi complex. Functions in brown adipose tissue (BAT) differentiation. {ECO:0000269|PubMed:12419229, ECO:0000269|PubMed:15542832, ECO:0000269|PubMed:18212045, ECO:0000269|PubMed:19103759, ECO:0000…	.	TISSUE SPECIFICITY: Expressed in germinal center B-cells. {ECO:0000269|PubMed:18212045}.;	ovary;salivary gland;colon;parathyroid;fovea centralis;choroid;skin;retina;uterus;prostate;optic nerve;frontal lobe;cochlea;cerebral cortex;endometrium;bone;iris;testis;germinal center;brain;pineal gland;unclassifiable (Anatomical System);cartilage;heart;islets of Langerhans;muscle;blood;lens;skeletal muscle;breast;pancreas;lung;placenta;macula lutea;visual apparatus;hippocampus;liver;duodenum;al…	amygdala;whole brain;occipital lobe;prostate;cerebellum peduncles;liver;prefrontal cortex;globus pallidus;pons;parietal lobe;cerebellum;	.	.	.	.	.	.	MU114306318	LAML-KR|1|205|0.00487805	.
4	1242714	4	1236502	rs73069940	Affx-23287005	C	G	0	1	0	0	0	4p16.3	intronic	.	.	CTBP1	C-terminal binding protein 1	.	FUNCTION: Corepressor targeting diverse transcription regulators such as GLIS2 or BCL6. Has dehydrogenase activity. Involved in controlling the equilibrium between tubular and stacked structures in the Golgi complex. Functions in brown adipose tissue (BAT) differentiation. {ECO:0000269|PubMed:12419229, ECO:0000269|PubMed:15542832, ECO:0000269|PubMed:18212045, ECO:0000269|PubMed:19103759, ECO:0000…	.	TISSUE SPECIFICITY: Expressed in germinal center B-cells. {ECO:0000269|PubMed:18212045}.;	ovary;salivary gland;colon;parathyroid;fovea centralis;choroid;skin;retina;uterus;prostate;optic nerve;frontal lobe;cochlea;cerebral cortex;endometrium;bone;iris;testis;germinal center;brain;pineal gland;unclassifiable (Anatomical System);cartilage;heart;islets of Langerhans;muscle;blood;lens;skeletal muscle;breast;pancreas;lung;placenta;macula lutea;visual apparatus;hippocampus;liver;duodenum;al…	amygdala;whole brain;occipital lobe;prostate;cerebellum peduncles;liver;prefrontal cortex;globus pallidus;pons;parietal lobe;cerebellum;	Name=Type 2 diabetes	.	.	.	.	.	MU26488845	LAML-KR|1|205|0.00487805	.
4	1316113	4	1309901	rs6815464	Affx-23375588	C	G	0	1	0	0	0	4p16.3	intronic	.	.	MAEA	macrophage erythroblast attacher	.	FUNCTION: Plays a role in erythroblast enucleation and in the development of the mature macrophages. Mediates the attachment of erythroid cell to mature macrophages, in correlation with the presence of MAEA at cell surface of mature macrophages; This MAEA- mediated contact inhibits erythroid cells apoptosis. Participates to erythroblastic island formation, which is the functional unit of definiti…	.	TISSUE SPECIFICITY: Ubiquitous. {ECO:0000269|PubMed:16510120, ECO:0000269|PubMed:9763581}.;	lymphoreticular;medulla oblongata;ovary;sympathetic chain;skin;bone marrow;retina;prostate;optic nerve;endometrium;germinal center;brain;tonsil;heart;cartilage;tongue;blood;skeletal muscle;epididymis;visual apparatus;liver;spleen;cervix;mammary gland;salivary gland;colon;parathyroid;uterus;whole body;cerebral cortex;larynx;synovium;bone;testis;pineal gland;unclassifiable (Anatomical System);lymph…	amygdala;whole brain;superior cervical ganglion;prefrontal cortex;cerebellum;	Name=Type 2 diabetes	.	.	.	.	.	.	.	.
4	1782878	4	1784605	rs6831006	Affx-23944362	G	C	0	1	0	0	0	4p16.3	intergenic	.	.	TACC3;FGFR3	.	dist=37708;dist=10415	.	.	.	.	.	Name=Type 2 diabetes	.	.	.	.	.	MU117731106	ESAD-UK|1|409|0.00244499	.
4	6268329	4	6270056	rs4689388	Affx-24770403	G	A	1	0	0	0	0	4p16.1	intergenic	.	.	LINC02495;WFS1	.	dist=34393;dist=1521	.	.	.	.	.	Name=Dermatophytosis (PheCode 110.1),Diabetes / ""Sugar"",Dermatophytosis / Dermatomycosis (PheCode 110),Type 2 diabetes,Dermatophytosis of nail (PheCode 110.11)	.	.	.	.	.	.	.	.
4	6288259	4	6289986	rs4458523	Affx-24773560	T	G	1	1	0	0	0	4p16.1	intronic	.	.	WFS1	wolframin ER transmembrane glycoprotein	.	FUNCTION: Participates in the regulation of cellular Ca(2+) homeostasis, at least partly, by modulating the filling state of the endoplasmic reticulum Ca(2+) store. {ECO:0000269|PubMed:16989814}.;	DISEASE: Wolfram syndrome 1 (WFS1) [MIM:222300]: A rare disorder characterized by juvenile-onset insulin-dependent diabetes mellitus with optic atrophy. Other manifestations include diabetes insipidus, sensorineural deafness, dementia, psychiatric illnesses. {ECO:0000269|PubMed:10521293, ECO:0000269|PubMed:11161832, ECO:0000269|PubMed:11295831, ECO:0000269|PubMed:15605410, ECO:0000269|PubMed:2153…	TISSUE SPECIFICITY: Highly expressed in heart followed by brain, placenta, lung and pancreas. Weakly expressed in liver, kidney and skeletal muscle. Also expressed in islet and beta-cell insulinoma cell line.;	ovary;sympathetic chain;colon;parathyroid;fovea centralis;choroid;skin;retina;uterus;prostate;optic nerve;frontal lobe;cerebral cortex;endometrium;larynx;bone;thyroid;pituitary gland;testis;spinal ganglion;brain;unclassifiable (Anatomical System);lymph node;cartilage;heart;urinary;adrenal cortex;lens;skeletal muscle;breast;pancreas;lung;epididymis;placenta;macula lutea;visual apparatus;hippocampu…	dorsal root ganglion;superior cervical ganglion;testis;atrioventricular node;trigeminal ganglion;	Name=Type 2 diabetes	.	.	.	.	.	.	.	.
4	6291188	4	6292915	rs10010131	Affx-24774041	A	G	1	1	0	0	0	4p16.1	intronic	.	.	WFS1	wolframin ER transmembrane glycoprotein	.	FUNCTION: Participates in the regulation of cellular Ca(2+) homeostasis, at least partly, by modulating the filling state of the endoplasmic reticulum Ca(2+) store. {ECO:0000269|PubMed:16989814}.;	DISEASE: Wolfram syndrome 1 (WFS1) [MIM:222300]: A rare disorder characterized by juvenile-onset insulin-dependent diabetes mellitus with optic atrophy. Other manifestations include diabetes insipidus, sensorineural deafness, dementia, psychiatric illnesses. {ECO:0000269|PubMed:10521293, ECO:0000269|PubMed:11161832, ECO:0000269|PubMed:11295831, ECO:0000269|PubMed:15605410, ECO:0000269|PubMed:2153…	TISSUE SPECIFICITY: Highly expressed in heart followed by brain, placenta, lung and pancreas. Weakly expressed in liver, kidney and skeletal muscle. Also expressed in islet and beta-cell insulinoma cell line.;	ovary;sympathetic chain;colon;parathyroid;fovea centralis;choroid;skin;retina;uterus;prostate;optic nerve;frontal lobe;cerebral cortex;endometrium;larynx;bone;thyroid;pituitary gland;testis;spinal ganglion;brain;unclassifiable (Anatomical System);lymph node;cartilage;heart;urinary;adrenal cortex;lens;skeletal muscle;breast;pancreas;lung;epididymis;placenta;macula lutea;visual apparatus;hippocampu…	dorsal root ganglion;superior cervical ganglion;testis;atrioventricular node;trigeminal ganglion;	Name=Fasting glucose,Youth-onset type 2 diabetes	19566	Type_2_diabetes_mellitus|WFS1-Related_Spectrum_Disorders|not_specified|not_provided|Autosomal_dominant_nonsyndromic_hearing_loss_6|Wolfram_syndrome_1	Human_Phenotype_Ontology:HP:0005965,Human_Phenotype_Ontology:HP:0005978,Human_Phenotype_Ontology:HP:0100652,MONDO:MONDO:0005148,MeSH:D003924,MedGen:C0011860,OMIM:125853|MedGen:CN239410|MedGen:CN169374|MedGen:C3661900|MONDO:MONDO:0010963,MedGen:C1833021,OMIM:600965,Orphanet:90635|MONDO:MONDO:0009101,MedGen:C4551693,OMIM:222300,Orphanet:3463	criteria_provided,_multiple_submitters,_no_conflicts	Benign	MU80927694	LICA-CN|1|402|0.00248756,COCA-CN|5|321|0.0155763	.
4	6293966	4	6295693	rs6446482	Affx-24774486	C	G	1	1	0	0	0	4p16.1	intronic	.	.	WFS1	wolframin ER transmembrane glycoprotein	.	FUNCTION: Participates in the regulation of cellular Ca(2+) homeostasis, at least partly, by modulating the filling state of the endoplasmic reticulum Ca(2+) store. {ECO:0000269|PubMed:16989814}.;	DISEASE: Wolfram syndrome 1 (WFS1) [MIM:222300]: A rare disorder characterized by juvenile-onset insulin-dependent diabetes mellitus with optic atrophy. Other manifestations include diabetes insipidus, sensorineural deafness, dementia, psychiatric illnesses. {ECO:0000269|PubMed:10521293, ECO:0000269|PubMed:11161832, ECO:0000269|PubMed:11295831, ECO:0000269|PubMed:15605410, ECO:0000269|PubMed:2153…	TISSUE SPECIFICITY: Highly expressed in heart followed by brain, placenta, lung and pancreas. Weakly expressed in liver, kidney and skeletal muscle. Also expressed in islet and beta-cell insulinoma cell line.;	ovary;sympathetic chain;colon;parathyroid;fovea centralis;choroid;skin;retina;uterus;prostate;optic nerve;frontal lobe;cerebral cortex;endometrium;larynx;bone;thyroid;pituitary gland;testis;spinal ganglion;brain;unclassifiable (Anatomical System);lymph node;cartilage;heart;urinary;adrenal cortex;lens;skeletal muscle;breast;pancreas;lung;epididymis;placenta;macula lutea;visual apparatus;hippocampu…	dorsal root ganglion;superior cervical ganglion;testis;atrioventricular node;trigeminal ganglion;	.	19567	Type_2_diabetes_mellitus|not_provided|Diabetes_mellitus,_noninsulin-dependent,_association_with|Wolfram_syndrome_1|not_specified	Human_Phenotype_Ontology:HP:0005965,Human_Phenotype_Ontology:HP:0005978,Human_Phenotype_Ontology:HP:0100652,MONDO:MONDO:0005148,MeSH:D003924,MedGen:C0011860,OMIM:125853|MedGen:C3661900|MedGen:C4016960|MONDO:MONDO:0009101,MedGen:C4551693,OMIM:222300,Orphanet:3463|MedGen:CN169374	criteria_provided,_multiple_submitters,_no_conflicts	Benign	.	.	.
4	6301295	4	6303022	rs1801214	Affx-93468645	C	T	1	0	0	0	0	4p16.1	exonic	synonymous SNV	WFS1:NM_001145853:exon8:c.C1500T:p.N500N,WFS1:NM_006005:exon8:c.C1500T:p.N500N	WFS1	wolframin ER transmembrane glycoprotein	.	FUNCTION: Participates in the regulation of cellular Ca(2+) homeostasis, at least partly, by modulating the filling state of the endoplasmic reticulum Ca(2+) store. {ECO:0000269|PubMed:16989814}.;	DISEASE: Wolfram syndrome 1 (WFS1) [MIM:222300]: A rare disorder characterized by juvenile-onset insulin-dependent diabetes mellitus with optic atrophy. Other manifestations include diabetes insipidus, sensorineural deafness, dementia, psychiatric illnesses. {ECO:0000269|PubMed:10521293, ECO:0000269|PubMed:11161832, ECO:0000269|PubMed:11295831, ECO:0000269|PubMed:15605410, ECO:0000269|PubMed:2153…	TISSUE SPECIFICITY: Highly expressed in heart followed by brain, placenta, lung and pancreas. Weakly expressed in liver, kidney and skeletal muscle. Also expressed in islet and beta-cell insulinoma cell line.;	ovary;sympathetic chain;colon;parathyroid;fovea centralis;choroid;skin;retina;uterus;prostate;optic nerve;frontal lobe;cerebral cortex;endometrium;larynx;bone;thyroid;pituitary gland;testis;spinal ganglion;brain;unclassifiable (Anatomical System);lymph node;cartilage;heart;urinary;adrenal cortex;lens;skeletal muscle;breast;pancreas;lung;epididymis;placenta;macula lutea;visual apparatus;hippocampu…	dorsal root ganglion;superior cervical ganglion;testis;atrioventricular node;trigeminal ganglion;	Name=Type 2 diabetes with renal manifestations (PheCode 250.22),Diabetes / ""Sugar"",Longevity,Hemoglobin A1c (HbA1c, minimum, inv-norm transformed),Type 2 diabetes with neurological manifestations (PheCode 250.24),Polyneuropathy in diabetes (PheCode 250.6),Hemoglobin A1c (HbA1c, mean, inv-norm transformed),Type 2 diabetes,Takes medication for Diabetes/sugar?,Hemoglobin A1c (HbA1c, maximum, inv-n…	54604	WFS1-Related_Spectrum_Disorders|Autosomal_dominant_nonsyndromic_hearing_loss_6|Type_2_diabetes_mellitus|not_specified|not_provided	MedGen:CN239410|MONDO:MONDO:0010963,MedGen:C1833021,OMIM:600965,Orphanet:90635|Human_Phenotype_Ontology:HP:0005965,Human_Phenotype_Ontology:HP:0005978,Human_Phenotype_Ontology:HP:0100652,MONDO:MONDO:0005148,MeSH:D003924,MedGen:C0011860,OMIM:125853|MedGen:CN169374|MedGen:C3661900	criteria_provided,_conflicting_classifications	Conflicting_classifications_of_pathogenicity	MU32297002	COCA-CN|5|321|0.0155763	.
4	6301295	4	6303022	rs1801214	Affx-93468645	C	G	1	0	0	0	0	4p16.1	exonic	nonsynonymous SNV	WFS1:NM_001145853:exon8:c.C1500G:p.N500K,WFS1:NM_006005:exon8:c.C1500G:p.N500K	WFS1	wolframin ER transmembrane glycoprotein	.	FUNCTION: Participates in the regulation of cellular Ca(2+) homeostasis, at least partly, by modulating the filling state of the endoplasmic reticulum Ca(2+) store. {ECO:0000269|PubMed:16989814}.;	DISEASE: Wolfram syndrome 1 (WFS1) [MIM:222300]: A rare disorder characterized by juvenile-onset insulin-dependent diabetes mellitus with optic atrophy. Other manifestations include diabetes insipidus, sensorineural deafness, dementia, psychiatric illnesses. {ECO:0000269|PubMed:10521293, ECO:0000269|PubMed:11161832, ECO:0000269|PubMed:11295831, ECO:0000269|PubMed:15605410, ECO:0000269|PubMed:2153…	TISSUE SPECIFICITY: Highly expressed in heart followed by brain, placenta, lung and pancreas. Weakly expressed in liver, kidney and skeletal muscle. Also expressed in islet and beta-cell insulinoma cell line.;	ovary;sympathetic chain;colon;parathyroid;fovea centralis;choroid;skin;retina;uterus;prostate;optic nerve;frontal lobe;cerebral cortex;endometrium;larynx;bone;thyroid;pituitary gland;testis;spinal ganglion;brain;unclassifiable (Anatomical System);lymph node;cartilage;heart;urinary;adrenal cortex;lens;skeletal muscle;breast;pancreas;lung;epididymis;placenta;macula lutea;visual apparatus;hippocampu…	dorsal root ganglion;superior cervical ganglion;testis;atrioventricular node;trigeminal ganglion;	Name=Hemoglobin A1c (HbA1c, minimum, inv-norm transformed),Longevity,Diabetes / ""Sugar"",Type 2 diabetes with renal manifestations (PheCode 250.22),Hemoglobin A1c (HbA1c, mean, inv-norm transformed),Polyneuropathy in diabetes (PheCode 250.6),Type 2 diabetes with neurological manifestations (PheCode 250.24),Type 1 diabetes (PheCode 250.1),Diabetic retinopathy (PheCode 250.7),Takes medication for …	.	.	.	.	.	.	.	.
4	6301295	4	6303022	rs1801214	Affx-93468645	C	A	1	0	0	0	0	4p16.1	exonic	nonsynonymous SNV	WFS1:NM_001145853:exon8:c.C1500A:p.N500K,WFS1:NM_006005:exon8:c.C1500A:p.N500K	WFS1	wolframin ER transmembrane glycoprotein	.	FUNCTION: Participates in the regulation of cellular Ca(2+) homeostasis, at least partly, by modulating the filling state of the endoplasmic reticulum Ca(2+) store. {ECO:0000269|PubMed:16989814}.;	DISEASE: Wolfram syndrome 1 (WFS1) [MIM:222300]: A rare disorder characterized by juvenile-onset insulin-dependent diabetes mellitus with optic atrophy. Other manifestations include diabetes insipidus, sensorineural deafness, dementia, psychiatric illnesses. {ECO:0000269|PubMed:10521293, ECO:0000269|PubMed:11161832, ECO:0000269|PubMed:11295831, ECO:0000269|PubMed:15605410, ECO:0000269|PubMed:2153…	TISSUE SPECIFICITY: Highly expressed in heart followed by brain, placenta, lung and pancreas. Weakly expressed in liver, kidney and skeletal muscle. Also expressed in islet and beta-cell insulinoma cell line.;	ovary;sympathetic chain;colon;parathyroid;fovea centralis;choroid;skin;retina;uterus;prostate;optic nerve;frontal lobe;cerebral cortex;endometrium;larynx;bone;thyroid;pituitary gland;testis;spinal ganglion;brain;unclassifiable (Anatomical System);lymph node;cartilage;heart;urinary;adrenal cortex;lens;skeletal muscle;breast;pancreas;lung;epididymis;placenta;macula lutea;visual apparatus;hippocampu…	dorsal root ganglion;superior cervical ganglion;testis;atrioventricular node;trigeminal ganglion;	Name=Hemoglobin A1c (HbA1c, mean, inv-norm transformed),Type 2 diabetes with neurological manifestations (PheCode 250.24),Polyneuropathy in diabetes (PheCode 250.6),Hemoglobin A1c (HbA1c, minimum, inv-norm transformed),Longevity,Type 2 diabetes with renal manifestations (PheCode 250.22),Diabetes / ""Sugar"",Type 1 diabetes (PheCode 250.1),Diabetic retinopathy (PheCode 250.7),Hemoglobin A1c (HbA1c…	.	.	.	.	.	.	.	.
4	6301295	4	6303022	rs1801214	Affx-93468645	C	A/G/T	1	0	0	0	0	.	.	.	.	.	.	.	.	.	.	.	.	.	.	.	.	.	.	.	.	.
4	6314365	4	6316092	rs7655674	Affx-24777478	C	T	1	0	0	0	0	4p16.1	intergenic	.	.	WFS1;PPP2R2C	.	dist=11100;dist=6213	.	.	.	.	.	.	.	.	.	.	.	MU117750099	ESAD-UK|1|409|0.00244499	.
4	24006912	4	24008535	rs16874561	Affx-24243285	T	C	0	1	0	0	0	4p15.2	intronic	.	.	PPARGC1A	PPARG coactivator 1 alpha	.	FUNCTION: Transcriptional coactivator for steroid receptors and nuclear receptors. Greatly increases the transcriptional activity of PPARG and thyroid hormone receptor on the uncoupling protein promoter. Can regulate key mitochondrial genes that contribute to the program of adaptive thermogenesis. Plays an essential role in metabolic reprogramming in response to dietary availability through coord…	.	TISSUE SPECIFICITY: Heart, skeletal muscle, liver and kidney. Expressed at lower levels in brain and pancreas and at very low levels in the intestine and white adipose tissue. In skeletal muscle, levels were lower in obese than in lean subjects and fasting induced a 2-fold increase in levels in the skeletal muscle in obese subjects. {ECO:0000269|PubMed:10585775, ECO:0000269|PubMed:10643692, ECO:0…	ovary;colon;parathyroid;fovea centralis;choroid;skin;retina;uterus;prostate;optic nerve;frontal lobe;thyroid;pituitary gland;testis;dura mater;brain;unclassifiable (Anatomical System);meninges;heart;cartilage;adrenal cortex;lens;skeletal muscle;pancreas;pia mater;lung;placenta;macula lutea;liver;head and neck;cervix;kidney;stomach;	subthalamic nucleus;globus pallidus;ciliary ganglion;atrioventricular node;	.	.	.	.	.	.	.	.	.
4	80285223	4	81206377	rs4690116	Affx-25006212	T	A	0	0	0	0	1	4q21.21	intronic	.	.	FGF5	fibroblast growth factor 5	.	FUNCTION: Plays an important role in the regulation of cell proliferation and cell differentiation. Required for normal regulation of the hair growth cycle. Functions as an inhibitor of hair elongation by promoting progression from anagen, the growth phase of the hair follicle, into catagen the apoptosis-induced regression phase (By similarity). {ECO:0000250|UniProtKB:Q20FD0, ECO:0000269|PubMed:8…	DISEASE: Trichomegaly (TCMGLY) [MIM:190330]: A morphologic trait characterized by unusually long eyelashes and mild hypertrichosis of eyebrows. It can be observed in association with corneal irritation, cataracts, and hereditary spherocytosis. {ECO:0000269|PubMed:24989505}. Note=The disease is caused by mutations affecting the gene represented in this entry.;	TISSUE SPECIFICITY: Expressed in neonatal brain.;	unclassifiable (Anatomical System);lung;whole body;cartilage;bone;blood;skin;skeletal muscle;	dorsal root ganglion;superior cervical ganglion;medulla oblongata;uterus corpus;globus pallidus;appendix;ciliary ganglion;atrioventricular node;pons;trigeminal ganglion;skeletal muscle;	Name=Male-pattern baldness	.	.	.	.	.	.	.	.
4	144122057	4	145043210	rs7665923	Affx-23568241	C	G	0	1	0	0	0	4q31.21	intronic	.	.	GYPA	glycophorin A (MNS blood group)	.	FUNCTION: Glycophorin A is the major intrinsic membrane protein of the erythrocyte. The N-terminal glycosylated segment, which lies outside the erythrocyte membrane, has MN blood group receptors. Appears to be important for the function of SLC4A1 and is required for high activity of SLC4A1. May be involved in translocation of SLC4A1 to the plasma membrane. Is a receptor for influenza virus. Is a …	.	.	uterus;lung;heart;visual apparatus;liver;testis;spleen;blood;skin;	fetal liver;superior cervical ganglion;subthalamic nucleus;temporal lobe;fetal lung;ciliary ganglion;trigeminal ganglion;skeletal muscle;bone marrow;	.	.	.	.	.	.	MU31925975	ESAD-UK|1|409|0.00244499	.
4	152578838	4	153499990	rs2054759	Affx-23663752	A	G	0	1	0	0	0	4q31.3	intergenic	.	.	MIR4453HG;TMEM154	.	dist=39575;dist=39790	.	.	.	.	.	.	.	.	.	.	.	.	.	.
4	152599323	4	153520475	rs6813195	Affx-23663939	C	T	0	1	0	0	0	4q31.3	intergenic	.	.	MIR4453HG;TMEM154	.	dist=60060;dist=19305	.	.	.	.	.	Name=Hemoglobin A1c (HbA1c, mean, inv-norm transformed),Hemoglobin A1c (HbA1c, maximum, inv-norm transformed),Takes medication for Diabetes/sugar?,Type 2 diabetes	.	.	.	.	.	.	.	.
5	56510924	5	55806751	rs459193	Affx-26728595	A	G	0	1	1	0	0	5q11.2	downstream	.	.	C5orf67	chromosome 5 open reading frame 67	dist=358	.	.	.	.	.	Name=high density lipoprotein cholesterol (HDLC, maximum, inv-norm transformed),HDL cholesterol,low density lipoprotein cholesterol (LDLC, mean, inv-norm transformed),low density lipoprotein cholesterol (LDLC, minimum, inv-norm transformed),Sex hormone-binding globulin levels,triglyceride (minimum, inv-norm transformed),Type 2 diabetes with neurological manifestations (PheCode 250.24),high densit…	.	.	.	.	.	.	.	.
5	56515265	5	55811092	rs456867	Affx-26728666	C	T	1	0	0	0	0	5q11.2	ncRNA_intronic	.	.	C5orf67	chromosome 5 open reading frame 67	.	.	.	.	.	.	Name=Urate levels	.	.	.	.	.	.	.	.
5	56521061	5	55816888	rs455660	Affx-26728755	T	C	1	0	0	0	0	5q11.2	ncRNA_intronic	.	.	C5orf67	chromosome 5 open reading frame 67	.	.	.	.	.	.	Name=Waist-to-hip ratio adjusted for BMI in active individuals,Waist-hip ratio,Waist-to-hip ratio adjusted for BMI (joint analysis for main effect and physical activity interaction),Waist circumference adjusted for body mass index,Visceral adipose tissue normalized,Visceral adipose tissue volumes to gluteofemoral adipose tissue volumes ratio,Waist-to-hip ratio adjusted for BMI,Waist-to-hip ratio …	.	.	.	.	.	.	.	.
5	123118610	5	122454305	rs186749	Affx-25525992	A	G	0	0	0	1	0	5q23.2	intronic	.	.	PRDM6	PR domain 6	.	FUNCTION: Putative histone methyltransferase that acts as a transcriptional repressor of smooth muscle gene expression. Promotes the transition from differentiated to proliferative smooth muscle by suppressing differentiation and maintaining the proliferative potential of vascular smooth muscle cells. Also plays a role in endothelial cells by inhibiting endothelial cell proliferation, survival an…	.	.	.	.	Name=Male-pattern baldness,Mammographic density (dense area),Percent mammographic density	.	.	.	.	.	MU114303797	ESAD-UK|1|409|0.00244499,LAML-KR|1|205|0.00487805	.
5	149008049	5	148387612	rs1036190	Affx-25830886	A	G	0	0	0	0	1	5q32	intronic	.	.	SH3TC2	SH3 domain and tetratricopeptide repeats 2	.	.	DISEASE: Mononeuropathy of the median nerve mild (MNMN) [MIM:613353]: A disease characterized by median nerve mononeuropathy at the wrist. The clinical presentation ranges from a mild phenotype, consistent with carpal tunnel syndrome, to a severe median nerve mononeuropathy at the wrist associated with evidence of a more widespread axonal polyneuropathy. The latter phenotype is similar to that of…	TISSUE SPECIFICITY: Strongly expressed in brain and spinal cord. Expressed at equal level in spinal cord and sciatic nerve. Weakly expressed in striated muscle. {ECO:0000269|PubMed:14574644}.;	placenta;macula lutea;blood;fovea centralis;skin;skeletal muscle;bone marrow;	dorsal root ganglion;superior cervical ganglion;placenta;testis;ciliary ganglion;atrioventricular node;trigeminal ganglion;	Name=Systolic blood pressure	.	.	.	.	.	MU32304818	ESAD-UK|1|409|0.00244499,LAML-KR|1|205|0.00487805	.
6	7231610	6	7231843	rs9379084	Affx-28996347	G	A	0	1	0	0	0	6p24.3	exonic	nonsynonymous SNV	RREB1:NM_001003698:exon10:c.G3511A:p.D1171N,RREB1:NM_001003699:exon10:c.G3511A:p.D1171N,RREB1:NM_001003700:exon10:c.G3511A:p.D1171N,RREB1:NM_001168344:exon10:c.G3511A:p.D1171N	RREB1	ras responsive element binding protein 1	.	FUNCTION: Transcription factor that binds specifically to the RAS- responsive elements (RRE) of gene promoters. May be involved in Ras/Raf-mediated cell differentiation by enhancing calcitonin expression. Represses the angiotensinogen gene. Negatively regulates the transcriptional activity of AR. Potentiates the transcriptional activity of NEUROD1. {ECO:0000269|PubMed:10390538, ECO:0000269|PubMed…	.	TISSUE SPECIFICITY: Expressed in heart, placenta, lung, liver, skeletal muscle, kidney and pancreas. Not found in the brain. {ECO:0000269|PubMed:8816445}.;	medulla oblongata;ovary;colon;parathyroid;skin;bone marrow;prostate;frontal lobe;larynx;thyroid;testis;germinal center;pineal gland;brain;unclassifiable (Anatomical System);heart;islets of Langerhans;blood;skeletal muscle;breast;lung;placenta;visual apparatus;liver;spleen;head and neck;kidney;mammary gland;	dorsal root ganglion;superior cervical ganglion;testis;ciliary ganglion;atrioventricular node;pons;trigeminal ganglion;parietal lobe;	Name=Appendicular lean mass,Type 2 diabetes (adjusted for BMI),Serum total protein levels,Whole body fat free mass (UKB data field 23101),Birth weight,Colorectal cancer,Height,Cancer (pleiotropy),Body surface area,Bioavailable testosterone levels,Hemoglobin A1c levels,Breast cancer,Hemoglobin A1c (HbA1c, maximum, inv-norm transformed),Type 2 diabetes,Medication use (drugs used in diabetes),Glucos…	1287596	RREB1-related_disorder|not_provided	.|MedGen:C3661900	criteria_provided,_multiple_submitters,_no_conflicts	Benign	MU114513894	LAML-KR|2|205|0.0097561	.
6	20624870	6	20625101	rs9366358	Affx-28275858	G	A	0	1	0	0	0	6p22.3	intronic	.	.	CDKAL1	CDK5 regulatory subunit associated protein 1 like 1	.	FUNCTION: Catalyzes the methylthiolation of N6- threonylcarbamoyladenosine (t(6)A), leading to the formation of 2- methylthio-N6-threonylcarbamoyladenosine (ms(2)t(6)A) at position 37 in tRNAs that read codons beginning with adenine. {ECO:0000269|PubMed:20584901}.;	.	TISSUE SPECIFICITY: Expressed in pancreatic islets. {ECO:0000269|PubMed:23048041}.;	unclassifiable (Anatomical System);prostate;lung;frontal lobe;ovary;heart;nasopharynx;bone;visual apparatus;colon;germinal center;brain;mammary gland;skeletal muscle;	superior cervical ganglion;trigeminal ganglion;	.	.	.	.	.	.	MU12564016	LAML-KR|1|205|0.00487805	.
6	25771819	6	25772047	rs4712972	Affx-28352817	A	G	0	1	0	0	0	6p22.2	intronic	.	.	SLC17A4	solute carrier family 17 member 4	.	FUNCTION: Acts as a membrane potential-dependent organic anion transporter, the transport requires a low concentration of chloride ions. May be involved in urate extrusion from the intestinal duct. May recognize hydrophilic anionic drugs such as aspirin, salicylate, and ibuprofen as substrates. Able to actively transport inorganic phosphate into cells via Na(+) cotransport (in vitro). {ECO:000026…	.	TISSUE SPECIFICITY: Abundantly expressed in pancreas, liver, colon and small intestine, less in kidney. Not detected in the adrenal glands, brain, placenta, heart, testis, skeletal muscle, and lungs. {ECO:0000269|PubMed:10319585, ECO:0000269|PubMed:22460716}.;	.	.	Name=Body mass index,Carotid intima media thickness,Hemoglobin concentration	.	.	.	.	.	.	.	.
6	25889478	6	25889706	rs9467632	Affx-28354369	A	G	0	1	0	0	0	6p22.2	intergenic	.	.	SLC17A3;SLC17A2	.	dist=15235;dist=23278	.	.	.	.	.	.	.	.	.	.	.	.	.	.
6	26157534	6	26157762	rs3857546	Affx-28357924	C	T	0	1	0	0	0	6p22.2	upstream;downstream	.	.	H2BC5;H1-4	.	dist=587;dist=419	.	.	.	.	.	Name=Waist-hip index,Waist-to-hip ratio adjusted for BMI	.	.	.	.	.	.	.	.
6	26157851	6	26158079	rs7749823	Affx-28357941	A	C	0	1	0	0	0	6p22.2	upstream;downstream	.	.	H2BC5;H1-4	.	dist=270;dist=736	.	.	.	.	.	Name=Prostate cancer,Intelligence,General cognitive ability,Intelligence (MTAG)	.	.	.	.	.	MU3384312	LIRI-JP|1|258|0.00387597	.
6	26319258	6	26319486	rs9467704	Affx-28359972	C	T	0	1	0	0	0	6p22.2	intergenic	.	.	H4C8;BTN3A2	.	dist=33724;dist=45901	.	.	.	.	.	Name=Triglyceride levels	.	.	.	.	.	.	.	.
6	26332377	6	26332605	rs9467711	Affx-28360135	A	C	0	1	0	0	0	6p22.2	intergenic	.	.	H4C8;BTN3A2	.	dist=46843;dist=32782	.	.	.	.	.	Name=Monocyte count,Platelet-to-lymphocyte ratio,Schizophrenia,Autism spectrum disorder or schizophrenia	.	.	.	.	.	MU83895835	GACA-CN|1|123|0.00813008	.
6	26380250	6	26380478	rs3757141	Affx-28360804	G	C	0	1	0	0	0	6p22.2	intergenic	.	.	BTN3A2;BTN2A2	.	dist=1930;dist=2858	.	.	.	.	.	.	.	.	.	.	.	.	.	.
6	26394092	6	26394320	rs1131936	Affx-28361013	A	G	0	1	0	0	0	6p22.2	UTR3	.	.	BTN2A2	butyrophilin subfamily 2 member A2	NM_001197240:c.*1797A>G;NM_001197237:c.*1125A>G;NM_006995:c.*1125A>G;NM_181531:c.*1125A>G;NM_001197239:c.*1125A>G	FUNCTION: Inhibits the proliferation of CD4 and CD8 T-cells activated by anti-CD3 antibodies, T-cell metabolism and IL2 and IFNG secretion. {ECO:0000250}.;	.	TISSUE SPECIFICITY: Highly expressed in brain, bone marrow, small intestine, muscle, spleen and pancreas. Moderate expression was seen in lung, liver and kidney. {ECO:0000269|PubMed:9149941}.;	unclassifiable (Anatomical System);lymph node;cartilage;ovary;colon;parathyroid;blood;skeletal muscle;uterus;prostate;lung;thyroid;placenta;visual apparatus;liver;spleen;germinal center;kidney;brain;mammary gland;cerebellum;	dorsal root ganglion;superior cervical ganglion;ciliary ganglion;pons;trigeminal ganglion;skeletal muscle;	.	.	.	.	.	.	MU18304184	ESAD-UK|1|409|0.00244499	.
6	26395975	6	26396203	rs4712986	Affx-28361031	A	G	0	1	0	0	0	6p22.2	intergenic	.	.	BTN2A2;BTN3A1	.	dist=1103;dist=6300	.	.	.	.	.	.	.	.	.	.	.	MU117701215	ESAD-UK|1|409|0.00244499	.
6	26396511	6	26396739	rs7356849	Affx-28361037	T	C	0	1	0	0	0	6p22.2	intergenic	.	.	BTN2A2;BTN3A1	.	dist=1639;dist=5764	.	.	.	.	.	.	.	.	.	.	.	MU117797624	ESAD-UK|1|409|0.00244499	.
6	26398327	6	26398555	rs12208788	Affx-28361053	T	A	0	1	0	0	0	6p22.2	intergenic	.	.	BTN2A2;BTN3A1	.	dist=3455;dist=3948	.	.	.	.	.	.	.	.	.	.	.	MU118095983	ESAD-UK|1|409|0.00244499	.
6	26399358	6	26399586	rs6901118	Affx-28361064	C	T	0	1	0	0	0	6p22.2	intergenic	.	.	BTN2A2;BTN3A1	.	dist=4486;dist=2917	.	.	.	.	.	Name=Hunner-type interstitial cystitis or rheumatoid arthritis (MTAG)	.	.	.	.	.	MU32198182	ESAD-UK|1|409|0.00244499	.
6	26456215	6	26456443	rs6456724	Affx-28361719	T	C	0	1	0	0	0	6p22.2	intergenic	.	.	BTN3A3;BTN2A1	.	dist=2800;dist=1689	.	.	.	.	.	.	.	.	.	.	.	.	.	.
6	26458037	6	26458265	rs6929846	Affx-28361734	T	C	0	1	0	0	0	6p22.2	UTR5	.	.	BTN2A1	butyrophilin subfamily 2 member A1	NM_001197233:c.-1545T>C;NM_001197234:c.-600T>C;NM_007049:c.-600T>C;NM_078476:c.-600T>C	.	.	TISSUE SPECIFICITY: Highly expressed in brain, bone marrow, small intestine, muscle, spleen and pancreas. Moderate expression was seen in lung, liver and kidney. {ECO:0000269|PubMed:9149941}.;	ovary;colon;parathyroid;retina;uterus;prostate;whole body;endometrium;bone;thyroid;testis;germinal center;brain;bladder;unclassifiable (Anatomical System);lymph node;heart;islets of Langerhans;adrenal cortex;blood;skeletal muscle;breast;pancreas;lung;nasopharynx;placenta;liver;duodenum;spleen;kidney;mammary gland;stomach;	dorsal root ganglion;superior cervical ganglion;ciliary ganglion;pons;atrioventricular node;trigeminal ganglion;cerebellum;	.	.	.	.	.	.	.	.	.
6	26460493	6	26460721	rs2893856	Affx-28361786	T	C	0	1	0	0	0	6p22.2	intronic	.	.	BTN2A1	butyrophilin subfamily 2 member A1	.	.	.	TISSUE SPECIFICITY: Highly expressed in brain, bone marrow, small intestine, muscle, spleen and pancreas. Moderate expression was seen in lung, liver and kidney. {ECO:0000269|PubMed:9149941}.;	ovary;colon;parathyroid;retina;uterus;prostate;whole body;endometrium;bone;thyroid;testis;germinal center;brain;bladder;unclassifiable (Anatomical System);lymph node;heart;islets of Langerhans;adrenal cortex;blood;skeletal muscle;breast;pancreas;lung;nasopharynx;placenta;liver;duodenum;spleen;kidney;mammary gland;stomach;	dorsal root ganglion;superior cervical ganglion;ciliary ganglion;pons;atrioventricular node;trigeminal ganglion;cerebellum;	Name=Systolic blood pressure,Diastolic blood pressure	.	.	.	.	.	.	.	.
6	26472122	6	26472350	rs6907857	Affx-28361928	T	C	0	1	0	0	0	6p22.2	ncRNA_exonic	.	.	LOC285819	.	.	.	.	.	.	.	.	.	.	.	.	.	.	.	.
6	26473755	6	26473983	rs7773913	Affx-28361937	C	T	0	1	0	0	0	6p22.2	ncRNA_intronic	.	.	LOC285819	.	.	.	.	.	.	.	.	.	.	.	.	.	.	.	.
6	26475556	6	26475784	rs13437351	Affx-28361969	G	A	0	1	0	0	0	6p22.2	ncRNA_intronic	.	.	LOC285819	.	.	.	.	.	.	.	.	.	.	.	.	.	.	.	.
6	26493959	6	26494187	rs6910993	Affx-28362159	C	T	0	1	0	0	0	6p22.2	intergenic	.	.	LOC285819;BTN1A1	.	dist=11450;dist=6344	.	.	.	.	.	.	.	.	.	.	.	.	.	.
6	26644092	6	26644320	rs78430516	Affx-28364053	G	A	0	1	0	0	0	6p22.2	intronic	.	.	ZNF322	zinc finger protein 322	.	FUNCTION: Involved in transcriptional regulation as an activator. {ECO:0000269|PubMed:15555580}.;	.	TISSUE SPECIFICITY: Ubiquitous. Highly expressed in heart and skeletal muscle. {ECO:0000269|PubMed:15555580}.;	.	.	.	.	.	.	.	.	.	.	.
6	26660427	6	26660655	rs2451713	Affx-28364289	G	C	0	1	0	0	0	6p22.2	upstream	.	.	ZNF322	zinc finger protein 322	dist=675	FUNCTION: Involved in transcriptional regulation as an activator. {ECO:0000269|PubMed:15555580}.;	.	TISSUE SPECIFICITY: Ubiquitous. Highly expressed in heart and skeletal muscle. {ECO:0000269|PubMed:15555580}.;	.	.	Name=Parkinson's disease	.	.	.	.	.	.	.	.
6	27006500	6	26974279	rs7765489	Affx-28369675	A	T	0	1	0	0	0	6p22.2	ncRNA_intronic	.	.	LINC00240	long intergenic non-protein coding RNA 240	.	.	.	.	.	.	.	.	.	.	.	.	.	.	.
6	27021213	6	26988992	rs7741445	Affx-28369861	G	T	0	1	0	0	0	6p22.2	ncRNA_intronic	.	.	LINC00240	long intergenic non-protein coding RNA 240	.	.	.	.	.	.	.	.	.	.	.	.	.	.	.
6	27071697	6	27039476	rs12661273	Affx-28370478	A	G	0	1	0	0	0	6p22.2	intergenic	.	.	LINC00240;H2BC11	.	dist=47723;dist=60619	.	.	.	.	.	.	.	.	.	.	.	.	.	.
6	27457093	6	27424872	rs77649000	Affx-28375544	T	C	0	1	0	0	0	6p22.1	intronic	.	.	ZNF184	zinc finger protein 184	.	FUNCTION: May be involved in transcriptional regulation.;	.	TISSUE SPECIFICITY: Predominant expression in testis.;	lymphoreticular;colon;choroid;fovea centralis;bone marrow;retina;uterus;prostate;optic nerve;frontal lobe;endometrium;testis;germinal center;brain;unclassifiable (Anatomical System);lymph node;heart;cartilage;lens;pancreas;lung;placenta;macula lutea;kidney;stomach;aorta;	dorsal root ganglion;amygdala;superior cervical ganglion;prefrontal cortex;ciliary ganglion;atrioventricular node;trigeminal ganglion;	Name=Platelet count during second trimester of pregnancy	.	.	.	.	.	.	.	.
6	27935214	6	27902992	rs7742858	Affx-28381449	C	T	0	1	0	0	0	6p22.1	intergenic	.	.	OR2B2;OR2B6	.	dist=22818;dist=22027	.	.	.	.	.	.	.	.	.	.	.	MU114355713	LAML-KR|1|205|0.00487805	.
6	27936403	6	27904181	rs6910968	Affx-28381463	C	T	0	1	0	0	0	6p22.1	intergenic	.	.	OR2B2;OR2B6	.	dist=24007;dist=20838	.	.	.	.	.	.	.	.	.	.	.	MU114451886	LAML-KR|1|205|0.00487805	.
6	28011410	6	27979188	rs4141691	Affx-28382285	A	G	0	1	0	0	0	6p22.1	intergenic	.	.	OR2B6;OR1F12	.	dist=53228;dist=61906	.	.	.	.	.	.	.	.	.	.	.	MU32978147	SKCA-BR|1|100|0.01,LAML-KR|1|205|0.00487805	.
6	28011991	6	27979769	rs16893552	Affx-28382293	G	A	0	1	0	0	0	6p22.1	intergenic	.	.	OR2B6;OR1F12	.	dist=53809;dist=61325	.	.	.	.	.	Name=Hypothyroidism or rheumatoid arthritis (pleiotropy)	.	.	.	.	.	MU21184364	SKCA-BR|1|100|0.01,LAML-KR|1|205|0.00487805,LUSC-KR|1|170|0.00588235	.
6	28087717	6	28055495	rs10484404	Affx-28383300	C	T	0	1	0	0	0	6p22.1	intronic	.	.	ZNF165	zinc finger protein 165	.	FUNCTION: May be involved in transcriptional regulation.;	.	TISSUE SPECIFICITY: Expressed specifically in testis.;	.	.	Name=Height	.	.	.	.	.	.	.	.
6	28122884	6	28090662	rs7747772	Affx-28383705	T	C	0	1	0	0	0	6p22.1	ncRNA_exonic	.	.	ZSCAN16-AS1	ZSCAN16 antisense RNA 1	.	.	.	.	.	.	.	.	.	.	.	.	.	.	.
6	28166328	6	28134106	rs6929559	Affx-28384221	T	C	0	1	0	0	0	6p22.1	ncRNA_intronic	.	.	ZNF192P1	zinc finger protein 192 pseudogene 1	.	.	.	.	.	.	.	.	.	.	.	.	MU114467902	LAML-KR|1|205|0.00487805	.
6	28219200	6	28186978	rs1736892	Affx-28384876	T	C	0	1	0	0	0	6p22.1	upstream	.	.	TOB2P1	transducer of ERBB2, 2 pseudogene 1	dist=271	.	.	.	.	.	.	.	.	.	.	.	.	.	.
6	28231822	6	28199600	rs1679723	Affx-28385032	G	T	0	1	0	0	0	6p22.1	intronic	.	.	ZSCAN9	zinc finger and SCAN domain containing 9	.	FUNCTION: May be involved in transcriptional regulation.;	.	.	.	.	.	.	.	.	.	.	.	.	.
6	28275923	6	28243700	rs1150725	Affx-28385558	G	C	0	1	0	0	0	6p22.1	intronic	.	.	ZSCAN26	zinc finger and SCAN domain containing 26	.	FUNCTION: May be involved in transcriptional regulation. {ECO:0000305}.;	.	.	.	.	Name=Coronary artery disease or von Willebrand factor levels (pleiotropy),Coronary artery disease or factor VII levels (pleiotropy)	.	.	.	.	.	.	.	.
6	28283939	6	28251716	rs1150723	Affx-28385619	T	A	0	1	0	0	0	6p22.1	exonic	synonymous SNV	PGBD1:NM_001184743:exon2:c.T126A:p.I42I,PGBD1:NM_032507:exon2:c.T126A:p.I42I	PGBD1	piggyBac transposable element derived 1	.	.	.	.	unclassifiable (Anatomical System);heart;muscle;fovea centralis;choroid;lens;skin;retina;uterus;breast;optic nerve;lung;oesophagus;bone;macula lutea;liver;cervix;kidney;brain;stomach;	dorsal root ganglion;superior cervical ganglion;globus pallidus;ciliary ganglion;atrioventricular node;trigeminal ganglion;skeletal muscle;cerebellum;	.	.	.	.	.	.	MU80682540	COCA-CN|1|321|0.00311526,BRCA-KR|2|50|0.04	.
6	28285755	6	28253532	rs1150722	Affx-28385638	A	G	0	1	0	0	0	6p22.1	intronic	.	.	PGBD1	piggyBac transposable element derived 1	.	.	.	.	unclassifiable (Anatomical System);heart;muscle;fovea centralis;choroid;lens;skin;retina;uterus;breast;optic nerve;lung;oesophagus;bone;macula lutea;liver;cervix;kidney;brain;stomach;	dorsal root ganglion;superior cervical ganglion;globus pallidus;ciliary ganglion;atrioventricular node;trigeminal ganglion;skeletal muscle;cerebellum;	.	.	.	.	.	.	MU667558	COCA-CN|1|321|0.00311526	.
6	28302474	6	28270251	rs1062169	Affx-28385836	G	A	0	1	0	0	0	6p22.1	UTR3	.	.	PGBD1	piggyBac transposable element derived 1	NM_032507:c.*190G>A;NM_001184743:c.*190G>A	.	.	.	unclassifiable (Anatomical System);heart;muscle;fovea centralis;choroid;lens;skin;retina;uterus;breast;optic nerve;lung;oesophagus;bone;macula lutea;liver;cervix;kidney;brain;stomach;	dorsal root ganglion;superior cervical ganglion;globus pallidus;ciliary ganglion;atrioventricular node;trigeminal ganglion;skeletal muscle;cerebellum;	.	.	.	.	.	.	MU29546116	LUSC-KR|1|170|0.00588235	.
6	28302523	6	28270300	rs7767897	Affx-28385838	T	C	0	1	0	0	0	6p22.1	UTR3	.	.	PGBD1	piggyBac transposable element derived 1	NM_032507:c.*239T>C;NM_001184743:c.*239T>C	.	.	.	unclassifiable (Anatomical System);heart;muscle;fovea centralis;choroid;lens;skin;retina;uterus;breast;optic nerve;lung;oesophagus;bone;macula lutea;liver;cervix;kidney;brain;stomach;	dorsal root ganglion;superior cervical ganglion;globus pallidus;ciliary ganglion;atrioventricular node;trigeminal ganglion;skeletal muscle;cerebellum;	.	.	.	.	.	.	.	.	.
6	28315086	6	28282863	rs7759855	Affx-28385984	A	G	0	1	0	0	0	6p22.1	intergenic	.	.	PGBD1;ZSCAN31	.	dist=12537;dist=9652	.	.	.	.	.	.	.	.	.	.	.	.	.	.
6	28320748	6	28288525	rs9461450	Affx-28386031	A	G	0	1	0	0	0	6p22.1	intergenic	.	.	PGBD1;ZSCAN31	.	dist=18199;dist=3990	.	.	.	.	.	.	.	.	.	.	.	.	.	.
6	28327533	6	28295310	rs6922302	Affx-28386099	C	G	0	1	0	0	0	6p22.1	exonic	nonsynonymous SNV	ZSCAN31:NM_001135216:exon3:c.G382C:p.A128P,ZSCAN31:NM_001243241:exon3:c.G382C:p.A128P,ZSCAN31:NM_030899:exon3:c.G382C:p.A128P,ZSCAN31:NM_001135215:exon7:c.G382C:p.A128P,ZSCAN31:NM_145909:exon7:c.G382C:p.A128P	ZSCAN31	zinc finger and SCAN domain containing 31	.	FUNCTION: May function as a transcription factor. May be involved in the development of multiple embryonic organs.;	.	TISSUE SPECIFICITY: Expressed at high levels in the lung, liver, and kidney, while weakly expressed in intestine, brain, muscle, cholecyst, heart, and pancreas. {ECO:0000269|PubMed:12147252}.;	.	.	.	.	.	.	.	.	MU80682571	COCA-CN|1|321|0.00311526,BRCA-KR|1|50|0.02	.
6	28327560	6	28295337	rs6922161	Affx-28386101	A	G	0	1	0	0	0	6p22.1	intronic	.	.	ZSCAN31	zinc finger and SCAN domain containing 31	.	FUNCTION: May function as a transcription factor. May be involved in the development of multiple embryonic organs.;	.	TISSUE SPECIFICITY: Expressed at high levels in the lung, liver, and kidney, while weakly expressed in intestine, brain, muscle, cholecyst, heart, and pancreas. {ECO:0000269|PubMed:12147252}.;	.	.	.	.	.	.	.	.	MU21185120	COCA-CN|1|321|0.00311526,BRCA-KR|1|50|0.02	.
6	28332105	6	28299882	rs6456812	Affx-28386141	A	C	0	1	0	0	0	6p22.1	intronic	.	.	ZSCAN31	zinc finger and SCAN domain containing 31	.	FUNCTION: May function as a transcription factor. May be involved in the development of multiple embryonic organs.;	.	TISSUE SPECIFICITY: Expressed at high levels in the lung, liver, and kidney, while weakly expressed in intestine, brain, muscle, cholecyst, heart, and pancreas. {ECO:0000269|PubMed:12147252}.;	.	.	.	.	.	.	.	.	.	.	.
6	28333322	6	28301099	rs7752448	Affx-28386154	A	G	0	1	0	0	0	6p22.1	intronic	.	.	ZSCAN31	zinc finger and SCAN domain containing 31	.	FUNCTION: May function as a transcription factor. May be involved in the development of multiple embryonic organs.;	.	TISSUE SPECIFICITY: Expressed at high levels in the lung, liver, and kidney, while weakly expressed in intestine, brain, muscle, cholecyst, heart, and pancreas. {ECO:0000269|PubMed:12147252}.;	.	.	Name=Urate levels,Gastroesophageal reflux disease (UKB data field 20002_1138),T1 brain MRIs Unsupervised Deep learning derived Imaging Phenotypes (dimension 44),Peak expiratory flow,Lung function (FVC),Seropositivity for staphylococcus aureus peptide (agilent_222381),Fish- and plant-related diet,FEV1/FVC or gastro-oesophageal reflux disease (pleiotropy),Major depressive disorder or stress-related…	.	.	.	.	.	.	.	.
6	28333390	6	28301167	rs7752721	Affx-28386156	C	T	0	1	0	0	0	6p22.1	intronic	.	.	ZSCAN31	zinc finger and SCAN domain containing 31	.	FUNCTION: May function as a transcription factor. May be involved in the development of multiple embryonic organs.;	.	TISSUE SPECIFICITY: Expressed at high levels in the lung, liver, and kidney, while weakly expressed in intestine, brain, muscle, cholecyst, heart, and pancreas. {ECO:0000269|PubMed:12147252}.;	.	.	.	.	.	.	.	.	MU87374617	ESAD-UK|1|409|0.00244499	.
6	28336792	6	28304569	rs9295769	Affx-28386193	A	G	0	1	0	0	0	6p22.1	UTR5	.	.	ZSCAN31	zinc finger and SCAN domain containing 31	NM_001135215:c.-7109T>C;NM_145909:c.-7109T>C	FUNCTION: May function as a transcription factor. May be involved in the development of multiple embryonic organs.;	.	TISSUE SPECIFICITY: Expressed at high levels in the lung, liver, and kidney, while weakly expressed in intestine, brain, muscle, cholecyst, heart, and pancreas. {ECO:0000269|PubMed:12147252}.;	.	.	Name=Eosinophil counts	.	.	.	.	.	.	.	.
6	28337716	6	28305493	rs6908459	Affx-28386205	C	A	0	1	0	0	0	6p22.1	intronic	.	.	ZSCAN31	zinc finger and SCAN domain containing 31	.	FUNCTION: May function as a transcription factor. May be involved in the development of multiple embryonic organs.;	.	TISSUE SPECIFICITY: Expressed at high levels in the lung, liver, and kidney, while weakly expressed in intestine, brain, muscle, cholecyst, heart, and pancreas. {ECO:0000269|PubMed:12147252}.;	.	.	.	.	.	.	.	.	.	.	.
6	28343342	6	28311119	rs6901001	Affx-28386267	A	G	0	1	0	0	0	6p22.1	intronic	.	.	ZSCAN31	zinc finger and SCAN domain containing 31	.	FUNCTION: May function as a transcription factor. May be involved in the development of multiple embryonic organs.;	.	TISSUE SPECIFICITY: Expressed at high levels in the lung, liver, and kidney, while weakly expressed in intestine, brain, muscle, cholecyst, heart, and pancreas. {ECO:0000269|PubMed:12147252}.;	.	.	.	.	.	.	.	.	.	.	.
6	28344679	6	28312456	rs6918631	Affx-28386285	C	T	0	1	0	0	0	6p22.1	intronic	.	.	ZSCAN31	zinc finger and SCAN domain containing 31	.	FUNCTION: May function as a transcription factor. May be involved in the development of multiple embryonic organs.;	.	TISSUE SPECIFICITY: Expressed at high levels in the lung, liver, and kidney, while weakly expressed in intestine, brain, muscle, cholecyst, heart, and pancreas. {ECO:0000269|PubMed:12147252}.;	.	.	.	.	.	.	.	.	.	.	.
6	28346025	6	28313802	rs6929449	Affx-28386302	A	C	0	1	0	0	0	6p22.1	intronic	.	.	ZSCAN31	zinc finger and SCAN domain containing 31	.	FUNCTION: May function as a transcription factor. May be involved in the development of multiple embryonic organs.;	.	TISSUE SPECIFICITY: Expressed at high levels in the lung, liver, and kidney, while weakly expressed in intestine, brain, muscle, cholecyst, heart, and pancreas. {ECO:0000269|PubMed:12147252}.;	.	.	.	.	.	.	.	.	.	.	.
6	28346645	6	28314422	rs6456817	Affx-28386312	C	T	0	1	0	0	0	6p22.1	intronic	.	.	ZSCAN31	zinc finger and SCAN domain containing 31	.	FUNCTION: May function as a transcription factor. May be involved in the development of multiple embryonic organs.;	.	TISSUE SPECIFICITY: Expressed at high levels in the lung, liver, and kidney, while weakly expressed in intestine, brain, muscle, cholecyst, heart, and pancreas. {ECO:0000269|PubMed:12147252}.;	.	.	.	.	.	.	.	.	.	.	.
6	28375956	6	28343733	rs6938371	Affx-28386686	G	C	0	1	0	0	0	6p22.1	intergenic	.	.	ZKSCAN3;ZSCAN12	.	dist=6784;dist=8782	.	.	.	.	.	.	.	.	.	.	.	.	.	.
6	28408733	6	28376510	rs6912921	Affx-28387127	G	A	0	1	0	0	0	6p22.1	intergenic	.	.	ZSCAN12;ZSCAN23	.	dist=8986;dist=23922	.	.	.	.	.	.	.	.	.	.	.	.	.	.
6	28458601	6	28426378	rs2108924	Affx-28387703	G	C	0	1	0	0	0	6p22.1	intergenic	.	.	ZSCAN23;GPX6	.	dist=15110;dist=44695	.	.	.	.	.	.	.	.	.	.	.	.	.	.
6	28463474	6	28431251	rs2859375	Affx-28387752	C	T	0	1	0	0	0	6p22.1	intergenic	.	.	ZSCAN23;GPX6	.	dist=19983;dist=39822	.	.	.	.	.	Name=Waist circumference	.	.	.	.	.	.	.	.
6	28465358	6	28433135	rs6456820	Affx-28387790	A	G	0	1	0	0	0	6p22.1	intergenic	.	.	ZSCAN23;GPX6	.	dist=21867;dist=37938	.	.	.	.	.	.	.	.	.	.	.	.	.	.
6	28466443	6	28434220	rs6899512	Affx-28387805	A	C	0	1	0	0	0	6p22.1	intergenic	.	.	ZSCAN23;GPX6	.	dist=22952;dist=36853	.	.	.	.	.	.	.	.	.	.	.	.	.	.
6	28486444	6	28454221	rs6927023	Affx-28388061	G	A	0	1	0	0	0	6p22.1	intergenic	.	.	ZSCAN23;GPX6	.	dist=42953;dist=16852	.	.	.	.	.	Name=Mean platelet volume during first trimester of pregnancy	.	.	.	.	.	.	.	.
6	28524330	6	28492107	rs442174	Affx-28388510	T	A	0	1	0	0	0	6p22.1	intergenic	.	.	GPX6;GPX5	.	dist=8537;dist=1551	.	.	.	.	.	.	.	.	.	.	.	.	.	.
6	28534411	6	28502188	rs426922	Affx-28388643	C	T	0	1	0	0	0	6p22.1	UTR3	.	.	GPX5	glutathione peroxidase 5	NM_001509:c.*244C>T;NM_003996:c.*489C>T	FUNCTION: Protects cells and enzymes from oxidative damage, by catalyzing the reduction of hydrogen peroxide, lipid peroxides and organic hydroperoxide, by glutathione. May constitute a glutathione peroxidase-like protective system against peroxide damage in sperm membrane lipids.;	.	TISSUE SPECIFICITY: Epididymis.;	.	.	.	.	.	.	.	.	.	.	.
6	28558878	6	28526655	rs414745	Affx-28388879	A	C	0	1	0	0	0	6p22.1	intergenic	.	.	GPX5;ZBED9	.	dist=23923;dist=11657	.	.	.	.	.	.	.	.	.	.	.	.	.	.
6	28559629	6	28527406	rs422089	Affx-28388887	T	C	0	1	0	0	0	6p22.1	intergenic	.	.	GPX5;ZBED9	.	dist=24674;dist=10906	.	.	.	.	.	.	.	.	.	.	.	.	.	.
6	28561193	6	28528970	rs429875	Affx-28388901	T	C	0	1	0	0	0	6p22.1	intergenic	.	.	GPX5;ZBED9	.	dist=26238;dist=9342	.	.	.	.	.	.	.	.	.	.	.	.	.	.
6	28565062	6	28532839	rs443924	Affx-28388943	A	G	0	1	0	0	0	6p22.1	intergenic	.	.	GPX5;ZBED9	.	dist=30107;dist=5473	.	.	.	.	.	.	.	.	.	.	.	.	.	.
6	28566169	6	28533946	rs418092	Affx-28388958	C	T	0	1	0	0	0	6p22.1	intergenic	.	.	GPX5;ZBED9	.	dist=31214;dist=4366	.	.	.	.	.	Name=Refractive error (autorefraction measured)	.	.	.	.	.	.	.	.
6	28567463	6	28535240	rs424426	Affx-28388970	C	A	0	1	0	0	0	6p22.1	intergenic	.	.	GPX5;ZBED9	.	dist=32508;dist=3072	.	.	.	.	.	.	.	.	.	.	.	.	.	.
6	28569474	6	28537251	rs454746	Affx-28388984	A	G	0	1	0	0	0	6p22.1	intergenic	.	.	GPX5;ZBED9	.	dist=34519;dist=1061	.	.	.	.	.	.	.	.	.	.	.	.	.	.
6	28570697	6	28538474	rs394772	Affx-28388994	C	T	0	1	0	0	0	6p22.1	UTR3	.	.	ZBED9	zinc finger BED-type containing 9	NM_052923:c.*1214G>A	.	.	.	.	.	Name=Mean platelet volume at delivery	.	.	.	.	.	.	.	.
6	28571531	6	28539308	rs449074	Affx-28389002	T	C	0	1	0	0	0	6p22.1	UTR3	.	.	ZBED9	zinc finger BED-type containing 9	NM_052923:c.*380A>G	.	.	.	.	.	.	.	.	.	.	.	.	.	.
6	28585722	6	28553499	rs418628	Affx-28389125	C	T	0	1	0	0	0	6p22.1	intronic	.	.	ZBED9	zinc finger BED-type containing 9	.	.	.	.	.	.	.	.	.	.	.	.	.	.	.
6	28587673	6	28555450	rs411538	Affx-28389137	C	T	0	1	0	0	0	6p22.1	intronic	.	.	ZBED9	zinc finger BED-type containing 9	.	.	.	.	.	.	.	.	.	.	.	.	.	.	.
6	28588221	6	28555998	rs420436	Affx-28389139	A	G	0	1	0	0	0	6p22.1	intronic	.	.	ZBED9	zinc finger BED-type containing 9	.	.	.	.	.	.	.	.	.	.	.	.	.	.	.
6	28588277	6	28556054	rs420463	Affx-28389141	A	C	0	1	0	0	0	6p22.1	intronic	.	.	ZBED9	zinc finger BED-type containing 9	.	.	.	.	.	.	.	.	.	.	.	.	.	.	.
6	28590482	6	28558259	rs381493	Affx-28389173	A	C	0	1	0	0	0	6p22.1	intronic	.	.	ZBED9	zinc finger BED-type containing 9	.	.	.	.	.	.	.	.	.	.	.	.	.	.	.
6	28600751	6	28568528	rs418914	Affx-28389298	A	G	0	1	0	0	0	6p22.1	intronic	.	.	ZBED9	zinc finger BED-type containing 9	.	.	.	.	.	.	.	.	.	.	.	.	.	.	.
6	28604282	6	28572059	rs410106	Affx-28389329	G	T	0	1	0	0	0	6p22.1	intronic	.	.	ZBED9	zinc finger BED-type containing 9	.	.	.	.	.	.	Name=Mean platelet volume at delivery,Mean platelet volume during third trimester of pregnancy	.	.	.	.	.	.	.	.
6	28605229	6	28573006	rs442439	Affx-28389340	G	A	0	1	0	0	0	6p22.1	intronic	.	.	ZBED9	zinc finger BED-type containing 9	.	.	.	.	.	.	Name=Hemoglobin levels,Mean platelet volume during first trimester of pregnancy	.	.	.	.	.	.	.	.
6	28606638	6	28574415	rs911178	Affx-28389355	T	C	0	1	0	0	0	6p22.1	intronic	.	.	ZBED9	zinc finger BED-type containing 9	.	.	.	.	.	.	.	.	.	.	.	.	.	.	.
6	28607395	6	28575172	rs1474986	Affx-28389361	T	A	0	1	0	0	0	6p22.1	intronic	.	.	ZBED9	zinc finger BED-type containing 9	.	.	.	.	.	.	.	.	.	.	.	.	.	.	.
6	28609953	6	28577730	rs7382159	Affx-28389384	A	C	0	1	0	0	0	6p22.1	intronic	.	.	ZBED9	zinc finger BED-type containing 9	.	.	.	.	.	.	.	.	.	.	.	.	.	.	.
6	28611951	6	28579728	rs10434846	Affx-28389412	A	G	0	1	0	0	0	6p22.1	intronic	.	.	ZBED9	zinc finger BED-type containing 9	.	.	.	.	.	.	.	.	.	.	.	.	.	.	.
6	28620804	6	28588581	rs6906826	Affx-28389509	C	T	0	1	0	0	0	6p22.1	intergenic	.	.	ZBED9;LINC00533	.	dist=4627;dist=27482	.	.	.	.	.	.	.	.	.	.	.	.	.	.
6	28631251	6	28599028	rs4711176	Affx-28389709	G	A	0	1	0	0	0	6p22.1	intergenic	.	.	ZBED9;LINC00533	.	dist=15074;dist=17035	.	.	.	.	.	.	.	.	.	.	.	.	.	.
6	28639326	6	28607103	rs7771490	Affx-28389827	T	C	0	1	0	0	0	6p22.1	intergenic	.	.	ZBED9;LINC00533	.	dist=23149;dist=8960	.	.	.	.	.	.	.	.	.	.	.	.	.	.
6	28643557	6	28611334	rs7773193	Affx-28389874	C	T	0	1	0	0	0	6p22.1	intergenic	.	.	ZBED9;LINC00533	.	dist=27380;dist=4729	.	.	.	.	.	.	.	.	.	.	.	.	.	.
6	28652420	6	28620197	rs7382309	Affx-28389955	A	G	0	1	0	0	0	6p22.1	ncRNA_intronic	.	.	LINC00533	long intergenic non-protein coding RNA 533	.	.	.	.	.	.	.	.	.	.	.	.	.	.	.
6	28674732	6	28642509	rs7761914	Affx-28390142	G	A	0	1	0	0	0	6p22.1	intergenic	.	.	LINC00533;LINC01623	.	dist=20257;dist=184893	.	.	.	.	.	.	.	.	.	.	.	.	.	.
6	28683956	6	28651733	rs3852211	Affx-28390290	T	C	0	1	0	0	0	6p22.1	intergenic	.	.	LINC00533;LINC01623	.	dist=29481;dist=175669	.	.	.	.	.	.	.	.	.	.	.	.	.	.
6	28686375	6	28654152	rs6456829	Affx-28390309	C	G	0	1	0	0	0	6p22.1	intergenic	.	.	LINC00533;LINC01623	.	dist=31900;dist=173250	.	.	.	.	.	.	.	.	.	.	.	.	.	.
6	28695939	6	28663716	rs6456832	Affx-28390409	A	G	0	1	0	0	0	6p22.1	intergenic	.	.	LINC00533;LINC01623	.	dist=41464;dist=163686	.	.	.	.	.	.	.	.	.	.	.	.	.	.
6	28943099	6	28910876	rs6931968	Affx-28394386	A	T	0	1	0	0	0	6p22.1	upstream	.	.	LINC01556	long intergenic non-protein coding RNA 1556	dist=685	.	.	.	.	.	.	.	.	.	.	.	MU12589212	LAML-KR|1|205|0.00487805	.
6	29444445	6	29412222	rs16894919	Affx-28400839	G	T	0	1	0	0	0	6p22.1	intergenic	.	.	OR10C1;OR2H1	.	dist=3468;dist=12710	.	.	.	.	.	.	.	.	.	.	.	MU12589563	LAML-KR|1|205|0.00487805	.
6	29462393	6	29430170	rs2073148	Affx-28401083	T	C	0	1	0	0	0	6p22.1	exonic	synonymous SNV	OR2H1:NM_001318014:exon4:c.T624C:p.P208P,OR2H1:NM_001318022:exon4:c.T624C:p.P208P,OR2H1:NM_030883:exon4:c.T624C:p.P208P	OR2H1	olfactory receptor family 2 subfamily H member 1	.	FUNCTION: Odorant receptor. {ECO:0000305}.;	.	.	.	.	Name=Height	.	.	.	.	.	MU14613905	LAML-KR|2|205|0.0097561	.
6	29472480	6	29440257	rs16894948	Affx-28401194	G	A	0	1	0	0	0	6p22.1	intergenic	.	.	OR2H1;MAS1L	.	dist=8158;dist=14217	.	.	.	.	.	.	.	.	.	.	.	MU12589582	LAML-KR|1|205|0.00487805	.
6	29473211	6	29440988	rs1362077	Affx-28401205	C	T	0	1	0	0	0	6p22.1	intergenic	.	.	OR2H1;MAS1L	.	dist=8889;dist=13486	.	.	.	.	.	.	.	.	.	.	.	.	.	.
6	29473392	6	29441169	rs1362076	Affx-28401206	G	T	0	1	0	0	0	6p22.1	intergenic	.	.	OR2H1;MAS1L	.	dist=9070;dist=13305	.	.	.	.	.	.	.	.	.	.	.	MU12589589	LAML-KR|1|205|0.00487805	.
6	29476149	6	29443926	rs7769924	Affx-28401237	T	C	0	1	0	0	0	6p22.1	intergenic	.	.	OR2H1;MAS1L	.	dist=11827;dist=10548	.	.	.	.	.	.	.	.	.	.	.	MU25602663	LAML-KR|1|205|0.00487805	.
6	29478793	6	29446570	rs6925408	Affx-28401277	A	G	0	1	0	0	0	6p22.1	intergenic	.	.	OR2H1;MAS1L	.	dist=14471;dist=7904	.	.	.	.	.	.	.	.	.	.	.	MU12589613	LAML-KR|1|205|0.00487805	.
6	29480261	6	29448038	rs7771335	Affx-28401294	A	G	0	1	0	0	0	6p22.1	intergenic	.	.	OR2H1;MAS1L	.	dist=15939;dist=6436	.	.	.	.	.	.	.	.	.	.	.	MU25602813	LAML-KR|1|205|0.00487805	.
6	29484997	6	29452774	rs10484547	Affx-28401340	G	C	0	1	0	0	0	6p22.1	intergenic	.	.	OR2H1;MAS1L	.	dist=20675;dist=1700	.	.	.	.	.	.	.	.	.	.	.	MU12589629	LAML-KR|1|205|0.00487805	.
6	29485181	6	29452958	rs16894964	Affx-28401342	T	C	0	1	0	0	0	6p22.1	intergenic	.	.	OR2H1;MAS1L	.	dist=20859;dist=1516	.	.	.	.	.	.	.	.	.	.	.	MU25602888	LAML-KR|1|205|0.00487805	.
6	29486712	6	29454489	rs2066951	Affx-28401362	T	G	0	1	0	0	0	6p22.1	UTR3	.	.	MAS1L	MAS1 proto-oncogene like, G protein-coupled receptor	NM_052967:c.*54A>C	.	.	.	.	.	.	.	.	.	.	.	MU12589647	LAML-KR|2|205|0.0097561,LUSC-KR|1|170|0.00588235,COCA-CN|1|321|0.00311526	.
6	29487688	6	29455465	rs61730668	Affx-37066277	G	A	0	1	0	0	0	6p22.1	exonic	nonsynonymous SNV	MAS1L:NM_052967:exon1:c.C215T:p.A72V	MAS1L	MAS1 proto-oncogene like, G protein-coupled receptor	.	.	.	.	.	.	.	.	.	.	.	.	MU12589653	LAML-KR|2|205|0.0097561,LUSC-KR|1|170|0.00588235,BRCA-KR|1|50|0.02	.
6	29487822	6	29455599	rs17184114	Affx-28401375	A	G	0	1	0	0	0	6p22.1	exonic	synonymous SNV	MAS1L:NM_052967:exon1:c.T81C:p.C27C	MAS1L	MAS1 proto-oncogene like, G protein-coupled receptor	.	.	.	.	.	.	.	.	.	.	.	.	MU12589659	LAML-KR|2|205|0.0097561	.
6	29504095	6	29471872	rs16894986	Affx-28401567	C	G	0	1	0	0	0	6p22.1	intergenic	.	.	MAS1L;LINC01015	.	dist=16139;dist=25311	.	.	.	.	.	.	.	.	.	.	.	MU25603042	LAML-KR|1|205|0.00487805	.
6	29518836	6	29486613	rs16894996	Affx-28401762	G	A	0	1	0	0	0	6p22.1	intergenic	.	.	MAS1L;LINC01015	.	dist=30880;dist=10570	.	.	.	.	.	.	.	.	.	.	.	MU25603255	LAML-KR|1|205|0.00487805	.
6	29520860	6	29488637	rs1419644	Affx-28401796	A	T	0	1	0	0	0	6p22.1	intergenic	.	.	MAS1L;LINC01015	.	dist=32904;dist=8546	.	.	.	.	.	.	.	.	.	.	.	MU25603352	LAML-KR|1|205|0.00487805	.
6	29527503	6	29495280	rs6933331	Affx-28401873	G	A	0	1	0	0	0	6p22.1	intergenic	.	.	MAS1L;LINC01015	.	dist=39547;dist=1903	.	.	.	.	.	.	.	.	.	.	.	MU25603457	LAML-KR|1|205|0.00487805	.
6	29532514	6	29500291	rs6920668	Affx-28401928	G	A	0	1	0	0	0	6p22.1	ncRNA_exonic	.	.	LINC01015	long intergenic non-protein coding RNA 1015	.	.	.	.	.	.	.	.	.	.	.	.	MU25603696	LAML-KR|1|205|0.00487805	.
6	29533443	6	29501220	rs16895022	Affx-28401946	G	A	0	1	0	0	0	6p22.1	ncRNA_exonic	.	.	LINC01015	long intergenic non-protein coding RNA 1015	.	.	.	.	.	.	.	.	.	.	.	.	MU114444548	LAML-KR|1|205|0.00487805	.
6	29534351	6	29502128	rs6456964	Affx-28401964	C	T	0	1	0	0	0	6p22.1	downstream	.	.	LINC01015	long intergenic non-protein coding RNA 1015	dist=783	.	.	.	.	.	.	.	.	.	.	.	.	.	.
6	29534853	6	29502630	rs7739937	Affx-28401970	G	C	0	1	0	0	0	6p22.1	intergenic	.	.	LINC01015;UBD	.	dist=1285;dist=20662	.	.	.	.	.	.	.	.	.	.	.	.	.	.
6	29538654	6	29506431	rs3025669	Affx-28402030	C	G	0	1	0	0	0	6p22.1	intergenic	.	.	LINC01015;UBD	.	dist=5086;dist=16861	.	.	.	.	.	.	.	.	.	.	.	MU114357953	LAML-KR|1|205|0.00487805	.
6	29539794	6	29507571	rs6931702	Affx-28402051	G	A	0	1	0	0	0	6p22.1	intergenic	.	.	LINC01015;UBD	.	dist=6226;dist=15721	.	.	.	.	.	.	.	.	.	.	.	MU12589696	LAML-KR|1|205|0.00487805	.
6	29543439	6	29511216	rs3025657	Affx-28402115	A	C	0	1	0	0	0	6p22.1	intergenic	.	.	LINC01015;UBD	.	dist=9871;dist=12076	.	.	.	.	.	.	.	.	.	.	.	MU12589705	LAML-KR|1|205|0.00487805	.
6	29553780	6	29521557	rs16895070	Affx-28402306	T	C	0	1	0	0	0	6p22.1	intergenic	.	.	LINC01015;UBD	.	dist=20212;dist=1735	.	.	.	.	.	Name=Hypothyroidism or rheumatoid arthritis (pleiotropy)	.	.	.	.	.	.	.	.
6	29554811	6	29522588	rs6915177	Affx-28402324	C	T	0	1	0	0	0	6p22.1	downstream	.	.	UBD	ubiquitin D	dist=704	FUNCTION: Ubiquitin-like protein modifier which can be covalently attached to target protein and subsequently leads to their degradation by the 26S proteasome, in a NUB1L-dependent manner. Probably functions as a survival factor. Conjugation ability activated by UBA6. Promotes the expression of the proteasome subunit beta type-9 (PSMB9/LMP2). Regulates TNF-alpha-induced and LPS-mediated activatio…	.	TISSUE SPECIFICITY: Constitutively expressed in mature dendritic cells and B-cells. Mostly expressed in the reticuloendothelial system (e.g. thymus, spleen), the gastrointestinal system, kidney, lung and prostate gland. {ECO:0000269|PubMed:12730673, ECO:0000269|PubMed:9368598}.;	.	.	.	.	.	.	.	.	.	.	.
6	29556082	6	29523859	rs2076487	Affx-28402342	G	C	0	1	0	0	0	6p22.1	exonic	nonsynonymous SNV	UBD:NM_006398:exon2:c.C296G:p.A99G	UBD	ubiquitin D	.	FUNCTION: Ubiquitin-like protein modifier which can be covalently attached to target protein and subsequently leads to their degradation by the 26S proteasome, in a NUB1L-dependent manner. Probably functions as a survival factor. Conjugation ability activated by UBA6. Promotes the expression of the proteasome subunit beta type-9 (PSMB9/LMP2). Regulates TNF-alpha-induced and LPS-mediated activatio…	.	TISSUE SPECIFICITY: Constitutively expressed in mature dendritic cells and B-cells. Mostly expressed in the reticuloendothelial system (e.g. thymus, spleen), the gastrointestinal system, kidney, lung and prostate gland. {ECO:0000269|PubMed:12730673, ECO:0000269|PubMed:9368598}.;	.	.	.	.	.	.	.	.	.	.	.
6	29556095	6	29523872	rs2076486	Affx-28402343	A	G	0	1	0	0	0	6p22.1	exonic	nonsynonymous SNV	UBD:NM_006398:exon2:c.T283C:p.S95P	UBD	ubiquitin D	.	FUNCTION: Ubiquitin-like protein modifier which can be covalently attached to target protein and subsequently leads to their degradation by the 26S proteasome, in a NUB1L-dependent manner. Probably functions as a survival factor. Conjugation ability activated by UBA6. Promotes the expression of the proteasome subunit beta type-9 (PSMB9/LMP2). Regulates TNF-alpha-induced and LPS-mediated activatio…	.	TISSUE SPECIFICITY: Constitutively expressed in mature dendritic cells and B-cells. Mostly expressed in the reticuloendothelial system (e.g. thymus, spleen), the gastrointestinal system, kidney, lung and prostate gland. {ECO:0000269|PubMed:12730673, ECO:0000269|PubMed:9368598}.;	.	.	.	.	.	.	.	.	.	.	.
6	29556226	6	29524003	rs2076484	Affx-28402347	A	G	0	1	0	0	0	6p22.1	exonic	nonsynonymous SNV	UBD:NM_006398:exon2:c.T152C:p.L51S	UBD	ubiquitin D	.	FUNCTION: Ubiquitin-like protein modifier which can be covalently attached to target protein and subsequently leads to their degradation by the 26S proteasome, in a NUB1L-dependent manner. Probably functions as a survival factor. Conjugation ability activated by UBA6. Promotes the expression of the proteasome subunit beta type-9 (PSMB9/LMP2). Regulates TNF-alpha-induced and LPS-mediated activatio…	.	TISSUE SPECIFICITY: Constitutively expressed in mature dendritic cells and B-cells. Mostly expressed in the reticuloendothelial system (e.g. thymus, spleen), the gastrointestinal system, kidney, lung and prostate gland. {ECO:0000269|PubMed:12730673, ECO:0000269|PubMed:9368598}.;	.	.	.	.	.	.	.	.	.	.	.
6	29559490	6	29527267	rs64036	Affx-28402402	C	A	0	1	0	0	0	6p22.1	intronic	.	.	UBD	ubiquitin D	.	FUNCTION: Ubiquitin-like protein modifier which can be covalently attached to target protein and subsequently leads to their degradation by the 26S proteasome, in a NUB1L-dependent manner. Probably functions as a survival factor. Conjugation ability activated by UBA6. Promotes the expression of the proteasome subunit beta type-9 (PSMB9/LMP2). Regulates TNF-alpha-induced and LPS-mediated activatio…	.	TISSUE SPECIFICITY: Constitutively expressed in mature dendritic cells and B-cells. Mostly expressed in the reticuloendothelial system (e.g. thymus, spleen), the gastrointestinal system, kidney, lung and prostate gland. {ECO:0000269|PubMed:12730673, ECO:0000269|PubMed:9368598}.;	.	.	.	.	.	.	.	.	.	.	.
6	29559822	6	29527599	rs2272991	Affx-28402405	T	C	0	1	0	0	0	6p22.1	upstream	.	.	UBD	ubiquitin D	dist=90	FUNCTION: Ubiquitin-like protein modifier which can be covalently attached to target protein and subsequently leads to their degradation by the 26S proteasome, in a NUB1L-dependent manner. Probably functions as a survival factor. Conjugation ability activated by UBA6. Promotes the expression of the proteasome subunit beta type-9 (PSMB9/LMP2). Regulates TNF-alpha-induced and LPS-mediated activatio…	.	TISSUE SPECIFICITY: Constitutively expressed in mature dendritic cells and B-cells. Mostly expressed in the reticuloendothelial system (e.g. thymus, spleen), the gastrointestinal system, kidney, lung and prostate gland. {ECO:0000269|PubMed:12730673, ECO:0000269|PubMed:9368598}.;	.	.	.	.	.	.	.	.	.	.	.
6	29559844	6	29527621	rs362535	Affx-28402406	T	C	0	1	0	0	0	6p22.1	upstream	.	.	UBD	ubiquitin D	dist=112	FUNCTION: Ubiquitin-like protein modifier which can be covalently attached to target protein and subsequently leads to their degradation by the 26S proteasome, in a NUB1L-dependent manner. Probably functions as a survival factor. Conjugation ability activated by UBA6. Promotes the expression of the proteasome subunit beta type-9 (PSMB9/LMP2). Regulates TNF-alpha-induced and LPS-mediated activatio…	.	TISSUE SPECIFICITY: Constitutively expressed in mature dendritic cells and B-cells. Mostly expressed in the reticuloendothelial system (e.g. thymus, spleen), the gastrointestinal system, kidney, lung and prostate gland. {ECO:0000269|PubMed:12730673, ECO:0000269|PubMed:9368598}.;	.	.	.	.	.	.	.	.	MU14614033	LAML-KR|1|205|0.00487805	.
6	29562636	6	29530413	rs362532	Affx-28402440	A	G	0	1	0	0	0	6p22.1	intergenic	.	.	UBD;SNORD32B	.	dist=2904;dist=19616	.	.	.	.	.	.	.	.	.	.	.	.	.	.
6	29562678	6	29530455	rs362531	Affx-28402442	G	A	0	1	0	0	0	6p22.1	intergenic	.	.	UBD;SNORD32B	.	dist=2946;dist=19574	.	.	.	.	.	.	.	.	.	.	.	.	.	.
6	29567440	6	29535217	rs12525160	Affx-28402519	G	A	0	1	0	0	0	6p22.1	intergenic	.	.	UBD;SNORD32B	.	dist=7708;dist=14812	.	.	.	.	.	.	.	.	.	.	.	MU87708689	ESAD-UK|1|409|0.00244499	.
6	29571988	6	29539765	rs3025652	Affx-28402594	G	A	0	1	0	0	0	6p22.1	intergenic	.	.	UBD;SNORD32B	.	dist=12256;dist=10264	.	.	.	.	.	Name=Eosinophil counts	.	.	.	.	.	.	.	.
6	29575170	6	29542947	rs3025650	Affx-28402636	T	C	0	1	0	0	0	6p22.1	intergenic	.	.	UBD;SNORD32B	.	dist=15438;dist=7082	.	.	.	.	.	.	.	.	.	.	.	MU25604671	LAML-KR|1|205|0.00487805	.
6	29575869	6	29543646	rs362525	Affx-28402646	T	G	0	1	0	0	0	6p22.1	intergenic	.	.	UBD;SNORD32B	.	dist=16137;dist=6383	.	.	.	.	.	.	.	.	.	.	.	.	.	.
6	29631325	6	29599102	rs29243	Affx-28403322	G	A	0	1	0	0	0	6p22.1	intronic	.	.	GABBR1	gamma-aminobutyric acid type B receptor subunit 1	.	FUNCTION: Component of a heterodimeric G-protein coupled receptor for GABA, formed by GABBR1 and GABBR2. Within the heterodimeric GABA receptor, only GABBR1 seems to bind agonists, while GABBR2 mediates coupling to G proteins. Ligand binding causes a conformation change that triggers signaling via guanine nucleotide-binding proteins (G proteins) and modulates the activity of down-stream effectors…	.	TISSUE SPECIFICITY: Highly expressed in brain and weakly in heart, small intestine and uterus. Isoform 1A is mostly expressed in granular cell and molecular layer. Isoform 1B is mostly expressed in Purkinje cells. Isoform 1E is predominantly expressed in peripheral tissues as kidney, lung, trachea, colon, small intestine, stomach, bone marrow, thymus and mammary gland. {ECO:0000269|PubMed:9844003…	ovary;sympathetic chain;colon;substantia nigra;fovea centralis;choroid;retina;uterus;optic nerve;frontal lobe;endometrium;larynx;testis;brain;unclassifiable (Anatomical System);amygdala;lymph node;heart;cartilage;tongue;lens;skeletal muscle;breast;pancreas;lung;nasopharynx;macula lutea;liver;spleen;head and neck;kidney;mammary gland;stomach;aorta;	.	Name=Basal cell carcinoma	.	.	.	.	.	MU799521	LAML-KR|1|205|0.00487805,LUSC-KR|1|170|0.00588235	.
6	29644108	6	29611885	rs3131854	Affx-28403522	T	C	0	1	0	0	0	6p22.1	intergenic	.	.	GABBR1;MOG	.	dist=10925;dist=12984	.	.	.	.	.	Name=Lymphocyte count	.	.	.	.	.	.	.	.
6	29665998	6	29633775	rs6905408	Affx-28403957	C	T	0	1	0	0	0	6p22.1	intronic	.	.	MOG	myelin oligodendrocyte glycoprotein	.	FUNCTION: Mediates homophilic cell-cell adhesion (By similarity). Minor component of the myelin sheath. May be involved in completion and/or maintenance of the myelin sheath and in cell- cell communication. {ECO:0000250}.;	.	TISSUE SPECIFICITY: Found exclusively in the CNS, where it is localized on the surface of myelin and oligodendrocyte cytoplasmic membranes.;	.	.	.	.	.	.	.	.	MU25605779	ESAD-UK|1|409|0.00244499,LAML-KR|1|205|0.00487805,COCA-CN|1|321|0.00311526	.
6	29667540	6	29635317	rs2071652	Affx-28403989	C	T	0	1	0	0	0	6p22.1	intronic	.	.	MOG	myelin oligodendrocyte glycoprotein	.	FUNCTION: Mediates homophilic cell-cell adhesion (By similarity). Minor component of the myelin sheath. May be involved in completion and/or maintenance of the myelin sheath and in cell- cell communication. {ECO:0000250}.;	.	TISSUE SPECIFICITY: Found exclusively in the CNS, where it is localized on the surface of myelin and oligodendrocyte cytoplasmic membranes.;	.	.	.	.	.	.	.	.	MU818260	ESAD-UK|1|409|0.00244499,LAML-KR|2|205|0.0097561	.
6	29668151	6	29635928	rs2071653	Affx-28404001	T	C	0	1	0	0	0	6p22.1	intronic	.	.	MOG	myelin oligodendrocyte glycoprotein	.	FUNCTION: Mediates homophilic cell-cell adhesion (By similarity). Minor component of the myelin sheath. May be involved in completion and/or maintenance of the myelin sheath and in cell- cell communication. {ECO:0000250}.;	.	TISSUE SPECIFICITY: Found exclusively in the CNS, where it is localized on the surface of myelin and oligodendrocyte cytoplasmic membranes.;	.	.	Name=FCER2/FCRL1 protein level ratio	.	.	.	.	.	.	.	.
6	29678388	6	29646165	rs396660	Affx-28404217	C	T	0	1	0	0	0	6p22.1	intronic	.	.	ZFP57	ZFP57 zinc finger protein	.	FUNCTION: Binds to a 5'-TGCCGC-3' consensus sequence and recognizes the methylated CpG within this element (By similarity). Transcription regulator required to maintain maternal and paternal gene imprinting, a process by which gene expression is restricted in a parent of origin-specific manner by epigenetic modification of genomic DNA and chromatin, including DNA methylation. Acts by controlling …	DISEASE: Transient neonatal diabetes mellitus 1 (TNDM1) [MIM:601410]: Neonatal diabetes is a form of diabetes mellitus defined by the onset of mild-to-severe hyperglycemia within the first months of life. In about half of the neonates, diabetes is transient and resolves at a median age of 3 months, whereas the rest have a permanent form of diabetes. {ECO:0000269|PubMed:18622393}. Note=The disease…	.	.	.	Name=MIC-A levels,Seropositivity for streptococcus pneumoniae peptide (agilent_241214)	.	.	.	.	.	.	.	.
6	29679102	6	29646879	rs445150	Affx-28404239	T	C	0	1	0	0	0	6p22.1	intronic	.	.	ZFP57	ZFP57 zinc finger protein	.	FUNCTION: Binds to a 5'-TGCCGC-3' consensus sequence and recognizes the methylated CpG within this element (By similarity). Transcription regulator required to maintain maternal and paternal gene imprinting, a process by which gene expression is restricted in a parent of origin-specific manner by epigenetic modification of genomic DNA and chromatin, including DNA methylation. Acts by controlling …	DISEASE: Transient neonatal diabetes mellitus 1 (TNDM1) [MIM:601410]: Neonatal diabetes is a form of diabetes mellitus defined by the onset of mild-to-severe hyperglycemia within the first months of life. In about half of the neonates, diabetes is transient and resolves at a median age of 3 months, whereas the rest have a permanent form of diabetes. {ECO:0000269|PubMed:18622393}. Note=The disease…	.	.	.	.	.	.	.	.	.	.	.	.
6	29680729	6	29648506	rs2747430	Affx-28404282	G	A	0	1	0	0	0	6p22.1	intronic	.	.	ZFP57	ZFP57 zinc finger protein	.	FUNCTION: Binds to a 5'-TGCCGC-3' consensus sequence and recognizes the methylated CpG within this element (By similarity). Transcription regulator required to maintain maternal and paternal gene imprinting, a process by which gene expression is restricted in a parent of origin-specific manner by epigenetic modification of genomic DNA and chromatin, including DNA methylation. Acts by controlling …	DISEASE: Transient neonatal diabetes mellitus 1 (TNDM1) [MIM:601410]: Neonatal diabetes is a form of diabetes mellitus defined by the onset of mild-to-severe hyperglycemia within the first months of life. In about half of the neonates, diabetes is transient and resolves at a median age of 3 months, whereas the rest have a permanent form of diabetes. {ECO:0000269|PubMed:18622393}. Note=The disease…	.	.	.	.	.	.	.	.	.	.	.	.
6	29684564	6	29652341	rs9257986	Affx-28404389	C	G	0	1	0	0	0	6p22.1	intergenic	.	.	ZFP57;HLA-F	.	dist=3412;dist=38776	.	.	.	.	.	.	.	.	.	.	.	MU25606078	ESAD-UK|1|409|0.00244499,LAML-KR|1|205|0.00487805	.
6	29694666	6	29662443	rs3129029	Affx-28404629	G	T	0	1	0	0	0	6p22.1	intergenic	.	.	ZFP57;HLA-F	.	dist=13514;dist=28674	.	.	.	.	.	.	.	.	.	.	.	.	.	.
6	29701666	6	29669443	rs3129190	Affx-28404884	C	T	0	1	0	0	0	6p22.1	intergenic	.	.	ZFP57;HLA-F	.	dist=20514;dist=21674	.	.	.	.	.	.	.	.	.	.	.	.	.	.
6	29704214	6	29671991	rs3116798	Affx-28404987	C	T	0	1	0	0	0	6p22.1	intergenic	.	.	ZFP57;HLA-F	.	dist=23062;dist=19126	.	.	.	.	.	.	.	.	.	.	.	.	.	.
6	29711018	6	29678795	rs9258132	Affx-28405174	G	T	0	1	0	0	0	6p22.1	intergenic	.	.	ZFP57;HLA-F	.	dist=29866;dist=12322	.	.	.	.	.	.	.	.	.	.	.	MU25608863	LAML-KR|1|205|0.00487805	.
6	29711825	6	29679602	rs1611364	Affx-28405202	T	C	0	1	0	0	0	6p22.1	intergenic	.	.	ZFP57;HLA-F	.	dist=30673;dist=11515	.	.	.	.	.	.	.	.	.	.	.	.	.	.
6	29712244	6	29680021	rs1611371	Affx-28405217	C	T	0	1	0	0	0	6p22.1	intergenic	.	.	ZFP57;HLA-F	.	dist=31092;dist=11096	.	.	.	.	.	Name=Hypothyroidism or rheumatoid arthritis (pleiotropy),Platelet-to-lymphocyte ratio	.	.	.	.	.	.	.	.
6	29712880	6	29680657	rs7741807	Affx-28405243	G	C	0	1	0	0	0	6p22.1	intergenic	.	.	ZFP57;HLA-F	.	dist=31728;dist=10460	.	.	.	.	.	.	.	.	.	.	.	MU12590224	LAML-KR|1|205|0.00487805	.
6	29713923	6	29681700	rs1610597	Affx-28405273	T	C	0	1	0	0	0	6p22.1	intergenic	.	.	ZFP57;HLA-F	.	dist=32771;dist=9417	.	.	.	.	.	.	.	.	.	.	.	.	.	.
6	29733246	6	29701023	rs9258201	Affx-28405775	C	T	0	1	0	0	0	6p22.1	ncRNA_intronic	.	.	HLA-F-AS1	HLA-F antisense RNA 1	.	.	.	.	.	.	.	.	.	.	.	.	MU25612502	LAML-KR|1|205|0.00487805	.
6	29736460	6	29704237	rs9258206	Affx-28405864	G	A	0	1	0	0	0	6p22.1	ncRNA_intronic	.	.	HLA-F-AS1	HLA-F antisense RNA 1	.	.	.	.	.	.	.	.	.	.	.	.	MU12590306	LAML-KR|1|205|0.00487805	.
6	29737625	6	29705402	rs9258209	Affx-28405901	C	T	0	1	0	0	0	6p22.1	ncRNA_intronic	.	.	HLA-F-AS1	HLA-F antisense RNA 1	.	.	.	.	.	.	.	.	.	.	.	.	MU25612991	LAML-KR|1|205|0.00487805	.
6	29738914	6	29706691	rs9258213	Affx-28405923	T	C	0	1	0	0	0	6p22.1	ncRNA_intronic	.	.	HLA-F-AS1	HLA-F antisense RNA 1	.	.	.	.	.	.	.	.	.	.	.	.	MU14614554	LAML-KR|2|205|0.0097561	.
6	29743264	6	29711041	rs9258220	Affx-28406086	C	T	0	1	0	0	0	6p22.1	ncRNA_intronic	.	.	HLA-F-AS1	HLA-F antisense RNA 1	.	.	.	.	.	.	.	.	.	.	.	.	MU25613310	LAML-KR|1|205|0.00487805	.
6	29757675	6	29725452	rs9258266	Affx-28406508	C	T	0	1	0	0	0	6p22.1	intergenic	.	.	IFITM4P;HCG4	.	dist=6527;dist=33356	.	.	.	.	.	.	.	.	.	.	.	MU12590354	LAML-KR|1|205|0.00487805	.
6	29760038	6	29727815	rs9258271	Affx-28406547	T	C	0	1	0	0	0	6p22.1	intergenic	.	.	IFITM4P;HCG4	.	dist=8890;dist=30993	.	.	.	.	.	.	.	.	.	.	.	MU12590366	LAML-KR|1|205|0.00487805	.
6	29761573	6	29729350	rs9258273	Affx-28406588	A	G	0	1	0	0	0	6p22.1	intergenic	.	.	IFITM4P;HCG4	.	dist=10425;dist=29458	.	.	.	.	.	.	.	.	.	.	.	MU114445258	LAML-KR|1|205|0.00487805	.
6	29764467	6	29732244	rs1626392	Affx-28406653	T	C	0	1	0	0	0	6p22.1	intergenic	.	.	IFITM4P;HCG4	.	dist=13319;dist=26564	.	.	.	.	.	.	.	.	.	.	.	.	.	.
6	29765192	6	29732969	rs1737060	Affx-28406667	G	C	0	1	0	0	0	6p22.1	intergenic	.	.	IFITM4P;HCG4	.	dist=14044;dist=25839	.	.	.	.	.	Name=Hypothyroidism or rheumatoid arthritis (pleiotropy),Response to BNT162b2 vaccine (anti-SARS-CoV-2 Spike antibody levels at two months after first dose)	.	.	.	.	.	.	.	.
6	29765901	6	29733678	rs11756053	Affx-28406708	A	G	0	1	0	0	0	6p22.1	intergenic	.	.	IFITM4P;HCG4	.	dist=14753;dist=25130	.	.	.	.	.	.	.	.	.	.	.	MU25614349	LAML-KR|1|205|0.00487805	.
6	29765965	6	29733742	rs1737055	Affx-28406713	A	G	0	1	0	0	0	6p22.1	intergenic	.	.	IFITM4P;HCG4	.	dist=14817;dist=25066	.	.	.	.	.	Name=Hypothyroidism or rheumatoid arthritis (pleiotropy)	.	.	.	.	.	.	.	.
6	29768270	6	29736047	rs1737043	Affx-28406841	T	C	0	1	0	0	0	6p22.1	intergenic	.	.	IFITM4P;HCG4	.	dist=17122;dist=22761	.	.	.	.	.	Name=Hypothyroidism or rheumatoid arthritis (pleiotropy)	.	.	.	.	.	.	.	.
6	29769165	6	29736942	rs11753872	Affx-28406875	C	A	0	1	0	0	0	6p22.1	intergenic	.	.	IFITM4P;HCG4	.	dist=18017;dist=21866	.	.	.	.	.	.	.	.	.	.	.	MU12590413	LAML-KR|1|205|0.00487805	.
6	29769704	6	29737481	rs1737031	Affx-28406888	C	T	0	1	0	0	0	6p22.1	intergenic	.	.	IFITM4P;HCG4	.	dist=18556;dist=21327	.	.	.	.	.	Name=Hypothyroidism or rheumatoid arthritis (pleiotropy)	.	.	.	.	.	.	.	.
6	29769786	6	29737563	rs1737030	Affx-28406889	A	G	0	1	0	0	0	6p22.1	intergenic	.	.	IFITM4P;HCG4	.	dist=18638;dist=21245	.	.	.	.	.	Name=Mononucleosis	.	.	.	.	.	.	.	.
6	29769817	6	29737594	rs72661134	Affx-28406890	C	T	0	1	0	0	0	6p22.1	intergenic	.	.	IFITM4P;HCG4	.	dist=18669;dist=21214	.	.	.	.	.	.	.	.	.	.	.	.	.	.
6	29770069	6	29737846	rs6932033	Affx-28406898	A	G	0	1	0	0	0	6p22.1	intergenic	.	.	IFITM4P;HCG4	.	dist=18921;dist=20962	.	.	.	.	.	.	.	.	.	.	.	MU25615409	LAML-KR|1|205|0.00487805	.
6	29770216	6	29737993	rs1737028	Affx-28406900	C	G	0	1	0	0	0	6p22.1	intergenic	.	.	IFITM4P;HCG4	.	dist=19068;dist=20815	.	.	.	.	.	Name=Hypothyroidism or rheumatoid arthritis (pleiotropy)	.	.	.	.	.	.	.	.
6	29774331	6	29742108	rs1362068	Affx-28407030	T	C	0	1	0	0	0	6p22.1	intergenic	.	.	IFITM4P;HCG4	.	dist=23183;dist=16700	.	.	.	.	.	.	.	.	.	.	.	.	.	.
6	29774522	6	29742299	rs1362070	Affx-28407036	T	C	0	1	0	0	0	6p22.1	intergenic	.	.	IFITM4P;HCG4	.	dist=23374;dist=16509	.	.	.	.	.	.	.	.	.	.	.	.	.	.
6	29774832	6	29742609	rs1633037	Affx-28407043	T	C	0	1	0	0	0	6p22.1	intergenic	.	.	IFITM4P;HCG4	.	dist=23684;dist=16199	.	.	.	.	.	Name=Hypothyroidism or rheumatoid arthritis (pleiotropy)	.	.	.	.	.	.	.	.
6	29775118	6	29742895	rs12110334	Affx-28407051	C	G	0	1	0	0	0	6p22.1	intergenic	.	.	IFITM4P;HCG4	.	dist=23970;dist=15913	.	.	.	.	.	.	.	.	.	.	.	MU12590425	LAML-KR|1|205|0.00487805	.
6	29775786	6	29743563	rs1633034	Affx-28407074	A	G	0	1	0	0	0	6p22.1	intergenic	.	.	IFITM4P;HCG4	.	dist=24638;dist=15245	.	.	.	.	.	Name=Hypothyroidism or rheumatoid arthritis (pleiotropy)	.	.	.	.	.	.	.	.
6	29778017	6	29745794	rs1633030	Affx-28407156	T	C	0	1	0	0	0	6p22.1	intergenic	.	.	IFITM4P;HCG4	.	dist=26869;dist=13014	.	.	.	.	.	Name=Hypothyroidism or rheumatoid arthritis (pleiotropy)	.	.	.	.	.	.	.	.
6	29778107	6	29745884	rs1614309	Affx-28407158	G	A	0	1	0	0	0	6p22.1	intergenic	.	.	IFITM4P;HCG4	.	dist=26959;dist=12924	.	.	.	.	.	Name=Hypothyroidism or rheumatoid arthritis (pleiotropy)	.	.	.	.	.	MU51144706	MELA-AU|1|183|0.00546448,ESAD-UK|1|409|0.00244499	.
6	29778590	6	29746367	rs1633028	Affx-28407167	T	G	0	1	0	0	0	6p22.1	intergenic	.	.	IFITM4P;HCG4	.	dist=27442;dist=12441	.	.	.	.	.	Name=Hypothyroidism or rheumatoid arthritis (pleiotropy)	.	.	.	.	.	.	.	.
6	29779596	6	29747373	rs2735042	Affx-28407195	A	G	0	1	0	0	0	6p22.1	intergenic	.	.	IFITM4P;HCG4	.	dist=28448;dist=11435	.	.	.	.	.	.	.	.	.	.	.	.	.	.
6	29789223	6	29757000	rs1737010	Affx-28407449	A	C	0	1	0	0	0	6p22.1	intergenic	.	.	IFITM4P;HCG4	.	dist=38075;dist=1808	.	.	.	.	.	Name=Hypothyroidism or rheumatoid arthritis (pleiotropy)	.	.	.	.	.	MU87047121	ESAD-UK|1|409|0.00244499	.
6	29790748	6	29758525	rs1610640	Affx-28407515	T	C	0	1	0	0	0	6p22.1	downstream	.	.	HCG4	HLA complex group 4 (non-protein coding)	dist=283	.	.	.	.	.	Name=Hypothyroidism or rheumatoid arthritis (pleiotropy)	.	.	.	.	.	MU87047124	ESAD-UK|1|409|0.00244499	.
6	29791551	6	29759328	rs3734820	Affx-28407536	T	C	0	1	0	0	0	6p22.1	ncRNA_exonic	.	.	HCG4	HLA complex group 4 (non-protein coding)	.	.	.	.	.	.	.	.	.	.	.	.	MU12590476	LAML-KR|1|205|0.00487805	.
6	29792219	6	29759996	rs1610645	Affx-28407567	T	C	0	1	0	0	0	6p22.1	ncRNA_exonic	.	.	HCG4;HLA-V	.	.	.	.	.	.	.	Name=Hypothyroidism or rheumatoid arthritis (pleiotropy)	.	.	.	.	.	MU4734622	ESAD-UK|1|409|0.00244499,LUSC-KR|1|170|0.00588235,BRCA-KR|1|50|0.02	.
6	29793434	6	29761211	rs1737004	Affx-28407633	G	C	0	1	0	0	0	6p22.1	ncRNA_intronic	.	.	HLA-V	major histocompatibility complex, class I, V (pseudogene)	.	.	.	.	.	.	Name=Hypothyroidism or rheumatoid arthritis (pleiotropy)	.	.	.	.	.	MU664152	LUSC-KR|2|170|0.0117647	.
6	29793949	6	29761726	rs1611219	Affx-28407680	C	T	0	1	0	0	0	6p22.1	ncRNA_intronic	.	.	HLA-V	major histocompatibility complex, class I, V (pseudogene)	.	.	.	.	.	.	Name=Hypothyroidism or rheumatoid arthritis (pleiotropy)	.	.	.	.	.	.	.	.
6	29794291	6	29762068	rs1610647	Affx-28407699	T	C	0	1	0	0	0	6p22.1	ncRNA_intronic	.	.	HLA-V	major histocompatibility complex, class I, V (pseudogene)	.	.	.	.	.	.	Name=Hypothyroidism or rheumatoid arthritis (pleiotropy)	.	.	.	.	.	MU87047129	ESAD-UK|1|409|0.00244499	.
6	29796305	6	29764082	rs11758019	Affx-28407858	G	A	0	1	0	0	0	6p22.1	ncRNA_intronic	.	.	HLA-V	major histocompatibility complex, class I, V (pseudogene)	.	.	.	.	.	.	.	.	.	.	.	.	MU12590493	LAML-KR|1|205|0.00487805	.
6	29796666	6	29764443	rs11758087	Affx-28407885	G	A	0	1	0	0	0	6p22.1	ncRNA_intronic	.	.	HLA-V	major histocompatibility complex, class I, V (pseudogene)	.	.	.	.	.	.	.	.	.	.	.	.	MU25618024	LAML-KR|1|205|0.00487805	.
6	29796709	6	29764486	rs11758056	Affx-28407887	C	G	0	1	0	0	0	6p22.1	ncRNA_intronic	.	.	HLA-V	major histocompatibility complex, class I, V (pseudogene)	.	.	.	.	.	.	.	.	.	.	.	.	MU25618061	LAML-KR|1|205|0.00487805	.
6	29796930	6	29764707	rs11751282	Affx-28407904	T	G	0	1	0	0	0	6p22.1	ncRNA_intronic	.	.	HLA-V	major histocompatibility complex, class I, V (pseudogene)	.	.	.	.	.	.	.	.	.	.	.	.	MU25618113	LAML-KR|1|205|0.00487805	.
6	29797675	6	29765452	rs9461556	Affx-28407951	G	T	0	1	0	0	0	6p22.1	ncRNA_exonic	.	.	HLA-V	major histocompatibility complex, class I, V (pseudogene)	.	.	.	.	.	.	.	.	.	.	.	.	MU25618338	LAML-KR|1|205|0.00487805	.
6	29797939	6	29765716	rs1736998	Affx-28407969	T	A	0	1	0	0	0	6p22.1	downstream	.	.	HLA-V	major histocompatibility complex, class I, V (pseudogene)	dist=132	.	.	.	.	.	Name=Hypothyroidism or rheumatoid arthritis (pleiotropy)	.	.	.	.	.	MU32978691	SKCA-BR|1|100|0.01	.
6	29798058	6	29765835	rs11759271	Affx-28407981	C	T	0	1	0	0	0	6p22.1	downstream	.	.	HLA-V	major histocompatibility complex, class I, V (pseudogene)	dist=251	.	.	.	.	.	.	.	.	.	.	.	MU25618362	LAML-KR|1|205|0.00487805	.
6	29801286	6	29769063	rs885937	Affx-28408202	T	A	0	1	0	0	0	6p22.1	intergenic	.	.	HLA-V;HLA-G	.	dist=3479;dist=25188	.	.	.	.	.	.	.	.	.	.	.	.	.	.
6	29801744	6	29769521	rs1736982	Affx-28408220	A	G	0	1	0	0	0	6p22.1	intergenic	.	.	HLA-V;HLA-G	.	dist=3937;dist=24730	.	.	.	.	.	Name=Hypothyroidism or rheumatoid arthritis (pleiotropy)	.	.	.	.	.	MU690753	LUSC-KR|1|170|0.00588235	.
6	29801844	6	29769621	rs1632995	Affx-28408227	A	T	0	1	0	0	0	6p22.1	intergenic	.	.	HLA-V;HLA-G	.	dist=4037;dist=24630	.	.	.	.	.	Name=Hypothyroidism or rheumatoid arthritis (pleiotropy)	.	.	.	.	.	MU21190009	ESAD-UK|1|409|0.00244499,LUSC-KR|1|170|0.00588235	.
6	29802545	6	29770322	rs1736981	Affx-28408272	A	G	0	1	0	0	0	6p22.1	intergenic	.	.	HLA-V;HLA-G	.	dist=4738;dist=23929	.	.	.	.	.	Name=Hypothyroidism or rheumatoid arthritis (pleiotropy)	.	.	.	.	.	.	.	.
6	29805732	6	29773509	rs1632983	Affx-28408391	C	T	0	1	0	0	0	6p22.1	intergenic	.	.	HLA-V;HLA-G	.	dist=7925;dist=20742	.	.	.	.	.	Name=Hypothyroidism or rheumatoid arthritis (pleiotropy)	.	.	.	.	.	.	.	.
6	29805760	6	29773537	rs17178826	Affx-28408392	A	G	0	1	0	0	0	6p22.1	intergenic	.	.	HLA-V;HLA-G	.	dist=7953;dist=20714	.	.	.	.	.	Name=Hypothyroidism or rheumatoid arthritis (pleiotropy)	.	.	.	.	.	MU12590618	LAML-KR|1|205|0.00487805	.
6	29806222	6	29773999	rs1736976	Affx-28408414	A	G	0	1	0	0	0	6p22.1	intergenic	.	.	HLA-V;HLA-G	.	dist=8415;dist=20252	.	.	.	.	.	Name=Hypothyroidism or rheumatoid arthritis (pleiotropy)	.	.	.	.	.	.	.	.
6	29806326	6	29774103	rs11751791	Affx-28408425	C	T	0	1	0	0	0	6p22.1	intergenic	.	.	HLA-V;HLA-G	.	dist=8519;dist=20148	.	.	.	.	.	.	.	.	.	.	.	MU25619418	LAML-KR|1|205|0.00487805	.
6	29806410	6	29774187	rs11751820	Affx-28408431	C	T	0	1	0	0	0	6p22.1	intergenic	.	.	HLA-V;HLA-G	.	dist=8603;dist=20064	.	.	.	.	.	.	.	.	.	.	.	MU12590638	LAML-KR|1|205|0.00487805	.
6	29807079	6	29774856	rs2517921	Affx-28408457	C	T	0	1	0	0	0	6p22.1	intergenic	.	.	HLA-V;HLA-G	.	dist=9272;dist=19395	.	.	.	.	.	.	.	.	.	.	.	MU87047153	ESAD-UK|1|409|0.00244499	.
6	29809422	6	29777199	rs4098859	Affx-28408554	A	G	0	1	0	0	0	6p22.1	intergenic	.	.	HLA-V;HLA-G	.	dist=11615;dist=17052	.	.	.	.	.	.	.	.	.	.	.	MU12590653	LAML-KR|1|205|0.00487805	.
6	29812316	6	29780093	rs1610669	Affx-28408711	T	A	0	1	0	0	0	6p22.1	intergenic	.	.	HLA-V;HLA-G	.	dist=14509;dist=14158	.	.	.	.	.	Name=Hypothyroidism or rheumatoid arthritis (pleiotropy)	.	.	.	.	.	MU87047166	ESAD-UK|1|409|0.00244499	.
6	29838256	6	29806033	rs7755504	Affx-28409660	C	G	0	1	0	0	0	6p22.1	intergenic	.	.	HLA-G;HCP5B	.	dist=7236;dist=33639	.	.	.	.	.	.	.	.	.	.	.	MU25622606	LAML-KR|1|205|0.00487805	.
6	29844728	6	29812505	rs2734990	Affx-28409902	A	T	0	1	0	0	0	6p22.1	intergenic	.	.	HLA-G;HCP5B	.	dist=13708;dist=27167	.	.	.	.	.	.	.	.	.	.	.	MU25624161	LAML-KR|1|205|0.00487805	.
6	29845030	6	29812807	rs2523767	Affx-28409913	A	G	0	1	0	0	0	6p22.1	intergenic	.	.	HLA-G;HCP5B	.	dist=14010;dist=26865	.	.	.	.	.	.	.	.	.	.	.	MU25624256	LAML-KR|1|205|0.00487805	.
6	29845197	6	29812974	rs2517879	Affx-28409921	G	A	0	1	0	0	0	6p22.1	intergenic	.	.	HLA-G;HCP5B	.	dist=14177;dist=26698	.	.	.	.	.	.	.	.	.	.	.	MU12591410	LAML-KR|1|205|0.00487805	.
6	29848856	6	29816633	rs28743711	Affx-28410695	A	G	0	1	0	0	0	6p22.1	intergenic	.	.	HLA-G;HCP5B	.	dist=17836;dist=23039	.	.	.	.	.	Name=CHGB/MOG protein level ratio	.	.	.	.	.	MU25625115	LAML-KR|1|205|0.00487805	.
6	29850244	6	29818021	rs3115628	Affx-28411570	C	T	0	1	0	0	0	6p22.1	intergenic	.	.	HLA-G;HCP5B	.	dist=19224;dist=21651	.	.	.	.	.	.	.	.	.	.	.	.	.	.
6	29851300	6	29819077	rs2247504	Affx-28412069	G	A	0	1	0	0	0	6p22.1	intergenic	.	.	HLA-G;HCP5B	.	dist=20280;dist=20595	.	.	.	.	.	.	.	.	.	.	.	MU25625429	LAML-KR|1|205|0.00487805	.
6	29852940	6	29820717	rs2523756	Affx-28412158	A	G	0	1	0	0	0	6p22.1	intergenic	.	.	HLA-G;HCP5B	.	dist=21920;dist=18955	.	.	.	.	.	.	.	.	.	.	.	MU25625681	LAML-KR|1|205|0.00487805	.
6	29855250	6	29823027	rs2428510	Affx-28412291	G	A	0	1	0	0	0	6p22.1	intergenic	.	.	HLA-G;HCP5B	.	dist=24230;dist=16645	.	.	.	.	.	.	.	.	.	.	.	MU25626244	LAML-KR|1|205|0.00487805	.
6	29855384	6	29823161	rs2734979	Affx-28412294	A	G	0	1	0	0	0	6p22.1	intergenic	.	.	HLA-G;HCP5B	.	dist=24364;dist=16511	.	.	.	.	.	.	.	.	.	.	.	MU25626275	LAML-KR|1|205|0.00487805	.
6	29855829	6	29823606	rs3132726	Affx-28412308	A	G	0	1	0	0	0	6p22.1	intergenic	.	.	HLA-G;HCP5B	.	dist=24809;dist=16066	.	.	.	.	.	.	.	.	.	.	.	MU25626319	LAML-KR|1|205|0.00487805	.
6	29856282	6	29824059	rs9258679	Affx-28412333	A	G	0	1	0	0	0	6p22.1	intergenic	.	.	HLA-G;HCP5B	.	dist=25262;dist=15613	.	.	.	.	.	.	.	.	.	.	.	.	.	.
6	29859886	6	29827663	rs9258739	Affx-28412520	G	A	0	1	0	0	0	6p22.1	intergenic	.	.	HLA-G;HCP5B	.	dist=28866;dist=12009	.	.	.	.	.	.	.	.	.	.	.	MU25627284	ESAD-UK|1|409|0.00244499,LAML-KR|1|205|0.00487805	.
6	29860533	6	29828310	rs3094657	Affx-28412542	C	G	0	1	0	0	0	6p22.1	intergenic	.	.	HLA-G;HCP5B	.	dist=29513;dist=11362	.	.	.	.	.	.	.	.	.	.	.	MU114381802	LAML-KR|1|205|0.00487805	.
6	29860716	6	29828493	rs1611705	Affx-28412550	T	G	0	1	0	0	0	6p22.1	intergenic	.	.	HLA-G;HCP5B	.	dist=29696;dist=11179	.	.	.	.	.	Name=Hypothyroidism or rheumatoid arthritis (pleiotropy)	.	.	.	.	.	MU25627384	ESAD-UK|1|409|0.00244499,LAML-KR|1|205|0.00487805	.
6	29861139	6	29828916	rs1611710	Affx-28412568	C	T	0	1	0	0	0	6p22.1	intergenic	.	.	HLA-G;HCP5B	.	dist=30119;dist=10756	.	.	.	.	.	Name=Hypothyroidism or rheumatoid arthritis (pleiotropy)	.	.	.	.	.	MU12591719	ESAD-UK|1|409|0.00244499,LAML-KR|1|205|0.00487805	.
6	29862297	6	29830074	rs7760172	Affx-28412614	T	C	0	1	0	0	0	6p22.1	intergenic	.	.	HLA-G;HCP5B	.	dist=31277;dist=9598	.	.	.	.	.	.	.	.	.	.	.	.	.	.
6	29862634	6	29830411	rs9258766	Affx-28412629	G	A	0	1	0	0	0	6p22.1	intergenic	.	.	HLA-G;HCP5B	.	dist=31614;dist=9261	.	.	.	.	.	.	.	.	.	.	.	MU25627682	LAML-KR|1|205|0.00487805	.
6	29862875	6	29830652	rs9258771	Affx-28412638	A	G	0	1	0	0	0	6p22.1	intergenic	.	.	HLA-G;HCP5B	.	dist=31855;dist=9020	.	.	.	.	.	.	.	.	.	.	.	MU25627789	LAML-KR|1|205|0.00487805	.
6	29863231	6	29831008	rs1611732	Affx-28412660	C	T	0	1	0	0	0	6p22.1	intergenic	.	.	HLA-G;HCP5B	.	dist=32211;dist=8664	.	.	.	.	.	Name=Hypothyroidism or rheumatoid arthritis (pleiotropy)	.	.	.	.	.	MU25627877	ESAD-UK|1|409|0.00244499,SKCA-BR|1|100|0.01	.
6	29863275	6	29831052	rs3891492	Affx-28412661	G	T	0	1	0	0	0	6p22.1	intergenic	.	.	HLA-G;HCP5B	.	dist=32255;dist=8620	.	.	.	.	.	.	.	.	.	.	.	MU25627890	ESAD-UK|1|409|0.00244499	.
6	29863281	6	29831058	rs765649	Affx-28412662	T	A	0	1	0	0	0	6p22.1	intergenic	.	.	HLA-G;HCP5B	.	dist=32261;dist=8614	.	.	.	.	.	.	.	.	.	.	.	MU25627915	ESAD-UK|1|409|0.00244499	.
6	29863794	6	29831571	rs1611737	Affx-28412679	C	G	0	1	0	0	0	6p22.1	intergenic	.	.	HLA-G;HCP5B	.	dist=32774;dist=8101	.	.	.	.	.	Name=Hypothyroidism or rheumatoid arthritis (pleiotropy)	.	.	.	.	.	MU25627997	LAML-KR|1|205|0.00487805	.
6	29864239	6	29832016	rs9258795	Affx-28412691	G	A	0	1	0	0	0	6p22.1	intergenic	.	.	HLA-G;HCP5B	.	dist=33219;dist=7656	.	.	.	.	.	.	.	.	.	.	.	.	.	.
6	29864555	6	29832332	rs2524035	Affx-28412706	A	G	0	1	0	0	0	6p22.1	intergenic	.	.	HLA-G;HCP5B	.	dist=33535;dist=7340	.	.	.	.	.	Name=Lymphocyte count,lymphocyte (fraction, minimum, inv-norm transformed)	.	.	.	.	.	MU25628248	LAML-KR|1|205|0.00487805	.
6	29908672	6	29876449	rs28688639	Affx-28415102	T	G	0	1	0	0	0	6p22.1	intergenic	.	.	HLA-H;HCG4B	.	dist=17593;dist=15920	.	.	.	.	.	.	.	.	.	.	.	.	.	.
6	29931900	6	29899677	rs2524005	Affx-28416290	G	A	0	1	0	0	0	6p22.1	intergenic	.	.	HCG4B;HLA-A	.	dist=4685;dist=10570	.	.	.	.	.	Name=Breast cancer or lung cancer (pleiotropy),Varicose veins,Bipolar disorder and schizophrenia	.	.	.	.	.	MU71440880	SKCA-BR|1|100|0.01	.
6	29942499	6	29910276	rs41560714	Affx-28416985	T	G	0	1	0	0	0	6p22.1	UTR5	.	.	HLA-A	major histocompatibility complex, class I, A	NM_001242758:c.-55T>G	FUNCTION: Involved in the presentation of foreign antigens to the immune system.;	.	.	unclassifiable (Anatomical System);lymph node;endometrium;islets of Langerhans;bone;testis;colon;cervix;	.	.	.	.	.	.	.	.	.	.
6	29943728	6	29911505	rs41543412	Affx-28417365	C	G	0	1	0	0	0	6p22.1	intronic	.	.	HLA-A	major histocompatibility complex, class I, A	.	FUNCTION: Involved in the presentation of foreign antigens to the immune system.;	.	.	unclassifiable (Anatomical System);lymph node;endometrium;islets of Langerhans;bone;testis;colon;cervix;	.	.	.	.	.	.	.	.	.	.
6	29949946	6	29917723	rs76748682	Affx-28418361	C	T	0	1	0	0	0	6p22.1	intergenic	.	.	HLA-A;HCG9	.	dist=4062;dist=25169	.	.	.	.	.	.	.	.	.	.	.	.	.	.
6	29955574	6	29923351	rs2904758	Affx-28418963	G	A	0	1	0	0	0	6p22.1	intergenic	.	.	HLA-A;HCG9	.	dist=9690;dist=19541	.	.	.	.	.	Name=Lymphocyte percentage of white cells	.	.	.	.	.	MU25635545	LAML-KR|1|205|0.00487805	.
6	29957002	6	29924779	rs12665039	Affx-28419117	T	C	0	1	0	0	0	6p22.1	intergenic	.	.	HLA-A;HCG9	.	dist=11118;dist=18113	.	.	.	.	.	.	.	.	.	.	.	.	.	.
6	29959945	6	29927722	rs2571400	Affx-28419238	C	G	0	1	0	0	0	6p22.1	intergenic	.	.	HLA-A;HCG9	.	dist=14061;dist=15170	.	.	.	.	.	Name=Human papilloma virus 16 positive oropharyngeal cancer,General cognitive ability	.	.	.	.	.	MU25635828	ESAD-UK|1|409|0.00244499	.
6	29962842	6	29930619	rs7739434	Affx-28419400	G	A	0	1	0	0	0	6p22.1	intergenic	.	.	HLA-A;HCG9	.	dist=16958;dist=12273	.	.	.	.	.	.	.	.	.	.	.	MU25636235	LAML-KR|1|205|0.00487805	.
6	29965662	6	29933439	rs2844806	Affx-28419501	C	T	0	1	0	0	0	6p22.1	intergenic	.	.	HLA-A;HCG9	.	dist=19778;dist=9453	.	.	.	.	.	.	.	.	.	.	.	.	.	.
6	29969465	6	29937242	rs2517673	Affx-28419669	G	A	0	1	0	0	0	6p22.1	intergenic	.	.	HLA-A;HCG9	.	dist=23581;dist=5650	.	.	.	.	.	.	.	.	.	.	.	.	.	.
6	29970200	6	29937977	rs2517671	Affx-28419713	A	G	0	1	0	0	0	6p22.1	intergenic	.	.	HLA-A;HCG9	.	dist=24316;dist=4915	.	.	.	.	.	Name=Monocyte count,Low density lipoprotein cholesterol levels	.	.	.	.	.	MU25637632	ESAD-UK|1|409|0.00244499	.
6	29971000	6	29938777	rs2523969	Affx-28419736	A	T	0	1	0	0	0	6p22.1	intergenic	.	.	HLA-A;HCG9	.	dist=25116;dist=4115	.	.	.	.	.	.	.	.	.	.	.	MU32978840	SKCA-BR|1|100|0.01	.
6	29971803	6	29939580	rs2523961	Affx-28419761	G	A	0	1	0	0	0	6p22.1	intergenic	.	.	HLA-A;HCG9	.	dist=25919;dist=3312	.	.	.	.	.	Name=Hepatocellular carcinoma in hepatitis B infection	.	.	.	.	.	MU707185	LUSC-KR|1|170|0.00588235,COCA-CN|1|321|0.00311526	.
6	29972595	6	29940372	rs2256902	Affx-28419780	G	A	0	1	0	0	0	6p22.1	intergenic	.	.	HLA-A;HCG9	.	dist=26711;dist=2520	.	.	.	.	.	Name=Lymphocyte count	.	.	.	.	.	.	.	.
6	29973234	6	29941011	rs56289102	Affx-28419793	C	T	0	1	0	0	0	6p22.1	intergenic	.	.	HLA-A;HCG9	.	dist=27350;dist=1881	.	.	.	.	.	.	.	.	.	.	.	.	.	.
6	29974096	6	29941873	rs2523947	Affx-28419844	C	A	0	1	0	0	0	6p22.1	intergenic	.	.	HLA-A;HCG9	.	dist=28212;dist=1019	.	.	.	.	.	.	.	.	.	.	.	.	.	.
6	29974166	6	29941943	rs2523946	Affx-28419845	C	T	0	1	0	0	0	6p22.1	upstream	.	.	HCG9	HLA complex group 9 (non-protein coding)	dist=949	.	.	.	.	.	Name=IgA nephropathy	.	.	.	.	.	.	.	.
6	29974349	6	29942126	rs2844804	Affx-28419850	T	G	0	1	0	0	0	6p22.1	upstream	.	.	HCG9	HLA complex group 9 (non-protein coding)	dist=766	.	.	.	.	.	.	.	.	.	.	.	MU40395944	SKCA-BR|1|100|0.01	.
6	29974547	6	29942324	rs2523945	Affx-28419858	T	C	0	1	0	0	0	6p22.1	upstream	.	.	HCG9	HLA complex group 9 (non-protein coding)	dist=568	.	.	.	.	.	.	.	.	.	.	.	.	.	.
6	29975150	6	29942927	rs2523943	Affx-28419895	T	G	0	1	0	0	0	6p22.1	ncRNA_exonic	.	.	HCG9	HLA complex group 9 (non-protein coding)	.	.	.	.	.	.	.	.	.	.	.	.	.	.	.
6	29975228	6	29943005	rs422640	Affx-28419899	G	C	0	1	0	0	0	6p22.1	ncRNA_exonic	.	.	HCG9	HLA complex group 9 (non-protein coding)	.	.	.	.	.	.	.	.	.	.	.	.	MU113483557	LUSC-KR|1|170|0.00588235	.
6	29975258	6	29943035	rs400488	Affx-28419900	G	A	0	1	0	0	0	6p22.1	ncRNA_exonic	.	.	HCG9	HLA complex group 9 (non-protein coding)	.	.	.	.	.	.	.	.	.	.	.	.	MU647599	MELA-AU|1|183|0.00546448,LUSC-KR|1|170|0.00588235	.
6	29975560	6	29943337	rs66703876	Affx-76298288	GT	-	0	1	0	0	0	.	.	.	.	.	.	.	.	.	.	.	.	.	.	.	.	.	.	.	.	.
6	29975713	6	29943490	rs2735076	Affx-28419918	A	G	0	1	0	0	0	6p22.1	ncRNA_intronic	.	.	HCG9	HLA complex group 9 (non-protein coding)	.	.	.	.	.	.	.	.	.	.	.	.	MU113373871	LUSC-KR|1|170|0.00588235	.
6	29975713	6	29943490	rs2735076	Affx-28419918	A	G	0	1	0	0	0	6p22.1	ncRNA_intronic	.	.	HCG9	HLA complex group 9 (non-protein coding)	.	.	.	.	.	.	.	.	.	.	.	.	MU113373871	LUSC-KR|1|170|0.00588235	.
6	29976055	6	29943832	rs2893999	Affx-28419949	T	C	0	1	0	0	0	6p22.1	ncRNA_intronic	.	.	HCG9	HLA complex group 9 (non-protein coding)	.	.	.	.	.	.	.	.	.	.	.	.	.	.	.
6	29976537	6	29944314	rs2844803	Affx-28420003	T	C	0	1	0	0	0	6p22.1	ncRNA_intronic	.	.	HCG9	HLA complex group 9 (non-protein coding)	.	.	.	.	.	.	.	.	.	.	.	.	MU34360946	ESAD-UK|1|409|0.00244499,SKCA-BR|1|100|0.01,COCA-CN|1|321|0.00311526	.
6	29977202	6	29944979	rs2735071	Affx-28420036	G	C	0	1	0	0	0	6p22.1	ncRNA_intronic	.	.	HCG9	HLA complex group 9 (non-protein coding)	.	.	.	.	.	.	.	.	.	.	.	.	.	.	.
6	29980588	6	29948365	rs2108691	Affx-28420263	G	T	0	1	0	0	0	6p22.1	intergenic	.	.	HCG9;ZNRD1ASP	.	dist=2188;dist=20423	.	.	.	.	.	.	.	.	.	.	.	.	.	.
6	29980705	6	29948482	rs2735069	Affx-28420275	G	T	0	1	0	0	0	6p22.1	intergenic	.	.	HCG9;ZNRD1ASP	.	dist=2305;dist=20306	.	.	.	.	.	.	.	.	.	.	.	.	.	.
6	29981346	6	29949123	rs423808	Affx-28420317	G	T	0	1	0	0	0	6p22.1	intergenic	.	.	HCG9;ZNRD1ASP	.	dist=2946;dist=19665	.	.	.	.	.	.	.	.	.	.	.	.	.	.
6	29981391	6	29949168	rs410909	Affx-28420319	G	T	0	1	0	0	0	6p22.1	intergenic	.	.	HCG9;ZNRD1ASP	.	dist=2991;dist=19620	.	.	.	.	.	.	.	.	.	.	.	.	.	.
6	29981516	6	29949293	rs2517809	Affx-28420327	G	A	0	1	0	0	0	6p22.1	intergenic	.	.	HCG9;ZNRD1ASP	.	dist=3116;dist=19495	.	.	.	.	.	.	.	.	.	.	.	.	.	.
6	29981741	6	29949518	rs2246642	Affx-28420346	G	A	0	1	0	0	0	6p22.1	intergenic	.	.	HCG9;ZNRD1ASP	.	dist=3341;dist=19270	.	.	.	.	.	.	.	.	.	.	.	.	.	.
6	29982363	6	29950140	rs379221	Affx-28420397	A	G	0	1	0	0	0	6p22.1	intergenic	.	.	HCG9;ZNRD1ASP	.	dist=3963;dist=18648	.	.	.	.	.	.	.	.	.	.	.	.	.	.
6	29983062	6	29950839	rs73725904	Affx-28420438	G	C	0	1	0	0	0	6p22.1	intergenic	.	.	HCG9;ZNRD1ASP	.	dist=4662;dist=17949	.	.	.	.	.	.	.	.	.	.	.	.	.	.
6	29983202	6	29950979	rs73428121	Affx-28420445	A	C	0	1	0	0	0	6p22.1	intergenic	.	.	HCG9;ZNRD1ASP	.	dist=4802;dist=17809	.	.	.	.	.	.	.	.	.	.	.	.	.	.
6	29983427	6	29951204	rs57035982	Affx-28420462	G	A	0	1	0	0	0	6p22.1	intergenic	.	.	HCG9;ZNRD1ASP	.	dist=5027;dist=17584	.	.	.	.	.	.	.	.	.	.	.	.	.	.
6	29983517	6	29951294	rs57680173	Affx-28420467	G	T	0	1	0	0	0	6p22.1	intergenic	.	.	HCG9;ZNRD1ASP	.	dist=5117;dist=17494	.	.	.	.	.	.	.	.	.	.	.	.	.	.
6	29985037	6	29952814	rs17186937	Affx-28420511	T	C	0	1	0	0	0	6p22.1	intergenic	.	.	HCG9;ZNRD1ASP	.	dist=6637;dist=15974	.	.	.	.	.	.	.	.	.	.	.	.	.	.
6	29985143	6	29952920	rs17186944	Affx-28420513	C	T	0	1	0	0	0	6p22.1	intergenic	.	.	HCG9;ZNRD1ASP	.	dist=6743;dist=15868	.	.	.	.	.	.	.	.	.	.	.	.	.	.
6	29985258	6	29953035	rs11755984	Affx-28420518	G	A	0	1	0	0	0	6p22.1	intergenic	.	.	HCG9;ZNRD1ASP	.	dist=6858;dist=15753	.	.	.	.	.	.	.	.	.	.	.	.	.	.
6	29985322	6	29953099	rs11755961	Affx-28420520	C	T	0	1	0	0	0	6p22.1	intergenic	.	.	HCG9;ZNRD1ASP	.	dist=6922;dist=15689	.	.	.	.	.	.	.	.	.	.	.	.	.	.
6	29985493	6	29953270	rs11755992	Affx-28420521	C	G	0	1	0	0	0	6p22.1	intergenic	.	.	HCG9;ZNRD1ASP	.	dist=7093;dist=15518	.	.	.	.	.	.	.	.	.	.	.	.	.	.
6	29985651	6	29953428	rs11758493	Affx-28420525	T	G	0	1	0	0	0	6p22.1	intergenic	.	.	HCG9;ZNRD1ASP	.	dist=7251;dist=15360	.	.	.	.	.	.	.	.	.	.	.	.	.	.
6	29985851	6	29953628	rs73725910	Affx-28420538	G	A	0	1	0	0	0	6p22.1	intergenic	.	.	HCG9;ZNRD1ASP	.	dist=7451;dist=15160	.	.	.	.	.	.	.	.	.	.	.	.	.	.
6	29985939	6	29953716	rs73725911	Affx-28420549	T	C	0	1	0	0	0	6p22.1	intergenic	.	.	HCG9;ZNRD1ASP	.	dist=7539;dist=15072	.	.	.	.	.	.	.	.	.	.	.	.	.	.
6	29986334	6	29954111	rs12662947	Affx-28420586	T	C	0	1	0	0	0	6p22.1	intergenic	.	.	HCG9;ZNRD1ASP	.	dist=7934;dist=14677	.	.	.	.	.	.	.	.	.	.	.	.	.	.
6	29986422	6	29954199	rs12661411	Affx-28420593	C	T	0	1	0	0	0	6p22.1	intergenic	.	.	HCG9;ZNRD1ASP	.	dist=8022;dist=14589	.	.	.	.	.	.	.	.	.	.	.	.	.	.
6	29986503	6	29954280	rs12662967	Affx-28420596	T	C	0	1	0	0	0	6p22.1	intergenic	.	.	HCG9;ZNRD1ASP	.	dist=8103;dist=14508	.	.	.	.	.	.	.	.	.	.	.	.	.	.
6	29986840	6	29954617	rs34894339	Affx-28420624	A	G	0	1	0	0	0	6p22.1	intergenic	.	.	HCG9;ZNRD1ASP	.	dist=8440;dist=14171	.	.	.	.	.	.	.	.	.	.	.	.	.	.
6	29987445	6	29955222	rs17187077	Affx-28420678	A	C	0	1	0	0	0	6p22.1	intergenic	.	.	HCG9;ZNRD1ASP	.	dist=9045;dist=13566	.	.	.	.	.	.	.	.	.	.	.	MU87757255	ESAD-UK|1|409|0.00244499	.
6	29987611	6	29955388	rs17187141	Affx-28420700	T	C	0	1	0	0	0	6p22.1	intergenic	.	.	HCG9;ZNRD1ASP	.	dist=9211;dist=13400	.	.	.	.	.	.	.	.	.	.	.	.	.	.
6	29987762	6	29955539	rs17180794	Affx-28420716	T	C	0	1	0	0	0	6p22.1	intergenic	.	.	HCG9;ZNRD1ASP	.	dist=9362;dist=13249	.	.	.	.	.	.	.	.	.	.	.	.	.	.
6	29989300	6	29957077	rs12662611	Affx-28420821	C	T	0	1	0	0	0	6p22.1	intergenic	.	.	HCG9;ZNRD1ASP	.	dist=10900;dist=11711	.	.	.	.	.	.	.	.	.	.	.	.	.	.
6	29989508	6	29957285	rs12664166	Affx-28420839	T	G	0	1	0	0	0	6p22.1	intergenic	.	.	HCG9;ZNRD1ASP	.	dist=11108;dist=11503	.	.	.	.	.	.	.	.	.	.	.	MU87757262	ESAD-UK|1|409|0.00244499	.
6	29993181	6	29960958	rs9260960	Affx-28421150	C	G	0	1	0	0	0	6p22.1	intergenic	.	.	HCG9;ZNRD1ASP	.	dist=14781;dist=7830	.	.	.	.	.	.	.	.	.	.	.	.	.	.
6	29993282	6	29961059	rs9260962	Affx-28421162	C	T	0	1	0	0	0	6p22.1	intergenic	.	.	HCG9;ZNRD1ASP	.	dist=14882;dist=7729	.	.	.	.	.	.	.	.	.	.	.	.	.	.
6	29993504	6	29961281	rs9260966	Affx-28421176	G	A	0	1	0	0	0	6p22.1	intergenic	.	.	HCG9;ZNRD1ASP	.	dist=15104;dist=7507	.	.	.	.	.	.	.	.	.	.	.	.	.	.
6	29993590	6	29961367	rs9260967	Affx-28421177	G	A	0	1	0	0	0	6p22.1	intergenic	.	.	HCG9;ZNRD1ASP	.	dist=15190;dist=7421	.	.	.	.	.	.	.	.	.	.	.	.	.	.
6	29993662	6	29961439	rs9260968	Affx-28421178	C	A	0	1	0	0	0	6p22.1	intergenic	.	.	HCG9;ZNRD1ASP	.	dist=15262;dist=7349	.	.	.	.	.	.	.	.	.	.	.	MU17953615	SKCA-BR|1|100|0.01	.
6	29993945	6	29961722	rs9260975	Affx-28421193	C	T	0	1	0	0	0	6p22.1	intergenic	.	.	HCG9;ZNRD1ASP	.	dist=15545;dist=7066	.	.	.	.	.	.	.	.	.	.	.	.	.	.
6	29994076	6	29961853	rs9260978	Affx-28421201	C	T	0	1	0	0	0	6p22.1	intergenic	.	.	HCG9;ZNRD1ASP	.	dist=15676;dist=6935	.	.	.	.	.	.	.	.	.	.	.	.	.	.
6	29994738	6	29962515	rs9260988	Affx-28421223	T	C	0	1	0	0	0	6p22.1	intergenic	.	.	HCG9;ZNRD1ASP	.	dist=16338;dist=6273	.	.	.	.	.	.	.	.	.	.	.	MU113463802	LUSC-KR|1|170|0.00588235	.
6	29995019	6	29962796	rs9260994	Affx-28421232	C	G	0	1	0	0	0	6p22.1	intergenic	.	.	HCG9;ZNRD1ASP	.	dist=16619;dist=5992	.	.	.	.	.	.	.	.	.	.	.	.	.	.
6	29995402	6	29963179	rs6910898	Affx-28421241	T	C	0	1	0	0	0	6p22.1	intergenic	.	.	HCG9;ZNRD1ASP	.	dist=17002;dist=5609	.	.	.	.	.	.	.	.	.	.	.	.	.	.
6	29995947	6	29963724	rs58858573	Affx-28421252	C	A	0	1	0	0	0	6p22.1	intergenic	.	.	HCG9;ZNRD1ASP	.	dist=17547;dist=5064	.	.	.	.	.	.	.	.	.	.	.	.	.	.
6	29996690	6	29964467	rs9261008	Affx-28421278	T	C	0	1	0	0	0	6p22.1	intergenic	.	.	HCG9;ZNRD1ASP	.	dist=18290;dist=4321	.	.	.	.	.	.	.	.	.	.	.	MU32782572	SKCA-BR|1|100|0.01	.
6	29997171	6	29964948	rs9261013	Affx-28421294	A	G	0	1	0	0	0	6p22.1	intergenic	.	.	HCG9;ZNRD1ASP	.	dist=18771;dist=3840	.	.	.	.	.	.	.	.	.	.	.	.	.	.
6	29997529	6	29965306	rs9261016	Affx-28421297	C	T	0	1	0	0	0	6p22.1	intergenic	.	.	HCG9;ZNRD1ASP	.	dist=19129;dist=3482	.	.	.	.	.	.	.	.	.	.	.	.	.	.
6	29997567	6	29965344	rs6911279	Affx-28421299	A	G	0	1	0	0	0	6p22.1	intergenic	.	.	HCG9;ZNRD1ASP	.	dist=19167;dist=3444	.	.	.	.	.	.	.	.	.	.	.	.	.	.
6	29997724	6	29965501	rs6911737	Affx-28421301	C	A	0	1	0	0	0	6p22.1	intergenic	.	.	HCG9;ZNRD1ASP	.	dist=19324;dist=3287	.	.	.	.	.	.	.	.	.	.	.	.	.	.
6	29997786	6	29965563	rs6912080	Affx-28421302	G	T	0	1	0	0	0	6p22.1	intergenic	.	.	HCG9;ZNRD1ASP	.	dist=19386;dist=3225	.	.	.	.	.	.	.	.	.	.	.	.	.	.
6	29997894	6	29965671	rs9261020	Affx-28421303	C	T	0	1	0	0	0	6p22.1	intergenic	.	.	HCG9;ZNRD1ASP	.	dist=19494;dist=3117	.	.	.	.	.	.	.	.	.	.	.	.	.	.
6	29998004	6	29965781	rs6912154	Affx-28421305	C	T	0	1	0	0	0	6p22.1	intergenic	.	.	HCG9;ZNRD1ASP	.	dist=19604;dist=3007	.	.	.	.	.	.	.	.	.	.	.	MU87757271	ESAD-UK|1|409|0.00244499	.
6	29998136	6	29965913	rs9261024	Affx-28421310	C	T	0	1	0	0	0	6p22.1	intergenic	.	.	HCG9;ZNRD1ASP	.	dist=19736;dist=2875	.	.	.	.	.	.	.	.	.	.	.	.	.	.
6	29998196	6	29965973	rs9261026	Affx-28421313	C	T	0	1	0	0	0	6p22.1	intergenic	.	.	HCG9;ZNRD1ASP	.	dist=19796;dist=2815	.	.	.	.	.	.	.	.	.	.	.	.	.	.
6	29999073	6	29966850	rs6941318	Affx-28421348	T	C	0	1	0	0	0	6p22.1	intergenic	.	.	HCG9;ZNRD1ASP	.	dist=20673;dist=1938	.	.	.	.	.	.	.	.	.	.	.	.	.	.
6	30000403	6	29968180	rs12664967	Affx-28421422	C	G	0	1	0	0	0	6p22.1	downstream	.	.	ZNRD1ASP	zinc ribbon domain containing 1 antisense, pseudogene	dist=608	.	.	TISSUE SPECIFICITY: Widely expressed at low levels, including testis. {ECO:0000269|PubMed:9553157}.;	.	.	.	.	.	.	.	.	MU32978856	SKCA-BR|1|100|0.01	.
6	30001413	6	29969190	rs72502509	Affx-28421465	C	T	0	1	0	0	0	6p22.1	ncRNA_exonic	.	.	ZNRD1ASP	zinc ribbon domain containing 1 antisense, pseudogene	.	.	.	TISSUE SPECIFICITY: Widely expressed at low levels, including testis. {ECO:0000269|PubMed:9553157}.;	.	.	.	.	.	.	.	.	.	.	.
6	30002561	6	29970338	rs11755549	Affx-28421495	A	G	0	1	0	0	0	6p22.1	ncRNA_exonic	.	.	ZNRD1ASP	zinc ribbon domain containing 1 antisense, pseudogene	.	.	.	TISSUE SPECIFICITY: Widely expressed at low levels, including testis. {ECO:0000269|PubMed:9553157}.;	.	.	.	.	.	.	.	.	.	.	.
6	30002812	6	29970589	rs7758512	Affx-28421498	T	G	0	1	0	0	0	6p22.1	ncRNA_intronic	.	.	ZNRD1ASP	zinc ribbon domain containing 1 antisense, pseudogene	.	.	.	TISSUE SPECIFICITY: Widely expressed at low levels, including testis. {ECO:0000269|PubMed:9553157}.;	.	.	Name=HIV-1 control	.	.	.	.	.	.	.	.
6	30005358	6	29973135	rs9261103	Affx-28421558	T	C	0	1	0	0	0	6p22.1	ncRNA_intronic	.	.	ZNRD1ASP	zinc ribbon domain containing 1 antisense, pseudogene	.	.	.	TISSUE SPECIFICITY: Widely expressed at low levels, including testis. {ECO:0000269|PubMed:9553157}.;	.	.	.	.	.	.	.	.	MU32782578	SKCA-BR|1|100|0.01	.
6	30005615	6	29973392	rs2286405	Affx-28421561	A	G	0	1	0	0	0	6p22.1	ncRNA_intronic	.	.	ZNRD1ASP	zinc ribbon domain containing 1 antisense, pseudogene	.	.	.	TISSUE SPECIFICITY: Widely expressed at low levels, including testis. {ECO:0000269|PubMed:9553157}.;	.	.	.	.	.	.	.	.	MU17953754	LUSC-KR|1|170|0.00588235	.
6	30006148	6	29973925	rs4313034	Affx-28421576	C	T	0	1	0	0	0	6p22.1	ncRNA_intronic	.	.	HLA-J;ZNRD1ASP	.	.	.	.	.	.	.	Name=Mouth ulcers,Graves' disease	.	.	.	.	.	MU25648377	LAML-KR|1|205|0.00487805	.
6	30006148	6	29973925	rs4313034	Affx-28421576	C	T	0	1	0	0	0	6p22.1	ncRNA_intronic	.	.	HLA-J;ZNRD1ASP	.	.	.	.	.	.	.	Name=Mouth ulcers,Graves' disease	.	.	.	.	.	MU25648377	LAML-KR|1|205|0.00487805	.
6	30006201	6	29973978	rs7768179	Affx-28421577	A	G	0	1	0	0	0	6p22.1	ncRNA_intronic	.	.	HLA-J;ZNRD1ASP	.	.	.	.	.	.	.	.	.	.	.	.	.	.	.	.
6	30006223	6	29974000	rs7750514	Affx-28421582	T	C	0	1	0	0	0	6p22.1	ncRNA_intronic	.	.	HLA-J;ZNRD1ASP	.	.	.	.	.	.	.	.	.	.	.	.	.	.	.	.
6	30007942	6	29975719	rs73414465	Affx-28421607	T	C	0	1	0	0	0	6p22.1	ncRNA_intronic	.	.	HLA-J;ZNRD1ASP	.	.	.	.	.	.	.	.	.	.	.	.	.	.	.	.
6	30008220	6	29975997	rs3835309	Affx-77036444	-	TG	0	1	0	0	0	6p22.1	ncRNA_exonic	.	.	HLA-J	major histocompatibility complex, class I, J (pseudogene)	.	.	.	.	.	.	.	.	.	.	.	.	.	.	.
6	30010196	6	29977973	rs9261115	Affx-28421665	G	C	0	1	0	0	0	6p22.1	ncRNA_intronic	.	.	ZNRD1ASP	zinc ribbon domain containing 1 antisense, pseudogene	.	.	.	TISSUE SPECIFICITY: Widely expressed at low levels, including testis. {ECO:0000269|PubMed:9553157}.;	.	.	.	.	.	.	.	.	.	.	.
6	30010250	6	29978027	rs12661053	Affx-28421666	C	T	0	1	0	0	0	6p22.1	ncRNA_intronic	.	.	ZNRD1ASP	zinc ribbon domain containing 1 antisense, pseudogene	.	.	.	TISSUE SPECIFICITY: Widely expressed at low levels, including testis. {ECO:0000269|PubMed:9553157}.;	.	.	.	.	.	.	.	.	.	.	.
6	30011802	6	29979579	rs9261129	Affx-28421700	T	C	0	1	0	0	0	6p22.1	ncRNA_intronic	.	.	ZNRD1ASP	zinc ribbon domain containing 1 antisense, pseudogene	.	.	.	TISSUE SPECIFICITY: Widely expressed at low levels, including testis. {ECO:0000269|PubMed:9553157}.;	.	.	.	.	.	.	.	.	MU87757279	ESAD-UK|1|409|0.00244499	.
6	30011866	6	29979643	rs11753431	Affx-28421701	G	A	0	1	0	0	0	6p22.1	ncRNA_intronic	.	.	ZNRD1ASP	zinc ribbon domain containing 1 antisense, pseudogene	.	.	.	TISSUE SPECIFICITY: Widely expressed at low levels, including testis. {ECO:0000269|PubMed:9553157}.;	.	.	.	.	.	.	.	.	.	.	.
6	30012049	6	29979826	rs3734835	Affx-28421703	T	C	0	1	0	0	0	6p22.1	ncRNA_intronic	.	.	ZNRD1ASP	zinc ribbon domain containing 1 antisense, pseudogene	.	.	.	TISSUE SPECIFICITY: Widely expressed at low levels, including testis. {ECO:0000269|PubMed:9553157}.;	.	.	.	.	.	.	.	.	.	.	.
6	30012463	6	29980240	rs11753960	Affx-28421719	C	T	0	1	0	0	0	6p22.1	ncRNA_exonic	.	.	ZNRD1ASP	zinc ribbon domain containing 1 antisense, pseudogene	.	.	.	TISSUE SPECIFICITY: Widely expressed at low levels, including testis. {ECO:0000269|PubMed:9553157}.;	.	.	.	.	.	.	.	.	.	.	.
6	30013956	6	29981733	rs11759388	Affx-28421756	A	G	0	1	0	0	0	6p22.1	ncRNA_intronic	.	.	ZNRD1ASP	zinc ribbon domain containing 1 antisense, pseudogene	.	.	.	TISSUE SPECIFICITY: Widely expressed at low levels, including testis. {ECO:0000269|PubMed:9553157}.;	.	.	.	.	.	.	.	.	.	.	.
6	30014986	6	29982763	rs11965659	Affx-28421772	G	C	0	1	0	0	0	6p22.1	ncRNA_intronic	.	.	ZNRD1ASP	zinc ribbon domain containing 1 antisense, pseudogene	.	.	.	TISSUE SPECIFICITY: Widely expressed at low levels, including testis. {ECO:0000269|PubMed:9553157}.;	.	.	.	.	.	.	.	.	.	.	.
6	30016992	6	29984769	rs9261144	Affx-28421815	C	T	0	1	0	0	0	6p22.1	ncRNA_intronic	.	.	ZNRD1ASP	zinc ribbon domain containing 1 antisense, pseudogene	.	.	.	TISSUE SPECIFICITY: Widely expressed at low levels, including testis. {ECO:0000269|PubMed:9553157}.;	.	.	.	.	.	.	.	.	.	.	.
6	30017088	6	29984865	rs9261145	Affx-28421817	C	T	0	1	0	0	0	6p22.1	ncRNA_intronic	.	.	ZNRD1ASP	zinc ribbon domain containing 1 antisense, pseudogene	.	.	.	TISSUE SPECIFICITY: Widely expressed at low levels, including testis. {ECO:0000269|PubMed:9553157}.;	.	.	.	.	.	.	.	.	.	.	.
6	30018072	6	29985849	rs6926792	Affx-28421825	G	A	0	1	0	0	0	6p22.1	ncRNA_intronic	.	.	ZNRD1ASP	zinc ribbon domain containing 1 antisense, pseudogene	.	.	.	TISSUE SPECIFICITY: Widely expressed at low levels, including testis. {ECO:0000269|PubMed:9553157}.;	.	.	.	.	.	.	.	.	MU32782582	SKCA-BR|1|100|0.01	.
6	30018365	6	29986142	rs6931672	Affx-28421827	G	A	0	1	0	0	0	6p22.1	ncRNA_intronic	.	.	ZNRD1ASP	zinc ribbon domain containing 1 antisense, pseudogene	.	.	.	TISSUE SPECIFICITY: Widely expressed at low levels, including testis. {ECO:0000269|PubMed:9553157}.;	.	.	.	.	.	.	.	.	.	.	.
6	30018650	6	29986427	rs6931776	Affx-28421833	A	G	0	1	0	0	0	6p22.1	ncRNA_intronic	.	.	ZNRD1ASP	zinc ribbon domain containing 1 antisense, pseudogene	.	.	.	TISSUE SPECIFICITY: Widely expressed at low levels, including testis. {ECO:0000269|PubMed:9553157}.;	.	.	.	.	.	.	.	.	.	.	.
6	30018724	6	29986501	rs6932091	Affx-28421834	C	T	0	1	0	0	0	6p22.1	ncRNA_intronic	.	.	ZNRD1ASP	zinc ribbon domain containing 1 antisense, pseudogene	.	.	.	TISSUE SPECIFICITY: Widely expressed at low levels, including testis. {ECO:0000269|PubMed:9553157}.;	.	.	.	.	.	.	.	.	.	.	.
6	30018907	6	29986684	rs165256	Affx-28421836	T	C	0	1	0	0	0	6p22.1	ncRNA_intronic	.	.	ZNRD1ASP	zinc ribbon domain containing 1 antisense, pseudogene	.	.	.	TISSUE SPECIFICITY: Widely expressed at low levels, including testis. {ECO:0000269|PubMed:9553157}.;	.	.	.	.	.	.	.	.	.	.	.
6	30019343	6	29987120	rs9261149	Affx-28421839	T	C	0	1	0	0	0	6p22.1	ncRNA_intronic	.	.	ZNRD1ASP	zinc ribbon domain containing 1 antisense, pseudogene	.	.	.	TISSUE SPECIFICITY: Widely expressed at low levels, including testis. {ECO:0000269|PubMed:9553157}.;	.	.	.	.	.	.	.	.	.	.	.
6	30020622	6	29988399	rs3893530	Affx-28421862	G	A	0	1	0	0	0	6p22.1	ncRNA_intronic	.	.	ZNRD1ASP	zinc ribbon domain containing 1 antisense, pseudogene	.	.	.	TISSUE SPECIFICITY: Widely expressed at low levels, including testis. {ECO:0000269|PubMed:9553157}.;	.	.	.	.	.	.	.	.	.	.	.
6	30021187	6	29988964	rs6928966	Affx-28421871	T	C	0	1	0	0	0	6p22.1	ncRNA_intronic	.	.	ZNRD1ASP	zinc ribbon domain containing 1 antisense, pseudogene	.	.	.	TISSUE SPECIFICITY: Widely expressed at low levels, including testis. {ECO:0000269|PubMed:9553157}.;	.	.	.	.	.	.	.	.	.	.	.
6	30023796	6	29991573	rs73416498	Affx-28421932	G	A	0	1	0	0	0	6p22.1	ncRNA_intronic	.	.	ZNRD1ASP	zinc ribbon domain containing 1 antisense, pseudogene	.	.	.	TISSUE SPECIFICITY: Widely expressed at low levels, including testis. {ECO:0000269|PubMed:9553157}.;	.	.	.	.	.	.	.	.	.	.	.
6	30023922	6	29991699	rs6919617	Affx-28421934	A	G	0	1	0	0	0	6p22.1	ncRNA_intronic	.	.	ZNRD1ASP	zinc ribbon domain containing 1 antisense, pseudogene	.	.	.	TISSUE SPECIFICITY: Widely expressed at low levels, including testis. {ECO:0000269|PubMed:9553157}.;	.	.	.	.	.	.	.	.	MU32782588	SKCA-BR|1|100|0.01	.
6	30024837	6	29992614	rs73416501	Affx-28421943	G	A	0	1	0	0	0	6p22.1	ncRNA_intronic	.	.	ZNRD1ASP	zinc ribbon domain containing 1 antisense, pseudogene	.	.	.	TISSUE SPECIFICITY: Widely expressed at low levels, including testis. {ECO:0000269|PubMed:9553157}.;	.	.	.	.	.	.	.	.	.	.	.
6	30029078	6	29996855	rs9261174	Affx-28422019	T	C	0	1	0	0	0	6p22.1	ncRNA_intronic	.	.	ZNRD1ASP	zinc ribbon domain containing 1 antisense, pseudogene	.	.	.	TISSUE SPECIFICITY: Widely expressed at low levels, including testis. {ECO:0000269|PubMed:9553157}.;	.	.	.	.	.	.	.	.	.	.	.
6	30030056	6	29997833	rs7760299	Affx-28422041	A	G	0	1	0	0	0	6p22.1	ncRNA_intronic	.	.	ZNRD1ASP	zinc ribbon domain containing 1 antisense, pseudogene	.	.	.	TISSUE SPECIFICITY: Widely expressed at low levels, including testis. {ECO:0000269|PubMed:9553157}.;	.	.	.	.	.	.	.	.	.	.	.
6	30030405	6	29998182	rs7746866	Affx-28422052	T	C	0	1	0	0	0	6p22.1	ncRNA_intronic	.	.	ZNRD1ASP	zinc ribbon domain containing 1 antisense, pseudogene	.	.	.	TISSUE SPECIFICITY: Widely expressed at low levels, including testis. {ECO:0000269|PubMed:9553157}.;	.	.	.	.	.	.	.	.	MU87757282	ESAD-UK|1|409|0.00244499	.
6	30031474	6	29999251	rs9261185	Affx-28422076	A	G	0	1	0	0	0	6p22.1	ncRNA_intronic	.	.	ZNRD1ASP	zinc ribbon domain containing 1 antisense, pseudogene	.	.	.	TISSUE SPECIFICITY: Widely expressed at low levels, including testis. {ECO:0000269|PubMed:9553157}.;	.	.	.	.	.	.	.	.	.	.	.
6	30031549	6	29999326	rs9261187	Affx-28422078	C	G	0	1	0	0	0	6p22.1	ncRNA_intronic	.	.	ZNRD1ASP	zinc ribbon domain containing 1 antisense, pseudogene	.	.	.	TISSUE SPECIFICITY: Widely expressed at low levels, including testis. {ECO:0000269|PubMed:9553157}.;	.	.	.	.	.	.	.	.	.	.	.
6	30032503	6	30000280	rs9261189	Affx-28422092	C	T	0	1	0	0	0	6p22.1	ncRNA_intronic	.	.	ZNRD1ASP	zinc ribbon domain containing 1 antisense, pseudogene	.	.	.	TISSUE SPECIFICITY: Widely expressed at low levels, including testis. {ECO:0000269|PubMed:9553157}.;	.	.	.	.	.	.	.	.	.	.	.
6	30032946	6	30000723	rs17187523	Affx-28422097	C	T	0	1	0	0	0	6p22.1	ncRNA_intronic	.	.	ZNRD1ASP	zinc ribbon domain containing 1 antisense, pseudogene	.	.	.	TISSUE SPECIFICITY: Widely expressed at low levels, including testis. {ECO:0000269|PubMed:9553157}.;	.	.	.	.	.	.	.	.	MU113473045	LUSC-KR|2|170|0.0117647	.
6	30033196	6	30000973	rs10947046	Affx-28422099	T	G	0	1	0	0	0	6p22.1	ncRNA_intronic	.	.	ZNRD1ASP	zinc ribbon domain containing 1 antisense, pseudogene	.	.	.	TISSUE SPECIFICITY: Widely expressed at low levels, including testis. {ECO:0000269|PubMed:9553157}.;	.	.	.	.	.	.	.	.	MU21202406	LUSC-KR|1|170|0.00588235	.
6	30035165	6	30002942	rs9261198	Affx-28422134	G	A	0	1	0	0	0	6p22.1	ncRNA_intronic	.	.	ZNRD1ASP	zinc ribbon domain containing 1 antisense, pseudogene	.	.	.	TISSUE SPECIFICITY: Widely expressed at low levels, including testis. {ECO:0000269|PubMed:9553157}.;	.	.	.	.	.	.	.	.	.	.	.
6	30036020	6	30003797	rs3869067	Affx-28422141	A	G	0	1	0	0	0	6p22.1	ncRNA_intronic	.	.	ZNRD1ASP	zinc ribbon domain containing 1 antisense, pseudogene	.	.	.	TISSUE SPECIFICITY: Widely expressed at low levels, including testis. {ECO:0000269|PubMed:9553157}.;	.	.	.	.	.	.	.	.	MU113482615	LUSC-KR|2|170|0.0117647	.
6	30036275	6	30004052	rs3869068	Affx-28422145	C	T	0	1	0	0	0	6p22.1	ncRNA_intronic	.	.	ZNRD1ASP	zinc ribbon domain containing 1 antisense, pseudogene	.	.	.	TISSUE SPECIFICITY: Widely expressed at low levels, including testis. {ECO:0000269|PubMed:9553157}.;	.	.	.	.	.	.	.	.	.	.	.
6	30036482	6	30004259	rs9261201	Affx-28422148	A	G	0	1	0	0	0	6p22.1	ncRNA_intronic	.	.	ZNRD1ASP	zinc ribbon domain containing 1 antisense, pseudogene	.	.	.	TISSUE SPECIFICITY: Widely expressed at low levels, including testis. {ECO:0000269|PubMed:9553157}.;	.	.	.	.	.	.	.	.	.	.	.
6	30036921	6	30004698	rs58314476	Affx-28422163	A	G	0	1	0	0	0	6p22.1	ncRNA_intronic	.	.	ZNRD1ASP	zinc ribbon domain containing 1 antisense, pseudogene	.	.	.	TISSUE SPECIFICITY: Widely expressed at low levels, including testis. {ECO:0000269|PubMed:9553157}.;	.	.	.	.	.	.	.	.	.	.	.
6	30037534	6	30005311	rs9261205	Affx-28422171	T	C	0	1	0	0	0	6p22.1	ncRNA_intronic	.	.	ZNRD1ASP	zinc ribbon domain containing 1 antisense, pseudogene	.	.	.	TISSUE SPECIFICITY: Widely expressed at low levels, including testis. {ECO:0000269|PubMed:9553157}.;	.	.	.	.	.	.	.	.	.	.	.
6	30038735	6	30006512	rs73725984	Affx-28422188	T	G	0	1	0	0	0	6p22.1	ncRNA_intronic	.	.	ZNRD1ASP	zinc ribbon domain containing 1 antisense, pseudogene	.	.	.	TISSUE SPECIFICITY: Widely expressed at low levels, including testis. {ECO:0000269|PubMed:9553157}.;	.	.	.	.	.	.	.	.	.	.	.
6	30039339	6	30007116	rs73420439	Affx-28422212	T	C	0	1	0	0	0	6p22.1	ncRNA_intronic	.	.	ZNRD1ASP	zinc ribbon domain containing 1 antisense, pseudogene	.	.	.	TISSUE SPECIFICITY: Widely expressed at low levels, including testis. {ECO:0000269|PubMed:9553157}.;	.	.	.	.	.	.	.	.	.	.	.
6	30039934	6	30007711	rs10947047	Affx-28422215	G	A	0	1	0	0	0	6p22.1	ncRNA_intronic	.	.	ZNRD1ASP	zinc ribbon domain containing 1 antisense, pseudogene	.	.	.	TISSUE SPECIFICITY: Widely expressed at low levels, including testis. {ECO:0000269|PubMed:9553157}.;	.	.	.	.	.	.	.	.	MU87757285	ESAD-UK|1|409|0.00244499	.
6	30041887	6	30009664	rs12664794	Affx-28422239	A	G	0	1	0	0	0	6p22.1	ncRNA_intronic	.	.	ZNRD1ASP	zinc ribbon domain containing 1 antisense, pseudogene	.	.	.	TISSUE SPECIFICITY: Widely expressed at low levels, including testis. {ECO:0000269|PubMed:9553157}.;	.	.	.	.	.	.	.	.	.	.	.
6	30042362	6	30010139	rs9261216	Affx-28422247	A	G	0	1	0	0	0	6p22.1	ncRNA_intronic	.	.	ZNRD1ASP	zinc ribbon domain containing 1 antisense, pseudogene	.	.	.	TISSUE SPECIFICITY: Widely expressed at low levels, including testis. {ECO:0000269|PubMed:9553157}.;	.	.	.	.	.	.	.	.	.	.	.
6	30042731	6	30010508	rs9261217	Affx-28422259	T	C	0	1	0	0	0	6p22.1	ncRNA_intronic	.	.	ZNRD1ASP	zinc ribbon domain containing 1 antisense, pseudogene	.	.	.	TISSUE SPECIFICITY: Widely expressed at low levels, including testis. {ECO:0000269|PubMed:9553157}.;	.	.	.	.	.	.	.	.	.	.	.
6	30043113	6	30010890	rs60477028	Affx-28422261	T	C	0	1	0	0	0	6p22.1	ncRNA_intronic	.	.	ZNRD1ASP	zinc ribbon domain containing 1 antisense, pseudogene	.	.	.	TISSUE SPECIFICITY: Widely expressed at low levels, including testis. {ECO:0000269|PubMed:9553157}.;	.	.	.	.	.	.	.	.	.	.	.
6	30044025	6	30011802	rs11965452	Affx-28422272	C	A	0	1	0	0	0	6p22.1	ncRNA_intronic	.	.	ZNRD1ASP	zinc ribbon domain containing 1 antisense, pseudogene	.	.	.	TISSUE SPECIFICITY: Widely expressed at low levels, including testis. {ECO:0000269|PubMed:9553157}.;	.	.	.	.	.	.	.	.	.	.	.
6	30044563	6	30012340	rs6940552	Affx-28422279	G	A	0	1	0	0	0	6p22.1	ncRNA_intronic	.	.	ZNRD1ASP	zinc ribbon domain containing 1 antisense, pseudogene	.	.	.	TISSUE SPECIFICITY: Widely expressed at low levels, including testis. {ECO:0000269|PubMed:9553157}.;	.	.	.	.	.	.	.	.	.	.	.
6	30046110	6	30013887	rs9261224	Affx-28422297	C	T	0	1	0	0	0	6p22.1	ncRNA_intronic	.	.	ZNRD1ASP	zinc ribbon domain containing 1 antisense, pseudogene	.	.	.	TISSUE SPECIFICITY: Widely expressed at low levels, including testis. {ECO:0000269|PubMed:9553157}.;	.	.	Name=Interleukin-1-beta levels	.	.	.	.	.	.	.	.
6	30046890	6	30014667	rs9261227	Affx-28422369	T	C	0	1	0	0	0	6p22.1	ncRNA_intronic	.	.	ZNRD1ASP	zinc ribbon domain containing 1 antisense, pseudogene	.	.	.	TISSUE SPECIFICITY: Widely expressed at low levels, including testis. {ECO:0000269|PubMed:9553157}.;	.	.	.	.	.	.	.	.	.	.	.
6	30047390	6	30015167	rs259942	Affx-28422381	C	T	0	1	0	0	0	6p22.1	ncRNA_intronic	.	.	ZNRD1ASP	zinc ribbon domain containing 1 antisense, pseudogene	.	.	.	TISSUE SPECIFICITY: Widely expressed at low levels, including testis. {ECO:0000269|PubMed:9553157}.;	.	.	.	.	.	.	.	.	MU33652098	ESAD-UK|1|409|0.00244499	.
6	30048520	6	30016297	rs6457138	Affx-28422407	A	C	0	1	0	0	0	6p22.1	ncRNA_intronic	.	.	ZNRD1ASP	zinc ribbon domain containing 1 antisense, pseudogene	.	.	.	TISSUE SPECIFICITY: Widely expressed at low levels, including testis. {ECO:0000269|PubMed:9553157}.;	.	.	.	.	.	.	.	.	MU32978893	SKCA-BR|1|100|0.01	.
6	30049033	6	30016810	rs6457140	Affx-28422416	A	T	0	1	0	0	0	6p22.1	ncRNA_intronic	.	.	ZNRD1ASP	zinc ribbon domain containing 1 antisense, pseudogene	.	.	.	TISSUE SPECIFICITY: Widely expressed at low levels, including testis. {ECO:0000269|PubMed:9553157}.;	.	.	.	.	.	.	.	.	.	.	.
6	30049982	6	30017759	rs9261243	Affx-28422440	T	C	0	1	0	0	0	6p22.1	ncRNA_intronic	.	.	ZNRD1ASP	zinc ribbon domain containing 1 antisense, pseudogene	.	.	.	TISSUE SPECIFICITY: Widely expressed at low levels, including testis. {ECO:0000269|PubMed:9553157}.;	.	.	.	.	.	.	.	.	.	.	.
6	30053963	6	30021740	rs28570682	Affx-28422537	T	C	0	1	0	0	0	6p22.1	ncRNA_intronic	.	.	ZNRD1ASP	zinc ribbon domain containing 1 antisense, pseudogene	.	.	.	TISSUE SPECIFICITY: Widely expressed at low levels, including testis. {ECO:0000269|PubMed:9553157}.;	.	.	.	.	.	.	.	.	.	.	.
6	30054164	6	30021941	rs9261256	Affx-28422545	C	G	0	1	0	0	0	6p22.1	ncRNA_intronic	.	.	ZNRD1ASP	zinc ribbon domain containing 1 antisense, pseudogene	.	.	.	TISSUE SPECIFICITY: Widely expressed at low levels, including testis. {ECO:0000269|PubMed:9553157}.;	.	.	.	.	.	.	.	.	.	.	.
6	30055031	6	30022808	rs9261258	Affx-28422570	G	A	0	1	0	0	0	6p22.1	ncRNA_exonic	.	.	ZNRD1ASP	zinc ribbon domain containing 1 antisense, pseudogene	.	.	.	TISSUE SPECIFICITY: Widely expressed at low levels, including testis. {ECO:0000269|PubMed:9553157}.;	.	.	.	.	.	.	.	.	.	.	.
6	30056588	6	30024365	rs9261261	Affx-28422589	A	G	0	1	0	0	0	6p22.1	ncRNA_exonic	.	.	ZNRD1ASP	zinc ribbon domain containing 1 antisense, pseudogene	.	.	.	TISSUE SPECIFICITY: Widely expressed at low levels, including testis. {ECO:0000269|PubMed:9553157}.;	.	.	.	.	.	.	.	.	.	.	.
6	30057402	6	30025179	rs6911724	Affx-28422602	G	A	0	1	0	0	0	6p22.1	ncRNA_exonic	.	.	ZNRD1ASP	zinc ribbon domain containing 1 antisense, pseudogene	.	.	.	TISSUE SPECIFICITY: Widely expressed at low levels, including testis. {ECO:0000269|PubMed:9553157}.;	.	.	.	.	.	.	.	.	MU5410159	ESAD-UK|1|409|0.00244499	.
6	30057508	6	30025285	rs6911634	Affx-28422604	C	T	0	1	0	0	0	6p22.1	ncRNA_exonic	.	.	ZNRD1ASP	zinc ribbon domain containing 1 antisense, pseudogene	.	.	.	TISSUE SPECIFICITY: Widely expressed at low levels, including testis. {ECO:0000269|PubMed:9553157}.;	.	.	.	.	.	.	.	.	MU5410185	COCA-CN|1|321|0.00311526	.
6	30057872	6	30025649	rs17193886	Affx-28422607	T	C	0	1	0	0	0	6p22.1	ncRNA_intronic	.	.	ZNRD1ASP	zinc ribbon domain containing 1 antisense, pseudogene	.	.	.	TISSUE SPECIFICITY: Widely expressed at low levels, including testis. {ECO:0000269|PubMed:9553157}.;	.	.	.	.	.	.	.	.	.	.	.
6	30058207	6	30025984	rs6917477	Affx-28422609	G	C	0	1	0	0	0	6p22.1	ncRNA_intronic	.	.	ZNRD1ASP	zinc ribbon domain containing 1 antisense, pseudogene	.	.	.	TISSUE SPECIFICITY: Widely expressed at low levels, including testis. {ECO:0000269|PubMed:9553157}.;	.	.	.	.	.	.	.	.	.	.	.
6	30059636	6	30027413	rs3757327	Affx-28422639	G	A	0	1	0	0	0	6p22.1	ncRNA_intronic	.	.	ZNRD1ASP	zinc ribbon domain containing 1 antisense, pseudogene	.	.	.	TISSUE SPECIFICITY: Widely expressed at low levels, including testis. {ECO:0000269|PubMed:9553157}.;	.	.	.	.	.	.	.	.	.	.	.
6	30060575	6	30028352	rs3757328	Affx-28422649	G	A	0	1	0	0	0	6p22.1	ncRNA_intronic	.	.	ZNRD1ASP	zinc ribbon domain containing 1 antisense, pseudogene	.	.	.	TISSUE SPECIFICITY: Widely expressed at low levels, including testis. {ECO:0000269|PubMed:9553157}.;	.	.	.	.	.	.	.	.	.	.	.
6	30060647	6	30028424	rs3757329	Affx-28422650	A	C	0	1	0	0	0	6p22.1	ncRNA_intronic	.	.	ZNRD1ASP	zinc ribbon domain containing 1 antisense, pseudogene	.	.	.	TISSUE SPECIFICITY: Widely expressed at low levels, including testis. {ECO:0000269|PubMed:9553157}.;	.	.	.	.	.	.	.	.	.	.	.
6	30061094	6	30028871	rs7770092	Affx-28422662	C	T	0	1	0	0	0	6p22.1	ncRNA_exonic	.	.	ZNRD1ASP	zinc ribbon domain containing 1 antisense, pseudogene	.	.	.	TISSUE SPECIFICITY: Widely expressed at low levels, including testis. {ECO:0000269|PubMed:9553157}.;	.	.	.	.	.	.	.	.	.	.	.
6	30061332	6	30029109	rs7770557	Affx-28422665	C	G	0	1	0	0	0	6p22.1	UTR5	.	.	POLR1H	.	NM_014596:c.-193C>G;NM_001278785:c.-193C>G;NM_001278786:c.-193C>G;NM_170783:c.-193C>G	.	.	.	.	.	.	.	.	.	.	.	.	.	.
6	30063012	6	30030789	rs9261274	Affx-28422705	C	T	0	1	0	0	0	6p22.1	intronic	.	.	POLR1H	.	.	.	.	.	.	.	.	.	.	.	.	.	.	.	.
6	30063151	6	30030928	rs9261275	Affx-28422706	C	T	0	1	0	0	0	6p22.1	intronic	.	.	POLR1H	.	.	.	.	.	.	.	.	.	.	.	.	.	.	.	.
6	30063314	6	30031091	rs9261277	Affx-28422709	T	C	0	1	0	0	0	6p22.1	intronic	.	.	POLR1H	.	.	.	.	.	.	.	.	.	.	.	.	.	.	.	.
6	30063585	6	30031362	rs9261278	Affx-28422714	C	T	0	1	0	0	0	6p22.1	intronic	.	.	POLR1H	.	.	.	.	.	.	.	.	.	.	.	.	.	.	.	.
6	30064542	6	30032319	rs11752321	Affx-28422726	G	C	0	1	0	0	0	6p22.1	intronic	.	.	POLR1H	.	.	.	.	.	.	.	.	.	.	.	.	.	.	.	.
6	30064718	6	30032495	rs1048412	Affx-28422727	A	G	0	1	0	0	0	6p22.1	UTR3	.	.	POLR1H	.	NM_014596:c.*21A>G;NM_001278785:c.*21A>G;NM_001278786:c.*21A>G;NM_170783:c.*21A>G	.	.	.	.	.	.	.	.	.	.	.	MU647854	ESAD-UK|1|409|0.00244499	.
6	30064896	6	30032673	rs3188482	Affx-28422731	A	G	0	1	0	0	0	6p22.1	UTR3	.	.	POLR1H	.	NM_014596:c.*199A>G;NM_001278785:c.*199A>G;NM_001278786:c.*199A>G;NM_170783:c.*199A>G	.	.	.	.	.	.	.	.	.	.	.	.	.	.
6	30067680	6	30035457	rs9261282	Affx-28422767	T	G	0	1	0	0	0	6p22.1	intronic	.	.	PPP1R11	protein phosphatase 1 regulatory inhibitor subunit 11	.	FUNCTION: Inhibitor of protein phosphatase 1. {ECO:0000269|PubMed:9843442}.;	.	TISSUE SPECIFICITY: Widely expressed. {ECO:0000269|PubMed:8781118}.;	.	.	.	.	.	.	.	.	.	.	.
6	30068694	6	30036471	rs2074482	Affx-28422789	C	A	0	1	0	0	0	6p22.1	exonic	synonymous SNV	PPP1R11:NM_021959:exon2:c.C174A:p.S58S	PPP1R11	protein phosphatase 1 regulatory inhibitor subunit 11	.	FUNCTION: Inhibitor of protein phosphatase 1. {ECO:0000269|PubMed:9843442}.;	.	TISSUE SPECIFICITY: Widely expressed. {ECO:0000269|PubMed:8781118}.;	.	.	.	.	.	.	.	.	.	.	.
6	30070606	6	30038383	rs2021163	Affx-28422819	G	C	0	1	0	0	0	6p22.1	UTR3	.	.	RNF39	ring finger protein 39	NM_170769:c.*505C>G;NM_025236:c.*505C>G	FUNCTION: May play a role in prolonged long term-potentiation (LTP) maintenance. {ECO:0000250}.;	.	TISSUE SPECIFICITY: Expressed in testis. {ECO:0000269|PubMed:11130983}.;	ovary;colon;parathyroid;skin;retina;bone marrow;uterus;prostate;optic nerve;whole body;endometrium;larynx;bone;testis;germinal center;brain;unclassifiable (Anatomical System);lymph node;cartilage;heart;islets of Langerhans;muscle;adrenal cortex;blood;lens;skeletal muscle;pancreas;lung;placenta;hippocampus;alveolus;liver;spleen;head and neck;cervix;kidney;mammary gland;aorta;stomach;peripheral ner…	.	.	.	.	.	.	.	.	.	.
6	30071046	6	30038823	rs73728107	Affx-28422827	A	G	0	1	0	0	0	6p22.1	UTR3	.	.	RNF39	ring finger protein 39	NM_170769:c.*65T>C;NM_025236:c.*65T>C	FUNCTION: May play a role in prolonged long term-potentiation (LTP) maintenance. {ECO:0000250}.;	.	TISSUE SPECIFICITY: Expressed in testis. {ECO:0000269|PubMed:11130983}.;	ovary;colon;parathyroid;skin;retina;bone marrow;uterus;prostate;optic nerve;whole body;endometrium;larynx;bone;testis;germinal center;brain;unclassifiable (Anatomical System);lymph node;cartilage;heart;islets of Langerhans;muscle;adrenal cortex;blood;lens;skeletal muscle;pancreas;lung;placenta;hippocampus;alveolus;liver;spleen;head and neck;cervix;kidney;mammary gland;aorta;stomach;peripheral ner…	.	.	.	.	.	.	.	MU647874	LUSC-KR|2|170|0.0117647	.
6	30071053	6	30038830	rs9261292	Affx-28422828	C	G	0	1	0	0	0	6p22.1	UTR3	.	.	RNF39	ring finger protein 39	NM_170769:c.*58G>C;NM_025236:c.*58G>C	FUNCTION: May play a role in prolonged long term-potentiation (LTP) maintenance. {ECO:0000250}.;	.	TISSUE SPECIFICITY: Expressed in testis. {ECO:0000269|PubMed:11130983}.;	ovary;colon;parathyroid;skin;retina;bone marrow;uterus;prostate;optic nerve;whole body;endometrium;larynx;bone;testis;germinal center;brain;unclassifiable (Anatomical System);lymph node;cartilage;heart;islets of Langerhans;muscle;adrenal cortex;blood;lens;skeletal muscle;pancreas;lung;placenta;hippocampus;alveolus;liver;spleen;head and neck;cervix;kidney;mammary gland;aorta;stomach;peripheral ner…	.	.	.	.	.	.	.	MU647896	LUSC-KR|2|170|0.0117647	.
6	30071463	6	30039240	rs2301753	Affx-28422832	G	T	0	1	0	0	0	6p22.1	exonic	nonsynonymous SNV	RNF39:NM_025236:exon4:c.C911A:p.A304E,RNF39:NM_170769:exon4:c.C911A:p.A304E	RNF39	ring finger protein 39	.	FUNCTION: May play a role in prolonged long term-potentiation (LTP) maintenance. {ECO:0000250}.;	.	TISSUE SPECIFICITY: Expressed in testis. {ECO:0000269|PubMed:11130983}.;	ovary;colon;parathyroid;skin;retina;bone marrow;uterus;prostate;optic nerve;whole body;endometrium;larynx;bone;testis;germinal center;brain;unclassifiable (Anatomical System);lymph node;cartilage;heart;islets of Langerhans;muscle;adrenal cortex;blood;lens;skeletal muscle;pancreas;lung;placenta;hippocampus;alveolus;liver;spleen;head and neck;cervix;kidney;mammary gland;aorta;stomach;peripheral ner…	.	Name=Nonobstructive coronary artery disease	.	.	.	.	.	.	.	.
6	30071864	6	30039641	rs9261294	Affx-28422841	A	G	0	1	0	0	0	6p22.1	intronic	.	.	RNF39	ring finger protein 39	.	FUNCTION: May play a role in prolonged long term-potentiation (LTP) maintenance. {ECO:0000250}.;	.	TISSUE SPECIFICITY: Expressed in testis. {ECO:0000269|PubMed:11130983}.;	ovary;colon;parathyroid;skin;retina;bone marrow;uterus;prostate;optic nerve;whole body;endometrium;larynx;bone;testis;germinal center;brain;unclassifiable (Anatomical System);lymph node;cartilage;heart;islets of Langerhans;muscle;adrenal cortex;blood;lens;skeletal muscle;pancreas;lung;placenta;hippocampus;alveolus;liver;spleen;head and neck;cervix;kidney;mammary gland;aorta;stomach;peripheral ner…	.	.	.	.	.	.	.	.	.	.
6	30072068	6	30039845	rs9261297	Affx-28422846	G	A	0	1	0	0	0	6p22.1	intronic	.	.	RNF39	ring finger protein 39	.	FUNCTION: May play a role in prolonged long term-potentiation (LTP) maintenance. {ECO:0000250}.;	.	TISSUE SPECIFICITY: Expressed in testis. {ECO:0000269|PubMed:11130983}.;	ovary;colon;parathyroid;skin;retina;bone marrow;uterus;prostate;optic nerve;whole body;endometrium;larynx;bone;testis;germinal center;brain;unclassifiable (Anatomical System);lymph node;cartilage;heart;islets of Langerhans;muscle;adrenal cortex;blood;lens;skeletal muscle;pancreas;lung;placenta;hippocampus;alveolus;liver;spleen;head and neck;cervix;kidney;mammary gland;aorta;stomach;peripheral ner…	.	.	.	.	.	.	.	.	.	.
6	30072124	6	30039901	rs9261298	Affx-28422847	G	A	0	1	0	0	0	6p22.1	intronic	.	.	RNF39	ring finger protein 39	.	FUNCTION: May play a role in prolonged long term-potentiation (LTP) maintenance. {ECO:0000250}.;	.	TISSUE SPECIFICITY: Expressed in testis. {ECO:0000269|PubMed:11130983}.;	ovary;colon;parathyroid;skin;retina;bone marrow;uterus;prostate;optic nerve;whole body;endometrium;larynx;bone;testis;germinal center;brain;unclassifiable (Anatomical System);lymph node;cartilage;heart;islets of Langerhans;muscle;adrenal cortex;blood;lens;skeletal muscle;pancreas;lung;placenta;hippocampus;alveolus;liver;spleen;head and neck;cervix;kidney;mammary gland;aorta;stomach;peripheral ner…	.	.	.	.	.	.	.	.	.	.
6	30072408	6	30040185	rs9261300	Affx-28422850	C	T	0	1	0	0	0	6p22.1	intronic	.	.	RNF39	ring finger protein 39	.	FUNCTION: May play a role in prolonged long term-potentiation (LTP) maintenance. {ECO:0000250}.;	.	TISSUE SPECIFICITY: Expressed in testis. {ECO:0000269|PubMed:11130983}.;	ovary;colon;parathyroid;skin;retina;bone marrow;uterus;prostate;optic nerve;whole body;endometrium;larynx;bone;testis;germinal center;brain;unclassifiable (Anatomical System);lymph node;cartilage;heart;islets of Langerhans;muscle;adrenal cortex;blood;lens;skeletal muscle;pancreas;lung;placenta;hippocampus;alveolus;liver;spleen;head and neck;cervix;kidney;mammary gland;aorta;stomach;peripheral ner…	.	.	.	.	.	.	.	.	.	.
6	30073033	6	30040810	rs2074480	Affx-28422862	T	G	0	1	0	0	0	6p22.1	intronic	.	.	RNF39	ring finger protein 39	.	FUNCTION: May play a role in prolonged long term-potentiation (LTP) maintenance. {ECO:0000250}.;	.	TISSUE SPECIFICITY: Expressed in testis. {ECO:0000269|PubMed:11130983}.;	ovary;colon;parathyroid;skin;retina;bone marrow;uterus;prostate;optic nerve;whole body;endometrium;larynx;bone;testis;germinal center;brain;unclassifiable (Anatomical System);lymph node;cartilage;heart;islets of Langerhans;muscle;adrenal cortex;blood;lens;skeletal muscle;pancreas;lung;placenta;hippocampus;alveolus;liver;spleen;head and neck;cervix;kidney;mammary gland;aorta;stomach;peripheral ner…	.	.	.	.	.	.	.	.	.	.
6	30073232	6	30041009	rs2074479	Affx-28422864	A	G	0	1	0	0	0	6p22.1	exonic	nonsynonymous SNV	RNF39:NM_025236:exon3:c.T607C:p.S203P,RNF39:NM_170769:exon3:c.T607C:p.S203P	RNF39	ring finger protein 39	.	FUNCTION: May play a role in prolonged long term-potentiation (LTP) maintenance. {ECO:0000250}.;	.	TISSUE SPECIFICITY: Expressed in testis. {ECO:0000269|PubMed:11130983}.;	ovary;colon;parathyroid;skin;retina;bone marrow;uterus;prostate;optic nerve;whole body;endometrium;larynx;bone;testis;germinal center;brain;unclassifiable (Anatomical System);lymph node;cartilage;heart;islets of Langerhans;muscle;adrenal cortex;blood;lens;skeletal muscle;pancreas;lung;placenta;hippocampus;alveolus;liver;spleen;head and neck;cervix;kidney;mammary gland;aorta;stomach;peripheral ner…	.	.	.	.	.	.	.	MU16194485	LUSC-KR|1|170|0.00588235	.
6	30073732	6	30041509	rs11965379	Affx-28422872	C	T	0	1	0	0	0	6p22.1	intronic	.	.	RNF39	ring finger protein 39	.	FUNCTION: May play a role in prolonged long term-potentiation (LTP) maintenance. {ECO:0000250}.;	.	TISSUE SPECIFICITY: Expressed in testis. {ECO:0000269|PubMed:11130983}.;	ovary;colon;parathyroid;skin;retina;bone marrow;uterus;prostate;optic nerve;whole body;endometrium;larynx;bone;testis;germinal center;brain;unclassifiable (Anatomical System);lymph node;cartilage;heart;islets of Langerhans;muscle;adrenal cortex;blood;lens;skeletal muscle;pancreas;lung;placenta;hippocampus;alveolus;liver;spleen;head and neck;cervix;kidney;mammary gland;aorta;stomach;peripheral ner…	.	.	.	.	.	.	.	MU37612703	SKCA-BR|1|100|0.01	.
6	30074572	6	30042349	rs9261302	Affx-28422883	G	A	0	1	0	0	0	6p22.1	intronic	.	.	RNF39	ring finger protein 39	.	FUNCTION: May play a role in prolonged long term-potentiation (LTP) maintenance. {ECO:0000250}.;	.	TISSUE SPECIFICITY: Expressed in testis. {ECO:0000269|PubMed:11130983}.;	ovary;colon;parathyroid;skin;retina;bone marrow;uterus;prostate;optic nerve;whole body;endometrium;larynx;bone;testis;germinal center;brain;unclassifiable (Anatomical System);lymph node;cartilage;heart;islets of Langerhans;muscle;adrenal cortex;blood;lens;skeletal muscle;pancreas;lung;placenta;hippocampus;alveolus;liver;spleen;head and neck;cervix;kidney;mammary gland;aorta;stomach;peripheral ner…	.	.	.	.	.	.	.	.	.	.
6	30075084	6	30042861	rs2285805	Affx-28422887	C	G	0	1	0	0	0	6p22.1	intronic	.	.	RNF39	ring finger protein 39	.	FUNCTION: May play a role in prolonged long term-potentiation (LTP) maintenance. {ECO:0000250}.;	.	TISSUE SPECIFICITY: Expressed in testis. {ECO:0000269|PubMed:11130983}.;	ovary;colon;parathyroid;skin;retina;bone marrow;uterus;prostate;optic nerve;whole body;endometrium;larynx;bone;testis;germinal center;brain;unclassifiable (Anatomical System);lymph node;cartilage;heart;islets of Langerhans;muscle;adrenal cortex;blood;lens;skeletal muscle;pancreas;lung;placenta;hippocampus;alveolus;liver;spleen;head and neck;cervix;kidney;mammary gland;aorta;stomach;peripheral ner…	.	.	.	.	.	.	.	.	.	.
6	30075709	6	30043486	rs11758516	Affx-28422892	T	C	0	1	0	0	0	6p22.1	exonic	synonymous SNV	RNF39:NM_025236:exon1:c.A81G:p.K27K,RNF39:NM_170769:exon1:c.A81G:p.K27K	RNF39	ring finger protein 39	.	FUNCTION: May play a role in prolonged long term-potentiation (LTP) maintenance. {ECO:0000250}.;	.	TISSUE SPECIFICITY: Expressed in testis. {ECO:0000269|PubMed:11130983}.;	ovary;colon;parathyroid;skin;retina;bone marrow;uterus;prostate;optic nerve;whole body;endometrium;larynx;bone;testis;germinal center;brain;unclassifiable (Anatomical System);lymph node;cartilage;heart;islets of Langerhans;muscle;adrenal cortex;blood;lens;skeletal muscle;pancreas;lung;placenta;hippocampus;alveolus;liver;spleen;head and neck;cervix;kidney;mammary gland;aorta;stomach;peripheral ner…	.	.	.	.	.	.	.	MU21203228	LUSC-KR|3|170|0.0176471,BRCA-KR|1|50|0.02	.
6	30076002	6	30043779	rs3807032	Affx-28422894	C	G	0	1	0	0	0	6p22.1	upstream	.	.	RNF39	ring finger protein 39	dist=151	FUNCTION: May play a role in prolonged long term-potentiation (LTP) maintenance. {ECO:0000250}.;	.	TISSUE SPECIFICITY: Expressed in testis. {ECO:0000269|PubMed:11130983}.;	ovary;colon;parathyroid;skin;retina;bone marrow;uterus;prostate;optic nerve;whole body;endometrium;larynx;bone;testis;germinal center;brain;unclassifiable (Anatomical System);lymph node;cartilage;heart;islets of Langerhans;muscle;adrenal cortex;blood;lens;skeletal muscle;pancreas;lung;placenta;hippocampus;alveolus;liver;spleen;head and neck;cervix;kidney;mammary gland;aorta;stomach;peripheral ner…	.	.	.	.	.	.	.	.	.	.
6	30076215	6	30043992	rs3807034	Affx-28422899	T	C	0	1	0	0	0	6p22.1	upstream	.	.	RNF39	ring finger protein 39	dist=364	FUNCTION: May play a role in prolonged long term-potentiation (LTP) maintenance. {ECO:0000250}.;	.	TISSUE SPECIFICITY: Expressed in testis. {ECO:0000269|PubMed:11130983}.;	ovary;colon;parathyroid;skin;retina;bone marrow;uterus;prostate;optic nerve;whole body;endometrium;larynx;bone;testis;germinal center;brain;unclassifiable (Anatomical System);lymph node;cartilage;heart;islets of Langerhans;muscle;adrenal cortex;blood;lens;skeletal muscle;pancreas;lung;placenta;hippocampus;alveolus;liver;spleen;head and neck;cervix;kidney;mammary gland;aorta;stomach;peripheral ner…	.	.	.	.	.	.	.	.	.	.
6	30077050	6	30044827	rs3807035	Affx-28422910	C	T	0	1	0	0	0	6p22.1	intergenic	.	.	RNF39;TRIM31	.	dist=1199;dist=25847	.	.	.	.	.	.	.	.	.	.	.	.	.	.
6	30077954	6	30045731	rs9261306	Affx-28422927	T	C	0	1	0	0	0	6p22.1	intergenic	.	.	RNF39;TRIM31	.	dist=2103;dist=24943	.	.	.	.	.	.	.	.	.	.	.	.	.	.
6	30078181	6	30045958	rs9261309	Affx-28422934	A	G	0	1	0	0	0	6p22.1	intergenic	.	.	RNF39;TRIM31	.	dist=2330;dist=24716	.	.	.	.	.	.	.	.	.	.	.	.	.	.
6	30078469	6	30046246	rs2394734	Affx-28422940	G	A	0	1	0	0	0	6p22.1	intergenic	.	.	RNF39;TRIM31	.	dist=2618;dist=24428	.	.	.	.	.	.	.	.	.	.	.	MU87757289	ESAD-UK|1|409|0.00244499	.
6	30079524	6	30047301	rs12663534	Affx-28422969	A	C	0	1	0	0	0	6p22.1	intergenic	.	.	RNF39;TRIM31	.	dist=3673;dist=23373	.	.	.	.	.	Name=Lymphocyte count	.	.	.	.	.	.	.	.
6	30089060	6	30056837	rs7770520	Affx-28423158	A	G	0	1	0	0	0	6p22.1	intergenic	.	.	RNF39;TRIM31	.	dist=13209;dist=13837	.	.	.	.	.	.	.	.	.	.	.	.	.	.
6	30089132	6	30056909	rs7771071	Affx-28423161	G	T	0	1	0	0	0	6p22.1	intergenic	.	.	RNF39;TRIM31	.	dist=13281;dist=13765	.	.	.	.	.	.	.	.	.	.	.	.	.	.
6	30090306	6	30058083	rs9261366	Affx-28423176	C	T	0	1	0	0	0	6p22.1	intergenic	.	.	RNF39;TRIM31	.	dist=14455;dist=12591	.	.	.	.	.	.	.	.	.	.	.	.	.	.
6	30090480	6	30058257	rs60418878	Affx-28423180	C	T	0	1	0	0	0	6p22.1	intergenic	.	.	RNF39;TRIM31	.	dist=14629;dist=12417	.	.	.	.	.	.	.	.	.	.	.	.	.	.
6	30090778	6	30058555	rs9261368	Affx-28423182	G	A	0	1	0	0	0	6p22.1	intergenic	.	.	RNF39;TRIM31	.	dist=14927;dist=12119	.	.	.	.	.	.	.	.	.	.	.	.	.	.
6	30091179	6	30058956	rs9261370	Affx-28423190	A	G	0	1	0	0	0	6p22.1	intergenic	.	.	RNF39;TRIM31	.	dist=15328;dist=11718	.	.	.	.	.	.	.	.	.	.	.	.	.	.
6	30091211	6	30058988	rs9261371	Affx-28423191	C	T	0	1	0	0	0	6p22.1	intergenic	.	.	RNF39;TRIM31	.	dist=15360;dist=11686	.	.	.	.	.	.	.	.	.	.	.	MU87998492	LUSC-KR|1|170|0.00588235	.
6	30091360	6	30059137	rs9261373	Affx-28423194	T	G	0	1	0	0	0	6p22.1	intergenic	.	.	RNF39;TRIM31	.	dist=15509;dist=11537	.	.	.	.	.	.	.	.	.	.	.	.	.	.
6	30093006	6	30060783	rs7753935	Affx-28423237	C	A	0	1	0	0	0	6p22.1	intergenic	.	.	RNF39;TRIM31	.	dist=17155;dist=9891	.	.	.	.	.	.	.	.	.	.	.	.	.	.
6	30093175	6	30060952	rs11967911	Affx-28423239	G	A	0	1	0	0	0	6p22.1	intergenic	.	.	RNF39;TRIM31	.	dist=17324;dist=9722	.	.	.	.	.	.	.	.	.	.	.	.	.	.
6	30093778	6	30061555	rs9261389	Affx-28423256	C	G	0	1	0	0	0	6p22.1	intergenic	.	.	RNF39;TRIM31	.	dist=17927;dist=9119	.	.	.	.	.	.	.	.	.	.	.	.	.	.
6	30094133	6	30061910	rs17194174	Affx-28423258	G	A	0	1	0	0	0	6p22.1	intergenic	.	.	RNF39;TRIM31	.	dist=18282;dist=8764	.	.	.	.	.	.	.	.	.	.	.	.	.	.
6	30095956	6	30063733	rs7741418	Affx-28423306	C	T	0	1	0	0	0	6p22.1	intergenic	.	.	RNF39;TRIM31	.	dist=20105;dist=6941	.	.	.	.	.	.	.	.	.	.	.	.	.	.
6	30097639	6	30065416	rs1264703	Affx-28423348	C	G	0	1	0	0	0	6p22.1	intergenic	.	.	RNF39;TRIM31	.	dist=21788;dist=5258	.	.	.	.	.	.	.	.	.	.	.	.	.	.
6	30097798	6	30065575	rs1264702	Affx-28423353	T	C	0	1	0	0	0	6p22.1	intergenic	.	.	RNF39;TRIM31	.	dist=21947;dist=5099	.	.	.	.	.	.	.	.	.	.	.	MU87708726	ESAD-UK|1|409|0.00244499	.
6	30098254	6	30066031	rs916570	Affx-28423355	A	G	0	1	0	0	0	6p22.1	intergenic	.	.	RNF39;TRIM31	.	dist=22403;dist=4643	.	.	.	.	.	Name=Eosinophil counts	.	.	.	.	.	.	.	.
6	30098320	6	30066097	rs916569	Affx-28423356	G	A	0	1	0	0	0	6p22.1	intergenic	.	.	RNF39;TRIM31	.	dist=22469;dist=4577	.	.	.	.	.	.	.	.	.	.	.	.	.	.
6	30099791	6	30067568	rs1264697	Affx-28423395	C	G	0	1	0	0	0	6p22.1	intergenic	.	.	RNF39;TRIM31	.	dist=23940;dist=3106	.	.	.	.	.	Name=Takayasu arteritis	.	.	.	.	.	.	.	.
6	30100057	6	30067834	rs1264696	Affx-28423397	G	A	0	1	0	0	0	6p22.1	intergenic	.	.	RNF39;TRIM31	.	dist=24206;dist=2840	.	.	.	.	.	.	.	.	.	.	.	MU32978930	SKCA-BR|1|100|0.01	.
6	30100115	6	30067892	rs1264695	Affx-28423398	A	G	0	1	0	0	0	6p22.1	intergenic	.	.	RNF39;TRIM31	.	dist=24264;dist=2782	.	.	.	.	.	.	.	.	.	.	.	.	.	.
6	30102018	6	30069795	rs1108052	Affx-28423434	A	C	0	1	0	0	0	6p22.1	downstream	.	.	TRIM31	tripartite motif containing 31	dist=879	FUNCTION: Regulator of Src-induced anchorage independent cell growth (By similarity). May have E3 ubiquitin-protein ligase activity. {ECO:0000250, ECO:0000269|PubMed:18773414}.;	.	TISSUE SPECIFICITY: Up-regulated in gastric adenocarcinomas. {ECO:0000269|PubMed:18773414}.;	.	.	.	.	.	.	.	.	.	.	.
6	30102401	6	30070178	rs2072110	Affx-28423444	T	C	0	1	0	0	0	6p22.1	downstream	.	.	TRIM31	tripartite motif containing 31	dist=496	FUNCTION: Regulator of Src-induced anchorage independent cell growth (By similarity). May have E3 ubiquitin-protein ligase activity. {ECO:0000250, ECO:0000269|PubMed:18773414}.;	.	TISSUE SPECIFICITY: Up-regulated in gastric adenocarcinomas. {ECO:0000269|PubMed:18773414}.;	.	.	.	.	.	.	.	.	.	.	.
6	30103155	6	30070932	rs2240071	Affx-28423458	C	G	0	1	0	0	0	6p22.1	UTR3	.	.	TRIM31	tripartite motif containing 31	NM_007028:c.*381G>C	FUNCTION: Regulator of Src-induced anchorage independent cell growth (By similarity). May have E3 ubiquitin-protein ligase activity. {ECO:0000250, ECO:0000269|PubMed:18773414}.;	.	TISSUE SPECIFICITY: Up-regulated in gastric adenocarcinomas. {ECO:0000269|PubMed:18773414}.;	.	.	.	.	.	.	.	.	.	.	.
6	30103160	6	30070937	rs1110446	Affx-28423459	C	T	0	1	0	0	0	6p22.1	UTR3	.	.	TRIM31	tripartite motif containing 31	NM_007028:c.*376G>A	FUNCTION: Regulator of Src-induced anchorage independent cell growth (By similarity). May have E3 ubiquitin-protein ligase activity. {ECO:0000250, ECO:0000269|PubMed:18773414}.;	.	TISSUE SPECIFICITY: Up-regulated in gastric adenocarcinomas. {ECO:0000269|PubMed:18773414}.;	.	.	Name=Hepatocellular carcinoma in hepatitis B infection,Non-melanoma skin cancer	.	.	.	.	.	.	.	.
6	30196720	6	30164497	rs61748990	Affx-37067486	G	A	0	1	0	0	0	6p22.1	exonic	synonymous SNV	TRIM26:NM_001242783:exon5:c.C561T:p.Y187Y,TRIM26:NM_003449:exon6:c.C561T:p.Y187Y	TRIM26	tripartite motif containing 26	.	.	.	.	.	.	.	.	.	.	.	.	.	.	.
6	30201893	6	30169670	rs77210813	Affx-28425278	C	T	0	1	0	0	0	6p22.1	intronic	.	.	TRIM26	tripartite motif containing 26	.	.	.	.	.	.	Name=Hypothyroidism or rheumatoid arthritis (pleiotropy)	.	.	.	.	.	.	.	.
6	30293205	6	30260982	rs11752362	Affx-28426892	C	T	0	1	0	0	0	6p22.1	ncRNA_exonic	.	.	HCG18	HLA complex group 18 (non-protein coding)	.	.	.	.	.	.	.	.	.	.	.	.	.	.	.
6	30302907	6	30270684	rs878898	Affx-28426996	T	C	0	1	0	0	0	6p22.1	ncRNA_intronic	.	.	HCG17;HCG18	.	.	.	.	.	.	.	.	.	.	.	.	.	.	.	.
6	30325815	6	30293592	rs17188491	Affx-28427336	C	T	0	1	0	0	0	6p22.1	ncRNA_intronic	.	.	HCG17;HCG18	.	.	.	.	.	.	.	Name=Hypothyroidism or rheumatoid arthritis (pleiotropy)	.	.	.	.	.	.	.	.
6	30344155	6	30311932	rs6931763	Affx-28427553	A	C	0	1	0	0	0	6p22.1	intronic	.	.	TRIM39-RPP21	TRIM39-RPP21 readthrough	.	.	.	.	.	.	.	.	.	.	.	.	.	.	.
6	30345563	6	30313340	rs6986	Affx-28427569	G	C	0	1	0	0	0	6p22.1	exonic	nonsynonymous SNV	RPP21:NM_001199120:exon3:c.G255C:p.Q85H,RPP21:NM_001199121:exon3:c.G231C:p.Q77H,RPP21:NM_024839:exon3:c.G231C:p.Q77H,TRIM39-RPP21:NM_001199119:exon8:c.G1278C:p.Q426H	RPP21;TRIM39-RPP21	.	.	.	.	.	.	.	Name=Trans fatty acid levels,Anxiety,Feeling guilty,Neurociticism,Neuroticism	.	.	.	.	.	MU633018	LUSC-KR|4|170|0.0235294,COCA-CN|3|321|0.00934579	.
6	30350189	6	30317966	rs1119333	Affx-28427629	T	A	0	1	0	0	0	6p22.1	intergenic	.	.	RPP21;HLA-E	.	dist=3295;dist=139320	.	.	.	.	.	.	.	.	.	.	.	.	.	.
6	30352153	6	30319930	rs6905389	Affx-28427657	C	A	0	1	0	0	0	6p22.1	intergenic	.	.	RPP21;HLA-E	.	dist=5259;dist=137356	.	.	.	.	.	.	.	.	.	.	.	.	.	.
6	30380470	6	30348247	rs7744914	Affx-28428146	G	A	0	1	0	0	0	6p22.1	intergenic	.	.	RPP21;HLA-E	.	dist=33576;dist=109039	.	.	.	.	.	.	.	.	.	.	.	.	.	.
6	30402811	6	30370588	rs1419689	Affx-28428671	A	C	0	1	0	0	0	6p22.1	intergenic	.	.	RPP21;HLA-E	.	dist=55917;dist=86698	.	.	.	.	.	.	.	.	.	.	.	.	.	.
6	30402893	6	30370670	rs76327263	Affx-28428674	T	C	0	1	0	0	0	6p22.1	intergenic	.	.	RPP21;HLA-E	.	dist=55999;dist=86616	.	.	.	.	.	.	.	.	.	.	.	.	.	.
6	30404027	6	30371804	rs2894163	Affx-28428698	G	C	0	1	0	0	0	6p22.1	intergenic	.	.	RPP21;HLA-E	.	dist=57133;dist=85482	.	.	.	.	.	.	.	.	.	.	.	.	.	.
6	30404568	6	30372345	rs9261752	Affx-28428710	C	G	0	1	0	0	0	6p22.1	intergenic	.	.	RPP21;HLA-E	.	dist=57674;dist=84941	.	.	.	.	.	.	.	.	.	.	.	.	.	.
6	30405035	6	30372812	rs1264562	Affx-28428741	G	T	0	1	0	0	0	6p22.1	intergenic	.	.	RPP21;HLA-E	.	dist=58141;dist=84474	.	.	.	.	.	.	.	.	.	.	.	.	.	.
6	30410419	6	30378196	rs764554	Affx-28428855	C	A	0	1	0	0	0	6p22.1	intergenic	.	.	RPP21;HLA-E	.	dist=63525;dist=79090	.	.	.	.	.	.	.	.	.	.	.	MU118115607	ESAD-UK|1|409|0.00244499	.
6	30414802	6	30382579	rs978009	Affx-28428944	C	T	0	1	0	0	0	6p22.1	intergenic	.	.	RPP21;HLA-E	.	dist=67908;dist=74707	.	.	.	.	.	.	.	.	.	.	.	MU18603413	LAML-KR|1|205|0.00487805,COCA-CN|2|321|0.00623053	.
6	30415195	6	30382972	rs1150769	Affx-28428950	A	G	0	1	0	0	0	6p22.1	intergenic	.	.	RPP21;HLA-E	.	dist=68301;dist=74314	.	.	.	.	.	.	.	.	.	.	.	MU670816	LUSC-KR|1|170|0.00588235,COCA-CN|1|321|0.00311526	.
6	30415665	6	30383442	rs4713325	Affx-28428957	C	G	0	1	0	0	0	6p22.1	intergenic	.	.	RPP21;HLA-E	.	dist=68771;dist=73844	.	.	.	.	.	.	.	.	.	.	.	MU118125370	ESAD-UK|1|409|0.00244499	.
6	30416099	6	30383876	rs4713328	Affx-28428967	C	T	0	1	0	0	0	6p22.1	intergenic	.	.	RPP21;HLA-E	.	dist=69205;dist=73410	.	.	.	.	.	.	.	.	.	.	.	MU117859785	ESAD-UK|1|409|0.00244499	.
6	30416545	6	30384322	rs2074502	Affx-28428978	G	A	0	1	0	0	0	6p22.1	intergenic	.	.	RPP21;HLA-E	.	dist=69651;dist=72964	.	.	.	.	.	.	.	.	.	.	.	MU117785440	ESAD-UK|1|409|0.00244499	.
6	30417334	6	30385111	rs17188743	Affx-28429000	A	G	0	1	0	0	0	6p22.1	intergenic	.	.	RPP21;HLA-E	.	dist=70440;dist=72175	.	.	.	.	.	.	.	.	.	.	.	MU117763756	ESAD-UK|1|409|0.00244499	.
6	30421159	6	30388936	rs9261893	Affx-28429102	T	C	0	1	0	0	0	6p22.1	intergenic	.	.	RPP21;HLA-E	.	dist=74265;dist=68350	.	.	.	.	.	.	.	.	.	.	.	.	.	.
6	30422422	6	30390199	rs1264537	Affx-28429130	A	T	0	1	0	0	0	6p22.1	intergenic	.	.	RPP21;HLA-E	.	dist=75528;dist=67087	.	.	.	.	.	.	.	.	.	.	.	MU114370842	LAML-KR|1|205|0.00487805	.
6	30424369	6	30392146	rs9261922	Affx-28429173	C	T	0	1	0	0	0	6p22.1	intergenic	.	.	RPP21;HLA-E	.	dist=77475;dist=65140	.	.	.	.	.	.	.	.	.	.	.	.	.	.
6	30437009	6	30404786	rs1264524	Affx-28429465	A	C	0	1	0	0	0	6p22.1	intergenic	.	.	RPP21;HLA-E	.	dist=90115;dist=52500	.	.	.	.	.	.	.	.	.	.	.	MU114453139	LAML-KR|1|205|0.00487805	.
6	30441010	6	30408787	rs1269556	Affx-28429563	C	T	0	1	0	0	0	6p22.1	intergenic	.	.	RPP21;HLA-E	.	dist=94116;dist=48499	.	.	.	.	.	Name=Reaction time	.	.	.	.	.	MU114437143	LAML-KR|1|205|0.00487805	.
6	30444240	6	30412017	rs3094716	Affx-28429636	A	G	0	1	0	0	0	6p22.1	intergenic	.	.	RPP21;HLA-E	.	dist=97346;dist=45269	.	.	.	.	.	.	.	.	.	.	.	MU114449209	LAML-KR|1|205|0.00487805	.
6	30444585	6	30412362	rs1264513	Affx-28429639	G	A	0	1	0	0	0	6p22.1	intergenic	.	.	RPP21;HLA-E	.	dist=97691;dist=44924	.	.	.	.	.	.	.	.	.	.	.	MU114452331	LAML-KR|1|205|0.00487805	.
6	30447071	6	30414848	rs1362115	Affx-28429745	C	T	0	1	0	0	0	6p22.1	intergenic	.	.	RPP21;HLA-E	.	dist=100177;dist=42438	.	.	.	.	.	.	.	.	.	.	.	MU85928037	MALY-DE|1|241|0.00414938	.
6	30447859	6	30415636	rs2105961	Affx-28429757	A	C	0	1	0	0	0	6p22.1	intergenic	.	.	RPP21;HLA-E	.	dist=100965;dist=41650	.	.	.	.	.	.	.	.	.	.	.	MU114442876	LAML-KR|1|205|0.00487805	.
6	30448127	6	30415904	rs2524201	Affx-28429761	T	C	0	1	0	0	0	6p22.1	intergenic	.	.	RPP21;HLA-E	.	dist=101233;dist=41382	.	.	.	.	.	.	.	.	.	.	.	MU38777831	SKCA-BR|1|100|0.01,LAML-KR|1|205|0.00487805	.
6	30448716	6	30416493	rs9501472	Affx-28429788	G	T	0	1	0	0	0	6p22.1	intergenic	.	.	RPP21;HLA-E	.	dist=101822;dist=40793	.	.	.	.	.	.	.	.	.	.	.	.	.	.
6	30448881	6	30416658	rs4959048	Affx-28429792	G	A	0	1	0	0	0	6p22.1	intergenic	.	.	RPP21;HLA-E	.	dist=101987;dist=40628	.	.	.	.	.	.	.	.	.	.	.	MU87757292	ESAD-UK|1|409|0.00244499	.
6	30448990	6	30416767	rs4959049	Affx-28429795	A	C	0	1	0	0	0	6p22.1	intergenic	.	.	RPP21;HLA-E	.	dist=102096;dist=40519	.	.	.	.	.	.	.	.	.	.	.	.	.	.
6	30449318	6	30417095	rs72502521	Affx-75000662	T	G	0	1	0	0	0	6p22.1	intergenic	.	.	RPP21;HLA-E	.	dist=102424;dist=40191	.	.	.	.	.	.	.	.	.	.	.	.	.	.
6	30449372	6	30417149	rs9295878	Affx-28429807	G	A	0	1	0	0	0	6p22.1	intergenic	.	.	RPP21;HLA-E	.	dist=102478;dist=40137	.	.	.	.	.	.	.	.	.	.	.	.	.	.
6	30449682	6	30417459	rs9295881	Affx-28429811	C	T	0	1	0	0	0	6p22.1	intergenic	.	.	RPP21;HLA-E	.	dist=102788;dist=39827	.	.	.	.	.	.	.	.	.	.	.	.	.	.
6	30449728	6	30417505	rs9295882	Affx-28429812	C	G	0	1	0	0	0	6p22.1	intergenic	.	.	RPP21;HLA-E	.	dist=102834;dist=39781	.	.	.	.	.	.	.	.	.	.	.	.	.	.
6	30449837	6	30417614	rs2844730	Affx-28429813	G	A	0	1	0	0	0	6p22.1	intergenic	.	.	RPP21;HLA-E	.	dist=102943;dist=39672	.	.	.	.	.	.	.	.	.	.	.	.	.	.
6	30450716	6	30418493	rs4947282	Affx-28429830	A	C	0	1	0	0	0	6p22.1	intergenic	.	.	RPP21;HLA-E	.	dist=103822;dist=38793	.	.	.	.	.	.	.	.	.	.	.	.	.	.
6	30450885	6	30418662	rs4947284	Affx-28429834	C	A	0	1	0	0	0	6p22.1	intergenic	.	.	RPP21;HLA-E	.	dist=103991;dist=38624	.	.	.	.	.	.	.	.	.	.	.	.	.	.
6	30451787	6	30419564	rs9295884	Affx-28429865	A	G	0	1	0	0	0	6p22.1	intergenic	.	.	RPP21;HLA-E	.	dist=104893;dist=37722	.	.	.	.	.	.	.	.	.	.	.	.	.	.
6	30453829	6	30421606	rs4959051	Affx-28429921	G	A	0	1	0	0	0	6p22.1	intergenic	.	.	RPP21;HLA-E	.	dist=106935;dist=35680	.	.	.	.	.	.	.	.	.	.	.	.	.	.
6	30460574	6	30428351	rs2077573	Affx-28430122	A	G	0	1	0	0	0	6p22.1	intergenic	.	.	RPP21;HLA-E	.	dist=113680;dist=28935	.	.	.	.	.	.	.	.	.	.	.	.	.	.
6	30460689	6	30428466	rs10947078	Affx-28430126	T	C	0	1	0	0	0	6p22.1	intergenic	.	.	RPP21;HLA-E	.	dist=113795;dist=28820	.	.	.	.	.	.	.	.	.	.	.	.	.	.
6	30461023	6	30428800	rs34090585	Affx-28430131	T	G	0	1	0	0	0	6p22.1	intergenic	.	.	RPP21;HLA-E	.	dist=114129;dist=28486	.	.	.	.	.	.	.	.	.	.	.	.	.	.
6	30461606	6	30429383	rs2021368	Affx-28430151	T	C	0	1	0	0	0	6p22.1	intergenic	.	.	RPP21;HLA-E	.	dist=114712;dist=27903	.	.	.	.	.	.	.	.	.	.	.	.	.	.
6	30461663	6	30429440	rs1833080	Affx-28430152	A	G	0	1	0	0	0	6p22.1	intergenic	.	.	RPP21;HLA-E	.	dist=114769;dist=27846	.	.	.	.	.	.	.	.	.	.	.	.	.	.
6	30462743	6	30430520	rs2516675	Affx-28430165	T	C	0	1	0	0	0	6p22.1	intergenic	.	.	RPP21;HLA-E	.	dist=115849;dist=26766	.	.	.	.	.	.	.	.	.	.	.	.	.	.
6	30490287	6	30458064	rs1264457	Affx-28430695	G	A	0	1	0	0	0	6p22.1	exonic	nonsynonymous SNV	HLA-E:NM_005516:exon3:c.G382A:p.G128R	HLA-E	major histocompatibility complex, class I, E	.	FUNCTION: Preferably binds to a peptide derived from the signal sequence of most HLA-A, -B, -C and -G molecules.;	.	.	.	.	Name=Plateletcrit,Immunoglobulin M levels,Hemoglobin levels	.	.	.	.	.	MU18176055	LUSC-KR|1|170|0.00588235	.
6	30562039	6	30529816	rs3888777	Affx-28431599	G	A	0	1	0	0	0	6p21.33	exonic	synonymous SNV	PRR3:NM_001077497:exon2:c.G312A:p.K104K,PRR3:NM_025263:exon3:c.G375A:p.K125K	PRR3	proline rich 3	.	.	.	.	.	.	.	.	.	.	.	.	.	.	.
6	30562426	6	30530203	rs61748658	Affx-28431603	A	G	0	1	0	0	0	6p21.33	exonic	synonymous SNV	PRR3:NM_001077497:exon3:c.A435G:p.K145K,PRR3:NM_025263:exon4:c.A498G:p.K166K	PRR3	proline rich 3	.	.	.	.	.	.	.	.	.	.	.	.	.	.	.
6	30657378	6	30625155	rs3094100	Affx-28432736	G	C	0	1	0	0	0	6p21.33	intronic	.	.	DHX16	DEAH-box helicase 16	.	FUNCTION: Probable ATP-binding RNA helicase involved in pre-mRNA splicing.;	.	.	.	.	.	.	.	.	.	.	MU25681571	COCA-CN|1|321|0.00311526	.
6	30666098	6	30633875	rs3094097	Affx-28432815	A	G	0	1	0	0	0	6p21.33	intronic	.	.	DHX16	DEAH-box helicase 16	.	FUNCTION: Probable ATP-binding RNA helicase involved in pre-mRNA splicing.;	.	.	.	.	Name=Eosinophil counts	.	.	.	.	.	MU25681781	LAML-KR|1|205|0.00487805	.
6	30675134	6	30642911	rs60080450	Affx-28432944	G	T	0	1	0	0	0	6p21.33	intergenic	.	.	DHX16;PPP1R18	.	dist=2081;dist=1255	.	.	.	.	.	.	.	.	.	.	.	.	.	.
6	30675201	6	30642978	rs75497283	Affx-28432945	C	T	0	1	0	0	0	6p21.33	intergenic	.	.	DHX16;PPP1R18	.	dist=2148;dist=1188	.	.	.	.	.	.	.	.	.	.	.	MU36486494	ESAD-UK|1|409|0.00244499	.
6	30681997	6	30649774	rs79166578	Affx-28433033	G	A	0	1	0	0	0	6p21.33	intronic	.	.	PPP1R18	protein phosphatase 1 regulatory subunit 18	.	FUNCTION: Isoform 1: May target protein phosphatase 1 to F-actin cytoskeleton. {ECO:0000269|PubMed:24434620}.;	.	TISSUE SPECIFICITY: Isoform 4 is predominantly expressed in leukocytes and spleen. {ECO:0000269|PubMed:17374523}.;	smooth muscle;ovary;sympathetic chain;colon;parathyroid;fovea centralis;choroid;vein;skin;retina;bone marrow;uterus;prostate;optic nerve;endometrium;bone;thyroid;testis;germinal center;spinal ganglion;brain;tonsil;unclassifiable (Anatomical System);lymph node;cartilage;heart;tongue;islets of Langerhans;blood;lens;skeletal muscle;pancreas;lung;nasopharynx;placenta;macula lutea;visual apparatus;duo…	dorsal root ganglion;superior cervical ganglion;ciliary ganglion;trigeminal ganglion;whole blood;bone marrow;	.	.	.	.	.	.	.	.	.
6	30691725	6	30659502	rs78054823	Affx-28433124	C	T	0	1	0	0	0	6p21.33	upstream	.	.	NRM	nurim (nuclear envelope membrane protein)	dist=305	.	.	.	lymphoreticular;colon;fovea centralis;choroid;skin;retina;bone marrow;uterus;prostate;optic nerve;whole body;larynx;testis;germinal center;brain;unclassifiable (Anatomical System);trophoblast;heart;cartilage;muscle;blood;lens;bile duct;breast;pancreas;lung;placenta;macula lutea;visual apparatus;liver;amnion;head and neck;kidney;	superior cervical ganglion;atrioventricular node;	.	.	.	.	.	.	.	.	.
6	30700711	6	30668488	rs2894043	Affx-28433259	C	G	0	1	0	0	0	6p21.33	intronic	.	.	MDC1	mediator of DNA damage checkpoint 1	.	FUNCTION: Required for checkpoint mediated cell cycle arrest in response to DNA damage within both the S phase and G2/M phases of the cell cycle. May serve as a scaffold for the recruitment of DNA repair and signal transduction proteins to discrete foci of DNA damage marked by 'Ser-139' phosphorylation of histone H2AFX. Also required for downstream events subsequent to the recruitment of these pr…	.	TISSUE SPECIFICITY: Highly expressed in testis. {ECO:0000269|PubMed:12499369}.;	.	.	.	.	.	.	.	.	MU21207812	ESAD-UK|1|409|0.00244499,LAML-KR|1|205|0.00487805	.
6	30717643	6	30685420	rs4713354	Affx-28433501	A	C	0	1	0	0	0	6p21.33	upstream	.	.	MDC1	mediator of DNA damage checkpoint 1	dist=362	FUNCTION: Required for checkpoint mediated cell cycle arrest in response to DNA damage within both the S phase and G2/M phases of the cell cycle. May serve as a scaffold for the recruitment of DNA repair and signal transduction proteins to discrete foci of DNA damage marked by 'Ser-139' phosphorylation of histone H2AFX. Also required for downstream events subsequent to the recruitment of these pr…	.	TISSUE SPECIFICITY: Highly expressed in testis. {ECO:0000269|PubMed:12499369}.;	.	.	Name=Eosinophil counts	.	.	.	.	.	MU25683475	LAML-KR|1|205|0.00487805,LUSC-KR|1|170|0.00588235	.
6	30719937	6	30687714	rs9295910	Affx-28433523	T	A	0	1	0	0	0	6p21.33	upstream	.	.	TUBB	tubulin beta class I	dist=415	FUNCTION: Tubulin is the major constituent of microtubules. It binds two moles of GTP, one at an exchangeable site on the beta chain and one at a non-exchangeable site on the alpha chain.;	DISEASE: Cortical dysplasia, complex, with other brain malformations 6 (CDCBM6) [MIM:615771]: A disorder of aberrant neuronal migration and disturbed axonal guidance. Affected individuals have microcephaly, ataxia, and severe delayed psychomotor development. Brain imaging shows variable malformations of cortical development, including white matter streaks, dysmorphic basal ganglia, corpus callosu…	TISSUE SPECIFICITY: Ubiquitously expressed with highest levels in spleen, thymus and immature brain. {ECO:0000269|PubMed:20191564}.;	.	.	.	1279528	not_provided	MedGen:C3661900	criteria_provided,_single_submitter	Benign	MU12595952	LAML-KR|1|205|0.00487805	.
6	30720650	6	30688427	rs3132584	Affx-28433532	G	T	0	1	0	0	0	6p21.33	intronic	.	.	TUBB	tubulin beta class I	.	FUNCTION: Tubulin is the major constituent of microtubules. It binds two moles of GTP, one at an exchangeable site on the beta chain and one at a non-exchangeable site on the alpha chain.;	DISEASE: Cortical dysplasia, complex, with other brain malformations 6 (CDCBM6) [MIM:615771]: A disorder of aberrant neuronal migration and disturbed axonal guidance. Affected individuals have microcephaly, ataxia, and severe delayed psychomotor development. Brain imaging shows variable malformations of cortical development, including white matter streaks, dysmorphic basal ganglia, corpus callosu…	TISSUE SPECIFICITY: Ubiquitously expressed with highest levels in spleen, thymus and immature brain. {ECO:0000269|PubMed:20191564}.;	.	.	Name=Left-handedness,Waist-hip index,Waist-to-hip ratio adjusted for BMI	1231647	not_provided	MedGen:C3661900	criteria_provided,_single_submitter	Benign	MU21207990	LAML-KR|1|205|0.00487805,BRCA-KR|1|50|0.02	.
6	30722488	6	30690265	rs75955575	Affx-28433554	A	T	0	1	0	0	0	6p21.33	intronic	.	.	TUBB	tubulin beta class I	.	FUNCTION: Tubulin is the major constituent of microtubules. It binds two moles of GTP, one at an exchangeable site on the beta chain and one at a non-exchangeable site on the alpha chain.;	DISEASE: Cortical dysplasia, complex, with other brain malformations 6 (CDCBM6) [MIM:615771]: A disorder of aberrant neuronal migration and disturbed axonal guidance. Affected individuals have microcephaly, ataxia, and severe delayed psychomotor development. Brain imaging shows variable malformations of cortical development, including white matter streaks, dysmorphic basal ganglia, corpus callosu…	TISSUE SPECIFICITY: Ubiquitously expressed with highest levels in spleen, thymus and immature brain. {ECO:0000269|PubMed:20191564}.;	.	.	.	1285736	not_provided	MedGen:C3661900	criteria_provided,_single_submitter	Benign	.	.	.
6	30723161	6	30690938	rs25527	Affx-28433569	C	T	0	1	0	0	0	6p21.33	intronic	.	.	TUBB	tubulin beta class I	.	FUNCTION: Tubulin is the major constituent of microtubules. It binds two moles of GTP, one at an exchangeable site on the beta chain and one at a non-exchangeable site on the alpha chain.;	DISEASE: Cortical dysplasia, complex, with other brain malformations 6 (CDCBM6) [MIM:615771]: A disorder of aberrant neuronal migration and disturbed axonal guidance. Affected individuals have microcephaly, ataxia, and severe delayed psychomotor development. Brain imaging shows variable malformations of cortical development, including white matter streaks, dysmorphic basal ganglia, corpus callosu…	TISSUE SPECIFICITY: Ubiquitously expressed with highest levels in spleen, thymus and immature brain. {ECO:0000269|PubMed:20191564}.;	.	.	.	1225220	not_provided	MedGen:C3661900	criteria_provided,_single_submitter	Benign	MU18907691	LAML-KR|1|205|0.00487805,LUSC-KR|1|170|0.00588235	.
6	30724762	6	30692539	rs1061397	Affx-28433615	C	T	0	1	0	0	0	6p21.33	UTR3	.	.	TUBB	tubulin beta class I	NM_178014:c.*365C>T;NM_001293213:c.*365C>T;NM_001293214:c.*365C>T;NM_001293216:c.*365C>T;NM_001293215:c.*365C>T;NM_001293212:c.*365C>T	FUNCTION: Tubulin is the major constituent of microtubules. It binds two moles of GTP, one at an exchangeable site on the beta chain and one at a non-exchangeable site on the alpha chain.;	DISEASE: Cortical dysplasia, complex, with other brain malformations 6 (CDCBM6) [MIM:615771]: A disorder of aberrant neuronal migration and disturbed axonal guidance. Affected individuals have microcephaly, ataxia, and severe delayed psychomotor development. Brain imaging shows variable malformations of cortical development, including white matter streaks, dysmorphic basal ganglia, corpus callosu…	TISSUE SPECIFICITY: Ubiquitously expressed with highest levels in spleen, thymus and immature brain. {ECO:0000269|PubMed:20191564}.;	.	.	.	.	.	.	.	.	.	.	.
6	30725737	6	30693514	rs79899687	Affx-28433638	G	A	0	1	0	0	0	6p21.33	downstream	.	.	TUBB	tubulin beta class I	dist=319	FUNCTION: Tubulin is the major constituent of microtubules. It binds two moles of GTP, one at an exchangeable site on the beta chain and one at a non-exchangeable site on the alpha chain.;	DISEASE: Cortical dysplasia, complex, with other brain malformations 6 (CDCBM6) [MIM:615771]: A disorder of aberrant neuronal migration and disturbed axonal guidance. Affected individuals have microcephaly, ataxia, and severe delayed psychomotor development. Brain imaging shows variable malformations of cortical development, including white matter streaks, dysmorphic basal ganglia, corpus callosu…	TISSUE SPECIFICITY: Ubiquitously expressed with highest levels in spleen, thymus and immature brain. {ECO:0000269|PubMed:20191564}.;	.	.	.	.	.	.	.	.	.	.	.
6	30725823	6	30693600	rs74666333	Affx-28433642	G	A	0	1	0	0	0	6p21.33	downstream	.	.	TUBB	tubulin beta class I	dist=405	FUNCTION: Tubulin is the major constituent of microtubules. It binds two moles of GTP, one at an exchangeable site on the beta chain and one at a non-exchangeable site on the alpha chain.;	DISEASE: Cortical dysplasia, complex, with other brain malformations 6 (CDCBM6) [MIM:615771]: A disorder of aberrant neuronal migration and disturbed axonal guidance. Affected individuals have microcephaly, ataxia, and severe delayed psychomotor development. Brain imaging shows variable malformations of cortical development, including white matter streaks, dysmorphic basal ganglia, corpus callosu…	TISSUE SPECIFICITY: Ubiquitously expressed with highest levels in spleen, thymus and immature brain. {ECO:0000269|PubMed:20191564}.;	.	.	.	.	.	.	.	.	.	.	.
6	30726039	6	30693816	rs3095329	Affx-28433647	A	G	0	1	0	0	0	6p21.33	downstream	.	.	TUBB	tubulin beta class I	dist=621	FUNCTION: Tubulin is the major constituent of microtubules. It binds two moles of GTP, one at an exchangeable site on the beta chain and one at a non-exchangeable site on the alpha chain.;	DISEASE: Cortical dysplasia, complex, with other brain malformations 6 (CDCBM6) [MIM:615771]: A disorder of aberrant neuronal migration and disturbed axonal guidance. Affected individuals have microcephaly, ataxia, and severe delayed psychomotor development. Brain imaging shows variable malformations of cortical development, including white matter streaks, dysmorphic basal ganglia, corpus callosu…	TISSUE SPECIFICITY: Ubiquitously expressed with highest levels in spleen, thymus and immature brain. {ECO:0000269|PubMed:20191564}.;	.	.	.	.	.	.	.	.	MU12595964	LAML-KR|1|205|0.00487805	.
6	30726984	6	30694761	rs78313884	Affx-28433658	C	T	0	1	0	0	0	6p21.33	downstream	.	.	FLOT1	flotillin 1	dist=725	FUNCTION: May act as a scaffolding protein within caveolar membranes, functionally participating in formation of caveolae or caveolae-like vesicles.;	.	.	.	.	.	.	.	.	.	.	.	.	.
6	30728143	6	30695920	rs1136719	Affx-28433669	C	T	0	1	0	0	0	6p21.33	exonic	synonymous SNV	FLOT1:NM_001318875:exon12:c.G1113A:p.V371V,FLOT1:NM_005803:exon13:c.G1257A:p.V419V	FLOT1	flotillin 1	.	FUNCTION: May act as a scaffolding protein within caveolar membranes, functionally participating in formation of caveolae or caveolae-like vesicles.;	.	.	.	.	.	.	.	.	.	.	.	.	.
6	30728226	6	30696003	rs41270529	Affx-28433670	C	T	0	1	0	0	0	6p21.33	intronic	.	.	FLOT1	flotillin 1	.	FUNCTION: May act as a scaffolding protein within caveolar membranes, functionally participating in formation of caveolae or caveolae-like vesicles.;	.	.	.	.	.	.	.	.	.	.	.	.	.
6	30728309	6	30696086	rs41270533	Affx-28433671	C	T	0	1	0	0	0	6p21.33	intronic	.	.	FLOT1	flotillin 1	.	FUNCTION: May act as a scaffolding protein within caveolar membranes, functionally participating in formation of caveolae or caveolae-like vesicles.;	.	.	.	.	.	.	.	.	.	.	MU25683940	LAML-KR|1|205|0.00487805	.
6	30729670	6	30697447	rs3094127	Affx-28433692	A	G	0	1	0	0	0	6p21.33	intronic	.	.	FLOT1	flotillin 1	.	FUNCTION: May act as a scaffolding protein within caveolar membranes, functionally participating in formation of caveolae or caveolae-like vesicles.;	.	.	.	.	Name=General cognitive ability	.	.	.	.	.	MU12595976	ESAD-UK|1|409|0.00244499,LAML-KR|1|205|0.00487805	.
6	30729839	6	30697616	rs17195712	Affx-28433697	C	T	0	1	0	0	0	6p21.33	intronic	.	.	FLOT1	flotillin 1	.	FUNCTION: May act as a scaffolding protein within caveolar membranes, functionally participating in formation of caveolae or caveolae-like vesicles.;	.	.	.	.	.	.	.	.	.	.	MU63459753	COCA-CN|1|321|0.00311526	.
6	30729963	6	30697740	rs9501029	Affx-28433699	A	G	0	1	0	0	0	6p21.33	intronic	.	.	FLOT1	flotillin 1	.	FUNCTION: May act as a scaffolding protein within caveolar membranes, functionally participating in formation of caveolae or caveolae-like vesicles.;	.	.	.	.	.	.	.	.	.	.	MU21208034	LAML-KR|1|205|0.00487805,LUSC-KR|1|170|0.00588235	.
6	30730408	6	30698185	rs9968913	Affx-28433709	T	G	0	1	0	0	0	6p21.33	intronic	.	.	FLOT1	flotillin 1	.	FUNCTION: May act as a scaffolding protein within caveolar membranes, functionally participating in formation of caveolae or caveolae-like vesicles.;	.	.	.	.	.	.	.	.	.	.	.	.	.
6	30731607	6	30699384	rs3909184	Affx-28433725	G	C	0	1	0	0	0	6p21.33	intronic	.	.	FLOT1	flotillin 1	.	FUNCTION: May act as a scaffolding protein within caveolar membranes, functionally participating in formation of caveolae or caveolae-like vesicles.;	.	.	.	.	.	.	.	.	.	.	.	.	.
6	30732781	6	30700558	rs9969042	Affx-28433737	A	G	0	1	0	0	0	6p21.33	intronic	.	.	FLOT1	flotillin 1	.	FUNCTION: May act as a scaffolding protein within caveolar membranes, functionally participating in formation of caveolae or caveolae-like vesicles.;	.	.	.	.	.	.	.	.	.	.	.	.	.
6	30733332	6	30701109	rs74295298	Affx-28433743	G	A	0	1	0	0	0	6p21.33	intronic	.	.	FLOT1	flotillin 1	.	FUNCTION: May act as a scaffolding protein within caveolar membranes, functionally participating in formation of caveolae or caveolae-like vesicles.;	.	.	.	.	.	.	.	.	.	.	.	.	.
6	30733400	6	30701177	rs74295299	Affx-28433744	A	G	0	1	0	0	0	6p21.33	intronic	.	.	FLOT1	flotillin 1	.	FUNCTION: May act as a scaffolding protein within caveolar membranes, functionally participating in formation of caveolae or caveolae-like vesicles.;	.	.	.	.	.	.	.	.	.	.	.	.	.
6	30734180	6	30701957	rs74723472	Affx-28433775	A	T	0	1	0	0	0	6p21.33	intronic	.	.	FLOT1	flotillin 1	.	FUNCTION: May act as a scaffolding protein within caveolar membranes, functionally participating in formation of caveolae or caveolae-like vesicles.;	.	.	.	.	.	.	.	.	.	.	.	.	.
6	30735832	6	30703609	rs76781037	Affx-28433795	T	C	0	1	0	0	0	6p21.33	intronic	.	.	FLOT1	flotillin 1	.	FUNCTION: May act as a scaffolding protein within caveolar membranes, functionally participating in formation of caveolae or caveolae-like vesicles.;	.	.	.	.	.	.	.	.	.	.	.	.	.
6	30735927	6	30703704	rs74295300	Affx-28433797	C	T	0	1	0	0	0	6p21.33	intronic	.	.	FLOT1	flotillin 1	.	FUNCTION: May act as a scaffolding protein within caveolar membranes, functionally participating in formation of caveolae or caveolae-like vesicles.;	.	.	.	.	.	.	.	.	.	.	.	.	.
6	30736515	6	30704292	rs79934514	Affx-28433816	G	T	0	1	0	0	0	6p21.33	intronic	.	.	FLOT1	flotillin 1	.	FUNCTION: May act as a scaffolding protein within caveolar membranes, functionally participating in formation of caveolae or caveolae-like vesicles.;	.	.	.	.	.	.	.	.	.	.	.	.	.
6	30736909	6	30704686	rs78076049	Affx-28433819	C	T	0	1	0	0	0	6p21.33	intronic	.	.	FLOT1	flotillin 1	.	FUNCTION: May act as a scaffolding protein within caveolar membranes, functionally participating in formation of caveolae or caveolae-like vesicles.;	.	.	.	.	.	.	.	.	.	.	.	.	.
6	30737052	6	30704829	rs78955922	Affx-28433820	G	A	0	1	0	0	0	6p21.33	intronic	.	.	FLOT1	flotillin 1	.	FUNCTION: May act as a scaffolding protein within caveolar membranes, functionally participating in formation of caveolae or caveolae-like vesicles.;	.	.	.	.	.	.	.	.	.	.	.	.	.
6	30738543	6	30706320	rs78018970	Affx-28433849	C	T	0	1	0	0	0	6p21.33	intronic	.	.	FLOT1	flotillin 1	.	FUNCTION: May act as a scaffolding protein within caveolar membranes, functionally participating in formation of caveolae or caveolae-like vesicles.;	.	.	.	.	.	.	.	.	.	.	.	.	.
6	30738741	6	30706518	rs76617589	Affx-28433851	C	T	0	1	0	0	0	6p21.33	intronic	.	.	FLOT1	flotillin 1	.	FUNCTION: May act as a scaffolding protein within caveolar membranes, functionally participating in formation of caveolae or caveolae-like vesicles.;	.	.	.	.	.	.	.	.	.	.	.	.	.
6	30738771	6	30706548	rs74699059	Affx-28433852	A	C	0	1	0	0	0	6p21.33	intronic	.	.	FLOT1	flotillin 1	.	FUNCTION: May act as a scaffolding protein within caveolar membranes, functionally participating in formation of caveolae or caveolae-like vesicles.;	.	.	.	.	.	.	.	.	.	.	.	.	.
6	30739165	6	30706942	rs80126811	Affx-28433861	C	T	0	1	0	0	0	6p21.33	intronic	.	.	FLOT1	flotillin 1	.	FUNCTION: May act as a scaffolding protein within caveolar membranes, functionally participating in formation of caveolae or caveolae-like vesicles.;	.	.	.	.	.	.	.	.	.	.	.	.	.
6	30739192	6	30706969	rs74515521	Affx-28433862	A	G	0	1	0	0	0	6p21.33	intronic	.	.	FLOT1	flotillin 1	.	FUNCTION: May act as a scaffolding protein within caveolar membranes, functionally participating in formation of caveolae or caveolae-like vesicles.;	.	.	.	.	.	.	.	.	.	.	.	.	.
6	30740651	6	30708428	rs12111310	Affx-28433882	T	C	0	1	0	0	0	6p21.33	intronic	.	.	FLOT1	flotillin 1	.	FUNCTION: May act as a scaffolding protein within caveolar membranes, functionally participating in formation of caveolae or caveolae-like vesicles.;	.	.	.	.	.	.	.	.	.	.	.	.	.
6	30742053	6	30709830	rs10947088	Affx-28433898	T	C	0	1	0	0	0	6p21.33	intronic	.	.	FLOT1	flotillin 1	.	FUNCTION: May act as a scaffolding protein within caveolar membranes, functionally participating in formation of caveolae or caveolae-like vesicles.;	.	.	.	.	.	.	.	.	.	.	.	.	.
6	30742358	6	30710135	rs10947089	Affx-28433903	A	G	0	1	0	0	0	6p21.33	intronic	.	.	FLOT1	flotillin 1	.	FUNCTION: May act as a scaffolding protein within caveolar membranes, functionally participating in formation of caveolae or caveolae-like vesicles.;	.	.	.	.	.	.	.	.	.	.	MU113482350	LUSC-KR|1|170|0.00588235	.
6	30743249	6	30711026	rs1049943	Affx-28433909	C	G	0	1	0	0	0	6p21.33	ncRNA_exonic	.	.	IER3-AS1	.	.	.	.	.	.	.	.	.	.	.	.	.	.	.	.
6	30743254	6	30711031	rs17719	Affx-28433910	C	T	0	1	0	0	0	6p21.33	ncRNA_exonic	.	.	IER3-AS1	.	.	.	.	.	.	.	.	.	.	.	.	.	.	.	.
6	30745303	6	30713080	rs74295903	Affx-28433932	T	C	0	1	0	0	0	6p21.33	upstream	.	.	IER3	immediate early response 3	dist=756	FUNCTION: May play a role in the ERK signaling pathway by inhibiting the dephosphorylation of ERK by phosphatase PP2A- PPP2R5C holoenzyme. Acts also as an ERK downstream effector mediating survival. As a member of the NUPR1/RELB/IER3 survival pathway, may provide pancreatic ductal adenocarcinoma with remarkable resistance to cell stress, such as starvation or gemcitabine treatment. {ECO:0000269|P…	.	.	medulla oblongata;smooth muscle;ovary;colon;parathyroid;skin;retina;bone marrow;uterus;prostate;optic nerve;cochlea;endometrium;larynx;bone;thyroid;iris;pituitary gland;testis;amniotic fluid;bladder;unclassifiable (Anatomical System);trophoblast;cartilage;heart;lacrimal gland;tongue;islets of Langerhans;blood;lens;skeletal muscle;breast;bile duct;pancreas;lung;placenta;visual apparatus;hypopharyn…	.	.	.	.	.	.	.	.	.	.
6	30745653	6	30713430	rs58638768	Affx-28433935	G	C	0	1	0	0	0	6p21.33	intergenic	.	.	IER3;HCG20	.	dist=1106;dist=21172	.	.	.	.	.	.	.	.	.	.	.	.	.	.
6	30746031	6	30713808	rs3130662	Affx-28433940	C	A	0	1	0	0	0	6p21.33	intergenic	.	.	IER3;HCG20	.	dist=1484;dist=20794	.	.	.	.	.	Name=Sarcoidosis (Lofgren's syndrome vs non-Lofgren's syndrome),Gastroesophageal reflux disease (UKB data field 20002_1138)	.	.	.	.	.	.	.	.
6	30746702	6	30714479	rs2535319	Affx-28433957	T	C	0	1	0	0	0	6p21.33	intergenic	.	.	IER3;HCG20	.	dist=2155;dist=20123	.	.	.	.	.	Name=MHC class I polypeptide-related sequence A levels,Depression (broad)	.	.	.	.	.	.	.	.
6	30754302	6	30722079	rs74442276	Affx-28434055	C	G	0	1	0	0	0	6p21.33	intergenic	.	.	IER3;HCG20	.	dist=9755;dist=12523	.	.	.	.	.	.	.	.	.	.	.	.	.	.
6	30762490	6	30730267	rs6926530	Affx-28434174	A	G	0	1	0	0	0	6p21.33	intergenic	.	.	IER3;HCG20	.	dist=17943;dist=4335	.	.	.	.	.	.	.	.	.	.	.	.	.	.
6	30770434	6	30738211	rs77892262	Affx-28434295	C	T	0	1	0	0	0	6p21.33	ncRNA_intronic	.	.	HCG20	HLA complex group 20 (non-protein coding)	.	.	.	.	.	.	.	.	.	.	.	.	.	.	.
6	30772261	6	30740038	rs78689026	Affx-28434331	G	A	0	1	0	0	0	6p21.33	ncRNA_intronic	.	.	HCG20	HLA complex group 20 (non-protein coding)	.	.	.	.	.	.	.	.	.	.	.	.	.	.	.
6	30776752	6	30744529	rs11757629	Affx-28434396	A	C	0	1	0	0	0	6p21.33	ncRNA_intronic	.	.	HCG20	HLA complex group 20 (non-protein coding)	.	.	.	.	.	.	.	.	.	.	.	.	.	.	.
6	30781812	6	30749589	rs76620182	Affx-28434461	G	A	0	1	0	0	0	6p21.33	ncRNA_intronic	.	.	HCG20	HLA complex group 20 (non-protein coding)	.	.	.	.	.	.	.	.	.	.	.	.	.	.	.
6	30788156	6	30755933	rs76181978	Affx-28434600	G	A	0	1	0	0	0	6p21.33	ncRNA_intronic	.	.	HCG20	HLA complex group 20 (non-protein coding)	.	.	.	.	.	.	.	.	.	.	.	.	.	.	.
6	30796116	6	30763893	rs3131064	Affx-28434783	T	C	0	1	0	0	0	6p21.33	intergenic	.	.	HCG20;LINC00243	.	dist=3866;dist=16750	.	.	.	.	.	Name=Seropositivity for streptococcus pneumoniae peptide (agilent_241214),Prostate cancer,General cognitive ability,Seropositivity for streptococcus pneumoniae peptide (agilent_227833)	.	.	.	.	.	.	.	.
6	30799236	6	30767013	rs4587208	Affx-28434841	A	G	0	1	0	0	0	6p21.33	intergenic	.	.	HCG20;LINC00243	.	dist=6986;dist=13630	.	.	.	.	.	.	.	.	.	.	.	.	.	.
6	30799761	6	30767538	rs4713370	Affx-28434852	A	C	0	1	0	0	0	6p21.33	intergenic	.	.	HCG20;LINC00243	.	dist=7511;dist=13105	.	.	.	.	.	.	.	.	.	.	.	.	.	.
6	30800170	6	30767947	rs4573120	Affx-28434860	T	G	0	1	0	0	0	6p21.33	intergenic	.	.	HCG20;LINC00243	.	dist=7920;dist=12696	.	.	.	.	.	Name=Type 2 diabetes	.	.	.	.	.	.	.	.
6	30800649	6	30768426	rs4711233	Affx-28434873	T	C	0	1	0	0	0	6p21.33	intergenic	.	.	HCG20;LINC00243	.	dist=8399;dist=12217	.	.	.	.	.	.	.	.	.	.	.	.	.	.
6	30801178	6	30768955	rs9366759	Affx-28434886	A	G	0	1	0	0	0	6p21.33	intergenic	.	.	HCG20;LINC00243	.	dist=8928;dist=11688	.	.	.	.	.	.	.	.	.	.	.	.	.	.
6	30802223	6	30770000	rs9295919	Affx-28434907	C	T	0	1	0	0	0	6p21.33	intergenic	.	.	HCG20;LINC00243	.	dist=9973;dist=10643	.	.	.	.	.	.	.	.	.	.	.	MU121210595	PEME-CA|1|112|0.00892857	.
6	30803001	6	30770778	rs4713372	Affx-28434943	C	G	0	1	0	0	0	6p21.33	intergenic	.	.	HCG20;LINC00243	.	dist=10751;dist=9865	.	.	.	.	.	.	.	.	.	.	.	.	.	.
6	30804567	6	30772344	rs9380192	Affx-28434979	A	G	0	1	0	0	0	6p21.33	intergenic	.	.	HCG20;LINC00243	.	dist=12317;dist=8299	.	.	.	.	.	.	.	.	.	.	.	.	.	.
6	30806195	6	30773972	rs9262207	Affx-28435015	G	A	0	1	0	0	0	6p21.33	intergenic	.	.	HCG20;LINC00243	.	dist=13945;dist=6671	.	.	.	.	.	.	.	.	.	.	.	.	.	.
6	30810426	6	30778203	rs9380197	Affx-28435146	G	A	0	1	0	0	0	6p21.33	intergenic	.	.	HCG20;LINC00243	.	dist=18176;dist=2440	.	.	.	.	.	.	.	.	.	.	.	.	.	.
6	30814328	6	30782105	rs2894046	Affx-28435244	T	C	0	1	0	0	0	6p21.33	ncRNA_exonic	.	.	LINC00243	long intergenic non-protein coding RNA 243	.	.	.	.	.	.	.	.	.	.	.	.	MU24914686	LUSC-KR|1|170|0.00588235	.
6	30814428	6	30782205	rs886423	Affx-28435246	G	C	0	1	0	0	0	6p21.33	ncRNA_exonic	.	.	LINC00243	long intergenic non-protein coding RNA 243	.	.	.	.	.	.	Name=Dupuytren's disease	.	.	.	.	.	.	.	.
6	30814458	6	30782235	rs2394412	Affx-28435255	G	A	0	1	0	0	0	6p21.33	ncRNA_exonic	.	.	LINC00243	long intergenic non-protein coding RNA 243	.	.	.	.	.	.	.	.	.	.	.	.	.	.	.
6	30818899	6	30786676	rs9348843	Affx-28435597	G	A	0	1	0	0	0	6p21.33	ncRNA_intronic	.	.	LINC00243	long intergenic non-protein coding RNA 243	.	.	.	.	.	.	.	.	.	.	.	.	.	.	.
6	30821870	6	30789647	rs1264352	Affx-28435674	G	C	0	1	0	0	0	6p21.33	ncRNA_intronic	.	.	LINC00243	long intergenic non-protein coding RNA 243	.	.	.	.	.	.	.	.	.	.	.	.	.	.	.
6	30821917	6	30789694	rs9262216	Affx-28435676	T	G	0	1	0	0	0	6p21.33	ncRNA_intronic	.	.	LINC00243	long intergenic non-protein coding RNA 243	.	.	.	.	.	.	.	.	.	.	.	.	.	.	.
6	30824194	6	30791971	rs4713390	Affx-28435721	A	G	0	1	0	0	0	6p21.33	ncRNA_intronic	.	.	LINC00243	long intergenic non-protein coding RNA 243	.	.	.	.	.	.	.	.	.	.	.	.	.	.	.
6	30824921	6	30792698	rs9394020	Affx-28435750	T	C	0	1	0	0	0	6p21.33	ncRNA_intronic	.	.	LINC00243	long intergenic non-protein coding RNA 243	.	.	.	.	.	.	.	.	.	.	.	.	.	.	.
6	30828494	6	30796271	rs9380199	Affx-28435828	A	G	0	1	0	0	0	6p21.33	ncRNA_intronic	.	.	LINC00243	long intergenic non-protein coding RNA 243	.	.	.	.	.	.	.	.	.	.	.	.	.	.	.
6	30829438	6	30797215	rs9262218	Affx-28435844	C	T	0	1	0	0	0	6p21.33	ncRNA_intronic	.	.	LINC00243	long intergenic non-protein coding RNA 243	.	.	.	.	.	.	.	.	.	.	.	.	.	.	.
6	30829791	6	30797568	rs9262219	Affx-28435846	A	C	0	1	0	0	0	6p21.33	ncRNA_intronic	.	.	LINC00243	long intergenic non-protein coding RNA 243	.	.	.	.	.	.	.	.	.	.	.	.	.	.	.
6	30830500	6	30798277	rs78868683	Affx-28435858	G	C	0	1	0	0	0	6p21.33	ncRNA_intronic	.	.	LINC00243	long intergenic non-protein coding RNA 243	.	.	.	.	.	.	Name=Cervical cancer (MTAG),Cervical cancer	.	.	.	.	.	.	.	.
6	30839958	6	30807735	rs9262222	Affx-28436011	T	G	0	1	0	0	0	6p21.33	ncRNA_exonic	.	.	LINC02570	.	.	.	.	.	.	.	.	.	.	.	.	.	.	.	.
6	30842087	6	30809864	rs3130787	Affx-28436043	A	G	0	1	0	0	0	6p21.33	ncRNA_intronic	.	.	LINC02570	.	.	.	.	.	.	.	Name=Hemoglobin concentration	.	.	.	.	.	.	.	.
6	30849724	6	30817501	rs2394450	Affx-28436182	G	A	0	1	0	0	0	6p21.33	intergenic	.	.	LINC02570;DDR1	.	dist=1565;dist=32889	.	.	.	.	.	.	.	.	.	.	.	.	.	.
6	30897948	6	30865725	rs2239518	Affx-28436889	C	T	0	1	0	0	0	6p21.33	intronic	.	.	DDR1	discoidin domain receptor tyrosine kinase 1	.	FUNCTION: Tyrosine kinase that functions as cell surface receptor for fibrillar collagen and regulates cell attachment to the extracellular matrix, remodeling of the extracellular matrix, cell migration, differentiation, survival and cell proliferation. Collagen binding triggers a signaling pathway that involves SRC and leads to the activation of MAP kinases. Regulates remodeling of the extracell…	.	TISSUE SPECIFICITY: Detected in T-47D, MDA-MB-175 and HBL-100 breast carcinoma cells, A-431 epidermoid carcinoma cells, SW48 and SNU-C2B colon carcinoma cells and Hs 294T melanoma cells (at protein level). Expressed at low levels in most adult tissues and is highest in the brain, lung, placenta and kidney. Lower levels of expression are detected in melanocytes, heart, liver, skeletal muscle and p…	ovary;skin;bone marrow;retina;prostate;optic nerve;frontal lobe;endometrium;thyroid;germinal center;bladder;brain;heart;cartilage;pineal body;urinary;adrenal cortex;blood;lens;skeletal muscle;breast;epididymis;macula lutea;visual apparatus;liver;spleen;cervix;mammary gland;colon;parathyroid;fovea centralis;choroid;uterus;whole body;oesophagus;larynx;testis;unclassifiable (Anatomical System);islet…	.	.	.	.	.	.	.	MU113369650	ESAD-UK|1|409|0.00244499,LUSC-KR|1|170|0.00588235	.
6	30920195	6	30887972	rs2285319	Affx-28437253	C	T	0	1	0	0	0	6p21.33	exonic	synonymous SNV	VARS2:NM_001167733:exon12:c.C852T:p.S284S,VARS2:NM_001167734:exon13:c.C1362T:p.S454S,VARS2:NM_020442:exon13:c.C1272T:p.S424S	VARS2	valyl-tRNA synthetase 2, mitochondrial	.	.	DISEASE: Combined oxidative phosphorylation deficiency 20 (COXPD20) [MIM:615917]: A disorder due to mitochondrial respiratory chain complex defects. Clinical features are variable and include muscle weakness with hypotonia, central neurological disease with progressive external ophthalmoplegia, ptosis and ataxia, delayed psychomotor development, cardiomyopathy, abnormal liver function, facial dys…	.	lymphoreticular;ovary;salivary gland;intestine;colon;parathyroid;skin;retina;uterus;prostate;frontal lobe;endometrium;larynx;thyroid;germinal center;brain;bladder;unclassifiable (Anatomical System);cartilage;pharynx;blood;pancreas;lung;placenta;visual apparatus;hippocampus;liver;spleen;head and neck;cervix;kidney;stomach;aorta;	ciliary ganglion;atrioventricular node;	.	369064	not_provided|Combined_oxidative_phosphorylation_defect_type_20|not_specified	MedGen:C3661900|MONDO:MONDO:0014397,MedGen:C4014660,OMIM:615917,Orphanet:420728|MedGen:CN169374	criteria_provided,_multiple_submitters,_no_conflicts	Benign	MU16197623	ESAD-UK|1|409|0.00244499,LAML-KR|1|205|0.00487805,COCA-CN|1|321|0.00311526	.
6	30925350	6	30893127	rs9394021	Affx-28437319	G	A	0	1	0	0	0	6p21.33	exonic	nonsynonymous SNV	VARS2:NM_001167733:exon26:c.G2330A:p.R777Q,VARS2:NM_001167734:exon27:c.G2840A:p.R947Q,VARS2:NM_020442:exon27:c.G2750A:p.R917Q	VARS2	valyl-tRNA synthetase 2, mitochondrial	.	.	DISEASE: Combined oxidative phosphorylation deficiency 20 (COXPD20) [MIM:615917]: A disorder due to mitochondrial respiratory chain complex defects. Clinical features are variable and include muscle weakness with hypotonia, central neurological disease with progressive external ophthalmoplegia, ptosis and ataxia, delayed psychomotor development, cardiomyopathy, abnormal liver function, facial dys…	.	lymphoreticular;ovary;salivary gland;intestine;colon;parathyroid;skin;retina;uterus;prostate;frontal lobe;endometrium;larynx;thyroid;germinal center;brain;bladder;unclassifiable (Anatomical System);cartilage;pharynx;blood;pancreas;lung;placenta;visual apparatus;hippocampus;liver;spleen;head and neck;cervix;kidney;stomach;aorta;	ciliary ganglion;atrioventricular node;	.	368886	Combined_oxidative_phosphorylation_defect_type_20|not_specified|not_provided	MONDO:MONDO:0014397,MedGen:C4014660,OMIM:615917,Orphanet:420728|MedGen:CN169374|MedGen:C3661900	criteria_provided,_multiple_submitters,_no_conflicts	Benign	MU680984	ESAD-UK|1|409|0.00244499,LAML-KR|2|205|0.0097561	.
6	30927903	6	30895680	rs4711247	Affx-28437360	C	T	0	1	0	0	0	6p21.33	intergenic	.	.	VARS2;SFTA2	.	dist=1445;dist=3450	.	.	.	.	.	.	.	.	.	.	.	.	.	.
6	30928213	6	30895990	rs3873332	Affx-28437378	A	G	0	1	0	0	0	6p21.33	intergenic	.	.	VARS2;SFTA2	.	dist=1755;dist=3140	.	.	.	.	.	.	.	.	.	.	.	MU12596201	ESAD-UK|1|409|0.00244499,LAML-KR|1|205|0.00487805	.
6	30928370	6	30896147	rs3873334	Affx-28437380	G	A	0	1	0	0	0	6p21.33	intergenic	.	.	VARS2;SFTA2	.	dist=1912;dist=2983	.	.	.	.	.	.	.	.	.	.	.	MU118129259	ESAD-UK|1|409|0.00244499	.
6	30931969	6	30899746	rs2286655	Affx-28437426	G	A	0	1	0	0	0	6p21.33	intronic	.	.	SFTA2	surfactant associated 2	.	.	.	.	unclassifiable (Anatomical System);lung;colon;kidney;skin;stomach;	.	.	.	.	.	.	.	MU18317903	ESAD-UK|1|409|0.00244499,LAML-KR|1|205|0.00487805,LUSC-KR|1|170|0.00588235	.
6	30934118	6	30901895	rs3131785	Affx-28437478	C	G	0	1	0	0	0	6p21.33	intergenic	.	.	SFTA2;MUCL3	.	dist=1948;dist=6855	.	.	.	.	.	.	.	.	.	.	.	.	.	.
6	30936171	6	30903948	rs3131784	Affx-28437500	C	T	0	1	0	0	0	6p21.33	intergenic	.	.	SFTA2;MUCL3	.	dist=4001;dist=4802	.	.	.	.	.	Name=Total testosterone levels	.	.	.	.	.	.	.	.
6	30954793	6	30922570	rs2532921	Affx-28437728	C	G	0	1	0	0	0	6p21.33	ncRNA_exonic	.	.	HCG21	HLA complex group 21 (non-protein coding)	.	.	.	.	.	.	.	.	.	.	.	.	MU87708772	ESAD-UK|1|409|0.00244499	.
6	30964905	6	30932682	rs2532924	Affx-28437901	T	C	0	1	0	0	0	6p21.33	intergenic	.	.	HCG21;MUC21	.	dist=10043;dist=18803	.	.	.	.	.	Name=MHC class I polypeptide-related sequence A levels	.	.	.	.	.	MU114347261	LAML-KR|1|205|0.00487805	.
6	30965740	6	30933517	rs2530715	Affx-28437917	A	G	1	1	0	0	0	6p21.33	intergenic	.	.	HCG21;MUC21	.	dist=10878;dist=17968	.	.	.	.	.	.	.	.	.	.	.	.	.	.
6	30989989	6	30957766	rs3873342	Affx-28438345	T	C	1	1	0	0	0	6p21.33	downstream	.	.	MUC21	mucin 21, cell surface associated	dist=87	.	.	TISSUE SPECIFICITY: Expressed in lung, large intestine, thymus, and testis. Expressed in normal and malignant bronchial epithelial cells. {ECO:0000269|PubMed:17977904}.;	.	.	.	.	.	.	.	.	.	.	.
6	31010969	6	30978746	rs12203410	Affx-28438775	G	A	1	1	0	0	0	6p21.33	intronic	.	.	MUC22	mucin 22	.	.	.	TISSUE SPECIFICITY: Expressed in lung by serous cells of the submucosal gland (at protein level). Detected in the placenta, lung and testis. {ECO:0000269|PubMed:20981447}.;	.	.	.	.	.	.	.	.	.	.	.
6	31012238	6	30980015	rs3869095	Affx-28438803	G	A	1	1	0	0	0	6p21.33	intronic	.	.	MUC22	mucin 22	.	.	.	TISSUE SPECIFICITY: Expressed in lung by serous cells of the submucosal gland (at protein level). Detected in the placenta, lung and testis. {ECO:0000269|PubMed:20981447}.;	.	.	.	.	.	.	.	.	.	.	.
6	31013095	6	30980872	rs12207166	Affx-28438826	C	T	1	1	0	0	0	6p21.33	intronic	.	.	MUC22	mucin 22	.	.	.	TISSUE SPECIFICITY: Expressed in lung by serous cells of the submucosal gland (at protein level). Detected in the placenta, lung and testis. {ECO:0000269|PubMed:20981447}.;	.	.	.	.	.	.	.	.	.	.	.
6	31015171	6	30982948	rs12211072	Affx-28438889	G	A	1	1	0	0	0	6p21.33	intronic	.	.	MUC22	mucin 22	.	.	.	TISSUE SPECIFICITY: Expressed in lung by serous cells of the submucosal gland (at protein level). Detected in the placenta, lung and testis. {ECO:0000269|PubMed:20981447}.;	.	.	.	.	.	.	.	.	.	.	.
6	31018867	6	30986644	rs12215548	Affx-28439034	T	C	1	1	0	0	0	6p21.33	intronic	.	.	MUC22	mucin 22	.	.	.	TISSUE SPECIFICITY: Expressed in lung by serous cells of the submucosal gland (at protein level). Detected in the placenta, lung and testis. {ECO:0000269|PubMed:20981447}.;	.	.	.	.	.	.	.	.	.	.	.
6	31019393	6	30987170	rs12208652	Affx-28439051	C	A	1	1	0	0	0	6p21.33	intronic	.	.	MUC22	mucin 22	.	.	.	TISSUE SPECIFICITY: Expressed in lung by serous cells of the submucosal gland (at protein level). Detected in the placenta, lung and testis. {ECO:0000269|PubMed:20981447}.;	.	.	.	.	.	.	.	.	.	.	.
6	31020204	6	30987981	rs73727160	Affx-28439074	C	G	1	1	0	0	0	6p21.33	intronic	.	.	MUC22	mucin 22	.	.	.	TISSUE SPECIFICITY: Expressed in lung by serous cells of the submucosal gland (at protein level). Detected in the placenta, lung and testis. {ECO:0000269|PubMed:20981447}.;	.	.	.	.	.	.	.	.	.	.	.
6	31024569	6	30992346	rs12198448	Affx-28439250	T	C	1	1	0	0	0	6p21.33	intronic	.	.	MUC22	mucin 22	.	.	.	TISSUE SPECIFICITY: Expressed in lung by serous cells of the submucosal gland (at protein level). Detected in the placenta, lung and testis. {ECO:0000269|PubMed:20981447}.;	.	.	.	.	.	.	.	.	MU117762432	ESAD-UK|1|409|0.00244499	.
6	31025942	6	30993719	rs72502536	Affx-28439297	A	G	1	1	0	0	0	6p21.33	exonic	nonsynonymous SNV	MUC22:NM_001198815:exon3:c.A511G:p.I171V,MUC22:NM_001318484:exon3:c.A520G:p.I174V,MUC22:NM_001322469:exon3:c.A520G:p.I174V	MUC22	mucin 22	.	.	.	TISSUE SPECIFICITY: Expressed in lung by serous cells of the submucosal gland (at protein level). Detected in the placenta, lung and testis. {ECO:0000269|PubMed:20981447}.;	.	.	.	.	.	.	.	.	.	.	.
6	31037577	6	31005354	rs79118933	Affx-37068098	A	C	1	1	0	0	0	6p21.33	intergenic	.	.	MUC22;HCG22	.	dist=2175;dist=15873	.	.	.	.	.	.	.	.	.	.	.	.	.	.
6	31037936	6	31005713	rs9262556	Affx-28439531	C	T	1	1	0	0	0	6p21.33	intergenic	.	.	MUC22;HCG22	.	dist=2534;dist=15514	.	.	.	.	.	.	.	.	.	.	.	MU25693823	LAML-KR|1|205|0.00487805	.
6	31038847	6	31006624	rs9262557	Affx-28439543	G	C	1	1	0	0	0	6p21.33	intergenic	.	.	MUC22;HCG22	.	dist=3445;dist=14603	.	.	.	.	.	.	.	.	.	.	.	.	.	.
6	31039217	6	31006994	rs9262558	Affx-28439549	C	T	1	1	0	0	0	6p21.33	intergenic	.	.	MUC22;HCG22	.	dist=3815;dist=14233	.	.	.	.	.	Name=Osteoporosis	.	.	.	.	.	MU12596602	LAML-KR|1|205|0.00487805	.
6	31039527	6	31007304	rs9262559	Affx-28439553	T	C	1	1	0	0	0	6p21.33	intergenic	.	.	MUC22;HCG22	.	dist=4125;dist=13923	.	.	.	.	.	.	.	.	.	.	.	MU12596607	LAML-KR|1|205|0.00487805	.
6	31039753	6	31007530	rs76610133	Affx-28439554	C	T	1	1	0	0	0	6p21.33	intergenic	.	.	MUC22;HCG22	.	dist=4351;dist=13697	.	.	.	.	.	.	.	.	.	.	.	.	.	.
6	31040849	6	31008626	rs9262560	Affx-28439575	C	T	1	1	0	0	0	6p21.33	intergenic	.	.	MUC22;HCG22	.	dist=5447;dist=12601	.	.	.	.	.	.	.	.	.	.	.	MU25694074	LAML-KR|1|205|0.00487805	.
6	31041639	6	31009416	rs75940666	Affx-28439662	C	T	1	1	0	0	0	6p21.33	intergenic	.	.	MUC22;HCG22	.	dist=6237;dist=11811	.	.	.	.	.	.	.	.	.	.	.	.	.	.
6	31044708	6	31012485	rs9262570	Affx-28439888	C	T	1	1	0	0	0	6p21.33	intergenic	.	.	MUC22;HCG22	.	dist=9306;dist=8742	.	.	.	.	.	.	.	.	.	.	.	.	.	.
6	31045891	6	31013668	rs79808971	Affx-75004912	A	G	1	1	0	0	0	6p21.33	intergenic	.	.	MUC22;HCG22	.	dist=10489;dist=7559	.	.	.	.	.	.	.	.	.	.	.	.	.	.
6	31048337	6	31016114	rs2523868	Affx-28439980	C	T	1	1	0	0	0	6p21.33	intergenic	.	.	MUC22;HCG22	.	dist=12935;dist=5113	.	.	.	.	.	.	.	.	.	.	.	.	.	.
6	31057118	6	31024895	rs80072197	Affx-28440243	T	C	1	1	0	0	0	6p21.33	intronic	.	.	HCG22	HLA complex group 22	.	.	.	TISSUE SPECIFICITY: Detected in the brain, lung, spleen, thymus and prostate. {ECO:0000269|PubMed:20981447}.;	.	.	.	.	.	.	.	.	MU128912210	GACA-JP|1|585|0.0017094	.
6	31063658	6	31031435	rs62399060	Affx-28440384	C	T	1	1	0	0	0	6p21.33	intergenic	.	.	HCG22;C6orf15	.	dist=3780;dist=47565	.	.	.	.	.	.	.	.	.	.	.	.	.	.
6	31072638	6	31040415	rs62399065	Affx-28440617	A	G	1	1	0	0	0	6p21.33	intergenic	.	.	HCG22;C6orf15	.	dist=12760;dist=38585	.	.	.	.	.	.	.	.	.	.	.	.	.	.
6	31072776	6	31040553	rs62399066	Affx-28440623	G	A	1	1	0	0	0	6p21.33	intergenic	.	.	HCG22;C6orf15	.	dist=12898;dist=38447	.	.	.	.	.	.	.	.	.	.	.	.	.	.
6	31079885	6	31047662	rs62398706	Affx-28440760	A	G	1	1	0	0	0	6p21.33	intergenic	.	.	HCG22;C6orf15	.	dist=20007;dist=31338	.	.	.	.	.	.	.	.	.	.	.	.	.	.
6	31109691	6	31077468	rs11756797	Affx-28441514	T	G	1	1	0	0	0	6p21.33	intergenic	.	.	HCG22;C6orf15	.	dist=49813;dist=1532	.	.	.	.	.	.	.	.	.	.	.	.	.	.
6	31112809	6	31080586	rs2270190	Affx-28441575	A	G	0	1	0	0	0	6p21.33	upstream	.	.	C6orf15	chromosome 6 open reading frame 15	dist=234	.	.	TISSUE SPECIFICITY: Expressed in skin and tonsils. {ECO:0000269|PubMed:15217361}.;	unclassifiable (Anatomical System);	.	.	.	.	.	.	.	.	.	.
6	31113474	6	31081251	rs2233955	Affx-28441594	G	A	1	1	0	0	0	6p21.33	upstream	.	.	C6orf15	chromosome 6 open reading frame 15	dist=899	.	.	TISSUE SPECIFICITY: Expressed in skin and tonsils. {ECO:0000269|PubMed:15217361}.;	unclassifiable (Anatomical System);	.	Name=Waist-hip index,Waist-to-hip ratio adjusted for BMI	.	.	.	.	.	MU12596670	LAML-KR|1|205|0.00487805	.
6	31114061	6	31081838	rs3130975	Affx-28441613	C	T	1	1	0	0	0	6p21.33	upstream	.	.	PSORS1C1	psoriasis susceptibility 1 candidate 1	dist=739	.	.	TISSUE SPECIFICITY: Expressed in skin. Also found in heart, placenta, liver, skeletal muscle and pancreas. {ECO:0000269|PubMed:12930300}.;	uterus;lung;ovary;heart;testis;mammary gland;skin;	.	.	.	.	.	.	.	.	.	.
6	31114304	6	31082081	rs17190526	Affx-28441618	G	A	1	1	0	0	0	6p21.33	upstream;downstream	.	.	PSORS1C1;CDSN	.	dist=496;dist=496	.	.	.	.	.	.	.	.	.	.	.	.	.	.
6	31118271	6	31086048	rs3132550	Affx-28441718	G	A	1	1	0	0	0	6p21.33	intronic	.	.	CDSN;PSORS1C1	.	.	.	.	.	.	.	.	.	.	.	.	.	.	.	.
6	31120368	6	31088145	rs3095318	Affx-28441764	T	A	1	1	0	0	0	6p21.33	exonic	nonsynonymous SNV	CDSN:NM_001264:exon1:c.A52T:p.M18L	CDSN	corneodesmosin	.	FUNCTION: Important for the epidermal barrier integrity. {ECO:0000269|PubMed:20691404}.;	DISEASE: Hypotrichosis 2 (HYPT2) [MIM:146520]: A condition characterized by the presence of less than the normal amount of hair. Affected individuals have normal hair in early childhood but experience progressive hair loss limited to the scalp beginning in the middle of the first decade and almost complete baldness by the third decade. Body hair, beard, eyebrows, axillary hair, teeth, and nails d…	TISSUE SPECIFICITY: Exclusively expressed in skin.;	.	.	Name=Adult asthma	1237169	not_provided	MedGen:C3661900	criteria_provided,_multiple_submitters,_no_conflicts	Benign	MU9899	LUSC-KR|1|170|0.00588235	.
6	31123060	6	31090837	rs3095312	Affx-28441827	G	C	0	1	0	0	0	6p21.33	intronic	.	.	PSORS1C1	psoriasis susceptibility 1 candidate 1	.	.	.	TISSUE SPECIFICITY: Expressed in skin. Also found in heart, placenta, liver, skeletal muscle and pancreas. {ECO:0000269|PubMed:12930300}.;	uterus;lung;ovary;heart;testis;mammary gland;skin;	.	.	.	.	.	.	.	MU67536014	SKCA-BR|2|100|0.02	.
6	31123386	6	31091163	rs3132542	Affx-28441834	G	A	0	1	0	0	0	6p21.33	intronic	.	.	PSORS1C1	psoriasis susceptibility 1 candidate 1	.	.	.	TISSUE SPECIFICITY: Expressed in skin. Also found in heart, placenta, liver, skeletal muscle and pancreas. {ECO:0000269|PubMed:12930300}.;	uterus;lung;ovary;heart;testis;mammary gland;skin;	.	.	.	.	.	.	.	.	.	.
6	31123420	6	31091197	rs3130999	Affx-28441835	A	G	0	1	0	0	0	6p21.33	intronic	.	.	PSORS1C1	psoriasis susceptibility 1 candidate 1	.	.	.	TISSUE SPECIFICITY: Expressed in skin. Also found in heart, placenta, liver, skeletal muscle and pancreas. {ECO:0000269|PubMed:12930300}.;	uterus;lung;ovary;heart;testis;mammary gland;skin;	.	.	.	.	.	.	.	.	.	.
6	31123496	6	31091273	rs3131000	Affx-28441836	G	C	0	1	0	0	0	6p21.33	intronic	.	.	PSORS1C1	psoriasis susceptibility 1 candidate 1	.	.	.	TISSUE SPECIFICITY: Expressed in skin. Also found in heart, placenta, liver, skeletal muscle and pancreas. {ECO:0000269|PubMed:12930300}.;	uterus;lung;ovary;heart;testis;mammary gland;skin;	.	.	.	.	.	.	.	.	.	.
6	31123670	6	31091447	rs3095310	Affx-28441843	C	T	0	1	0	0	0	6p21.33	intronic	.	.	PSORS1C1	psoriasis susceptibility 1 candidate 1	.	.	.	TISSUE SPECIFICITY: Expressed in skin. Also found in heart, placenta, liver, skeletal muscle and pancreas. {ECO:0000269|PubMed:12930300}.;	uterus;lung;ovary;heart;testis;mammary gland;skin;	.	.	.	.	.	.	.	.	.	.
6	31124272	6	31092049	rs3095307	Affx-28441855	G	C	0	1	0	0	0	6p21.33	intronic	.	.	PSORS1C1	psoriasis susceptibility 1 candidate 1	.	.	.	TISSUE SPECIFICITY: Expressed in skin. Also found in heart, placenta, liver, skeletal muscle and pancreas. {ECO:0000269|PubMed:12930300}.;	uterus;lung;ovary;heart;testis;mammary gland;skin;	.	Name=Hip circumference adjusted for BMI	.	.	.	.	.	.	.	.
6	31124347	6	31092124	rs3778638	Affx-28441856	G	A	0	1	0	0	0	6p21.33	intronic	.	.	PSORS1C1	psoriasis susceptibility 1 candidate 1	.	.	.	TISSUE SPECIFICITY: Expressed in skin. Also found in heart, placenta, liver, skeletal muscle and pancreas. {ECO:0000269|PubMed:12930300}.;	uterus;lung;ovary;heart;testis;mammary gland;skin;	.	.	.	.	.	.	.	MU87999000	ESAD-UK|1|409|0.00244499	.
6	31125579	6	31093356	rs3095301	Affx-28441882	T	C	0	1	0	0	0	6p21.33	intronic	.	.	PSORS1C1	psoriasis susceptibility 1 candidate 1	.	.	.	TISSUE SPECIFICITY: Expressed in skin. Also found in heart, placenta, liver, skeletal muscle and pancreas. {ECO:0000269|PubMed:12930300}.;	uterus;lung;ovary;heart;testis;mammary gland;skin;	.	.	.	.	.	.	.	.	.	.
6	31125705	6	31093482	rs3131003	Affx-28441884	G	A	0	1	0	0	0	6p21.33	UTR5	.	.	PSORS1C1	psoriasis susceptibility 1 candidate 1	NM_014068:c.-3928G>A	.	.	TISSUE SPECIFICITY: Expressed in skin. Also found in heart, placenta, liver, skeletal muscle and pancreas. {ECO:0000269|PubMed:12930300}.;	uterus;lung;ovary;heart;testis;mammary gland;skin;	.	.	.	.	.	.	.	.	.	.
6	31127493	6	31095270	rs9263708	Affx-28441931	T	C	1	1	0	0	0	6p21.33	intronic	.	.	PSORS1C1	psoriasis susceptibility 1 candidate 1	.	.	.	TISSUE SPECIFICITY: Expressed in skin. Also found in heart, placenta, liver, skeletal muscle and pancreas. {ECO:0000269|PubMed:12930300}.;	uterus;lung;ovary;heart;testis;mammary gland;skin;	.	Name=CD244/CRTAM protein level ratio	.	.	.	.	.	.	.	.
6	31129275	6	31097052	rs9501055	Affx-28441979	G	A	0	1	0	0	0	6p21.33	intronic	.	.	PSORS1C1	psoriasis susceptibility 1 candidate 1	.	.	.	TISSUE SPECIFICITY: Expressed in skin. Also found in heart, placenta, liver, skeletal muscle and pancreas. {ECO:0000269|PubMed:12930300}.;	uterus;lung;ovary;heart;testis;mammary gland;skin;	.	.	.	.	.	.	.	.	.	.
6	31131180	6	31098957	rs13200022	Affx-28442022	C	T	0	1	0	0	0	6p21.33	intronic	.	.	PSORS1C1	psoriasis susceptibility 1 candidate 1	.	.	.	TISSUE SPECIFICITY: Expressed in skin. Also found in heart, placenta, liver, skeletal muscle and pancreas. {ECO:0000269|PubMed:12930300}.;	uterus;lung;ovary;heart;testis;mammary gland;skin;	.	.	.	.	.	.	.	.	.	.
6	31133165	6	31100942	rs3823418	Affx-28442064	G	A	0	1	0	0	0	6p21.33	intronic	.	.	PSORS1C1	psoriasis susceptibility 1 candidate 1	.	.	.	TISSUE SPECIFICITY: Expressed in skin. Also found in heart, placenta, liver, skeletal muscle and pancreas. {ECO:0000269|PubMed:12930300}.;	uterus;lung;ovary;heart;testis;mammary gland;skin;	.	Name=Height,Ulcerative colitis,Serum uric acid levels,Ulcerative colitis x sex interaction (2df)	.	.	.	.	.	.	.	.
6	31133224	6	31101001	rs3823419	Affx-28442067	G	A	0	1	0	0	0	6p21.33	intronic	.	.	PSORS1C1	psoriasis susceptibility 1 candidate 1	.	.	.	TISSUE SPECIFICITY: Expressed in skin. Also found in heart, placenta, liver, skeletal muscle and pancreas. {ECO:0000269|PubMed:12930300}.;	uterus;lung;ovary;heart;testis;mammary gland;skin;	.	.	.	.	.	.	.	.	.	.
6	31133425	6	31101202	rs7743435	Affx-28442079	T	C	0	1	0	0	0	6p21.33	intronic	.	.	PSORS1C1	psoriasis susceptibility 1 candidate 1	.	.	.	TISSUE SPECIFICITY: Expressed in skin. Also found in heart, placenta, liver, skeletal muscle and pancreas. {ECO:0000269|PubMed:12930300}.;	uterus;lung;ovary;heart;testis;mammary gland;skin;	.	.	.	.	.	.	.	.	.	.
6	31133624	6	31101401	rs4084091	Affx-28442081	C	T	0	1	0	0	0	6p21.33	intronic	.	.	PSORS1C1	psoriasis susceptibility 1 candidate 1	.	.	.	TISSUE SPECIFICITY: Expressed in skin. Also found in heart, placenta, liver, skeletal muscle and pancreas. {ECO:0000269|PubMed:12930300}.;	uterus;lung;ovary;heart;testis;mammary gland;skin;	.	.	.	.	.	.	.	.	.	.
6	31138112	6	31105889	rs2233953	Affx-28442182	G	A	1	1	0	0	0	6p21.33	exonic	nonsynonymous SNV	PSORS1C2:NM_014069:exon2:c.C250T:p.P84S	PSORS1C2	psoriasis susceptibility 1 candidate 2	.	.	.	TISSUE SPECIFICITY: Expressed in skin. Also expressed in heart and skeletal muscle. {ECO:0000269|PubMed:12930300}.;	unclassifiable (Anatomical System);heart;	.	.	.	.	.	.	.	.	.	.
6	31138288	6	31106065	rs2233950	Affx-28442185	C	T	1	1	0	0	0	6p21.33	exonic	nonsynonymous SNV	PSORS1C2:NM_014069:exon2:c.G74A:p.G25D	PSORS1C2	psoriasis susceptibility 1 candidate 2	.	.	.	TISSUE SPECIFICITY: Expressed in skin. Also expressed in heart and skeletal muscle. {ECO:0000269|PubMed:12930300}.;	unclassifiable (Anatomical System);heart;	.	Name=Uric acid levels (1KG-JEWEL7K)	.	.	.	.	.	.	.	.
6	31138722	6	31106499	rs9263726	Affx-28442196	G	A	1	1	0	0	0	6p21.33	exonic	nonsynonymous SNV	PSORS1C1:NM_014068:exon5:c.G110A:p.R37H	PSORS1C1	psoriasis susceptibility 1 candidate 1	.	.	.	TISSUE SPECIFICITY: Expressed in skin. Also found in heart, placenta, liver, skeletal muscle and pancreas. {ECO:0000269|PubMed:12930300}.;	uterus;lung;ovary;heart;testis;mammary gland;skin;	.	.	3196822	PSORS1C1-related_disorder	.	criteria_provided,_single_submitter	Benign	.	.	.
6	31139278	6	31107055	rs2233947	Affx-28442208	C	T	1	1	0	0	0	6p21.33	intronic	.	.	PSORS1C1	psoriasis susceptibility 1 candidate 1	.	.	.	TISSUE SPECIFICITY: Expressed in skin. Also found in heart, placenta, liver, skeletal muscle and pancreas. {ECO:0000269|PubMed:12930300}.;	uterus;lung;ovary;heart;testis;mammary gland;skin;	.	.	.	.	.	.	.	.	.	.
6	31139584	6	31107361	rs2233945	Affx-28442219	C	A	1	1	0	0	0	6p21.33	intronic	.	.	PSORS1C1	psoriasis susceptibility 1 candidate 1	.	.	.	TISSUE SPECIFICITY: Expressed in skin. Also found in heart, placenta, liver, skeletal muscle and pancreas. {ECO:0000269|PubMed:12930300}.;	uterus;lung;ovary;heart;testis;mammary gland;skin;	.	.	.	.	.	.	.	MU113490569	LUSC-KR|1|170|0.00588235	.
6	31139871	6	31107648	rs1063646	Affx-28442222	C	T	1	1	0	0	0	6p21.33	exonic	nonsynonymous SNV	PSORS1C1:NM_014068:exon6:c.C398T:p.P133L	PSORS1C1	psoriasis susceptibility 1 candidate 1	.	.	.	TISSUE SPECIFICITY: Expressed in skin. Also found in heart, placenta, liver, skeletal muscle and pancreas. {ECO:0000269|PubMed:12930300}.;	uterus;lung;ovary;heart;testis;mammary gland;skin;	.	Name=Rheumatoid arthritis or type 1 diabetes	3196898	PSORS1C1-related_disorder	.	criteria_provided,_single_submitter	Benign	MU4559598	COCA-CN|1|321|0.00311526	.
6	31140785	6	31108562	rs7757012	Affx-28442256	T	C	1	1	0	0	0	6p21.33	downstream	.	.	PSORS1C1	psoriasis susceptibility 1 candidate 1	dist=693	.	.	TISSUE SPECIFICITY: Expressed in skin. Also found in heart, placenta, liver, skeletal muscle and pancreas. {ECO:0000269|PubMed:12930300}.;	uterus;lung;ovary;heart;testis;mammary gland;skin;	.	.	.	.	.	.	.	.	.	.
6	31141052	6	31108829	rs9263733	Affx-28442264	C	T	1	1	0	0	0	6p21.33	downstream	.	.	PSORS1C1	psoriasis susceptibility 1 candidate 1	dist=960	.	.	TISSUE SPECIFICITY: Expressed in skin. Also found in heart, placenta, liver, skeletal muscle and pancreas. {ECO:0000269|PubMed:12930300}.;	uterus;lung;ovary;heart;testis;mammary gland;skin;	.	.	.	.	.	.	.	.	.	.
6	31143579	6	31111356	rs9263739	Affx-28442321	C	T	1	1	0	0	0	6p21.33	intronic	.	.	CCHCR1	coiled-coil alpha-helical rod protein 1	.	FUNCTION: May be a regulator of keratinocyte proliferation or differentiation.;	.	TISSUE SPECIFICITY: Found in all tissues tested, abundantly expressed in heart, liver, skeletal muscle, kidney and pancreas, and to a lesser extent in lung and placenta. Overexpressed in keratinocytes of psoriatic lesions.;	.	.	Name=Ulcerative colitis	.	.	.	.	.	.	.	.
6	31145498	6	31113275	rs886401	Affx-28442359	A	G	0	1	0	0	0	6p21.33	intronic	.	.	CCHCR1	coiled-coil alpha-helical rod protein 1	.	FUNCTION: May be a regulator of keratinocyte proliferation or differentiation.;	.	TISSUE SPECIFICITY: Found in all tissues tested, abundantly expressed in heart, liver, skeletal muscle, kidney and pancreas, and to a lesser extent in lung and placenta. Overexpressed in keratinocytes of psoriatic lesions.;	.	.	Name=Binding antibody response to interferon beta therapy in multiple sclerosis (antibody levels; IFN?-1a subcutaneous and intramuscular)	.	.	.	.	.	MU16199369	LUSC-KR|1|170|0.00588235	.
6	31145549	6	31113326	rs9263745	Affx-28442362	G	A	1	1	0	0	0	6p21.33	intronic	.	.	CCHCR1	coiled-coil alpha-helical rod protein 1	.	FUNCTION: May be a regulator of keratinocyte proliferation or differentiation.;	.	TISSUE SPECIFICITY: Found in all tissues tested, abundantly expressed in heart, liver, skeletal muscle, kidney and pancreas, and to a lesser extent in lung and placenta. Overexpressed in keratinocytes of psoriatic lesions.;	.	.	.	.	.	.	.	.	.	.	.
6	31146738	6	31114515	rs9263749	Affx-28442377	G	A	1	1	0	0	0	6p21.33	intronic	.	.	CCHCR1	coiled-coil alpha-helical rod protein 1	.	FUNCTION: May be a regulator of keratinocyte proliferation or differentiation.;	.	TISSUE SPECIFICITY: Found in all tissues tested, abundantly expressed in heart, liver, skeletal muscle, kidney and pancreas, and to a lesser extent in lung and placenta. Overexpressed in keratinocytes of psoriatic lesions.;	.	.	.	.	.	.	.	.	.	.	.
6	31147530	6	31115307	rs6903261	Affx-28442401	A	G	1	1	0	0	0	6p21.33	intronic	.	.	CCHCR1	coiled-coil alpha-helical rod protein 1	.	FUNCTION: May be a regulator of keratinocyte proliferation or differentiation.;	.	TISSUE SPECIFICITY: Found in all tissues tested, abundantly expressed in heart, liver, skeletal muscle, kidney and pancreas, and to a lesser extent in lung and placenta. Overexpressed in keratinocytes of psoriatic lesions.;	.	.	.	.	.	.	.	.	.	.	.
6	31154553	6	31122330	rs130077	Affx-28442558	G	A	1	1	0	0	0	6p21.33	exonic	synonymous SNV	CCHCR1:NM_001105563:exon4:c.C636T:p.N212N,CCHCR1:NM_001105564:exon4:c.C744T:p.N248N,CCHCR1:NM_019052:exon4:c.C477T:p.N159N	CCHCR1	coiled-coil alpha-helical rod protein 1	.	FUNCTION: May be a regulator of keratinocyte proliferation or differentiation.;	.	TISSUE SPECIFICITY: Found in all tissues tested, abundantly expressed in heart, liver, skeletal muscle, kidney and pancreas, and to a lesser extent in lung and placenta. Overexpressed in keratinocytes of psoriatic lesions.;	.	.	.	.	.	.	.	.	.	.	.
6	31155639	6	31123416	rs9263781	Affx-28442578	T	C	1	1	0	0	0	6p21.33	intronic	.	.	CCHCR1	coiled-coil alpha-helical rod protein 1	.	FUNCTION: May be a regulator of keratinocyte proliferation or differentiation.;	.	TISSUE SPECIFICITY: Found in all tissues tested, abundantly expressed in heart, liver, skeletal muscle, kidney and pancreas, and to a lesser extent in lung and placenta. Overexpressed in keratinocytes of psoriatic lesions.;	.	.	.	.	.	.	.	.	MU85928039	MALY-DE|1|241|0.00414938	.
6	31158046	6	31125823	rs9263785	Affx-28442621	T	G	1	1	0	0	0	6p21.33	intronic	.	.	CCHCR1	coiled-coil alpha-helical rod protein 1	.	FUNCTION: May be a regulator of keratinocyte proliferation or differentiation.;	.	TISSUE SPECIFICITY: Found in all tissues tested, abundantly expressed in heart, liver, skeletal muscle, kidney and pancreas, and to a lesser extent in lung and placenta. Overexpressed in keratinocytes of psoriatic lesions.;	.	.	.	.	.	.	.	.	.	.	.
6	31162242	6	31130019	rs9263794	Affx-28442689	A	G	1	1	0	0	0	6p21.33	intronic	.	.	TCF19	transcription factor 19	.	FUNCTION: Potential trans-activating factor that could play an important role in the transcription of genes required for the later stages of cell cycle progression.;	.	.	.	.	.	.	.	.	.	.	.	.	.
6	31163044	6	31130821	rs1044870	Affx-28442701	C	T	1	1	0	0	0	6p21.33	UTR3	.	.	TCF19	transcription factor 19	NM_007109:c.*327C>T;NM_001318908:c.*327C>T;NM_001077511:c.*327C>T	FUNCTION: Potential trans-activating factor that could play an important role in the transcription of genes required for the later stages of cell cycle progression.;	.	.	.	.	.	.	.	.	.	.	.	.	.
6	31165106	6	31132883	rs9263796	Affx-28442752	C	T	1	1	0	0	0	6p21.33	intronic	.	.	POU5F1	POU class 5 homeobox 1	.	FUNCTION: Transcription factor that binds to the octamer motif (5'-ATTTGCAT-3'). Forms a trimeric complex with SOX2 on DNA and controls the expression of a number of genes involved in embryonic development such as YES1, FGF4, UTF1 and ZFP206. Critical for early embryogenesis and for embryonic stem cell pluripotency. {ECO:0000269|PubMed:18035408}.;	.	TISSUE SPECIFICITY: Expressed in developing brain. Highest levels found in specific cell layers of the cortex, the olfactory bulb, the hippocampus and the cerebellum. Low levels of expression in adult tissues. {ECO:0000269|PubMed:1408763, ECO:0000269|PubMed:7908264}.;	unclassifiable (Anatomical System);uterus;lung;ovary;liver;spleen;brain;mammary gland;stomach;	.	.	.	.	.	.	.	MU113467470	LUSC-KR|3|170|0.0176471	.
6	31166822	6	31134599	rs9263800	Affx-28442805	G	A	1	1	0	0	0	6p21.33	UTR5	.	.	POU5F1	POU class 5 homeobox 1	NM_001285987:c.-655C>T;NM_001285986:c.-1183C>T;NM_001173531:c.-880C>T;NM_203289:c.-880C>T	FUNCTION: Transcription factor that binds to the octamer motif (5'-ATTTGCAT-3'). Forms a trimeric complex with SOX2 on DNA and controls the expression of a number of genes involved in embryonic development such as YES1, FGF4, UTF1 and ZFP206. Critical for early embryogenesis and for embryonic stem cell pluripotency. {ECO:0000269|PubMed:18035408}.;	.	TISSUE SPECIFICITY: Expressed in developing brain. Highest levels found in specific cell layers of the cortex, the olfactory bulb, the hippocampus and the cerebellum. Low levels of expression in adult tissues. {ECO:0000269|PubMed:1408763, ECO:0000269|PubMed:7908264}.;	unclassifiable (Anatomical System);uterus;lung;ovary;liver;spleen;brain;mammary gland;stomach;	.	.	.	.	.	.	.	.	.	.
6	31169855	6	31137632	rs9263810	Affx-28442878	G	C	1	1	0	0	0	6p21.33	intronic	.	.	POU5F1	POU class 5 homeobox 1	.	FUNCTION: Transcription factor that binds to the octamer motif (5'-ATTTGCAT-3'). Forms a trimeric complex with SOX2 on DNA and controls the expression of a number of genes involved in embryonic development such as YES1, FGF4, UTF1 and ZFP206. Critical for early embryogenesis and for embryonic stem cell pluripotency. {ECO:0000269|PubMed:18035408}.;	.	TISSUE SPECIFICITY: Expressed in developing brain. Highest levels found in specific cell layers of the cortex, the olfactory bulb, the hippocampus and the cerebellum. Low levels of expression in adult tissues. {ECO:0000269|PubMed:1408763, ECO:0000269|PubMed:7908264}.;	unclassifiable (Anatomical System);uterus;lung;ovary;liver;spleen;brain;mammary gland;stomach;	.	.	.	.	.	.	.	.	.	.
6	31179069	6	31146846	rs4713438	Affx-28443110	G	A	0	1	0	0	0	6p21.33	ncRNA_intronic	.	.	PSORS1C3	psoriasis susceptibility 1 candidate 3 (non-protein coding)	.	.	.	.	.	.	.	.	.	.	.	.	.	.	.
6	31181268	6	31149045	rs9263827	Affx-28443152	C	T	1	1	0	0	0	6p21.33	ncRNA_intronic	.	.	PSORS1C3	psoriasis susceptibility 1 candidate 3 (non-protein coding)	.	.	.	.	.	.	.	.	.	.	.	.	.	.	.
6	31187893	6	31155670	rs9263846	Affx-28443294	G	A	1	1	0	0	0	6p21.33	intergenic	.	.	PSORS1C3;HCG27	.	dist=1576;dist=9867	.	.	.	.	.	.	.	.	.	.	.	.	.	.
6	31190912	6	31158689	rs7759909	Affx-28443367	G	T	0	1	0	0	0	6p21.33	intergenic	.	.	PSORS1C3;HCG27	.	dist=4595;dist=6848	.	.	.	.	.	.	.	.	.	.	.	MU34498153	ESAD-UK|1|409|0.00244499	.
6	31194377	6	31162154	rs28362332	Affx-28443472	G	A	0	1	0	0	0	6p21.33	intergenic	.	.	PSORS1C3;HCG27	.	dist=8060;dist=3383	.	.	.	.	.	.	.	.	.	.	.	MU32979266	SKCA-BR|1|100|0.01	.
6	31197750	6	31165527	rs28362343	Affx-28443585	G	A	0	1	0	0	0	6p21.33	upstream	.	.	HCG27	HLA complex group 27 (non-protein coding)	dist=10	.	.	.	.	.	.	.	.	.	.	.	MU44274116	BTCA-JP|1|239|0.0041841	.
6	31199693	6	31167470	rs28483421	Affx-28443630	C	T	0	0	0	0	1	6p21.33	ncRNA_intronic	.	.	HCG27	HLA complex group 27 (non-protein coding)	.	.	.	.	.	.	.	.	.	.	.	.	.	.	.
6	31199983	6	31167760	rs28362351	Affx-28443638	C	T	0	1	0	0	0	6p21.33	ncRNA_intronic	.	.	HCG27	HLA complex group 27 (non-protein coding)	.	.	.	.	.	.	.	.	.	.	.	.	.	.	.
6	31202301	6	31170078	rs144011265	Affx-75905833	GCCAAA	-	0	1	0	0	0	.	.	.	.	.	.	.	.	.	.	.	.	.	.	.	.	.	.	.	.	.
6	31204878	6	31172655	rs2894180	Affx-28443765	G	A	1	1	0	0	0	6p21.33	downstream	.	.	HCG27	HLA complex group 27 (non-protein coding)	dist=910	.	.	.	.	.	.	.	.	.	.	.	.	.	.
6	31213248	6	31181025	rs9263948	Affx-28444063	C	T	1	1	0	0	0	6p21.33	intergenic	.	.	HCG27;HLA-C	.	dist=9280;dist=55501	.	.	.	.	.	.	.	.	.	.	.	MU9581658	PBCA-DE|1|499|0.00200401	.
6	31216398	6	31184175	rs9263957	Affx-28444119	G	A	1	1	0	0	0	6p21.33	intergenic	.	.	HCG27;HLA-C	.	dist=12430;dist=52351	.	.	.	.	.	.	.	.	.	.	.	.	.	.
6	31218249	6	31186026	rs9263963	Affx-28444177	A	T	1	1	0	0	0	6p21.33	intergenic	.	.	HCG27;HLA-C	.	dist=14281;dist=50500	.	.	.	.	.	Name=IgG glycosylation	.	.	.	.	.	MU87047883	ESAD-UK|1|409|0.00244499	.
6	31218757	6	31186534	rs9263969	Affx-28444190	C	T	1	1	0	0	0	6p21.33	intergenic	.	.	HCG27;HLA-C	.	dist=14789;dist=49992	.	.	.	.	.	Name=PDCD1/TNFRSF9 protein level ratio	.	.	.	.	.	.	.	.
6	31220490	6	31188267	rs9263979	Affx-28444234	C	T	1	1	0	0	0	6p21.33	intergenic	.	.	HCG27;HLA-C	.	dist=16522;dist=48259	.	.	.	.	.	.	.	.	.	.	.	.	.	.
6	31225378	6	31193155	rs4373355	Affx-28444360	T	C	1	1	0	0	0	6p21.33	intergenic	.	.	HCG27;HLA-C	.	dist=21410;dist=43371	.	.	.	.	.	.	.	.	.	.	.	.	.	.
6	31228814	6	31196591	rs9264039	Affx-28444494	G	A	1	1	0	0	0	6p21.33	intergenic	.	.	HCG27;HLA-C	.	dist=24846;dist=39935	.	.	.	.	.	.	.	.	.	.	.	.	.	.
6	31231387	6	31199164	rs3868078	Affx-28444568	C	T	1	1	0	0	0	6p21.33	intergenic	.	.	HCG27;HLA-C	.	dist=27419;dist=37362	.	.	.	.	.	.	.	.	.	.	.	.	.	.
6	31243815	6	31211592	rs9264127	Affx-28445017	C	G	0	1	0	0	0	6p21.33	intergenic	.	.	HCG27;HLA-C	.	dist=39847;dist=24934	.	.	.	.	.	.	.	.	.	.	.	.	.	.
6	31251058	6	31218835	rs4084090	Affx-28445255	A	G	1	1	0	0	0	6p21.33	intergenic	.	.	HCG27;HLA-C	.	dist=47090;dist=17691	.	.	.	.	.	.	.	.	.	.	.	.	.	.
6	31290910	6	31258687	rs16899168	Affx-28447774	G	A	0	1	0	0	0	6p21.33	intergenic	.	.	HLA-C;LINC02571	.	dist=18774;dist=2998	.	.	.	.	.	.	.	.	.	.	.	.	.	.
6	31321037	6	31288814	rs9265153	Affx-28449405	G	C	0	1	0	0	0	6p21.33	intergenic	.	.	LINC02571;HLA-B	.	dist=19400;dist=32838	.	.	.	.	.	Name=Angiopoietin-1 receptor levels	.	.	.	.	.	MU87999149	ESAD-UK|1|409|0.00244499	.
6	31321870	6	31289647	rs9265191	Affx-28449466	A	C	0	1	0	0	0	6p21.33	intergenic	.	.	LINC02571;HLA-B	.	dist=20233;dist=32005	.	.	.	.	.	.	.	.	.	.	.	.	.	.
6	31338643	6	31306420	rs1625792	Affx-28450844	G	A	0	1	0	0	0	6p21.33	intergenic	.	.	LINC02571;HLA-B	.	dist=37006;dist=15232	.	.	.	.	.	Name=Hypothyroidism or rheumatoid arthritis (pleiotropy),Help-seeking from a GP,General cognitive ability	.	.	.	.	.	.	.	.
6	31344549	6	31312326	rs3134792	Affx-28451444	T	G	0	1	0	0	0	6p21.33	intergenic	.	.	LINC02571;HLA-B	.	dist=42912;dist=9326	.	.	.	.	.	Name=Psoriasis,SLAMF7/TXNDC15 protein level ratio,GZMA/IL12A_IL12B protein level ratio,Idiopathic membranous nephropathy	.	.	.	.	.	.	.	.
6	31353491	6	31321268	rs9266094	Affx-28452118	T	G	0	0	0	0	1	6p21.33	downstream	.	.	HLA-B	major histocompatibility complex, class I, B	dist=384	FUNCTION: Involved in the presentation of foreign antigens to the immune system.;	.	.	.	.	.	.	.	.	.	.	MU87708853	ESAD-UK|1|409|0.00244499	.
6	31354270	6	31322047	rs1053726	Affx-28452203	A	G	0	0	0	0	1	6p21.33	UTR3	.	.	HLA-B	major histocompatibility complex, class I, B	NM_005514:c.*31T>C	FUNCTION: Involved in the presentation of foreign antigens to the immune system.;	.	.	.	.	Name=Cervical dysplasia	.	.	.	.	.	MU71373286	SKCA-BR|1|100|0.01	.
6	31354356	6	31322133	rs3819306	Affx-28452207	A	G	0	0	0	1	0	6p21.33	intronic	.	.	HLA-B	major histocompatibility complex, class I, B	.	FUNCTION: Involved in the presentation of foreign antigens to the immune system.;	.	.	.	.	Name=White blood cell count (basophil),Hip circumference adjusted for BMI	.	.	.	.	.	.	.	.
6	31354710	6	31322487	rs3819294	Affx-28452269	G	A	0	0	0	1	1	6p21.33	intronic	.	.	HLA-B	major histocompatibility complex, class I, B	.	FUNCTION: Involved in the presentation of foreign antigens to the immune system.;	.	.	.	.	.	.	.	.	.	.	.	.	.
6	31354745	6	31322522	rs3819292	Affx-28452272	C	A	0	0	0	0	1	6p21.33	intronic	.	.	HLA-B	major histocompatibility complex, class I, B	.	FUNCTION: Involved in the presentation of foreign antigens to the immune system.;	.	.	.	.	.	.	.	.	.	.	MU45760992	COCA-CN|1|321|0.00311526	.
6	31354885	6	31322662	rs3819290	Affx-28452330	G	A	0	1	0	0	0	6p21.33	intronic	.	.	HLA-B	major histocompatibility complex, class I, B	.	FUNCTION: Involved in the presentation of foreign antigens to the immune system.;	.	.	.	.	Name=Complement C4 levels,Cirrhosis	.	.	.	.	.	MU19886206	LAML-KR|1|205|0.00487805	.
6	31355948	6	31323725	rs12528645	Affx-28452500	T	C	0	0	0	1	1	6p21.33	intronic	.	.	HLA-B	major histocompatibility complex, class I, B	.	FUNCTION: Involved in the presentation of foreign antigens to the immune system.;	.	.	.	.	.	.	.	.	.	.	.	.	.
6	31356571	6	31324348	rs4999717	Affx-28452701	C	T	0	0	0	1	1	6p21.33	intronic	.	.	HLA-B	major histocompatibility complex, class I, B	.	FUNCTION: Involved in the presentation of foreign antigens to the immune system.;	.	.	.	.	.	.	.	.	.	.	.	.	.
6	31358213	6	31325990	rs73390205	Affx-28453052	C	A	0	1	0	0	0	6p21.33	intergenic	.	.	HLA-B;MICA-AS1	.	dist=1034;dist=36076	.	.	.	.	.	.	.	.	.	.	.	.	.	.
6	31359924	6	31327701	rs9378249	Affx-28453178	T	G	0	0	0	0	1	6p21.33	intergenic	.	.	HLA-B;MICA-AS1	.	dist=2745;dist=34365	.	.	.	.	.	Name=Bipolar disorder,Eosinophil percentage of white cells,Mean platelet volume	.	.	.	.	.	.	.	.
6	31363358	6	31331135	rs9266336	Affx-28453333	G	A	0	0	0	1	1	6p21.33	intergenic	.	.	HLA-B;MICA-AS1	.	dist=6179;dist=30931	.	.	.	.	.	.	.	.	.	.	.	.	.	.
6	31364962	6	31332739	rs9266359	Affx-28453408	C	T	0	0	0	1	1	6p21.33	intergenic	.	.	HLA-B;MICA-AS1	.	dist=7783;dist=29327	.	.	.	.	.	Name=Systolic blood pressure,Diastolic blood pressure	.	.	.	.	.	.	.	.
6	31366404	6	31334181	rs9266379	Affx-28453461	C	T	0	0	0	1	1	6p21.33	intergenic	.	.	HLA-B;MICA-AS1	.	dist=9225;dist=27885	.	.	.	.	.	.	.	.	.	.	.	.	.	.
6	31367015	6	31334792	rs9266381	Affx-28453473	C	T	0	0	0	1	1	6p21.33	intergenic	.	.	HLA-B;MICA-AS1	.	dist=9836;dist=27274	.	.	.	.	.	.	.	.	.	.	.	.	.	.
6	31367100	6	31334877	rs9266382	Affx-28453479	A	C	0	0	0	1	1	6p21.33	intergenic	.	.	HLA-B;MICA-AS1	.	dist=9921;dist=27189	.	.	.	.	.	.	.	.	.	.	.	.	.	.
6	31367439	6	31335216	rs9266387	Affx-28453489	T	C	0	0	0	1	1	6p21.33	intergenic	.	.	HLA-B;MICA-AS1	.	dist=10260;dist=26850	.	.	.	.	.	.	.	.	.	.	.	.	.	.
6	31367626	6	31335403	rs9266392	Affx-28453500	A	G	0	0	0	1	1	6p21.33	intergenic	.	.	HLA-B;MICA-AS1	.	dist=10447;dist=26663	.	.	.	.	.	.	.	.	.	.	.	.	.	.
6	31368446	6	31336223	rs9266404	Affx-28453536	G	T	0	0	0	1	1	6p21.33	intergenic	.	.	HLA-B;MICA-AS1	.	dist=11267;dist=25843	.	.	.	.	.	.	.	.	.	.	.	.	.	.
6	31368641	6	31336418	rs9266406	Affx-28453542	G	A	0	0	0	1	1	6p21.33	intergenic	.	.	HLA-B;MICA-AS1	.	dist=11462;dist=25648	.	.	.	.	.	Name=Behcet's disease	.	.	.	.	.	.	.	.
6	31368791	6	31336568	rs9266409	Affx-28453550	T	C	0	0	0	1	1	6p21.33	intergenic	.	.	HLA-B;MICA-AS1	.	dist=11612;dist=25498	.	.	.	.	.	Name=MANF/PDGFB protein level ratio,PDGFB/SNAP29 protein level ratio	.	.	.	.	.	.	.	.
6	31369183	6	31336960	rs17199474	Affx-28453571	G	A	0	1	0	0	0	6p21.33	intergenic	.	.	HLA-B;MICA-AS1	.	dist=12004;dist=25106	.	.	.	.	.	.	.	.	.	.	.	.	.	.
6	31375855	6	31343632	rs6933050	Affx-28453913	T	C	0	0	0	1	1	6p21.33	intergenic	.	.	HLA-B;MICA-AS1	.	dist=18676;dist=18434	.	.	.	.	.	.	.	.	.	.	.	.	.	.
6	31378154	6	31345931	rs7742428	Affx-28454026	G	C	0	0	0	1	1	6p21.33	intergenic	.	.	HLA-B;MICA-AS1	.	dist=20975;dist=16135	.	.	.	.	.	.	.	.	.	.	.	.	.	.
6	31379160	6	31346937	rs9501587	Affx-28454087	G	A	0	1	0	0	0	6p21.33	intergenic	.	.	HLA-B;MICA-AS1	.	dist=21981;dist=15129	.	.	.	.	.	.	.	.	.	.	.	MU120837948	SKCA-BR|1|100|0.01	.
6	31379789	6	31347566	rs2244027	Affx-28454138	A	G	0	0	0	0	1	6p21.33	intergenic	.	.	HLA-B;MICA-AS1	.	dist=22610;dist=14500	.	.	.	.	.	.	.	.	.	.	.	.	.	.
6	31379867	6	31347644	rs9266658	Affx-28454143	G	A	0	0	0	0	1	6p21.33	intergenic	.	.	HLA-B;MICA-AS1	.	dist=22688;dist=14422	.	.	.	.	.	Name=Rheumatoid arthritis or irritable bowel disease,Rheumatoid arthritis or multiple sclerosis	.	.	.	.	.	MU63701454	COCA-CN|1|321|0.00311526	.
6	31380039	6	31347816	rs4713462	Affx-28454148	G	A	0	1	0	0	0	6p21.33	intergenic	.	.	HLA-B;MICA-AS1	.	dist=22860;dist=14250	.	.	.	.	.	Name=Hip circumference adjusted for BMI,Autoimmune traits	.	.	.	.	.	.	.	.
6	31380766	6	31348543	rs9266688	Affx-28454199	G	A	0	0	0	1	1	6p21.33	intergenic	.	.	HLA-B;MICA-AS1	.	dist=23587;dist=13523	.	.	.	.	.	.	.	.	.	.	.	.	.	.
6	31380803	6	31348580	rs9266689	Affx-28454200	A	G	0	0	0	0	1	6p21.33	intergenic	.	.	HLA-B;MICA-AS1	.	dist=23624;dist=13486	.	.	.	.	.	.	.	.	.	.	.	.	.	.
6	31381253	6	31349030	rs9266701	Affx-28454227	G	T	0	0	0	1	1	6p21.33	intergenic	.	.	HLA-B;MICA-AS1	.	dist=24074;dist=13036	.	.	.	.	.	.	.	.	.	.	.	.	.	.
6	31382145	6	31349922	rs9266722	Affx-28454270	C	T	0	0	0	0	1	6p21.33	intergenic	.	.	HLA-B;MICA-AS1	.	dist=24966;dist=12144	.	.	.	.	.	.	.	.	.	.	.	MU635290	COCA-CN|1|321|0.00311526	.
6	31383398	6	31351175	rs2844532	Affx-28454319	G	C	0	0	0	1	1	6p21.33	intergenic	.	.	HLA-B;MICA-AS1	.	dist=26219;dist=10891	.	.	.	.	.	.	.	.	.	.	.	.	.	.
6	31384110	6	31351887	rs2507976	Affx-28454360	C	A	0	1	0	0	0	6p21.33	intergenic	.	.	HLA-B;MICA-AS1	.	dist=26931;dist=10179	.	.	.	.	.	.	.	.	.	.	.	.	.	.
6	31385103	6	31352880	rs9266774	Affx-28454406	C	T	0	0	0	0	1	6p21.33	intergenic	.	.	HLA-B;MICA-AS1	.	dist=27924;dist=9186	.	.	.	.	.	.	.	.	.	.	.	.	.	.
6	31386215	6	31353992	rs2853973	Affx-28454451	G	C	0	1	0	0	0	6p21.33	intergenic	.	.	HLA-B;MICA-AS1	.	dist=29036;dist=8074	.	.	.	.	.	.	.	.	.	.	.	.	.	.
6	31386405	6	31354182	rs6932730	Affx-28454455	T	C	0	1	0	0	0	6p21.33	intergenic	.	.	HLA-B;MICA-AS1	.	dist=29226;dist=7884	.	.	.	.	.	Name=Allergic sensitization,Autoimmune hepatitis type-1,Venous thromboembolism	.	.	.	.	.	.	.	.
6	31386461	6	31354238	rs12524487	Affx-28454457	C	T	0	0	0	0	1	6p21.33	intergenic	.	.	HLA-B;MICA-AS1	.	dist=29282;dist=7828	.	.	.	.	.	Name=Takayasu arteritis	.	.	.	.	.	.	.	.
6	31401374	6	31369151	rs2523451	Affx-28455089	G	A	0	0	0	0	1	6p21.33	intronic	.	.	MICA	MHC class I polypeptide-related sequence A	.	FUNCTION: Seems to have no role in antigen presentation. Acts as a stress-induced self-antigen that is recognized by gamma delta T- cells. Ligand for the KLRK1/NKG2D receptor. Binding to KLRK1 leads to cell lysis. {ECO:0000269|PubMed:10426993, ECO:0000269|PubMed:11224526, ECO:0000269|PubMed:11491531, ECO:0000269|PubMed:11777960, ECO:0000269|PubMed:9497295}.;	DISEASE: Note=Anti-MICA antibodies and ligand shedding are involved in the progression of monoclonal gammopathy of undetermined significance (MGUS)to multiple myeloma.; DISEASE: Psoriasis 1 (PSORS1) [MIM:177900]: A common, chronic inflammatory disease of the skin with multifactorial etiology. It is characterized by red, scaly plaques usually found on the scalp, elbows and knees. These lesions are…	TISSUE SPECIFICITY: Widely expressed with the exception of the central nervous system where it is absent. Expressed predominantly in gastric epithelium and also in monocytes, keratinocytes, endothelial cells, fibroblasts and in the outer layer of Hassal's corpuscles within the medulla of normal thymus. In skin, expressed mainly in the keratin layers, basal cells, ducts and follicles. Also express…	.	.	.	.	.	.	.	.	.	.	.
6	31401408	6	31369185	rs6937174	Affx-28455090	G	A	0	1	0	0	0	6p21.33	intronic	.	.	MICA	MHC class I polypeptide-related sequence A	.	FUNCTION: Seems to have no role in antigen presentation. Acts as a stress-induced self-antigen that is recognized by gamma delta T- cells. Ligand for the KLRK1/NKG2D receptor. Binding to KLRK1 leads to cell lysis. {ECO:0000269|PubMed:10426993, ECO:0000269|PubMed:11224526, ECO:0000269|PubMed:11491531, ECO:0000269|PubMed:11777960, ECO:0000269|PubMed:9497295}.;	DISEASE: Note=Anti-MICA antibodies and ligand shedding are involved in the progression of monoclonal gammopathy of undetermined significance (MGUS)to multiple myeloma.; DISEASE: Psoriasis 1 (PSORS1) [MIM:177900]: A common, chronic inflammatory disease of the skin with multifactorial etiology. It is characterized by red, scaly plaques usually found on the scalp, elbows and knees. These lesions are…	TISSUE SPECIFICITY: Widely expressed with the exception of the central nervous system where it is absent. Expressed predominantly in gastric epithelium and also in monocytes, keratinocytes, endothelial cells, fibroblasts and in the outer layer of Hassal's corpuscles within the medulla of normal thymus. In skin, expressed mainly in the keratin layers, basal cells, ducts and follicles. Also express…	.	.	.	.	.	.	.	.	.	.	.
6	31433689	6	31401466	rs2263323	Affx-28456196	C	T	0	0	0	0	1	6p21.33	intergenic	.	.	MICA;LINC01149	.	dist=18374;dist=7978	.	.	.	.	.	Name=Serum levels of protein MICA	.	.	.	.	.	.	.	.
6	31460670	6	31428447	rs77004371	Affx-28456909	T	C	0	1	0	0	0	6p21.33	intergenic	.	.	LINC01149;HCP5	.	dist=13697;dist=2510	.	.	.	.	.	.	.	.	.	.	.	.	.	.
6	31475005	6	31442782	rs3131643	Affx-28457248	G	A	1	0	0	0	0	6p21.33	intergenic	.	.	HCG26;MICB-DT	.	dist=2597;dist=4913	.	.	.	.	.	Name=Creatinine levels,White blood cell count,Monocyte count,White blood cell count (basophil),Seropositivity for staphylococcus aureus subsp. aureus MRSA252 peptide (agilent_15630),Lymphocyte count	.	.	.	.	.	.	.	.
6	31497270	6	31465047	rs3094005	Affx-28458012	G	T	1	1	0	0	0	6p21.33	intronic	.	.	MICB	MHC class I polypeptide-related sequence B	.	FUNCTION: Seems to have no role in antigen presentation. Acts as a stress-induced self-antigen that is recognized by gamma delta T cells. Ligand for the KLRK1/NKG2D receptor. Binding to KLRK1 leads to cell lysis. {ECO:0000269|PubMed:11491531, ECO:0000269|PubMed:11777960, ECO:0000269|PubMed:9497295}.;	DISEASE: Rheumatoid arthritis (RA) [MIM:180300]: An inflammatory disease with autoimmune features and a complex genetic component. It primarily affects the joints and is characterized by inflammatory changes in the synovial membranes and articular structures, widespread fibrinoid degeneration of the collagen fibers in mesenchymal tissues, and by atrophy and rarefaction of bony structures. {ECO:00…	TISSUE SPECIFICITY: Widely expressed with the exception of the central nervous system where it is absent. Expressed in many, but not all, epithelial tumors of lung, breast, kidney, ovary, prostate and colon. In hepatocellular carcinomas, expressed in tumor cells but not in surrounding non-cancerous tissue. {ECO:0000269|PubMed:10359807, ECO:0000269|PubMed:12569559, ECO:0000269|PubMed:17565371}.;	unclassifiable (Anatomical System);ovary;salivary gland;intestine;pharynx;colon;blood;skin;bone marrow;breast;prostate;pancreas;lung;larynx;liver;testis;head and neck;spleen;kidney;brain;bladder;	.	Name=EFNA4/TNFRSF9 protein level ratio,Inguinal hernia,MHC class I polypeptide-related sequence B levels	.	.	.	.	.	.	.	.
6	31498018	6	31465795	rs3828913	Affx-28458020	C	A	0	0	0	0	1	6p21.33	intronic	.	.	MICB	MHC class I polypeptide-related sequence B	.	FUNCTION: Seems to have no role in antigen presentation. Acts as a stress-induced self-antigen that is recognized by gamma delta T cells. Ligand for the KLRK1/NKG2D receptor. Binding to KLRK1 leads to cell lysis. {ECO:0000269|PubMed:11491531, ECO:0000269|PubMed:11777960, ECO:0000269|PubMed:9497295}.;	DISEASE: Rheumatoid arthritis (RA) [MIM:180300]: An inflammatory disease with autoimmune features and a complex genetic component. It primarily affects the joints and is characterized by inflammatory changes in the synovial membranes and articular structures, widespread fibrinoid degeneration of the collagen fibers in mesenchymal tissues, and by atrophy and rarefaction of bony structures. {ECO:00…	TISSUE SPECIFICITY: Widely expressed with the exception of the central nervous system where it is absent. Expressed in many, but not all, epithelial tumors of lung, breast, kidney, ovary, prostate and colon. In hepatocellular carcinomas, expressed in tumor cells but not in surrounding non-cancerous tissue. {ECO:0000269|PubMed:10359807, ECO:0000269|PubMed:12569559, ECO:0000269|PubMed:17565371}.;	unclassifiable (Anatomical System);ovary;salivary gland;intestine;pharynx;colon;blood;skin;bone marrow;breast;prostate;pancreas;lung;larynx;liver;testis;head and neck;spleen;kidney;brain;bladder;	.	.	.	.	.	.	.	MU29865243	LUSC-KR|1|170|0.00588235	.
6	31515704	6	31483481	rs9267445	Affx-28458437	G	C	1	1	0	0	0	6p21.33	intergenic	.	.	MICB;MCCD1	.	dist=4580;dist=13258	.	.	.	.	.	Name=Microscopic colitis,Inguinal hernia	.	.	.	.	.	.	.	.
6	31517324	6	31485101	rs2516491	Affx-28458475	A	C	1	1	0	0	0	6p21.33	intergenic	.	.	MICB;MCCD1	.	dist=6200;dist=11638	.	.	.	.	.	Name=Waist-to-hip ratio adjusted for BMI	.	.	.	.	.	.	.	.
6	31524676	6	31492453	rs3093988	Affx-28458647	G	A	1	1	0	0	0	6p21.33	intergenic	.	.	MICB;MCCD1	.	dist=13552;dist=4286	.	.	.	.	.	Name=Hip circumference adjusted for BMI,Waist-hip ratio	.	.	.	.	.	MU61257282	MELA-AU|1|183|0.00546448	.
6	31537703	6	31505480	rs2734583	Affx-28458871	A	G	0	1	0	0	0	6p21.33	ncRNA_intronic	.	.	ATP6V1G2-DDX39B	ATP6V1G2-DDX39B readthrough (NMD candidate)	.	.	.	.	.	.	Name=Seropositivity for streptococcus pneumoniae peptide (agilent_223208),Seropositivity for staphylococcaceae peptide (agilent_4825),Seropositivity for staphylococcus aureus peptide (agilent_222381),Stevens-Johnson syndrome and toxic epidermal necrolysis (SJS-TEN)	.	.	.	.	.	.	.	.
6	31543914	6	31511691	rs74290517	Affx-28458982	G	C	0	1	0	0	0	6p21.33	ncRNA_intronic	.	.	ATP6V1G2-DDX39B	ATP6V1G2-DDX39B readthrough (NMD candidate)	.	.	.	.	.	.	.	.	.	.	.	.	.	.	.
6	31546470	6	31514247	rs9267488	Affx-28459021	A	G	1	1	0	0	0	6p21.33	ncRNA_intronic	.	.	ATP6V1G2-DDX39B	ATP6V1G2-DDX39B readthrough (NMD candidate)	.	.	.	.	.	.	Name=Seropositivity for streptococcus pyogenes peptide (agilent_220658),Seropositivity for streptococcus pneumoniae peptide (agilent_229757),Inguinal hernia,GZMA/ITGB7 protein level ratio,Seropositivity for streptococcus pneumoniae peptide (agilent_223825),General cognitive ability,Seropositivity for streptococcus agalactiae peptide (agilent_241118),CCN2/HBEGF protein level ratio,Myositis	.	.	.	.	.	.	.	.
6	31575254	6	31543031	rs1800629	Affx-28459519	G	A	1	1	0	0	0	6p21.33	upstream;downstream	.	.	TNF;LTA	.	dist=311;dist=931	.	.	.	.	.	Name=MHC class I polypeptide-related sequence B levels,Pulse pressure,Waist-to-hip ratio adjusted for BMI	227757	Malaria,_cerebral,_susceptibility_to|Septic_shock,_susceptibility_to|Human_immunodeficiency_virus_dementia,_susceptibility_to|Migraine_without_aura,_susceptibility_to|Psoriatic_arthritis,_susceptibility_to|Systemic_lupus_erythematosus,_susceptibility_to|Inherited_susceptibility_to_asthma|Susceptibility_to_severe_coronavirus_disease_(COVID-19)_due_to_high_plasma_levels_of_TNF,_TNFR,_and/or_TNFR4|e…	MedGen:C1855457|.|.|.|MONDO:MONDO:0100232,MedGen:C1835223,OMIM:607507|MedGen:C3862275|MONDO:MONDO:0010940,MedGen:C1869116,OMIM:600807|.|MedGen:CN322732|.|Human_Phenotype_Ontology:HP:0030013,Human_Phenotype_Ontology:HP:0030127,MONDO:MONDO:0005133,MeSH:D004715,MedGen:C0014175	reviewed_by_expert_panel	drug_response	.	.	.
6	31584991	6	31552768	rs77974900	Affx-75009455	C	A	1	1	0	0	0	6p21.33	intergenic	.	.	LTB;LST1	.	dist=2566;dist=1286	.	.	.	.	.	.	.	.	.	.	.	.	.	.
6	31614248	6	31582025	rs3132451	Affx-28460226	G	C	1	1	0	0	0	6p21.33	upstream	.	.	AIF1	allograft inflammatory factor 1	dist=986	FUNCTION: Actin-binding protein that enhances membrane ruffling and RAC activation. Enhances the actin-bundling activity of LCP1. Binds calcium. Plays a role in RAC signaling and in phagocytosis. May play a role in macrophage activation and function. Promotes the proliferation of vascular smooth muscle cells and of T- lymphocytes. Enhances lymphocyte migration. Plays a role in vascular inflammati…	.	TISSUE SPECIFICITY: Detected in T-lymphocytes and peripheral blood mononuclear cells. {ECO:0000269|PubMed:16049345}.;	uterus;lymph node;lung;placenta;blood;brain;aorta;bone marrow;	.	Name=T-cell surface protein tactile levels (CD96.9735.44.3),Waist-hip index,Glutamate receptor 4 levels (GRIA4.10760.107.3),Hip circumference adjusted for BMI,Waist-to-hip ratio adjusted for BMI,cAMP-specific 3',5'-cyclic phosphodiesterase 4D levels (PDE4D.5255.22.3),Rosacea symptom severity	.	.	.	.	.	.	.	.
6	31624031	6	31591808	rs3130070	Affx-28460410	A	G	1	1	0	0	0	6p21.33	intronic	.	.	PRRC2A	proline rich coiled-coil 2A	.	FUNCTION: May play a role in the regulation of pre-mRNA splicing. {ECO:0000269|PubMed:14667819}.;	.	TISSUE SPECIFICITY: Limited to cell-lines of leukemic origin.;	.	.	Name=Takayasu arteritis	.	.	.	.	.	.	.	.
6	31630712	6	31598489	rs3130626	Affx-52368589	A	G	1	1	0	0	0	6p21.33	exonic	synonymous SNV	PRRC2A:NM_004638:exon15:c.A2376G:p.V792V,PRRC2A:NM_080686:exon15:c.A2376G:p.V792V	PRRC2A	proline rich coiled-coil 2A	.	FUNCTION: May play a role in the regulation of pre-mRNA splicing. {ECO:0000269|PubMed:14667819}.;	.	TISSUE SPECIFICITY: Limited to cell-lines of leukemic origin.;	.	.	Name=Takayasu arteritis	3193531	PRRC2A-related_disorder	.	criteria_provided,_single_submitter	Benign	MU29865728	LUSC-KR|2|170|0.0117647	.
6	31630712	6	31598489	rs3130626	Affx-52368589	AGG	-	1	1	0	0	0	.	.	.	.	.	.	.	.	.	.	.	.	.	.	.	.	.	.	.	.	.
6	31630712	6	31598489	rs3130626	Affx-28460524	A	G	1	1	0	0	0	6p21.33	exonic	synonymous SNV	PRRC2A:NM_004638:exon15:c.A2376G:p.V792V,PRRC2A:NM_080686:exon15:c.A2376G:p.V792V	PRRC2A	proline rich coiled-coil 2A	.	FUNCTION: May play a role in the regulation of pre-mRNA splicing. {ECO:0000269|PubMed:14667819}.;	.	TISSUE SPECIFICITY: Limited to cell-lines of leukemic origin.;	.	.	Name=Takayasu arteritis	3193531	PRRC2A-related_disorder	.	criteria_provided,_single_submitter	Benign	MU29865728	LUSC-KR|2|170|0.0117647	.
6	31630712	6	31598489	rs3130626	Affx-28460524	AGG	-	1	1	0	0	0	.	.	.	.	.	.	.	.	.	.	.	.	.	.	.	.	.	.	.	.	.
6	31633043	6	31600820	rs2736157	Affx-28460572	A	G	1	1	0	0	0	6p21.33	intronic	.	.	PRRC2A	proline rich coiled-coil 2A	.	FUNCTION: May play a role in the regulation of pre-mRNA splicing. {ECO:0000269|PubMed:14667819}.;	.	TISSUE SPECIFICITY: Limited to cell-lines of leukemic origin.;	.	.	Name=Seropositivity for human gammaherpesvirus 4 (Epstein-Barr virus) peptide (twist_52109),Seropositivity for streptococcus pyogenes peptide (agilent_235068),Seropositivity for blautia producta peptide (agilent_74695),Takayasu arteritis,Seropositivity for staphylococcus aureus subsp. aureus MRSA252 peptide (agilent_15630)	.	.	.	.	.	.	.	.
6	31633074	6	31600851	rs3130627	Affx-28460574	G	T	1	1	0	0	0	6p21.33	intronic	.	.	PRRC2A	proline rich coiled-coil 2A	.	FUNCTION: May play a role in the regulation of pre-mRNA splicing. {ECO:0000269|PubMed:14667819}.;	.	TISSUE SPECIFICITY: Limited to cell-lines of leukemic origin.;	.	.	Name=Takayasu arteritis	.	.	.	.	.	.	.	.
6	31634066	6	31601843	rs3115663	Affx-28460592	T	C	1	1	0	0	0	6p21.33	intronic	.	.	PRRC2A	proline rich coiled-coil 2A	.	FUNCTION: May play a role in the regulation of pre-mRNA splicing. {ECO:0000269|PubMed:14667819}.;	.	TISSUE SPECIFICITY: Limited to cell-lines of leukemic origin.;	.	.	Name=Idiopathic membranous nephropathy	.	.	.	.	.	MU29865754	LUSC-KR|1|170|0.00588235	.
6	31635993	6	31603770	rs11229	Affx-28460615	A	G	1	1	0	0	0	6p21.33	exonic	synonymous SNV	PRRC2A:NM_004638:exon25:c.A5568G:p.Q1856Q,PRRC2A:NM_080686:exon25:c.A5568G:p.Q1856Q	PRRC2A	proline rich coiled-coil 2A	.	FUNCTION: May play a role in the regulation of pre-mRNA splicing. {ECO:0000269|PubMed:14667819}.;	.	TISSUE SPECIFICITY: Limited to cell-lines of leukemic origin.;	.	.	Name=Seropositivity for streptococcus pneumoniae peptide (agilent_223825),Seropositivity for streptococcus pneumoniae peptide (agilent_221864),Takayasu arteritis	3200824	PRRC2A-related_disorder	.	criteria_provided,_single_submitter	Benign	MU148520	LUSC-KR|1|170|0.00588235	.
6	31636814	6	31604591	rs10885	Affx-28460623	C	T	1	1	0	0	0	6p21.33	exonic	nonsynonymous SNV	PRRC2A:NM_004638:exon28:c.C6016T:p.P2006S,PRRC2A:NM_080686:exon28:c.C6016T:p.P2006S	PRRC2A	proline rich coiled-coil 2A	.	FUNCTION: May play a role in the regulation of pre-mRNA splicing. {ECO:0000269|PubMed:14667819}.;	.	TISSUE SPECIFICITY: Limited to cell-lines of leukemic origin.;	.	.	Name=Hemoglobin levels,Takayasu arteritis,Hemoglobin concentration	3196688	PRRC2A-related_disorder	.	criteria_provided,_single_submitter	Benign	MU74255	LUSC-KR|1|170|0.00588235	.
6	31639124	6	31606901	rs3034239	Affx-28460674	-	AAAG	1	1	0	0	0	6p21.33	UTR3	.	.	BAG6	BCL2 associated athanogene 6	NM_001199698:c.*6_*7insCTTT;NM_001199697:c.*6_*7insCTTT;NM_001098534:c.*6_*7insCTTT;NM_080703:c.*6_*7insCTTT;NM_080702:c.*6_*7insCTTT	FUNCTION: Chaperone that plays a key role in various processes such as apoptosis, insertion of tail-anchored (TA) membrane proteins to the endoplasmic reticulum membrane and regulation of chromatin. Key component of the BAG6/BAT3 complex, a cytosolic multiprotein complex involved in the post-translational delivery of tail-anchored (TA) membrane proteins to the endoplasmic reticulum membrane. TA m…	.	.	lymphoreticular;ovary;sympathetic chain;skin;retina;bone marrow;prostate;thyroid;iris;germinal center;bladder;brain;tonsil;heart;cartilage;spinal cord;adrenal cortex;pharynx;blood;lens;skeletal muscle;breast;epididymis;macula lutea;visual apparatus;liver;spleen;cervix;mammary gland;salivary gland;intestine;colon;parathyroid;fovea centralis;uterus;whole body;cerebral cortex;larynx;bone;pituitary g…	.	Name=Hemoglobin concentration	.	.	.	.	.	.	.	.
6	31641495	6	31609272	rs3130628	Affx-28460710	T	C	1	1	0	0	0	6p21.33	intronic	.	.	BAG6	BCL2 associated athanogene 6	.	FUNCTION: Chaperone that plays a key role in various processes such as apoptosis, insertion of tail-anchored (TA) membrane proteins to the endoplasmic reticulum membrane and regulation of chromatin. Key component of the BAG6/BAT3 complex, a cytosolic multiprotein complex involved in the post-translational delivery of tail-anchored (TA) membrane proteins to the endoplasmic reticulum membrane. TA m…	.	.	lymphoreticular;ovary;sympathetic chain;skin;retina;bone marrow;prostate;thyroid;iris;germinal center;bladder;brain;tonsil;heart;cartilage;spinal cord;adrenal cortex;pharynx;blood;lens;skeletal muscle;breast;epididymis;macula lutea;visual apparatus;liver;spleen;cervix;mammary gland;salivary gland;intestine;colon;parathyroid;fovea centralis;uterus;whole body;cerebral cortex;larynx;bone;pituitary g…	.	Name=Takayasu arteritis,Height	.	.	.	.	.	MU29865884	LUSC-KR|1|170|0.00588235	.
6	31647390	6	31615167	rs2844463	Affx-28460798	G	A	1	1	0	0	0	6p21.33	intronic	.	.	BAG6	BCL2 associated athanogene 6	.	FUNCTION: Chaperone that plays a key role in various processes such as apoptosis, insertion of tail-anchored (TA) membrane proteins to the endoplasmic reticulum membrane and regulation of chromatin. Key component of the BAG6/BAT3 complex, a cytosolic multiprotein complex involved in the post-translational delivery of tail-anchored (TA) membrane proteins to the endoplasmic reticulum membrane. TA m…	.	.	lymphoreticular;ovary;sympathetic chain;skin;retina;bone marrow;prostate;thyroid;iris;germinal center;bladder;brain;tonsil;heart;cartilage;spinal cord;adrenal cortex;pharynx;blood;lens;skeletal muscle;breast;epididymis;macula lutea;visual apparatus;liver;spleen;cervix;mammary gland;salivary gland;intestine;colon;parathyroid;fovea centralis;uterus;whole body;cerebral cortex;larynx;bone;pituitary g…	.	.	.	.	.	.	.	MU113453860	LUSC-KR|1|170|0.00588235	.
6	31651799	6	31619576	rs3117583	Affx-28460847	A	G	1	1	0	0	0	6p21.33	intronic	.	.	BAG6	BCL2 associated athanogene 6	.	FUNCTION: Chaperone that plays a key role in various processes such as apoptosis, insertion of tail-anchored (TA) membrane proteins to the endoplasmic reticulum membrane and regulation of chromatin. Key component of the BAG6/BAT3 complex, a cytosolic multiprotein complex involved in the post-translational delivery of tail-anchored (TA) membrane proteins to the endoplasmic reticulum membrane. TA m…	.	.	lymphoreticular;ovary;sympathetic chain;skin;retina;bone marrow;prostate;thyroid;iris;germinal center;bladder;brain;tonsil;heart;cartilage;spinal cord;adrenal cortex;pharynx;blood;lens;skeletal muscle;breast;epididymis;macula lutea;visual apparatus;liver;spleen;cervix;mammary gland;salivary gland;intestine;colon;parathyroid;fovea centralis;uterus;whole body;cerebral cortex;larynx;bone;pituitary g…	.	.	.	.	.	.	.	MU29865908	LUSC-KR|1|170|0.00588235	.
6	31664357	6	31632134	rs3130618	Affx-28461002	C	A	1	1	0	0	0	6p21.33	exonic	nonsynonymous SNV	GPANK1:NM_033177:exon2:c.G122T:p.R41L,GPANK1:NM_001199237:exon3:c.G122T:p.R41L,GPANK1:NM_001199238:exon3:c.G122T:p.R41L,GPANK1:NM_001199239:exon3:c.G122T:p.R41L,GPANK1:NM_001199240:exon3:c.G122T:p.R41L	GPANK1	G-patch domain and ankyrin repeats 1	.	.	.	.	.	.	Name=Takayasu arteritis,Febrile seizures (MMR vaccine-related),Whole body fat free mass (UKB data field 23101),Idiopathic membranous nephropathy	.	.	.	.	.	MU84966	LUSC-KR|1|170|0.00588235	.
6	31665719	6	31633496	rs3117579	Affx-28461024	G	T	1	1	0	0	0	6p21.33	UTR5	.	.	GPANK1	G-patch domain and ankyrin repeats 1	NM_001199238:c.-1241C>A;NM_001199239:c.-1241C>A	.	.	.	.	.	Name=Neonatal circulating Complement Component 4 (C4) protein concentration	.	.	.	.	.	.	.	.
6	31666793	6	31634570	rs9267529	Affx-28461034	A	C	1	1	0	0	0	6p21.33	intronic	.	.	CSNK2B	casein kinase 2 beta	.	FUNCTION: Participates in Wnt signaling (By similarity). Plays a complex role in regulating the basal catalytic activity of the alpha subunit. {ECO:0000250, ECO:0000269|PubMed:11239457, ECO:0000269|PubMed:16818610}.;	.	.	.	.	.	1236130	not_provided	MedGen:C3661900	criteria_provided,_single_submitter	Benign	MU29866043	LUSC-KR|1|170|0.00588235	.
6	31671352	6	31639129	rs2142234	Affx-28461085	G	A	1	1	0	0	0	6p21.33	intronic	.	.	LY6G5B	lymphocyte antigen 6 complex, locus G5B	.	.	.	.	.	.	.	.	.	.	.	.	MU29866095	LUSC-KR|1|170|0.00588235	.
6	31672202	6	31639979	rs9267532	Affx-28461100	C	T	1	1	0	0	0	6p21.33	exonic	nonsynonymous SNV	LY6G5B:NM_021221:exon3:c.C526T:p.R176C	LY6G5B	lymphocyte antigen 6 complex, locus G5B	.	.	.	.	.	.	Name=Takayasu arteritis,Minimum measurement of hepatic fat	.	.	.	.	.	MU29866108	LUSC-KR|2|170|0.0117647	.
6	31678145	6	31645922	rs9267533	Affx-28461162	C	T	1	1	0	0	0	6p21.33	intronic	.	.	LY6G5C	lymphocyte antigen 6 complex, locus G5C	.	FUNCTION: May have a role in hematopoietic cell differentiation.;	.	TISSUE SPECIFICITY: Detected in T-cell lines and fetal and adult lung. {ECO:0000269|PubMed:12079290}.;	.	.	.	.	.	.	.	.	.	.	.
6	31678989	6	31646766	rs9267534	Affx-28461174	T	C	1	1	0	0	0	6p21.33	intronic	.	.	LY6G5C	lymphocyte antigen 6 complex, locus G5C	.	FUNCTION: May have a role in hematopoietic cell differentiation.;	.	TISSUE SPECIFICITY: Detected in T-cell lines and fetal and adult lung. {ECO:0000269|PubMed:12079290}.;	.	.	.	.	.	.	.	.	MU29866163	LUSC-KR|1|170|0.00588235	.
6	31681372	6	31649149	rs9267535	Affx-28461194	C	G	1	1	0	0	0	6p21.33	upstream	.	.	LY6G5C	lymphocyte antigen 6 complex, locus G5C	dist=999	FUNCTION: May have a role in hematopoietic cell differentiation.;	.	TISSUE SPECIFICITY: Detected in T-cell lines and fetal and adult lung. {ECO:0000269|PubMed:12079290}.;	.	.	Name=Takayasu arteritis	.	.	.	.	.	.	.	.
6	31683417	6	31651194	rs9267536	Affx-28461206	A	C	1	1	0	0	0	6p21.33	intergenic	.	.	LY6G5C;ABHD16A	.	dist=3044;dist=3538	.	.	.	.	.	Name=Metabolite levels	.	.	.	.	.	.	.	.
6	31687661	6	31655438	rs10573	Affx-28461247	G	A	1	1	0	0	0	6p21.33	exonic	synonymous SNV	ABHD16A:NM_001177515:exon16:c.C1428T:p.P476P,ABHD16A:NM_021160:exon18:c.C1527T:p.P509P	ABHD16A	abhydrolase domain containing 16A	.	.	.	.	.	.	Name=Takayasu arteritis	.	.	.	.	.	MU29866203	LUSC-KR|2|170|0.0117647	.
6	31699116	6	31666893	rs9267541	Affx-28461356	C	G	1	1	0	0	0	6p21.33	intronic	.	.	ABHD16A	abhydrolase domain containing 16A	.	.	.	.	.	.	.	.	.	.	.	.	.	.	.
6	31707724	6	31675501	rs9267547	Affx-28461471	G	A	1	1	0	0	0	6p21.33	exonic	nonsynonymous SNV	LY6G6F:NM_001003693:exon2:c.G319A:p.A107T,LY6G6F-LY6G6D:NM_001353334:exon2:c.G319A:p.A107T	LY6G6F;LY6G6F-LY6G6D	.	.	.	.	.	.	.	Name=Takayasu arteritis	.	.	.	.	.	MU29866290	LUSC-KR|1|170|0.00588235,BRCA-KR|1|50|0.02	.
6	31718168	6	31685945	rs405722	Affx-28461600	C	A	1	1	0	0	0	6p21.33	downstream	.	.	LY6G6C;LY6G6D;LY6G6F-LY6G6D	.	dist=480	.	.	.	.	.	.	.	.	.	.	.	.	.	.
6	31718720	6	31686497	rs15574	Affx-28461608	G	A	0	1	0	0	0	6p21.33	UTR3	.	.	LY6G6C	lymphocyte antigen 6 complex, locus G6C	NM_025261:c.*376C>T	.	.	TISSUE SPECIFICITY: Highly expressed at the leading edges of cells, on filopodia. {ECO:0000269|PubMed:17008713}.;	.	.	Name=Hypothyroidism or rheumatoid arthritis (pleiotropy),Smoking initiation (ever regular vs never regular)	.	.	.	.	.	MU29866336	LUSC-KR|1|170|0.00588235	.
6	31719231	6	31687008	rs1065356	Affx-28461616	G	A	1	1	0	0	0	6p21.33	exonic	synonymous SNV	LY6G6C:NM_025261:exon3:c.C243T:p.R81R	LY6G6C	lymphocyte antigen 6 complex, locus G6C	.	.	.	TISSUE SPECIFICITY: Highly expressed at the leading edges of cells, on filopodia. {ECO:0000269|PubMed:17008713}.;	.	.	Name=Smoking initiation (MTAG)	.	.	.	.	.	MU29866355	LUSC-KR|4|170|0.0235294,COCA-CN|1|321|0.00311526	.
6	31720423	6	31688200	rs376510	Affx-28461625	C	T	1	1	0	0	0	6p21.33	intronic	.	.	LY6G6C	lymphocyte antigen 6 complex, locus G6C	.	.	.	TISSUE SPECIFICITY: Highly expressed at the leading edges of cells, on filopodia. {ECO:0000269|PubMed:17008713}.;	.	.	Name=HSPA1A/WWP2 protein level ratio	.	.	.	.	.	.	.	.
6	31722232	6	31690009	rs805292	Affx-28461633	G	A	0	1	0	0	0	6p21.33	upstream	.	.	LY6G6C	lymphocyte antigen 6 complex, locus G6C	dist=486	.	.	TISSUE SPECIFICITY: Highly expressed at the leading edges of cells, on filopodia. {ECO:0000269|PubMed:17008713}.;	.	.	.	.	.	.	.	.	.	.	.
6	31734933	6	31702710	rs400547	Affx-28461764	C	T	1	1	0	0	0	6p21.33	intronic	.	.	CLIC1	chloride intracellular channel 1	.	FUNCTION: Can insert into membranes and form chloride ion channels. Channel activity depends on the pH. Membrane insertion seems to be redox-regulated and may occur only under oxydizing conditions. Involved in regulation of the cell cycle. {ECO:0000269|PubMed:10834939, ECO:0000269|PubMed:11195932, ECO:0000269|PubMed:11551966, ECO:0000269|PubMed:11940526, ECO:0000269|PubMed:11978800, ECO:0000269|P…	.	TISSUE SPECIFICITY: Expression is prominent in heart, placenta, liver, kidney and pancreas. {ECO:0000269|PubMed:10793131}.;	.	.	Name=HSPA1A/MITD1 protein level ratio,HSPA1A/MGLL protein level ratio,DBNL/HSPA1A protein level ratio,CRADD/HSPA1A protein level ratio	.	.	.	.	.	.	.	.
6	31743191	6	31710968	rs707915	Affx-28461922	T	A	1	1	0	0	0	6p21.33	ncRNA_intronic	.	.	MSH5-SAPCD1	MSH5-SAPCD1 readthrough (NMD candidate)	.	.	.	.	.	.	Name=Takayasu arteritis	.	.	.	.	.	MU29866396	LUSC-KR|1|170|0.00588235	.
6	31749919	6	31717696	rs1150793	Affx-28461994	A	G	1	1	0	0	0	6p21.33	ncRNA_intronic	.	.	MSH5-SAPCD1	MSH5-SAPCD1 readthrough (NMD candidate)	.	.	.	.	.	.	Name=AHCY/HSPA1A protein level ratio,FIS1/HSPA1A protein level ratio,Rheumatoid arthritis or type 1 diabetes	.	.	.	.	.	.	.	.
6	31763237	6	31731014	rs707937	Affx-28462153	C	G	0	1	0	0	0	6p21.33	ncRNA_intronic	.	.	MSH5-SAPCD1	MSH5-SAPCD1 readthrough (NMD candidate)	.	.	.	.	.	.	Name=Height	.	.	.	.	.	MU27788523	ESAD-UK|1|409|0.00244499	.
6	31765873	6	31733650	rs707936	Affx-28462184	G	A	1	1	0	0	0	6p21.33	intronic	.	.	VWA7	von Willebrand factor A domain containing 7	.	.	.	TISSUE SPECIFICITY: Expressed at low level in different cell lines. {ECO:0000269|PubMed:10803853}.;	.	.	Name=HSPA1A/STIP1 protein level ratio,Takayasu arteritis,Nonsyndromic biliary atresia	.	.	.	.	.	MU683998	BRCA-KR|1|50|0.02	.
6	31767854	6	31735631	rs707934	Affx-28462203	C	T	1	1	0	0	0	6p21.33	intronic	.	.	VWA7	von Willebrand factor A domain containing 7	.	.	.	TISSUE SPECIFICITY: Expressed at low level in different cell lines. {ECO:0000269|PubMed:10803853}.;	.	.	.	.	.	.	.	.	MU29866419	LUSC-KR|1|170|0.00588235	.
6	31784867	6	31752644	rs75155700	Affx-28462372	G	A	0	1	0	0	0	6p21.33	intronic	.	.	VARS1	.	.	.	.	.	.	.	.	.	.	.	.	.	.	.	.
6	31796165	6	31763942	rs534892	Affx-28462496	G	C	1	1	0	0	0	6p21.33	upstream	.	.	VARS1	.	dist=413	.	.	.	.	.	.	.	.	.	.	.	.	.	.
6	31810495	6	31778272	rs2227956	Affx-28462681	G	A	0	0	0	0	1	6p21.33	exonic	nonsynonymous SNV	HSPA1L:NM_005527:exon2:c.C1478T:p.T493M	HSPA1L	heat shock protein family A (Hsp70) member 1 like	.	FUNCTION: In cooperation with other chaperones, Hsp70s stabilize preexistent proteins against aggregation and mediate the folding of newly translated polypeptides in the cytosol as well as within organelles. These chaperones participate in all these processes through their ability to recognize nonnative conformations of other proteins. They bind extended peptide segments with a net hydrophobic ch…	.	TISSUE SPECIFICITY: Expressed in spermatids. {ECO:0000269|PubMed:9685725}.;	.	.	Name=Seropositivity for staphylococcus aureus peptide (twist_39975),Seropositivity for staphylococcus aureus peptide (twist_34337),Seropositivity for staphylococcus aureus subsp. aureus MRSA252 peptide (agilent_84757),Seropositivity for staphylococcus aureus subsp. aureus MW2 peptide (agilent_237201),Serum levels of protein CCL19,Seropositivity for bacilli peptide (agilent_5601),Seropositivity fo…	3200736	HSPA1L-related_disorder	.	criteria_provided,_single_submitter	Benign	.	.	.
6	31826815	6	31794592	rs2763979	Affx-28462889	C	T	0	1	0	0	0	6p21.33	upstream	.	.	HSPA1B	heat shock protein family A (Hsp70) member 1B	dist=923	FUNCTION: In cooperation with other chaperones, Hsp70s stabilize preexistent proteins against aggregation and mediate the folding of newly translated polypeptides in the cytosol as well as within organelles. These chaperones participate in all these processes through their ability to recognize nonnative conformations of other proteins. They bind extended peptide segments with a net hydrophobic ch…	.	TISSUE SPECIFICITY: HSPA1B is testis-specific.;	.	.	Name=Cancer (pleiotropy)(bidirectional),Systemic lupus erythematosus,Prostate cancer	682506	Chronic_obstructive_pulmonary_disease	Human_Phenotype_Ontology:HP:0006510,MONDO:MONDO:0005002,MedGen:C0024117	no_assertion_criteria_provided	association	.	.	.
6	31833091	6	31800868	rs2471980	Affx-28463022	G	C	0	1	0	0	0	6p21.33	intergenic	.	.	HSPA1B;SNHG32	.	dist=2837;dist=1825	.	.	.	.	.	Name=Prostate cancer	.	.	.	.	.	.	.	.
6	31834764	6	31802541	rs9368699	Affx-28463042	T	C	0	0	0	0	1	6p21.33	upstream	.	.	SNHG32;SNORD48	.	dist=152	.	.	.	.	.	Name=HIV-1 control	.	.	.	.	.	.	.	.
6	31851644	6	31819421	rs2021007	Affx-28463345	T	A	1	1	0	0	0	6p21.33	intergenic	.	.	SNHG32;NEU1	.	dist=11884;dist=6015	.	.	.	.	.	.	.	.	.	.	.	.	.	.
6	31857051	6	31824828	rs9267649	Affx-28463514	A	G	0	0	0	0	1	6p21.33	downstream	.	.	NEU1	neuraminidase 1 (lysosomal sialidase)	dist=608	FUNCTION: Catalyzes the removal of sialic acid (N-acetylneuraminic acid) moities from glycoproteins and glycolipids. To be active, it is strictly dependent on its presence in the multienzyme complex. Appears to have a preference for alpha 2-3 and alpha 2-6 sialyl linkage. {ECO:0000269|PubMed:8985184}.;	DISEASE: Sialidosis (SIALIDOSIS) [MIM:256550]: Lysosomal storage disease occurring as two types with various manifestations. Type 1 sialidosis (cherry red spot-myoclonus syndrome or normosomatic type) is late-onset and it is characterized by the formation of cherry red macular spots in childhood, progressive debilitating myoclonus, insiduous visual loss and rarely ataxia. The diagnosis can be con…	TISSUE SPECIFICITY: Highly expressed in pancreas, followed by skeletal muscle, kidney, placenta, heart, lung and liver. Weakly expressed in brain. {ECO:0000269|PubMed:8985184, ECO:0000269|PubMed:9054950}.;	.	.	.	.	.	.	.	.	.	.	.
6	31866540	6	31834317	rs613281	Affx-28463624	G	A	1	1	0	0	0	6p21.33	intronic	.	.	SLC44A4	solute carrier family 44 member 4	.	.	DISEASE: Note=An interstitial deletion causing the fusion of exon 10 of CTL4 with the 3'-UTR of NEU has been detected in two patients affected by sialidosis.;	.	unclassifiable (Anatomical System);ovary;islets of Langerhans;colon;skin;skeletal muscle;bile duct;breast;pancreas;prostate;lung;endometrium;nasopharynx;visual apparatus;liver;testis;brain;mammary gland;stomach;	.	.	.	.	.	.	.	.	.	.
6	31871163	6	31838940	rs9267652	Affx-28463707	C	T	1	1	0	0	0	6p21.33	intronic	.	.	SLC44A4	solute carrier family 44 member 4	.	.	DISEASE: Note=An interstitial deletion causing the fusion of exon 10 of CTL4 with the 3'-UTR of NEU has been detected in two patients affected by sialidosis.;	.	unclassifiable (Anatomical System);ovary;islets of Langerhans;colon;skin;skeletal muscle;bile duct;breast;pancreas;prostate;lung;endometrium;nasopharynx;visual apparatus;liver;testis;brain;mammary gland;stomach;	.	.	1224588	not_provided	MedGen:C3661900	criteria_provided,_single_submitter	Benign	MU29866542	LUSC-KR|1|170|0.00588235	.
6	31873673	6	31841450	rs9267656	Affx-28463740	C	T	1	1	0	0	0	6p21.33	intronic	.	.	SLC44A4	solute carrier family 44 member 4	.	.	DISEASE: Note=An interstitial deletion causing the fusion of exon 10 of CTL4 with the 3'-UTR of NEU has been detected in two patients affected by sialidosis.;	.	unclassifiable (Anatomical System);ovary;islets of Langerhans;colon;skin;skeletal muscle;bile duct;breast;pancreas;prostate;lung;endometrium;nasopharynx;visual apparatus;liver;testis;brain;mammary gland;stomach;	.	.	.	.	.	.	.	.	.	.
6	31878457	6	31846234	rs9267659	Affx-28463780	A	G	0	0	0	0	1	6p21.33	intronic	.	.	SLC44A4	solute carrier family 44 member 4	.	.	DISEASE: Note=An interstitial deletion causing the fusion of exon 10 of CTL4 with the 3'-UTR of NEU has been detected in two patients affected by sialidosis.;	.	unclassifiable (Anatomical System);ovary;islets of Langerhans;colon;skin;skeletal muscle;bile duct;breast;pancreas;prostate;lung;endometrium;nasopharynx;visual apparatus;liver;testis;brain;mammary gland;stomach;	.	Name=Parkinson's disease or first degree relation to individual with Parkinson's disease,Seropositivity for meleagris gallopavo (turkey) peptide (twist_3824)	.	.	.	.	.	.	.	.
6	31884107	6	31851884	rs9267660	Affx-28463852	G	C	1	1	0	0	0	6p21.33	intronic	.	.	EHMT2	euchromatic histone-lysine N-methyltransferase 2	.	FUNCTION: Histone methyltransferase that specifically mono- and dimethylates 'Lys-9' of histone H3 (H3K9me1 and H3K9me2, respectively) in euchromatin. H3K9me represents a specific tag for epigenetic transcriptional repression by recruiting HP1 proteins to methylated histones. Also mediates monomethylation of 'Lys-56' of histone H3 (H3K56me1) in G1 phase, leading to promote interaction between his…	.	TISSUE SPECIFICITY: Expressed in all tissues examined, with high levels in fetal liver, thymus, lymph node, spleen and peripheral blood leukocytes and lower level in bone marrow. {ECO:0000269|PubMed:11707778}.;	.	.	.	.	.	.	.	.	.	.	.
6	31896770	6	31864547	rs7887	Affx-28464010	G	T	0	1	0	0	0	6p21.33	exonic	nonsynonymous SNV	EHMT2:NM_001289413:exon2:c.C335A:p.T112N,EHMT2:NM_001363689:exon2:c.C335A:p.T112N,EHMT2:NM_006709:exon3:c.C164A:p.T55N,EHMT2:NM_025256:exon3:c.C164A:p.T55N	EHMT2	euchromatic histone-lysine N-methyltransferase 2	.	FUNCTION: Histone methyltransferase that specifically mono- and dimethylates 'Lys-9' of histone H3 (H3K9me1 and H3K9me2, respectively) in euchromatin. H3K9me represents a specific tag for epigenetic transcriptional repression by recruiting HP1 proteins to methylated histones. Also mediates monomethylation of 'Lys-56' of histone H3 (H3K56me1) in G1 phase, leading to promote interaction between his…	.	TISSUE SPECIFICITY: Expressed in all tissues examined, with high levels in fetal liver, thymus, lymph node, spleen and peripheral blood leukocytes and lower level in bone marrow. {ECO:0000269|PubMed:11707778}.;	.	.	Name=17-beta-hydroxysteroid dehydrogenase 14 levels,Serum levels of protein EEF2K,Serum levels of protein C4A;C4B	.	.	.	.	.	MU14623295	LAML-KR|2|205|0.0097561	.
6	31899476	6	31867253	rs9267663	Affx-28464034	C	T	1	1	0	0	0	6p21.33	intronic	.	.	C2	complement component 2	.	FUNCTION: Component C2 which is part of the classical pathway of the complement system is cleaved by activated factor C1 into two fragments: C2b and C2a. C2a, a serine protease, then combines with complement factor C4b to generate the C3 or C5 convertase.;	DISEASE: Complement component 2 deficiency (C2D) [MIM:217000]: A rare defect of the complement classical pathway associated with the development of autoimmune disorders, mainly systemic lupus erythematosus. Skin and joint manifestations are common and renal disease is relatively rare. Patients with complement component 2 deficiency are also reported to have recurrent invasive infections. {ECO:000…	.	smooth muscle;ovary;sympathetic chain;colon;fovea centralis;choroid;skin;retina;uterus;optic nerve;frontal lobe;endometrium;bone;testis;spinal ganglion;brain;unclassifiable (Anatomical System);heart;cartilage;blood;lens;skeletal muscle;pancreas;lung;adrenal gland;placenta;macula lutea;liver;spleen;kidney;mammary gland;stomach;	.	Name=Economic and political preferences (environmentalism)	.	.	.	.	.	MU29866602	LUSC-KR|1|170|0.00588235	.
6	31901161	6	31868938	rs9394078	Affx-28464049	C	T	0	0	0	0	1	6p21.33	exonic	nonsynonymous SNV	ZBTB12:NM_181842:exon2:c.G145A:p.V49I	ZBTB12	zinc finger and BTB domain containing 12	.	FUNCTION: May be involved in transcriptional regulation.;	.	.	.	.	Name=Neonatal circulating Complement Component 4 (C4) protein concentration,Forced vital capacity (FVC) (%)	.	.	.	.	.	MU48859118	LUSC-KR|1|170|0.00588235,COCA-CN|1|321|0.00311526	.
6	31903079	6	31870856	rs9267665	Affx-28464062	C	T	1	1	0	0	0	6p21.33	intronic	.	.	C2	complement component 2	.	FUNCTION: Component C2 which is part of the classical pathway of the complement system is cleaved by activated factor C1 into two fragments: C2b and C2a. C2a, a serine protease, then combines with complement factor C4b to generate the C3 or C5 convertase.;	DISEASE: Complement component 2 deficiency (C2D) [MIM:217000]: A rare defect of the complement classical pathway associated with the development of autoimmune disorders, mainly systemic lupus erythematosus. Skin and joint manifestations are common and renal disease is relatively rare. Patients with complement component 2 deficiency are also reported to have recurrent invasive infections. {ECO:000…	.	smooth muscle;ovary;sympathetic chain;colon;fovea centralis;choroid;skin;retina;uterus;optic nerve;frontal lobe;endometrium;bone;testis;spinal ganglion;brain;unclassifiable (Anatomical System);heart;cartilage;blood;lens;skeletal muscle;pancreas;lung;adrenal gland;placenta;macula lutea;liver;spleen;kidney;mammary gland;stomach;	.	Name=Hepatitis B vaccine response	.	.	.	.	.	.	.	.
6	31914247	6	31882024	rs2844452	Affx-28464191	A	G	0	1	0	0	0	6p21.33	intronic	.	.	C2	complement component 2	.	FUNCTION: Component C2 which is part of the classical pathway of the complement system is cleaved by activated factor C1 into two fragments: C2b and C2a. C2a, a serine protease, then combines with complement factor C4b to generate the C3 or C5 convertase.;	DISEASE: Complement component 2 deficiency (C2D) [MIM:217000]: A rare defect of the complement classical pathway associated with the development of autoimmune disorders, mainly systemic lupus erythematosus. Skin and joint manifestations are common and renal disease is relatively rare. Patients with complement component 2 deficiency are also reported to have recurrent invasive infections. {ECO:000…	.	smooth muscle;ovary;sympathetic chain;colon;fovea centralis;choroid;skin;retina;uterus;optic nerve;frontal lobe;endometrium;bone;testis;spinal ganglion;brain;unclassifiable (Anatomical System);heart;cartilage;blood;lens;skeletal muscle;pancreas;lung;adrenal gland;placenta;macula lutea;liver;spleen;kidney;mammary gland;stomach;	.	Name=Hypertension,Waist-hip index,Waist-to-hip ratio adjusted for BMI	.	.	.	.	.	MU114383782	LAML-KR|1|205|0.00487805	.
6	31915902	6	31883679	rs9267673	Affx-28464208	C	T	1	1	0	0	0	6p21.33	intronic	.	.	C2	complement component 2	.	FUNCTION: Component C2 which is part of the classical pathway of the complement system is cleaved by activated factor C1 into two fragments: C2b and C2a. C2a, a serine protease, then combines with complement factor C4b to generate the C3 or C5 convertase.;	DISEASE: Complement component 2 deficiency (C2D) [MIM:217000]: A rare defect of the complement classical pathway associated with the development of autoimmune disorders, mainly systemic lupus erythematosus. Skin and joint manifestations are common and renal disease is relatively rare. Patients with complement component 2 deficiency are also reported to have recurrent invasive infections. {ECO:000…	.	smooth muscle;ovary;sympathetic chain;colon;fovea centralis;choroid;skin;retina;uterus;optic nerve;frontal lobe;endometrium;bone;testis;spinal ganglion;brain;unclassifiable (Anatomical System);heart;cartilage;blood;lens;skeletal muscle;pancreas;lung;adrenal gland;placenta;macula lutea;liver;spleen;kidney;mammary gland;stomach;	.	Name=Platelet aggregation,Hepatocellular carcinoma,Educational attainment	.	.	.	.	.	.	.	.
6	31924864	6	31892641	rs9267677	Affx-28464329	T	C	1	1	0	0	0	6p21.33	intronic	.	.	C2	complement component 2	.	FUNCTION: Component C2 which is part of the classical pathway of the complement system is cleaved by activated factor C1 into two fragments: C2b and C2a. C2a, a serine protease, then combines with complement factor C4b to generate the C3 or C5 convertase.;	DISEASE: Complement component 2 deficiency (C2D) [MIM:217000]: A rare defect of the complement classical pathway associated with the development of autoimmune disorders, mainly systemic lupus erythematosus. Skin and joint manifestations are common and renal disease is relatively rare. Patients with complement component 2 deficiency are also reported to have recurrent invasive infections. {ECO:000…	.	smooth muscle;ovary;sympathetic chain;colon;fovea centralis;choroid;skin;retina;uterus;optic nerve;frontal lobe;endometrium;bone;testis;spinal ganglion;brain;unclassifiable (Anatomical System);heart;cartilage;blood;lens;skeletal muscle;pancreas;lung;adrenal gland;placenta;macula lutea;liver;spleen;kidney;mammary gland;stomach;	.	Name=Triglyceride levels,Educational attainment (years of education),CAMSIS occupational score (MTAG),SIOPS occupational score (MTAG),Educational attainment (MTAG),Cognitive performance (MTAG),Highest math class taken (MTAG),ISEI occupational score (MTAG),ATP5IF1/HSPA1A protein level ratio	.	.	.	.	.	.	.	.
6	31926167	6	31893944	rs2734335	Affx-28464339	G	A	0	1	0	0	0	6p21.33	intronic	.	.	C2	complement component 2	.	FUNCTION: Component C2 which is part of the classical pathway of the complement system is cleaved by activated factor C1 into two fragments: C2b and C2a. C2a, a serine protease, then combines with complement factor C4b to generate the C3 or C5 convertase.;	DISEASE: Complement component 2 deficiency (C2D) [MIM:217000]: A rare defect of the complement classical pathway associated with the development of autoimmune disorders, mainly systemic lupus erythematosus. Skin and joint manifestations are common and renal disease is relatively rare. Patients with complement component 2 deficiency are also reported to have recurrent invasive infections. {ECO:000…	.	smooth muscle;ovary;sympathetic chain;colon;fovea centralis;choroid;skin;retina;uterus;optic nerve;frontal lobe;endometrium;bone;testis;spinal ganglion;brain;unclassifiable (Anatomical System);heart;cartilage;blood;lens;skeletal muscle;pancreas;lung;adrenal gland;placenta;macula lutea;liver;spleen;kidney;mammary gland;stomach;	.	Name=Rheumatoid arthritis or type 1 diabetes,Hip circumference adjusted for BMI	.	.	.	.	.	MU25751690	ESAD-UK|2|409|0.00488998,LAML-KR|1|205|0.00487805	.
6	31926849	6	31894626	rs3020644	Affx-28464354	A	G	0	1	0	0	0	6p21.33	intronic	.	.	C2	complement component 2	.	FUNCTION: Component C2 which is part of the classical pathway of the complement system is cleaved by activated factor C1 into two fragments: C2b and C2a. C2a, a serine protease, then combines with complement factor C4b to generate the C3 or C5 convertase.;	DISEASE: Complement component 2 deficiency (C2D) [MIM:217000]: A rare defect of the complement classical pathway associated with the development of autoimmune disorders, mainly systemic lupus erythematosus. Skin and joint manifestations are common and renal disease is relatively rare. Patients with complement component 2 deficiency are also reported to have recurrent invasive infections. {ECO:000…	.	smooth muscle;ovary;sympathetic chain;colon;fovea centralis;choroid;skin;retina;uterus;optic nerve;frontal lobe;endometrium;bone;testis;spinal ganglion;brain;unclassifiable (Anatomical System);heart;cartilage;blood;lens;skeletal muscle;pancreas;lung;adrenal gland;placenta;macula lutea;liver;spleen;kidney;mammary gland;stomach;	.	.	.	.	.	.	.	MU12600164	LAML-KR|1|205|0.00487805	.
6	31928196	6	31895973	rs7746553	Affx-28464373	C	G	1	1	0	0	0	6p21.33	intronic	.	.	C2	complement component 2	.	FUNCTION: Component C2 which is part of the classical pathway of the complement system is cleaved by activated factor C1 into two fragments: C2b and C2a. C2a, a serine protease, then combines with complement factor C4b to generate the C3 or C5 convertase.;	DISEASE: Complement component 2 deficiency (C2D) [MIM:217000]: A rare defect of the complement classical pathway associated with the development of autoimmune disorders, mainly systemic lupus erythematosus. Skin and joint manifestations are common and renal disease is relatively rare. Patients with complement component 2 deficiency are also reported to have recurrent invasive infections. {ECO:000…	.	smooth muscle;ovary;sympathetic chain;colon;fovea centralis;choroid;skin;retina;uterus;optic nerve;frontal lobe;endometrium;bone;testis;spinal ganglion;brain;unclassifiable (Anatomical System);heart;cartilage;blood;lens;skeletal muscle;pancreas;lung;adrenal gland;placenta;macula lutea;liver;spleen;kidney;mammary gland;stomach;	.	Name=Age at first sexual intercourse,Complement factor B levels	.	.	.	.	.	MU29866632	LAML-KR|1|205|0.00487805,LUSC-KR|1|170|0.00588235	.
6	31953096	6	31920873	rs4151664	Affx-28464888	C	T	1	1	0	0	0	6p21.33	intronic	.	.	NELFE	negative elongation factor complex member E	.	FUNCTION: Essential component of the NELF complex, a complex that negatively regulates the elongation of transcription by RNA polymerase II. The NELF complex, which acts via an association with the DSIF complex and causes transcriptional pausing, is counteracted by the P-TEFb kinase complex. {ECO:0000269|PubMed:10199401, ECO:0000269|PubMed:11940650, ECO:0000269|PubMed:12612062}.;	.	TISSUE SPECIFICITY: Widely expressed. Expressed in heart, brain, lung, placenta, liver, skeletal muscle, kidney and pancreas. {ECO:0000269|PubMed:12612062}.;	.	.	.	.	.	.	.	.	.	.	.
6	31965741	6	31933518	rs492899	Affx-28465024	T	C	1	1	0	0	0	6p21.33	intronic	.	.	SKIV2L	Ski2 like RNA helicase	.	FUNCTION: Helicase; has ATPase activity. Component of the SKI complex which is thought to be involved in exosome-mediated RNA decay and associates with transcriptionally active genes in a manner dependent on PAF1 complex (PAF1C).;	DISEASE: Trichohepatoenteric syndrome 2 (THES2) [MIM:614602]: A syndrome characterized by intrauterine growth retardation, severe diarrhea in infancy requiring total parenteral nutrition, facial dysmorphism, immunodeficiency, and hair abnormalities, mostly trichorrhexis nodosa. Hepatic involvement contributes to the poor prognosis of affected patients. {ECO:0000269|PubMed:22444670}. Note=The dise…	.	.	.	Name=Anti-sp100 seropositivity in primary biliary cholangitis,Candidemia	1218313	not_provided|Trichohepatoenteric_syndrome_2	MedGen:C3661900|MONDO:MONDO:0013818,MedGen:C3281289,OMIM:614602,Orphanet:84064	criteria_provided,_multiple_submitters,_no_conflicts	Benign	MU25751959	LAML-KR|1|205|0.00487805	.
6	31970330	6	31938107	rs474534	Affx-28465077	A	G	1	1	0	0	0	6p21.33	intronic	.	.	DXO	decapping exoribonuclease	.	FUNCTION: Ribonuclease that specifically degrades pre-mRNAs with a defective 5' end cap and is part of a pre-mRNA capping quality control. Has decapping, pyrophosphohydrolase and 5'-3' exonuclease activities. Has decapping activity toward incomplete 5' end cap mRNAs such as unmethylated 5' end-capped RNA to release GpppN and 5' end monophosphate RNA. The 5' end monophosphate RNA is then degraded …	.	TISSUE SPECIFICITY: Ubiquitously expressed. {ECO:0000269|PubMed:9799600}.;	.	.	Name=Varicose veins	.	.	.	.	.	MU14623443	ESAD-UK|1|409|0.00244499,LAML-KR|2|205|0.0097561,LUSC-KR|1|170|0.00588235	.
6	32055648	6	32023425	rs9267796	Affx-28466891	C	T	1	1	0	0	0	6p21.33	intronic	.	.	TNXB	tenascin XB	.	FUNCTION: Appears to mediate interactions between cells and the extracellular matrix. Substrate-adhesion molecule that appears to inhibit cell migration. Accelerates collagen fibril formation. May play a role in supporting the growth of epithelial tumors. {ECO:0000269|PubMed:17033827}.;	DISEASE: Ehlers-Danlos syndrome due to tenascin X deficiency (EDSTNXD) [MIM:606408]: An Ehlers-Danlos-like syndrome characterized by hyperextensible skin, hypermobile joints, and tissue fragility. Tenascin-X-deficient patients, however, lack atrophic scars, a major diagnostic criteria for classic Ehlers- Danlos. Delayed wound healing, which is also common in classic EDS, is only present in a subs…	TISSUE SPECIFICITY: Highly expressed in fetal adrenal, in fetal testis, fetal smooth, striated and cardiac muscle. Isoform XB- short is only expressed in the adrenal gland.;	.	.	.	1251208	not_provided	MedGen:C3661900	criteria_provided,_single_submitter	Benign	.	.	.
6	32086882	6	32054659	rs77633711	Affx-28467262	C	T	0	1	0	0	0	6p21.33	intronic	.	.	TNXB	tenascin XB	.	FUNCTION: Appears to mediate interactions between cells and the extracellular matrix. Substrate-adhesion molecule that appears to inhibit cell migration. Accelerates collagen fibril formation. May play a role in supporting the growth of epithelial tumors. {ECO:0000269|PubMed:17033827}.;	DISEASE: Ehlers-Danlos syndrome due to tenascin X deficiency (EDSTNXD) [MIM:606408]: An Ehlers-Danlos-like syndrome characterized by hyperextensible skin, hypermobile joints, and tissue fragility. Tenascin-X-deficient patients, however, lack atrophic scars, a major diagnostic criteria for classic Ehlers- Danlos. Delayed wound healing, which is also common in classic EDS, is only present in a subs…	TISSUE SPECIFICITY: Highly expressed in fetal adrenal, in fetal testis, fetal smooth, striated and cardiac muscle. Isoform XB- short is only expressed in the adrenal gland.;	.	.	.	.	.	.	.	.	.	.	.
6	32099658	6	32067435	rs57740770	Affx-28467433	T	G	1	1	0	0	0	6p21.33	intronic	.	.	TNXB	tenascin XB	.	FUNCTION: Appears to mediate interactions between cells and the extracellular matrix. Substrate-adhesion molecule that appears to inhibit cell migration. Accelerates collagen fibril formation. May play a role in supporting the growth of epithelial tumors. {ECO:0000269|PubMed:17033827}.;	DISEASE: Ehlers-Danlos syndrome due to tenascin X deficiency (EDSTNXD) [MIM:606408]: An Ehlers-Danlos-like syndrome characterized by hyperextensible skin, hypermobile joints, and tissue fragility. Tenascin-X-deficient patients, however, lack atrophic scars, a major diagnostic criteria for classic Ehlers- Danlos. Delayed wound healing, which is also common in classic EDS, is only present in a subs…	TISSUE SPECIFICITY: Highly expressed in fetal adrenal, in fetal testis, fetal smooth, striated and cardiac muscle. Isoform XB- short is only expressed in the adrenal gland.;	.	.	Name=Neonatal circulating Complement Component 4 (C4) protein concentration	.	.	.	.	.	.	.	.
6	32142202	6	32109979	rs204999	Affx-28467867	A	G	1	1	0	0	0	6p21.32	intergenic	.	.	FKBPL;PRRT1	.	dist=11914;dist=6157	.	.	.	.	.	Name=Seropositivity for streptococcus pneumoniae peptide (agilent_231226),Hunner-type interstitial cystitis or rheumatoid arthritis (MTAG),Idiopathic membranous nephropathy,Serum total protein levels,Seropositivity for streptococcus pneumoniae peptide (agilent_226736)	.	.	.	.	.	.	.	.
6	32146668	6	32114445	rs9267808	Affx-28467912	G	A	0	1	0	0	0	6p21.32	intergenic	.	.	FKBPL;PRRT1	.	dist=16380;dist=1691	.	.	.	.	.	.	.	.	.	.	.	.	.	.
6	32156647	6	32124424	rs10947233	Affx-28468004	G	T	0	0	0	0	1	6p21.32	ncRNA_intronic	.	.	PPT2-EGFL8	PPT2-EGFL8 readthrough (NMD candidate)	.	.	.	.	.	.	Name=Chronic obstructive pulmonary disease,Asthma or chronic obstructive pulmonary disease (pleiotropy),FEV1/FVC ratio	.	.	.	.	.	.	.	.
6	32168101	6	32135878	rs205000	Affx-28468156	G	C	0	1	0	0	0	6p21.32	ncRNA_exonic	.	.	PPT2-EGFL8	PPT2-EGFL8 readthrough (NMD candidate)	.	.	.	.	.	.	.	.	.	.	.	.	.	.	.
6	32174106	6	32141883	rs408359	Affx-28468216	G	A	0	1	0	0	0	6p21.32	intronic	.	.	AGPAT1	1-acylglycerol-3-phosphate O-acyltransferase 1	.	FUNCTION: Converts lysophosphatidic acid (LPA) into phosphatidic acid by incorporating an acyl moiety at the sn-2 position of the glycerol backbone. {ECO:0000269|PubMed:21873652}.;	.	TISSUE SPECIFICITY: Widely expressed. Expressed in adipose tissue and at high levels in testis and pancreas. Expressed at lower levels in tissues such as heart, brain, placenta, kidney, lung, spleen, thymus, prostate, ovary, intestine, colon, leukocyte and liver. {ECO:0000269|PubMed:21873652}.;	lymphoreticular;ovary;sympathetic chain;skin;retina;prostate;optic nerve;frontal lobe;endometrium;thyroid;iris;germinal center;bladder;brain;amygdala;heart;cartilage;tongue;spinal cord;adrenal cortex;lens;breast;epididymis;macula lutea;visual apparatus;liver;spleen;cervix;mammary gland;salivary gland;colon;fovea centralis;choroid;uterus;whole body;larynx;bone;pituitary gland;testis;artery;unclass…	.	.	.	.	.	.	.	.	.	.
6	32179380	6	32147157	rs41268928	Affx-28468269	G	C	0	0	0	0	1	6p21.32	intronic	.	.	RNF5	ring finger protein 5, E3 ubiquitin protein ligase	.	FUNCTION: Has E2-dependent E3 ubiquitin-protein ligase activity. May function together with E2 ubiquitin-conjugating enzymes UBE2D1/UBCH5A and UBE2D2/UBC4. Mediates ubiquitination of PXN/paxillin and Salmonella type III secreted protein sopA. May be involved in regulation of cell motility and localization of PXN/paxillin. Mediates the 'Lys-63'-linked polyubiquitination of JKAMP thereby regulating…	.	TISSUE SPECIFICITY: Widely expressed. {ECO:0000269|PubMed:9533025}.;	.	.	Name=Soluble receptor for advanced glycation end-product levels,Intestinal Behcet's disease,Mean arterial pressure (BMI unadjusted)	.	.	.	.	.	.	.	.
6	32182519	6	32150296	rs184003	Affx-28468319	C	A	0	1	0	0	0	6p21.32	intronic	.	.	AGER	advanced glycosylation end product-specific receptor	.	FUNCTION: Mediates interactions of advanced glycosylation end products (AGE). These are nonenzymatically glycosylated proteins which accumulate in vascular tissue in aging and at an accelerated rate in diabetes. Acts as a mediator of both acute and chronic vascular inflammation in conditions such as atherosclerosis and in particular as a complication of diabetes. AGE/RAGE signaling plays an impor…	.	TISSUE SPECIFICITY: Endothelial cells.;	.	.	.	2750410	COPD,_severe_early_onset	MONDO:MONDO:0011751,MedGen:C1847014,OMIM:606963	no_assertion_criteria_provided	Uncertain_significance	MU51160160	COCA-CN|1|321|0.00311526	.
6	32183666	6	32151443	rs2070600	Affx-28468336	C	T	0	0	0	0	1	6p21.32	exonic	nonsynonymous SNV	AGER:NM_001136:exon3:c.G244A:p.G82S,AGER:NM_001206929:exon3:c.G244A:p.G82S,AGER:NM_001206932:exon3:c.G202A:p.G68S,AGER:NM_001206934:exon3:c.G244A:p.G82S,AGER:NM_001206936:exon3:c.G244A:p.G82S,AGER:NM_001206940:exon3:c.G244A:p.G82S,AGER:NM_001206954:exon3:c.G244A:p.G82S,AGER:NM_001206966:exon3:c.G244A:p.G82S,AGER:NM_172197:exon3:c.G202A:p.G68S	AGER	advanced glycosylation end product-specific receptor	.	FUNCTION: Mediates interactions of advanced glycosylation end products (AGE). These are nonenzymatically glycosylated proteins which accumulate in vascular tissue in aging and at an accelerated rate in diabetes. Acts as a mediator of both acute and chronic vascular inflammation in conditions such as atherosclerosis and in particular as a complication of diabetes. AGE/RAGE signaling plays an impor…	.	TISSUE SPECIFICITY: Endothelial cells.;	.	.	Name=Pulmonary function (smoking interaction),Lung function (FEV1/FVC),Pulmonary function,Soluble receptor for advanced glycation end-product levels,Cancer (pleiotropy),FEV1,Chronic obstructive pulmonary disease,Emphysema imaging phenotypes,Percentage gas trapping,Advanced glycosylation end product-specific receptor, soluble levels (AGER.4125.52.2),Blood protein levels,Peak expiratory flow,Advanc…	2750411	COPD,_severe_early_onset	MONDO:MONDO:0011751,MedGen:C1847014,OMIM:606963	no_assertion_criteria_provided	Uncertain_significance	MU27788888	LUSC-KR|1|170|0.00588235	.
6	32202630	6	32170407	rs9267822	Affx-28468552	C	G	1	1	0	0	0	6p21.32	intronic	.	.	NOTCH4	notch 4	.	FUNCTION: Functions as a receptor for membrane-bound ligands Jagged1, Jagged2 and Delta1 to regulate cell-fate determination. Upon ligand activation through the released notch intracellular domain (NICD) it forms a transcriptional activator complex with RBPJ/RBPSUH and activates genes of the enhancer of split locus. Affects the implementation of differentiation, proliferation and apoptotic progra…	.	TISSUE SPECIFICITY: Highly expressed in the heart, moderately in the lung and placenta and at low levels in the liver, skeletal muscle, kidney, pancreas, spleen, lymph node, thymus, bone marrow and fetal liver. No expression was seen in adult brain or peripheral blood leukocytes.;	.	.	Name=Complement C4 levels	1276942	not_provided	MedGen:C3661900	criteria_provided,_single_submitter	Benign	.	.	.
6	32208434	6	32176211	rs206017	Affx-28468654	G	A	0	1	0	0	0	6p21.32	intronic	.	.	NOTCH4	notch 4	.	FUNCTION: Functions as a receptor for membrane-bound ligands Jagged1, Jagged2 and Delta1 to regulate cell-fate determination. Upon ligand activation through the released notch intracellular domain (NICD) it forms a transcriptional activator complex with RBPJ/RBPSUH and activates genes of the enhancer of split locus. Affects the implementation of differentiation, proliferation and apoptotic progra…	.	TISSUE SPECIFICITY: Highly expressed in the heart, moderately in the lung and placenta and at low levels in the liver, skeletal muscle, kidney, pancreas, spleen, lymph node, thymus, bone marrow and fetal liver. No expression was seen in adult brain or peripheral blood leukocytes.;	.	.	Name=Phosphatidylcholine_32:0_[M+H]1+/Phosphatidylethanolamine_35:0_[M+H]1+/Phosphatidate_37:1_[M+NH4]1+ levels	.	.	.	.	.	.	.	.
6	32214982	6	32182759	rs206015	Affx-28468778	G	A	0	0	0	0	1	6p21.32	intronic	.	.	NOTCH4	notch 4	.	FUNCTION: Functions as a receptor for membrane-bound ligands Jagged1, Jagged2 and Delta1 to regulate cell-fate determination. Upon ligand activation through the released notch intracellular domain (NICD) it forms a transcriptional activator complex with RBPJ/RBPSUH and activates genes of the enhancer of split locus. Affects the implementation of differentiation, proliferation and apoptotic progra…	.	TISSUE SPECIFICITY: Highly expressed in the heart, moderately in the lung and placenta and at low levels in the liver, skeletal muscle, kidney, pancreas, spleen, lymph node, thymus, bone marrow and fetal liver. No expression was seen in adult brain or peripheral blood leukocytes.;	.	.	Name=Type 2 diabetes	.	.	.	.	.	.	.	.
6	32238910	6	32206687	rs511027	Affx-28469406	A	T	1	1	0	0	0	6p21.32	intergenic	.	.	NOTCH4;TSBP1-AS1	.	dist=14843;dist=16263	.	.	.	.	.	.	.	.	.	.	.	.	.	.
6	32241144	6	32208921	rs439303	Affx-28469445	G	A	0	1	0	0	0	6p21.32	intergenic	.	.	NOTCH4;TSBP1-AS1	.	dist=17077;dist=14029	.	.	.	.	.	.	.	.	.	.	.	MU25757013	LAML-KR|1|205|0.00487805	.
6	32243308	6	32211085	rs412657	Affx-28469531	T	G	0	1	0	0	0	6p21.32	intergenic	.	.	NOTCH4;TSBP1-AS1	.	dist=19241;dist=11865	.	.	.	.	.	Name=High light scatter reticulocyte count	.	.	.	.	.	.	.	.
6	32267980	6	32235757	rs17201917	Affx-28470084	A	G	0	1	0	0	0	6p21.32	ncRNA_intronic	.	.	TSBP1-AS1	.	.	.	.	.	.	.	.	.	.	.	.	.	MU12601417	LAML-KR|1|205|0.00487805	.
6	32292146	6	32259923	rs17422727	Affx-28470517	C	G	0	1	0	0	0	6p21.32	ncRNA_intronic	.	.	TSBP1-AS1	.	.	.	.	.	.	.	.	.	.	.	.	.	MU12601593	LAML-KR|1|205|0.00487805	.
6	32301801	6	32269578	rs28366175	Affx-28470711	T	C	1	1	0	0	0	6p21.32	ncRNA_intronic	.	.	TSBP1-AS1	.	.	.	.	.	.	.	Name=CNPY4/TBC1D23 protein level ratio	.	.	.	.	.	.	.	.
6	32313635	6	32281412	rs28366179	Affx-28470987	C	A	0	1	0	0	0	6p21.32	ncRNA_intronic	.	.	TSBP1-AS1	.	.	.	.	.	.	.	Name=Reticulocyte count	.	.	.	.	.	MU6458434	ESAD-UK|1|409|0.00244499,LAML-KR|2|205|0.0097561,PACA-AU|1|391|0.00255754	.
6	32371124	6	32338901	rs2050191	Affx-28472409	A	T	1	1	0	0	0	6p21.32	ncRNA_intronic	.	.	TSBP1-AS1	.	.	.	.	.	.	.	.	.	.	.	.	.	.	.	.
6	32373541	6	32341318	rs9268401	Affx-28472464	A	G	1	1	0	0	0	6p21.32	ncRNA_intronic	.	.	TSBP1-AS1	.	.	.	.	.	.	.	Name=FCRL1/TNFRSF13C protein level ratio	.	.	.	.	.	.	.	.
6	32373576	6	32341353	rs9268402	Affx-28472465	G	A	1	1	0	0	0	6p21.32	ncRNA_intronic	.	.	TSBP1-AS1	.	.	.	.	.	.	.	Name=Coronary heart disease,Waist-to-hip ratio adjusted for BMI,Seropositivity for human gammaherpesvirus 4 (Epstein-Barr virus) peptide (agilent_321),Complement C4 levels,Seropositivity for human gammaherpesvirus 4 (Epstein-Barr virus) peptide (agilent_318),Waist-hip index	.	.	.	.	.	.	.	.
6	32373696	6	32341473	rs9268403	Affx-28472468	T	C	1	1	0	0	0	6p21.32	ncRNA_intronic	.	.	TSBP1-AS1	.	.	.	.	.	.	.	.	.	.	.	.	.	.	.	.
6	32373942	6	32341719	rs9268404	Affx-28472472	C	T	1	1	0	0	0	6p21.32	ncRNA_intronic	.	.	TSBP1-AS1	.	.	.	.	.	.	.	.	.	.	.	.	.	.	.	.
6	32375318	6	32343095	rs9268413	Affx-86877183	TG	CA	1	1	0	0	0	.	.	.	.	.	.	.	.	.	.	.	.	.	.	.	.	.	.	.	.	.
6	32375909	6	32343686	rs9268418	Affx-28472524	T	C	1	1	0	0	0	6p21.32	ncRNA_intronic	.	.	TSBP1-AS1	.	.	.	.	.	.	.	.	.	.	.	.	.	.	.	.
6	32377196	6	32344973	rs9268428	Affx-28472553	G	T	1	1	0	0	0	6p21.32	ncRNA_intronic	.	.	TSBP1-AS1	.	.	.	.	.	.	.	.	.	.	.	.	.	.	.	.
6	32377275	6	32345052	rs9268429	Affx-28472556	A	G	1	1	0	0	0	6p21.32	ncRNA_intronic	.	.	TSBP1-AS1	.	.	.	.	.	.	.	.	.	.	.	.	.	.	.	.
6	32377818	6	32345595	rs2395153	Affx-28472570	C	G	1	1	0	0	0	6p21.32	ncRNA_intronic	.	.	TSBP1-AS1	.	.	.	.	.	.	.	Name=A body shape index,Waist circumference adjusted for body mass index,Type 2 diabetes mellitus or coronary artery disease (pleiotropy)	.	.	.	.	.	.	.	.
6	32381934	6	32349711	rs9268454	Affx-28472651	A	G	0	1	0	0	0	6p21.32	ncRNA_intronic	.	.	TSBP1-AS1	.	.	.	.	.	.	.	.	.	.	.	.	.	MU64236551	COCA-CN|1|321|0.00311526	.
6	32382169	6	32349946	rs9268456	Affx-28472654	C	A	1	1	0	0	0	6p21.32	ncRNA_intronic	.	.	TSBP1-AS1	.	.	.	.	.	.	.	.	.	.	.	.	.	.	.	.
6	32382259	6	32350036	rs9268457	Affx-28472656	A	G	1	1	0	0	0	6p21.32	ncRNA_intronic	.	.	TSBP1-AS1	.	.	.	.	.	.	.	.	.	.	.	.	.	.	.	.
6	32382999	6	32350776	rs9268459	Affx-28472666	G	A	1	1	0	0	0	6p21.32	ncRNA_exonic	.	.	TSBP1-AS1	.	.	.	.	.	.	.	.	.	.	.	.	.	.	.	.
6	32383506	6	32351283	rs9268460	Affx-28472671	T	C	1	1	0	0	0	6p21.32	ncRNA_intronic	.	.	TSBP1-AS1	.	.	.	.	.	.	.	.	.	.	.	.	.	.	.	.
6	32384124	6	32351901	rs9268461	Affx-28472680	C	A	1	1	0	0	0	6p21.32	ncRNA_intronic	.	.	TSBP1-AS1	.	.	.	.	.	.	.	.	.	.	.	.	.	.	.	.
6	32386651	6	32354428	rs4424066	Affx-28472755	A	G	1	1	0	0	0	6p21.32	ncRNA_intronic	.	.	TSBP1-AS1	.	.	.	.	.	.	.	Name=Waist-to-hip ratio adjusted for BMI	.	.	.	.	.	.	.	.
6	32387828	6	32355605	rs9268472	Affx-28472785	G	A	1	1	0	0	0	6p21.32	ncRNA_intronic	.	.	TSBP1-AS1	.	.	.	.	.	.	.	.	.	.	.	.	.	.	.	.
6	32389388	6	32357165	rs9268474	Affx-28472834	T	C	1	1	0	0	0	6p21.32	ncRNA_intronic	.	.	TSBP1-AS1	.	.	.	.	.	.	.	.	.	.	.	.	.	.	.	.
6	32393072	6	32360849	rs17208671	Affx-28473009	G	T	1	1	0	0	0	6p21.32	ncRNA_intronic	.	.	HCG23;TSBP1-AS1	.	.	.	.	.	.	.	Name=Hypothyroidism or rheumatoid arthritis (pleiotropy),Seropositivity for staphylococcus aureus subsp. aureus MRSA252 peptide (agilent_23359),Body mass index	.	.	.	.	.	.	.	.
6	32393334	6	32361111	rs3817973	Affx-28473026	C	T	1	1	0	0	0	6p21.32	ncRNA_intronic	.	.	HCG23;TSBP1-AS1	.	.	.	.	.	.	.	.	.	.	.	.	.	MU113471456	LUSC-KR|1|170|0.00588235	.
6	32396039	6	32363816	rs2076530	Affx-28473167	T	C	1	1	0	0	0	6p21.32	exonic	nonsynonymous SNV	BTNL2:NM_001304561:exon5:c.A1078G:p.S360G	BTNL2	butyrophilin like 2	.	FUNCTION: Negative regulator of T-cell proliferation. {ECO:0000250}.;	DISEASE: Sarcoidosis 2 (SS2) [MIM:612387]: An idiopathic, systemic, inflammatory disease characterized by the formation of immune granulomas in involved organs. Granulomas predominantly invade the lungs and the lymphatic system, but also skin, liver, spleen, eyes and other organs may be involved. {ECO:0000269|PubMed:15735647}. Note=Disease susceptibility is associated with variations affecting th…	TISSUE SPECIFICITY: Expressed in brain, heart, kidney, liver, pancreas, ovary, leukocyte, small intestine, testis and thymus. {ECO:0000269|PubMed:15735647}.;	.	.	Name=Sarcoidosis	.	.	.	.	.	MU26444362	LUSC-KR|1|170|0.00588235	.
6	32396067	6	32363844	rs9268480	Affx-28473169	C	T	1	1	0	0	0	6p21.32	exonic	synonymous SNV	BTNL2:NM_001304561:exon5:c.G1050A:p.Q350Q	BTNL2	butyrophilin like 2	.	FUNCTION: Negative regulator of T-cell proliferation. {ECO:0000250}.;	DISEASE: Sarcoidosis 2 (SS2) [MIM:612387]: An idiopathic, systemic, inflammatory disease characterized by the formation of immune granulomas in involved organs. Granulomas predominantly invade the lungs and the lymphatic system, but also skin, liver, spleen, eyes and other organs may be involved. {ECO:0000269|PubMed:15735647}. Note=Disease susceptibility is associated with variations affecting th…	TISSUE SPECIFICITY: Expressed in brain, heart, kidney, liver, pancreas, ovary, leukocyte, small intestine, testis and thymus. {ECO:0000269|PubMed:15735647}.;	.	.	Name=Ulcerative colitis,Alzheimer's disease, proxy Alzheimer's disease or related dementias	.	.	.	.	.	MU153422	LUSC-KR|2|170|0.0117647	.
6	32396178	6	32363955	rs2076529	Affx-28473172	T	C	1	1	0	0	0	6p21.32	exonic	synonymous SNV	BTNL2:NM_001304561:exon5:c.A939G:p.V313V	BTNL2	butyrophilin like 2	.	FUNCTION: Negative regulator of T-cell proliferation. {ECO:0000250}.;	DISEASE: Sarcoidosis 2 (SS2) [MIM:612387]: An idiopathic, systemic, inflammatory disease characterized by the formation of immune granulomas in involved organs. Granulomas predominantly invade the lungs and the lymphatic system, but also skin, liver, spleen, eyes and other organs may be involved. {ECO:0000269|PubMed:15735647}. Note=Disease susceptibility is associated with variations affecting th…	TISSUE SPECIFICITY: Expressed in brain, heart, kidney, liver, pancreas, ovary, leukocyte, small intestine, testis and thymus. {ECO:0000269|PubMed:15735647}.;	.	.	Name=Waist-hip ratio,Lean nonalcoholic fatty liver disease	.	.	.	.	.	MU153431	LUSC-KR|3|170|0.0176471	.
6	32396413	6	32364190	rs28366191	Affx-28473181	A	G	1	1	0	0	0	6p21.32	ncRNA_intronic	.	.	TSBP1-AS1	.	.	.	.	.	.	.	.	.	.	.	.	.	MU113470217	LUSC-KR|1|170|0.00588235	.
6	32396579	6	32364356	rs9268481	Affx-28473191	A	G	1	1	0	0	0	6p21.32	ncRNA_intronic	.	.	TSBP1-AS1	.	.	.	.	.	.	.	.	.	.	.	.	.	.	.	.
6	32400070	6	32367847	rs3817966	Affx-28473355	T	C	1	1	0	0	0	6p21.32	ncRNA_intronic	.	.	TSBP1-AS1	.	.	.	.	.	.	.	Name=Crohn's disease x smoking status (never vs ever smoking) interaction	.	.	.	.	.	.	.	.
6	32400310	6	32368087	rs3817963	Affx-28473363	T	C	1	1	0	0	0	6p21.32	ncRNA_intronic	.	.	TSBP1-AS1	.	.	.	.	.	.	.	Name=Hepatitis C induced liver cirrhosis,Lung adenocarcinoma,EGFR mutation-positive lung adenocarcinoma,Multiple sclerosis (OCB status)	.	.	.	.	.	.	.	.
6	32400537	6	32368314	rs3817962	Affx-28473366	C	A	1	1	0	0	0	6p21.32	ncRNA_intronic	.	.	TSBP1-AS1	.	.	.	.	.	.	.	.	.	.	.	.	.	.	.	.
6	32402907	6	32370684	rs2076524	Affx-28473487	A	G	1	1	0	0	0	6p21.32	ncRNA_intronic	.	.	TSBP1-AS1	.	.	.	.	.	.	.	.	.	.	.	.	.	MU691330	LUSC-KR|2|170|0.0117647,BTCA-JP|1|239|0.0041841,BRCA-KR|1|50|0.02	.
6	32403402	6	32371179	rs2076522	Affx-28473504	G	C	1	1	0	0	0	6p21.32	ncRNA_intronic	.	.	TSBP1-AS1	.	.	.	.	.	.	.	.	.	.	.	.	.	.	.	.
6	32406845	6	32374622	rs3763307	Affx-28473638	A	T	1	1	0	0	0	6p21.32	ncRNA_exonic	.	.	TSBP1-AS1	.	.	.	.	.	.	.	.	.	.	.	.	.	.	.	.
6	32407647	6	32375424	rs9268497	Affx-28473655	G	A	1	0	0	0	0	6p21.32	ncRNA_exonic	.	.	TSBP1-AS1	.	.	.	.	.	.	.	.	.	.	.	.	.	.	.	.
6	32407918	6	32375695	rs9268499	Affx-28473666	G	A	1	0	0	0	0	6p21.32	upstream;downstream	.	.	BTNL2;TSBP1-AS1	.	dist=189;dist=189	.	.	.	.	.	.	.	.	.	.	.	.	.	.
6	32408969	6	32376746	rs3763316	Affx-28473685	C	T	1	1	0	0	0	6p21.32	intergenic	.	.	TSBP1-AS1;HLA-DRA	.	dist=1240;dist=30918	.	.	.	.	.	.	.	.	.	.	.	.	.	.
6	32411168	6	32378945	rs9268514	Affx-28473744	T	A	1	1	0	0	0	6p21.32	intergenic	.	.	TSBP1-AS1;HLA-DRA	.	dist=3439;dist=28719	.	.	.	.	.	.	.	.	.	.	.	.	.	.
6	32411712	6	32379489	rs9268516	Affx-28473774	C	T	1	1	0	0	0	6p21.32	intergenic	.	.	TSBP1-AS1;HLA-DRA	.	dist=3983;dist=28175	.	.	.	.	.	Name=Asthma,Childhood asthma with severe exacerbations	.	.	.	.	.	.	.	.
6	32450241	6	32418018	rs6937696	Affx-28475146	C	T	0	1	0	0	0	6p21.32	intergenic	.	.	HLA-DRA;HLA-DRB5	.	dist=5195;dist=67112	.	.	.	.	.	.	.	.	.	.	.	MU64267102	ESAD-UK|1|409|0.00244499	.
6	32457105	6	32424882	rs7763262	Affx-28475465	T	C	0	1	0	0	0	6p21.32	intergenic	.	.	HLA-DRA;HLA-DRB5	.	dist=12059;dist=60248	.	.	.	.	.	Name=IgA nephropathy	.	.	.	.	.	.	.	.
6	32457710	6	32425487	rs7744304	Affx-28475505	G	T	0	1	0	0	0	6p21.32	intergenic	.	.	HLA-DRA;HLA-DRB5	.	dist=12664;dist=59643	.	.	.	.	.	Name=Hip circumference adjusted for BMI	.	.	.	.	.	.	.	.
6	32459228	6	32427005	rs3039356	Affx-85137691	-	AC	0	1	0	0	0	6p21.32	intergenic	.	.	HLA-DRA;HLA-DRB5	.	dist=14182;dist=58125	.	.	.	.	.	Name=Monocyte count,Cardiometabolic and hematological traits	.	.	.	.	.	.	.	.
6	32459402	6	32427179	rs1548306	Affx-28475591	A	T	0	1	0	0	0	6p21.32	intergenic	.	.	HLA-DRA;HLA-DRB5	.	dist=14356;dist=57951	.	.	.	.	.	Name=Itch intensity from mosquito bite adjusted by bite size,Urinary tract infection frequency,Whole body fat free mass (UKB data field 23101),Itch intensity from mosquito bite,Glycoprotein acetyls levels	.	.	.	.	.	.	.	.
6	32459971	6	32427748	rs9268831	Affx-28475621	C	T	0	1	0	0	0	6p21.32	intergenic	.	.	HLA-DRA;HLA-DRB5	.	dist=14925;dist=57382	.	.	.	.	.	Name=Hunner-type interstitial cystitis or type 1 diabetes mellitus (MTAG),Seropositivity for staphylococcus aureus subsp. aureus MRSA252 peptide (agilent_80555),Response to hepatitis B vaccine,Podoconiosis	.	.	.	.	.	.	.	.
6	32460012	6	32427789	rs9268832	Affx-28475623	T	C	1	1	0	0	0	6p21.32	intergenic	.	.	HLA-DRA;HLA-DRB5	.	dist=14966;dist=57341	.	.	.	.	.	Name=CX3CL1/EPHB6 protein level ratio,Immunoglobulin A vasculitis	.	.	.	.	.	MU18344854	LUSC-KR|2|170|0.0117647	.
6	32464563	6	32432340	rs9268909	Affx-28475782	T	C	1	0	0	0	0	6p21.32	intergenic	.	.	HLA-DRA;HLA-DRB5	.	dist=19517;dist=52790	.	.	.	.	.	.	.	.	.	.	.	.	.	.
6	32559333	6	32527110	rs78110044	Affx-75016935	G	C	0	1	0	0	0	6p21.32	ncRNA_intronic	.	.	HLA-DRB6	major histocompatibility complex, class II, DR beta 6 (pseudogene)	.	.	.	.	.	.	Name=Autism spectrum disorder or schizophrenia	.	.	.	.	.	MU35830132	SKCA-BR|1|100|0.01	.
6	32598372	6	32566149	rs9270664	Affx-28490478	G	A	0	1	0	0	0	6p21.32	intergenic	.	.	HLA-DRB1;HLA-DQA1	.	dist=8536;dist=39034	.	.	.	.	.	Name=Clostridioides difficle infection	.	.	.	.	.	.	.	.
6	32622293	6	32590070	rs9271541	Affx-28492587	A	C	0	1	0	0	0	6p21.32	intergenic	.	.	HLA-DRB1;HLA-DQA1	.	dist=32457;dist=15113	.	.	.	.	.	Name=Hemoglobin concentration	.	.	.	.	.	.	.	.
6	32622457	6	32590234	rs9271548	Affx-28492600	A	T	0	1	0	0	0	6p21.32	intergenic	.	.	HLA-DRB1;HLA-DQA1	.	dist=32621;dist=14949	.	.	.	.	.	Name=Clostridioides difficle infection	.	.	.	.	.	MU63631796	COCA-CN|1|321|0.00311526	.
6	32631526	6	32599303	rs9272063	Affx-28493649	C	T	0	1	0	0	0	6p21.32	intergenic	.	.	HLA-DRB1;HLA-DQA1	.	dist=41690;dist=5880	.	.	.	.	.	.	.	.	.	.	.	.	.	.
6	32631597	6	32599374	rs9272066	Affx-28493653	C	A	0	1	0	0	0	6p21.32	intergenic	.	.	HLA-DRB1;HLA-DQA1	.	dist=41761;dist=5809	.	.	.	.	.	.	.	.	.	.	.	.	.	.
6	32633104	6	32600881	rs9272145	Affx-75018481	A	G	0	1	0	0	0	6p21.32	intergenic	.	.	HLA-DRB1;HLA-DQA1	.	dist=43268;dist=4302	.	.	.	.	.	.	.	.	.	.	.	.	.	.
6	32637843	6	32605620	rs9272462	Affx-28494438	G	A	0	1	0	0	0	6p21.32	intronic	.	.	HLA-DQA1	major histocompatibility complex, class II, DQ alpha 1	.	FUNCTION: Binds peptides derived from antigens that access the endocytic route of antigen presenting cells (APC) and presents them on the cell surface for recognition by the CD4 T-cells. The peptide binding cleft accommodates peptides of 10-30 residues. The peptides presented by MHC class II molecules are generated mostly by degradation of proteins that access the endocytic route, where they are …	.	.	lymphoreticular;ovary;colon;fovea centralis;choroid;skin;retina;bone marrow;uterus;optic nerve;endometrium;larynx;bone;thyroid;testis;germinal center;brain;artery;tonsil;unclassifiable (Anatomical System);cartilage;heart;islets of Langerhans;urinary;blood;lens;pancreas;lung;adrenal gland;nasopharynx;placenta;macula lutea;hippocampus;liver;spleen;head and neck;kidney;mammary gland;aorta;stomach;	ciliary ganglion;	.	.	.	.	.	.	.	.	.
6	32639108	6	32606885	rs9272545	Affx-28494632	G	T	0	1	0	0	0	6p21.32	intronic	.	.	HLA-DQA1	major histocompatibility complex, class II, DQ alpha 1	.	FUNCTION: Binds peptides derived from antigens that access the endocytic route of antigen presenting cells (APC) and presents them on the cell surface for recognition by the CD4 T-cells. The peptide binding cleft accommodates peptides of 10-30 residues. The peptides presented by MHC class II molecules are generated mostly by degradation of proteins that access the endocytic route, where they are …	.	.	lymphoreticular;ovary;colon;fovea centralis;choroid;skin;retina;bone marrow;uterus;optic nerve;endometrium;larynx;bone;thyroid;testis;germinal center;brain;artery;tonsil;unclassifiable (Anatomical System);cartilage;heart;islets of Langerhans;urinary;blood;lens;pancreas;lung;adrenal gland;nasopharynx;placenta;macula lutea;hippocampus;liver;spleen;head and neck;kidney;mammary gland;aorta;stomach;	ciliary ganglion;	Name=Hay fever and/or eczema,Asthma	.	.	.	.	.	MU41464707	BTCA-JP|1|239|0.0041841	.
6	32640003	6	32607780	rs9272611	Affx-28494787	C	T	0	1	0	0	0	6p21.32	intronic	.	.	HLA-DQA1	major histocompatibility complex, class II, DQ alpha 1	.	FUNCTION: Binds peptides derived from antigens that access the endocytic route of antigen presenting cells (APC) and presents them on the cell surface for recognition by the CD4 T-cells. The peptide binding cleft accommodates peptides of 10-30 residues. The peptides presented by MHC class II molecules are generated mostly by degradation of proteins that access the endocytic route, where they are …	.	.	lymphoreticular;ovary;colon;fovea centralis;choroid;skin;retina;bone marrow;uterus;optic nerve;endometrium;larynx;bone;thyroid;testis;germinal center;brain;artery;tonsil;unclassifiable (Anatomical System);cartilage;heart;islets of Langerhans;urinary;blood;lens;pancreas;lung;adrenal gland;nasopharynx;placenta;macula lutea;hippocampus;liver;spleen;head and neck;kidney;mammary gland;aorta;stomach;	ciliary ganglion;	.	.	.	.	.	.	.	.	.
6	32640283	6	32608060	rs9272627	Affx-28494815	A	G	0	1	0	0	0	6p21.32	intronic	.	.	HLA-DQA1	major histocompatibility complex, class II, DQ alpha 1	.	FUNCTION: Binds peptides derived from antigens that access the endocytic route of antigen presenting cells (APC) and presents them on the cell surface for recognition by the CD4 T-cells. The peptide binding cleft accommodates peptides of 10-30 residues. The peptides presented by MHC class II molecules are generated mostly by degradation of proteins that access the endocytic route, where they are …	.	.	lymphoreticular;ovary;colon;fovea centralis;choroid;skin;retina;bone marrow;uterus;optic nerve;endometrium;larynx;bone;thyroid;testis;germinal center;brain;artery;tonsil;unclassifiable (Anatomical System);cartilage;heart;islets of Langerhans;urinary;blood;lens;pancreas;lung;adrenal gland;nasopharynx;placenta;macula lutea;hippocampus;liver;spleen;head and neck;kidney;mammary gland;aorta;stomach;	ciliary ganglion;	.	.	.	.	.	.	.	.	.
6	32640319	6	32608096	rs9272629	Affx-28494819	G	T	0	1	0	0	0	6p21.32	intronic	.	.	HLA-DQA1	major histocompatibility complex, class II, DQ alpha 1	.	FUNCTION: Binds peptides derived from antigens that access the endocytic route of antigen presenting cells (APC) and presents them on the cell surface for recognition by the CD4 T-cells. The peptide binding cleft accommodates peptides of 10-30 residues. The peptides presented by MHC class II molecules are generated mostly by degradation of proteins that access the endocytic route, where they are …	.	.	lymphoreticular;ovary;colon;fovea centralis;choroid;skin;retina;bone marrow;uterus;optic nerve;endometrium;larynx;bone;thyroid;testis;germinal center;brain;artery;tonsil;unclassifiable (Anatomical System);cartilage;heart;islets of Langerhans;urinary;blood;lens;pancreas;lung;adrenal gland;nasopharynx;placenta;macula lutea;hippocampus;liver;spleen;head and neck;kidney;mammary gland;aorta;stomach;	ciliary ganglion;	.	.	.	.	.	.	MU32190796	LIRI-JP|1|258|0.00387597	.
6	32641748	6	32609525	rs35344500	Affx-28495090	A	C	0	1	0	0	0	6p21.32	intronic	.	.	HLA-DQA1	major histocompatibility complex, class II, DQ alpha 1	.	FUNCTION: Binds peptides derived from antigens that access the endocytic route of antigen presenting cells (APC) and presents them on the cell surface for recognition by the CD4 T-cells. The peptide binding cleft accommodates peptides of 10-30 residues. The peptides presented by MHC class II molecules are generated mostly by degradation of proteins that access the endocytic route, where they are …	.	.	lymphoreticular;ovary;colon;fovea centralis;choroid;skin;retina;bone marrow;uterus;optic nerve;endometrium;larynx;bone;thyroid;testis;germinal center;brain;artery;tonsil;unclassifiable (Anatomical System);cartilage;heart;islets of Langerhans;urinary;blood;lens;pancreas;lung;adrenal gland;nasopharynx;placenta;macula lutea;hippocampus;liver;spleen;head and neck;kidney;mammary gland;aorta;stomach;	ciliary ganglion;	.	.	.	.	.	.	.	.	.
6	32641817	6	32609594	rs9272729	Affx-75018642	G	A	0	1	0	0	0	6p21.32	intronic	.	.	HLA-DQA1	major histocompatibility complex, class II, DQ alpha 1	.	FUNCTION: Binds peptides derived from antigens that access the endocytic route of antigen presenting cells (APC) and presents them on the cell surface for recognition by the CD4 T-cells. The peptide binding cleft accommodates peptides of 10-30 residues. The peptides presented by MHC class II molecules are generated mostly by degradation of proteins that access the endocytic route, where they are …	.	.	lymphoreticular;ovary;colon;fovea centralis;choroid;skin;retina;bone marrow;uterus;optic nerve;endometrium;larynx;bone;thyroid;testis;germinal center;brain;artery;tonsil;unclassifiable (Anatomical System);cartilage;heart;islets of Langerhans;urinary;blood;lens;pancreas;lung;adrenal gland;nasopharynx;placenta;macula lutea;hippocampus;liver;spleen;head and neck;kidney;mammary gland;aorta;stomach;	ciliary ganglion;	Name=Membranous nephropathy,Rosacea symptom severity	.	.	.	.	.	.	.	.
6	32642029	6	32609806	rs707952	Affx-28495125	C	T	0	1	0	0	0	6p21.32	exonic	nonsynonymous SNV	HLA-DQA1:NM_002122:exon3:c.C389T:p.T130I	HLA-DQA1	major histocompatibility complex, class II, DQ alpha 1	.	FUNCTION: Binds peptides derived from antigens that access the endocytic route of antigen presenting cells (APC) and presents them on the cell surface for recognition by the CD4 T-cells. The peptide binding cleft accommodates peptides of 10-30 residues. The peptides presented by MHC class II molecules are generated mostly by degradation of proteins that access the endocytic route, where they are …	.	.	lymphoreticular;ovary;colon;fovea centralis;choroid;skin;retina;bone marrow;uterus;optic nerve;endometrium;larynx;bone;thyroid;testis;germinal center;brain;artery;tonsil;unclassifiable (Anatomical System);cartilage;heart;islets of Langerhans;urinary;blood;lens;pancreas;lung;adrenal gland;nasopharynx;placenta;macula lutea;hippocampus;liver;spleen;head and neck;kidney;mammary gland;aorta;stomach;	ciliary ganglion;	.	.	.	.	.	.	MU67371843	LUSC-KR|1|170|0.00588235	.
6	32644097	6	32611874	rs9273034	Affx-28495531	G	T	0	1	0	0	0	6p21.32	downstream	.	.	HLA-DQA1	major histocompatibility complex, class II, DQ alpha 1	dist=415	FUNCTION: Binds peptides derived from antigens that access the endocytic route of antigen presenting cells (APC) and presents them on the cell surface for recognition by the CD4 T-cells. The peptide binding cleft accommodates peptides of 10-30 residues. The peptides presented by MHC class II molecules are generated mostly by degradation of proteins that access the endocytic route, where they are …	.	.	lymphoreticular;ovary;colon;fovea centralis;choroid;skin;retina;bone marrow;uterus;optic nerve;endometrium;larynx;bone;thyroid;testis;germinal center;brain;artery;tonsil;unclassifiable (Anatomical System);cartilage;heart;islets of Langerhans;urinary;blood;lens;pancreas;lung;adrenal gland;nasopharynx;placenta;macula lutea;hippocampus;liver;spleen;head and neck;kidney;mammary gland;aorta;stomach;	ciliary ganglion;	.	.	.	.	.	.	.	.	.
6	32644257	6	32612034	rs9273049	Affx-28495549	C	T	0	1	0	0	0	6p21.32	downstream	.	.	HLA-DQA1	major histocompatibility complex, class II, DQ alpha 1	dist=575	FUNCTION: Binds peptides derived from antigens that access the endocytic route of antigen presenting cells (APC) and presents them on the cell surface for recognition by the CD4 T-cells. The peptide binding cleft accommodates peptides of 10-30 residues. The peptides presented by MHC class II molecules are generated mostly by degradation of proteins that access the endocytic route, where they are …	.	.	lymphoreticular;ovary;colon;fovea centralis;choroid;skin;retina;bone marrow;uterus;optic nerve;endometrium;larynx;bone;thyroid;testis;germinal center;brain;artery;tonsil;unclassifiable (Anatomical System);cartilage;heart;islets of Langerhans;urinary;blood;lens;pancreas;lung;adrenal gland;nasopharynx;placenta;macula lutea;hippocampus;liver;spleen;head and neck;kidney;mammary gland;aorta;stomach;	ciliary ganglion;	.	.	.	.	.	.	.	.	.
6	32647106	6	32614883	rs17612510	Affx-28495936	C	T	0	1	0	0	0	6p21.32	intergenic	.	.	HLA-DQA1;HLA-DQB1	.	dist=3424;dist=12362	.	.	.	.	.	.	.	.	.	.	.	.	.	.
6	32647774	6	32615551	rs17843580	Affx-28495979	A	G	0	1	0	0	0	6p21.32	intergenic	.	.	HLA-DQA1;HLA-DQB1	.	dist=4092;dist=11694	.	.	.	.	.	Name=Age of onset of adult onset asthma,Medication use (adrenergics, inhalants),Atopic asthma,Pediatric asthma	.	.	.	.	.	.	.	.
6	32652506	6	32620283	rs17843604	Affx-28496108	C	T	0	1	0	0	0	6p21.32	intergenic	.	.	HLA-DQA1;HLA-DQB1	.	dist=8824;dist=6962	.	.	.	.	.	Name=Adult asthma	.	.	.	.	.	MU28557358	LIRI-JP|1|258|0.00387597	.
6	32652614	6	32620391	rs17843605	Affx-28496119	G	T	0	1	0	0	0	6p21.32	intergenic	.	.	HLA-DQA1;HLA-DQB1	.	dist=8932;dist=6854	.	.	.	.	.	.	.	.	.	.	.	.	.	.
6	32652622	6	32620399	rs17843606	Affx-28496120	G	T	0	1	0	0	0	6p21.32	intergenic	.	.	HLA-DQA1;HLA-DQB1	.	dist=8940;dist=6846	.	.	.	.	.	Name=Biological Sibling: Asthma	.	.	.	.	.	.	.	.
6	32655373	6	32623150	rs3021302	Affx-28496464	T	C	0	1	0	0	0	6p21.32	intergenic	.	.	HLA-DQA1;HLA-DQB1	.	dist=11691;dist=4095	.	.	.	.	.	Name=Waist-hip index,Systemic lupus erythematosus,CXCL10/WARS protein level ratio,A body shape index	.	.	.	.	.	.	.	.
6	32656990	6	32624767	rs112643027	Affx-28496529	G	A	0	1	0	0	0	6p21.32	intergenic	.	.	HLA-DQA1;HLA-DQB1	.	dist=13308;dist=2478	.	.	.	.	.	.	.	.	.	.	.	.	.	.
6	32657070	6	32624847	rs113663338	Affx-28496539	G	T	0	1	0	0	0	6p21.32	intergenic	.	.	HLA-DQA1;HLA-DQB1	.	dist=13388;dist=2398	.	.	.	.	.	.	.	.	.	.	.	.	.	.
6	32658495	6	32626272	rs9273363	Affx-28496599	C	A	1	1	0	0	0	6p21.32	downstream	.	.	HLA-DQB1	major histocompatibility complex, class II, DQ beta 1	dist=973	FUNCTION: Binds peptides derived from antigens that access the endocytic route of antigen presenting cells (APC) and presents them on the cell surface for recognition by the CD4 T-cells. The peptide binding cleft accommodates peptides of 10-30 residues. The peptides presented by MHC class II molecules are generated mostly by degradation of proteins that access the endocytic route, where they are …	.	.	.	.	Name=Gastroparesis,CD74/DLL1 protein level ratio,Type 1 diabetes with ketoacidosis (PheCode 250.11),Chronic lymphocytic leukemia,Seropositivity for streptococcus pneumoniae peptide (agilent_242450),Type 1 diabetes,CD74/JAM2 protein level ratio,Takes medication for Diabetes/sugar?,CD74/IL18BP protein level ratio,Seropositivity for streptococcus pneumoniae peptide (agilent_223466),Type 1 diabetes (…	.	.	.	.	.	MU117867464	ESAD-UK|1|409|0.00244499	.
6	32658525	6	32626302	rs9273364	Affx-28496600	T	G	1	1	0	0	0	6p21.32	downstream	.	.	HLA-DQB1	major histocompatibility complex, class II, DQ beta 1	dist=943	FUNCTION: Binds peptides derived from antigens that access the endocytic route of antigen presenting cells (APC) and presents them on the cell surface for recognition by the CD4 T-cells. The peptide binding cleft accommodates peptides of 10-30 residues. The peptides presented by MHC class II molecules are generated mostly by degradation of proteins that access the endocytic route, where they are …	.	.	.	.	Name=Carpal tunnel syndrome,Age of onset of type 1 diabetes,Medication use (drugs used in diabetes),Type 1 diabetes	.	.	.	.	.	MU117648201	ESAD-UK|1|409|0.00244499	.
6	32658962	6	32626739	rs12055445	Affx-28496647	A	G	0	0	1	0	0	6p21.32	upstream;downstream	.	.	HLA-DQB1-AS1;HLA-DQB1	.	dist=506;dist=506	.	.	.	.	.	Name=Feeling worry,Hip circumference adjusted for BMI,C-reactive protein levels,Itch intensity from mosquito bite adjusted by bite size	.	.	.	.	.	.	.	.
6	32660651	6	32628428	rs2854275	Affx-28496888	C	A	1	1	0	0	0	6p21.32	ncRNA_exonic	.	.	HLA-DQB1-AS1	HLA-DQB1 antisense RNA 1	.	.	.	.	.	.	Name=Diastolic blood pressure,Epstein-Barr virus immune response (EBNA-1),Asthma and major depressive disorder,Anti-Epstein-Barr virus nuclear antigen 1 (EBNA-1) IgG levels (peptide),Pulse pressure	.	.	.	.	.	.	.	.
6	32660662	6	32628439	rs9273508	Affx-28496890	G	A	1	1	0	0	0	6p21.32	ncRNA_exonic	.	.	HLA-DQB1-AS1	HLA-DQB1 antisense RNA 1	.	.	.	.	.	.	Name=Peak expiratory flow,Seropositivity for streptococcus pneumoniae peptide (agilent_227833),Seropositivity for streptococcus pneumoniae peptide (agilent_221864)	.	.	.	.	.	.	.	.
6	32660883	6	32628660	rs28688207	Affx-28496925	T	C	0	1	0	0	0	6p21.32	splicing	.	.	HLA-DQB1	major histocompatibility complex, class II, DQ beta 1	NM_001243961:exon5:c.773-1A>G	FUNCTION: Binds peptides derived from antigens that access the endocytic route of antigen presenting cells (APC) and presents them on the cell surface for recognition by the CD4 T-cells. The peptide binding cleft accommodates peptides of 10-30 residues. The peptides presented by MHC class II molecules are generated mostly by degradation of proteins that access the endocytic route, where they are …	.	.	.	.	Name=Sarcoidosis	.	.	.	.	.	MU18641716	LUSC-KR|3|170|0.0176471	.
6	32660921	6	32628698	rs9273529	Affx-28496928	C	T	1	1	0	0	0	6p21.32	intronic	.	.	HLA-DQB1	major histocompatibility complex, class II, DQ beta 1	.	FUNCTION: Binds peptides derived from antigens that access the endocytic route of antigen presenting cells (APC) and presents them on the cell surface for recognition by the CD4 T-cells. The peptide binding cleft accommodates peptides of 10-30 residues. The peptides presented by MHC class II molecules are generated mostly by degradation of proteins that access the endocytic route, where they are …	.	.	.	.	Name=FCRL5/MZB1 protein level ratio,Seropositivity for human gammaherpesvirus 4 (Epstein-Barr virus) peptide (agilent_7435),CD300C/GOLM2 protein level ratio,CD83/HAVCR2 protein level ratio,CD83/TREM2 protein level ratio,Seropositivity for human gammaherpesvirus 4 (Epstein-Barr virus) peptide (twist_52109),Rheumatoid arthritis or multiple sclerosis,CNPY4/MANF protein level ratio	.	.	.	.	.	MU29868615	SKCA-BR|1|100|0.01,LUSC-KR|1|170|0.00588235	.
6	32663566	6	32631343	rs9274251	Affx-28497993	T	C	1	1	0	0	0	6p21.32	intronic	.	.	HLA-DQB1	major histocompatibility complex, class II, DQ beta 1	.	FUNCTION: Binds peptides derived from antigens that access the endocytic route of antigen presenting cells (APC) and presents them on the cell surface for recognition by the CD4 T-cells. The peptide binding cleft accommodates peptides of 10-30 residues. The peptides presented by MHC class II molecules are generated mostly by degradation of proteins that access the endocytic route, where they are …	.	.	.	.	.	.	.	.	.	.	MU127138421	PBCA-US|3|186|0.016129	.
6	32663770	6	32631547	rs281863241	Affx-28498025	G	C	1	1	0	0	0	6p21.32	intronic	.	.	HLA-DQB1	major histocompatibility complex, class II, DQ beta 1	.	FUNCTION: Binds peptides derived from antigens that access the endocytic route of antigen presenting cells (APC) and presents them on the cell surface for recognition by the CD4 T-cells. The peptide binding cleft accommodates peptides of 10-30 residues. The peptides presented by MHC class II molecules are generated mostly by degradation of proteins that access the endocytic route, where they are …	.	.	.	.	.	.	.	.	.	.	.	.	.
6	32665043	6	32632820	rs9274437	Affx-28498329	C	G	0	1	0	0	0	6p21.32	exonic	nonsynonymous SNV	HLA-DQB1:NM_001243961:exon2:c.G134C:p.G45A,HLA-DQB1:NM_002123:exon2:c.G134C:p.G45A	HLA-DQB1	major histocompatibility complex, class II, DQ beta 1	.	FUNCTION: Binds peptides derived from antigens that access the endocytic route of antigen presenting cells (APC) and presents them on the cell surface for recognition by the CD4 T-cells. The peptide binding cleft accommodates peptides of 10-30 residues. The peptides presented by MHC class II molecules are generated mostly by degradation of proteins that access the endocytic route, where they are …	.	.	.	.	.	.	.	.	.	.	MU710320	LAML-KR|1|205|0.00487805,LUSC-KR|1|170|0.00588235,COCA-CN|1|321|0.00311526,WT-US|3|102|0.0294118	.
6	32665397	6	32633174	rs9274437	Affx-28498388	C	T	0	1	0	0	0	6p21.32	intronic	.	.	HLA-DQB1	major histocompatibility complex, class II, DQ beta 1	.	FUNCTION: Binds peptides derived from antigens that access the endocytic route of antigen presenting cells (APC) and presents them on the cell surface for recognition by the CD4 T-cells. The peptide binding cleft accommodates peptides of 10-30 residues. The peptides presented by MHC class II molecules are generated mostly by degradation of proteins that access the endocytic route, where they are …	.	.	.	.	Name=Seropositivity for staphylococcus aureus subsp. aureus MRSA252 peptide (agilent_26654)	.	.	.	.	.	.	.	.
6	32665920	6	32633697	rs9274476	Affx-28498503	C	A	0	1	0	0	0	6p21.32	intronic	.	.	HLA-DQB1	major histocompatibility complex, class II, DQ beta 1	.	FUNCTION: Binds peptides derived from antigens that access the endocytic route of antigen presenting cells (APC) and presents them on the cell surface for recognition by the CD4 T-cells. The peptide binding cleft accommodates peptides of 10-30 residues. The peptides presented by MHC class II molecules are generated mostly by degradation of proteins that access the endocytic route, where they are …	.	.	.	.	.	.	.	.	.	.	.	.	.
6	32668656	6	32636433	rs35800511	Affx-28498895	A	G	0	1	0	0	0	6p21.32	intergenic	.	.	HLA-DQB1;HLA-DQA2	.	dist=1999;dist=72735	.	.	.	.	.	.	.	.	.	.	.	.	.	.
6	32669641	6	32637418	rs17205647	Affx-28499031	G	A	1	0	0	0	0	6p21.32	intergenic	.	.	HLA-DQB1;HLA-DQA2	.	dist=2984;dist=71750	.	.	.	.	.	.	.	.	.	.	.	MU63497469	COCA-CN|1|321|0.00311526	.
6	32670097	6	32637874	rs9274733	Affx-28499077	C	T	0	1	0	0	0	6p21.32	intergenic	.	.	HLA-DQB1;HLA-DQA2	.	dist=3440;dist=71294	.	.	.	.	.	.	.	.	.	.	.	.	.	.
6	32681032	6	32648809	rs9275086	Affx-28500002	A	G	0	1	0	0	0	6p21.32	intergenic	.	.	HLA-DQB1;HLA-DQA2	.	dist=14375;dist=60359	.	.	.	.	.	.	.	.	.	.	.	.	.	.
6	32681116	6	32648893	rs9275087	Affx-28500005	T	C	0	1	0	0	0	6p21.32	intergenic	.	.	HLA-DQB1;HLA-DQA2	.	dist=14459;dist=60275	.	.	.	.	.	.	.	.	.	.	.	.	.	.
6	32681497	6	32649274	rs28891485	Affx-28500035	G	T	1	0	0	0	0	6p21.32	intergenic	.	.	HLA-DQB1;HLA-DQA2	.	dist=14840;dist=59894	.	.	.	.	.	.	.	.	.	.	.	.	.	.
6	32682077	6	32649854	rs28746924	Affx-28500072	G	A	1	0	0	0	0	6p21.32	intergenic	.	.	HLA-DQB1;HLA-DQA2	.	dist=15420;dist=59314	.	.	.	.	.	.	.	.	.	.	.	.	.	.
6	32682479	6	32650256	rs9275123	Affx-28500100	G	T	0	1	0	0	0	6p21.32	intergenic	.	.	HLA-DQB1;HLA-DQA2	.	dist=15822;dist=58912	.	.	.	.	.	.	.	.	.	.	.	.	.	.
6	32683032	6	32650809	rs17212090	Affx-28500137	C	T	1	0	0	0	0	6p21.32	intergenic	.	.	HLA-DQB1;HLA-DQA2	.	dist=16375;dist=58359	.	.	.	.	.	Name=Hypothyroidism or rheumatoid arthritis (pleiotropy)	.	.	.	.	.	.	.	.
6	32683270	6	32651047	rs17205775	Affx-28500155	A	G	1	0	0	0	0	6p21.32	intergenic	.	.	HLA-DQB1;HLA-DQA2	.	dist=16613;dist=58121	.	.	.	.	.	.	.	.	.	.	.	.	.	.
6	32683586	6	32651363	rs9275145	Affx-28500184	C	T	0	1	0	0	0	6p21.32	intergenic	.	.	HLA-DQB1;HLA-DQA2	.	dist=16929;dist=57805	.	.	.	.	.	.	.	.	.	.	.	.	.	.
6	32684249	6	32652026	rs17212336	Affx-28500248	C	A	1	0	0	0	0	6p21.32	intergenic	.	.	HLA-DQB1;HLA-DQA2	.	dist=17592;dist=57142	.	.	.	.	.	Name=Hypothyroidism or rheumatoid arthritis (pleiotropy)	.	.	.	.	.	MU3503107	LIRI-JP|1|258|0.00387597	.
6	32688767	6	32656544	rs28747056	Affx-28500777	A	G	1	0	0	0	0	6p21.32	intergenic	.	.	HLA-DQB1;HLA-DQA2	.	dist=22110;dist=52624	.	.	.	.	.	.	.	.	.	.	.	.	.	.
6	32689243	6	32657020	rs9405042	Affx-28500813	C	G	1	0	0	0	0	6p21.32	intergenic	.	.	HLA-DQB1;HLA-DQA2	.	dist=22586;dist=52148	.	.	.	.	.	.	.	.	.	.	.	.	.	.
6	32689659	6	32657436	rs3129716	Affx-28500834	T	C	1	1	0	0	0	6p21.32	intergenic	.	.	HLA-DQB1;HLA-DQA2	.	dist=23002;dist=51732	.	.	.	.	.	Name=ADA2/COMP protein level ratio,CDCP1/MSR1 protein level ratio,ADGRE2/SIGLEC1 protein level ratio,Polymyositis,EFNA1/TNFRSF1A protein level ratio,HAVCR2/PILRA protein level ratio,ITGA5/VCAM1 protein level ratio,PIK3IP1/TNFRSF1A protein level ratio,Systemic lupus erythematosus,QPCT/RNASET2 protein level ratio,CD300C/HAVCR2 protein level ratio,ROBO2/SCARF2 protein level ratio,HAVCR2/TNFRSF1B pro…	.	.	.	.	.	.	.	.
6	32689704	6	32657481	rs5875391	Affx-28500837	-	T	1	1	0	0	0	6p21.32	intergenic	.	.	HLA-DQB1;HLA-DQA2	.	dist=23047;dist=51687	.	.	.	.	.	.	.	.	.	.	.	.	.	.
6	32689766	6	32657543	rs4642516	Affx-28500841	G	T	0	1	0	0	0	6p21.32	intergenic	.	.	HLA-DQB1;HLA-DQA2	.	dist=23109;dist=51625	.	.	.	.	.	Name=Childhood steroid-sensitive nephrotic syndrome	.	.	.	.	.	MU64035899	COCA-CN|2|321|0.00623053	.
6	32690434	6	32658211	rs9469219	Affx-28500886	T	C	1	0	0	0	0	6p21.32	intergenic	.	.	HLA-DQB1;HLA-DQA2	.	dist=23777;dist=50957	.	.	.	.	.	.	.	.	.	.	.	.	.	.
6	32690533	6	32658310	rs9469220	Affx-28500889	G	A	0	1	0	0	0	6p21.32	intergenic	.	.	HLA-DQB1;HLA-DQA2	.	dist=23876;dist=50858	.	.	.	.	.	Name=Pemphigus vulgaris,Complement C4 levels,Squamous cell carcinoma (PheCode 172.22),IgE levels,Waist-hip index,Pemphigus,A body shape index,Waist-to-hip ratio adjusted for BMI,Crohn's disease,Systemic lupus erythematosus	.	.	.	.	.	.	.	.
6	32690652	6	32658429	rs9368737	Affx-28500898	T	C	1	1	0	0	0	6p21.32	intergenic	.	.	HLA-DQB1;HLA-DQA2	.	dist=23995;dist=50739	.	.	.	.	.	Name=Rheumatoid arthritis or multiple sclerosis	.	.	.	.	.	.	.	.
6	32692598	6	32660375	rs2858324	Affx-28501059	A	G	1	1	0	0	0	6p21.32	intergenic	.	.	HLA-DQB1;HLA-DQA2	.	dist=25941;dist=48793	.	.	.	.	.	Name=COVID-19 (hospitalized covid vs population)	.	.	.	.	.	.	.	.
6	32696681	6	32664458	rs2647012	Affx-28501313	T	C	1	1	0	0	0	6p21.32	intergenic	.	.	HLA-DQB1;HLA-DQA2	.	dist=30024;dist=44710	.	.	.	.	.	Name=Lupus nephritis in systemic lupus erythematosus,HTLV-1 associated myelopathy,Follicular lymphoma,Systemic lupus erythematosus	.	.	.	.	.	.	.	.
6	32697103	6	32664880	rs2647003	Affx-28501340	T	G	0	1	0	0	0	6p21.32	intergenic	.	.	HLA-DQB1;HLA-DQA2	.	dist=30446;dist=44288	.	.	.	.	.	Name=Atopic asthma	.	.	.	.	.	.	.	.
6	32697302	6	32665079	rs2856667	Affx-28501347	T	C	1	1	0	0	0	6p21.32	intergenic	.	.	HLA-DQB1;HLA-DQA2	.	dist=30645;dist=44089	.	.	.	.	.	.	.	.	.	.	.	.	.	.
6	32699453	6	32667230	rs2858312	Affx-28501491	G	C	0	1	0	0	0	6p21.32	intergenic	.	.	HLA-DQB1;HLA-DQA2	.	dist=32796;dist=41938	.	.	.	.	.	.	.	.	.	.	.	.	.	.
6	32700546	6	32668323	rs2858310	Affx-28501594	G	A	0	1	0	0	0	6p21.32	intergenic	.	.	HLA-DQB1;HLA-DQA2	.	dist=33889;dist=40845	.	.	.	.	.	Name=C-reactive protein levels or total cholesterol levels (pleiotropy)	.	.	.	.	.	.	.	.
6	32700559	6	32668336	rs2647046	Affx-28501595	A	C	0	1	0	0	0	6p21.32	intergenic	.	.	HLA-DQB1;HLA-DQA2	.	dist=33902;dist=40832	.	.	.	.	.	Name=Lymphoma	.	.	.	.	.	.	.	.
6	32701169	6	32668946	rs1613056	Affx-28501632	C	T	1	1	0	0	0	6p21.32	intergenic	.	.	HLA-DQB1;HLA-DQA2	.	dist=34512;dist=40222	.	.	.	.	.	Name=Hypothyroidism or rheumatoid arthritis (pleiotropy)	.	.	.	.	.	.	.	.
6	32701241	6	32669018	rs1612904	Affx-28501637	C	A	1	1	0	0	0	6p21.32	intergenic	.	.	HLA-DQB1;HLA-DQA2	.	dist=34584;dist=40150	.	.	.	.	.	Name=ADA2/VCAM1 protein level ratio,Hypothyroidism or rheumatoid arthritis (pleiotropy),Itch intensity from mosquito bite adjusted by bite size,Perceived unattractiveness to mosquitoes,Concentration of HDL particles,Seropositivity for escherichia virus p1 peptide (twist_92719)	.	.	.	.	.	.	.	.
6	32701990	6	32669767	rs2647050	Affx-28501688	T	C	0	1	0	0	0	6p21.32	intergenic	.	.	HLA-DQB1;HLA-DQA2	.	dist=35333;dist=39401	.	.	.	.	.	Name=Emphysema imaging phenotypes	.	.	.	.	.	.	.	.
6	32702478	6	32670255	rs2856718	Affx-28501738	C	T	0	1	0	0	0	6p21.32	intergenic	.	.	HLA-DQB1;HLA-DQA2	.	dist=35821;dist=38913	.	.	.	.	.	Name=Chronic hepatitis B infection,Hepatitis B	.	.	.	.	.	.	.	.
6	32702531	6	32670308	rs2856717	Affx-28501740	A	G	0	1	0	0	0	6p21.32	intergenic	.	.	HLA-DQB1;HLA-DQA2	.	dist=35874;dist=38860	.	.	.	.	.	Name=Diastolic blood pressure,IgA nephropathy	.	.	.	.	.	.	.	.
6	32702687	6	32670464	rs2858305	Affx-28501745	G	T	1	1	0	0	0	6p21.32	intergenic	.	.	HLA-DQB1;HLA-DQA2	.	dist=36030;dist=38704	.	.	.	.	.	Name=COVID-19 (critical illness vs population)	.	.	.	.	.	MU87757452	ESAD-UK|1|409|0.00244499	.
6	32713854	6	32681631	rs9275596	Affx-28502466	C	T	1	1	0	0	0	6p21.32	intergenic	.	.	HLA-DQB1;HLA-DQA2	.	dist=47197;dist=27537	.	.	.	.	.	Name=Peanut allergy,Nephropathy,IgA nephropathy	.	.	.	.	.	.	.	.
6	32716252	6	32684029	rs6936863	Affx-28502608	C	G	1	0	0	0	0	6p21.32	intergenic	.	.	HLA-DQB1;HLA-DQA2	.	dist=49595;dist=25139	.	.	.	.	.	.	.	.	.	.	.	MU25869277	ESAD-UK|1|409|0.00244499,LAML-KR|1|205|0.00487805	.
6	32716567	6	32684344	rs5024431	Affx-28502615	G	A	1	0	0	0	0	6p21.32	intergenic	.	.	HLA-DQB1;HLA-DQA2	.	dist=49910;dist=24824	.	.	.	.	.	Name=Non-melanoma skin cancer	.	.	.	.	.	MU12609967	ESAD-UK|1|409|0.00244499,LAML-KR|1|205|0.00487805	.
6	32716691	6	32684468	rs5024432	Affx-28502618	C	T	1	1	0	0	0	6p21.32	intergenic	.	.	HLA-DQB1;HLA-DQA2	.	dist=50034;dist=24700	.	.	.	.	.	Name=Rheumatoid arthritis or irritable bowel disease	.	.	.	.	.	.	.	.
6	32718088	6	32685865	rs9275653	Affx-28502680	G	A	1	1	0	0	0	6p21.32	intergenic	.	.	HLA-DQB1;HLA-DQA2	.	dist=51431;dist=23303	.	.	.	.	.	Name=Facial phenotypes (nasion to pogonion)	.	.	.	.	.	.	.	.
6	32736853	6	32704630	rs12183007	Affx-28503913	A	G	1	1	0	0	0	6p21.32	intergenic	.	.	HLA-DQB1;HLA-DQA2	.	dist=70196;dist=4538	.	.	.	.	.	.	.	.	.	.	.	.	.	.
6	32737499	6	32705276	rs13199787	Affx-28503958	C	T	1	1	0	0	0	6p21.32	intergenic	.	.	HLA-DQB1;HLA-DQA2	.	dist=70842;dist=3892	.	.	.	.	.	.	.	.	.	.	.	.	.	.
6	32738351	6	32706128	rs6457644	Affx-28504026	C	T	0	1	0	0	0	6p21.32	intergenic	.	.	HLA-DQB1;HLA-DQA2	.	dist=71694;dist=3040	.	.	.	.	.	.	.	.	.	.	.	.	.	.
6	32738621	6	32706398	rs7773407	Affx-28504032	A	C	1	1	0	0	0	6p21.32	intergenic	.	.	HLA-DQB1;HLA-DQA2	.	dist=71964;dist=2770	.	.	.	.	.	.	.	.	.	.	.	.	.	.
6	32738718	6	32706495	rs7773441	Affx-28504040	T	A	1	1	0	0	0	6p21.32	intergenic	.	.	HLA-DQB1;HLA-DQA2	.	dist=72061;dist=2673	.	.	.	.	.	.	.	.	.	.	.	.	.	.
6	32738942	6	32706719	rs7773955	Affx-28504047	T	C	1	1	0	0	0	6p21.32	intergenic	.	.	HLA-DQB1;HLA-DQA2	.	dist=72285;dist=2449	.	.	.	.	.	.	.	.	.	.	.	.	.	.
6	32739197	6	32706974	rs12203644	Affx-28504060	G	A	1	1	0	0	0	6p21.32	intergenic	.	.	HLA-DQB1;HLA-DQA2	.	dist=72540;dist=2194	.	.	.	.	.	.	.	.	.	.	.	.	.	.
6	32787315	6	32755092	rs6925976	Affx-28506276	T	G	1	1	0	0	0	6p21.32	intergenic	.	.	HLA-DQB2;HLA-DOB	.	dist=23783;dist=25448	.	.	.	.	.	.	.	.	.	.	.	.	.	.
6	32792606	6	32760383	rs9501213	Affx-28506427	A	T	1	1	0	0	0	6p21.32	intergenic	.	.	HLA-DQB2;HLA-DOB	.	dist=29074;dist=20157	.	.	.	.	.	.	.	.	.	.	.	.	.	.
6	32797193	6	32764970	rs9986640	Affx-28506541	G	A	1	1	0	0	0	6p21.32	intergenic	.	.	HLA-DQB2;HLA-DOB	.	dist=33661;dist=15570	.	.	.	.	.	.	.	.	.	.	.	MU38321346	SKCA-BR|2|100|0.02	.
6	32799843	6	32767620	rs4947350	Affx-28506606	T	C	0	1	0	0	0	6p21.32	intergenic	.	.	HLA-DQB2;HLA-DOB	.	dist=36311;dist=12920	.	.	.	.	.	.	.	.	.	.	.	MU87999611	LAML-KR|1|205|0.00487805	.
6	32836293	6	32804070	rs241428	Affx-28507505	T	G	1	1	0	0	0	6p21.32	intronic	.	.	TAP2	transporter 2, ATP-binding cassette, sub-family B (MDR/TAP)	.	FUNCTION: Involved in the transport of antigens from the cytoplasm to the endoplasmic reticulum for association with MHC class I molecules. Also acts as a molecular scaffold for the final stage of MHC class I folding, namely the binding of peptide. Nascent MHC class I molecules associate with TAP via tapasin. Inhibited by the covalent attachment of herpes simplex virus ICP47 protein, which blocks…	DISEASE: Bare lymphocyte syndrome 1 (BLS1) [MIM:604571]: A HLA class I deficiency. Contrary to bare lymphocyte syndromes type 2 and type 3, which are characterized by early-onset severe combined immunodeficiency, class I antigen deficiencies are not accompanied by particular pathologic manifestations during the first years of life. Systemic infections have not been described. Chronic bacterial in…	.	.	.	Name=Complement C3 and C4 levels	.	.	.	.	.	.	.	.
6	32845081	6	32812858	rs2071541	Affx-28507661	A	G	0	1	0	0	0	6p21.32	ncRNA_intronic	.	.	PSMB8-AS1	PSMB8 antisense RNA 1 (head to head)	.	.	.	.	.	.	Name=COVID-19 hospitalization or rheumatoid arthritis (MTAG)	1243209	not_provided	MedGen:C3661900	criteria_provided,_single_submitter	Benign	.	.	.
6	32845502	6	32813279	rs1057373	Affx-28507669	C	A	0	1	0	0	0	6p21.32	ncRNA_exonic	.	.	PSMB8-AS1	PSMB8 antisense RNA 1 (head to head)	.	.	.	.	.	.	.	.	.	.	.	.	MU24937478	LAML-KR|2|205|0.0097561,LUSC-KR|1|170|0.00588235	.
6	32846882	6	32814659	rs4711312	Affx-28507691	A	G	0	1	0	0	0	6p21.32	intronic	.	.	TAP1	transporter 1, ATP-binding cassette, sub-family B (MDR/TAP)	.	FUNCTION: Involved in the transport of antigens from the cytoplasm to the endoplasmic reticulum for association with MHC class I molecules. Also acts as a molecular scaffold for the final stage of MHC class I folding, namely the binding of peptide. Nascent MHC class I molecules associate with TAP via tapasin. Inhibited by the covalent attachment of herpes simplex virus ICP47 protein, which blocks…	DISEASE: Bare lymphocyte syndrome 1 (BLS1) [MIM:604571]: A HLA class I deficiency. Contrary to bare lymphocyte syndromes type 2 and type 3, which are characterized by early-onset severe combined immunodeficiency, class I antigen deficiencies are not accompanied by particular pathologic manifestations during the first years of life. Systemic infections have not been described. Chronic bacterial in…	.	smooth muscle;ovary;salivary gland;colon;parathyroid;fovea centralis;choroid;skin;retina;bone marrow;uterus;prostate;optic nerve;endometrium;larynx;bone;thyroid;testis;germinal center;brain;bladder;tonsil;unclassifiable (Anatomical System);lymph node;cartilage;heart;islets of Langerhans;pineal body;adrenal cortex;blood;lens;skeletal muscle;breast;greater omentum;bile duct;pancreas;lung;nasopharyn…	.	.	.	.	.	.	.	MU23372868	LAML-KR|1|205|0.00487805	.
6	32847198	6	32814975	rs1135216	Affx-28507701	T	C	0	1	0	0	0	6p21.32	exonic	nonsynonymous SNV	TAP1:NM_000593:exon10:c.A1910G:p.D637G,TAP1:NM_001292022:exon10:c.A1307G:p.D436G	TAP1	transporter 1, ATP-binding cassette, sub-family B (MDR/TAP)	.	FUNCTION: Involved in the transport of antigens from the cytoplasm to the endoplasmic reticulum for association with MHC class I molecules. Also acts as a molecular scaffold for the final stage of MHC class I folding, namely the binding of peptide. Nascent MHC class I molecules associate with TAP via tapasin. Inhibited by the covalent attachment of herpes simplex virus ICP47 protein, which blocks…	DISEASE: Bare lymphocyte syndrome 1 (BLS1) [MIM:604571]: A HLA class I deficiency. Contrary to bare lymphocyte syndromes type 2 and type 3, which are characterized by early-onset severe combined immunodeficiency, class I antigen deficiencies are not accompanied by particular pathologic manifestations during the first years of life. Systemic infections have not been described. Chronic bacterial in…	.	smooth muscle;ovary;salivary gland;colon;parathyroid;fovea centralis;choroid;skin;retina;bone marrow;uterus;prostate;optic nerve;endometrium;larynx;bone;thyroid;testis;germinal center;brain;bladder;tonsil;unclassifiable (Anatomical System);lymph node;cartilage;heart;islets of Langerhans;pineal body;adrenal cortex;blood;lens;skeletal muscle;breast;greater omentum;bile duct;pancreas;lung;nasopharyn…	.	.	28769	not_specified|MHC_class_I_deficiency|PEPTIDE_TRANSPORTER_PSF1_POLYMORPHISM	MedGen:CN169374|MONDO:MONDO:0011476,MedGen:C1858266,OMIM:PS604571,Orphanet:34592|.	criteria_provided,_multiple_submitters,_no_conflicts	Benign/Likely_benign	MU652657	LAML-KR|1|205|0.00487805,LUSC-KR|2|170|0.0117647	.
6	32932839	6	32900616	rs154974	Affx-28509356	G	C	0	1	0	0	0	6p21.32	intergenic	.	.	LOC100294145;HLA-DMB	.	dist=29081;dist=1797	.	.	.	.	.	.	.	.	.	.	.	.	.	.
6	32934337	6	32902114	rs187764	Affx-28509384	C	T	1	1	0	0	0	6p21.32	downstream	.	.	HLA-DMB	major histocompatibility complex, class II, DM beta	dist=299	FUNCTION: Plays a critical role in catalyzing the release of class II-associated invariant chain peptide (CLIP) from newly synthesized MHC class II molecules and freeing the peptide binding site for acquisition of antigenic peptides. In B-cells, the interaction between HLA-DM and MHC class II molecules is regulated by HLA-DO. {ECO:0000269|PubMed:16547258, ECO:0000269|PubMed:8849454, ECO:0000269|P…	.	.	.	.	.	.	.	.	.	.	.	.	.
6	32948046	6	32915823	rs6899309	Affx-28509607	T	C	0	1	0	0	0	6p21.32	downstream	.	.	HLA-DMA	major histocompatibility complex, class II, DM alpha	dist=572	FUNCTION: Plays a critical role in catalyzing the release of class II-associated invariant chain peptide (CLIP) from newly synthesized MHC class II molecules and freeing the peptide binding site for acquisition of antigenic peptides. In B-cells, the interaction between HLA-DM and MHC class II molecules is regulated by HLA-DO. {ECO:0000269|PubMed:16547258, ECO:0000269|PubMed:8849454, ECO:0000269|P…	.	.	ovary;colon;parathyroid;fovea centralis;choroid;skin;retina;bone marrow;uterus;prostate;endometrium;bone;thyroid;testis;germinal center;brain;unclassifiable (Anatomical System);lymph node;cartilage;heart;muscle;blood;skeletal muscle;bile duct;pancreas;lung;epididymis;placenta;macula lutea;liver;spleen;cervix;kidney;mammary gland;stomach;	.	Name=Rheumatoid arthritis or type 1 diabetes	.	.	.	.	.	.	.	.
6	32948074	6	32915851	rs16871226	Affx-28509609	A	G	1	1	0	0	0	6p21.32	downstream	.	.	HLA-DMA	major histocompatibility complex, class II, DM alpha	dist=544	FUNCTION: Plays a critical role in catalyzing the release of class II-associated invariant chain peptide (CLIP) from newly synthesized MHC class II molecules and freeing the peptide binding site for acquisition of antigenic peptides. In B-cells, the interaction between HLA-DM and MHC class II molecules is regulated by HLA-DO. {ECO:0000269|PubMed:16547258, ECO:0000269|PubMed:8849454, ECO:0000269|P…	.	.	ovary;colon;parathyroid;fovea centralis;choroid;skin;retina;bone marrow;uterus;prostate;endometrium;bone;thyroid;testis;germinal center;brain;unclassifiable (Anatomical System);lymph node;cartilage;heart;muscle;blood;skeletal muscle;bile duct;pancreas;lung;epididymis;placenta;macula lutea;liver;spleen;cervix;kidney;mammary gland;stomach;	.	Name=IgG glycosylation	.	.	.	.	.	MU87048327	ESAD-UK|1|409|0.00244499	.
6	32967431	6	32935208	rs11964188	Affx-28509896	A	G	0	1	0	0	0	6p21.32	intergenic	.	.	HLA-DMA;BRD2	.	dist=14334;dist=1163	.	.	.	.	.	.	.	.	.	.	.	.	.	.
6	32969698	6	32937475	rs78729514	Affx-28509929	G	T	1	1	0	0	0	6p21.32	intronic	.	.	BRD2	bromodomain containing 2	.	FUNCTION: May play a role in spermatogenesis or folliculogenesis (By similarity). Binds hyperacetylated chromatin and plays a role in the regulation of transcription, probably by chromatin remodeling. Regulates transcription of the CCND1 gene. Plays a role in nucleosome assembly. {ECO:0000250, ECO:0000269|PubMed:18406326}.;	.	.	.	.	.	.	.	.	.	.	.	.	.
6	32975452	6	32943229	rs76146382	Affx-28510048	T	C	0	1	0	0	0	6p21.32	exonic	synonymous SNV	BRD2:NM_001199455:exon3:c.T402C:p.Y134Y,BRD2:NM_001199456:exon3:c.T261C:p.Y87Y,BRD2:NM_001113182:exon4:c.T402C:p.Y134Y,BRD2:NM_005104:exon4:c.T402C:p.Y134Y,BRD2:NM_001291986:exon5:c.T42C:p.Y14Y	BRD2	bromodomain containing 2	.	FUNCTION: May play a role in spermatogenesis or folliculogenesis (By similarity). Binds hyperacetylated chromatin and plays a role in the regulation of transcription, probably by chromatin remodeling. Regulates transcription of the CCND1 gene. Plays a role in nucleosome assembly. {ECO:0000250, ECO:0000269|PubMed:18406326}.;	.	.	.	.	.	699544	not_provided	MedGen:C3661900	criteria_provided,_single_submitter	Benign	MU4561711	LUSC-KR|1|170|0.00588235	ID=COSM4161048;OCCURENCE=1(thyroid)
6	32982440	6	32950217	rs16871297	Affx-28510243	A	G	1	1	0	0	0	6p21.32	downstream	.	.	BRD2	bromodomain containing 2	dist=935	FUNCTION: May play a role in spermatogenesis or folliculogenesis (By similarity). Binds hyperacetylated chromatin and plays a role in the regulation of transcription, probably by chromatin remodeling. Regulates transcription of the CCND1 gene. Plays a role in nucleosome assembly. {ECO:0000250, ECO:0000269|PubMed:18406326}.;	.	.	.	.	.	.	.	.	.	.	.	.	.
6	32983094	6	32950871	rs16871300	Affx-28510255	A	G	1	1	0	0	0	6p21.32	intergenic	.	.	BRD2;HLA-DOA	.	dist=1589;dist=21089	.	.	.	.	.	.	.	.	.	.	.	.	.	.
6	33007604	6	32975381	rs453779	Affx-28510834	A	G	0	1	0	0	0	6p21.32	intronic	.	.	HLA-DOA	major histocompatibility complex, class II, DO alpha	.	FUNCTION: Important modulator in the HLA class II restricted antigen presentation pathway by interaction with the HLA-DM molecule in B-cells. Modifies peptide exchange activity of HLA-DM.;	.	.	unclassifiable (Anatomical System);prostate;smooth muscle;lymph node;lung;ovary;testis;germinal center;brain;tonsil;bone marrow;	.	.	.	.	.	.	.	.	.	.
6	33008763	6	32976540	rs1075893	Affx-28510871	A	C	1	1	0	0	0	6p21.32	intronic	.	.	HLA-DOA	major histocompatibility complex, class II, DO alpha	.	FUNCTION: Important modulator in the HLA class II restricted antigen presentation pathway by interaction with the HLA-DM molecule in B-cells. Modifies peptide exchange activity of HLA-DM.;	.	.	unclassifiable (Anatomical System);prostate;smooth muscle;lymph node;lung;ovary;testis;germinal center;brain;tonsil;bone marrow;	.	.	.	.	.	.	.	.	.	.
6	33010401	6	32978178	rs6911639	Affx-28510897	T	C	0	1	0	0	0	6p21.32	upstream	.	.	HLA-DOA	major histocompatibility complex, class II, DO alpha	dist=810	FUNCTION: Important modulator in the HLA class II restricted antigen presentation pathway by interaction with the HLA-DM molecule in B-cells. Modifies peptide exchange activity of HLA-DM.;	.	.	unclassifiable (Anatomical System);prostate;smooth muscle;lymph node;lung;ovary;testis;germinal center;brain;tonsil;bone marrow;	.	Name=Rheumatoid arthritis or irritable bowel disease,Rheumatoid arthritis or multiple sclerosis	.	.	.	.	.	MU12614089	LAML-KR|1|205|0.00487805	.
6	33014160	6	32981937	rs9276992	Affx-28511005	T	C	1	1	0	0	0	6p21.32	intergenic	.	.	HLA-DOA;HLA-DPA1	.	dist=4569;dist=50409	.	.	.	.	.	.	.	.	.	.	.	.	.	.
6	33015971	6	32983748	rs11964504	Affx-28511036	C	T	1	1	0	0	0	6p21.32	intergenic	.	.	HLA-DOA;HLA-DPA1	.	dist=6380;dist=48598	.	.	.	.	.	Name=Nonatopic asthma	.	.	.	.	.	MU70454150	ESAD-UK|1|409|0.00244499	.
6	33015988	6	32983765	rs11964507	Affx-28511037	C	T	1	1	0	0	0	6p21.32	intergenic	.	.	HLA-DOA;HLA-DPA1	.	dist=6397;dist=48581	.	.	.	.	.	.	.	.	.	.	.	.	.	.
6	33019997	6	32987774	rs423639	Affx-28511107	C	T	1	1	0	0	0	6p21.32	intergenic	.	.	HLA-DOA;HLA-DPA1	.	dist=10406;dist=44572	.	.	.	.	.	.	.	.	.	.	.	.	.	.
6	33020312	6	32988089	rs17220695	Affx-28511130	C	T	1	1	0	0	0	6p21.32	intergenic	.	.	HLA-DOA;HLA-DPA1	.	dist=10721;dist=44257	.	.	.	.	.	.	.	.	.	.	.	.	.	.
6	33020398	6	32988175	rs17214311	Affx-28511133	G	A	1	1	0	0	0	6p21.32	intergenic	.	.	HLA-DOA;HLA-DPA1	.	dist=10807;dist=44171	.	.	.	.	.	.	.	.	.	.	.	.	.	.
6	33021744	6	32989521	rs3130609	Affx-28511166	C	T	0	1	0	0	0	6p21.32	intergenic	.	.	HLA-DOA;HLA-DPA1	.	dist=12153;dist=42825	.	.	.	.	.	.	.	.	.	.	.	.	.	.
6	33023193	6	32990970	rs3097648	Affx-28511199	A	T	1	1	0	0	0	6p21.32	intergenic	.	.	HLA-DOA;HLA-DPA1	.	dist=13602;dist=41376	.	.	.	.	.	.	.	.	.	.	.	.	.	.
6	33024000	6	32991777	rs3129300	Affx-28511224	T	G	1	1	0	0	0	6p21.32	intergenic	.	.	HLA-DOA;HLA-DPA1	.	dist=14409;dist=40569	.	.	.	.	.	.	.	.	.	.	.	.	.	.
6	33057356	6	33025133	rs5875431	Affx-28511975	-	C	0	1	0	0	0	6p21.32	intergenic	.	.	HLA-DOA;HLA-DPA1	.	dist=47765;dist=7213	.	.	.	.	.	.	.	.	.	.	.	.	.	.
6	33057397	6	33025174	rs9380335	Affx-28511979	C	G	0	1	0	0	0	6p21.32	intergenic	.	.	HLA-DOA;HLA-DPA1	.	dist=47806;dist=7172	.	.	.	.	.	.	.	.	.	.	.	.	.	.
6	33058047	6	33025824	rs5025825	Affx-28512007	C	A	0	1	0	0	0	6p21.32	intergenic	.	.	HLA-DOA;HLA-DPA1	.	dist=48456;dist=6522	.	.	.	.	.	.	.	.	.	.	.	.	.	.
6	33058176	6	33025953	rs6457709	Affx-28512009	A	G	0	1	0	0	0	6p21.32	intergenic	.	.	HLA-DOA;HLA-DPA1	.	dist=48585;dist=6393	.	.	.	.	.	Name=Hepatitis B,Non-melanoma skin cancer	.	.	.	.	.	.	.	.
6	33062148	6	33029925	rs116108798	Affx-28512334	A	G	0	1	0	0	0	6p21.32	intergenic	.	.	HLA-DOA;HLA-DPA1	.	dist=52557;dist=2421	.	.	.	.	.	.	.	.	.	.	.	.	.	.
6	33064570	6	33032347	rs17220927	Affx-28512488	T	G	0	1	0	0	0	6p21.32	UTR3	.	.	HLA-DPA1	major histocompatibility complex, class II, DP alpha 1	NM_001242524:c.*790A>C;NM_033554:c.*790A>C;NM_001242525:c.*790A>C	FUNCTION: Binds peptides derived from antigens that access the endocytic route of antigen presenting cells (APC) and presents them on the cell surface for recognition by the CD4 T-cells. The peptide binding cleft accommodates peptides of 10-30 residues. The peptides presented by MHC class II molecules are generated mostly by degradation of proteins that access the endocytic route, where they are …	.	.	.	.	Name=Hypothyroidism or rheumatoid arthritis (pleiotropy)	.	.	.	.	.	MU87048398	ESAD-UK|1|409|0.00244499	.
6	33064859	6	33032636	rs17220961	Affx-28512503	A	G	0	1	0	0	0	6p21.32	UTR3	.	.	HLA-DPA1	major histocompatibility complex, class II, DP alpha 1	NM_001242524:c.*501T>C;NM_033554:c.*501T>C;NM_001242525:c.*501T>C	FUNCTION: Binds peptides derived from antigens that access the endocytic route of antigen presenting cells (APC) and presents them on the cell surface for recognition by the CD4 T-cells. The peptide binding cleft accommodates peptides of 10-30 residues. The peptides presented by MHC class II molecules are generated mostly by degradation of proteins that access the endocytic route, where they are …	.	.	.	.	Name=Hypothyroidism or rheumatoid arthritis (pleiotropy)	.	.	.	.	.	.	.	.
6	33064886	6	33032663	rs17220968	Affx-28512504	G	A	0	1	0	0	0	6p21.32	UTR3	.	.	HLA-DPA1	major histocompatibility complex, class II, DP alpha 1	NM_001242524:c.*474C>T;NM_033554:c.*474C>T;NM_001242525:c.*474C>T	FUNCTION: Binds peptides derived from antigens that access the endocytic route of antigen presenting cells (APC) and presents them on the cell surface for recognition by the CD4 T-cells. The peptide binding cleft accommodates peptides of 10-30 residues. The peptides presented by MHC class II molecules are generated mostly by degradation of proteins that access the endocytic route, where they are …	.	.	.	.	Name=Hypothyroidism or rheumatoid arthritis (pleiotropy)	.	.	.	.	.	.	.	.
6	33064891	6	33032668	rs17214573	Affx-28512505	A	G	0	1	0	0	0	6p21.32	UTR3	.	.	HLA-DPA1	major histocompatibility complex, class II, DP alpha 1	NM_001242524:c.*469T>C;NM_033554:c.*469T>C;NM_001242525:c.*469T>C	FUNCTION: Binds peptides derived from antigens that access the endocytic route of antigen presenting cells (APC) and presents them on the cell surface for recognition by the CD4 T-cells. The peptide binding cleft accommodates peptides of 10-30 residues. The peptides presented by MHC class II molecules are generated mostly by degradation of proteins that access the endocytic route, where they are …	.	.	.	.	Name=Hypothyroidism or rheumatoid arthritis (pleiotropy)	.	.	.	.	.	.	.	.
6	33064915	6	33032692	rs17214580	Affx-28512506	C	T	0	1	0	0	0	6p21.32	UTR3	.	.	HLA-DPA1	major histocompatibility complex, class II, DP alpha 1	NM_001242524:c.*445G>A;NM_033554:c.*445G>A;NM_001242525:c.*445G>A	FUNCTION: Binds peptides derived from antigens that access the endocytic route of antigen presenting cells (APC) and presents them on the cell surface for recognition by the CD4 T-cells. The peptide binding cleft accommodates peptides of 10-30 residues. The peptides presented by MHC class II molecules are generated mostly by degradation of proteins that access the endocytic route, where they are …	.	.	.	.	Name=Hypothyroidism or rheumatoid arthritis (pleiotropy)	.	.	.	.	.	.	.	.
6	33066072	6	33033849	rs68148632	Affx-28512598	T	C	0	1	0	0	0	6p21.32	intronic	.	.	HLA-DPA1	major histocompatibility complex, class II, DP alpha 1	.	FUNCTION: Binds peptides derived from antigens that access the endocytic route of antigen presenting cells (APC) and presents them on the cell surface for recognition by the CD4 T-cells. The peptide binding cleft accommodates peptides of 10-30 residues. The peptides presented by MHC class II molecules are generated mostly by degradation of proteins that access the endocytic route, where they are …	.	.	.	.	.	.	.	.	.	.	.	.	.
6	33066117	6	33033894	rs68076625	Affx-28512599	C	T	0	1	0	0	0	6p21.32	intronic	.	.	HLA-DPA1	major histocompatibility complex, class II, DP alpha 1	.	FUNCTION: Binds peptides derived from antigens that access the endocytic route of antigen presenting cells (APC) and presents them on the cell surface for recognition by the CD4 T-cells. The peptide binding cleft accommodates peptides of 10-30 residues. The peptides presented by MHC class II molecules are generated mostly by degradation of proteins that access the endocytic route, where they are …	.	.	.	.	.	.	.	.	.	.	.	.	.
6	33068624	6	33036401	rs77746323	Affx-28512779	C	T	0	1	0	0	0	6p21.32	intronic	.	.	HLA-DPA1	major histocompatibility complex, class II, DP alpha 1	.	FUNCTION: Binds peptides derived from antigens that access the endocytic route of antigen presenting cells (APC) and presents them on the cell surface for recognition by the CD4 T-cells. The peptide binding cleft accommodates peptides of 10-30 residues. The peptides presented by MHC class II molecules are generated mostly by degradation of proteins that access the endocytic route, where they are …	.	.	.	.	.	.	.	.	.	.	.	.	.
6	33068658	6	33036435	rs1126769	Affx-28512781	T	G	0	1	0	0	0	6p21.32	exonic	nonsynonymous SNV	HLA-DPA1:NM_033554:exon4:c.A775C:p.T259P,HLA-DPA1:NM_001242524:exon5:c.A775C:p.T259P,HLA-DPA1:NM_001242525:exon5:c.A775C:p.T259P	HLA-DPA1	major histocompatibility complex, class II, DP alpha 1	.	FUNCTION: Binds peptides derived from antigens that access the endocytic route of antigen presenting cells (APC) and presents them on the cell surface for recognition by the CD4 T-cells. The peptide binding cleft accommodates peptides of 10-30 residues. The peptides presented by MHC class II molecules are generated mostly by degradation of proteins that access the endocytic route, where they are …	.	.	.	.	.	.	.	.	.	.	MU88823	LAML-KR|1|205|0.00487805	.
6	33068728	6	33036505	rs1042434	Affx-28512782	G	C	0	1	0	0	0	6p21.32	exonic	synonymous SNV	HLA-DPA1:NM_033554:exon4:c.C705G:p.V235V,HLA-DPA1:NM_001242524:exon5:c.C705G:p.V235V,HLA-DPA1:NM_001242525:exon5:c.C705G:p.V235V	HLA-DPA1	major histocompatibility complex, class II, DP alpha 1	.	FUNCTION: Binds peptides derived from antigens that access the endocytic route of antigen presenting cells (APC) and presents them on the cell surface for recognition by the CD4 T-cells. The peptide binding cleft accommodates peptides of 10-30 residues. The peptides presented by MHC class II molecules are generated mostly by degradation of proteins that access the endocytic route, where they are …	.	.	.	.	.	.	.	.	.	.	MU88830	LUSC-KR|1|170|0.00588235	.
6	33068840	6	33036617	rs34370305	Affx-28512789	C	T	0	1	0	0	0	6p21.32	intronic	.	.	HLA-DPA1	major histocompatibility complex, class II, DP alpha 1	.	FUNCTION: Binds peptides derived from antigens that access the endocytic route of antigen presenting cells (APC) and presents them on the cell surface for recognition by the CD4 T-cells. The peptide binding cleft accommodates peptides of 10-30 residues. The peptides presented by MHC class II molecules are generated mostly by degradation of proteins that access the endocytic route, where they are …	.	.	.	.	.	.	.	.	.	.	.	.	.
6	33069076	6	33036853	rs1042308	Affx-28512796	A	C	0	1	0	0	0	6p21.32	exonic	nonsynonymous SNV	HLA-DPA1:NM_033554:exon3:c.T571G:p.F191V,HLA-DPA1:NM_001242524:exon4:c.T571G:p.F191V,HLA-DPA1:NM_001242525:exon4:c.T571G:p.F191V	HLA-DPA1	major histocompatibility complex, class II, DP alpha 1	.	FUNCTION: Binds peptides derived from antigens that access the endocytic route of antigen presenting cells (APC) and presents them on the cell surface for recognition by the CD4 T-cells. The peptide binding cleft accommodates peptides of 10-30 residues. The peptides presented by MHC class II molecules are generated mostly by degradation of proteins that access the endocytic route, where they are …	.	.	.	.	.	.	.	.	.	.	.	.	.
6	33069303	6	33037080	rs73739671	Affx-28512811	G	A	0	1	0	0	0	6p21.32	intronic	.	.	HLA-DPA1	major histocompatibility complex, class II, DP alpha 1	.	FUNCTION: Binds peptides derived from antigens that access the endocytic route of antigen presenting cells (APC) and presents them on the cell surface for recognition by the CD4 T-cells. The peptide binding cleft accommodates peptides of 10-30 residues. The peptides presented by MHC class II molecules are generated mostly by degradation of proteins that access the endocytic route, where they are …	.	.	.	.	.	.	.	.	.	.	.	.	.
6	33069327	6	33037104	rs34950776	Affx-28512813	C	T	0	1	0	0	0	6p21.32	intronic	.	.	HLA-DPA1	major histocompatibility complex, class II, DP alpha 1	.	FUNCTION: Binds peptides derived from antigens that access the endocytic route of antigen presenting cells (APC) and presents them on the cell surface for recognition by the CD4 T-cells. The peptide binding cleft accommodates peptides of 10-30 residues. The peptides presented by MHC class II molecules are generated mostly by degradation of proteins that access the endocytic route, where they are …	.	.	.	.	.	.	.	.	.	.	.	.	.
6	33069365	6	33037142	rs67201607	Affx-28512815	A	G	0	1	0	0	0	6p21.32	intronic	.	.	HLA-DPA1	major histocompatibility complex, class II, DP alpha 1	.	FUNCTION: Binds peptides derived from antigens that access the endocytic route of antigen presenting cells (APC) and presents them on the cell surface for recognition by the CD4 T-cells. The peptide binding cleft accommodates peptides of 10-30 residues. The peptides presented by MHC class II molecules are generated mostly by degradation of proteins that access the endocytic route, where they are …	.	.	.	.	.	.	.	.	.	.	.	.	.
6	33069642	6	33037419	rs1126543	Affx-28512826	G	A	0	1	0	0	0	6p21.32	exonic	synonymous SNV	HLA-DPA1:NM_033554:exon2:c.C345T:p.N115N,HLA-DPA1:NM_001242524:exon3:c.C345T:p.N115N,HLA-DPA1:NM_001242525:exon3:c.C345T:p.N115N	HLA-DPA1	major histocompatibility complex, class II, DP alpha 1	.	FUNCTION: Binds peptides derived from antigens that access the endocytic route of antigen presenting cells (APC) and presents them on the cell surface for recognition by the CD4 T-cells. The peptide binding cleft accommodates peptides of 10-30 residues. The peptides presented by MHC class II molecules are generated mostly by degradation of proteins that access the endocytic route, where they are …	.	.	.	.	.	.	.	.	.	.	MU88926	LAML-KR|1|205|0.00487805,COCA-CN|2|321|0.00623053	.
6	33069647	6	33037424	rs1126542	Affx-28512827	T	C	0	1	0	0	0	6p21.32	exonic	nonsynonymous SNV	HLA-DPA1:NM_033554:exon2:c.A340G:p.T114A,HLA-DPA1:NM_001242524:exon3:c.A340G:p.T114A,HLA-DPA1:NM_001242525:exon3:c.A340G:p.T114A	HLA-DPA1	major histocompatibility complex, class II, DP alpha 1	.	FUNCTION: Binds peptides derived from antigens that access the endocytic route of antigen presenting cells (APC) and presents them on the cell surface for recognition by the CD4 T-cells. The peptide binding cleft accommodates peptides of 10-30 residues. The peptides presented by MHC class II molecules are generated mostly by degradation of proteins that access the endocytic route, where they are …	.	.	.	.	.	.	.	.	.	.	MU709674	COCA-CN|1|321|0.00311526,THCA-CN|1|50|0.02	.
6	33070114	6	33037891	rs72879614	Affx-28512864	C	T	0	1	0	0	0	6p21.32	intronic	.	.	HLA-DPA1	major histocompatibility complex, class II, DP alpha 1	.	FUNCTION: Binds peptides derived from antigens that access the endocytic route of antigen presenting cells (APC) and presents them on the cell surface for recognition by the CD4 T-cells. The peptide binding cleft accommodates peptides of 10-30 residues. The peptides presented by MHC class II molecules are generated mostly by degradation of proteins that access the endocytic route, where they are …	.	.	.	.	Name=COVID-19 (hospitalized covid vs population)	.	.	.	.	.	.	.	.
6	33070446	6	33038223	rs73739700	Affx-28512882	A	G	0	1	0	0	0	6p21.32	intronic	.	.	HLA-DPA1	major histocompatibility complex, class II, DP alpha 1	.	FUNCTION: Binds peptides derived from antigens that access the endocytic route of antigen presenting cells (APC) and presents them on the cell surface for recognition by the CD4 T-cells. The peptide binding cleft accommodates peptides of 10-30 residues. The peptides presented by MHC class II molecules are generated mostly by degradation of proteins that access the endocytic route, where they are …	.	.	.	.	.	.	.	.	.	.	.	.	.
6	33071669	6	33039446	rs34083733	Affx-28512933	G	A	0	1	0	0	0	6p21.32	intronic	.	.	HLA-DPA1	major histocompatibility complex, class II, DP alpha 1	.	FUNCTION: Binds peptides derived from antigens that access the endocytic route of antigen presenting cells (APC) and presents them on the cell surface for recognition by the CD4 T-cells. The peptide binding cleft accommodates peptides of 10-30 residues. The peptides presented by MHC class II molecules are generated mostly by degradation of proteins that access the endocytic route, where they are …	.	.	.	.	.	.	.	.	.	.	.	.	.
6	33071848	6	33039625	rs9277341	Affx-28512946	T	C	0	1	0	0	0	6p21.32	intronic	.	.	HLA-DPA1	major histocompatibility complex, class II, DP alpha 1	.	FUNCTION: Binds peptides derived from antigens that access the endocytic route of antigen presenting cells (APC) and presents them on the cell surface for recognition by the CD4 T-cells. The peptide binding cleft accommodates peptides of 10-30 residues. The peptides presented by MHC class II molecules are generated mostly by degradation of proteins that access the endocytic route, where they are …	.	.	.	.	Name=Antineutrophil cytoplasmic antibody-associated vasculitis,Basal cell carcinoma	.	.	.	.	.	.	.	.
6	33071952	6	33039729	rs13213165	Affx-28512954	T	G	0	1	0	0	0	6p21.32	intronic	.	.	HLA-DPA1	major histocompatibility complex, class II, DP alpha 1	.	FUNCTION: Binds peptides derived from antigens that access the endocytic route of antigen presenting cells (APC) and presents them on the cell surface for recognition by the CD4 T-cells. The peptide binding cleft accommodates peptides of 10-30 residues. The peptides presented by MHC class II molecules are generated mostly by degradation of proteins that access the endocytic route, where they are …	.	.	.	.	.	.	.	.	.	.	.	.	.
6	33072078	6	33039855	rs72879690	Affx-28512963	A	G	0	1	0	0	0	6p21.32	intronic	.	.	HLA-DPA1	major histocompatibility complex, class II, DP alpha 1	.	FUNCTION: Binds peptides derived from antigens that access the endocytic route of antigen presenting cells (APC) and presents them on the cell surface for recognition by the CD4 T-cells. The peptide binding cleft accommodates peptides of 10-30 residues. The peptides presented by MHC class II molecules are generated mostly by degradation of proteins that access the endocytic route, where they are …	.	.	.	.	.	.	.	.	.	.	.	.	.
6	33072203	6	33039980	rs72500562	Affx-28512969	A	G	0	1	0	0	0	6p21.32	intronic	.	.	HLA-DPA1	major histocompatibility complex, class II, DP alpha 1	.	FUNCTION: Binds peptides derived from antigens that access the endocytic route of antigen presenting cells (APC) and presents them on the cell surface for recognition by the CD4 T-cells. The peptide binding cleft accommodates peptides of 10-30 residues. The peptides presented by MHC class II molecules are generated mostly by degradation of proteins that access the endocytic route, where they are …	.	.	.	.	.	.	.	.	.	.	.	.	.
6	33072819	6	33040596	rs4640928	Affx-28512988	A	G	0	1	0	0	0	6p21.32	intronic	.	.	HLA-DPA1	major histocompatibility complex, class II, DP alpha 1	.	FUNCTION: Binds peptides derived from antigens that access the endocytic route of antigen presenting cells (APC) and presents them on the cell surface for recognition by the CD4 T-cells. The peptide binding cleft accommodates peptides of 10-30 residues. The peptides presented by MHC class II molecules are generated mostly by degradation of proteins that access the endocytic route, where they are …	.	.	.	.	.	.	.	.	.	.	.	.	.
6	33072967	6	33040744	rs6914995	Affx-28512997	G	C	0	1	0	0	0	6p21.32	intronic	.	.	HLA-DPA1	major histocompatibility complex, class II, DP alpha 1	.	FUNCTION: Binds peptides derived from antigens that access the endocytic route of antigen presenting cells (APC) and presents them on the cell surface for recognition by the CD4 T-cells. The peptide binding cleft accommodates peptides of 10-30 residues. The peptides presented by MHC class II molecules are generated mostly by degradation of proteins that access the endocytic route, where they are …	.	.	.	.	.	.	.	.	.	.	MU87757519	ESAD-UK|1|409|0.00244499	.
6	33073021	6	33040798	rs9380338	Affx-28513000	T	C	0	1	0	0	0	6p21.32	intronic	.	.	HLA-DPA1	major histocompatibility complex, class II, DP alpha 1	.	FUNCTION: Binds peptides derived from antigens that access the endocytic route of antigen presenting cells (APC) and presents them on the cell surface for recognition by the CD4 T-cells. The peptide binding cleft accommodates peptides of 10-30 residues. The peptides presented by MHC class II molecules are generated mostly by degradation of proteins that access the endocytic route, where they are …	.	.	.	.	.	.	.	.	.	.	.	.	.
6	33073449	6	33041226	rs4247257	Affx-28513014	C	T	0	1	0	0	0	6p21.32	intronic	.	.	HLA-DPA1	major histocompatibility complex, class II, DP alpha 1	.	FUNCTION: Binds peptides derived from antigens that access the endocytic route of antigen presenting cells (APC) and presents them on the cell surface for recognition by the CD4 T-cells. The peptide binding cleft accommodates peptides of 10-30 residues. The peptides presented by MHC class II molecules are generated mostly by degradation of proteins that access the endocytic route, where they are …	.	.	.	.	.	.	.	.	.	.	.	.	.
6	33107186	6	33074963	rs3130215	Affx-28514072	A	G	1	1	0	0	0	6p21.32	intergenic	.	.	HLA-DPB1;HLA-DPB2	.	dist=17490;dist=5330	.	.	.	.	.	Name=Antineutrophil cytoplasmic antibody-associated vasculitis	.	.	.	.	.	.	.	.
6	33109494	6	33077271	rs3130216	Affx-28514111	G	A	1	1	0	0	0	6p21.32	intergenic	.	.	HLA-DPB1;HLA-DPB2	.	dist=19798;dist=3022	.	.	.	.	.	.	.	.	.	.	.	.	.	.
6	33116894	6	33084671	rs3129294	Affx-28514299	A	C	0	1	0	0	0	6p21.32	ncRNA_intronic	.	.	HLA-DPB2	major histocompatibility complex, class II, DP beta 2 (pseudogene)	.	.	.	.	.	.	.	.	.	.	.	.	MU29869822	LUSC-KR|2|170|0.0117647	.
6	33117883	6	33085660	rs3129290	Affx-28514327	G	C	0	1	0	0	0	6p21.32	ncRNA_intronic	.	.	HLA-DPB2	major histocompatibility complex, class II, DP beta 2 (pseudogene)	.	.	.	.	.	.	.	.	.	.	.	.	.	.	.
6	33118671	6	33086448	rs1883414	Affx-28514344	G	A	0	1	0	0	0	6p21.32	ncRNA_intronic	.	.	HLA-DPB2	major histocompatibility complex, class II, DP beta 2 (pseudogene)	.	.	.	.	.	.	Name=Nephropathy,IgA nephropathy	.	.	.	.	.	MU87048493	ESAD-UK|1|409|0.00244499,LUSC-KR|1|170|0.00588235	.
6	33120815	6	33088592	rs3117032	Affx-28514381	C	T	0	1	0	0	0	6p21.32	ncRNA_intronic	.	.	HLA-DPB2	major histocompatibility complex, class II, DP beta 2 (pseudogene)	.	.	.	.	.	.	.	.	.	.	.	.	.	.	.
6	33121419	6	33089196	rs3129286	Affx-28514399	G	A	0	1	0	0	0	6p21.32	ncRNA_intronic	.	.	HLA-DPB2	major histocompatibility complex, class II, DP beta 2 (pseudogene)	.	.	.	.	.	.	.	.	.	.	.	.	.	.	.
6	33121598	6	33089375	rs3117028	Affx-28514402	C	T	0	1	0	0	0	6p21.32	ncRNA_intronic	.	.	HLA-DPB2	major histocompatibility complex, class II, DP beta 2 (pseudogene)	.	.	.	.	.	.	.	.	.	.	.	.	.	.	.
6	33123354	6	33091131	rs3117023	Affx-28514440	T	C	0	1	0	0	0	6p21.32	ncRNA_intronic	.	.	HLA-DPB2	major histocompatibility complex, class II, DP beta 2 (pseudogene)	.	.	.	.	.	.	.	.	.	.	.	.	.	.	.
6	33126336	6	33094113	rs17221401	Affx-28514526	G	A	0	1	0	0	0	6p21.32	ncRNA_intronic	.	.	HLA-DPB2	major histocompatibility complex, class II, DP beta 2 (pseudogene)	.	.	.	.	.	.	.	.	.	.	.	.	.	.	.
6	33126395	6	33094172	rs17215007	Affx-28514528	A	C	1	1	0	0	0	6p21.32	ncRNA_intronic	.	.	HLA-DPB2	major histocompatibility complex, class II, DP beta 2 (pseudogene)	.	.	.	.	.	.	.	.	.	.	.	.	.	.	.
6	33128470	6	33096247	rs28361074	Affx-28514616	T	C	1	1	0	0	0	6p21.32	ncRNA_intronic	.	.	HLA-DPB2	major histocompatibility complex, class II, DP beta 2 (pseudogene)	.	.	.	.	.	.	.	.	.	.	.	.	.	.	.
6	33129656	6	33097433	rs28361083	Affx-28514661	T	C	1	1	0	0	0	6p21.32	downstream	.	.	HLA-DPB2	major histocompatibility complex, class II, DP beta 2 (pseudogene)	dist=543	.	.	.	.	.	.	.	.	.	.	.	.	.	.
6	33131020	6	33098797	rs3116994	Affx-28514694	G	A	1	1	0	0	0	6p21.32	intergenic	.	.	HLA-DPB2;HCG24	.	dist=1907;dist=12304	.	.	.	.	.	Name=Lymphocyte count,Collagen alpha-2(XI) chain levels (COL11A2.11278.4.3)	.	.	.	.	.	.	.	.
6	33131211	6	33098988	rs2294477	Affx-28514701	C	G	1	1	0	0	0	6p21.32	intergenic	.	.	HLA-DPB2;HCG24	.	dist=2098;dist=12113	.	.	.	.	.	.	.	.	.	.	.	.	.	.
6	33131555	6	33099332	rs41315411	Affx-28514711	G	C	1	1	0	0	0	6p21.32	intergenic	.	.	HLA-DPB2;HCG24	.	dist=2442;dist=11769	.	.	.	.	.	.	.	.	.	.	.	.	.	.
6	33202118	6	33169895	rs1547387	Affx-28516044	C	G	1	1	0	0	0	6p21.32	exonic	synonymous SNV	SLC39A7:NM_006979:exon3:c.C627G:p.S209S,SLC39A7:NM_001077516:exon4:c.C627G:p.S209S,SLC39A7:NM_001288777:exon4:c.C252G:p.S84S	SLC39A7	solute carrier family 39 member 7	.	FUNCTION: Zinc transporter, that transports Zn(2+) from the endoplasmic reticulum/Golgi apparatus to the cytosol. Transport is stimulated by growth factors, such as EGF, and Ca(2+), as well as by exogenous Zn(2+). {ECO:0000269|PubMed:14525538, ECO:0000269|PubMed:15705588, ECO:0000269|PubMed:22317921}.;	.	TISSUE SPECIFICITY: Widely expressed. {ECO:0000269|PubMed:14525538, ECO:0000269|PubMed:15705588}.;	.	.	.	1155351	not_provided	MedGen:C3661900	criteria_provided,_single_submitter	Benign	MU113491385	LUSC-KR|1|170|0.00588235	.
6	33211912	6	33179689	rs2854028	Affx-28516147	C	T	0	1	0	0	0	6p21.32	exonic	synonymous SNV	RING1:NM_002931:exon6:c.C1029T:p.D343D	RING1	ring finger protein 1	.	FUNCTION: Constitutes one of the E3 ubiquitin-protein ligases that mediate monoubiquitination of 'Lys-119' of histone H2A, thereby playing a central role in histone code and gene regulation. H2A 'Lys-119' ubiquitination gives a specific tag for epigenetic transcriptional repression and participates in X chromosome inactivation of female mammals. Essential component of a Polycomb group (PcG) multi…	.	.	.	.	Name=Waist-hip ratio,Waist circumference	.	.	.	.	.	.	.	.
6	33635365	6	33603142	rs78117616	Affx-28521963	G	C	0	1	0	0	0	6p21.31	intronic	.	.	ITPR3	inositol 1,4,5-trisphosphate receptor type 3	.	FUNCTION: Receptor for inositol 1,4,5-trisphosphate, a second messenger that mediates the release of intracellular calcium.;	.	TISSUE SPECIFICITY: Expressed in intestinal crypt and villus epithelial cells.;	.	.	.	.	.	.	.	.	.	.	.
6	33734549	6	33702326	rs75410080	Affx-28523308	G	A	0	1	0	0	0	6p21.31	intronic	.	.	IP6K3	inositol hexakisphosphate kinase 3	.	FUNCTION: Converts inositol hexakisphosphate (InsP6) to diphosphoinositol pentakisphosphate (InsP7/PP-InsP5). Converts 1,3,4,5,6-pentakisphosphate (InsP5) to PP-InsP4. {ECO:0000269|PubMed:11502751}.;	.	TISSUE SPECIFICITY: Detected in brain.;	unclassifiable (Anatomical System);heart;fovea centralis;choroid;lens;skeletal muscle;skin;retina;uterus;optic nerve;lung;placenta;macula lutea;liver;spleen;germinal center;kidney;gall bladder;	.	.	.	.	.	.	.	.	.	.
6	33740920	6	33708697	rs12206523	Affx-28523385	T	G	1	1	0	0	0	6p21.31	intronic	.	.	IP6K3	inositol hexakisphosphate kinase 3	.	FUNCTION: Converts inositol hexakisphosphate (InsP6) to diphosphoinositol pentakisphosphate (InsP7/PP-InsP5). Converts 1,3,4,5,6-pentakisphosphate (InsP5) to PP-InsP4. {ECO:0000269|PubMed:11502751}.;	.	TISSUE SPECIFICITY: Detected in brain.;	unclassifiable (Anatomical System);heart;fovea centralis;choroid;lens;skeletal muscle;skin;retina;uterus;optic nerve;lung;placenta;macula lutea;liver;spleen;germinal center;kidney;gall bladder;	.	.	.	.	.	.	.	.	.	.
6	33860457	6	33828234	rs10947460	Affx-28525072	G	A	0	1	0	0	0	6p21.31	intergenic	.	.	MLN;LINC01016	.	dist=56454;dist=29054	.	.	.	.	.	.	.	.	.	.	.	MU118110776	ESAD-UK|1|409|0.00244499	.
6	33879300	6	33847077	rs10947463	Affx-28525399	G	A	1	1	0	0	0	6p21.31	intergenic	.	.	MLN;LINC01016	.	dist=75297;dist=10211	.	.	.	.	.	.	.	.	.	.	.	MU117721474	ESAD-UK|1|409|0.00244499	.
6	33880332	6	33848109	rs12214429	Affx-28525417	T	G	1	1	0	0	0	6p21.31	intergenic	.	.	MLN;LINC01016	.	dist=76329;dist=9179	.	.	.	.	.	.	.	.	.	.	.	.	.	.
6	33895225	6	33863002	rs3800338	Affx-28525661	C	T	1	1	0	0	0	6p21.31	ncRNA_intronic	.	.	LINC01016	long intergenic non-protein coding RNA 1016	.	.	.	.	.	.	.	.	.	.	.	.	MU85281058	ESAD-UK|1|409|0.00244499,LICA-CN|1|402|0.00248756	.
6	33928343	6	33896120	rs12661060	Affx-28526154	C	T	1	1	0	0	0	6p21.31	intergenic	.	.	MIR7159;MIR1275	.	dist=29143;dist=71629	.	.	.	.	.	.	.	.	.	.	.	MU118098344	ESAD-UK|1|409|0.00244499	.
6	34242693	6	34210470	rs139876191	Affx-52341771	-	C	1	0	0	0	0	6p21.31	intronic	.	.	HMGA1	high mobility group AT-hook 1	.	FUNCTION: HMG-I/Y bind preferentially to the minor groove of A+T rich regions in double-stranded DNA. It is suggested that these proteins could function in nucleosome phasing and in the 3'-end processing of mRNA transcripts. They are also involved in the transcription regulation of genes containing, or in close proximity to A+T-rich regions.;	DISEASE: Note=A chromosomal aberration involving HMGA1 is found in pulmonary chondroid hamartoma. Translocation t(6;14)(p21;q23-24) with RAD51B. {ECO:0000269|PubMed:11978964}.;	.	lymphoreticular;ovary;salivary gland;intestine;colon;parathyroid;skin;retina;uterus;prostate;endometrium;larynx;bone;testis;amniotic fluid;germinal center;brain;bladder;tonsil;unclassifiable (Anatomical System);trophoblast;lymph node;cartilage;heart;islets of Langerhans;muscle;pharynx;blood;skeletal muscle;bile duct;breast;pancreas;lung;placenta;visual apparatus;duodenum;liver;head and neck;splee…	fetal liver;testis;tumor;	.	1266987	not_provided|Diabetes_mellitus_type_2,_susceptibility_to	MedGen:C3661900|MedGen:C3837967	criteria_provided,_single_submitter	Benign	.	.	.
6	34270737	6	34238514	rs6918981	Affx-28531059	G	A	1	0	0	0	0	6p21.31	intergenic	.	.	SMIM29;NUDT3	.	dist=21629;dist=8942	.	.	.	.	.	Name=Height	.	.	.	.	.	.	.	.
6	34335092	6	34302869	rs206936	Affx-28531929	A	G	1	0	0	0	0	6p21.31	intronic	.	.	NUDT3;RPS10-NUDT3	.	.	.	.	.	.	.	Name=Body mass index	.	.	.	.	.	.	.	.
6	34414160	6	34381937	rs6925243	Affx-28532821	A	G	1	0	0	0	0	6p21.31	intronic	.	.	RPS10-NUDT3	RPS10-NUDT3 readthrough	.	.	.	.	.	.	Name=white blood cell count (WBC, mean, inv-norm transformed),white blood cell count (WBC, minimum, inv-norm transformed)	.	.	.	.	.	.	.	.
6	38139068	6	38106844	rs9470794	Affx-28582696	T	C	1	0	0	0	0	6p21.2	intronic	.	.	ZFAND3	zinc finger AN1-type containing 3	.	.	.	.	medulla oblongata;ovary;colon;parathyroid;fovea centralis;choroid;skin;retina;bone marrow;uterus;prostate;optic nerve;whole body;endometrium;bone;thyroid;iris;testis;germinal center;brain;pineal gland;unclassifiable (Anatomical System);amygdala;lymph node;cartilage;heart;nervous;islets of Langerhans;blood;lens;skeletal muscle;breast;bile duct;pancreas;lung;nasopharynx;placenta;macula lutea;visual…	superior cervical ganglion;pons;trigeminal ganglion;skeletal muscle;	Name=Type 2 diabetes	.	.	.	.	.	.	.	.
6	39316017	6	39283793	rs2146262	Affx-28599251	G	A	1	0	0	0	0	6p21.2	intronic	.	.	KCNK16	potassium two pore domain channel subfamily K member 16	.	FUNCTION: Outward rectifying potassium channel. Produces rapidly activating and non-inactivating outward rectifier K(+) currents.;	.	TISSUE SPECIFICITY: Highly expressed in pancreas. Not detectable in the other tissues tested. {ECO:0000269|PubMed:12724142}.;	.	.	.	.	.	.	.	.	.	.	.
6	126643364	6	126964510	rs4273712	Affx-27648894	A	G	0	1	0	0	0	6q22.32	intergenic	.	.	MIR588;RSPO3	.	dist=158651;dist=475307	.	.	.	.	.	Name=Type 2 diabetes,Takes medication for Diabetes/sugar?,Hypertension,Systolic blood pressure (MTAG),Subcortical brain region volumes,Diabetes mellitus (PheCode 250),Superior temporal area (unadjusted for global measures),Dorsomedial frontal area (unadjusted for global measures),Vertex-wise cortical surface area,Hemoglobin A1c (HbA1c, minimum, inv-norm transformed),Type 2 diabetes (PheCode 250.2…	.	.	.	.	.	MU9303678	LAML-KR|2|205|0.0097561	.
6	126794309	6	127115454	rs13209747	Affx-113024525	C	G	0	1	0	0	0	6q22.32	intergenic	.	.	MIR588;RSPO3	.	dist=309596;dist=324362	.	.	.	.	.	Name=Systolic blood pressure,Pulse pressure,Mean arterial pressure,Systolic blood pressure (cigarette smoking interaction),Blood pressure,Diastolic blood pressure (cigarette smoking interaction),Diastolic blood pressure x alcohol consumption interaction (2df test),Diastolic blood pressure	.	.	.	.	.	.	.	.
6	126794309	6	127115454	rs13209747	Affx-113024525	C	G/T	0	1	0	0	0	.	.	.	.	.	.	.	.	.	.	.	.	.	.	.	.	.	.	.	.	.
6	126794309	6	127115454	rs13209747	Affx-113024525	C	T	0	1	0	0	0	6q22.32	intergenic	.	.	MIR588;RSPO3	.	dist=309596;dist=324362	.	.	.	.	.	Name=Diastolic blood pressure,Diastolic blood pressure x alcohol consumption interaction (2df test),Pulse pressure,Systolic blood pressure,Diastolic blood pressure (cigarette smoking interaction),Mean arterial pressure,Blood pressure,Systolic blood pressure (cigarette smoking interaction)	.	.	.	.	.	MU114438108	LAML-KR|1|205|0.00487805	.
6	126794309	6	127115454	rs13209747	Affx-27650217	C	G	0	1	0	0	0	6q22.32	intergenic	.	.	MIR588;RSPO3	.	dist=309596;dist=324362	.	.	.	.	.	Name=Systolic blood pressure,Pulse pressure,Mean arterial pressure,Systolic blood pressure (cigarette smoking interaction),Blood pressure,Diastolic blood pressure (cigarette smoking interaction),Diastolic blood pressure x alcohol consumption interaction (2df test),Diastolic blood pressure	.	.	.	.	.	.	.	.
6	126794309	6	127115454	rs13209747	Affx-27650217	C	G/T	0	1	0	0	0	.	.	.	.	.	.	.	.	.	.	.	.	.	.	.	.	.	.	.	.	.
6	126794309	6	127115454	rs13209747	Affx-27650217	C	T	0	1	0	0	0	6q22.32	intergenic	.	.	MIR588;RSPO3	.	dist=309596;dist=324362	.	.	.	.	.	Name=Diastolic blood pressure,Diastolic blood pressure x alcohol consumption interaction (2df test),Pulse pressure,Systolic blood pressure,Diastolic blood pressure (cigarette smoking interaction),Mean arterial pressure,Blood pressure,Systolic blood pressure (cigarette smoking interaction)	.	.	.	.	.	MU114438108	LAML-KR|1|205|0.00487805	.
6	126794309	6	127115454	rs13209747	Affx-255529155	C	G	0	1	0	0	0	6q22.32	intergenic	.	.	MIR588;RSPO3	.	dist=309596;dist=324362	.	.	.	.	.	Name=Systolic blood pressure,Pulse pressure,Mean arterial pressure,Systolic blood pressure (cigarette smoking interaction),Blood pressure,Diastolic blood pressure (cigarette smoking interaction),Diastolic blood pressure x alcohol consumption interaction (2df test),Diastolic blood pressure	.	.	.	.	.	.	.	.
6	126794309	6	127115454	rs13209747	Affx-255529155	C	G/T	0	1	0	0	0	.	.	.	.	.	.	.	.	.	.	.	.	.	.	.	.	.	.	.	.	.
6	126794309	6	127115454	rs13209747	Affx-255529155	C	T	0	1	0	0	0	6q22.32	intergenic	.	.	MIR588;RSPO3	.	dist=309596;dist=324362	.	.	.	.	.	Name=Diastolic blood pressure,Diastolic blood pressure x alcohol consumption interaction (2df test),Pulse pressure,Systolic blood pressure,Diastolic blood pressure (cigarette smoking interaction),Mean arterial pressure,Blood pressure,Systolic blood pressure (cigarette smoking interaction)	.	.	.	.	.	MU114438108	LAML-KR|1|205|0.00487805	.
6	126859944	6	127181089	rs1361831	Affx-27650976	T	C	1	1	0	0	0	6q22.33	intergenic	.	.	MIR588;RSPO3	.	dist=375231;dist=258727	.	.	.	.	.	Name=Systolic blood pressure,Diastolic blood pressure	.	.	.	.	.	MU9304751	LAML-KR|1|205|0.00487805	.
[truncated: 262 more rows]
