# Supplementary material for: The Taiwan Precision Medicine Initiative provides a cohort for large-scale studies
Source: Nature. 2025 Oct 15;648(8092):117–27. doi: 10.1038/s41586-025-09680-x (PMC12675286; doi:10.1038/s41586-025-09680-x)
Supplement: Supplementary file 5 — See Supplementary Information for descriptions. [file 41586_2025_9680_MOESM5_ESM.zip]

Archive with 3 entries (3 files):
- Supplemental Data 23.xlsx
- Supplemental Data 21.xlsx
- Supplemental Data 22.xlsx
