# Supplementary material for: The Taiwan Precision Medicine Initiative provides a cohort for large-scale studies
Source: Nature. 2025 Oct 15;648(8092):117–27. doi: 10.1038/s41586-025-09680-x (PMC12675286; doi:10.1038/s41586-025-09680-x)
Supplement: Supplementary file 5 — See Supplementary Information for descriptions. [file 41586_2025_9680_MOESM5_ESM.zip › Supplemental Data 23.xlsx]

## Sheet: 工作表1
Supplemental Data 23. Manhattan plots for REGENIE analysis of T2D, HbA1c, EHT, and two blood pressures (SBP and DBP)–GWAS of Essential Hypertension (EHT) (n = 71,548 cases and 130,561 controls).
CHROM	GENPOS	ID	ALLELE0	ALLELE1	A1FREQ	INFO	N	TEST	BETA	SE	CHISQ	LOG10P	EXTRA
1	794577	Affx-35298041	T	C	0.0226814	1	135684	ADD	0.0105692	0.0338682	0.0973866	0.12206	NA
1	830070	Affx-65537670	T	G	0.0218045	1	135706	ADD	-0.0225072	0.0343006	0.430565	0.290975	NA
1	835427	Affx-65537720	C	G	0.0225009	1	135461	ADD	-0.0607725	0.0339664	3.20123	1.13322	NA
1	843942	Affx-14295684	A	G	0.0982889	1	135295	ADD	0.00637582	0.01696	0.141326	0.150601	NA
1	846320	Affx-14328868	G	A	0.0192149	1	135598	ADD	-0.0323608	0.0368286	0.772088	0.420706	NA
1	857263	Affx-35298138	A	G	0.0216844	1	135535	ADD	0.0207249	0.0346377	0.358002	0.259939	NA
1	858542	Affx-65537966	G	C	0.0557879	1	135316	ADD	0.00752604	0.0220079	0.116944	0.135268	NA
1	898883	Affx-14698922	C	T	0.023686	1	135523	ADD	-0.0270176	0.0329783	0.671175	0.384426	NA
1	900119	Affx-14715887	A	G	0.146443	1	135568	ADD	0.00280376	0.0142379	0.0387787	0.0737153	NA
1	902949	Affx-76087951	-	C	0.111672	1	135195	ADD	0.00268253	0.0159692	0.0282177	0.0621823	NA
1	904081	Affx-14771766	T	C	0.024651	1	135471	ADD	-0.0182771	0.0323994	0.318228	0.242092	NA
1	915818	Affx-65538420	G	A	0.0106669	1	135091	ADD	-0.036066	0.0491016	0.539518	0.334764	NA
1	918574	Affx-14964474	A	C	0.350375	1	135442	ADD	-0.000435531	0.0105679	0.00169847	0.0145167	NA
1	920394	Affx-14989648	G	A	0.108062	1	135616	ADD	-0.00864738	0.0162003	0.284919	0.226583	NA
1	921057	Affx-77770378	G	-	0.043614	1	135610	ADD	-0.0165154	0.0248575	0.441435	0.29548	NA
1	922769	Affx-15023304	C	T	0.103352	1	135551	ADD	-0.016348	0.0165453	0.976295	0.490642	NA
1	926348	Affx-65538506	C	T	0.0156154	1	135667	ADD	0.086662	0.0407115	4.5313	1.47781	NA
1	927003	Affx-15081543	T	C	0.445644	1	135522	ADD	-0.015886	0.0101471	2.45101	0.93015	NA
1	929109	Affx-15113296	C	T	0.0165688	1	135586	ADD	0.00725093	0.0391813	0.0342475	0.0689587	NA
1	929377	Affx-15117073	A	G	0.0750079	1	135599	ADD	-0.0118766	0.0190901	0.387051	0.272578	NA
1	929558	Affx-35292222	A	G	0.49653	1	135602	ADD	-0.0166693	0.0100713	2.73944	1.00922	NA
1	931513	Affx-15149611	T	C	0.320712	1	135542	ADD	0.0143732	0.0107983	1.77173	0.73715	NA
1	932255	Affx-15159653	C	T	0.0612649	1	135722	ADD	0.000656484	0.0209171	0.000985018	0.0110121	NA
1	933923	Affx-15182110	C	T	0.0610011	1	135727	ADD	-0.00216411	0.0209704	0.0106499	0.0372493	NA
1	939547	Affx-15267432	A	G	0.152896	1	134971	ADD	0.0100649	0.0140301	0.514629	0.325009	NA
1	946247	Affx-15368355	A	G	0.335868	1	135726	ADD	-0.00606634	0.0106477	0.324595	0.244995	NA
1	949955	Affx-15427966	G	A	0.0407054	1	135584	ADD	0.0158042	0.0253639	0.388251	0.273093	NA
1	951408	Affx-15442762	A	G	0.270213	1	135632	ADD	-0.00750744	0.011338	0.438443	0.294243	NA
1	953259	Affx-15447216	C	T	0.0972981	1	135460	ADD	-0.0239464	0.0169968	1.98494	0.798955	NA
1	955669	Affx-35298422	C	T	0.0175723	1	135611	ADD	-0.0125072	0.038318	0.10654	0.128358	NA
1	959193	Affx-15462334	A	G	0.266521	1	135616	ADD	-0.00615749	0.0113952	0.291987	0.229922	NA
1	962358	Affx-15470699	C	T	0.0926127	1	135489	ADD	-0.0131675	0.0173322	0.577163	0.349278	NA
1	965350	Affx-15479012	A	G	0.268941	1	135658	ADD	-0.00156849	0.011361	0.0190602	0.0505154	NA
1	966521	Affx-65538976	C	T	0.0133337	1	135784	ADD	0.07088	0.0441484	2.57761	0.965029	NA
1	972160	Affx-65539022	T	C	0.0269112	1	134925	ADD	0.0189344	0.0311242	0.370091	0.265236	NA
1	973983	Affx-15501904	A	C	0.0860753	1	135637	ADD	0.0172878	0.0180644	0.915863	0.47036	NA
1	975721	Affx-15505370	C	T	0.121526	1	135745	ADD	0.0176128	0.0153423	1.31788	0.600372	NA
1	981169	Affx-15511792	G	A	0.145868	1	135643	ADD	-0.0385302	0.0142429	7.31305	2.16459	NA
1	983193	Affx-15513987	G	A	0.198336	1	135530	ADD	-0.0188299	0.0126343	2.22124	0.866066	NA
1	983747	Affx-15514681	T	C	0.149774	1	135361	ADD	-0.0377248	0.0140849	7.16901	2.12975	NA
1	985353	Affx-15525072	C	T	0.039744	1	135404	ADD	-0.0148186	0.025763	0.330845	0.247827	NA
1	993679	Affx-65539236	G	A	0.0253613	1	135541	ADD	-0.0507099	0.0322287	2.47571	0.936977	NA
1	994997	Affx-15665383	C	T	0.135231	1	135627	ADD	-0.0299633	0.0147052	4.15182	1.38101	NA
1	995857	Affx-65539260	G	A	0.0176037	1	135568	ADD	-0.0478825	0.0383379	1.5599	0.67432	NA
1	1005429	Affx-75607812	-	A	0.179416	1	135445	ADD	-0.0249652	0.0131189	3.62137	1.24381	NA
1	1008239	Affx-65539350	C	T	0.0428367	1	135678	ADD	-0.0220855	0.0247935	0.793482	0.428234	NA
1	1011654	Affx-15835372	A	G	0.0597101	1	135647	ADD	-0.00603509	0.0212427	0.0807141	0.109953	NA
1	1013312	Affx-15858478	A	G	0.0810207	1	135558	ADD	0.0037335	0.0184392	0.0409967	0.0759564	NA
1	1014545	Affx-15875478	T	C	0.022585	1	135665	ADD	0.0088315	0.0337972	0.0682822	0.100259	NA
1	1023525	Affx-15999127	A	G	0.199193	1	135607	ADD	-0.0101795	0.0126173	0.650913	0.376972	NA
1	1024129	Affx-16008466	T	G	0.100955	1	135610	ADD	0.00428434	0.0167192	0.0656658	0.0981303	NA
1	1026219	Affx-16039008	C	T	0.0865969	1	135767	ADD	0.000884086	0.0178307	0.00245839	0.0175228	NA
1	1042666	Affx-16246638	C	T	0.0254803	1	135634	ADD	-0.00395097	0.0319276	0.0153135	0.0450271	NA
1	1043594	Affx-35298542	G	A	0.0359463	1	135285	ADD	0.0317945	0.0271074	1.37572	0.618287	NA
1	1050080	Affx-16266515	T	C	0.405922	1	135573	ADD	0.0138878	0.0102318	1.84232	0.75776	NA
1	1063015	Affx-16299640	G	A	0.115353	1	135606	ADD	-0.0254267	0.0157334	2.61176	0.974392	NA
1	1063121	Affx-16299895	G	C	0.0823421	1	135690	ADD	0.0144166	0.0183911	0.614481	0.363406	NA
1	1063789	Affx-65539840	G	A	0.0243882	1	135742	ADD	0.0266639	0.0326258	0.667924	0.383234	NA
1	1067054	Affx-16311137	T	C	0.374885	1	135507	ADD	0.00521975	0.0103802	0.252866	0.21108	NA
1	1068249	Affx-16313896	T	C	0.116491	1	135564	ADD	-0.0275361	0.0156547	3.09396	1.10467	NA
1	1070426	Affx-16319772	C	T	0.114604	1	135720	ADD	0.00871791	0.0158488	0.302572	0.234872	NA
1	1086774	Affx-35298612	A	G	0.0116957	1	135648	ADD	0.0196934	0.0464461	0.179781	0.172914	NA
1	1089921	Affx-3949695	C	T	0.267885	1	135549	ADD	-0.0262228	0.0113406	5.34675	1.68275	NA
1	1095185	Affx-3957288	C	T	0.197553	1	135551	ADD	-0.00655104	0.0126525	0.26808	0.218516	NA
1	1101667	Affx-3966524	C	T	0.0197037	1	135787	ADD	-0.0281086	0.036204	0.602791	0.359007	NA
1	1104985	Affx-65540147	G	A	0.0249722	1	135711	ADD	-0.00212282	0.032532	0.00425802	0.0232044	NA
1	1105038	Affx-3970913	C	T	0.0221842	1	135727	ADD	1.15539e-05	0.0341651	1.14364e-07	0.0001172	NA
1	1110491	Affx-3978604	C	T	0.249983	1	135575	ADD	0.00155606	0.011617	0.0179418	0.0489324	NA
1	1113609	Affx-3979905	A	G	0.216363	1	135522	ADD	-0.00751362	0.0122263	0.377664	0.268527	NA
1	1118484	Affx-35298659	C	T	0.0406261	1	135787	ADD	0.0249614	0.0253781	0.96743	0.487687	NA
1	1119609	Affx-78078677	AG	-	0.035947	1	135644	ADD	-0.00992037	0.0270581	0.134419	0.146366	NA
1	1127258	Affx-3997870	A	C	0.473593	1	135514	ADD	-0.00463225	0.0100824	0.211085	0.189822	NA
1	1129422	Affx-4001009	C	T	0.444012	1	135467	ADD	-0.00712629	0.0101246	0.495413	0.317383	NA
1	1129916	Affx-4001730	C	T	0.410038	1	135474	ADD	-0.00972937	0.010219	0.906468	0.467178	NA
1	1133290	Affx-76783911	-	T	0.4804	1	135303	ADD	-0.00368088	0.0100962	0.132919	0.145436	NA
1	1142758	Affx-4019048	G	A	0.174042	1	135769	ADD	0.00800594	0.0132628	0.364381	0.262741	NA
1	1157183	Affx-4036344	G	T	0.310914	1	135634	ADD	0.00599657	0.0108751	0.304044	0.235556	NA
1	1161557	Affx-65540628	C	T	0.0111334	1	135493	ADD	-0.0551021	0.0478445	1.3264	0.603021	NA
1	1161907	Affx-4042000	C	T	0.437541	1	135642	ADD	-0.00484202	0.0101564	0.227285	0.198223	NA
1	1164057	Affx-4044048	G	A	0.0368538	1	135359	ADD	0.0261166	0.0265722	0.966003	0.48721	NA
1	1164837	Affx-4044940	T	C	0.415157	1	135380	ADD	-0.00635827	0.0102472	0.385003	0.271697	NA
1	1165319	Affx-35298750	G	A	0.0266012	1	135802	ADD	-0.0365251	0.0312052	1.37003	0.616532	NA
1	1170341	Affx-4051679	C	T	0.112151	1	135572	ADD	-0.00828729	0.015925	0.270812	0.219836	NA
1	1173257	Affx-4055225	G	A	0.0343317	1	135589	ADD	-0.0354853	0.0275306	1.66137	0.704611	NA
1	1173545	Affx-35298766	G	A	0.0189503	1	135750	ADD	0.0379265	0.0367065	1.06758	0.520723	NA
1	1174402	Affx-4056453	G	A	0.113166	1	135619	ADD	0.0141618	0.0159001	0.7933	0.42817	NA
1	1174639	Affx-4056700	A	G	0.0963775	1	135571	ADD	-0.0201807	0.0170559	1.39998	0.625752	NA
1	1177602	Affx-4098748	C	T	0.176143	1	135799	ADD	-0.00115071	0.0132063	0.00759228	0.0312532	NA
1	1182018	Affx-4160913	G	A	0.0990801	1	135774	ADD	0.00581154	0.0169226	0.117936	0.135914	NA
1	1185241	Affx-4204420	T	C	0.0214075	1	135770	ADD	0.0696262	0.0346641	4.03446	1.35086	NA
1	1188877	Affx-4254082	G	A	0.418179	1	135319	ADD	-0.0119078	0.0101868	1.36642	0.615419	NA
1	1189840	Affx-4267650	C	T	0.150596	1	135352	ADD	-0.0161207	0.0140471	1.31702	0.600106	NA
1	1198550	Affx-4392784	A	G	0.10221	1	132736	ADD	-0.00694367	0.0167893	0.171045	0.168012	NA
1	1204185	Affx-4472147	G	A	0.0444933	1	135717	ADD	-0.0434342	0.0244599	3.15321	1.12046	NA
1	1211330	Affx-4549951	G	A	0.0201614	1	135556	ADD	-0.0102979	0.0357204	0.0831124	0.111751	NA
1	1215068	Affx-4558993	T	C	0.150331	1	135511	ADD	-0.0197781	0.0140161	1.99121	0.800753	NA
1	1217251	Affx-4564106	C	A	0.246644	1	135586	ADD	-0.0160008	0.0116339	1.8916	0.772058	NA
1	1220377	Affx-4571282	C	T	0.288525	1	135550	ADD	0.00745522	0.01111	0.450287	0.299124	NA
1	1220909	Affx-4572482	G	A	0.0437679	1	135693	ADD	0.0017462	0.0246183	0.00503123	0.0252799	NA
1	1223644	Affx-4578180	C	T	0.171726	1	135175	ADD	-0.0197652	0.0133292	2.19885	0.859764	NA
1	1234001	Affx-4601500	C	T	0.0257945	1	135494	ADD	0.0337745	0.0317233	1.1335	0.542072	NA
1	1236037	Affx-4606662	T	C	0.0157592	1	135635	ADD	0.0438984	0.0403051	1.18625	0.558954	NA
1	1243102	Affx-4623851	A	G	0.17736	1	135628	ADD	-0.0154295	0.0131318	1.38057	0.619781	NA
1	1254681	Affx-4652232	A	G	0.0832724	1	135429	ADD	0.000844801	0.0182934	0.00213265	0.0162987	NA
1	1263281	Affx-4673636	C	T	0.0128433	1	135791	ADD	0.00281663	0.0446346	0.00398213	0.0224211	NA
1	1280815	Affx-4719853	A	C	0.411418	1	135473	ADD	0.000952403	0.010231	0.00866571	0.0334677	NA
1	1281678	Affx-4722444	G	A	0.0164787	1	135660	ADD	-0.0486923	0.0393147	1.53395	0.666511	NA
1	1288149	Affx-4741058	G	C	0.128839	1	135669	ADD	0.000611556	0.0149997	0.0016623	0.0143588	NA
1	1290968	Affx-4745962	G	C	0.197969	1	135534	ADD	0.00254709	0.0126304	0.0406682	0.0756278	NA
1	1296939	Affx-4756378	G	A	0.187946	1	135696	ADD	0.00592833	0.0128584	0.212565	0.190599	NA
1	1298561	Affx-4758937	C	T	0.222171	1	135454	ADD	0.00133679	0.0121109	0.0121835	0.0399533	NA
1	1312114	Affx-4781328	T	C	0.0148409	1	135672	ADD	0.0395998	0.0417024	0.901706	0.465562	NA
1	1315891	Affx-65541938	T	G	0.0151128	1	134985	ADD	-0.0108992	0.0412832	0.0697018	0.1014	NA
1	1317485	Affx-4789873	C	A	0.0444995	1	135642	ADD	0.00352932	0.0243676	0.0209776	0.0531353	NA
1	1318875	Affx-4792169	G	A	0.107142	1	135685	ADD	0.00668857	0.016319	0.167989	0.166276	NA
1	1319056	Affx-4792374	G	A	0.18792	1	135736	ADD	0.00397039	0.012846	0.095527	0.120752	NA
1	1334052	Affx-52109822	C	A	0.015054	1	135778	ADD	-0.0164828	0.0411599	0.160367	0.161895	NA
1	1337478	Affx-65542200	C	T	0.0417032	1	135685	ADD	-0.0190109	0.0252018	0.569043	0.346171	NA
1	1357963	Affx-4852220	T	C	0.10762	1	135518	ADD	0.00564355	0.016281	0.120155	0.137352	NA
1	1359888	Affx-65542433	G	A	0.0260432	1	135659	ADD	0.0206539	0.0316518	0.425805	0.288991	NA
1	1364357	Affx-4860994	C	A	0.195166	1	135618	ADD	0.00929243	0.0126882	0.536367	0.333536	NA
1	1366008	Affx-4863001	G	A	0.196977	1	135493	ADD	0.00887709	0.0126381	0.493379	0.316571	NA
1	1377092	Affx-4878323	G	A	0.0278648	1	135655	ADD	-0.0173329	0.0305147	0.322643	0.244107	NA
1	1385710	Affx-65542706	C	T	0.0796841	1	135598	ADD	0.00568345	0.018554	0.0938311	0.119551	NA
1	1386862	Affx-76446284	TGAG	-	0.079505	1	135677	ADD	0.00119024	0.01858	0.00410376	0.0227695	NA
1	1387764	Affx-52345988	CT	-	0.0151542	1	135738	ADD	0.0515615	0.0412416	1.56308	0.675275	NA
1	1401298	Affx-4910062	G	A	0.0514771	1	135604	ADD	-0.0389169	0.0228194	2.90849	1.05495	NA
1	1401954	Affx-4910867	T	G	0.106489	1	133479	ADD	0.018178	0.0163914	1.22988	0.572789	NA
1	1413898	Affx-4927237	T	C	0.0898791	1	135482	ADD	0.0118894	0.0175357	0.459703	0.302977	NA
1	1414968	Affx-65543055	A	G	0.0197546	1	135639	ADD	-0.0131841	0.0359518	0.134481	0.146405	NA
1	1422612	Affx-4940344	C	T	0.0731934	1	135504	ADD	0.0105578	0.0193172	0.298716	0.233076	NA
1	1425135	Affx-4944313	T	C	0.102365	1	135378	ADD	0.00231238	0.0166258	0.0193443	0.0509107	NA
1	1431656	Affx-4955571	A	G	0.123916	1	135584	ADD	0.000498122	0.0152325	0.00106937	0.0114799	NA
1	1440567	Affx-4968660	T	G	0.136385	1	135242	ADD	0.00709657	0.014657	0.234425	0.201859	NA
1	1442155	Affx-65543339	G	A	0.132579	1	135512	ADD	0.00420852	0.0148075	0.0807788	0.110001	NA
1	1456945	Affx-65543499	G	A	0.0199072	1	135705	ADD	-0.0397119	0.0362717	1.19868	0.562908	NA
1	1460858	Affx-65543556	G	T	0.488553	1	135103	ADD	-0.0137818	0.0100956	1.86357	0.763932	NA
1	1474842	Affx-65543744	G	C	0.0175182	1	135345	ADD	-0.0138975	0.0384617	0.130561	0.143966	NA
1	1489916	Affx-5043891	T	C	0.374587	1	135185	ADD	0.0156296	0.0103976	2.25956	0.87683	NA
1	1490122	Affx-5046451	A	G	0.484728	1	135317	ADD	-0.0157943	0.0100737	2.45823	0.932148	NA
1	1495588	Affx-52110196	A	T	0.0109758	1	135708	ADD	0.0971621	0.048131	4.07515	1.36133	NA
1	1507325	Affx-65544185	A	C	0.084463	1	135586	ADD	-0.0286274	0.0180035	2.52843	0.951513	NA
1	1516000	Affx-5160832	C	T	0.47795	1	135462	ADD	-0.000119218	0.0100722	0.000140099	0.00412088	NA
1	1527386	Affx-5189512	C	T	0.393074	1	135524	ADD	-0.00886939	0.0103126	0.739694	0.409204	NA
1	1527610	Affx-5190052	C	T	0.0474534	1	135670	ADD	0.0134903	0.0237796	0.321839	0.243741	NA
1	1537805	Affx-5216121	T	G	0.0310753	1	135622	ADD	0.0253409	0.0289719	0.765051	0.418218	NA
1	1542773	Affx-5231174	C	T	0.120648	1	135568	ADD	0.0095161	0.0154103	0.381324	0.27011	NA
1	1547458	Affx-5248116	A	G	0.0256974	1	135617	ADD	0.0459454	0.0317811	2.09	0.828959	NA
1	1551523	Affx-5260885	T	C	0.481024	1	135593	ADD	-5.73267e-05	0.0100675	3.24245e-05	0.00197764	NA
1	1554326	Affx-65544654	G	A	0.402483	1	135222	ADD	0.0118351	0.0102841	1.32439	0.602398	NA
1	1556887	Affx-5275049	A	G	0.0649403	1	135563	ADD	-0.0195296	0.0204179	0.914886	0.470029	NA
1	1559529	Affx-5283370	G	A	0.0549545	1	135676	ADD	0.0102711	0.022008	0.217807	0.193335	NA
1	1560919	Affx-5286936	G	A	0.0209221	1	135598	ADD	0.0426543	0.0350739	1.47896	0.649873	NA
1	1571686	Affx-5318569	G	C	0.0316809	1	135602	ADD	-0.0344429	0.0287715	1.43309	0.635899	NA
1	1572951	Affx-5321729	A	G	0.0271202	1	135766	ADD	0.0439863	0.0309537	2.01935	0.808812	NA
1	1573776	Affx-5324016	A	G	0.48154	1	135425	ADD	0.000745777	0.0100787	0.00547531	0.0264039	NA
1	1575344	Affx-5327748	C	T	0.0828957	1	135586	ADD	0.00641659	0.0182276	0.123922	0.139771	NA
1	1582436	Affx-65544908	C	T	0.0460046	1	135682	ADD	0.0466663	0.0239663	3.79144	1.28806	NA
1	1583061	Affx-5353255	C	T	0.0342254	1	135528	ADD	0.0443942	0.027695	2.56951	0.962806	NA
1	1583688	Affx-5354053	A	C	0.162631	1	135737	ADD	0.00978362	0.013611	0.516678	0.325817	NA
1	1586215	Affx-5360484	A	G	0.204344	1	135585	ADD	-0.00181741	0.0124662	0.021254	0.053504	NA
1	1588701	Affx-5368094	C	T	0.239047	1	135697	ADD	0.00583238	0.0118172	0.243592	0.206472	NA
1	1594570	Affx-5380305	A	G	0.183443	1	135644	ADD	0.00168095	0.0130427	0.0166102	0.0469888	NA
1	1594820	Affx-5380608	C	T	0.249187	1	135681	ADD	0.00407532	0.0116114	0.123183	0.139298	NA
1	1598343	Affx-5385438	G	T	0.0577025	1	135774	ADD	0.0259251	0.0215184	1.45151	0.641521	NA
1	1598377	Affx-5385475	C	T	0.0457813	1	135623	ADD	0.00511742	0.0241449	0.0449213	0.079799	NA
1	1600379	Affx-5388065	C	T	0.0671308	1	135735	ADD	0.00928064	0.020175	0.211606	0.190096	NA
1	1601292	Affx-65545113	G	A	0.0309528	1	135626	ADD	0.017499	0.0291578	0.360177	0.260896	NA
1	1604202	Affx-5393041	G	A	0.145185	1	135658	ADD	0.000434474	0.014338	0.000918234	0.0106277	NA
1	1610861	Affx-65545179	G	C	0.0221551	1	134213	ADD	-0.0188477	0.0342116	0.303508	0.235307	NA
1	1610924	Affx-5401734	C	T	0.0761141	1	135599	ADD	-0.0103267	0.0189992	0.295431	0.231539	NA
1	1612186	Affx-5403281	G	A	0.278414	1	135609	ADD	-0.0187143	0.0111757	2.80412	1.02677	NA
1	1615322	Affx-5407766	A	G	0.187816	1	135268	ADD	0.00275606	0.0129429	0.0453437	0.080204	NA
1	1620338	Affx-5415131	G	A	0.227475	1	135529	ADD	0.00647562	0.0119976	0.291323	0.229609	NA
1	1625992	Affx-5435121	G	A	0.0137335	1	135763	ADD	0.0092566	0.0432193	0.045872	0.0807082	NA
1	1654188	Affx-5501293	T	G	0.442285	1	135449	ADD	-0.00679211	0.010134	0.449207	0.298681	NA
1	1669665	Affx-5540296	G	A	0.0381956	1	135788	ADD	0.0140758	0.0261767	0.289146	0.228583	NA
1	1671342	Affx-5544346	T	C	0.0537262	1	135595	ADD	0.00726708	0.0223506	0.105716	0.1278	NA
1	1671724	Affx-5545235	C	T	0.314379	1	135424	ADD	0.00627918	0.0108292	0.336214	0.250246	NA
1	1671995	Affx-5545767	G	T	0.201911	1	134988	ADD	0.00330468	0.0125409	0.0694385	0.101189	NA
1	1677936	Affx-65545559	G	A	0.0112846	1	135627	ADD	0.022859	0.0473042	0.233516	0.201398	NA
1	1678941	Affx-5564383	C	T	0.0725268	1	135605	ADD	-0.00330577	0.0192842	0.0293861	0.0635413	NA
1	1679100	Affx-5564799	G	A	0.436634	1	135301	ADD	-0.00244753	0.010106	0.058654	0.0922469	NA
1	1681101	Affx-5569635	C	T	0.351699	1	135326	ADD	-0.00692396	0.0105484	0.430858	0.291096	NA
1	1681164	Affx-5569835	A	G	0.478831	1	135295	ADD	0.00547075	0.0100514	0.296241	0.231918	NA
1	1688102	Affx-5587085	G	A	0.36226	1	135621	ADD	0.0142628	0.0104542	1.86135	0.763289	NA
1	1688328	Affx-5587542	C	T	0.171877	1	135606	ADD	0.0110178	0.0133399	0.682162	0.388443	NA
1	1742789	Affx-65546017	A	G	0.0215038	1	135534	ADD	-0.0167601	0.0349772	0.229604	0.199408	NA
1	1754483	Affx-77184615	CCCTGGGACCGAAGTCGCCCCA	-	0.347041	1	135687	ADD	0.000149661	0.0105884	0.000199784	0.0049255	NA
1	1757074	Affx-5758045	G	T	0.259335	1	135566	ADD	0.0210549	0.0114938	3.35569	1.1741	NA
1	1757786	Affx-5760215	C	T	0.0342572	1	135592	ADD	0.00381111	0.0276034	0.0190624	0.0505183	NA
1	1760559	Affx-5768022	G	A	0.0283554	1	135812	ADD	0.03321	0.0302419	1.20592	0.565206	NA
1	1777362	Affx-5814764	A	G	0.478918	1	135520	ADD	-0.00495311	0.0100765	0.241624	0.205487	NA
1	1779950	Affx-5821475	A	G	0.0222188	1	135336	ADD	-0.0054779	0.033872	0.0261544	0.0597207	NA
1	1791146	Affx-5851400	C	A	0.0391993	1	135589	ADD	0.00986431	0.0258959	0.145101	0.152883	NA
1	1791592	Affx-5852453	G	A	0.477541	1	135716	ADD	-0.00389686	0.0100654	0.149888	0.155745	NA
1	1815255	Affx-5906282	G	T	0.213356	1	135576	ADD	0.0153131	0.0123085	1.5478	0.670683	NA
1	1832488	Affx-77403293	GAGA	-	0.0458795	1	135627	ADD	0.0381286	0.0239807	2.528	0.951394	NA
1	1843736	Affx-5973740	G	A	0.125448	1	135754	ADD	0.00145534	0.0151596	0.00921616	0.0345537	NA
1	1847791	Affx-5983227	G	A	0.0167255	1	135691	ADD	-0.0108358	0.0391375	0.0766548	0.106858	NA
1	1857246	Affx-77575601	-	AA	0.214431	1	135554	ADD	0.0159598	0.0122842	1.68796	0.712489	NA
1	1862253	Affx-6021159	A	G	0.0580614	1	135770	ADD	-0.00710713	0.0215568	0.108697	0.129811	NA
1	1875121	Affx-6054239	G	A	0.0561767	1	135679	ADD	-0.00553815	0.0218004	0.0645358	0.0972003	NA
1	1878215	Affx-6061971	C	A	0.0845962	1	135739	ADD	0.0129158	0.0180329	0.512998	0.324365	NA
1	1881007	Affx-76041776	GA	-	0.13768	1	135514	ADD	-0.00797543	0.0146178	0.297675	0.232589	NA
1	1881249	Affx-6069124	G	A	0.47671	1	135508	ADD	0.00631331	0.0100921	0.391333	0.274416	NA
1	1883470	Affx-6074678	A	G	0.0105375	1	135564	ADD	0.0284014	0.049168	0.333668	0.2491	NA
1	1898043	Affx-6113761	T	C	0.178086	1	135704	ADD	0.0020986	0.0131701	0.0253911	0.0587886	NA
1	1903309	Affx-6126524	A	G	0.146462	1	135510	ADD	-0.0141725	0.0142299	0.99195	0.495847	NA
1	1913410	Affx-6151245	G	A	0.0120558	1	135785	ADD	0.0269058	0.0459215	0.34329	0.253415	NA
1	1914918	Affx-6154743	G	A	0.478072	1	135486	ADD	0.015041	0.0100874	2.22328	0.866639	NA
1	1915143	Affx-6155321	G	A	0.184978	1	135584	ADD	-0.0132995	0.0129985	1.04685	0.513946	NA
1	1916133	Affx-35299506	T	C	0.0495018	1	135490	ADD	0.0444752	0.023404	3.61123	1.24116	NA
1	1919475	Affx-6165296	A	G	0.187887	1	135547	ADD	-0.000836952	0.0128894	0.00421636	0.0230877	NA
1	1921045	Affx-6168814	A	G	0.33665	1	135635	ADD	-0.0104094	0.0106517	0.955009	0.483534	NA
1	1921955	Affx-6170868	T	C	0.18723	1	135515	ADD	-0.00142585	0.0129098	0.0121986	0.0399791	NA
1	1935584	Affx-6202872	G	A	0.333752	1	135439	ADD	-0.0187467	0.0106761	3.0834	1.10185	NA
1	1943398	Affx-6223622	G	A	0.374371	1	135574	ADD	-0.00971533	0.0104187	0.869542	0.454591	NA
1	1949922	Affx-6242429	C	T	0.099344	1	135680	ADD	0.004249	0.0167289	0.0645118	0.0971805	NA
1	1954082	Affx-76407759	AT	-	0.0239134	1	135656	ADD	0.0238093	0.0328983	0.523775	0.328609	NA
1	1955580	Affx-6257395	G	A	0.154512	1	135786	ADD	-0.00849953	0.0139399	0.371766	0.265966	NA
1	1956930	Affx-6261266	G	A	0.153234	1	135613	ADD	-0.00621606	0.0140021	0.19708	0.182376	NA
1	1957014	Affx-6261501	G	A	0.172015	1	135642	ADD	-0.00805042	0.0133484	0.36373	0.262456	NA
1	1959717	Affx-6269434	C	T	0.130748	1	135597	ADD	0.00012418	0.0148853	6.95958e-05	0.00290042	NA
1	1960609	Affx-6271958	C	G	0.365539	1	135653	ADD	-0.00507346	0.0104134	0.237369	0.203347	NA
1	1961632	Affx-65547796	G	A	0.0585276	1	135560	ADD	-0.00235818	0.0214332	0.0121054	0.0398195	NA
1	1966030	Affx-6284633	A	G	0.239376	1	135707	ADD	-0.000494613	0.0117862	0.00176109	0.0147863	NA
1	1969985	Affx-35299579	C	T	0.134852	1	135749	ADD	0.00237806	0.0147506	0.0259912	0.0595225	NA
1	1970034	Affx-6294568	G	C	0.123776	1	135588	ADD	0.00162627	0.0152409	0.0113858	0.0385677	NA
1	1970314	Affx-6295209	C	T	0.0736593	1	135543	ADD	0.00520154	0.0193249	0.0724483	0.103581	NA
1	1973956	Affx-6303402	G	T	0.072749	1	135720	ADD	-0.00641859	0.0194407	0.109008	0.13002	NA
1	1974046	Affx-6303672	C	T	0.014821	1	135483	ADD	0.0158004	0.0417486	0.143237	0.151759	NA
1	1976107	Affx-65547910	G	A	0.0211701	1	135710	ADD	0.00857848	0.0352541	0.0592109	0.0927243	NA
1	1977765	Affx-6312937	A	G	0.334863	1	135457	ADD	-0.00623162	0.0106729	0.340909	0.252351	NA
1	1978797	Affx-6315389	T	C	0.333993	1	135630	ADD	-0.00702195	0.0106697	0.433122	0.292037	NA
1	1981144	Affx-6321603	T	G	0.218896	1	135571	ADD	-0.00704284	0.0121736	0.3347	0.249565	NA
1	1985148	Affx-6331747	G	T	0.333408	1	135616	ADD	-0.00701857	0.0106814	0.431755	0.29147	NA
1	1985451	Affx-6332581	C	T	0.411076	1	135542	ADD	-0.00702307	0.0102306	0.47125	0.307671	NA
1	1989803	Affx-6343888	A	G	0.288092	1	135585	ADD	-0.0074053	0.0111073	0.444498	0.296744	NA
1	1990864	Affx-6346397	T	C	0.396636	1	135521	ADD	0.00860227	0.0102761	0.700763	0.395204	NA
1	1991761	Affx-6348278	C	T	0.339058	1	135356	ADD	0.0231092	0.0105835	4.76772	1.53763	NA
1	1992068	Affx-6348886	C	T	0.116373	1	135749	ADD	0.00163838	0.0156777	0.0109211	0.0377399	NA
1	1994282	Affx-6354096	G	A	0.13869	1	135219	ADD	0.0154579	0.0146092	1.11956	0.537581	NA
1	1999504	Affx-6366888	C	T	0.144342	1	135567	ADD	0.0139378	0.0143761	0.939953	0.478483	NA
1	2000742	Affx-6369892	G	C	0.256342	1	135555	ADD	-0.016454	0.0115142	2.04208	0.815308	NA
1	2003208	Affx-6376385	G	C	0.419297	1	135646	ADD	0.0105507	0.0101941	1.0712	0.521903	NA
1	2009834	Affx-6393824	C	T	0.411407	1	135552	ADD	-0.0223927	0.0102216	4.79924	1.54558	NA
1	2010594	Affx-6395872	C	A	0.272022	1	135489	ADD	0.0199421	0.0113071	3.11054	1.10909	NA
1	2015541	Affx-65548326	A	G	0.0173447	1	135632	ADD	0.0162541	0.0386402	0.176948	0.171334	NA
1	2021813	Affx-6424196	C	T	0.206041	1	135568	ADD	0.0165473	0.012438	1.76992	0.736619	NA
1	2033373	Affx-6453291	T	G	0.495855	1	135569	ADD	-0.0195288	0.0100565	3.77105	1.28277	NA
1	2035177	Affx-6457661	G	A	0.218387	1	135315	ADD	0.0148241	0.0122124	1.47345	0.6482	NA
1	2037520	Affx-6463059	A	G	0.254869	1	135548	ADD	0.0243665	0.0115504	4.45032	1.45724	NA
1	2038313	Affx-6464723	C	T	0.0174969	1	135624	ADD	0.0542615	0.0381036	2.02793	0.811265	NA
1	2039412	Affx-6467497	A	C	0.0153329	1	135623	ADD	0.0668533	0.0411844	2.63499	0.980749	NA
1	2039950	Affx-6468918	G	C	0.278837	1	135475	ADD	-0.00494296	0.0112431	0.193288	0.180328	NA
1	2041023	Affx-6471946	T	C	0.0133479	1	135639	ADD	0.0323406	0.0440037	0.540156	0.335012	NA
1	2041664	Affx-35299698	C	A	0.0377695	1	135546	ADD	0.00489902	0.0264956	0.0341877	0.0688941	NA
1	2045959	Affx-35299707	G	A	0.0675027	1	135765	ADD	-0.0273495	0.0199869	1.87245	0.766509	NA
1	2047625	Affx-6488822	C	T	0.241635	1	135469	ADD	0.00624711	0.0117531	0.28252	0.225444	NA
1	2051982	Affx-6499089	C	T	0.167289	1	135741	ADD	0.0416138	0.0135296	9.4681	2.6797	NA
1	2052788	Affx-6501465	C	T	0.252095	1	135705	ADD	-0.0176661	0.0115853	2.32524	0.895205	NA
1	2054266	Affx-6505201	G	A	0.336418	1	135779	ADD	-0.00212647	0.0106214	0.0400827	0.0750393	NA
1	2061187	Affx-6524088	A	G	0.144144	1	135604	ADD	-0.005902	0.0143598	0.168929	0.166811	NA
1	2062671	Affx-6528525	A	G	0.0190982	1	135746	ADD	0.00475156	0.0367066	0.0167565	0.0472056	NA
1	2067069	Affx-6540701	C	T	0.209271	1	135604	ADD	0.0186282	0.0124022	2.25601	0.875833	NA
1	2068401	Affx-6544738	C	T	0.143062	1	135805	ADD	-0.00265609	0.0143839	0.0340981	0.0687974	NA
1	2072017	Affx-6554531	C	T	0.0834255	1	135600	ADD	0.00912079	0.0181736	0.251873	0.210589	NA
1	2080401	Affx-65548868	G	A	0.0178825	1	135691	ADD	-0.0173066	0.0377296	0.210406	0.189466	NA
1	2082975	Affx-65548888	G	T	0.015799	1	135673	ADD	0.0422235	0.0402584	1.10001	0.531263	NA
1	2087631	Affx-6583230	G	A	0.13668	1	135590	ADD	-0.000572004	0.0147014	0.00151384	0.0136925	NA
1	2088904	Affx-6584659	C	T	0.035281	1	135583	ADD	0.0031596	0.0272373	0.0134567	0.0420814	NA
1	2089712	Affx-6585606	C	T	0.0383753	1	135647	ADD	0.0232298	0.026118	0.791059	0.427384	NA
1	2092625	Affx-6589423	T	C	0.378284	1	135409	ADD	0.0161957	0.0103807	2.43412	0.925475	NA
1	2096339	Affx-65548995	C	A	0.0473758	1	135660	ADD	-0.0453662	0.0237374	3.65259	1.25195	NA
1	2101935	Affx-6601872	A	G	0.0451741	1	135498	ADD	0.00671401	0.0242285	0.076791	0.106963	NA
1	2109716	Affx-6611721	T	C	0.465723	1	135440	ADD	-0.00550844	0.0100837	0.298413	0.232934	NA
1	2113523	Affx-6616599	C	T	0.0481273	1	135765	ADD	-0.019124	0.0233682	0.669744	0.383902	NA
1	2115098	Affx-6618503	G	A	0.122182	1	135421	ADD	0.0140353	0.0154493	0.825329	0.439344	NA
1	2117290	Affx-6621373	A	G	0.343707	1	135588	ADD	-0.0122874	0.0105985	1.34411	0.608517	NA
1	2124676	Affx-6629624	A	G	0.0267331	1	135581	ADD	0.028855	0.0313046	0.849623	0.447747	NA
1	2127182	Affx-35299846	C	T	0.0766899	1	135598	ADD	0.0329599	0.0188915	3.04395	1.09131	NA
1	2127922	Affx-6633970	G	A	0.027062	1	135596	ADD	0.0487083	0.0308446	2.49372	0.94195	NA
1	2137733	Affx-6685223	C	T	0.178535	1	135707	ADD	-0.0289843	0.0131267	4.87543	1.56477	NA
1	2138242	Affx-6685859	T	C	0.418651	1	135681	ADD	-0.0103892	0.0102065	1.03613	0.510432	NA
1	2146433	Affx-6695812	A	G	0.269627	1	135793	ADD	-0.0268208	0.011347	5.58707	1.74248	NA
1	2146878	Affx-6696374	G	A	0.044489	1	135775	ADD	0.00391708	0.0243825	0.0258089	0.0593003	NA
1	2153159	Affx-6704628	T	C	0.269905	1	135707	ADD	-0.0270448	0.0113462	5.68157	1.76589	NA
1	2153594	Affx-6705151	A	G	0.269707	1	135777	ADD	-0.0266024	0.0113444	5.4989	1.7206	NA
1	2158656	Affx-6711607	T	G	0.268428	1	135731	ADD	-0.0275432	0.0113631	5.87534	1.81377	NA
1	2164614	Affx-65549622	G	A	0.017157	1	135601	ADD	0.0196069	0.038585	0.258214	0.21371	NA
1	2179591	Affx-6750275	T	C	0.357764	1	135686	ADD	-0.0156048	0.010504	2.20706	0.862075	NA
1	2182126	Affx-6785400	T	G	0.182278	1	135716	ADD	-0.0292058	0.0130196	5.03202	1.6041	NA
1	2184469	Affx-65549804	T	C	0.0166562	1	135655	ADD	-0.0137458	0.0393771	0.121857	0.138448	NA
1	2188394	Affx-6868351	G	A	0.0572263	1	135637	ADD	0.00480647	0.0216312	0.0493732	0.0839898	NA
1	2198541	Affx-65549900	C	T	0.0107296	1	135700	ADD	-0.064662	0.0485207	1.77601	0.738403	NA
1	2199655	Affx-7025683	C	T	0.0181119	1	135629	ADD	-0.00261733	0.0374477	0.004885	0.0248997	NA
1	2205929	Affx-7116936	T	C	0.366464	1	135653	ADD	-0.0188651	0.0104668	3.24855	1.14577	NA
1	2210292	Affx-65549965	G	A	0.0194623	1	135698	ADD	0.0421684	0.0364592	1.3377	0.60653	NA
1	2212668	Affx-7203327	G	A	0.0389735	1	135759	ADD	-0.0129275	0.0259976	0.247265	0.208304	NA
1	2215527	Affx-7210732	T	C	0.142962	1	135365	ADD	0.0147544	0.0144813	1.03808	0.511071	NA
1	2216986	Affx-65550018	C	T	0.017803	1	134921	ADD	0.0123622	0.0381931	0.104766	0.127154	NA
1	2218878	Affx-65550029	G	A	0.0155535	1	135629	ADD	0.0472318	0.0402909	1.37422	0.617824	NA
1	2224487	Affx-65550075	G	A	0.0176388	1	135582	ADD	0.0156745	0.0383637	0.166935	0.165675	NA
1	2233032	Affx-65550129	G	A	0.0190968	1	135651	ADD	-0.00618927	0.0364602	0.0288164	0.0628817	NA
1	2234182	Affx-7259204	C	T	0.172226	1	135380	ADD	-0.0182953	0.0133371	1.88173	0.769201	NA
1	2242065	Affx-7279089	T	C	0.202136	1	135703	ADD	-0.0131456	0.0124894	1.10785	0.5338	NA
1	2254781	Affx-7309918	C	T	0.146242	1	135638	ADD	0.0100676	0.0142739	0.497474	0.318205	NA
1	2257558	Affx-76078395	-	CTT	0.032739	1	135679	ADD	-0.0114034	0.0282661	0.162757	0.163277	NA
1	2262750	Affx-7331763	T	G	0.0212256	1	134955	ADD	0.0733819	0.0349819	4.40039	1.44453	NA
1	2271477	Affx-7353789	C	T	0.0211817	1	135707	ADD	0.0213567	0.0347151	0.378469	0.268876	NA
1	2272231	Affx-65550442	C	A	0.0167424	1	135733	ADD	-0.0103005	0.0390069	0.0697324	0.101425	NA
1	2274142	Affx-7360289	C	A	0.498379	1	135700	ADD	-0.00575466	0.010054	0.327611	0.246364	NA
1	2276041	Affx-7365315	C	G	0.448043	1	135641	ADD	-0.00753234	0.0101141	0.554633	0.340625	NA
1	2276290	Affx-65550484	C	T	0.0397145	1	135643	ADD	0.040996	0.0256472	2.55508	0.958842	NA
1	2284470	Affx-7388416	A	C	0.358438	1	135506	ADD	-0.0170136	0.0104882	2.63143	0.979775	NA
1	2284929	Affx-7389521	G	T	0.395809	1	135554	ADD	-0.000280348	0.0102819	0.000743443	0.00955127	NA
1	2284952	Affx-7389586	A	G	0.0792034	1	135455	ADD	0.0204762	0.0185803	1.21449	0.567923	NA
1	2288631	Affx-7399544	T	A	0.107505	1	135687	ADD	0.0434977	0.0162682	7.15636	2.12669	NA
1	2290637	Affx-7405149	G	A	0.408934	1	135599	ADD	0.0133217	0.010245	1.69081	0.713332	NA
1	2292427	Affx-7410322	C	T	0.441072	1	135538	ADD	-0.0330758	0.0101592	10.5989	2.94633	NA
1	2293703	Affx-7414039	T	C	0.0490412	1	135794	ADD	-0.0398249	0.0233794	2.90164	1.05311	NA
1	2297862	Affx-7424615	C	T	0.0720331	1	135757	ADD	-0.0179343	0.0194735	0.84816	0.447243	NA
1	2298114	Affx-7425421	T	C	0.157829	1	135552	ADD	0.0334113	0.0137513	5.90339	1.82068	NA
1	2298478	Affx-7426333	C	T	0.0933008	1	135583	ADD	0.0242324	0.0173349	1.9541	0.790096	NA
1	2301087	Affx-7434335	G	T	0.0649044	1	135715	ADD	-0.0263192	0.0204236	1.66066	0.704402	NA
1	2302522	Affx-7438885	G	A	0.0938824	1	135723	ADD	0.0283947	0.0172581	2.707	1.0004	NA
1	2303580	Affx-7441419	T	C	0.0950511	1	135443	ADD	0.0255903	0.0172189	2.20872	0.862542	NA
1	2305258	Affx-7445339	G	A	0.142833	1	135784	ADD	0.0459237	0.0143167	10.3005	2.87617	NA
1	2314194	Affx-7466775	T	C	0.410556	1	135442	ADD	0.0254138	0.0102436	6.15507	1.88261	NA
1	2321888	Affx-7486208	C	T	0.123489	1	135595	ADD	0.0340783	0.015214	5.01733	1.60042	NA
1	2323070	Affx-7489384	C	T	0.0463872	1	135738	ADD	-0.00449428	0.0237935	0.0356781	0.0704882	NA
1	2323077	Affx-7489405	A	G	0.395995	1	135191	ADD	0.0012418	0.0103088	0.0145107	0.0437746	NA
1	2324194	Affx-7491984	G	A	0.192613	1	135720	ADD	0.00837873	0.0127561	0.431442	0.291339	NA
1	2324572	Affx-7492795	G	A	0.412766	1	135451	ADD	0.0159467	0.0102526	2.41924	0.92135	NA
1	2326256	Affx-7497105	G	A	0.218789	1	135784	ADD	0.0104009	0.0121682	0.730618	0.405958	NA
1	2329738	Affx-7506485	C	T	0.256272	1	135442	ADD	0.00285413	0.0115445	0.0611222	0.0943493	NA
1	2335858	Affx-7523911	C	T	0.0196942	1	135573	ADD	0.0263909	0.0361048	0.534293	0.332727	NA
1	2338442	Affx-7530504	A	G	0.148037	1	135578	ADD	-0.0171369	0.0141188	1.47322	0.648129	NA
1	2338659	Affx-7531128	G	A	0.455704	1	135509	ADD	-0.0105376	0.0101334	1.08137	0.525212	NA
1	2339804	Affx-65550998	G	A	0.020132	1	135779	ADD	0.0227149	0.0358282	0.40195	0.278945	NA
1	2340235	Affx-7535418	T	C	0.126967	1	135677	ADD	0.0322873	0.0150268	4.61671	1.49946	NA
1	2341042	Affx-7537313	C	T	0.148305	1	135575	ADD	-0.0177679	0.0141276	1.58174	0.680873	NA
1	2342128	Affx-35300126	T	C	0.076085	1	135559	ADD	0.00714239	0.0189724	0.141724	0.150843	NA
1	2342466	Affx-7540753	C	T	0.392917	1	135572	ADD	-0.0013091	0.0103093	0.0161247	0.0462626	NA
1	2344911	Affx-7546563	C	A	0.027512	1	135541	ADD	-0.00118539	0.0307847	0.0014827	0.0135488	NA
1	2354688	Affx-7571105	G	C	0.0256173	1	135436	ADD	-0.0308089	0.0318195	0.93749	0.477654	NA
1	2355926	Affx-65551126	C	T	0.0139762	1	135659	ADD	-0.0186614	0.0433088	0.185667	0.176169	NA
1	2357812	Affx-7579470	T	C	0.404479	1	135541	ADD	-0.00211307	0.0102863	0.0421993	0.0771498	NA
1	2358041	Affx-7580004	A	G	0.186701	1	135578	ADD	-7.65215e-06	0.0128799	3.52973e-07	0.00020592	NA
1	2360913	Affx-7587315	G	A	0.273337	1	135538	ADD	8.53071e-06	0.0112726	5.72689e-07	0.00026231	NA
1	2362325	Affx-65551175	G	A	0.0213387	1	135599	ADD	0.00541602	0.0351889	0.0236892	0.0566645	NA
1	2364119	Affx-7595728	G	A	0.0716314	1	135569	ADD	-0.0170686	0.0195064	0.765668	0.418436	NA
1	2368188	Affx-7606848	T	C	0.428799	1	135539	ADD	-0.00706212	0.0101929	0.480041	0.311221	NA
1	2370170	Affx-7612531	T	G	0.443578	1	135638	ADD	0.00324491	0.0101074	0.103069	0.125995	NA
1	2372073	Affx-7617843	G	A	0.116514	1	135512	ADD	-0.000108226	0.0157023	4.75042e-05	0.00239488	NA
1	2374713	Affx-7624405	C	T	0.469773	1	135425	ADD	-0.0174695	0.0100813	3.00281	1.08029	NA
1	2380209	Affx-7638822	G	A	0.143064	1	135625	ADD	-0.00141781	0.0144084	0.00968292	0.0354513	NA
1	2380956	Affx-7641079	T	C	0.138928	1	135599	ADD	0.00310124	0.014505	0.0457125	0.0805561	NA
1	2384241	Affx-7651724	G	A	0.26747	1	135645	ADD	0.000527016	0.0113456	0.00215772	0.016396	NA
1	2386204	Affx-65551369	G	A	0.0148395	1	135719	ADD	0.00150259	0.0416412	0.00130207	0.0126845	NA
1	2387214	Affx-7659695	G	A	0.0545703	1	135559	ADD	0.0131729	0.0222199	0.351459	0.257048	NA
1	2393442	Affx-7676834	G	C	0.265547	1	135575	ADD	-0.00342973	0.0114025	0.0904736	0.117148	NA
1	2393932	Affx-7678143	G	A	0.168221	1	135545	ADD	0.00386525	0.0134876	0.0821274	0.111015	NA
1	2400060	Affx-7696628	G	A	0.0185816	1	135537	ADD	-0.0644868	0.0370911	3.02275	1.08564	NA
1	2402822	Affx-7705044	G	T	0.121507	1	135161	ADD	0.0302099	0.0154494	3.82365	1.29642	NA
1	2404237	Affx-7708874	G	A	0.171994	1	135531	ADD	-0.00466033	0.0133346	0.122144	0.138633	NA
1	2404771	Affx-7710138	C	T	0.384861	1	135480	ADD	-0.0136853	0.0103584	1.74553	0.72946	NA
1	2405893	Affx-7713473	A	G	0.0141016	1	135658	ADD	0.0190957	0.0428194	0.198879	0.183343	NA
1	2406687	Affx-7715782	C	A	0.275521	1	135585	ADD	0.00405679	0.0112188	0.13076	0.14409	NA
1	2408166	Affx-65551572	G	A	0.0110692	1	135601	ADD	0.00946458	0.0482324	0.0385057	0.0734358	NA
1	2408170	Affx-7719562	A	G	0.0611248	1	135575	ADD	0.0055458	0.0210307	0.069538	0.101269	NA
1	2414527	Affx-7735346	T	G	0.0287381	1	135778	ADD	0.0244248	0.0301552	0.65605	0.378867	NA
1	2419025	Affx-65551654	T	C	0.0482528	1	135671	ADD	0.0146562	0.0234377	0.391037	0.274288	NA
1	2419657	Affx-7747774	G	A	0.492325	1	135575	ADD	-0.00185283	0.0100474	0.0340068	0.0686986	NA
1	2420136	Affx-7748986	A	G	0.485774	1	135593	ADD	-0.00215226	0.0100461	0.0458977	0.0807326	NA
1	2420841	Affx-7751245	G	A	0.0947852	1	135596	ADD	-0.0149708	0.0171467	0.762298	0.417243	NA
1	2422961	Affx-7758828	C	T	0.137873	1	135545	ADD	-0.00831237	0.0146396	0.322397	0.243995	NA
1	2426371	Affx-7773156	C	T	0.260281	1	135465	ADD	0.0155093	0.0115228	1.81164	0.74882	NA
1	2431388	Affx-7781474	C	T	0.316745	1	135587	ADD	-0.000889939	0.0108197	0.00676531	0.0294455	NA
1	2434982	Affx-7786866	G	T	0.0265197	1	135767	ADD	-0.020671	0.0312768	0.436797	0.293562	NA
1	2442417	Affx-35300288	G	A	0.0223116	1	135714	ADD	0.0314441	0.0339641	0.857115	0.450326	NA
1	2442548	Affx-7807258	G	T	0.13432	1	135590	ADD	0.0235712	0.0147897	2.54006	0.954714	NA
1	2444607	Affx-35300290	G	A	0.0513682	1	135473	ADD	3.70262e-06	0.0227586	2.64684e-08	5.63789e-05	NA
1	2445871	Affx-65551853	G	A	0.0306378	1	135682	ADD	0.00117593	0.0293551	0.00160469	0.0141038	NA
1	2448231	Affx-65551868	T	G	0.0366976	1	135663	ADD	-6.50555e-05	0.0269128	5.84318e-06	0.000838432	NA
1	2448266	Affx-7832269	G	A	0.127651	1	135436	ADD	-0.00280132	0.0150759	0.0345269	0.0692595	NA
1	2448945	Affx-7834217	C	T	0.171095	1	135629	ADD	-0.00555473	0.0133601	0.172865	0.16904	NA
1	2452034	Affx-7841807	C	G	0.0140943	1	135729	ADD	0.0111724	0.0430695	0.0672909	0.0994565	NA
1	2455662	Affx-7851206	T	C	0.182015	1	135269	ADD	0.0120532	0.0130641	0.851233	0.448302	NA
1	2461209	Affx-7864473	C	G	0.132483	1	135704	ADD	0.00199128	0.0148117	0.0180739	0.0491217	NA
1	2463385	Affx-7869948	G	A	0.287136	1	135563	ADD	0.000840297	0.0111481	0.00568151	0.0269111	NA
1	2465735	Affx-7876593	G	A	0.236185	1	135466	ADD	-0.00267599	0.0118803	0.0507358	0.0852403	NA
1	2470127	Affx-65552016	T	C	0.0357017	1	135680	ADD	-0.00599982	0.0272464	0.0484908	0.0831722	NA
1	2476671	Affx-7907663	G	C	0.0654033	1	135727	ADD	0.0314369	0.0204365	2.36628	0.906642	NA
1	2480786	Affx-7919294	C	T	0.0190843	1	135766	ADD	-0.0390782	0.0369693	1.11735	0.536868	NA
1	2484918	Affx-7932029	A	G	0.233908	1	134989	ADD	0.018334	0.0119106	2.36943	0.907518	NA
1	2486244	Affx-7935717	C	A	0.0138731	1	135586	ADD	-0.0192132	0.04302	0.199462	0.183656	NA
1	2488826	Affx-65552151	T	C	0.0252384	1	135587	ADD	-0.0461167	0.0320888	2.06542	0.821965	NA
1	2493326	Affx-7956491	A	G	0.49853	1	135417	ADD	0.00914142	0.0100664	0.824662	0.439113	NA
1	2493455	Affx-7956778	T	C	0.456027	1	135548	ADD	0.00660191	0.0101246	0.425188	0.288733	NA
1	2494226	Affx-65552203	G	A	0.0171574	1	135627	ADD	0.0610573	0.0388419	2.47101	0.935679	NA
1	2500757	Affx-35300370	C	T	0.1277	1	135638	ADD	0.0223564	0.0150943	2.1937	0.858312	NA
1	2509079	Affx-65552291	C	T	0.0143701	1	135664	ADD	-0.0179316	0.0422299	0.1803	0.173203	NA
1	2515521	Affx-8013637	T	C	0.436457	1	135632	ADD	0.0028638	0.0101584	0.0794756	0.109015	NA
1	2521130	Affx-8029651	C	T	0.0351638	1	135594	ADD	-0.00514391	0.0272629	0.0355995	0.0704048	NA
1	2521540	Affx-8030783	C	G	0.0267773	1	135712	ADD	-0.0510793	0.031064	2.70379	0.999523	NA
1	2521724	Affx-8031337	G	A	0.066387	1	135614	ADD	0.0530846	0.0203002	6.84805	2.05189	NA
1	2523426	Affx-8036270	G	A	0.0128639	1	135690	ADD	0.0716113	0.0445098	2.58852	0.968024	NA
1	2524424	Affx-8038715	A	C	0.0701137	1	135758	ADD	0.0208465	0.0196854	1.12144	0.53819	NA
1	2524764	Affx-8039498	G	A	0.0250319	1	135647	ADD	-0.0150493	0.0321194	0.219532	0.19423	NA
1	2525377	Affx-8040965	T	C	0.351425	1	135639	ADD	-0.0143978	0.0105224	1.87225	0.766451	NA
1	2533854	Affx-77429198	G	-	0.0324989	1	135666	ADD	0.00982635	0.028367	0.119994	0.137248	NA
1	2535688	Affx-65552508	G	A	0.033875	1	135188	ADD	0.0563417	0.0279927	4.05107	1.35514	NA
1	2553309	Affx-65552646	C	T	0.465776	1	135433	ADD	-0.0104291	0.0100974	1.06677	0.520459	NA
1	2560837	Affx-65552727	G	A	0.0842899	1	135639	ADD	-0.0130896	0.0182338	0.515343	0.32529	NA
1	2569899	Affx-8134972	T	C	0.475223	1	135571	ADD	-0.0143668	0.0100679	2.03629	0.813653	NA
1	2570077	Affx-8135175	G	A	0.474536	1	135585	ADD	-0.0128594	0.0100625	1.63318	0.696234	NA
1	2571341	Affx-8136775	T	C	0.470028	1	135742	ADD	-0.0173461	0.0100613	2.97234	1.07212	NA
1	2572795	Affx-8138427	A	C	0.476668	1	135692	ADD	-0.0125084	0.0100567	1.547	0.67044	NA
1	2574274	Affx-8140366	C	T	0.0599199	1	135656	ADD	0.0640817	0.0213079	9.05989	2.5829	NA
1	2576003	Affx-65552896	C	T	0.0165032	1	135671	ADD	-0.0447025	0.0396403	1.27171	0.585954	NA
1	2581777	Affx-8151128	T	C	0.479301	1	135539	ADD	-0.0170184	0.0100655	2.85866	1.04152	NA
1	2582643	Affx-8152092	T	C	0.0465346	1	135308	ADD	-0.0108801	0.0239797	0.205863	0.187067	NA
1	2584899	Affx-65552968	A	C	0.0183932	1	135648	ADD	-0.0029482	0.037433	0.00620303	0.0281566	NA
1	2595307	Affx-8170855	G	A	0.498655	1	135724	ADD	-0.00457802	0.0100577	0.207186	0.187768	NA
1	2597658	Affx-8174160	C	T	0.493968	1	135695	ADD	0.00387074	0.010062	0.147984	0.154611	NA
1	2597718	Affx-65553037	C	A	0.0186604	1	135581	ADD	0.0283119	0.037414	0.572624	0.347543	NA
1	2598902	Affx-76855164	G	-	0.488052	1	135501	ADD	0.00106045	0.0100768	0.0110748	0.0380155	NA
1	2601669	Affx-8178885	C	T	0.0564174	1	135623	ADD	0.0411619	0.0218189	3.55896	1.2275	NA
1	2607961	Affx-8187725	C	T	0.49818	1	135696	ADD	-0.00137845	0.0100543	0.0187965	0.0501459	NA
1	2609830	Affx-8189768	G	A	0.498153	1	135645	ADD	-0.00175214	0.0100492	0.0304	0.0647015	NA
1	2612793	Affx-65553121	A	G	0.0254201	1	135680	ADD	0.0102638	0.0317635	0.104415	0.126915	NA
1	2622185	Affx-8208171	T	C	0.499005	1	135712	ADD	-0.0018052	0.0100553	0.0322301	0.0667539	NA
1	2629464	Affx-8216774	G	T	0.500066	1	135604	ADD	-0.00100735	0.0100658	0.0100152	0.0360782	NA
1	2633026	Affx-8221321	C	T	0.499569	1	135777	ADD	-0.00276272	0.0100503	0.0755642	0.106016	NA
1	2639458	Affx-8228895	G	A	0.0266379	1	135615	ADD	-0.0164531	0.0313058	0.276213	0.222433	NA
1	2640393	Affx-8230034	T	C	0.0350768	1	135688	ADD	-0.0110151	0.0274375	0.161171	0.16236	NA
1	2643148	Affx-65553338	G	A	0.0234035	1	135471	ADD	0.0407831	0.0332734	1.50233	0.65696	NA
1	2651426	Affx-65553394	C	G	0.0226068	1	135645	ADD	-0.00378602	0.0338769	0.0124899	0.0404744	NA
1	2783104	Affx-8405671	C	A	0.0832719	1	135610	ADD	0.0298228	0.0182153	2.68053	0.993184	NA
1	2783189	Affx-35300579	C	T	0.0218185	1	135573	ADD	-0.0123181	0.0343133	0.128873	0.142907	NA
1	2788133	Affx-8412730	C	T	0.0484566	1	135513	ADD	0.0618367	0.0235577	6.9017	2.06493	NA
1	2791775	Affx-8417555	C	T	0.0433297	1	135796	ADD	-0.0188027	0.024628	0.582887	0.351462	NA
1	2791865	Affx-8417669	A	G	0.455158	1	135230	ADD	0.00557799	0.0101167	0.304003	0.235537	NA
1	2792599	Affx-8418725	A	C	0.455068	1	135738	ADD	0.00512758	0.0100943	0.258033	0.213622	NA
1	2792827	Affx-8418963	G	A	0.365678	1	135495	ADD	-0.00673758	0.010428	0.417453	0.285494	NA
1	2797592	Affx-8425480	T	C	0.0553606	1	135665	ADD	0.0274309	0.0219393	1.56328	0.675335	NA
1	2805748	Affx-35300609	C	T	0.0164029	1	134946	ADD	-0.00519143	0.039673	0.0171231	0.0477454	NA
1	2806552	Affx-35300611	G	A	0.0557747	1	135626	ADD	0.0338068	0.0219546	2.37115	0.907996	NA
1	2810135	Affx-35300619	G	A	0.0327387	1	135665	ADD	-0.0297466	0.0282759	1.10673	0.533439	NA
1	2816526	Affx-8449550	C	G	0.0708386	1	135597	ADD	-0.00679319	0.0195853	0.120305	0.137449	NA
1	2818853	Affx-8452838	A	G	0.104565	1	135571	ADD	-0.0164764	0.0164645	1.00144	0.498994	NA
1	2820985	Affx-8455301	G	T	0.0163366	1	135677	ADD	-0.00874805	0.0397886	0.0483397	0.0830316	NA
1	2823206	Affx-65553881	C	T	0.0215435	1	135470	ADD	0.0239703	0.0348304	0.473621	0.30863	NA
1	2823407	Affx-8458380	A	G	0.101153	1	135567	ADD	-0.0150385	0.0167025	0.810668	0.434243	NA
1	2826754	Affx-8463025	C	T	0.0327689	1	135723	ADD	0.0190596	0.0281181	0.459471	0.302883	NA
1	2828957	Affx-65553936	A	G	0.0125299	1	135516	ADD	0.0430532	0.045483	0.896009	0.463626	NA
1	2829243	Affx-8466817	A	G	0.112546	1	135584	ADD	-0.0160584	0.0159557	1.01291	0.502786	NA
1	2830134	Affx-8467996	C	T	0.0117576	1	135784	ADD	0.0620463	0.046588	1.77372	0.737733	NA
1	2832877	Affx-8471844	C	T	0.0967162	1	135665	ADD	-0.0343172	0.0170106	4.06993	1.35999	NA
1	2834995	Affx-8474333	C	T	0.0286469	1	135634	ADD	-0.0361749	0.0301283	1.44167	0.638518	NA
1	2836711	Affx-8476554	C	T	0.0619362	1	135680	ADD	-0.0251429	0.0208888	1.44879	0.640691	NA
1	2838206	Affx-8478706	C	T	0.0480125	1	135777	ADD	0.0162902	0.0233321	0.487471	0.314206	NA
1	2838714	Affx-65554025	C	T	0.0290783	1	135668	ADD	0.0297516	0.0301058	0.976606	0.490746	NA
1	2841167	Affx-8482979	G	A	0.476964	1	135508	ADD	0.00219669	0.0101097	0.0472129	0.081977	NA
1	2844810	Affx-8485044	C	A	0.456862	1	135543	ADD	0.00134396	0.0101281	0.0176082	0.0484517	NA
1	2846345	Affx-8487095	T	C	0.199738	1	135500	ADD	-0.0105567	0.0126141	0.7004	0.395073	NA
1	2848434	Affx-8489463	G	A	0.0377341	1	135779	ADD	0.00851841	0.0265955	0.102589	0.125666	NA
1	2857488	Affx-8501776	A	G	0.419563	1	135554	ADD	-0.00471056	0.0102039	0.213114	0.190887	NA
1	2869834	Affx-8518927	G	A	0.0416375	1	135551	ADD	-0.011095	0.0253746	0.191187	0.179187	NA
1	2871331	Affx-8520811	T	C	0.122168	1	135551	ADD	0.00763661	0.0153766	0.24665	0.207998	NA
1	2876280	Affx-65554336	C	A	0.0150537	1	135581	ADD	-0.00590402	0.0409148	0.0208226	0.0529276	NA
1	2881291	Affx-8533265	T	C	0.486676	1	135171	ADD	-0.0065698	0.0100764	0.425105	0.288699	NA
1	2882315	Affx-8534539	G	T	0.113177	1	135606	ADD	0.00915412	0.0159707	0.328539	0.246784	NA
1	2887085	Affx-8541001	C	T	0.0131799	1	135775	ADD	0.00982381	0.0439944	0.0498616	0.0844396	NA
1	2895249	Affx-8551866	G	A	0.216217	1	135512	ADD	0.00521761	0.0122144	0.182472	0.174407	NA
1	2899537	Affx-8556862	C	T	0.020409	1	135798	ADD	0.0119001	0.0353378	0.113402	0.132943	NA
1	2900856	Affx-8558474	T	C	0.326111	1	135112	ADD	-0.0020373	0.0107131	0.0361646	0.0710023	NA
1	2906008	Affx-8565604	G	A	0.0105245	1	135683	ADD	-0.0649915	0.0489498	1.76284	0.734543	NA
1	2912986	Affx-8574916	A	G	0.328686	1	135465	ADD	0.00682277	0.0106946	0.407	0.281086	NA
1	2918587	Affx-35300820	C	G	0.0272345	1	135747	ADD	-0.00961155	0.03062	0.098532	0.12286	NA
1	2924136	Affx-8590755	A	G	0.495358	1	135618	ADD	0.00655816	0.0100616	0.424844	0.288589	NA
1	2924936	Affx-8591846	G	A	0.019265	1	134648	ADD	0.00789118	0.0365762	0.0465463	0.0813482	NA
1	2925754	Affx-8593200	G	A	0.420313	1	135379	ADD	0.00857146	0.0102027	0.705794	0.397025	NA
1	2928150	Affx-8596793	G	A	0.07439	1	135650	ADD	-0.00377496	0.0192354	0.0385144	0.0734447	NA
1	2932392	Affx-65554847	G	A	0.0414913	1	135691	ADD	0.047689	0.0251948	3.58275	1.23372	NA
1	2942162	Affx-35300869	G	A	0.0696534	1	135643	ADD	0.00168939	0.019822	0.00726383	0.0305468	NA
1	2945275	Affx-8619975	G	A	0.446077	1	135583	ADD	0.0019385	0.0101381	0.0365612	0.0714192	NA
1	2946131	Affx-8621149	C	T	0.102844	1	135706	ADD	0.0172824	0.0165536	1.08999	0.528015	NA
1	2951178	Affx-8627235	T	C	0.481841	1	135638	ADD	0.00193664	0.0100605	0.0370563	0.0719369	NA
1	2951890	Affx-65555032	G	A	0.0471917	1	135384	ADD	0.00450936	0.0235964	0.0365207	0.0713767	NA
1	2959186	Affx-8638557	G	A	0.0798003	1	135532	ADD	0.00306016	0.0186245	0.0269971	0.060736	NA
1	2962859	Affx-8643241	G	A	0.15434	1	135658	ADD	0.00967364	0.0139544	0.480568	0.311433	NA
1	2962895	Affx-8643261	G	C	0.119305	1	135560	ADD	0.024452	0.015533	2.4781	0.937637	NA
1	2963075	Affx-8643463	G	A	0.0550153	1	135635	ADD	0.0101783	0.0220352	0.213362	0.191016	NA
1	2966088	Affx-8646920	A	G	0.2371	1	135656	ADD	-0.0121869	0.0118006	1.06654	0.520385	NA
1	2966476	Affx-8647362	C	T	0.313202	1	135617	ADD	-0.00102682	0.0108336	0.00898335	0.0340982	NA
1	2969791	Affx-8651087	G	A	0.181632	1	135634	ADD	0.00267046	0.0130246	0.0420385	0.0769911	NA
1	2969901	Affx-8651228	C	T	0.0122223	1	135654	ADD	-0.0590747	0.045532	1.68333	0.711119	NA
1	2970338	Affx-8651782	G	A	0.0752319	1	135275	ADD	0.0282789	0.0190836	2.19586	0.85892	NA
1	2970656	Affx-8652208	G	T	0.115489	1	135641	ADD	0.014782	0.0157706	0.878556	0.457676	NA
1	2978346	Affx-8661239	A	G	0.182041	1	135607	ADD	-0.00847705	0.0130059	0.424822	0.28858	NA
1	2979301	Affx-8662382	G	A	0.49781	1	135404	ADD	-0.0061811	0.010059	0.377593	0.268496	NA
1	2981312	Affx-8664758	G	A	0.252764	1	135771	ADD	-0.00499102	0.0115641	0.186277	0.176504	NA
1	2984424	Affx-8668342	G	C	0.0235119	1	135123	ADD	-0.00951792	0.0332308	0.0820358	0.110946	NA
1	2985564	Affx-8669795	T	C	0.0977345	1	135602	ADD	0.0047812	0.0169613	0.0794609	0.109004	NA
1	2988322	Affx-65555370	G	T	0.0219761	1	135147	ADD	-0.0659832	0.0343655	3.68655	1.2608	NA
1	2989041	Affx-8674706	T	C	0.242467	1	135478	ADD	-0.0134716	0.0117027	1.32516	0.602637	NA
1	2993832	Affx-8681126	T	C	0.246097	1	135520	ADD	-0.0160946	0.0116481	1.90919	0.777144	NA
1	3003066	Affx-8693667	C	T	0.408255	1	135566	ADD	-0.0120589	0.0101958	1.39885	0.625404	NA
1	3005530	Affx-65555552	C	T	0.0212464	1	135623	ADD	0.0157025	0.0347732	0.203914	0.186032	NA
1	3006180	Affx-8698013	G	A	0.250149	1	135589	ADD	-0.0143573	0.0115939	1.53351	0.666379	NA
1	3008975	Affx-8702209	T	G	0.195355	1	135579	ADD	-0.00978519	0.0126734	0.596146	0.356496	NA
1	3014763	Affx-8710019	C	A	0.465745	1	135381	ADD	-0.0138427	0.0100648	1.89159	0.772055	NA
1	3015335	Affx-8710836	G	C	0.0236731	1	135639	ADD	-0.0719578	0.0330713	4.73428	1.52919	NA
1	3015511	Affx-35300985	G	A	0.0174918	1	135235	ADD	0.11586	0.0384574	9.10823	2.59438	NA
1	3016114	Affx-8712057	G	A	0.0220516	1	135750	ADD	-0.0905375	0.0342221	6.98288	2.08464	NA
1	3020225	Affx-8717930	C	T	0.017232	1	135533	ADD	-0.0256691	0.0391575	0.429728	0.290626	NA
1	3024052	Affx-8723736	A	G	0.19914	1	135578	ADD	0.00732785	0.0125795	0.339335	0.251647	NA
1	3032464	Affx-8736469	C	T	0.434485	1	135504	ADD	-0.00546148	0.0101293	0.290711	0.229321	NA
1	3033311	Affx-65555809	G	C	0.0495952	1	135749	ADD	0.00738824	0.0230842	0.102436	0.125561	NA
1	3034680	Affx-8739727	T	C	0.434612	1	135454	ADD	-0.00427776	0.0101308	0.178296	0.172087	NA
1	3053934	Affx-65555960	T	C	0.0219546	1	135621	ADD	0.044304	0.0342804	1.6703	0.707261	NA
1	3059734	Affx-8776667	C	T	0.0232463	1	135656	ADD	0.0288031	0.0334256	0.74254	0.41022	NA
1	3064202	Affx-65556028	C	T	0.0129674	1	135686	ADD	-0.0340697	0.0443622	0.589808	0.354093	NA
1	3064270	Affx-8782820	G	A	0.195279	1	135765	ADD	0.00432593	0.0126597	0.116764	0.13515	NA
1	3066817	Affx-8786368	G	A	0.0236652	1	135600	ADD	0.0423299	0.0331797	1.62761	0.694576	NA
1	3067399	Affx-8787156	G	A	0.164866	1	135771	ADD	-0.0168894	0.0135257	1.55922	0.674116	NA
1	3071911	Affx-65556053	C	T	0.0151799	1	135673	ADD	-0.1215	0.0407653	8.86214	2.53589	NA
1	3078885	Affx-8801933	A	G	0.161866	1	135584	ADD	0.0146333	0.01365	1.14927	0.547138	NA
1	3079992	Affx-8803404	C	G	0.0335252	1	135480	ADD	0.0150593	0.0279423	0.290461	0.229203	NA
1	3080038	Affx-8803451	C	T	0.100917	1	135745	ADD	0.00895043	0.0166847	0.287774	0.227935	NA
1	3081458	Affx-8805493	C	T	0.0238162	1	135685	ADD	0.0283255	0.0328739	0.742425	0.410179	NA
1	3082068	Affx-8806370	G	A	0.107221	1	135757	ADD	0.039529	0.0161875	5.96311	1.8354	NA
1	3082928	Affx-8807481	C	T	0.078305	1	135649	ADD	0.0347586	0.0187918	3.42128	1.19138	NA
1	3083253	Affx-65556147	G	A	0.0157713	1	135753	ADD	0.0109776	0.0404203	0.0737596	0.104611	NA
1	3083326	Affx-8808012	G	C	0.358326	1	135604	ADD	0.0158432	0.0104546	2.29653	0.887183	NA
1	3084345	Affx-8809295	G	T	0.0863484	1	135567	ADD	-0.0227252	0.0178714	1.61695	0.691398	NA
1	3084718	Affx-8809723	C	A	0.321759	1	135729	ADD	0.0130988	0.0107327	1.48951	0.653075	NA
1	3085149	Affx-8810234	C	T	0.0233704	1	135385	ADD	-0.0144061	0.0337213	0.18251	0.174428	NA
1	3085284	Affx-8810411	G	T	0.0305555	1	135491	ADD	0.0338024	0.0291393	1.34566	0.608998	NA
1	3087668	Affx-8813412	A	G	0.131488	1	135415	ADD	0.0413521	0.014954	7.65332	2.24666	NA
1	3090063	Affx-8816491	C	T	0.0999277	1	135628	ADD	0.0359562	0.0168123	4.57394	1.48863	NA
1	3091007	Affx-78671309	TC	-	0.191919	1	135526	ADD	-0.000217295	0.0127755	0.000289297	0.00593388	NA
1	3093763	Affx-8821389	A	G	0.486943	1	135441	ADD	0.00743148	0.0100562	0.546112	0.337326	NA
1	3096958	Affx-8821896	T	C	0.0657698	1	135731	ADD	0.00926232	0.0202046	0.210154	0.189333	NA
1	3097557	Affx-79132059	TTC	-	0.103106	1	135603	ADD	0.0316833	0.0165332	3.67238	1.25711	NA
1	3098129	Affx-8822040	A	G	0.0976481	1	135507	ADD	0.0189259	0.0169263	1.25023	0.579206	NA
1	3100700	Affx-8822423	G	T	0.014371	1	135690	ADD	-0.00104681	0.0422942	0.0006126	0.00866148	NA
1	3102956	Affx-8822737	C	A	0.0908055	1	135592	ADD	-0.0138537	0.0175272	0.624746	0.36725	NA
1	3103682	Affx-8822808	C	A	0.294069	1	135266	ADD	-0.00555069	0.0110796	0.250986	0.21015	NA
1	3110777	Affx-8823764	T	C	0.406821	1	135561	ADD	-0.00727958	0.0102387	0.5055	0.321397	NA
1	3112423	Affx-8823963	G	A	0.14353	1	135637	ADD	0.023735	0.0142975	2.75586	1.01368	NA
1	3114320	Affx-8824184	T	C	0.474646	1	135323	ADD	-0.00680554	0.0100748	0.456304	0.30159	NA
1	3115160	Affx-8824282	G	A	0.0145117	1	135649	ADD	-0.0271191	0.0415687	0.425614	0.288911	NA
1	3118744	Affx-65556438	G	A	0.0131607	1	135707	ADD	-0.0431667	0.0440475	0.96041	0.485341	NA
1	3121585	Affx-8825177	G	A	0.0111189	1	135760	ADD	0.0140061	0.047799	0.0858607	0.113787	NA
1	3122059	Affx-8825243	G	A	0.383051	1	135426	ADD	0.0107682	0.01033	1.08664	0.526927	NA
1	3130738	Affx-65556539	G	A	0.0374009	1	135518	ADD	-0.0119504	0.0266185	0.201558	0.184777	NA
1	3130899	Affx-8826334	G	A	0.257439	1	135597	ADD	-0.0141628	0.0114833	1.52114	0.662646	NA
1	3131178	Affx-8826364	C	T	0.279511	1	135229	ADD	0.00445757	0.0112204	0.157827	0.160418	NA
1	3131301	Affx-8826372	T	C	0.0287336	1	135573	ADD	0.0611306	0.0300104	4.14928	1.38036	NA
1	3132879	Affx-8826543	G	A	0.018419	1	135811	ADD	0.068904	0.037233	3.42478	1.1923	NA
1	3133525	Affx-65556558	G	A	0.0398241	1	135659	ADD	0.0114346	0.0257504	0.197186	0.182433	NA
1	3134348	Affx-8826749	G	A	0.042484	1	135757	ADD	-0.0269631	0.0250053	1.16272	0.551444	NA
1	3135185	Affx-8826876	T	C	0.279732	1	135612	ADD	-0.0167753	0.0111739	2.25389	0.875238	NA
1	3136831	Affx-65556577	T	C	0.0239524	1	135644	ADD	-0.0272988	0.0327861	0.693279	0.39249	NA
1	3141097	Affx-8827661	C	T	0.297288	1	135485	ADD	0.0118405	0.0109728	1.16442	0.551987	NA
1	3141186	Affx-8827675	C	T	0.0557773	1	135530	ADD	0.00172741	0.0218344	0.00625904	0.0282873	NA
1	3141885	Affx-8827768	G	A	0.0844167	1	135607	ADD	-0.0104022	0.018047	0.332229	0.248452	NA
1	3144849	Affx-8828252	G	T	0.112108	1	135557	ADD	0.00148948	0.0159134	0.00876076	0.0336575	NA
1	3145751	Affx-35301173	A	G	0.111923	1	135732	ADD	-0.0121709	0.0159481	0.582407	0.351279	NA
1	3145931	Affx-8828440	G	A	0.195938	1	135755	ADD	0.00256588	0.0126661	0.0410379	0.0759975	NA
1	3146121	Affx-8828460	G	C	0.108332	1	135477	ADD	-0.00389667	0.0162545	0.0574698	0.0912252	NA
1	3146281	Affx-8828501	C	T	0.226612	1	135666	ADD	0.0142304	0.0119985	1.40662	0.62779	NA
1	3146311	Affx-8828505	G	T	0.148075	1	135512	ADD	-0.0158022	0.0141889	1.24033	0.576087	NA
1	3148023	Affx-76291496	TTTGAGG	-	0.446905	1	135540	ADD	-0.00414054	0.0101087	0.167775	0.166154	NA
1	3153810	Affx-8829565	A	G	0.0936732	1	135551	ADD	0.0321662	0.0172299	3.48526	1.20819	NA
1	3156392	Affx-8829948	C	T	0.201197	1	135611	ADD	-0.00306585	0.0125924	0.059277	0.0927809	NA
1	3157975	Affx-8830194	C	T	0.0139798	1	135517	ADD	0.0098787	0.0427839	0.0533138	0.0875684	NA
1	3162725	Affx-8830913	C	T	0.0679568	1	135130	ADD	0.0283668	0.0200902	1.99367	0.801459	NA
1	3164291	Affx-8831126	A	C	0.479546	1	135375	ADD	-0.0104909	0.0101107	1.07662	0.523669	NA
1	3164677	Affx-8831206	C	T	0.144312	1	135772	ADD	-0.0182183	0.0142945	1.62434	0.693601	NA
1	3166817	Affx-8831480	G	T	0.0944574	1	135532	ADD	0.0313182	0.0171832	3.3219	1.16518	NA
1	3167148	Affx-8831551	T	C	0.418794	1	135636	ADD	-0.0224063	0.0101894	4.83553	1.55472	NA
1	3172986	Affx-8832463	C	T	0.038629	1	135546	ADD	-0.0529112	0.0261	4.10974	1.37021	NA
1	3175023	Affx-8832793	C	T	0.143096	1	135793	ADD	-0.0211676	0.0143574	2.17365	0.852657	NA
1	3177326	Affx-8833164	G	A	0.20866	1	135565	ADD	-0.00201458	0.0124249	0.0262895	0.0598845	NA
1	3186748	Affx-8834796	G	T	0.335266	1	135704	ADD	-0.0124962	0.0106478	1.37733	0.618782	NA
1	3188066	Affx-8834959	G	A	0.170643	1	135543	ADD	-0.00434058	0.0133658	0.105464	0.127629	NA
1	3189202	Affx-8835184	C	T	0.0838531	1	135630	ADD	0.0323741	0.0181294	3.18881	1.12992	NA
1	3189273	Affx-8835192	C	T	0.172793	1	135639	ADD	-0.00175405	0.0132787	0.0174492	0.0482213	NA
1	3189833	Affx-8835275	T	C	0.0839295	1	135578	ADD	0.0328901	0.0181327	3.29007	1.15677	NA
1	3192587	Affx-8835611	A	G	0.417053	1	135556	ADD	0.000339016	0.0101991	0.00110489	0.0116715	NA
1	3193217	Affx-8835678	C	T	0.0425949	1	135650	ADD	0.0117692	0.0249499	0.222514	0.195771	NA
1	3194171	Affx-8842916	C	T	0.381076	1	135482	ADD	-0.00820284	0.0103998	0.622123	0.366269	NA
1	3198388	Affx-8897218	G	A	0.0531626	1	135631	ADD	-0.00583791	0.0224641	0.0675363	0.0996557	NA
1	3198476	Affx-8898251	G	A	0.128927	1	135612	ADD	0.0421866	0.0149849	7.93284	2.31385	NA
1	3199157	Affx-8907978	C	G	0.479538	1	135420	ADD	0.0256236	0.0100928	6.44549	1.95376	NA
1	3199796	Affx-35301278	C	T	0.0163862	1	135785	ADD	-0.0374197	0.0398552	0.881516	0.458687	NA
1	3200253	Affx-8921143	G	A	0.430091	1	135504	ADD	0.012544	0.0101799	1.51837	0.661811	NA
1	3201114	Affx-8932519	G	C	0.379195	1	135574	ADD	0.0143899	0.0103708	1.9253	0.781796	NA
1	3203165	Affx-8959603	G	A	0.0123273	1	135593	ADD	-0.0540565	0.0457566	1.39569	0.624433	NA
1	3203518	Affx-78791818	T	-	0.195042	1	135594	ADD	-0.00486278	0.0126334	0.14816	0.154716	NA
1	3203844	Affx-8969301	G	T	0.0109798	1	135749	ADD	0.0462973	0.0483367	0.917397	0.470879	NA
1	3204139	Affx-8973254	C	T	0.037363	1	135776	ADD	0.00171989	0.0265003	0.00421214	0.0230759	NA
1	3206074	Affx-8994251	A	G	0.0949031	1	135612	ADD	0.00924093	0.0171561	0.29013	0.229047	NA
1	3207591	Affx-9012708	A	G	0.0879206	1	135611	ADD	0.0165057	0.017726	0.867056	0.453739	NA
1	3207939	Affx-9014189	G	A	0.0110208	1	135652	ADD	0.0417768	0.0485622	0.740072	0.409339	NA
1	3213086	Affx-9014824	G	A	0.0850656	1	135566	ADD	-0.00232521	0.0180535	0.0165883	0.0469561	NA
1	3213452	Affx-9014875	T	C	0.458866	1	135349	ADD	0.0112566	0.0101313	1.23449	0.574245	NA
1	3216743	Affx-9015254	T	G	0.0879239	1	135623	ADD	0.0154419	0.0177471	0.757095	0.415399	NA
1	3217065	Affx-9015286	C	T	0.032293	1	135401	ADD	0.0508379	0.028291	3.22908	1.14061	NA
1	3217573	Affx-35301304	T	C	0.101282	1	135597	ADD	-0.000609403	0.0166468	0.00134012	0.0128712	NA
1	3220635	Affx-9015738	T	C	0.453511	1	135450	ADD	0.0143142	0.0101115	2.00402	0.804425	NA
1	3221221	Affx-9015818	C	T	0.0205878	1	135590	ADD	0.0833749	0.0351679	5.62055	1.75077	NA
1	3223683	Affx-9016116	G	A	0.09081	1	135723	ADD	0.0149543	0.0174973	0.73045	0.405898	NA
1	3224426	Affx-9016211	C	T	0.272041	1	135612	ADD	0.0147492	0.011281	1.70938	0.718818	NA
1	3226893	Affx-76124990	-	T	0.0797027	1	135604	ADD	0.0036665	0.0186674	0.0385777	0.0735095	NA
1	3229994	Affx-9017105	G	A	0.368347	1	135531	ADD	0.0160086	0.0104338	2.35408	0.903246	NA
1	3231261	Affx-9017337	A	G	0.267071	1	135608	ADD	0.0210761	0.0113444	3.45157	1.19934	NA
1	3232581	Affx-9017640	G	A	0.349327	1	135529	ADD	0.00716626	0.0105457	0.461777	0.303823	NA
1	3234132	Affx-9017898	G	A	0.221984	1	135611	ADD	-0.0153932	0.0121196	1.61318	0.690274	NA
1	3238031	Affx-65557453	C	T	0.0340567	1	135656	ADD	-0.0102485	0.0277303	0.136588	0.147705	NA
1	3238298	Affx-9018537	G	A	0.498629	1	135623	ADD	0.00875107	0.0100728	0.754782	0.414577	NA
1	3240647	Affx-9019034	A	T	0.234545	1	135394	ADD	-0.0198732	0.0118915	2.79292	1.02373	NA
1	3241050	Affx-9019112	G	T	0.1742	1	135672	ADD	-0.0333314	0.013234	6.34348	1.92881	NA
1	3246743	Affx-9019972	A	G	0.0151573	1	135611	ADD	-0.0124118	0.0410067	0.0916134	0.117968	NA
1	3247150	Affx-9020032	G	A	0.036012	1	135691	ADD	0.0348213	0.0270725	1.65437	0.702536	NA
1	3248703	Affx-9020223	A	C	0.3542	1	135346	ADD	-0.0160463	0.010518	2.32749	0.895831	NA
1	3251368	Affx-9020524	G	A	0.0221965	1	135607	ADD	-0.012797	0.0340154	0.141536	0.150729	NA
1	3251898	Affx-9020627	T	C	0.403389	1	135575	ADD	-0.0141595	0.0102427	1.91102	0.777674	NA
1	3259682	Affx-65557625	C	T	0.0132695	1	135649	ADD	0.0758059	0.0440042	2.96768	1.07087	NA
1	3262152	Affx-9022039	C	T	0.0122933	1	135806	ADD	-0.0903069	0.045244	3.984	1.33786	NA
1	3264851	Affx-9022411	G	A	0.193579	1	135593	ADD	-0.0367919	0.0127366	8.33993	2.41136	NA
1	3268291	Affx-9022875	G	T	0.205313	1	135544	ADD	-0.0419387	0.0124532	11.3349	3.11882	NA
1	3271225	Affx-9023363	G	A	0.0735115	1	135523	ADD	-0.0064558	0.0192628	0.112321	0.132228	NA
1	3274484	Affx-9027716	G	A	0.064477	1	135560	ADD	-0.0462404	0.0204756	5.09998	1.62113	NA
1	3278075	Affx-9034227	C	T	0.0132701	1	135681	ADD	0.123062	0.0442332	7.77198	2.27521	NA
1	3292940	Affx-9056792	G	A	0.241886	1	135512	ADD	-0.0396573	0.0117427	11.3991	3.13383	NA
1	3293067	Affx-9057008	G	A	0.459308	1	135518	ADD	0.0117896	0.0101118	1.35939	0.613246	NA
1	3293203	Affx-9057208	T	C	0.314877	1	135596	ADD	0.0175167	0.0108259	2.61803	0.976107	NA
1	3295629	Affx-9060458	G	A	0.288532	1	135517	ADD	0.0119801	0.0111096	1.16284	0.551483	NA
1	3301655	Affx-65557949	G	C	0.0438002	1	135650	ADD	0.00655575	0.0246532	0.070713	0.102207	NA
1	3303214	Affx-65557959	G	A	0.0302785	1	135740	ADD	-0.00112981	0.0294432	0.00147244	0.0135011	NA
1	3303386	Affx-9071587	A	G	0.296631	1	135576	ADD	0.0204771	0.0110094	3.45947	1.20142	NA
1	3309463	Affx-65558020	G	C	0.0211239	1	135534	ADD	0.0216761	0.0348764	0.386275	0.272244	NA
1	3311566	Affx-65558039	C	T	0.026074	1	135614	ADD	0.031449	0.031662	0.986595	0.494069	NA
1	3317266	Affx-9091344	G	A	0.242504	1	135614	ADD	-0.0488967	0.0117336	17.3543	4.50836	NA
1	3318062	Affx-9092814	C	T	0.0508335	1	135580	ADD	-0.00222006	0.0228422	0.00944612	0.0349985	NA
1	3320645	Affx-9097185	A	G	0.0256619	1	135785	ADD	0.0124704	0.0315955	0.15578	0.159222	NA
1	3321085	Affx-9097820	G	A	0.0227104	1	135665	ADD	0.0123503	0.0336958	0.134339	0.146317	NA
1	3325005	Affx-65558131	G	A	0.0115841	1	135660	ADD	-0.0354106	0.0465619	0.578369	0.349739	NA
1	3331534	Affx-9113652	A	G	0.279757	1	135600	ADD	0.0075389	0.0112127	0.452062	0.299853	NA
1	3332158	Affx-9114701	T	C	0.10949	1	135793	ADD	0.0130714	0.0160946	0.659605	0.380177	NA
1	3335236	Affx-9119535	G	C	0.0846401	1	135574	ADD	-0.0272034	0.01811	2.25636	0.87593	NA
1	3335540	Affx-9119934	T	C	0.117046	1	135558	ADD	0.0109169	0.0156595	0.486007	0.31362	NA
1	3338975	Affx-9125251	G	A	0.167057	1	135723	ADD	0.00581454	0.013526	0.184795	0.175689	NA
1	3340801	Affx-9127937	G	T	0.257821	1	135573	ADD	0.00291045	0.0115207	0.0638216	0.096609	NA
1	3342619	Affx-9130637	A	G	0.1005	1	135722	ADD	0.0134169	0.0167702	0.640072	0.372957	NA
1	3342936	Affx-9131127	G	C	0.094395	1	135415	ADD	0.01	0.0171855	0.338593	0.251314	NA
1	3346669	Affx-9136314	G	A	0.0159335	1	135720	ADD	0.00952334	0.0399631	0.0567885	0.0906334	NA
1	3347626	Affx-9137446	C	A	0.164378	1	135529	ADD	-0.000433871	0.0136117	0.00101601	0.0111862	NA
1	3348554	Affx-65558320	C	T	0.0185992	1	135597	ADD	0.0428576	0.0373346	1.31774	0.600331	NA
1	3354727	Affx-9147378	G	A	0.422853	1	135560	ADD	-0.00471054	0.0101734	0.214392	0.191555	NA
1	3355977	Affx-9149185	G	A	0.492622	1	135533	ADD	0.00207245	0.0100385	0.042622	0.0775659	NA
1	3355997	Affx-9149213	C	T	0.0510766	1	135796	ADD	0.00421453	0.0228413	0.0340454	0.0687404	NA
1	3356624	Affx-9150145	C	T	0.0406264	1	135663	ADD	0.0262945	0.0254428	1.06807	0.520883	NA
1	3358585	Affx-9153066	C	T	0.311497	1	135735	ADD	0.00471979	0.010895	0.187669	0.177267	NA
1	3361182	Affx-9156357	T	C	0.323698	1	135506	ADD	-0.0266384	0.0107644	6.12399	1.87498	NA
1	3362952	Affx-35301547	C	T	0.0724776	1	135766	ADD	0.027466	0.0193546	2.01382	0.807231	NA
1	3363689	Affx-9160112	G	A	0.0237697	1	135740	ADD	-0.0528377	0.0331227	2.5447	0.955989	NA
1	3366964	Affx-9164721	A	G	0.324134	1	135464	ADD	-0.0215063	0.0107593	3.99546	1.34082	NA
1	3369064	Affx-9168215	A	G	0.32703	1	135327	ADD	-0.0204597	0.0107247	3.6394	1.24851	NA
1	3373407	Affx-9173647	T	C	0.293396	1	135513	ADD	-0.0183505	0.0110372	2.76426	1.01596	NA
1	3374356	Affx-65558538	A	G	0.0205219	1	135611	ADD	0.00157939	0.0356056	0.00196763	0.0156441	NA
1	3377858	Affx-9179800	A	G	0.0276576	1	135659	ADD	-0.040821	0.0306904	1.76914	0.73639	NA
1	3382768	Affx-9187104	G	A	0.0148896	1	135766	ADD	-0.0137663	0.0411888	0.111706	0.13182	NA
1	3384243	Affx-9189208	T	C	0.421448	1	135707	ADD	0.0114441	0.010214	1.25538	0.580825	NA
1	3385022	Affx-9190551	G	A	0.013132	1	135585	ADD	-0.030343	0.0441005	0.473403	0.308542	NA
1	3386882	Affx-9192973	T	C	0.0343621	1	135309	ADD	-0.000245898	0.0276672	7.89912e-05	0.00309067	NA
1	3391934	Affx-9200258	T	C	0.0275631	1	135616	ADD	-0.00747521	0.0307426	0.0591242	0.0926502	NA
1	3403912	Affx-9216305	G	A	0.0167519	1	135656	ADD	0.0234547	0.0392031	0.357948	0.259915	NA
1	3408473	Affx-9222142	T	C	0.333347	1	135551	ADD	0.0383406	0.0106838	12.8834	3.4795	NA
1	3411300	Affx-65558822	T	C	0.0156247	1	135779	ADD	0.0126214	0.0404878	0.0971781	0.121913	NA
1	3414629	Affx-9229801	G	A	0.0292828	1	135745	ADD	0.00874999	0.0300444	0.084818	0.113018	NA
1	3416878	Affx-9232619	C	A	0.0152713	1	135647	ADD	-0.0256241	0.0412182	0.386472	0.272329	NA
1	3417346	Affx-9233174	T	C	0.0199394	1	135611	ADD	0.00302284	0.0360144	0.00704497	0.0300678	NA
1	3419636	Affx-9236672	T	C	0.0139167	1	135772	ADD	-0.0164407	0.0430413	0.145905	0.153366	NA
1	3419809	Affx-9236927	G	A	0.058237	1	135790	ADD	-0.00845839	0.0213994	0.156232	0.159487	NA
1	3420277	Affx-9237502	T	C	0.0329957	1	135654	ADD	-0.0375451	0.028296	1.76058	0.733881	NA
1	3421423	Affx-9238936	C	T	0.0428201	1	135649	ADD	0.0164456	0.0250022	0.432655	0.291843	NA
1	3424195	Affx-9241996	G	A	0.311521	1	135580	ADD	0.0370089	0.0108426	11.6556	3.19376	NA
1	3424976	Affx-9243124	T	C	0.412906	1	135612	ADD	0.00829199	0.0101973	0.661226	0.380774	NA
1	3425966	Affx-9244567	G	A	0.229732	1	135519	ADD	-0.00324489	0.011968	0.0735122	0.104417	NA
1	3426240	Affx-9245036	T	G	0.491275	1	135413	ADD	-0.0320322	0.0101037	10.0511	2.81743	NA
1	3427651	Affx-9247012	G	A	0.468628	1	135615	ADD	-0.0223768	0.0101103	4.89852	1.57058	NA
1	3428516	Affx-65558961	C	A	0.012253	1	135640	ADD	-0.0132227	0.0458902	0.0830237	0.111685	NA
1	3435003	Affx-9256513	C	T	0.0118223	1	135422	ADD	-0.0088842	0.0468463	0.0359655	0.0707923	NA
1	3436015	Affx-9257748	C	T	0.214938	1	135539	ADD	-0.00317558	0.0122448	0.0672581	0.0994299	NA
1	3436752	Affx-9258712	C	T	0.106987	1	135624	ADD	0.000669254	0.0162803	0.00168989	0.0144794	NA
1	3436954	Affx-9259025	C	T	0.0633869	1	135730	ADD	-0.0119338	0.0206553	0.333803	0.249161	NA
1	3437385	Affx-9259572	G	A	0.216769	1	135529	ADD	-0.00668458	0.0122212	0.299174	0.233289	NA
1	3439964	Affx-9262195	C	T	0.0439637	1	135555	ADD	-0.0522204	0.0245788	4.51397	1.47341	NA
1	3443472	Affx-9265653	A	C	0.346004	1	135448	ADD	-0.00956718	0.0105803	0.81766	0.436679	NA
1	3446243	Affx-9269367	A	G	0.290064	1	135603	ADD	0.0295521	0.0110967	7.09511	2.11185	NA
1	3447923	Affx-9271553	C	T	0.140482	1	135665	ADD	-0.00270843	0.0144727	0.0350218	0.0697899	NA
1	3448173	Affx-9271830	C	T	0.232197	1	134782	ADD	-0.0140515	0.011941	1.38472	0.621058	NA
1	3449750	Affx-9273907	G	A	0.0439674	1	135555	ADD	-0.0478626	0.0244998	3.8165	1.29456	NA
1	3455177	Affx-9280489	G	T	0.019349	1	135769	ADD	0.0102069	0.0367185	0.0772705	0.107332	NA
1	3463493	Affx-9291024	G	A	0.151542	1	135764	ADD	0.00362526	0.0140286	0.06678	0.099041	NA
1	3463746	Affx-35301703	G	A	0.0269059	1	135565	ADD	0.0171241	0.031275	0.299795	0.233579	NA
1	3464152	Affx-76096851	-	TG	0.369526	1	135548	ADD	-0.012448	0.0104067	1.4308	0.635197	NA
1	3472709	Affx-9303439	C	T	0.374733	1	135602	ADD	-0.0130615	0.0104182	1.57182	0.677899	NA
1	3482420	Affx-9316529	C	T	0.0304932	1	135768	ADD	0.0264948	0.0293012	0.817614	0.436663	NA
1	3484161	Affx-9319030	T	C	0.374796	1	135479	ADD	-0.0126562	0.0104227	1.47452	0.648525	NA
1	3485543	Affx-9320782	A	C	0.0575036	1	135635	ADD	0.0321666	0.0216016	2.21738	0.864979	NA
1	3487663	Affx-9323245	C	T	0.331044	1	135550	ADD	-0.0123949	0.0107119	1.3389	0.606903	NA
1	3488169	Affx-65559418	C	T	0.0273019	1	135650	ADD	-0.00949729	0.0308651	0.0946815	0.120154	NA
1	3490981	Affx-9327500	C	T	0.167005	1	135541	ADD	-0.0273773	0.0135022	4.11126	1.37061	NA
1	3491116	Affx-9327674	G	A	0.0507134	1	135615	ADD	-0.00443958	0.0229491	0.0374243	0.0723198	NA
1	3492970	Affx-9330327	C	T	0.03888	1	135738	ADD	-0.00206889	0.0259791	0.006342	0.0284801	NA
1	3493846	Affx-35301749	C	T	0.0518339	1	135722	ADD	-0.00680177	0.0226765	0.0899686	0.116783	NA
1	3495690	Affx-9333491	G	A	0.0418958	1	135646	ADD	-0.0193181	0.0250601	0.594244	0.355775	NA
1	3500647	Affx-35301765	G	A	0.0504934	1	135780	ADD	-0.0149705	0.0229656	0.424931	0.288626	NA
1	3502994	Affx-65559566	T	C	0.0284636	1	135489	ADD	0.0136649	0.0303683	0.202474	0.185266	NA
1	3505333	Affx-9345525	A	G	0.270399	1	135302	ADD	0.00300925	0.0113807	0.0699164	0.101572	NA
1	3507824	Affx-9348510	G	A	0.0498586	1	135784	ADD	-0.0102001	0.0231191	0.194654	0.181068	NA
1	3508084	Affx-9348771	A	G	0.0858585	1	135601	ADD	-0.0355738	0.017974	3.91715	1.32061	NA
1	3511044	Affx-65559624	C	T	0.0169025	1	135217	ADD	0.00381799	0.0392358	0.00946898	0.0350425	NA
1	3520316	Affx-9365049	G	A	0.138916	1	135593	ADD	-0.0406583	0.0145445	7.80845	2.28398	NA
1	3523881	Affx-9369292	G	A	0.133699	1	135592	ADD	-0.0230065	0.0148089	2.41354	0.919771	NA
1	3525138	Affx-9370948	C	T	0.0607899	1	135631	ADD	-0.00377908	0.0210827	0.0321307	0.0666438	NA
1	3527114	Affx-65559750	A	G	0.0161812	1	135682	ADD	-0.0443665	0.0398822	1.23752	0.575199	NA
1	3528430	Affx-65559760	G	A	0.0572158	1	135592	ADD	-0.0047291	0.0217376	0.0473298	0.0820869	NA
1	3528789	Affx-9375985	C	G	0.119651	1	135636	ADD	0.0217774	0.0154551	1.9855	0.799117	NA
1	3533378	Affx-9381650	A	G	0.202865	1	135590	ADD	-0.0190487	0.0125504	2.30364	0.889171	NA
1	3538028	Affx-9386970	G	T	0.407348	1	135512	ADD	-0.000978784	0.0102335	0.0091479	0.0344207	NA
1	3540554	Affx-65559832	C	T	0.0524482	1	135648	ADD	-0.011492	0.0226404	0.257644	0.213431	NA
1	3541333	Affx-9390572	C	T	0.0938405	1	135677	ADD	-0.00301877	0.0172811	0.0305154	0.0648325	NA
1	3544115	Affx-65559872	T	G	0.0781129	1	135701	ADD	-0.0166904	0.0187321	0.793887	0.428376	NA
1	3546469	Affx-9397372	G	C	0.226165	1	135507	ADD	0.00138215	0.0120414	0.0131752	0.0416192	NA
1	3550507	Affx-9402770	-	G	0.0495137	1	135730	ADD	0.000917279	0.023227	0.00155961	0.0139012	NA
1	3556781	Affx-9411199	C	T	0.0212268	1	135654	ADD	-0.0227465	0.0349415	0.423788	0.288148	NA
1	3563227	Affx-9419916	C	A	0.030272	1	135802	ADD	0.0103159	0.0293854	0.12324	0.139335	NA
1	3563585	Affx-9420417	C	T	0.0349211	1	135663	ADD	0.0423121	0.0274514	2.37575	0.909274	NA
1	3564451	Affx-9421561	C	T	0.051067	1	135616	ADD	0.0270736	0.0228614	1.40245	0.62651	NA
1	3574579	Affx-65560124	G	A	0.0173696	1	135783	ADD	0.0242218	0.0386013	0.393741	0.275446	NA
1	3578661	Affx-35301896	G	A	0.061363	1	135660	ADD	0.0357665	0.0208779	2.93481	1.06204	NA
1	3578977	Affx-9439938	C	T	0.394678	1	135665	ADD	-0.0106204	0.0103009	1.06299	0.519225	NA
1	3579252	Affx-9440188	G	A	0.0866825	1	135679	ADD	-0.0216496	0.0179398	1.45635	0.642995	NA
1	3579417	Affx-9440349	C	T	0.282463	1	135508	ADD	0.00570531	0.0111917	0.259875	0.214524	NA
1	3582176	Affx-9443302	C	T	0.345805	1	135533	ADD	0.00612784	0.0105724	0.335946	0.250125	NA
1	3582586	Affx-9443916	C	T	0.36577	1	135394	ADD	0.0154318	0.0104953	2.16196	0.849353	NA
1	3582732	Affx-9444118	C	G	0.0698698	1	135545	ADD	0.0487716	0.0197285	6.11148	1.8719	NA
1	3587509	Affx-9450652	C	T	0.369992	1	135445	ADD	0.0125671	0.0104531	1.44537	0.63965	NA
1	3587696	Affx-9450817	C	T	0.0163942	1	135139	ADD	-0.00615187	0.0398588	0.0238213	0.0568319	NA
1	3589752	Affx-65560261	T	G	0.015337	1	135457	ADD	-2.57638e-05	0.0410007	3.94856e-07	0.000217797	NA
1	3589933	Affx-9453273	A	G	0.354731	1	135366	ADD	-0.00400157	0.0105203	0.14468	0.152629	NA
1	3590116	Affx-9453587	G	A	0.0377399	1	135745	ADD	-0.00682209	0.0264374	0.0665885	0.0988849	NA
1	3594069	Affx-9458102	C	A	0.402328	1	135203	ADD	-0.00663739	0.0102771	0.417116	0.285352	NA
1	3595183	Affx-65560307	C	A	0.0157699	1	135638	ADD	0.0163537	0.0403655	0.164139	0.164072	NA
1	3595370	Affx-9459585	A	G	0.384355	1	135695	ADD	-0.00489537	0.0103736	0.222698	0.195866	NA
1	3595952	Affx-9460325	C	T	0.0172587	1	135613	ADD	0.0646572	0.0384746	2.82413	1.03219	NA
1	3596236	Affx-9460670	C	T	0.0757679	1	135539	ADD	-0.00546013	0.0189379	0.0831274	0.111763	NA
1	3600715	Affx-9466095	T	C	0.123006	1	135595	ADD	0.0108126	0.0152831	0.500545	0.319428	NA
1	3602870	Affx-9468621	A	G	0.480066	1	135323	ADD	-0.00742916	0.0101214	0.538759	0.334468	NA
1	3603975	Affx-9469628	T	C	0.0140008	1	135564	ADD	0.043844	0.0425295	1.06277	0.519154	NA
1	3604667	Affx-9470089	G	A	0.0356912	1	134809	ADD	0.00844021	0.0271844	0.0963977	0.121366	NA
1	3609456	Affx-9475024	G	A	0.0748864	1	135592	ADD	-0.0165095	0.0190757	0.749037	0.412535	NA
1	3609709	Affx-35301971	A	G	0.0174318	1	135786	ADD	-0.0360375	0.0384456	0.878653	0.457709	NA
1	3613731	Affx-9479293	A	C	0.0194922	1	135670	ADD	-0.0261685	0.0360659	0.526457	0.329661	NA
1	3616479	Affx-9482420	T	C	0.0206975	1	135451	ADD	-0.0452049	0.0355858	1.61368	0.690424	NA
1	3617959	Affx-9484266	G	A	0.0161707	1	135801	ADD	0.0532995	0.0395334	1.81768	0.750582	NA
1	3619114	Affx-9485666	A	G	0.358444	1	135593	ADD	0.00110938	0.0105275	0.0111047	0.0380689	NA
1	3623460	Affx-9490523	T	G	0.395985	1	135495	ADD	-0.00202924	0.0103198	0.0386653	0.0735993	NA
1	3623514	Affx-65560511	G	C	0.0109249	1	135654	ADD	0.0199277	0.0482759	0.170393	0.167643	NA
1	3632969	Affx-9501362	G	A	0.0215057	1	135801	ADD	0.0327489	0.0346755	0.891966	0.46225	NA
1	3639108	Affx-9508685	C	T	0.368388	1	135387	ADD	0.00621484	0.0104624	0.352853	0.257666	NA
1	3649252	Affx-9521469	C	A	0.114674	1	135680	ADD	0.0224215	0.0157199	2.03438	0.813108	NA
1	3654319	Affx-9527149	C	T	0.333824	1	135483	ADD	-0.017707	0.0106972	2.73998	1.00937	NA
1	3656210	Affx-9528955	G	A	0.243365	1	135371	ADD	0.00427847	0.0117359	0.132906	0.145428	NA
1	3657889	Affx-9530434	C	T	0.0430392	1	135760	ADD	-0.0277529	0.0247323	1.25918	0.582019	NA
1	3658541	Affx-9531237	G	-	0.29361	1	135581	ADD	0.0102843	0.011081	0.861383	0.451792	NA
1	3658582	Affx-9531292	G	A	0.0466492	1	135683	ADD	0.0238103	0.0238487	0.99678	0.497449	NA
1	3659365	Affx-9532147	G	A	0.143957	1	135589	ADD	-0.0239938	0.0143659	2.78953	1.02282	NA
1	3663264	Affx-9536128	T	A	0.314534	1	135750	ADD	-0.00458349	0.0108511	0.178421	0.172157	NA
1	3664470	Affx-9537237	C	-	0.189928	1	135625	ADD	0.0261018	0.0128605	4.11936	1.37268	NA
1	3664563	Affx-9537298	T	C	0.347595	1	135747	ADD	0.00606485	0.0106082	0.326855	0.246021	NA
1	3666876	Affx-35302066	A	C	0.0746015	1	135634	ADD	0.0198282	0.0191909	1.06752	0.520702	NA
1	3668567	Affx-9541876	C	T	0.0765293	1	135680	ADD	0.0156795	0.0189293	0.686116	0.389885	NA
1	3670136	Affx-9543650	G	A	0.326467	1	135536	ADD	-0.0125099	0.0107276	1.35989	0.613401	NA
1	3670736	Affx-9544316	C	T	0.0175188	1	134627	ADD	0.0102947	0.0383776	0.0719561	0.103193	NA
1	3670941	Affx-9544521	T	C	0.203182	1	135588	ADD	-0.0030208	0.0124826	0.0585649	0.0921703	NA
1	3673316	Affx-9546756	C	G	0.495544	1	135672	ADD	0.00451185	0.0100804	0.200336	0.184123	NA
1	3673458	Affx-9546895	G	A	0.0824095	1	135579	ADD	0.00917539	0.0183379	0.25035	0.209835	NA
1	3675954	Affx-9550095	C	A	0.0461946	1	135687	ADD	-0.0448061	0.024009	3.48278	1.20753	NA
1	3676243	Affx-9550548	G	A	0.0179209	1	135568	ADD	-0.025019	0.0379179	0.435365	0.292968	NA
1	3677541	Affx-9552391	A	G	0.280972	1	135693	ADD	-0.00597036	0.0112164	0.283329	0.225828	NA
1	3680453	Affx-9555719	G	A	0.124338	1	135610	ADD	0.0136076	0.0152254	0.798775	0.430088	NA
1	3680660	Affx-9556026	G	A	0.195736	1	135762	ADD	0.0145608	0.0126683	1.3211	0.601374	NA
1	3682335	Affx-9558082	C	T	0.018401	1	135699	ADD	-0.0346852	0.0374325	0.858602	0.450837	NA
1	3685090	Affx-9561607	G	A	0.0639491	1	135772	ADD	-0.0209417	0.0206826	1.02522	0.506842	NA
1	3686472	Affx-9563175	T	C	0.253019	1	135484	ADD	0.00878581	0.0116006	0.573591	0.347913	NA
1	3687383	Affx-9564169	T	C	0.327023	1	135735	ADD	0.00780773	0.0106654	0.535913	0.333359	NA
1	3690791	Affx-9567691	G	A	0.0236561	1	135800	ADD	-0.0409801	0.0331352	1.52956	0.665186	NA
1	3690956	Affx-9567921	G	A	0.396615	1	135547	ADD	0.0138463	0.0103006	1.80692	0.747443	NA
1	3691042	Affx-9568029	C	A	0.0277432	1	135619	ADD	-0.000404241	0.0305784	0.000174764	0.00460509	NA
1	3692129	Affx-9569367	G	A	0.0105477	1	135670	ADD	-0.0205212	0.0490536	0.17501	0.170248	NA
1	3692481	Affx-9569716	A	G	0.403337	1	135502	ADD	0.00546735	0.0102611	0.2839	0.226099	NA
1	3697206	Affx-9575921	C	T	0.0532029	1	135641	ADD	-0.0367575	0.0224249	2.68677	0.994885	NA
1	3697256	Affx-9576013	T	C	0.109659	1	135575	ADD	-0.0483042	0.0160576	9.04046	2.57828	NA
1	3700458	Affx-9580230	A	-	0.412857	1	135593	ADD	0.0192933	0.010228	3.55823	1.22731	NA
1	3705742	Affx-9586962	G	T	0.454828	1	135660	ADD	0.00459207	0.0100961	0.206877	0.187604	NA
1	3711886	Affx-77909965	AT	-	0.0337298	1	135607	ADD	-0.0425483	0.0277171	2.35652	0.903923	NA
1	3712099	Affx-9595298	G	A	0.444963	1	134990	ADD	0.000850203	0.0101432	0.00702575	0.0300254	NA
1	3714318	Affx-35302144	C	T	0.0953149	1	135493	ADD	0.0115742	0.0171844	0.453648	0.300502	NA
1	3718901	Affx-9604864	G	C	0.313355	1	135758	ADD	0.0100344	0.0108129	0.861175	0.451721	NA
1	3719066	Affx-9606001	T	C	0.222554	1	135255	ADD	-0.0177627	0.0121451	2.13904	0.84287	NA
1	3721049	Affx-9608323	G	T	0.444712	1	135517	ADD	0.0123183	0.0101188	1.48198	0.650791	NA
1	3722110	Affx-9609668	T	C	0.465783	1	135488	ADD	0.00228213	0.0100974	0.0510818	0.0855556	NA
1	3724138	Affx-65561313	C	G	0.057554	1	135603	ADD	0.0199153	0.0215122	0.85705	0.450304	NA
1	3729727	Affx-9620550	G	A	0.288012	1	135491	ADD	0.0127224	0.0110918	1.31563	0.599673	NA
1	3732998	Affx-9624842	G	A	0.252112	1	135557	ADD	-0.0150593	0.0116382	1.67431	0.708449	NA
1	3734467	Affx-9626605	C	T	0.247341	1	135663	ADD	-0.0101141	0.011678	0.750096	0.412912	NA
1	3738887	Affx-9631949	G	-	0.25121	1	135492	ADD	-0.00995832	0.0116425	0.731609	0.406313	NA
1	3739112	Affx-65561431	C	T	0.0186737	1	135592	ADD	0.0023086	0.0371083	0.00387038	0.0220965	NA
1	3743178	Affx-9636362	C	T	0.251374	1	135571	ADD	-0.0112992	0.0116366	0.942847	0.479455	NA
1	3746281	Affx-9640119	A	G	0.305884	1	135476	ADD	-0.00694011	0.0109435	0.402179	0.279042	NA
1	3746564	Affx-9640451	G	A	0.0519661	1	135598	ADD	0.00850069	0.0226548	0.140796	0.150279	NA
1	3754089	Affx-52347855	TGTC	-	0.265715	1	135444	ADD	-0.0112339	0.0114362	0.964943	0.486856	NA
1	3764165	Affx-9662412	C	T	0.192087	1	135303	ADD	-0.00956147	0.0127916	0.558726	0.342204	NA
1	3764499	Affx-9662843	A	G	0.0211489	1	135681	ADD	0.0203832	0.0350725	0.337762	0.250941	NA
1	3765117	Affx-9663687	G	A	0.284635	1	135730	ADD	0.00872047	0.0111628	0.610285	0.36183	NA
1	3765506	Affx-9664175	A	C	0.314734	1	135416	ADD	0.0125191	0.0108647	1.32774	0.603439	NA
1	3770539	Affx-65561738	G	A	0.0192061	1	135608	ADD	0.0697221	0.0365221	3.64443	1.24982	NA
1	3773833	Affx-9674123	A	G	0.0872818	1	135687	ADD	0.00686884	0.0177839	0.149181	0.155324	NA
1	3779972	Affx-9682711	A	G	0.133377	1	135552	ADD	-0.00772387	0.0148734	0.269681	0.21929	NA
1	3780101	Affx-9682838	G	A	0.0353108	1	135766	ADD	-0.0224311	0.0272542	0.67738	0.386697	NA
1	3784560	Affx-9688608	G	A	0.0995267	1	135657	ADD	0.00247531	0.0168718	0.0215246	0.0538628	NA
1	3787146	Affx-9692471	G	A	0.285472	1	135507	ADD	0.020106	0.0111557	3.2483	1.14571	NA
1	3792848	Affx-9701160	T	C	0.0371885	1	135499	ADD	-0.0147606	0.0265393	0.309334	0.238005	NA
1	3799904	Affx-9710232	G	A	0.129887	1	135606	ADD	-0.00187278	0.015039	0.0155073	0.0453248	NA
1	3803650	Affx-9714758	G	A	0.0540301	1	135730	ADD	-0.0398825	0.0222583	3.21058	1.1357	NA
1	3807842	Affx-65562063	G	A	0.0463948	1	135694	ADD	0.0225852	0.0240382	0.882768	0.459114	NA
1	3808243	Affx-77108167	-	C	0.0348444	1	135689	ADD	-0.00787358	0.0273641	0.082791	0.111511	NA
1	3816143	Affx-9730777	C	T	0.441389	1	135588	ADD	-0.00266386	0.0101142	0.0693676	0.101132	NA
1	3816416	Affx-65562149	C	T	0.0217791	1	135589	ADD	0.0644287	0.0343832	3.51129	1.21501	NA
1	3825421	Affx-9742868	T	C	0.0375104	1	135629	ADD	-0.0134225	0.0263948	0.258601	0.2139	NA
1	3828629	Affx-9747252	T	C	0.166683	1	135662	ADD	-0.0092596	0.0135341	0.468088	0.306389	NA
1	3829920	Affx-9748984	T	C	0.0925736	1	135800	ADD	0.00154614	0.0173526	0.00793897	0.0319835	NA
1	3839311	Affx-9761624	T	G	0.48426	1	135296	ADD	-0.00494783	0.0100672	0.241554	0.205452	NA
1	3839662	Affx-35302282	C	T	0.0120032	1	135672	ADD	-0.00931408	0.0462766	0.0405095	0.0754687	NA
1	3839898	Affx-65562361	C	T	0.0365412	1	135696	ADD	-0.0197276	0.0267743	0.542888	0.336074	NA
1	3841185	Affx-9763966	G	A	0.0406767	1	135606	ADD	-0.0102002	0.0254796	0.160262	0.161834	NA
1	3854172	Affx-9781729	T	C	0.316256	1	135607	ADD	0.000166142	0.0108075	0.000236323	0.00535966	NA
1	3854236	Affx-9781805	G	A	0.17344	1	135580	ADD	-0.00702944	0.0133244	0.278323	0.223442	NA
1	3866714	Affx-9796900	A	C	0.393202	1	135461	ADD	-0.00127443	0.0102982	0.0153148	0.045029	NA
1	3867339	Affx-9797646	C	T	0.120609	1	135707	ADD	-0.0053003	0.0155061	0.116841	0.1352	NA
1	3870416	Affx-76453266	G	-	0.155743	1	135563	ADD	-0.0194668	0.0138795	1.96716	0.793849	NA
1	3871935	Affx-9803724	A	G	0.146687	1	135547	ADD	-0.00915424	0.0142306	0.413809	0.283961	NA
1	3873250	Affx-9805419	A	C	0.125812	1	135619	ADD	-0.0235462	0.0151958	2.40101	0.916292	NA
1	3873437	Affx-9805646	C	T	0.176554	1	135624	ADD	0.00690497	0.0132064	0.273373	0.221069	NA
1	3875746	Affx-9808720	C	T	0.072909	1	135244	ADD	0.00891189	0.0193785	0.211494	0.190037	NA
1	3879978	Affx-9814214	G	A	0.379753	1	135355	ADD	-0.0152621	0.0103513	2.17391	0.852728	NA
1	3881485	Affx-9816223	A	G	0.379911	1	135441	ADD	-0.0144732	0.0103594	1.95194	0.789473	NA
1	3883678	Affx-9819102	A	G	0.312389	1	135608	ADD	-0.00763687	0.0108495	0.495463	0.317403	NA
1	3885264	Affx-9820699	G	A	0.366723	1	135537	ADD	-0.00238192	0.0104138	0.0523157	0.0866728	NA
1	3888305	Affx-65562812	T	C	0.0127073	1	135591	ADD	0.00871131	0.0447024	0.0379756	0.0728904	NA
1	3892964	Affx-9829834	C	T	0.0436288	1	135782	ADD	0.0087698	0.0245997	0.127093	0.141784	NA
1	3894012	Affx-9831174	G	A	0.0185391	1	135605	ADD	0.0418858	0.0372666	1.26326	0.583302	NA
1	3895246	Affx-9832837	T	C	0.0454944	1	135599	ADD	0.0146247	0.0241124	0.367871	0.264268	NA
1	3898178	Affx-9836396	C	T	0.403923	1	135418	ADD	0.00428131	0.0102676	0.173866	0.169604	NA
1	3902760	Affx-9841548	A	G	0.252617	1	135460	ADD	0.00634549	0.011622	0.298105	0.23279	NA
1	3904945	Affx-9844405	C	T	0.0258914	1	135605	ADD	0.0257232	0.0315576	0.664423	0.381949	NA
1	3905719	Affx-9845299	C	T	0.0449709	1	135610	ADD	0.0245823	0.0243262	1.02116	0.505507	NA
1	3908147	Affx-35302363	G	C	0.0391717	1	135672	ADD	-0.00575732	0.0258992	0.0494161	0.0840293	NA
1	3908961	Affx-9849696	C	T	0.178951	1	135772	ADD	-0.0163586	0.0131213	1.55431	0.67264	NA
1	3914992	Affx-9856614	G	A	0.206938	1	135618	ADD	0.0042409	0.012443	0.116162	0.134757	NA
1	3916039	Affx-9858034	G	A	0.162599	1	135582	ADD	0.00568095	0.013649	0.173236	0.16925	NA
1	3918975	Affx-9861849	A	C	0.202703	1	135489	ADD	0.0217731	0.0125338	3.01768	1.08428	NA
1	3924314	Affx-9868552	G	A	0.424568	1	135626	ADD	-0.0130035	0.0101892	1.62871	0.694902	NA
1	3924464	Affx-9868726	C	G	0.409858	1	135575	ADD	-0.000906734	0.0102318	0.0078534	0.0318046	NA
1	3928040	Affx-9873153	C	A	0.165412	1	135407	ADD	0.0172189	0.0135557	1.61349	0.690367	NA
1	3935585	Affx-9952542	C	T	0.152249	1	135656	ADD	0.0303942	0.0140326	4.69145	1.51837	NA
1	3935713	Affx-9952726	G	A	0.113895	1	135489	ADD	0.0309182	0.01584	3.80993	1.29286	NA
1	3935847	Affx-9952911	T	C	0.254236	1	135502	ADD	-0.0188853	0.0115697	2.66442	0.988789	NA
1	3936075	Affx-9953183	T	C	0.107878	1	135764	ADD	0.0219158	0.0162146	1.82685	0.753256	NA
1	3936188	Affx-9953380	G	A	0.0333292	1	135737	ADD	-0.0375565	0.0281006	1.78624	0.741399	NA
1	3937641	Affx-77863588	T	-	0.137366	1	135558	ADD	0.0495028	0.0146372	11.4494	3.14558	NA
1	3937985	Affx-65563227	G	A	0.0122205	1	135674	ADD	-0.0591805	0.0457959	1.66996	0.707158	NA
1	3938521	Affx-9956410	G	A	0.125863	1	135795	ADD	0.0496341	0.01518	10.7023	2.97061	NA
1	3940897	Affx-9959268	C	A	0.255733	1	135520	ADD	-0.0223666	0.0115336	3.76071	1.28009	NA
1	3942540	Affx-9961176	T	C	0.308171	1	135561	ADD	-0.0331163	0.0108917	9.24196	2.62611	NA
1	3942760	Affx-9961413	C	T	0.0547651	1	135579	ADD	-0.00855247	0.0220265	0.150762	0.156264	NA
1	3942898	Affx-9961602	G	A	0.213304	1	135677	ADD	0.00335899	0.012261	0.0750529	0.105619	NA
1	3942994	Affx-35302402	T	G	0.179222	1	135617	ADD	0.0224092	0.0131059	2.92364	1.05903	NA
1	3944203	Affx-9963394	G	A	0.0125889	1	135635	ADD	0.108401	0.0450844	5.78112	1.79051	NA
1	3945658	Affx-9965301	A	G	0.220771	1	135328	ADD	0.00436787	0.0121249	0.129772	0.143471	NA
1	3946728	Affx-9966858	C	T	0.283343	1	135447	ADD	0.000708759	0.0111612	0.00403251	0.022566	NA
1	3946948	Affx-9967102	A	G	0.234375	1	135635	ADD	-0.0130268	0.011849	1.20868	0.566081	NA
1	3947498	Affx-9967765	C	A	0.061354	1	135525	ADD	4.65565e-05	0.0209607	4.93344e-06	0.000770343	NA
1	3947992	Affx-9968518	A	G	0.245242	1	135758	ADD	-0.0183263	0.0116609	2.46992	0.935378	NA
1	3948609	Affx-9969246	G	T	0.0426159	1	135595	ADD	0.0396497	0.0250538	2.50456	0.944938	NA
1	3949333	Affx-79308094	-	C	0.0910857	1	135658	ADD	0.0220616	0.0174943	1.59031	0.683438	NA
1	3949795	Affx-9970935	C	T	0.499083	1	135713	ADD	0.00995356	0.0100448	0.981906	0.49251	NA
1	3950351	Affx-9971685	C	T	0.0170221	1	135794	ADD	-0.0546949	0.0389552	1.97134	0.795051	NA
1	3950683	Affx-9972206	G	A	0.465263	1	135304	ADD	0.00533735	0.010096	0.279484	0.223997	NA
1	3951579	Affx-9973492	G	A	0.046786	1	135735	ADD	0.003353	0.0237315	0.0199626	0.0517623	NA
1	3954031	Affx-9976503	T	C	0.078249	1	135663	ADD	0.00027188	0.0186712	0.000212036	0.00507516	NA
1	3955322	Affx-9978268	T	C	0.213052	1	135542	ADD	0.0146232	0.0122485	1.42535	0.63353	NA
1	3955901	Affx-9978884	T	C	0.077774	1	135598	ADD	0.00646425	0.0187472	0.118895	0.136537	NA
1	3956647	Affx-65563405	G	A	0.0327042	1	135686	ADD	0.0216229	0.0282103	0.587504	0.353218	NA
1	3956975	Affx-9980388	C	A	0.0804218	1	135610	ADD	0.0113179	0.0184634	0.375757	0.267701	NA
1	3957077	Affx-9980561	T	C	0.221177	1	135532	ADD	0.0243789	0.0120921	4.06464	1.35863	NA
1	3957137	Affx-9980630	T	G	0.077863	1	135533	ADD	0.0213798	0.0187593	1.29889	0.594457	NA
1	3957978	Affx-9981916	A	G	0.0706268	1	135593	ADD	0.00146239	0.0195732	0.00558213	0.0266677	NA
1	3961489	Affx-9986623	G	A	0.124897	1	135564	ADD	-0.0117767	0.0152658	0.595127	0.35611	NA
1	3963326	Affx-9988609	T	C	0.439872	1	135577	ADD	-0.0084085	0.0101555	0.68554	0.389675	NA
1	3971259	Affx-50032274	G	A	0.015556	1	135028	ADD	-0.0178693	0.0408082	0.191744	0.17949	NA
1	3972469	Affx-10001505	T	C	0.0277025	1	135764	ADD	-0.0144974	0.0306646	0.223516	0.196288	NA
1	3972702	Affx-10001833	C	T	0.128445	1	135642	ADD	-0.00915073	0.0150703	0.368697	0.264628	NA
1	3973999	Affx-10003480	T	C	0.329227	1	135566	ADD	0.00269145	0.0107273	0.0629494	0.0958833	NA
1	3976893	Affx-10007066	C	T	0.283563	1	135700	ADD	-0.00945691	0.0111264	0.722414	0.403015	NA
1	3986610	Affx-65563653	C	G	0.0187009	1	135368	ADD	-0.0692527	0.037033	3.49701	1.21127	NA
1	3993621	Affx-65563707	C	T	0.0157361	1	135199	ADD	-0.00146498	0.0401865	0.00132893	0.0128166	NA
1	3994912	Affx-10031069	A	C	0.346057	1	135420	ADD	-0.000317764	0.0106005	0.000898586	0.010512	NA
1	3995220	Affx-10031342	G	C	0.168448	1	135570	ADD	0.000165868	0.0134195	0.000152776	0.00430419	NA
1	3995718	Affx-10031928	G	C	0.0572028	1	135684	ADD	0.0116092	0.0216688	0.287037	0.227586	NA
1	3996204	Affx-10032482	C	T	0.134047	1	135195	ADD	-0.00582009	0.014786	0.154937	0.158727	NA
1	3996296	Affx-10032591	A	G	0.437556	1	135490	ADD	-0.0058897	0.0101636	0.33581	0.250065	NA
1	4001521	Affx-35302482	T	C	0.0281177	1	135751	ADD	0.0108934	0.0303994	0.128411	0.142616	NA
1	4001548	Affx-10038445	G	A	0.307092	1	135518	ADD	-0.00759767	0.0109325	0.482972	0.3124	NA
1	4004377	Affx-10041543	G	T	0.151633	1	135594	ADD	0.00113076	0.0140645	0.00646384	0.0287609	NA
1	4004972	Affx-10042336	T	C	0.0750535	1	135530	ADD	-0.00424584	0.0191065	0.0493814	0.0839973	NA
1	4010335	Affx-10048560	G	A	0.199189	1	135620	ADD	-0.0211193	0.0125749	2.82066	1.03125	NA
1	4012933	Affx-78102827	-	T	0.16097	1	135494	ADD	-0.000103551	0.0136772	5.73211e-05	0.00263143	NA
1	4016738	Affx-10057255	G	T	0.198819	1	135460	ADD	-0.0198542	0.0126003	2.48282	0.93894	NA
1	4017231	Affx-10057949	T	G	0.441565	1	135517	ADD	-0.0151846	0.0101186	2.25199	0.874705	NA
1	4020182	Affx-10062617	T	C	0.0131124	1	135597	ADD	0.0508916	0.0440555	1.33442	0.605513	NA
1	4025444	Affx-10069833	A	G	0.228851	1	135560	ADD	-0.0184244	0.0119607	2.37286	0.908471	NA
1	4028810	Affx-65564034	G	A	0.0279997	1	135662	ADD	0.0336909	0.0305033	1.21992	0.56964	NA
1	4029553	Affx-10075214	C	T	0.0147403	1	135750	ADD	-0.0411098	0.0417847	0.967955	0.487862	NA
1	4031638	Affx-10078023	C	T	0.0350513	1	135587	ADD	-0.00686725	0.0271667	0.0638988	0.0966731	NA
1	4032503	Affx-10079122	T	C	0.181087	1	135526	ADD	0.00116169	0.013022	0.00795829	0.0320237	NA
1	4034165	Affx-10081543	G	A	0.0343703	1	135582	ADD	0.0246017	0.0277768	0.784455	0.425064	NA
1	4044697	Affx-10089224	A	G	0.300787	1	135483	ADD	0.0140514	0.0109742	1.63942	0.698092	NA
1	4046522	Affx-10089596	T	G	0.0109751	1	135625	ADD	0.157998	0.0480671	10.8599	3.00757	NA
1	4047106	Affx-10089677	T	C	0.110639	1	135657	ADD	-0.0181197	0.0160083	1.28119	0.588922	NA
1	4047622	Affx-10089786	T	C	0.0202307	1	135611	ADD	0.10034	0.0357054	7.91939	2.31062	NA
1	4048222	Affx-10089856	T	C	0.47474	1	135549	ADD	-0.00250699	0.0100753	0.0619143	0.0950165	NA
1	4049339	Affx-10089983	G	A	0.126557	1	135556	ADD	0.0161502	0.0151735	1.13287	0.541871	NA
1	4051127	Affx-10090250	G	A	0.0604625	1	135580	ADD	-0.0159896	0.0210593	0.576485	0.349019	NA
1	4052690	Affx-10090491	C	T	0.117953	1	135622	ADD	-0.0121322	0.015608	0.604212	0.359543	NA
1	4056544	Affx-10091017	C	T	0.108727	1	135615	ADD	-0.00203947	0.0161441	0.015959	0.0460126	NA
1	4059563	Affx-10091332	A	G	0.0683344	1	135671	ADD	-0.0144236	0.0199179	0.524398	0.328853	NA
1	4060927	Affx-10091484	C	T	0.47894	1	135588	ADD	0.000232317	0.0100521	0.000534127	0.00808245	NA
1	4063144	Affx-10091805	A	T	0.485261	1	135426	ADD	-0.000320314	0.010064	0.001013	0.0111694	NA
1	4068094	Affx-10092850	T	C	0.319349	1	135402	ADD	0.0103447	0.0107743	0.921846	0.472382	NA
1	4071256	Affx-10093331	A	G	0.381282	1	135481	ADD	0.00141079	0.0103479	0.0185874	0.0498515	NA
1	4071354	Affx-10093365	G	A	0.0302848	1	135596	ADD	0.0378791	0.0293048	1.67079	0.707404	NA
1	4071829	Affx-65564396	C	A	0.0162485	1	135643	ADD	-0.0866642	0.0399663	4.7021	1.52106	NA
1	4074194	Affx-10093798	G	A	0.0619017	1	135489	ADD	-0.0322399	0.0209208	2.37483	0.909019	NA
1	4076809	Affx-10094134	C	T	0.0302049	1	135756	ADD	-0.0220629	0.0292411	0.569295	0.346267	NA
1	4079470	Affx-10094502	G	A	0.0479407	1	135626	ADD	-0.0390382	0.0236593	2.72254	1.00463	NA
1	4079871	Affx-10094557	T	C	0.231823	1	135571	ADD	-0.00886998	0.011927	0.553078	0.340024	NA
1	4085555	Affx-10095194	T	C	0.371807	1	135491	ADD	0.00304972	0.0104151	0.0857418	0.1137	NA
1	4085968	Affx-10095225	C	A	0.0884489	1	135779	ADD	-0.0193679	0.0177413	1.19179	0.560715	NA
1	4090969	Affx-10095850	C	A	0.139067	1	135219	ADD	-0.00463915	0.0145681	0.101408	0.124854	NA
1	4091089	Affx-10095866	C	T	0.067265	1	135650	ADD	-0.0406569	0.0200565	4.10919	1.37007	NA
1	4092868	Affx-10096123	C	A	0.0509222	1	135491	ADD	-0.0169812	0.0228745	0.551101	0.339259	NA
1	4093027	Affx-10096134	G	T	0.350286	1	135545	ADD	-0.0013554	0.0105282	0.016574	0.0469349	NA
1	4098480	Affx-10096986	C	T	0.0352221	1	135554	ADD	-0.0109908	0.0272645	0.162505	0.163131	NA
1	4098493	Affx-10096993	G	A	0.0281657	1	135626	ADD	0.043679	0.0303152	2.07599	0.824974	NA
1	4098895	Affx-10097068	T	G	0.454999	1	135263	ADD	-0.00637567	0.0101647	0.393428	0.275312	NA
1	4105963	Affx-10098281	C	A	0.0817262	1	135593	ADD	-0.0288108	0.0183853	2.45565	0.931433	NA
1	4108292	Affx-65564685	C	T	0.0120333	1	135540	ADD	-0.0289409	0.0458093	0.399131	0.277746	NA
1	4108614	Affx-10098612	G	A	0.0232866	1	135679	ADD	-0.0307071	0.0335604	0.837184	0.443452	NA
1	4108825	Affx-10098684	A	C	0.0659546	1	135525	ADD	0.0432746	0.0203137	4.53827	1.47958	NA
1	4109493	Affx-10098771	T	C	0.278697	1	135450	ADD	-0.00603205	0.0111997	0.29008	0.229023	NA
1	4109988	Affx-10098828	C	T	0.113345	1	135405	ADD	-0.00775174	0.0158622	0.238821	0.204079	NA
1	4110189	Affx-10098870	C	A	0.451228	1	135374	ADD	0.00517606	0.010122	0.261496	0.215316	NA
1	4111726	Affx-10099132	C	T	0.0677122	1	135714	ADD	-0.0160654	0.0200649	0.641072	0.373328	NA
1	4112557	Affx-10099221	C	T	0.163175	1	135640	ADD	-0.00321517	0.0135888	0.0559815	0.0899287	NA
1	4117792	Affx-65564773	G	A	0.0304198	1	135553	ADD	0.0137449	0.0292359	0.221028	0.195004	NA
1	4118930	Affx-10100034	G	A	0.162117	1	135541	ADD	-0.00876354	0.013636	0.413035	0.283635	NA
1	4122946	Affx-10100627	A	G	0.352467	1	135675	ADD	0.00593162	0.0104988	0.319203	0.242538	NA
1	4126063	Affx-10101126	A	G	0.0376773	1	135652	ADD	0.00714631	0.0263321	0.0736534	0.104528	NA
1	4126249	Affx-10101138	T	C	0.449684	1	135562	ADD	-0.0100963	0.0100809	1.00305	0.499526	NA
1	4127434	Affx-10101238	G	A	0.0670438	1	135568	ADD	0.0199406	0.0201458	0.979732	0.491787	NA
1	4130923	Affx-10101630	T	C	0.0370799	1	135599	ADD	0.00670537	0.0265332	0.0638655	0.0966455	NA
1	4133491	Affx-10101987	G	A	0.274874	1	135744	ADD	0.0195475	0.0112518	3.01814	1.0844	NA
1	4135477	Affx-10102218	C	T	0.447351	1	135472	ADD	-0.00372709	0.0101001	0.136173	0.147449	NA
1	4140109	Affx-10103184	G	A	0.0639261	1	135688	ADD	0.00695145	0.0205941	0.113937	0.133296	NA
1	4143503	Affx-10140406	T	C	0.282188	1	135394	ADD	0.00322202	0.0111841	0.0829958	0.111664	NA
1	4147283	Affx-10183533	C	T	0.266614	1	135576	ADD	0.00264084	0.0113737	0.0539113	0.0881013	NA
1	4150208	Affx-10183952	C	T	0.0183057	1	135723	ADD	-0.0429844	0.0374246	1.31919	0.60078	NA
1	4152566	Affx-10184311	C	T	0.0398791	1	135685	ADD	0.00657515	0.0256335	0.0657957	0.0982368	NA
1	4156463	Affx-65565146	G	T	0.0128374	1	135541	ADD	-0.0632664	0.0446908	2.00405	0.804434	NA
1	4156802	Affx-10184964	C	T	0.0606646	1	135565	ADD	-0.0328778	0.0210598	2.43723	0.926336	NA
1	4157700	Affx-65565164	T	A	0.0265361	1	135476	ADD	-0.0142252	0.0313458	0.205948	0.187112	NA
1	4160815	Affx-10185701	G	T	0.0706098	1	135569	ADD	-0.0312551	0.0196316	2.53472	0.953246	NA
1	4162346	Affx-10185886	C	T	0.267287	1	135547	ADD	-0.00281732	0.0113628	0.0614756	0.0946474	NA
1	4162624	Affx-10185905	C	T	0.0293187	1	135630	ADD	0.00581565	0.0297976	0.0380921	0.0730106	NA
1	4163499	Affx-10186022	C	A	0.125889	1	135544	ADD	-0.0160553	0.0152055	1.11491	0.53608	NA
1	4165027	Affx-10186191	C	T	0.0346349	1	135629	ADD	0.0162257	0.0275771	0.346186	0.254706	NA
1	4165347	Affx-10186221	C	T	0.038425	1	135641	ADD	-0.0196782	0.0260883	0.568957	0.346138	NA
1	4167574	Affx-10186507	G	A	0.482638	1	135325	ADD	0.0211892	0.010084	4.41534	1.44834	NA
1	4170403	Affx-10186892	T	C	0.0940368	1	135564	ADD	0.0109516	0.017216	0.404661	0.280096	NA
1	4171234	Affx-10186997	G	A	0.025944	1	135561	ADD	0.059628	0.03138	3.61074	1.24103	NA
1	4171269	Affx-10187002	A	G	0.127879	1	135597	ADD	-0.00679169	0.015085	0.202705	0.185389	NA
1	4171947	Affx-10187102	G	A	0.100682	1	135650	ADD	0.00294265	0.0166899	0.0310862	0.0654772	NA
1	4172555	Affx-35302743	T	C	0.0164386	1	135687	ADD	-0.0578387	0.0394457	2.15	0.845971	NA
1	4172635	Affx-10187182	G	A	0.245179	1	135603	ADD	0.000479847	0.0117356	0.00167185	0.0144007	NA
1	4173668	Affx-10187297	T	C	0.167013	1	135373	ADD	-0.0105559	0.0134655	0.61453	0.363425	NA
1	4174732	Affx-10187441	A	G	0.36315	1	135451	ADD	0.00180268	0.0104721	0.029633	0.0638254	NA
1	4174962	Affx-10187461	C	T	0.063803	1	135550	ADD	0.0177963	0.0205412	0.750598	0.41309	NA
1	4178590	Affx-10187866	T	G	0.0608071	1	135601	ADD	-0.0261707	0.0209997	1.55311	0.672279	NA
1	4178968	Affx-10187902	G	A	0.250192	1	135448	ADD	-0.0221223	0.0116584	3.60064	1.23839	NA
1	4180367	Affx-10188034	G	A	0.236573	1	135624	ADD	0.00336663	0.0118444	0.0807916	0.110011	NA
1	4180611	Affx-65565382	G	A	0.0268441	1	135579	ADD	0.0551723	0.0312446	3.11811	1.11111	NA
1	4192014	Affx-10189328	A	G	0.0222844	1	135588	ADD	0.0198925	0.0342315	0.337698	0.250912	NA
1	4194248	Affx-77295242	G	-	0.0439859	1	135589	ADD	-0.00368526	0.0244687	0.0226837	0.055378	NA
1	4194623	Affx-10189669	T	C	0.235967	1	135551	ADD	-0.0296063	0.0118659	6.22545	1.89988	NA
1	4201687	Affx-10190500	A	G	0.0156827	1	135691	ADD	0.0845802	0.0401746	4.43235	1.45267	NA
1	4203003	Affx-10190625	G	T	0.104789	1	135620	ADD	-0.0213721	0.0164275	1.6926	0.713861	NA
1	4204531	Affx-10190820	G	A	0.0159204	1	135644	ADD	0.0452795	0.0402823	1.2635	0.583376	NA
1	4205548	Affx-10190943	G	A	0.0122336	1	135651	ADD	-0.000467081	0.0456518	0.000104681	0.00355983	NA
1	4208191	Affx-10191278	C	T	0.340658	1	135391	ADD	0.0148694	0.010632	1.95593	0.79062	NA
1	4211855	Affx-10191725	G	A	0.333413	1	135473	ADD	-0.00793953	0.0106802	0.552627	0.33985	NA
1	4214769	Affx-65565771	C	T	0.0219858	1	135656	ADD	-0.00898495	0.0343107	0.0685759	0.100496	NA
1	4217542	Affx-10192544	A	G	0.0679507	1	135304	ADD	0.0254408	0.0200397	1.61168	0.689826	NA
1	4218271	Affx-10192637	A	C	0.272809	1	135470	ADD	-0.0206208	0.0112798	3.34203	1.17049	NA
1	4218933	Affx-10192732	G	A	0.0259177	1	135699	ADD	0.0360878	0.0316494	1.30014	0.594846	NA
1	4219126	Affx-10192747	G	A	0.17286	1	135543	ADD	-0.00642284	0.0133066	0.232981	0.201127	NA
1	4220110	Affx-10192877	C	T	0.171297	1	135650	ADD	-0.00353085	0.0133485	0.0699675	0.101613	NA
1	4222940	Affx-10199058	G	A	0.0489893	1	135652	ADD	0.0230322	0.0233563	0.972445	0.48936	NA
1	4228345	Affx-10209819	C	T	0.0143331	1	135491	ADD	0.0135864	0.0425491	0.101959	0.125233	NA
1	4229875	Affx-10213189	C	T	0.0601471	1	135659	ADD	0.00823601	0.0211307	0.151916	0.156948	NA
1	4231202	Affx-10216142	C	T	0.479184	1	135494	ADD	0.00390999	0.0100688	0.150797	0.156285	NA
1	4233472	Affx-65565940	C	T	0.0123654	1	135620	ADD	-0.012931	0.0455264	0.0806745	0.109923	NA
1	4233940	Affx-10220877	A	G	0.0142164	1	135583	ADD	-0.00909831	0.0426857	0.0454315	0.0802879	NA
1	4234207	Affx-10221381	G	C	0.0932485	1	135332	ADD	0.00668429	0.0173025	0.149243	0.155362	NA
1	4243687	Affx-10235535	G	A	0.0209309	1	135613	ADD	-0.0157614	0.0352433	0.200002	0.183945	NA
1	4254300	Affx-10249902	T	C	0.155816	1	135564	ADD	2.13852e-05	0.0138717	2.37665e-06	0.000534532	NA
1	4255144	Affx-10251374	G	T	0.376108	1	135771	ADD	-0.00552385	0.0103604	0.284271	0.226275	NA
1	4256235	Affx-10253061	G	C	0.0308736	1	135585	ADD	-0.00508305	0.0291726	0.0303597	0.0646558	NA
1	4256724	Affx-10253732	T	C	0.395004	1	135486	ADD	-0.00582441	0.0102832	0.320807	0.24327	NA
1	4257191	Affx-10254565	C	T	0.351709	1	135561	ADD	0.0165355	0.0105358	2.46323	0.933528	NA
1	4267575	Affx-10269602	C	T	0.229384	1	135644	ADD	-0.00926469	0.011945	0.601572	0.358547	NA
1	4274541	Affx-10278927	C	A	0.412857	1	135542	ADD	-0.00409007	0.0101985	0.160838	0.162168	NA
1	4278352	Affx-10283685	A	C	0.253041	1	135585	ADD	-0.00879506	0.011591	0.575751	0.348739	NA
1	4281783	Affx-10288306	C	T	0.41612	1	135497	ADD	-0.00484863	0.0102123	0.225419	0.197266	NA
1	4282975	Affx-10289875	A	G	0.160966	1	135628	ADD	0.00589675	0.0136607	0.186329	0.176533	NA
1	4300661	Affx-10312788	T	C	0.0924807	1	135558	ADD	-0.00762916	0.0172601	0.195374	0.181457	NA
1	4301475	Affx-10313679	A	G	0.437165	1	135482	ADD	0.00553974	0.0101098	0.300259	0.233795	NA
1	4303586	Affx-10316460	-	T	0.218276	1	135491	ADD	-0.0107746	0.0122062	0.779197	0.423213	NA
1	4304178	Affx-65566546	C	G	0.0125541	1	135055	ADD	-0.0401293	0.0452384	0.786879	0.425916	NA
1	4307862	Affx-10321768	C	T	0.132434	1	135596	ADD	0.0144313	0.0147862	0.952573	0.482718	NA
1	4307920	Affx-10321824	A	G	0.336625	1	135575	ADD	-0.00124084	0.0106484	0.0135789	0.0422809	NA
1	4307966	Affx-10321884	A	G	0.453194	1	135665	ADD	0.0092223	0.0101172	0.830916	0.441282	NA
1	4310014	Affx-10324521	C	T	0.285105	1	135566	ADD	-0.00922389	0.0111233	0.687642	0.39044	NA
1	4310325	Affx-10324859	A	G	0.191546	1	135623	ADD	0.00735101	0.0127956	0.330047	0.247467	NA
1	4311889	Affx-10326836	C	T	0.134291	1	135620	ADD	0.00902956	0.0147767	0.373403	0.266678	NA
1	4316768	Affx-76198951	-	A	0.128098	1	135564	ADD	-0.00976947	0.0150663	0.420463	0.286756	NA
1	4316972	Affx-10333412	C	T	0.0400068	1	135677	ADD	-0.00291826	0.0255982	0.0129966	0.0413235	NA
1	4320135	Affx-10337554	T	C	0.494281	1	135260	ADD	-0.014325	0.0100716	2.02297	0.809848	NA
1	4320284	Affx-10337754	A	C	0.0779019	1	135754	ADD	-0.033883	0.0187614	3.2616	1.14923	NA
1	4320458	Affx-10337925	G	A	0.0358869	1	135760	ADD	0.0224914	0.0270232	0.692723	0.392288	NA
1	4323678	Affx-10342259	A	G	0.0529854	1	135377	ADD	0.0035323	0.0225378	0.0245636	0.057764	NA
1	4323996	Affx-10342523	C	T	0.197528	1	135530	ADD	-0.00919786	0.0126556	0.528214	0.33035	NA
1	4325119	Affx-10343541	C	T	0.397229	1	135432	ADD	-0.00885385	0.0102616	0.744441	0.410898	NA
1	4325568	Affx-10344004	G	A	0.0129101	1	135591	ADD	0.0128313	0.0443845	0.0835753	0.112096	NA
1	4329202	Affx-10347978	G	A	0.0409367	1	135502	ADD	0.0189221	0.025498	0.550716	0.33911	NA
1	4330372	Affx-10349193	T	C	0.415836	1	135497	ADD	0.0305106	0.0102217	8.91133	2.54759	NA
1	4334960	Affx-10354893	G	A	0.126528	1	135215	ADD	0.0130576	0.0151531	0.742539	0.410219	NA
1	4337468	Affx-10357771	A	G	0.390807	1	135563	ADD	0.0232954	0.0103083	5.10701	1.62289	NA
1	4343001	Affx-65566895	C	A	0.0398217	1	135592	ADD	0.0502824	0.0258068	3.79632	1.28933	NA
1	4346675	Affx-10369221	G	A	0.13494	1	135594	ADD	0.00758169	0.0147638	0.263716	0.216398	NA
1	4346973	Affx-10369609	C	T	0.0684578	1	135609	ADD	0.0242664	0.0199328	1.4821	0.650826	NA
1	4348115	Affx-65566935	G	A	0.0322307	1	135135	ADD	0.00210846	0.0288278	0.00534945	0.0260898	NA
1	4348380	Affx-10374126	C	T	0.168478	1	135534	ADD	-0.0218419	0.0134504	2.63699	0.981294	NA
1	4349436	Affx-10375342	T	C	0.458902	1	135507	ADD	0.0189075	0.0101102	3.49744	1.21138	NA
1	4353410	Affx-65566981	G	A	0.0381903	1	135545	ADD	-0.0174097	0.0261342	0.443774	0.296445	NA
1	4360348	Affx-10389166	T	G	0.222703	1	135530	ADD	-0.0012399	0.0121105	0.0104821	0.0369428	NA
1	4361300	Affx-10390367	G	A	0.101426	1	135582	ADD	-0.0145399	0.0166286	0.764563	0.418045	NA
1	4364142	Affx-10394295	A	G	0.286254	1	135544	ADD	-0.0135431	0.0111274	1.48132	0.65059	NA
1	4367023	Affx-10397849	G	A	0.138411	1	135636	ADD	0.00733259	0.014628	0.251272	0.210292	NA
1	4367502	Affx-10398461	C	T	0.322263	1	135509	ADD	0.0130235	0.0107785	1.45996	0.644096	NA
1	4374235	Affx-10406877	C	A	0.4195	1	135559	ADD	0.0107292	0.0102057	1.10521	0.532946	NA
1	4383539	Affx-65567290	T	C	0.023167	1	135581	ADD	0.0329829	0.033625	0.962172	0.48593	NA
1	4384005	Affx-10420590	T	C	0.0207599	1	135694	ADD	0.0308239	0.035355	0.760104	0.416466	NA
1	4384479	Affx-10421250	G	T	0.0673601	1	135748	ADD	0.0238662	0.0200538	1.41635	0.630776	NA
1	4387879	Affx-10425439	C	A	0.458443	1	135560	ADD	0.0118194	0.0100872	1.37292	0.617425	NA
1	4389144	Affx-10426993	A	G	0.0956854	1	135747	ADD	-0.0144796	0.0170798	0.718701	0.40168	NA
1	4390789	Affx-65567365	G	A	0.0173408	1	135547	ADD	-0.0163037	0.0383233	0.180988	0.173584	NA
1	4409808	Affx-10450891	T	G	0.0611667	1	135613	ADD	-0.0176278	0.0210445	0.701648	0.395525	NA
1	4409864	Affx-10450934	C	T	0.0974644	1	135588	ADD	-0.00879835	0.0169605	0.269106	0.219012	NA
1	4417483	Affx-10459622	A	G	0.0280766	1	135540	ADD	0.0465527	0.0302353	2.37061	0.907846	NA
1	4423527	Affx-10466872	G	A	0.426422	1	135415	ADD	0.0148249	0.0101905	2.11636	0.836444	NA
1	4426462	Affx-10470203	G	A	0.0707798	1	135632	ADD	0.0168447	0.0196685	0.733469	0.406979	NA
1	4426850	Affx-10470765	G	-	0.200877	1	135578	ADD	-0.00546546	0.0125795	0.188768	0.177868	NA
1	4428719	Affx-10473457	A	G	0.443634	1	135446	ADD	0.00503956	0.01013	0.247494	0.208418	NA
1	4431385	Affx-10476677	C	T	0.0547284	1	135679	ADD	-0.0182775	0.0220571	0.686652	0.39008	NA
1	4437253	Affx-10483773	A	G	0.071979	1	135616	ADD	0.0251875	0.0195451	1.66071	0.704418	NA
1	4438424	Affx-77648984	-	GAGCTA	0.10554	1	135598	ADD	0.0171026	0.0163264	1.09734	0.5304	NA
1	4442669	Affx-65567797	C	T	0.0315038	1	135666	ADD	-0.00965407	0.0288971	0.111613	0.131758	NA
1	4442780	Affx-10491842	C	T	0.0142797	1	135717	ADD	0.0258195	0.0422263	0.37388	0.266885	NA
1	4443042	Affx-10492207	C	T	0.0561892	1	135640	ADD	0.00512565	0.0217971	0.0552971	0.0893277	NA
1	4443757	Affx-65567803	A	C	0.0357048	1	135640	ADD	0.00259509	0.0272898	0.00904285	0.0342151	NA
1	4443844	Affx-10493132	A	G	0.264214	1	135464	ADD	-0.00528044	0.0114297	0.213436	0.191055	NA
1	4444140	Affx-10493595	A	G	0.321927	1	135565	ADD	-0.000203847	0.0107683	0.00035836	0.00660935	NA
1	4449319	Affx-10501068	A	C	0.416043	1	135527	ADD	0.00441858	0.0101902	0.188018	0.177458	NA
1	4452367	Affx-10504363	A	G	0.0548909	1	135578	ADD	0.0238254	0.0221698	1.15493	0.548952	NA
1	4454029	Affx-10506740	A	G	0.0161917	1	135594	ADD	-0.0099093	0.0399602	0.0614938	0.0946628	NA
1	4459532	Affx-10514164	C	A	0.0401053	1	135593	ADD	-0.0295173	0.0255269	1.33708	0.606337	NA
1	4459809	Affx-10514526	T	-	0.249799	1	135481	ADD	-0.00629031	0.0116435	0.29186	0.229862	NA
1	4460573	Affx-65567974	C	A	0.0175534	1	135700	ADD	-0.0101593	0.0382776	0.0704432	0.101992	NA
1	4461676	Affx-10516945	C	T	0.230591	1	135417	ADD	-0.00171457	0.0119802	0.0204825	0.0524694	NA
1	4463264	Affx-10518993	G	A	0.0296713	1	135636	ADD	-0.0157362	0.0296242	0.282167	0.225276	NA
1	4463297	Affx-10519017	T	C	0.0100612	1	135570	ADD	-0.0347104	0.0505961	0.470637	0.307422	NA
1	4466405	Affx-65568046	C	T	0.0269826	1	135606	ADD	0.00544087	0.0312424	0.0303283	0.06462	NA
1	4466890	Affx-10523912	C	T	0.0285962	1	135700	ADD	-0.0140558	0.0301399	0.217484	0.193166	NA
1	4469838	Affx-10527414	G	A	0.0771132	1	135541	ADD	-0.00536515	0.0189206	0.0804071	0.109721	NA
1	4474140	Affx-10532855	T	C	0.0325288	1	135480	ADD	-0.0137178	0.0284182	0.23301	0.201142	NA
1	4474900	Affx-10533715	C	T	0.0209859	1	135639	ADD	0.0605716	0.0349538	3.00296	1.08033	NA
1	4480735	Affx-10541351	G	A	0.033486	1	135594	ADD	-0.0134863	0.0279993	0.232002	0.200629	NA
1	4481490	Affx-10542338	G	A	0.175611	1	135612	ADD	0.00396263	0.0132596	0.0893119	0.116308	NA
1	4489270	Affx-10550369	G	A	0.0310749	1	135640	ADD	-0.0359115	0.0289579	1.53792	0.667706	NA
1	4491031	Affx-65568263	C	T	0.0328773	1	135656	ADD	-0.0237147	0.0282856	0.702915	0.395984	NA
1	4491360	Affx-10552597	T	C	0.0176145	1	135655	ADD	-0.0379012	0.0380916	0.990029	0.495209	NA
1	4494850	Affx-65568316	C	G	0.0184965	1	135620	ADD	-0.00671321	0.0371885	0.0325869	0.0671481	NA
1	4499841	Affx-10563630	C	T	0.183803	1	135765	ADD	-0.0247917	0.0129797	3.64824	1.25082	NA
1	4501105	Affx-10565297	C	A	0.0164653	1	135710	ADD	-0.0121602	0.0393818	0.0953433	0.120622	NA
1	4504753	Affx-10569444	T	C	0.019316	1	135665	ADD	-0.0577114	0.0365657	2.49101	0.941201	NA
1	4505430	Affx-10570402	C	T	0.214	1	135507	ADD	-0.00495453	0.0122614	0.163277	0.163576	NA
1	4505846	Affx-10570928	T	C	0.148794	1	135516	ADD	-0.0208084	0.0141093	2.17503	0.853046	NA
1	4507959	Affx-10573514	C	T	0.0205549	1	135661	ADD	0.00307555	0.0354607	0.00752228	0.0311038	NA
1	4510216	Affx-10576465	T	C	0.213569	1	135509	ADD	-0.000740238	0.0122663	0.00364178	0.0214182	NA
1	4511184	Affx-10577496	G	A	0.0548522	1	135619	ADD	-0.0374357	0.0220833	2.87371	1.04558	NA
1	4513929	Affx-10581170	T	C	0.124436	1	135306	ADD	-0.0212999	0.0152475	1.95146	0.789334	NA
1	4516585	Affx-65568522	G	A	0.0525283	1	135584	ADD	-0.0161214	0.0226137	0.508227	0.322478	NA
1	4518111	Affx-10586889	G	A	0.0231314	1	135465	ADD	-0.0574668	0.0334408	2.95311	1.06696	NA
1	4518435	Affx-10587423	A	G	0.017659	1	135455	ADD	-0.0397234	0.0383391	1.07351	0.522657	NA
1	4521563	Affx-10590962	A	G	0.038975	1	135587	ADD	-0.0362831	0.02604	1.94146	0.786455	NA
1	4522036	Affx-10591544	C	T	0.211498	1	135597	ADD	-0.00556365	0.0123081	0.204331	0.186254	NA
1	4523913	Affx-10593835	A	G	0.233092	1	135558	ADD	0.0265286	0.0119307	4.94416	1.58205	NA
1	4524632	Affx-10594740	G	C	0.030705	1	135613	ADD	0.00178658	0.029255	0.00372945	0.0216806	NA
1	4524816	Affx-35303173	G	T	0.020526	1	135633	ADD	-0.0789932	0.0354922	4.95351	1.5844	NA
1	4530490	Affx-10601759	T	C	0.385459	1	135362	ADD	-0.0176722	0.0103482	2.91642	1.05709	NA
1	4544044	Affx-10618643	T	A	0.283648	1	135490	ADD	-0.00331501	0.0111646	0.0881628	0.115473	NA
1	4546132	Affx-10621704	T	C	0.32471	1	135410	ADD	-0.00684002	0.0107508	0.404794	0.280152	NA
1	4546232	Affx-10621819	A	G	0.265587	1	135528	ADD	0.0169318	0.0114289	2.19481	0.858624	NA
1	4551092	Affx-10628021	T	C	0.0202061	1	135578	ADD	-0.0322424	0.0360447	0.80015	0.430569	NA
1	4552642	Affx-78286994	GGA	-	0.173602	1	135629	ADD	0.00408587	0.0132267	0.0954265	0.120681	NA
1	4554762	Affx-10632948	C	T	0.144642	1	135552	ADD	-0.0131108	0.0142959	0.841072	0.444796	NA
1	4561133	Affx-10642139	T	G	0.0287704	1	135556	ADD	0.0483524	0.0302019	2.56311	0.96105	NA
1	4563850	Affx-65568989	A	G	0.0161375	1	135275	ADD	-0.0257516	0.0394238	0.426671	0.289352	NA
1	4564366	Affx-10645599	G	A	0.127963	1	135508	ADD	-0.0157055	0.015068	1.08641	0.526851	NA
1	4567422	Affx-10649174	A	C	0.142204	1	135622	ADD	-0.0086573	0.0144037	0.361258	0.261371	NA
1	4568639	Affx-10650907	C	T	0.108279	1	135548	ADD	-0.0273124	0.0161943	2.84443	1.03767	NA
1	4569348	Affx-10651909	T	C	0.0359154	1	135652	ADD	0.034529	0.0269555	1.64087	0.698522	NA
1	4572637	Affx-10655680	C	G	0.0267868	1	135664	ADD	0.0132776	0.0308623	0.18509	0.175851	NA
1	4572768	Affx-10655875	A	C	0.099344	1	135509	ADD	-0.0241734	0.0168081	2.06841	0.822816	NA
1	4573162	Affx-10656365	G	T	0.238148	1	135420	ADD	-0.000124164	0.0118318	0.000110126	0.00365161	NA
1	4573494	Affx-10656718	A	G	0.355537	1	135498	ADD	-0.00782002	0.0105187	0.552698	0.339877	NA
1	4580842	Affx-10665232	C	T	0.40077	1	135524	ADD	-0.00858545	0.0102686	0.699045	0.394582	NA
1	4581682	Affx-10666231	A	G	0.283326	1	135561	ADD	-0.00356721	0.0111611	0.102151	0.125366	NA
1	4581924	Affx-10666527	G	A	0.0394052	1	135680	ADD	-0.0108398	0.0258891	0.17531	0.170416	NA
1	4582455	Affx-10667223	C	T	0.0352544	1	135586	ADD	0.0268952	0.02733	0.968439	0.488023	NA
1	4583422	Affx-10668435	T	C	0.350697	1	135513	ADD	0.00194057	0.010533	0.0339432	0.0686298	NA
1	4584147	Affx-10669292	A	G	0.214567	1	135587	ADD	-0.000160439	0.0122384	0.000171859	0.00456646	NA
1	4586903	Affx-10672394	T	C	0.220872	1	134881	ADD	0.00141417	0.0121325	0.0135863	0.0422929	NA
1	4588765	Affx-10674920	C	T	0.221276	1	135652	ADD	-0.00973268	0.0121113	0.645779	0.375073	NA
1	4599027	Affx-10688691	A	G	0.0344071	1	135539	ADD	0.00280331	0.0278314	0.0101455	0.0363212	NA
1	4599611	Affx-10689523	C	T	0.0344947	1	135499	ADD	0.0320286	0.0275581	1.35075	0.610574	NA
1	4602348	Affx-10693341	C	A	0.206242	1	135501	ADD	0.00207276	0.0124518	0.02771	0.0615841	NA
1	4604554	Affx-10696185	A	C	0.283873	1	135506	ADD	0.000275778	0.0112214	0.000603987	0.00859978	NA
1	4608610	Affx-10701261	G	A	0.350216	1	135722	ADD	-0.000188578	0.0105364	0.000320329	0.00624624	NA
1	4617027	Affx-10712244	C	T	0.410966	1	135595	ADD	-0.00746612	0.0102291	0.532743	0.332121	NA
1	4622455	Affx-10717881	T	C	0.0601598	1	135564	ADD	0.00672564	0.0212021	0.100626	0.124314	NA
1	4624245	Affx-10720317	T	C	0.393858	1	135550	ADD	-2.69035e-05	0.0102947	6.82953e-06	0.000906509	NA
1	4624786	Affx-10720929	A	G	0.0484861	1	134946	ADD	-0.00105039	0.0234994	0.00199798	0.0157665	NA
1	4628266	Affx-35303298	C	T	0.0231383	1	135036	ADD	-0.00607967	0.0334459	0.0330426	0.0676489	NA
1	4630646	Affx-10728446	T	C	0.0146498	1	135599	ADD	0.00981619	0.0421947	0.0541214	0.0882881	NA
1	4632465	Affx-10730483	A	G	0.446102	1	135570	ADD	-0.000728497	0.0101301	0.00517161	0.0256401	NA
1	4633470	Affx-10731644	A	G	0.0890518	1	135758	ADD	0.000991789	0.0176574	0.0031549	0.0199022	NA
1	4636793	Affx-35303318	C	T	0.0543962	1	135561	ADD	0.00603142	0.0222083	0.073758	0.10461	NA
1	4638987	Affx-10737700	C	A	0.0224882	1	135582	ADD	-0.00658352	0.0338553	0.037815	0.0727245	NA
1	4641198	Affx-10739791	T	C	0.307979	1	135451	ADD	0.0035222	0.0108751	0.104897	0.127244	NA
1	4641830	Affx-10740503	A	G	0.0203348	1	135482	ADD	-0.0216996	0.0357141	0.369167	0.264833	NA
1	4643287	Affx-10742118	A	G	0.0918255	1	135605	ADD	-0.0132097	0.0174075	0.575861	0.348781	NA
1	4643312	Affx-65569687	G	A	0.0352379	1	135692	ADD	0.00354114	0.0272003	0.0169488	0.0474894	NA
1	4645871	Affx-10744598	G	A	0.206192	1	135483	ADD	-0.00185848	0.0124254	0.0223716	0.0549734	NA
1	4646695	Affx-10745782	C	T	0.34523	1	135495	ADD	0.00528945	0.0105694	0.250451	0.209886	NA
1	4648102	Affx-10747850	T	C	0.27985	1	135460	ADD	0.00795116	0.0111903	0.504869	0.321146	NA
1	4652381	Affx-10753450	G	T	0.0846343	1	135607	ADD	-0.00798153	0.0180467	0.195604	0.181581	NA
1	4657022	Affx-65569775	C	T	0.054357	1	135677	ADD	0.00567926	0.0221015	0.0660301	0.0984288	NA
1	4657280	Affx-10759470	T	C	0.09544	1	135614	ADD	0.0103765	0.0170995	0.368246	0.264431	NA
1	4662604	Affx-10766927	C	T	0.0734296	1	135647	ADD	0.00104805	0.0193075	0.00294656	0.0192195	NA
1	4664074	Affx-10768779	A	G	0.149179	1	135502	ADD	0.00850756	0.0141027	0.363918	0.262538	NA
1	4671868	Affx-10778859	G	A	0.458962	1	135510	ADD	0.01081	0.010087	1.1485	0.546891	NA
1	4672274	Affx-10779312	A	G	0.0229339	1	135760	ADD	0.030889	0.0335848	0.845908	0.446466	NA
1	4673295	Affx-10780371	T	C	0.293253	1	135545	ADD	0.0147931	0.0110221	1.8013	0.745803	NA
1	4677633	Affx-10785585	G	A	0.238703	1	135767	ADD	0.00324395	0.0117946	0.0756455	0.106079	NA
1	4678728	Affx-10786892	G	A	0.218374	1	135591	ADD	0.00206771	0.0121494	0.0289647	0.0630538	NA
1	4686570	Affx-10795976	C	T	0.0825935	1	135610	ADD	-0.000869168	0.0182495	0.00226833	0.0168188	NA
1	4686576	Affx-10795988	T	C	0.472553	1	135660	ADD	-0.00308877	0.0100704	0.0940759	0.119725	NA
1	4689953	Affx-10800427	G	C	0.132287	1	135584	ADD	-0.0356257	0.0148667	5.74245	1.78095	NA
1	4691935	Affx-10802672	G	A	0.196869	1	135758	ADD	0.0221697	0.0126007	3.09549	1.10508	NA
1	4693041	Affx-10803902	T	C	0.0680949	1	135179	ADD	-0.00674653	0.0199283	0.114609	0.133739	NA
1	4693729	Affx-65570022	T	G	0.0788125	1	135778	ADD	0.00481922	0.0186207	0.0669825	0.0992059	NA
1	4695441	Affx-10806790	G	A	0.0378166	1	135602	ADD	-0.0270955	0.0264306	1.05095	0.51529	NA
1	4696541	Affx-10808108	A	G	0.363821	1	135557	ADD	-0.012977	0.0104795	1.53345	0.666361	NA
1	4698109	Affx-10809698	A	G	0.278818	1	135721	ADD	-0.0011631	0.01125	0.0106887	0.0373199	NA
1	4703199	Affx-35303392	G	A	0.0754313	1	135766	ADD	0.0206693	0.0190087	1.18235	0.557713	NA
1	4705895	Affx-10818112	T	C	0.163482	1	135562	ADD	0.00646369	0.0136295	0.224907	0.197003	NA
1	4706343	Affx-10818621	G	A	0.020201	1	135810	ADD	-0.0895068	0.0358969	6.21723	1.89787	NA
1	4707336	Affx-10819709	T	C	0.0224951	1	135585	ADD	-0.0309369	0.0341404	0.821138	0.437888	NA
1	4709765	Affx-10822518	G	T	0.0725071	1	135635	ADD	0.0193601	0.0193828	0.997661	0.497741	NA
1	4710005	Affx-10822809	C	T	0.492647	1	135450	ADD	-0.00177304	0.0100767	0.0309598	0.0653348	NA
1	4712657	Affx-10826220	G	A	0.233029	1	135614	ADD	-0.0168992	0.011906	2.01465	0.807468	NA
1	4713929	Affx-65570213	G	A	0.0183381	1	135565	ADD	-0.0426223	0.0373394	1.30298	0.595732	NA
1	4715768	Affx-10829772	G	A	0.276529	1	135510	ADD	-0.0161444	0.0112892	2.0451	0.816169	NA
1	4716382	Affx-65570231	C	T	0.0371832	1	135693	ADD	-0.0156961	0.0266114	0.347895	0.255467	NA
1	4716914	Affx-10831026	G	A	0.192693	1	135506	ADD	0.0187562	0.0127971	2.14818	0.845456	NA
1	4719228	Affx-10833719	A	G	0.0178109	1	135647	ADD	0.0368154	0.0380746	0.93495	0.4768	NA
1	4719825	Affx-65570265	C	T	0.0360835	1	135616	ADD	0.00324672	0.0269433	0.0145207	0.0437904	NA
1	4723295	Affx-10838959	C	T	0.139945	1	135610	ADD	-0.00785146	0.0145082	0.292871	0.230337	NA
1	4723640	Affx-10839387	G	A	0.495325	1	135280	ADD	-0.00434766	0.0100989	0.185336	0.175987	NA
1	4725708	Affx-65570314	C	T	0.0251175	1	135583	ADD	-0.0541934	0.0319644	2.87448	1.04579	NA
1	4727740	Affx-65570330	A	G	0.0126523	1	135628	ADD	0.0111144	0.0454311	0.05985	0.0932701	NA
1	4728294	Affx-10845076	C	T	0.157732	1	135778	ADD	0.00476162	0.0137684	0.119602	0.136995	NA
1	4729525	Affx-10846601	A	G	0.343064	1	135476	ADD	0.00654253	0.010621	0.379452	0.269301	NA
1	4729914	Affx-10847036	C	T	0.107295	1	135640	ADD	-0.010993	0.0162783	0.456052	0.301486	NA
1	4734805	Affx-10852709	C	T	0.0103863	1	135563	ADD	0.0395753	0.049604	0.636524	0.371639	NA
1	4735354	Affx-10853417	T	C	0.185183	1	135671	ADD	0.000241909	0.012962	0.000348307	0.00651529	NA
1	4736365	Affx-35303430	G	A	0.0154857	1	135738	ADD	-0.010368	0.040518	0.0654779	0.0979762	NA
1	4740061	Affx-10859751	A	G	0.035529	1	135664	ADD	-0.00594663	0.0272305	0.0476901	0.0824249	NA
1	4741668	Affx-10862193	A	G	0.0175671	1	135594	ADD	-0.0643621	0.0381005	2.85363	1.04016	NA
1	4744686	Affx-10866209	A	G	0.104822	1	135673	ADD	0.00957054	0.0163947	0.340774	0.252291	NA
1	4745374	Affx-10867076	A	G	0.278589	1	135596	ADD	0.0100434	0.011242	0.798133	0.429863	NA
1	4746813	Affx-10868731	C	T	0.0521804	1	135779	ADD	-0.00441633	0.0226185	0.0381236	0.0730431	NA
1	4749060	Affx-10871189	C	T	0.0277986	1	134935	ADD	0.0525032	0.0307207	2.92085	1.05828	NA
1	4751323	Affx-10873347	A	G	0.0268256	1	135561	ADD	0.0534893	0.0312082	2.93762	1.06279	NA
1	4753011	Affx-10874674	T	C	0.0783263	1	135593	ADD	0.0165343	0.0187281	0.779439	0.423299	NA
1	4753924	Affx-10875784	T	C	0.013682	1	135360	ADD	0.0220914	0.0437951	0.254446	0.211858	NA
1	4759743	Affx-10883890	T	C	0.292889	1	132511	ADD	-0.00456808	0.0111429	0.168063	0.166318	NA
1	4760989	Affx-10885509	A	G	0.0184299	1	135595	ADD	-0.0586759	0.0372649	2.47924	0.937953	NA
1	4762564	Affx-78010272	T	-	0.0339265	1	135661	ADD	0.0550209	0.0278071	3.91512	1.32009	NA
1	4763022	Affx-10888004	C	-	0.0158582	1	135703	ADD	-0.0205665	0.0401649	0.262197	0.215657	NA
1	4763320	Affx-10888366	G	A	0.0329341	1	135665	ADD	0.0667927	0.0280991	5.65033	1.75815	NA
1	4764123	Affx-10889621	G	A	0.362297	1	135542	ADD	-0.0107793	0.010486	1.05671	0.517175	NA
1	4765832	Affx-10891986	C	T	0.0263045	1	135547	ADD	0.06063	0.0314112	3.72568	1.27098	NA
1	4773438	Affx-10901590	G	T	0.385731	1	135527	ADD	-0.0102001	0.0103441	0.972352	0.489329	NA
1	4774791	Affx-10903636	T	C	0.499605	1	135381	ADD	-0.0085947	0.0100763	0.727541	0.404855	NA
1	4775833	Affx-10905126	G	A	0.0264565	1	135600	ADD	0.0502712	0.0313747	2.56732	0.962204	NA
1	4776061	Affx-10905439	A	G	0.473456	1	135454	ADD	-0.0093508	0.0100734	0.861672	0.451892	NA
1	4777321	Affx-10907191	A	G	0.3868	1	135565	ADD	-0.0106572	0.0103432	1.06164	0.518784	NA
1	4780908	Affx-10911799	G	A	0.13618	1	135549	ADD	-0.0104606	0.0146592	0.5092	0.322863	NA
1	4784763	Affx-10916035	G	A	0.0372784	1	135521	ADD	-0.0209846	0.0264915	0.627463	0.368265	NA
1	4787034	Affx-10918494	A	G	0.0212827	1	135650	ADD	0.0360406	0.0347564	1.07526	0.523227	NA
1	4787534	Affx-10919018	C	T	0.019065	1	135589	ADD	-0.0167315	0.0368583	0.206064	0.187174	NA
1	4787785	Affx-10919323	G	A	0.0957625	1	135622	ADD	0.00663032	0.0170948	0.150432	0.156068	NA
1	4789911	Affx-65570832	T	A	0.0402321	1	135265	ADD	0.0540557	0.0256648	4.43615	1.45363	NA
1	4792687	Affx-10925419	A	G	0.0645325	1	135637	ADD	-0.0239697	0.0204822	1.36953	0.616378	NA
1	4793628	Affx-10926333	T	C	0.0987875	1	135756	ADD	-0.00870918	0.0167978	0.268814	0.21887	NA
1	4794889	Affx-10927688	G	A	0.0454777	1	135484	ADD	-0.0189281	0.0242143	0.611044	0.362115	NA
1	4795464	Affx-10928386	C	T	0.281313	1	135497	ADD	-0.00241254	0.0111788	0.0465758	0.0813761	NA
1	4796238	Affx-10929297	G	T	0.0658233	1	135613	ADD	0.0213666	0.0203053	1.10727	0.533614	NA
1	4796871	Affx-10930064	G	A	0.385389	1	135502	ADD	-0.00190154	0.0103253	0.0339162	0.0686006	NA
1	4797323	Affx-10930669	A	G	0.0292983	1	135622	ADD	-0.0209287	0.0298725	0.490842	0.315557	NA
1	4799248	Affx-10933267	T	C	0.347595	1	135530	ADD	0.00289806	0.0105693	0.0751836	0.105721	NA
1	4799477	Affx-10933568	A	C	0.0444644	1	135614	ADD	-0.0249641	0.0243355	1.05233	0.515741	NA
1	4801386	Affx-10936304	G	A	0.0273471	1	135590	ADD	0.00199576	0.0308562	0.0041834	0.022995	NA
1	4803345	Affx-10939196	T	C	0.10392	1	135556	ADD	0.00839097	0.0164637	0.259758	0.214466	NA
1	4805798	Affx-10942279	G	A	0.279682	1	135602	ADD	0.00301518	0.0111948	0.0725424	0.103655	NA
1	4816303	Affx-10956904	C	T	0.182137	1	135519	ADD	0.0117103	0.0130442	0.805928	0.432589	NA
1	4817841	Affx-65571083	T	C	0.0305913	1	135398	ADD	0.0304033	0.0292005	1.08408	0.526096	NA
1	4825893	Affx-35303540	T	C	0.166395	1	135632	ADD	0.0118022	0.0135425	0.759505	0.416253	NA
1	4829528	Affx-10973025	C	A	0.354471	1	135351	ADD	0.00592943	0.0105266	0.317287	0.241662	NA
1	4834740	Affx-10979405	C	T	0.352458	1	135507	ADD	0.00624963	0.0105577	0.350406	0.256582	NA
1	4837327	Affx-10982447	T	C	0.0280421	1	135582	ADD	0.0225228	0.0305423	0.543803	0.33643	NA
1	4837901	Affx-10982986	C	T	0.0811156	1	135646	ADD	0.0172348	0.0184033	0.877046	0.45716	NA
1	4841992	Affx-65571316	G	A	0.0543512	1	135664	ADD	0.00835587	0.0222057	0.141597	0.150766	NA
1	4847377	Affx-10994008	C	T	0.0167625	1	135630	ADD	-0.0772899	0.0389206	3.94355	1.32743	NA
1	4849748	Affx-10996791	T	C	0.358079	1	135470	ADD	-0.0152718	0.01048	2.12354	0.838478	NA
1	4867738	Affx-11019481	C	T	0.338036	1	135561	ADD	-0.0166222	0.0106125	2.45326	0.930772	NA
1	4868127	Affx-11019964	T	G	0.493367	1	135242	ADD	0.0102432	0.0100938	1.02982	0.508355	NA
1	4870132	Affx-11022368	G	A	0.0479764	1	135775	ADD	-0.0411891	0.0235563	3.05738	1.0949	NA
1	4872384	Affx-11025047	T	G	0.426914	1	135526	ADD	-0.00140346	0.0101671	0.0190548	0.0505078	NA
1	4874792	Affx-11028030	C	T	0.371387	1	135531	ADD	0.0178159	0.0104367	2.91403	1.05644	NA
1	4876923	Affx-65571667	G	A	0.0341164	1	135668	ADD	0.0181207	0.0277171	0.427419	0.289664	NA
1	4878927	Affx-11033409	A	C	0.0686314	1	135623	ADD	0.0133217	0.0198542	0.450206	0.299091	NA
1	4880927	Affx-11036013	C	A	0.0891752	1	135615	ADD	-0.0252271	0.0176852	2.03478	0.813223	NA
1	4889739	Affx-11047066	C	T	0.0691822	1	135649	ADD	0.0261962	0.0198854	1.73543	0.726492	NA
1	4891850	Affx-11049763	A	G	0.343308	1	135495	ADD	-0.0076003	0.0105943	0.514658	0.32502	NA
1	4894686	Affx-11053732	G	A	0.161593	1	135507	ADD	-0.00741341	0.0137066	0.292532	0.230178	NA
1	4895678	Affx-11054943	A	G	0.130908	1	135580	ADD	0.0258017	0.0148764	3.00816	1.08173	NA
1	4900421	Affx-65571879	G	A	0.0372189	1	135630	ADD	0.0256402	0.0266076	0.9286	0.474661	NA
1	4900851	Affx-11062160	A	G	0.332492	1	135489	ADD	0.0112514	0.0106874	1.10833	0.533955	NA
1	4905571	Affx-11067365	T	C	0.372742	1	135437	ADD	-0.00631462	0.0104089	0.368031	0.264338	NA
1	4908353	Affx-11070676	G	C	0.0699999	1	135536	ADD	-0.0364958	0.0197063	3.42986	1.19363	NA
1	4910122	Affx-11073083	G	A	0.0173954	1	135639	ADD	-0.0585111	0.0383725	2.32507	0.895156	NA
1	4912598	Affx-65572008	C	T	0.028458	1	135586	ADD	0.0187683	0.0302458	0.385053	0.271718	NA
1	4923738	Affx-11090122	C	T	0.411521	1	135524	ADD	-0.0155931	0.0102324	2.32227	0.894375	NA
1	4925165	Affx-11091820	C	T	0.0375934	1	135702	ADD	0.00585761	0.0264362	0.0490955	0.0837331	NA
1	4927893	Affx-11095536	C	T	0.0404548	1	135633	ADD	0.032358	0.0255287	1.60659	0.688307	NA
1	4928821	Affx-11096798	A	G	0.160872	1	135459	ADD	-0.00120822	0.0137541	0.00771663	0.0315169	NA
1	4931882	Affx-11101013	C	A	0.401492	1	135258	ADD	-0.0159793	0.0103045	2.40469	0.917315	NA
1	4933099	Affx-11102577	G	A	0.0339562	1	135557	ADD	-0.00851477	0.0277725	0.0939976	0.119669	NA
1	4934966	Affx-11104848	C	T	0.459126	1	135503	ADD	0.0142887	0.0101104	1.9973	0.802499	NA
1	4936601	Affx-11107048	T	C	0.212509	1	135272	ADD	0.0124132	0.0123286	1.01377	0.503069	NA
1	4937303	Affx-11108127	A	G	0.374948	1	135520	ADD	0.00500788	0.0104037	0.231703	0.200478	NA
1	4939014	Affx-11110208	C	T	0.0411413	1	135460	ADD	0.0115577	0.0253581	0.207736	0.188058	NA
1	4941428	Affx-11113069	T	G	0.0504274	1	135601	ADD	0.0299473	0.023069	1.68523	0.711682	NA
1	4941993	Affx-11113713	T	G	0.349268	1	135449	ADD	-0.000363408	0.0105782	0.00118022	0.0120681	NA
1	4942110	Affx-11113860	A	G	0.115288	1	135526	ADD	0.0125133	0.0158403	0.624042	0.366987	NA
1	4942397	Affx-11114213	G	T	0.360533	1	135545	ADD	0.00401202	0.0105073	0.145796	0.153301	NA
1	4948055	Affx-11120953	A	T	0.0128312	1	135451	ADD	0.0986822	0.0446896	4.87601	1.56491	NA
1	4949189	Affx-11122290	A	G	0.343587	1	135264	ADD	0.000926965	0.0106281	0.007607	0.0312845	NA
1	4949892	Affx-11123197	A	G	0.0211638	1	135656	ADD	0.0105121	0.0347928	0.0912854	0.117732	NA
1	4952041	Affx-11126176	G	A	0.344648	1	135508	ADD	-0.00495671	0.0106133	0.218116	0.193495	NA
1	4952241	Affx-11126456	G	A	0.263676	1	135528	ADD	0.0100272	0.0114506	0.766838	0.41885	NA
1	4955995	Affx-11131216	A	C	0.215005	1	135462	ADD	0.0144672	0.012248	1.39521	0.624288	NA
1	4956002	Affx-11131226	G	T	0.0325171	1	135744	ADD	-0.00496534	0.0283296	0.0307198	0.0650639	NA
1	4958258	Affx-11134711	A	C	0.497091	1	134933	ADD	-0.0008261	0.0100557	0.00674902	0.0294088	NA
1	4961140	Affx-11138712	T	G	0.435469	1	135710	ADD	0.0118848	0.0101628	1.3676	0.615781	NA
1	4963370	Affx-11141615	G	A	0.230543	1	135430	ADD	-0.00990536	0.0119657	0.685272	0.389577	NA
1	4963626	Affx-76485569	-	A	0.067575	1	135627	ADD	-0.0577516	0.0200341	8.29811	2.40136	NA
1	4964450	Affx-11143049	T	G	0.064764	1	135631	ADD	0.0175953	0.0204691	0.738917	0.408927	NA
1	4964715	Affx-65572463	G	T	0.038347	1	135669	ADD	-0.00553721	0.0261934	0.0446887	0.0795753	NA
1	4965526	Affx-11144432	G	A	0.0668299	1	135583	ADD	0.0324474	0.0202316	2.57217	0.963537	NA
1	4966693	Affx-11145568	A	C	0.459217	1	135496	ADD	0.0128325	0.0101207	1.60767	0.688628	NA
1	4966799	Affx-11145711	T	C	0.0586031	1	135172	ADD	0.0256527	0.0214797	1.42629	0.633818	NA
1	4966882	Affx-11145869	C	T	0.0319556	1	135657	ADD	-0.0075691	0.0286577	0.0697601	0.101447	NA
1	4968791	Affx-11148340	G	A	0.0191895	1	135673	ADD	0.019688	0.0367615	0.286825	0.227486	NA
1	4969471	Affx-11149079	C	A	0.417563	1	135243	ADD	-0.000462992	0.0102195	0.00205254	0.0159841	NA
1	4972077	Affx-11151815	T	C	0.156092	1	135587	ADD	0.00274357	0.0138772	0.0390866	0.0740297	NA
1	4975877	Affx-11156562	C	T	0.27772	1	135183	ADD	-0.00433706	0.0112216	0.149376	0.15544	NA
1	4978033	Affx-11159086	A	C	0.173309	1	135504	ADD	0.0184084	0.0133174	1.91069	0.777579	NA
1	4979323	Affx-11161033	G	C	0.0671355	1	135167	ADD	-0.0327275	0.0201583	2.63585	0.980983	NA
1	4986670	Affx-11171437	G	A	0.0123527	1	135679	ADD	0.0540364	0.0460305	1.3781	0.61902	NA
1	4986950	Affx-11171709	C	T	0.111419	1	135681	ADD	-0.020898	0.0160404	1.69739	0.715278	NA
1	4988874	Affx-11173912	C	A	0.0603896	1	135578	ADD	0.0174506	0.021132	0.681933	0.38836	NA
1	4991245	Affx-11177739	T	G	0.112814	1	135630	ADD	0.0110931	0.015933	0.48474	0.313111	NA
1	4997165	Affx-11185796	G	A	0.45186	1	135417	ADD	0.00830366	0.0101226	0.672912	0.385062	NA
1	5000624	Affx-11189712	C	T	0.171602	1	135651	ADD	0.0192281	0.0133443	2.07626	0.82505	NA
1	5012235	Affx-11203403	C	T	0.413439	1	135454	ADD	0.00679834	0.0102122	0.443167	0.296195	NA
1	5013848	Affx-11205803	C	A	0.0162654	1	135625	ADD	0.0318978	0.039448	0.653842	0.378053	NA
1	5014577	Affx-11206951	A	G	0.255329	1	135543	ADD	0.00229402	0.0115399	0.0395174	0.0744676	NA
1	5021113	Affx-11216424	A	G	0.428679	1	135479	ADD	-0.000832553	0.0101552	0.00672116	0.0293461	NA
1	5023513	Affx-11219849	A	G	0.206821	1	135528	ADD	-0.0117977	0.0124185	0.902512	0.465836	NA
1	5030937	Affx-11229144	A	G	0.466379	1	135691	ADD	0.0271695	0.0100786	7.26773	2.15364	NA
1	5031767	Affx-11230277	A	G	0.304317	1	135405	ADD	-0.00516563	0.0109129	0.224062	0.196569	NA
1	5032187	Affx-50035771	C	A	0.0247612	1	135656	ADD	-0.0243681	0.0324987	0.562225	0.343552	NA
1	5034595	Affx-50035791	C	T	0.027448	1	135529	ADD	0.00561692	0.0308321	0.0331886	0.0678087	NA
1	5037394	Affx-65573103	A	T	0.0154213	1	135592	ADD	-0.0442015	0.0406743	1.18096	0.557268	NA
1	5043045	Affx-11240219	C	T	0.0250186	1	135519	ADD	0.0145003	0.0320241	0.205021	0.18662	NA
1	5043561	Affx-11240251	A	G	0.109467	1	135434	ADD	-0.00114236	0.0161052	0.00503127	0.0252801	NA
1	5054525	Affx-11241323	A	T	0.0303928	1	135542	ADD	0.0481243	0.029292	2.69917	0.998265	NA
1	5054671	Affx-11241338	A	C	0.0162884	1	135679	ADD	-0.0211909	0.0400375	0.280133	0.224307	NA
1	5066213	Affx-11242439	A	G	0.19697	1	135559	ADD	-0.00216887	0.0126362	0.0294598	0.0636262	NA
1	5067483	Affx-11242537	A	G	0.306695	1	135382	ADD	-0.000386161	0.0109084	0.00125317	0.0124407	NA
1	5068151	Affx-11242584	G	A	0.0289926	1	135707	ADD	0.0391633	0.0300283	1.70097	0.716334	NA
1	5074950	Affx-11243167	C	T	0.0250347	1	135612	ADD	0.00897312	0.0319842	0.0787074	0.108431	NA
1	5076417	Affx-11243328	C	T	0.310983	1	135549	ADD	0.00185999	0.0108477	0.0293999	0.0635571	NA
1	5076584	Affx-11243341	T	C	0.454071	1	135621	ADD	0.015553	0.0101261	2.35909	0.904638	NA
1	5077769	Affx-11243442	C	T	0.282346	1	135559	ADD	-0.0164813	0.0111984	2.16607	0.850514	NA
1	5078047	Affx-11243461	G	A	0.0920581	1	135773	ADD	-0.00453762	0.0173928	0.0680639	0.100083	NA
1	5078193	Affx-11243470	G	T	0.0423698	1	135639	ADD	0.038944	0.0251069	2.406	0.917679	NA
1	5078636	Affx-11243504	C	T	0.0207769	1	135583	ADD	-0.0644824	0.0351047	3.37405	1.17894	NA
1	5079140	Affx-11243545	C	T	0.0436735	1	135643	ADD	-0.0295773	0.0246621	1.43832	0.637497	NA
1	5079174	Affx-11243547	T	C	0.01802	1	135766	ADD	0.0165385	0.0377864	0.191566	0.179394	NA
1	5080232	Affx-11243648	T	G	0.313057	1	135549	ADD	0.00130108	0.0108656	0.0143384	0.0435018	NA
1	5082492	Affx-11243895	G	T	0.352397	1	135488	ADD	-0.00263239	0.0105593	0.0621488	0.0952134	NA
1	5086313	Affx-11244356	G	A	0.0208241	1	135468	ADD	-0.0177249	0.03531	0.251982	0.210643	NA
1	5091185	Affx-11244855	C	T	0.219309	1	135489	ADD	0.0182691	0.0121584	2.25776	0.876325	NA
1	5093217	Affx-11245045	C	T	0.311834	1	135731	ADD	-0.0124059	0.0108377	1.31033	0.598024	NA
1	5099290	Affx-11245698	C	T	0.0298474	1	135640	ADD	-0.0638217	0.0294549	4.69487	1.51923	NA
1	5100702	Affx-11245898	-	G	0.144256	1	135603	ADD	-0.0208196	0.014304	2.11851	0.837054	NA
1	5101194	Affx-77953263	T	-	0.0224813	1	135624	ADD	-0.0251027	0.03383	0.550599	0.339065	NA
1	5110652	Affx-11247135	A	G	0.0551174	1	135801	ADD	0.00961362	0.0220627	0.18987	0.17847	NA
1	5119470	Affx-11248096	C	A	0.0924943	1	135630	ADD	-0.00406053	0.017361	0.0547034	0.0888039	NA
1	5119746	Affx-11248140	C	T	0.0374115	1	135667	ADD	-0.0302951	0.0264398	1.31289	0.59882	NA
1	5123384	Affx-11248497	T	A	0.0151125	1	135616	ADD	0.00241454	0.0413909	0.00340299	0.0206877	NA
1	5123865	Affx-11248558	A	G	0.0373293	1	135671	ADD	-0.0301708	0.0264734	1.29883	0.594438	NA
1	5124070	Affx-11248581	G	A	0.0288697	1	135540	ADD	0.017147	0.030042	0.325777	0.245532	NA
1	5124496	Affx-11248630	C	T	0.0502542	1	135511	ADD	-0.0294897	0.0230946	1.6305	0.695437	NA
1	5125959	Affx-11248779	C	T	0.0217942	1	135403	ADD	-0.0266803	0.0344621	0.599376	0.357717	NA
1	5127519	Affx-11248912	A	G	0.129914	1	135613	ADD	0.00550185	0.0149892	0.134729	0.146559	NA
1	5130106	Affx-11249220	A	G	0.169685	1	135221	ADD	0.00516092	0.013473	0.146733	0.153862	NA
1	5132966	Affx-11249546	A	G	0.340151	1	135462	ADD	-0.0158217	0.0106093	2.22397	0.866835	NA
1	5133927	Affx-78531588	TC	-	0.334821	1	135471	ADD	-0.0198241	0.0106491	3.46542	1.20298	NA
1	5136679	Affx-11249934	A	G	0.441451	1	135570	ADD	0.0208131	0.0101515	4.20355	1.39427	NA
1	5139098	Affx-11250229	C	T	0.0634702	1	135599	ADD	0.0113524	0.0206095	0.303418	0.235265	NA
1	5144699	Affx-11255633	G	A	0.0191744	1	135728	ADD	-0.0115087	0.0364496	0.0996933	0.123668	NA
1	5146579	Affx-11255861	G	A	0.0946727	1	135678	ADD	-0.00254309	0.0171624	0.0219567	0.0544318	NA
1	5149653	Affx-11256163	T	G	0.07263	1	135612	ADD	0.0121674	0.0193832	0.394045	0.275576	NA
1	5162536	Affx-11257543	T	C	0.49404	1	135480	ADD	-0.0118021	0.0100617	1.37584	0.618325	NA
1	5170686	Affx-11258482	G	A	0.260416	1	135397	ADD	0.0227877	0.0115061	3.92235	1.32195	NA
1	5173743	Affx-11258808	C	T	0.0608279	1	135645	ADD	0.00533153	0.021034	0.064248	0.0969624	NA
1	5174275	Affx-11258871	A	C	0.0203293	1	135543	ADD	-0.0930271	0.0354428	6.87526	2.0585	NA
1	5186781	Affx-11260441	C	T	0.216544	1	135603	ADD	0.00866772	0.0122456	0.501011	0.319613	NA
1	5186946	Affx-11260454	T	C	0.0624622	1	135634	ADD	0.00436459	0.0207434	0.0442719	0.0791734	NA
1	5191509	Affx-11260961	G	T	0.0743875	1	135547	ADD	0.0258837	0.0191119	1.83418	0.755389	NA
1	5193604	Affx-11261200	C	T	0.3407	1	135480	ADD	-0.00448531	0.0106433	0.177596	0.171696	NA
1	5197169	Affx-11261508	C	T	0.249749	1	135574	ADD	0.00288641	0.0116592	0.061288	0.0944893	NA
1	5198094	Affx-11261635	G	A	0.308855	1	135533	ADD	0.00106526	0.0109282	0.009502	0.0351058	NA
1	5199412	Affx-11261781	T	G	0.0193685	1	135684	ADD	-0.0954611	0.0363518	6.88151	2.06002	NA
1	5207606	Affx-35303897	C	T	0.25903	1	135573	ADD	0.00231729	0.0115674	0.0401321	0.0750891	NA
1	5207790	Affx-11262765	G	A	0.484643	1	135376	ADD	-0.0146694	0.0101172	2.10236	0.832469	NA
1	5217377	Affx-11264013	C	T	0.194528	1	135533	ADD	-0.0288763	0.0127464	5.13225	1.6292	NA
1	5217379	Affx-11264014	C	T	0.235761	1	135582	ADD	0.0188773	0.0118918	2.51991	0.949168	NA
1	5218485	Affx-65574824	G	A	0.0251209	1	135624	ADD	-0.0231036	0.0323043	0.51149	0.323769	NA
1	5218504	Affx-11264168	G	A	0.0208352	1	135780	ADD	-0.0634928	0.0351913	3.25522	1.14754	NA
1	5223545	Affx-65574885	G	T	0.0187189	1	135745	ADD	0.0417139	0.0368074	1.28438	0.58992	NA
1	5223661	Affx-11268714	G	A	0.435306	1	135089	ADD	-0.00471754	0.0102142	0.213317	0.190993	NA
1	5227032	Affx-11275094	A	G	0.0589421	1	135684	ADD	0.0342159	0.0212997	2.58052	0.965829	NA
1	5234308	Affx-11289851	A	G	0.276472	1	135370	ADD	0.011965	0.0112934	1.12248	0.538524	NA
1	5236960	Affx-76037306	A	-	0.207479	1	135026	ADD	-0.00151393	0.0124086	0.0148855	0.0443632	NA
1	5243386	Affx-11301520	C	T	0.270524	1	135574	ADD	-0.00478082	0.0113827	0.176408	0.171032	NA
1	5244963	Affx-11303964	A	G	0.484608	1	135490	ADD	0.00966351	0.010051	0.92439	0.473241	NA
1	5245951	Affx-11305480	A	G	0.0212432	1	135714	ADD	0.0422439	0.0347819	1.4751	0.648701	NA
1	5246780	Affx-11306769	A	G	0.305405	1	135420	ADD	0.0087499	0.0109156	0.642556	0.373879	NA
1	5249507	Affx-11310462	A	C	0.423735	1	135625	ADD	0.00262493	0.0101941	0.066304	0.0986528	NA
1	5250549	Affx-11311751	G	T	0.420545	1	135505	ADD	0.00115918	0.010207	0.0128976	0.0411588	NA
1	5252105	Affx-11313083	T	G	0.0940221	1	135617	ADD	0.0131232	0.0172389	0.579512	0.350175	NA
1	5255284	Affx-11317708	T	C	0.129732	1	135603	ADD	0.0191085	0.0149566	1.63225	0.695957	NA
1	5255578	Affx-65575201	A	T	0.0400885	1	135625	ADD	-0.000880139	0.0258523	0.00115906	0.011958	NA
1	5256101	Affx-11318853	A	-	0.158862	1	135690	ADD	-0.00832659	0.0137584	0.366266	0.263566	NA
1	5256753	Affx-11319912	G	C	0.154435	1	135413	ADD	0.016367	0.0138912	1.38822	0.622136	NA
1	5256954	Affx-11320235	C	T	0.0912597	1	135213	ADD	0.00758866	0.0175003	0.188035	0.177468	NA
1	5257426	Affx-11321013	C	T	0.0904806	1	135681	ADD	-0.0407208	0.0175864	5.36137	1.6864	NA
1	5263103	Affx-11330960	C	T	0.298189	1	135394	ADD	-0.0140675	0.0110032	1.63453	0.696637	NA
1	5268565	Affx-11339249	A	G	0.351649	1	135506	ADD	-0.00950856	0.0105338	0.814814	0.435688	NA
1	5271525	Affx-11343139	T	C	0.0229198	1	135756	ADD	-0.0155486	0.0336898	0.213004	0.190829	NA
1	5273280	Affx-11345235	T	C	0.277869	1	135427	ADD	0.0053032	0.0112722	0.221338	0.195164	NA
1	5274563	Affx-11347367	G	T	0.0470799	1	135610	ADD	-0.0264067	0.0238128	1.22972	0.572739	NA
1	5278227	Affx-11353544	G	T	0.33158	1	135486	ADD	0.00973972	0.0106647	0.834063	0.442372	NA
1	5280570	Affx-11356732	G	A	0.369926	1	135515	ADD	0.00679652	0.0104244	0.425081	0.288688	NA
1	5282313	Affx-11359246	A	G	0.048446	1	135646	ADD	-0.025061	0.0234877	1.13845	0.543665	NA
1	5284625	Affx-11362500	G	T	0.333455	1	135651	ADD	0.00482033	0.0106766	0.203839	0.185993	NA
1	5286864	Affx-11365994	A	C	0.111335	1	135533	ADD	0.00760863	0.0159215	0.228374	0.19878	NA
1	5287095	Affx-11366127	T	C	0.393039	1	135348	ADD	-0.00206248	0.0103073	0.0400395	0.0749958	NA
1	5287379	Affx-11366161	A	G	0.213699	1	135590	ADD	0.00944646	0.0122906	0.590734	0.354445	NA
1	5287567	Affx-11366265	C	T	0.49432	1	135473	ADD	0.00520284	0.0100831	0.266251	0.217629	NA
1	5287825	Affx-11366519	T	G	0.049244	1	135580	ADD	-0.0430235	0.0232471	3.4251	1.19238	NA
1	5288419	Affx-11367285	G	A	0.401728	1	135552	ADD	-0.00885565	0.0102472	0.746846	0.411754	NA
1	5291736	Affx-11371606	G	A	0.378903	1	135643	ADD	-0.00913884	0.010347	0.780102	0.423532	NA
1	5294784	Affx-11374367	C	T	0.133242	1	135760	ADD	0.00497347	0.0147486	0.113716	0.13315	NA
1	5296832	Affx-11377453	T	C	0.121796	1	135554	ADD	0.00786804	0.0153164	0.26389	0.216482	NA
1	5297013	Affx-11377699	G	A	0.0802987	1	135519	ADD	-0.00927074	0.0185186	0.250619	0.209969	NA
1	5297111	Affx-11377814	A	C	0.321717	1	135543	ADD	-0.00674086	0.0107515	0.39309	0.275168	NA
1	5298324	Affx-11379506	G	A	0.292108	1	135229	ADD	-0.00521951	0.0110911	0.221468	0.195231	NA
1	5301581	Affx-11383302	C	T	0.0495909	1	135670	ADD	0.0101058	0.0231466	0.190618	0.178878	NA
1	5306896	Affx-65575688	C	T	0.0381383	1	135638	ADD	0.0302223	0.026436	1.30696	0.596973	NA
1	5309876	Affx-11392045	G	T	0.337132	1	135515	ADD	3.22846e-05	0.0106657	9.16254e-06	0.00105016	NA
1	5314501	Affx-65575750	C	T	0.0285098	1	135655	ADD	0.00729045	0.0301756	0.0583709	0.0920034	NA
1	5316026	Affx-11400094	C	T	0.324982	1	135595	ADD	0.00690723	0.0107671	0.411538	0.283004	NA
1	5316762	Affx-11401153	A	G	0.0187218	1	135537	ADD	0.0177953	0.0370555	0.230624	0.199928	NA
1	5324235	Affx-11409798	G	A	0.282293	1	135625	ADD	0.00378671	0.0111803	0.114713	0.133807	NA
1	5325346	Affx-11411341	C	T	0.04212	1	135767	ADD	0.0145243	0.0248993	0.340261	0.252061	NA
1	5326265	Affx-65575842	G	A	0.0129664	1	135543	ADD	0.0385696	0.0445761	0.748662	0.412401	NA
1	5328116	Affx-11414721	C	T	0.0353012	1	135647	ADD	-0.00315308	0.0270719	0.0135654	0.0422589	NA
1	5330149	Affx-11417471	A	G	0.0510922	1	135647	ADD	0.0218086	0.0227368	0.920017	0.471764	NA
1	5336690	Affx-11426055	G	A	0.28045	1	135222	ADD	0.00733965	0.0112565	0.425151	0.288718	NA
1	5338442	Affx-11428471	C	A	0.33283	1	135542	ADD	0.0106991	0.0106856	1.00252	0.499351	NA
1	5348315	Affx-11440333	T	C	0.093057	1	135648	ADD	0.0284031	0.0173084	2.69287	0.996548	NA
1	5348420	Affx-11440477	G	T	0.196362	1	135530	ADD	0.000124741	0.012718	9.62008e-05	0.00341202	NA
1	5356024	Affx-65576102	G	A	0.0159419	1	135492	ADD	-0.000959086	0.0403194	0.000565833	0.00832111	NA
1	5364314	Affx-11464742	T	C	0.0427156	1	135770	ADD	-0.0203465	0.0248222	0.671895	0.38469	NA
1	5370400	Affx-11473679	A	T	0.0144975	1	135679	ADD	-0.00955046	0.0422247	0.0511583	0.0856251	NA
1	5385193	Affx-65576496	G	A	0.0477562	1	135595	ADD	-0.0169065	0.0236068	0.5129	0.324326	NA
1	5391141	Affx-65576590	T	C	0.371936	1	135506	ADD	0.000488346	0.0104137	0.00219911	0.0165554	NA
1	5394347	Affx-65576681	C	T	0.33412	1	135390	ADD	0.000780116	0.0106953	0.00532024	0.0260165	NA
1	5404517	Affx-78558610	AAC	-	0.066851	1	135615	ADD	-0.000618766	0.0201347	0.000944412	0.0107799	NA
1	5411457	Affx-11552844	G	A	0.158979	1	135417	ADD	-0.000248333	0.0137791	0.000324805	0.00629004	NA
1	5415603	Affx-11557118	C	A	0.400086	1	135517	ADD	-0.00954065	0.0102732	0.862468	0.452165	NA
1	5417071	Affx-11558639	C	A	0.0133447	1	135634	ADD	-0.011442	0.0436899	0.0685872	0.100505	NA
1	5418841	Affx-11560955	C	T	0.40029	1	135578	ADD	-0.0128072	0.0102488	1.56156	0.674818	NA
1	5418911	Affx-11561042	G	A	0.116651	1	135318	ADD	0.00490841	0.0156675	0.0981479	0.122592	NA
1	5428319	Affx-11571484	T	G	0.0143676	1	135722	ADD	0.0197792	0.0421735	0.219958	0.19445	NA
1	5432923	Affx-11576100	T	C	0.248786	1	135514	ADD	0.00733937	0.01163	0.39825	0.27737	NA
1	5441524	Affx-11584319	G	A	0.025564	1	135601	ADD	-0.00435281	0.0319497	0.0185612	0.0498144	NA
1	5442432	Affx-11584988	G	A	0.015473	1	135785	ADD	-0.0075835	0.040583	0.0349182	0.0696791	NA
1	5453040	Affx-11597063	T	C	0.0944156	1	135539	ADD	0.00756528	0.0171838	0.193825	0.180619	NA
1	5454134	Affx-11598124	C	T	0.0941381	1	135689	ADD	0.0124945	0.0171901	0.528303	0.330384	NA
1	5454252	Affx-11598279	A	G	0.374962	1	135571	ADD	-0.00275043	0.0103925	0.070043	0.101673	NA
1	5455667	Affx-65577372	A	G	0.0218542	1	135649	ADD	-0.0384331	0.0346803	1.22813	0.572235	NA
1	5457863	Affx-11603066	A	G	0.369906	1	135471	ADD	-0.00408918	0.0104314	0.153669	0.157982	NA
1	5458930	Affx-11604435	T	C	0.0483847	1	135549	ADD	-0.0196485	0.0234214	0.703773	0.396294	NA
1	5464283	Affx-11611485	A	C	0.023152	1	135647	ADD	-0.0130228	0.0335397	0.150761	0.156263	NA
1	5464477	Affx-11611733	C	T	0.101717	1	135513	ADD	0.00466793	0.0166802	0.0783154	0.108132	NA
1	5470336	Affx-11619020	T	C	0.372871	1	135524	ADD	0.00284093	0.0104178	0.0743657	0.105084	NA
1	5474510	Affx-11624415	T	C	0.394799	1	135365	ADD	0.0066901	0.010333	0.419189	0.286222	NA
1	5476850	Affx-35304177	T	G	0.0339641	1	135658	ADD	0.0440568	0.0278857	2.4961	0.942605	NA
1	5478350	Affx-11628808	T	C	0.0166696	1	135666	ADD	0.00802066	0.0391871	0.0418923	0.0768466	NA
1	5480747	Affx-11631185	C	A	0.169463	1	135336	ADD	-0.0109757	0.0134396	0.666947	0.382876	NA
1	5480931	Affx-11631457	C	T	0.0674824	1	135576	ADD	0.0180468	0.0200846	0.807365	0.433091	NA
1	5481145	Affx-11631707	A	C	0.457003	1	135557	ADD	0.000751135	0.0101273	0.0055011	0.0264678	NA
1	5484317	Affx-65577669	A	G	0.0265153	1	135695	ADD	0.0642139	0.0313345	4.19964	1.39327	NA
1	5487978	Affx-11640257	T	C	0.116322	1	135581	ADD	-0.0253456	0.0157032	2.60511	0.97257	NA
1	5490429	Affx-11642939	G	T	0.42684	1	135115	ADD	0.0106121	0.0101812	1.08644	0.526861	NA
1	5490502	Affx-65577736	G	A	0.0378326	1	135690	ADD	-0.00174186	0.0264274	0.00434428	0.0234444	NA
1	5493410	Affx-11646157	C	T	0.1148	1	135562	ADD	-0.0323598	0.0158207	4.18372	1.38919	NA
1	5495624	Affx-11648818	C	T	0.434806	1	135380	ADD	9.09466e-05	0.0101695	7.99782e-05	0.00310999	NA
1	5502309	Affx-11657585	G	A	0.440929	1	135405	ADD	0.0136958	0.0101388	1.82472	0.752635	NA
1	5503527	Affx-11659188	A	G	0.0099787	1	135689	ADD	0.0233258	0.0502544	0.21544	0.192102	NA
1	5504834	Affx-11661098	C	A	0.0254684	1	135580	ADD	0.0290941	0.0317213	0.841216	0.444846	NA
1	5513623	Affx-11672237	C	T	0.013592	1	135668	ADD	0.000556419	0.0435869	0.000162964	0.00444611	NA
1	5515850	Affx-11675128	T	C	0.0472301	1	135708	ADD	0.00063399	0.0236635	0.000717808	0.00938339	NA
1	5516992	Affx-11676528	T	C	0.0142055	1	135546	ADD	0.0624637	0.0419771	2.21428	0.864107	NA
1	5518595	Affx-11678344	T	C	0.197014	1	135721	ADD	0.00686238	0.0126601	0.293817	0.230782	NA
1	5523954	Affx-11685368	G	A	0.0822316	1	135617	ADD	-0.0172965	0.0183108	0.892277	0.462356	NA
1	5543790	Affx-11713779	A	G	0.391292	1	135546	ADD	0.00614898	0.0103188	0.355097	0.258658	NA
1	5547928	Affx-11720776	T	C	0.0797556	1	135746	ADD	-0.0130662	0.0186386	0.491439	0.315796	NA
1	5554174	Affx-35304261	G	T	0.0212648	1	135788	ADD	0.031438	0.0347776	0.817163	0.436506	NA
1	5563488	Affx-11741254	C	T	0.125496	1	135199	ADD	0.00187262	0.0151884	0.0152011	0.0448536	NA
1	5564094	Affx-11742092	G	A	0.0381151	1	135786	ADD	-0.0157766	0.026407	0.356936	0.259469	NA
1	5566034	Affx-11744320	C	T	0.225939	1	135570	ADD	-0.00774385	0.0120456	0.41329	0.283742	NA
1	5567852	Affx-11746403	C	A	0.450244	1	135480	ADD	-0.00716146	0.0101324	0.499547	0.319031	NA
1	5571302	Affx-11751182	T	A	0.490099	1	135488	ADD	-0.00208861	0.0100528	0.0431655	0.0780983	NA
1	5571485	Affx-11751435	A	T	0.366701	1	135620	ADD	0.00323498	0.0104248	0.0962955	0.121294	NA
1	5572013	Affx-78765593	-	A	0.0533809	1	135629	ADD	0.0341207	0.0224731	2.3052	0.889607	NA
1	5574791	Affx-11756515	T	C	0.468222	1	135535	ADD	0.0083849	0.0101085	0.688057	0.390591	NA
1	5575664	Affx-11757733	T	C	0.454778	1	135486	ADD	0.00872477	0.0101324	0.741458	0.409834	NA
1	5578691	Affx-11762105	C	G	0.329281	1	135574	ADD	-0.00367288	0.0106987	0.117856	0.135862	NA
1	5579124	Affx-11762642	A	G	0.418725	1	135534	ADD	-0.00263033	0.0101958	0.0665541	0.0988569	NA
1	5580386	Affx-11764423	G	A	0.354812	1	135435	ADD	0.00863068	0.0105244	0.672501	0.384912	NA
1	5581725	Affx-11766663	T	C	0.462122	1	135474	ADD	0.00396135	0.0100927	0.154053	0.158208	NA
1	5582787	Affx-11768219	G	A	0.0276006	1	135649	ADD	-0.00667264	0.0307005	0.0472393	0.0820018	NA
1	5583698	Affx-11769549	T	C	0.276368	1	135535	ADD	-0.00128813	0.0112473	0.0131165	0.0415223	NA
1	5584198	Affx-11770299	G	A	0.0569017	1	135611	ADD	-0.00130176	0.021812	0.00356178	0.0211761	NA
1	5585479	Affx-11771814	G	A	0.0138814	1	135721	ADD	-0.0290524	0.0434975	0.446102	0.297404	NA
1	5585850	Affx-11772233	A	C	0.343638	1	135519	ADD	-0.0188422	0.0106107	3.15338	1.1205	NA
1	5598044	Affx-11788489	A	G	0.0312067	1	135628	ADD	0.015706	0.0289244	0.294851	0.231267	NA
1	5598194	Affx-65578723	T	C	0.0172086	1	135717	ADD	-0.0184071	0.038474	0.228896	0.199047	NA
1	5600949	Affx-11792824	T	A	0.32304	1	135658	ADD	-0.00489777	0.0107292	0.208381	0.188399	NA
1	5605453	Affx-11798778	A	G	0.453406	1	135435	ADD	0.0215881	0.010133	4.53895	1.47975	NA
1	5611671	Affx-11807337	G	A	0.0206363	1	135780	ADD	-0.00601889	0.0352431	0.0291664	0.0632876	NA
1	5613467	Affx-11809803	T	C	0.0135689	1	135752	ADD	0.0115688	0.0434258	0.0709706	0.102412	NA
1	5618723	Affx-11816243	G	A	0.320961	1	135507	ADD	0.00967762	0.0107642	0.808294	0.433415	NA
1	5619381	Affx-11817125	A	G	0.138419	1	135639	ADD	-0.0236432	0.0145642	2.63533	0.980841	NA
1	5619748	Affx-11817618	G	A	0.0849833	1	135556	ADD	-0.05009	0.0179847	7.74845	2.26955	NA
1	5620512	Affx-11818627	A	G	0.0894524	1	135614	ADD	-7.73813e-05	0.0175724	1.93914e-05	0.00152859	NA
1	5623701	Affx-11822758	T	C	0.268948	1	135621	ADD	0.00683745	0.0113752	0.361305	0.261392	NA
1	5624051	Affx-11823265	G	A	0.07195	1	135622	ADD	-0.00949762	0.0194108	0.23941	0.204376	NA
1	5624678	Affx-11824129	C	G	0.284018	1	135537	ADD	0.031163	0.011168	7.7893	2.27937	NA
1	5624806	Affx-11824309	C	A	0.067296	1	135335	ADD	-0.0235186	0.02025	1.34888	0.609996	NA
1	5629642	Affx-11831466	G	A	0.0640651	1	135698	ADD	0.0092087	0.020542	0.20096	0.184457	NA
1	5637409	Affx-76154615	T	-	0.0680658	1	135582	ADD	0.0171884	0.0200327	0.73619	0.407952	NA
1	5638976	Affx-11842938	T	-	0.399146	1	135418	ADD	0.0159239	0.0102463	2.41528	0.920252	NA
1	5639415	Affx-11843461	C	A	0.1581	1	135531	ADD	-0.0146423	0.0137944	1.1267	0.539884	NA
1	5643492	Affx-11847920	G	A	0.39922	1	135567	ADD	0.0142819	0.0102319	1.94832	0.788431	NA
1	5646305	Affx-11850989	G	A	0.363105	1	135593	ADD	-0.0115432	0.01045	1.22017	0.569719	NA
1	5647455	Affx-11852502	G	A	0.350259	1	135601	ADD	-0.013366	0.0105359	1.60938	0.689138	NA
1	5647756	Affx-11853177	T	C	0.483748	1	135644	ADD	-0.0117944	0.0100463	1.37827	0.619072	NA
1	5649009	Affx-11854601	C	T	0.0664646	1	135621	ADD	0.0186942	0.0201864	0.857623	0.450501	NA
1	5649168	Affx-11854708	C	A	0.479762	1	135535	ADD	-0.00268205	0.0100705	0.0709295	0.102379	NA
1	5649773	Affx-11855236	G	A	0.294969	1	135521	ADD	-1.24749e-05	0.0110349	1.27802e-06	0.000391912	NA
1	5652642	Affx-11858603	G	A	0.0218904	1	135562	ADD	-0.00664591	0.0344896	0.0371307	0.0720145	NA
1	5652771	Affx-11858746	G	A	0.141052	1	135641	ADD	-0.0149998	0.0144241	1.08141	0.525226	NA
1	5653485	Affx-11859675	C	A	0.481055	1	135496	ADD	-0.00302896	0.0100947	0.0900326	0.116829	NA
1	5660038	Affx-11867250	T	C	0.0290443	1	135655	ADD	-0.067587	0.0298419	5.12947	1.62851	NA
1	5660312	Affx-11867641	G	A	0.0241229	1	135639	ADD	-0.0443063	0.0327937	1.82536	0.752821	NA
1	5661129	Affx-11868692	A	G	0.14023	1	135577	ADD	0.0176515	0.0144736	1.48733	0.652414	NA
1	5662345	Affx-11870217	A	G	0.476678	1	135556	ADD	0.0223383	0.0100587	4.93193	1.57897	NA
1	5664446	Affx-11873041	G	A	0.0310408	1	135757	ADD	-0.0152955	0.0291196	0.275904	0.222284	NA
1	5664880	Affx-11873775	C	T	0.341786	1	135415	ADD	0.0198028	0.010622	3.47573	1.20568	NA
1	5670649	Affx-65579330	G	A	0.140897	1	135663	ADD	0.0245747	0.0144342	2.89862	1.05229	NA
1	5676342	Affx-11888470	G	A	0.0235641	1	135651	ADD	-0.0241251	0.0331853	0.528502	0.330462	NA
1	5676622	Affx-11888718	A	G	0.0497479	1	135654	ADD	0.0387893	0.0230279	2.83736	1.03576	NA
1	5677636	Affx-11890143	A	C	0.106633	1	135666	ADD	-0.0164067	0.0163101	1.01187	0.502443	NA
1	5677849	Affx-11890504	A	G	0.0252221	1	135754	ADD	-0.0527628	0.0320593	2.70861	1.00084	NA
1	5681851	Affx-65579398	C	G	0.0263752	1	135544	ADD	-0.0362193	0.0315926	1.31434	0.599272	NA
1	5683239	Affx-65579413	C	T	0.0159943	1	135611	ADD	-0.0325746	0.0401222	0.659159	0.380013	NA
1	5684903	Affx-11899489	A	C	0.101892	1	135648	ADD	-0.0225599	0.016662	1.83324	0.755116	NA
1	5685279	Affx-11900061	A	G	0.430809	1	135465	ADD	0.0007944	0.0101563	0.00611802	0.027957	NA
1	5687098	Affx-11902357	G	A	0.280651	1	135517	ADD	0.00316731	0.011201	0.0799598	0.109382	NA
1	5689953	Affx-11905391	A	G	0.342968	1	135558	ADD	0.000389088	0.0106093	0.001345	0.0128949	NA
1	5690065	Affx-11905476	T	C	0.383176	1	135473	ADD	0.0011701	0.0103701	0.0127315	0.0408812	NA
1	5690960	Affx-11906402	C	T	0.144672	1	135728	ADD	-0.00468067	0.0142467	0.107941	0.129303	NA
1	5691984	Affx-11907760	G	A	0.0952312	1	135570	ADD	-0.0101752	0.017203	0.349846	0.256333	NA
1	5694059	Affx-11909853	A	G	0.416347	1	135255	ADD	0.00537438	0.0102305	0.275971	0.222317	NA
1	5704819	Affx-11923433	A	G	0.350401	1	135238	ADD	0.00140601	0.0105724	0.0176862	0.0485645	NA
1	5711082	Affx-11929943	C	G	0.473966	1	135494	ADD	0.00996179	0.0100896	0.974827	0.490153	NA
1	5713094	Affx-11932656	T	A	0.0161943	1	135758	ADD	0.0442505	0.0395335	1.25287	0.580035	NA
1	5714260	Affx-11934458	G	T	0.0176924	1	135567	ADD	-0.0212037	0.0380415	0.310676	0.238624	NA
1	5717397	Affx-11938438	T	C	0.266518	1	135456	ADD	-0.00600767	0.0113881	0.278298	0.22343	NA
1	5717860	Affx-11938960	G	A	0.204787	1	135297	ADD	0.00306514	0.0124736	0.0603837	0.0937239	NA
1	5721916	Affx-65579735	T	G	0.0324346	1	135257	ADD	0.0595906	0.0284339	4.3922	1.44245	NA
1	5722667	Affx-11943864	G	A	0.146663	1	135392	ADD	-0.00607566	0.0142328	0.182225	0.17427	NA
1	5724373	Affx-11945691	C	T	0.354259	1	135357	ADD	0.0101554	0.0105095	0.933745	0.476394	NA
1	5724385	Affx-11945700	G	A	0.173776	1	135554	ADD	-0.00696203	0.0132955	0.274196	0.221465	NA
1	5725075	Affx-11946649	C	T	0.0797375	1	135620	ADD	-0.0175423	0.0186075	0.88879	0.461168	NA
1	5725512	Affx-11947149	C	T	0.0315545	1	135686	ADD	-0.0132965	0.0288119	0.212977	0.190815	NA
1	5726591	Affx-11948320	G	A	0.180306	1	135556	ADD	0.000796499	0.0130999	0.00369688	0.0215835	NA
1	5728730	Affx-11950558	T	C	0.0312726	1	135550	ADD	0.016837	0.0289152	0.339061	0.251524	NA
1	5733695	Affx-11955709	G	A	0.0293239	1	135640	ADD	0.0169767	0.0297811	0.324955	0.245159	NA
1	5734394	Affx-11956403	G	A	0.123564	1	135545	ADD	0.00929497	0.0152991	0.369119	0.264812	NA
1	5735321	Affx-11957375	G	A	0.0128227	1	135775	ADD	-0.022396	0.0442458	0.25621	0.212727	NA
1	5740428	Affx-77776890	G	-	0.170609	1	135488	ADD	0.00556484	0.013398	0.172514	0.168843	NA
1	5742316	Affx-11965653	C	T	0.16343	1	135462	ADD	0.00577301	0.0136061	0.180028	0.173051	NA
1	5745451	Affx-11968631	G	A	0.0269489	1	135664	ADD	-0.00233411	0.0311303	0.00562178	0.0267651	NA
1	5749263	Affx-11972675	C	T	0.0252641	1	135667	ADD	-0.00924981	0.0321643	0.0827021	0.111445	NA
1	5750444	Affx-65579963	G	C	0.0266332	1	135639	ADD	0.0273403	0.0311848	0.768638	0.419487	NA
1	5753428	Affx-11977164	C	T	0.0137078	1	135616	ADD	-0.060137	0.0429247	1.96276	0.792587	NA
1	5754094	Affx-11977682	A	G	0.111912	1	135530	ADD	-0.0107041	0.015936	0.451172	0.299487	NA
1	5756899	Affx-11980486	G	A	0.125505	1	135604	ADD	-0.0107815	0.0151553	0.506091	0.321631	NA
1	5771541	Affx-11996520	G	A	0.256035	1	135491	ADD	-0.00821622	0.0115221	0.508489	0.322581	NA
1	5776701	Affx-65580160	C	T	0.027243	1	135631	ADD	0.0508412	0.0309076	2.70583	1.00008	NA
1	5777341	Affx-12003724	A	G	0.0130187	1	134652	ADD	-0.0246036	0.0443525	0.307723	0.237261	NA
1	5777375	Affx-12003782	C	T	0.288228	1	135549	ADD	-0.0102792	0.0111041	0.856945	0.450267	NA
1	5786347	Affx-12015713	T	C	0.0404509	1	135646	ADD	-0.0269532	0.0256465	1.1045	0.532716	NA
1	5786394	Affx-76256743	GTGGTGTTTGCACCT	-	0.0161737	1	135560	ADD	-0.0134619	0.0396823	0.115086	0.134051	NA
1	5792890	Affx-12024854	C	A	0.0291193	1	135580	ADD	-0.0219193	0.0299323	0.536259	0.333494	NA
1	5795357	Affx-12028392	A	G	0.354356	1	135673	ADD	-0.0107663	0.0104997	1.05143	0.515445	NA
1	5797901	Affx-12032182	C	T	0.233742	1	135658	ADD	0.0129299	0.0118494	1.1907	0.560369	NA
1	5801941	Affx-12037621	C	T	0.071609	1	135772	ADD	0.000624077	0.0195396	0.00102011	0.011209	NA
1	5803040	Affx-12038971	T	C	0.0215855	1	135577	ADD	-0.0118749	0.0347956	0.11647	0.134958	NA
1	5810255	Affx-65580473	G	A	0.0203085	1	135485	ADD	-0.0617093	0.0357133	2.98566	1.07569	NA
1	5816189	Affx-12055671	T	G	0.119252	1	135583	ADD	-0.0293371	0.0155486	3.56004	1.22778	NA
1	5819564	Affx-12059919	G	A	0.0192898	1	135486	ADD	0.00141533	0.0364479	0.00150789	0.0136651	NA
1	5825922	Affx-65580595	C	T	0.0320051	1	135666	ADD	0.012539	0.0285711	0.192607	0.179959	NA
1	5826500	Affx-12067547	G	A	0.0223233	1	135688	ADD	-0.00414452	0.0341881	0.014696	0.0440664	NA
1	5827612	Affx-12069061	G	A	0.0172921	1	135611	ADD	-0.0193887	0.0383194	0.256012	0.21263	NA
1	5827706	Affx-35304700	G	A	0.0108409	1	135736	ADD	-0.0688107	0.0484002	2.02124	0.809352	NA
1	5828460	Affx-12070091	A	G	0.0915016	1	135626	ADD	-0.026272	0.0174954	2.25497	0.87554	NA
1	5832639	Affx-12074356	C	T	0.0440733	1	135581	ADD	-0.00510863	0.0244816	0.0435441	0.0784674	NA
1	5833142	Affx-35304718	C	T	0.0432796	1	135341	ADD	-0.0155494	0.024778	0.39382	0.27548	NA
1	5836872	Affx-12078581	G	A	0.0217193	1	135640	ADD	0.00446484	0.0346452	0.0166083	0.0469859	NA
1	5837044	Affx-12078751	G	A	0.10007	1	135560	ADD	-0.00524235	0.0166909	0.0986494	0.122942	NA
1	5842367	Affx-12084903	G	A	0.295307	1	135679	ADD	-0.0140545	0.0110182	1.62707	0.694415	NA
1	5843173	Affx-12085583	T	C	0.11251	1	135632	ADD	-0.0049099	0.0159223	0.0950895	0.120443	NA
1	5846583	Affx-12089888	C	T	0.131098	1	135650	ADD	-0.000711645	0.0149095	0.00227826	0.0168563	NA
1	5849285	Affx-12092821	G	A	0.0529848	1	135605	ADD	0.00211293	0.0224496	0.00885837	0.0338514	NA
1	5849910	Affx-76173588	TTC	-	0.0409863	1	135350	ADD	-0.0219688	0.0253506	0.750996	0.413231	NA
1	5849990	Affx-12093876	T	C	0.0115473	1	135616	ADD	0.0971254	0.0470781	4.25625	1.40775	NA
1	5850266	Affx-79093788	-	A	0.19651	1	135489	ADD	-0.00741156	0.0126937	0.340913	0.252353	NA
1	5850940	Affx-12095146	G	A	0.0897166	1	135655	ADD	-0.000256491	0.0175983	0.000212425	0.00507983	NA
1	5851348	Affx-12095716	C	T	0.0152316	1	135606	ADD	-0.00797921	0.0407127	0.0384113	0.0733389	NA
1	5851528	Affx-12095927	A	C	0.0564773	1	135435	ADD	-0.0122378	0.0217207	0.317437	0.24173	NA
1	5853561	Affx-12098785	C	T	0.1012	1	135781	ADD	0.0112251	0.0166569	0.454141	0.300704	NA
1	5855773	Affx-12101765	G	A	0.0849088	1	135622	ADD	0.0122187	0.0181062	0.455408	0.301223	NA
1	5858753	Affx-78586323	T	-	0.280563	1	135563	ADD	5.46292e-05	0.0112235	2.36915e-05	0.00168991	NA
1	5871105	Affx-12123528	G	T	0.0198463	1	135693	ADD	0.0576164	0.0359861	2.56345	0.961142	NA
1	5872457	Affx-12125446	C	T	0.176729	1	135558	ADD	-0.00663023	0.0132357	0.250936	0.210126	NA
1	5873470	Affx-12126813	A	G	0.0207588	1	135605	ADD	-0.0111852	0.0351924	0.101016	0.124583	NA
1	5874430	Affx-12128097	A	G	0.275318	1	135218	ADD	0.00195021	0.0112708	0.0299401	0.0641773	NA
1	5875162	Affx-12129090	T	C	0.259509	1	135448	ADD	-0.00272402	0.0114861	0.0562437	0.0901582	NA
1	5881487	Affx-12137594	C	A	0.0629962	1	135794	ADD	-0.0257718	0.0207345	1.5449	0.669809	NA
1	5888886	Affx-12146811	C	T	0.0741984	1	135596	ADD	0.00343202	0.0192367	0.0318301	0.0663098	NA
1	5895781	Affx-12156581	A	G	0.0794875	1	135405	ADD	0.00300335	0.0186727	0.02587	0.0593749	NA
1	5896849	Affx-12158077	C	A	0.213858	1	135592	ADD	-0.00264382	0.0122926	0.0462567	0.0810738	NA
1	5900443	Affx-12163113	G	A	0.220748	1	135761	ADD	0.00216957	0.0121333	0.0319736	0.0664694	NA
1	5912711	Affx-12181015	A	G	0.0131074	1	135572	ADD	0.102673	0.0441536	5.40727	1.69782	NA
1	5912754	Affx-65581362	C	G	0.0220606	1	135581	ADD	-0.0367249	0.0343459	1.14333	0.545233	NA
1	5912917	Affx-65581365	T	C	0.0634166	1	135627	ADD	-0.0238159	0.0207302	1.31986	0.600988	NA
1	5919518	Affx-35304855	A	G	0.0643273	1	135580	ADD	0.0133024	0.020509	0.420698	0.286855	NA
1	5923402	Affx-12195843	A	C	0.0738243	1	135660	ADD	0.00254081	0.0192808	0.0173658	0.0481	NA
1	5927079	Affx-12201040	C	T	0.0303258	1	135627	ADD	0.0035907	0.0292722	0.0150469	0.0446145	NA
1	5932771	Affx-12209408	C	T	0.0174303	1	135712	ADD	-0.0279922	0.0383874	0.531735	0.331728	NA
1	5933799	Affx-12211126	C	T	0.0738261	1	135677	ADD	-0.000199199	0.0192829	0.000106716	0.00359441	NA
1	5947386	Affx-12231204	T	C	0.246242	1	135562	ADD	-0.0041797	0.0117271	0.127032	0.141746	NA
1	5948365	Affx-65581721	C	G	0.036969	1	135519	ADD	0.0156417	0.0266148	0.345398	0.254355	NA
1	5960932	Affx-12248758	C	T	0.0565972	1	135740	ADD	-0.0230232	0.0218281	1.1125	0.535304	NA
1	5965780	Affx-12255349	G	A	0.0408698	1	135736	ADD	0.0196978	0.0254162	0.600644	0.358196	NA
1	5967192	Affx-12256842	G	A	0.225035	1	135337	ADD	-0.00428231	0.012082	0.125627	0.140856	NA
1	5972260	Affx-12263495	G	A	0.0755519	1	135622	ADD	0.000357052	0.019084	0.000350045	0.00653165	NA
1	5976678	Affx-65581950	A	G	0.0256092	1	135537	ADD	-0.02775	0.0319727	0.753298	0.41405	NA
1	5977364	Affx-65581955	G	A	0.019078	1	135680	ADD	0.0571754	0.0368069	2.41301	0.919624	NA
1	5978177	Affx-65581962	G	C	0.0164018	1	135595	ADD	0.0359305	0.0398657	0.812321	0.43482	NA
1	5980336	Affx-12275004	C	G	0.0211094	1	135153	ADD	-0.013193	0.0349451	0.142532	0.151333	NA
1	5989569	Affx-12288802	-	G	0.234914	1	135556	ADD	-0.00434141	0.011901	0.133076	0.145534	NA
1	5994206	Affx-12295194	A	C	0.463495	1	135625	ADD	-0.00230915	0.0101131	0.052136	0.0865107	NA
1	6010810	Affx-12319931	T	C	0.402102	1	135468	ADD	0.00446626	0.0102906	0.188366	0.177649	NA
1	6015003	Affx-65582273	C	T	0.0148643	1	135661	ADD	0.00442857	0.0418202	0.0112139	0.0382633	NA
1	6015468	Affx-12326981	C	T	0.0516464	1	135692	ADD	-0.00303058	0.022953	0.017433	0.0481977	NA
1	6015789	Affx-65582280	C	T	0.0179916	1	135285	ADD	-0.0147866	0.0381896	0.149916	0.155762	NA
1	6020500	Affx-65582328	C	T	0.0564417	1	135609	ADD	0.0184742	0.0217372	0.722312	0.402978	NA
1	6022357	Affx-12330476	C	T	0.0473683	1	135671	ADD	-0.00452494	0.023719	0.0363941	0.0712438	NA
1	6033869	Affx-12331789	A	G	0.316162	1	135519	ADD	0.00508162	0.0108243	0.220396	0.194677	NA
1	6034588	Affx-65582438	C	A	0.0290622	1	135468	ADD	-0.0124539	0.0300081	0.172242	0.168689	NA
1	6039541	Affx-12332516	C	T	0.0435146	1	135081	ADD	0.0254973	0.0248318	1.05431	0.51639	NA
1	6039912	Affx-79229763	G	-	0.044749	1	135612	ADD	-0.048269	0.0244599	3.89427	1.3147	NA
1	6041047	Affx-12332698	G	A	0.0171754	1	135601	ADD	-0.00608766	0.0385633	0.0249202	0.0582074	NA
1	6042182	Affx-12332867	A	G	0.325411	1	135427	ADD	-0.00229643	0.0107568	0.0455766	0.0804265	NA
1	6042732	Affx-65582506	C	T	0.0274458	1	135795	ADD	0.00629174	0.0306517	0.042134	0.0770854	NA
1	6043240	Affx-12333008	G	A	0.063327	1	135732	ADD	0.0028508	0.0205955	0.0191596	0.050654	NA
1	6043858	Affx-12333060	T	C	0.458227	1	135519	ADD	-0.0159552	0.0101118	2.48969	0.940837	NA
1	6043942	Affx-12333068	C	T	0.207773	1	135316	ADD	0.00807781	0.0123955	0.424674	0.288519	NA
1	6044004	Affx-12333077	C	T	0.0391801	1	135413	ADD	-0.0445659	0.0259255	2.95497	1.06745	NA
1	6045987	Affx-65582526	G	A	0.0161158	1	134309	ADD	-0.0195877	0.0401956	0.237471	0.203399	NA
1	6048317	Affx-12333626	C	A	0.0580729	1	135614	ADD	-0.0116487	0.021654	0.289386	0.228696	NA
1	6050909	Affx-12333892	T	C	0.0276772	1	135617	ADD	-0.0243564	0.0305844	0.634201	0.370776	NA
1	6052726	Affx-12334111	T	G	0.397102	1	135469	ADD	-0.0123837	0.0103257	1.43836	0.637508	NA
1	6052953	Affx-12334127	G	A	0.0175963	1	135767	ADD	-0.0297502	0.038106	0.609528	0.361545	NA
1	6059634	Affx-77172947	-	GG	0.371265	1	135569	ADD	-0.0140282	0.0104517	1.80148	0.745855	NA
1	6065024	Affx-12335543	G	T	0.324745	1	135508	ADD	-0.0168285	0.0107904	2.43229	0.924966	NA
1	6070635	Affx-12336207	C	A	0.045233	1	135642	ADD	-0.0132946	0.0242987	0.299352	0.233373	NA
1	6075147	Affx-12336704	C	A	0.329864	1	135098	ADD	-0.0192435	0.0107811	3.18597	1.12917	NA
1	6078302	Affx-76656992	CA	-	0.017786	1	135584	ADD	-0.0576112	0.0381403	2.28163	0.883014	NA
1	6078496	Affx-12337020	C	A	0.126038	1	135669	ADD	0.00210536	0.0151579	0.0192917	0.0508377	NA
1	6080626	Affx-12337314	T	C	0.29098	1	135645	ADD	-0.00468565	0.0110693	0.179186	0.172583	NA
1	6081265	Affx-12337379	G	A	0.310576	1	135685	ADD	0.00720271	0.0108599	0.439888	0.294841	NA
1	6084854	Affx-12337857	G	A	0.361256	1	135581	ADD	0.00387152	0.0104701	0.136729	0.147792	NA
1	6085405	Affx-12337930	G	T	0.0139824	1	135635	ADD	-0.00577446	0.0424711	0.0184857	0.0497076	NA
1	6085593	Affx-12337947	G	A	0.018852	1	135556	ADD	0.0514013	0.036762	1.95501	0.790356	NA
1	6085821	Affx-12337971	T	C	0.104122	1	135630	ADD	0.0138488	0.0164862	0.705647	0.396972	NA
1	6089062	Affx-12338376	G	A	0.195064	1	135594	ADD	-0.0033096	0.0127053	0.0678551	0.0999139	NA
1	6093465	Affx-12338879	G	A	0.404547	1	135501	ADD	0.00522976	0.0102652	0.259554	0.214366	NA
1	6094341	Affx-12338957	G	A	0.0254294	1	135650	ADD	0.0269204	0.0318906	0.71259	0.399479	NA
1	6098502	Affx-12339426	A	G	0.411743	1	135400	ADD	0.00898842	0.0102291	0.772132	0.420722	NA
1	6102523	Affx-12339938	A	G	0.352432	1	135443	ADD	-0.0196383	0.0105445	3.4686	1.20381	NA
1	6103524	Affx-12340067	C	T	0.193858	1	135571	ADD	0.00145647	0.0127218	0.013107	0.0415065	NA
1	6103865	Affx-12340091	T	C	0.24089	1	135593	ADD	0.0127078	0.01177	1.1657	0.552398	NA
1	6104136	Affx-12340124	G	A	0.0129086	1	135801	ADD	-0.017963	0.0447791	0.160918	0.162214	NA
1	6105359	Affx-12340270	C	T	0.368707	1	135476	ADD	-0.0241764	0.0104404	5.36225	1.68661	NA
1	6112490	Affx-65583050	C	T	0.0220431	1	135689	ADD	-0.00891023	0.0341748	0.0679777	0.100013	NA
1	6114729	Affx-65583070	G	A	0.0140633	1	135459	ADD	-0.0666786	0.0425593	2.45462	0.931147	NA
1	6115429	Affx-12341518	A	G	0.453464	1	135444	ADD	0.021778	0.0101119	4.63842	1.50496	NA
1	6116124	Affx-12341608	G	A	0.373674	1	135475	ADD	-0.0245931	0.0104133	5.5776	1.74013	NA
1	6130255	Affx-12362239	C	T	0.332623	1	135440	ADD	-0.0253655	0.0107024	5.61731	1.74997	NA
1	6130765	Affx-12363114	C	T	0.0159645	1	135801	ADD	-0.0174992	0.040002	0.19137	0.179287	NA
1	6133244	Affx-12368064	G	A	0.366018	1	135503	ADD	0.00769045	0.0104585	0.540707	0.335227	NA
1	6145289	Affx-12390142	C	T	0.407539	1	135360	ADD	-0.0226686	0.0102567	4.88464	1.56708	NA
1	6147157	Affx-12393334	C	T	0.347594	1	135454	ADD	0.0110662	0.0105987	1.09016	0.528071	NA
1	6155635	Affx-12406746	G	A	0.0150455	1	135788	ADD	-0.0467641	0.0410158	1.29994	0.594783	NA
1	6157799	Affx-12410342	A	G	0.250738	1	134459	ADD	0.0164898	0.0115841	2.0263	0.810801	NA
1	6157808	Affx-65583440	C	G	0.0186739	1	135510	ADD	-0.0236922	0.0373829	0.401665	0.278824	NA
1	6160902	Affx-12414460	G	A	0.0409022	1	135604	ADD	-0.017924	0.0254662	0.495383	0.317371	NA
1	6161732	Affx-65583486	C	T	0.0238344	1	135644	ADD	-0.0367813	0.0330257	1.24037	0.576098	NA
1	6162015	Affx-12415613	G	A	0.290112	1	135565	ADD	0.0127526	0.0110971	1.32062	0.601227	NA
1	6162441	Affx-12416118	C	A	0.472383	1	135585	ADD	0.0160038	0.010092	2.51473	0.947742	NA
1	6174373	Affx-12431988	C	T	0.0211544	1	135669	ADD	-0.0148813	0.0349488	0.181308	0.173762	NA
1	6177142	Affx-12436420	C	T	0.156077	1	135568	ADD	0.00803391	0.0139158	0.333302	0.248936	NA
1	6177337	Affx-65583609	C	T	0.0150517	1	135732	ADD	0.0170892	0.0412946	0.171261	0.168134	NA
1	6183655	Affx-12448076	A	G	0.179327	1	135546	ADD	0.00474109	0.0131235	0.130515	0.143937	NA
1	6185478	Affx-12450601	A	G	0.0327388	1	135619	ADD	-0.0173276	0.0281928	0.377747	0.268563	NA
1	6197796	Affx-12469657	A	G	0.320254	1	135294	ADD	0.0245023	0.0107803	5.16595	1.63763	NA
1	6198087	Affx-12470173	C	T	0.252337	1	135753	ADD	-0.0168194	0.0115882	2.10662	0.83368	NA
1	6198491	Affx-65583775	A	C	0.0168171	1	135428	ADD	-0.0581782	0.0391093	2.2129	0.863719	NA
1	6198850	Affx-12471275	A	T	0.0377981	1	135721	ADD	-0.027471	0.0262801	1.09268	0.528887	NA
1	6198983	Affx-12471437	G	A	0.0964522	1	135632	ADD	-0.00584029	0.0171256	0.1163	0.134847	NA
1	6199070	Affx-12471564	A	G	0.263441	1	135607	ADD	-0.00998923	0.0114216	0.764907	0.418167	NA
1	6209280	Affx-12487543	A	G	0.0611246	1	135690	ADD	0.0100731	0.0209259	0.231715	0.200484	NA
1	6212077	Affx-12492110	A	G	0.227728	1	135203	ADD	-0.00382726	0.0120288	0.101235	0.124735	NA
1	6219310	Affx-12502566	G	C	0.165793	1	135636	ADD	-0.00519939	0.0134916	0.148517	0.154929	NA
1	6221607	Affx-12506073	A	C	0.0680943	1	135562	ADD	0.00483673	0.0199157	0.0589808	0.0925273	NA
1	6223002	Affx-12508257	C	A	0.0448443	1	135636	ADD	0.0150074	0.024239	0.383334	0.270978	NA
1	6232067	Affx-65584010	G	A	0.017851	1	135651	ADD	0.0430852	0.0377273	1.30421	0.596114	NA
1	6235509	Affx-35305213	T	G	0.021867	1	135684	ADD	0.0361946	0.0343751	1.10867	0.534064	NA
1	6236178	Affx-12527226	G	T	0.359483	1	135642	ADD	0.0196541	0.0104796	3.51734	1.2166	NA
1	6239010	Affx-78163257	CTC	-	0.0458842	1	135635	ADD	0.0365332	0.0240718	2.30335	0.889089	NA
1	6243706	Affx-12536017	G	T	0.0206285	1	135589	ADD	0.0205463	0.0353329	0.338147	0.251114	NA
1	6247195	Affx-12540827	C	T	0.213105	1	135539	ADD	-0.00942262	0.0122519	0.591476	0.354726	NA
1	6254762	Affx-12551183	C	T	0.413374	1	135721	ADD	-0.0117956	0.0102026	1.33665	0.606204	NA
1	6257996	Affx-12556416	T	C	0.013046	1	135559	ADD	-0.00430589	0.0442193	0.00948204	0.0350675	NA
1	6258657	Affx-12557307	A	G	0.423911	1	135447	ADD	-0.00873658	0.0101831	0.736073	0.40791	NA
1	6259946	Affx-12559163	G	T	0.0142235	1	135656	ADD	-0.00211533	0.0423435	0.00249564	0.0176577	NA
1	6268416	Affx-12571632	G	T	0.0289338	1	135430	ADD	0.0294192	0.0302185	0.947798	0.481117	NA
1	6276856	Affx-12584168	A	G	0.0258927	1	135656	ADD	-0.0113992	0.0317825	0.128639	0.14276	NA
1	6278441	Affx-12586363	G	A	0.015101	1	135819	ADD	-0.0229155	0.0410608	0.311461	0.238986	NA
1	6281084	Affx-65584319	C	G	0.016321	1	135163	ADD	-0.0331291	0.039991	0.686273	0.389942	NA
1	6298447	Affx-12614347	T	C	0.0108954	1	135653	ADD	0.00152643	0.0483878	0.000995139	0.0110692	NA
1	6300264	Affx-12616998	A	G	0.0303667	1	135576	ADD	0.0506034	0.0293168	2.97938	1.07401	NA
1	6302086	Affx-12619164	C	T	0.113974	1	135597	ADD	-0.00412024	0.0158429	0.0676362	0.0997366	NA
1	6323819	Affx-65584630	C	T	0.0529184	1	135520	ADD	0.0388475	0.0224759	2.98739	1.07616	NA
1	6324912	Affx-12646964	G	A	0.0120948	1	135596	ADD	-0.009988	0.0458557	0.0474427	0.0821929	NA
1	6325892	Affx-65584647	G	T	0.0269047	1	135664	ADD	0.00889243	0.0311241	0.0816294	0.110642	NA
1	6330386	Affx-12652809	T	C	0.0108656	1	135704	ADD	-0.00179031	0.0484519	0.00136533	0.0129934	NA
1	6332364	Affx-12655242	C	T	0.0468387	1	135465	ADD	0.0112708	0.0239798	0.220911	0.194943	NA
1	6337510	Affx-12662779	T	C	0.0690203	1	135663	ADD	0.0322912	0.0197558	2.67164	0.990758	NA
1	6346548	Affx-35305347	C	T	0.0135628	1	135555	ADD	-0.0192782	0.0436216	0.195313	0.181424	NA
1	6346799	Affx-12683315	G	A	0.0113924	1	134344	ADD	0.016479	0.0476483	0.11961	0.137	NA
1	6350964	Affx-12691906	G	A	0.11349	1	135668	ADD	-0.00437359	0.0158659	0.0759882	0.106344	NA
1	6351979	Affx-12694895	G	A	0.0234077	1	135575	ADD	-0.0170945	0.0333757	0.262331	0.215723	NA
1	6361519	Affx-12717665	C	A	0.107899	1	135506	ADD	-0.00765288	0.0162269	0.222422	0.195724	NA
1	6367918	Affx-65585002	T	C	0.0345595	1	135737	ADD	-0.00653579	0.0275468	0.0562929	0.0902012	NA
1	6387399	Affx-12734858	G	A	0.0128711	1	135420	ADD	0.0510029	0.0445046	1.31335	0.598962	NA
1	6405654	Affx-12739141	T	G	0.0205805	1	135735	ADD	0.0447369	0.0353436	1.60217	0.686987	NA
1	6415626	Affx-12742333	C	T	0.155661	1	135500	ADD	0.0174275	0.0138996	1.57204	0.677964	NA
1	6421782	Affx-12744108	G	A	0.411896	1	135704	ADD	-0.00400746	0.010212	0.153998	0.158176	NA
1	6429304	Affx-12746050	C	T	0.148358	1	135672	ADD	0.00686509	0.0141575	0.235137	0.20222	NA
1	6437506	Affx-12748097	T	C	0.0301624	1	135765	ADD	-0.0338317	0.0293505	1.32867	0.603726	NA
1	6449498	Affx-12750957	T	C	0.0121162	1	135562	ADD	0.0261693	0.045933	0.324589	0.244993	NA
1	6475089	Affx-12784819	A	G	0.0574323	1	135638	ADD	0.0492486	0.0216074	5.19496	1.64488	NA
1	6482270	Affx-12791874	T	C	0.288513	1	135540	ADD	0.00471064	0.011123	0.179357	0.172678	NA
1	6486724	Affx-12796679	G	A	0.268512	1	135547	ADD	0.000175283	0.0113658	0.000237834	0.00537688	NA
1	6490445	Affx-12801096	C	T	0.250825	1	135732	ADD	0.0015287	0.011622	0.0173015	0.0480062	NA
1	6492670	Affx-65585913	G	A	0.0149053	1	135656	ADD	0.0170898	0.0414942	0.169629	0.167209	NA
1	6492964	Affx-78747869	-	T	0.287163	1	135369	ADD	0.00423296	0.0111253	0.144765	0.152681	NA
1	6492979	Affx-12804464	G	C	0.0182605	1	135648	ADD	-0.0442182	0.037691	1.37634	0.618478	NA
1	6496949	Affx-12809831	A	C	0.295406	1	135500	ADD	0.00499315	0.0110402	0.204548	0.186369	NA
1	6499744	Affx-12813326	C	T	0.240166	1	135454	ADD	-0.000994401	0.0118098	0.00708989	0.0301667	NA
1	6500433	Affx-12814265	C	T	0.0151381	1	135618	ADD	-0.00178307	0.0411419	0.00187831	0.0152788	NA
1	6500662	Affx-12814578	C	A	0.0211141	1	135810	ADD	0.0065235	0.0351272	0.0344885	0.0692182	NA
1	6500979	Affx-12814994	C	T	0.103584	1	135537	ADD	-0.000191424	0.016486	0.000134823	0.00404218	NA
1	6503007	Affx-12817452	G	A	0.0284046	1	135647	ADD	-0.012394	0.0302461	0.167913	0.166232	NA
1	6508614	Affx-12825180	G	A	0.025007	1	135802	ADD	0.0135375	0.0322065	0.17668	0.171184	NA
1	6512211	Affx-12829691	G	C	0.402286	1	135523	ADD	0.00452254	0.0102573	0.194403	0.180932	NA
1	6525343	Affx-12848677	A	G	0.0377564	1	135593	ADD	0.0127761	0.026405	0.234113	0.201701	NA
1	6526842	Affx-65586144	C	T	0.0302118	1	135626	ADD	0.0120824	0.0293871	0.169042	0.166875	NA
1	6531523	Affx-12857477	A	G	0.0233541	1	135629	ADD	-0.00647538	0.0331227	0.0382189	0.0731411	NA
1	6532570	Affx-12859185	A	G	0.0691188	1	135571	ADD	0.0075607	0.0197449	0.146626	0.153799	NA
1	6532740	Affx-12859452	T	C	0.0216715	1	135593	ADD	0.0225093	0.034554	0.424353	0.288384	NA
1	6535975	Affx-12863794	G	A	0.0222543	1	135547	ADD	-0.035674	0.0340345	1.09866	0.530827	NA
1	6549504	Affx-78013109	AT	-	0.193788	1	135581	ADD	0.00437247	0.0127146	0.118263	0.136127	NA
1	6549732	Affx-12883326	-	T	0.172263	1	135592	ADD	0.00505132	0.0133456	0.143264	0.151775	NA
1	6557410	Affx-12895017	C	T	0.0219994	1	135640	ADD	-0.0290865	0.0342337	0.721897	0.402829	NA
1	6562807	Affx-12904000	A	G	0.0288837	1	135578	ADD	-0.0420154	0.0299703	1.96532	0.793322	NA
1	6567193	Affx-12909891	C	T	0.0379044	1	135644	ADD	0.0108735	0.0263571	0.170193	0.167529	NA
1	6567195	Affx-12909894	C	T	0.261957	1	135698	ADD	0.000849718	0.0114463	0.00551086	0.026492	NA
1	6568959	Affx-76204180	-	G	0.201629	1	135511	ADD	0.0133197	0.0125096	1.13371	0.542141	NA
1	6569075	Affx-65586514	C	T	0.0278515	1	135630	ADD	0.0661636	0.0304048	4.73537	1.52946	NA
1	6569214	Affx-12912819	G	A	0.272067	1	135709	ADD	-0.0025005	0.0112834	0.0491106	0.0837471	NA
1	6571371	Affx-12916119	T	C	0.211097	1	135736	ADD	0.00354748	0.0123094	0.083055	0.111709	NA
1	6572965	Affx-65586545	T	C	0.0375814	1	135692	ADD	0.00292806	0.0264915	0.0122165	0.0400098	NA
1	6575246	Affx-12922013	G	A	0.307019	1	135767	ADD	-0.00297071	0.0109221	0.0739791	0.104783	NA
1	6576325	Affx-12923618	C	T	0.0309648	1	135525	ADD	-0.00604077	0.0289508	0.0435375	0.078461	NA
1	6576602	Affx-35305579	T	C	0.0378378	1	135592	ADD	0.010595	0.0264314	0.160681	0.162077	NA
1	6578496	Affx-35305581	C	T	0.0147785	1	135670	ADD	0.0213186	0.0419151	0.258687	0.213942	NA
1	6580056	Affx-12929224	A	G	0.363594	1	135562	ADD	-0.00347051	0.0104688	0.1099	0.130617	NA
1	6587642	Affx-65586679	G	A	0.0327361	1	135630	ADD	0.0198827	0.0283251	0.492726	0.31631	NA
1	6589543	Affx-12942946	G	A	0.0915664	1	135601	ADD	-0.0186352	0.0174125	1.14537	0.545887	NA
1	6591033	Affx-12945491	G	A	0.38912	1	135619	ADD	-0.00220563	0.0103239	0.045643	0.0804899	NA
1	6599445	Affx-12958065	G	A	0.407557	1	135456	ADD	0.00840351	0.010258	0.671116	0.384405	NA
1	6616481	Affx-12982326	C	T	0.0290785	1	135719	ADD	0.0178664	0.0301171	0.351921	0.257253	NA
1	6619788	Affx-12986766	C	T	0.154104	1	135548	ADD	0.00354264	0.0138919	0.0650326	0.09761	NA
1	6620517	Affx-65586965	G	T	0.0268084	1	135648	ADD	-0.00256999	0.0312068	0.0067821	0.0294832	NA
1	6623180	Affx-12991362	G	A	0.413978	1	135546	ADD	0.00447563	0.0102314	0.191353	0.179278	NA
1	6630052	Affx-35305630	A	G	0.0304941	1	135305	ADD	-0.0473438	0.0292016	2.62854	0.978983	NA
1	6639214	Affx-79216866	GTT	-	0.189902	1	135662	ADD	-0.00375034	0.012802	0.0858195	0.113757	NA
1	6639267	Affx-13014465	C	T	0.0363339	1	135631	ADD	-0.0418804	0.026798	2.4424	0.927767	NA
1	6653054	Affx-13033522	C	T	0.182491	1	135415	ADD	-0.00261435	0.0129993	0.0404468	0.0754057	NA
1	6665948	Affx-13052162	G	A	0.0152214	1	135599	ADD	-0.00892645	0.0411057	0.0471578	0.0819252	NA
1	6675204	Affx-13062735	A	C	0.414501	1	135394	ADD	0.0101708	0.0102384	0.986832	0.494148	NA
1	6702635	Affx-13097669	A	G	0.0301324	1	135784	ADD	0.0253083	0.0293103	0.745565	0.411298	NA
1	6717108	Affx-13121081	G	A	0.447068	1	135711	ADD	0.0112685	0.0101129	1.24162	0.576492	NA
1	6730924	Affx-13139580	C	G	0.0357875	1	135634	ADD	-0.0201307	0.0270509	0.553801	0.340304	NA
1	6735170	Affx-13145845	C	T	0.104477	1	135575	ADD	-0.0215706	0.0164319	1.72325	0.722905	NA
1	6735964	Affx-13147094	C	A	0.0365115	1	135793	ADD	0.0329246	0.0268292	1.506	0.658069	NA
1	6737624	Affx-13149897	A	G	0.133732	1	135510	ADD	-0.0191456	0.0147387	1.6874	0.712323	NA
1	6738919	Affx-13151920	G	A	0.0240901	1	135595	ADD	0.0252009	0.0328421	0.588804	0.353712	NA
1	6739868	Affx-13153431	C	T	0.0156899	1	135565	ADD	-0.034339	0.0404736	0.719835	0.402088	NA
1	6740859	Affx-13155198	T	C	0.0240264	1	135580	ADD	0.0202935	0.0328946	0.380596	0.269796	NA
1	6747995	Affx-65588038	C	T	0.0190517	1	135657	ADD	-0.00596674	0.0364398	0.0268115	0.0605136	NA
1	6749366	Affx-13167748	C	T	0.217961	1	135593	ADD	-0.010526	0.0122017	0.744194	0.410809	NA
1	6755848	Affx-75583421	-	TA	0.0235105	1	135599	ADD	0.0372447	0.0332499	1.25472	0.580617	NA
1	6766275	Affx-13194061	G	T	0.0567654	1	135558	ADD	-0.034782	0.0218326	2.53802	0.954153	NA
1	6767387	Affx-13196059	G	A	0.0130747	1	135567	ADD	-0.0411926	0.044056	0.874236	0.456198	NA
1	6768230	Affx-13197754	G	A	0.219786	1	135527	ADD	-0.00777992	0.0121731	0.408455	0.281702	NA
1	6768548	Affx-13198302	G	A	0.103844	1	135573	ADD	-0.0214324	0.0164517	1.69715	0.715206	NA
1	6769522	Affx-13199784	A	C	0.348499	1	135346	ADD	-0.0109279	0.0105865	1.06555	0.52006	NA
1	6778457	Affx-35305756	A	G	0.0235783	1	135591	ADD	0.0319754	0.0331775	0.928851	0.474746	NA
1	6795722	Affx-78215752	-	T	0.028369	1	135553	ADD	0.0325006	0.0304017	1.14284	0.545075	NA
1	6803282	Affx-13266433	G	A	0.262584	1	135389	ADD	0.00333484	0.0114631	0.0846347	0.112882	NA
1	6813872	Affx-13285623	T	C	0.061333	1	135604	ADD	-0.0209915	0.0208865	1.01008	0.50185	NA
1	6861271	Affx-13376824	A	G	0.0614968	1	135568	ADD	0.0061515	0.0209338	0.0863505	0.114148	NA
1	6874873	Affx-13403162	C	T	0.0994345	1	135622	ADD	-0.00321167	0.0167857	0.0366089	0.0714692	NA
1	6877808	Affx-65589001	A	C	0.017658	1	135576	ADD	0.0139282	0.0383938	0.131604	0.144618	NA
1	6883402	Affx-13417649	C	T	0.0284612	1	135641	ADD	0.0299328	0.0303157	0.974898	0.490177	NA
1	6892067	Affx-13431633	T	G	0.0456289	1	135528	ADD	-0.0217282	0.0241101	0.812173	0.434768	NA
1	6892786	Affx-13432852	T	C	0.0289198	1	135582	ADD	0.0322686	0.0300779	1.15097	0.547682	NA
1	6900136	Affx-13444791	G	A	0.317461	1	135338	ADD	0.00144633	0.0108315	0.0178303	0.0487722	NA
1	6901559	Affx-65589188	G	A	0.0341526	1	135524	ADD	-0.000203435	0.0277534	5.37303e-05	0.00254744	NA
1	6903895	Affx-65589206	T	G	0.0139333	1	135503	ADD	-0.0210796	0.0428767	0.241703	0.205527	NA
1	6908948	Affx-13456285	C	T	0.0170734	1	135650	ADD	0.0467158	0.0391447	1.42424	0.633191	NA
1	6916088	Affx-13458077	G	T	0.024937	1	135642	ADD	0.0364992	0.0323644	1.27184	0.585994	NA
1	6917140	Affx-13458327	A	C	0.353054	1	135597	ADD	0.00585429	0.0105512	0.307851	0.23732	NA
1	6922472	Affx-65589382	A	G	0.0106312	1	135685	ADD	-0.0624831	0.0487806	1.6407	0.698474	NA
1	6925434	Affx-65589402	C	G	0.0111948	1	135465	ADD	0.0196685	0.0476871	0.170115	0.167485	NA
1	6935158	Affx-13463314	C	T	0.133413	1	135542	ADD	-0.0175794	0.0147851	1.41369	0.629961	NA
1	6944035	Affx-13465877	C	T	0.395312	1	135550	ADD	0.00266717	0.0103139	0.0668736	0.0991173	NA
1	6955045	Affx-13468685	C	T	0.176295	1	135673	ADD	-0.0103737	0.0132072	0.616947	0.364331	NA
1	6955284	Affx-13468745	T	C	0.0998136	1	135718	ADD	-0.00821574	0.016745	0.240725	0.205036	NA
1	6955771	Affx-35305900	G	A	0.0353514	1	135709	ADD	0.0106883	0.0272445	0.153907	0.158122	NA
1	6957991	Affx-65589648	C	T	0.0187488	1	135609	ADD	0.0334597	0.0370437	0.815862	0.436053	NA
1	6959553	Affx-13469860	A	G	0.274996	1	135544	ADD	0.00972306	0.0112946	0.741077	0.409697	NA
1	6961416	Affx-13470415	A	G	0.339824	1	135470	ADD	0.00320928	0.0106506	0.0907957	0.11738	NA
1	6969762	Affx-13472679	G	A	0.15174	1	135472	ADD	0.00277511	0.0140321	0.0391124	0.0740559	NA
1	6971281	Affx-13473105	G	A	0.0113173	1	135810	ADD	-0.0255302	0.0472459	0.292	0.229927	NA
1	6976742	Affx-13474561	A	G	0.2769	1	135495	ADD	0.00569112	0.0112909	0.25406	0.211668	NA
1	6977821	Affx-13474827	G	T	0.161522	1	135542	ADD	0.00652811	0.0137198	0.226402	0.19777	NA
1	6981115	Affx-13475698	A	G	0.418307	1	135477	ADD	0.0119035	0.0101902	1.36455	0.61484	NA
1	6982697	Affx-13476117	A	G	0.387685	1	135485	ADD	0.0095298	0.0103181	0.85304	0.448924	NA
1	6994964	Affx-13479665	C	T	0.0951767	1	135737	ADD	-0.000634239	0.0170527	0.0013833	0.01308	NA
1	6996478	Affx-13480026	T	C	0.223641	1	135530	ADD	0.00964938	0.0120817	0.637884	0.372145	NA
1	6996565	Affx-65589936	T	C	0.0304994	1	135396	ADD	-0.0335865	0.0295654	1.29051	0.591839	NA
1	7002366	Affx-13481492	C	T	0.318349	1	135573	ADD	0.00735378	0.0107869	0.464762	0.305038	NA
1	7003704	Affx-65590015	T	C	0.0199236	1	135643	ADD	-0.0204502	0.0360677	0.321485	0.24358	NA
1	7012490	Affx-13484251	T	C	0.0896251	1	135654	ADD	0.0064519	0.0176091	0.134246	0.14626	NA
1	7016124	Affx-13485142	G	A	0.286596	1	135438	ADD	0.00435858	0.011141	0.153053	0.157619	NA
1	7017158	Affx-13485417	C	T	0.0323369	1	135619	ADD	-0.0438083	0.028438	2.37309	0.908534	NA
1	7019094	Affx-65590145	C	T	0.0263028	1	135613	ADD	-0.0450184	0.0314504	2.04893	0.817263	NA
1	7019546	Affx-13485737	G	A	0.0451415	1	135773	ADD	0.0168576	0.0241492	0.487286	0.314132	NA
1	7032722	Affx-13487108	T	G	0.334004	1	135461	ADD	0.00912228	0.0106858	0.728777	0.405298	NA
1	7035466	Affx-13487480	G	A	0.038113	1	135623	ADD	-0.0302575	0.0262982	1.32378	0.602208	NA
1	7036640	Affx-13487609	C	T	0.250848	1	135646	ADD	-0.0117447	0.0116246	1.02078	0.505379	NA
1	7041605	Affx-13488086	T	C	0.0119726	1	135727	ADD	-0.0922615	0.0458903	4.04203	1.35281	NA
1	7045875	Affx-13488497	G	A	0.196401	1	135547	ADD	0.0128655	0.0126762	1.03008	0.508442	NA
1	7047318	Affx-65590346	G	T	0.0197255	1	135662	ADD	0.0164786	0.0361909	0.20732	0.187838	NA
1	7048580	Affx-13488838	C	T	0.0242185	1	135537	ADD	0.037952	0.0326015	1.35517	0.611942	NA
1	7051319	Affx-13489117	C	T	0.022461	1	135791	ADD	-0.00752433	0.0340439	0.0488493	0.0835051	NA
1	7053052	Affx-13489307	C	G	0.458592	1	135711	ADD	0.00140645	0.0100955	0.0194086	0.0509998	NA
1	7056951	Affx-13489676	G	A	0.340734	1	135525	ADD	0.00565996	0.0106314	0.283431	0.225877	NA
1	7060704	Affx-77413497	T	-	0.195138	1	135476	ADD	-0.0121777	0.0127499	0.912268	0.469143	NA
1	7061153	Affx-75810270	TG	-	0.0130497	1	135597	ADD	-0.0847893	0.0439315	3.72504	1.27082	NA
1	7070768	Affx-13491054	G	T	0.193282	1	135597	ADD	-0.00174131	0.0127706	0.0185922	0.0498582	NA
1	7075654	Affx-13491544	T	G	0.0745514	1	135591	ADD	-0.0163003	0.0191255	0.726376	0.404437	NA
1	7085357	Affx-13492550	A	G	0.242082	1	135551	ADD	0.000189352	0.0117219	0.000260941	0.00563366	NA
1	7085845	Affx-65590655	G	A	0.0344638	1	135490	ADD	-0.00246609	0.0275846	0.00799255	0.032095	NA
1	7085920	Affx-65590657	A	G	0.0323093	1	135673	ADD	-0.0473519	0.0284213	2.7758	1.01909	NA
1	7089431	Affx-13493100	C	T	0.0171705	1	135174	ADD	0.0121351	0.0385632	0.0990237	0.123202	NA
1	7089777	Affx-13493139	C	T	0.347595	1	135570	ADD	-0.000440174	0.0105775	0.00173172	0.0146605	NA
1	7090065	Affx-13493171	G	A	0.0215109	1	135559	ADD	-0.03509	0.034776	1.01814	0.50451	NA
1	7090467	Affx-13493217	A	G	0.342208	1	135580	ADD	-0.00251128	0.0106061	0.0560636	0.0900006	NA
1	7090517	Affx-13493221	C	T	0.254258	1	135555	ADD	0.00395558	0.0115811	0.116659	0.135082	NA
1	7091419	Affx-13493306	T	C	0.0138938	1	135420	ADD	0.0826698	0.0431176	3.67607	1.25807	NA
1	7095242	Affx-13493858	C	T	0.258777	1	135613	ADD	0.00937024	0.0115122	0.6625	0.381242	NA
1	7096229	Affx-13493998	C	T	0.0663099	1	135764	ADD	0.00303769	0.0202708	0.0224567	0.055084	NA
1	7101695	Affx-13494686	G	A	0.0482212	1	135656	ADD	-0.0221435	0.0235237	0.886096	0.46025	NA
1	7101960	Affx-13494722	G	A	0.0211317	1	135602	ADD	-0.0183305	0.0349977	0.27433	0.221529	NA
1	7104455	Affx-13495113	T	C	0.0514576	1	135568	ADD	0.00117867	0.0227336	0.00268809	0.0183396	NA
1	7107956	Affx-13495563	G	T	0.0409152	1	135573	ADD	-0.00185495	0.0254183	0.00532563	0.02603	NA
1	7110219	Affx-13495810	G	A	0.249876	1	135375	ADD	-0.00785801	0.0116448	0.45537	0.301207	NA
1	7110279	Affx-13495817	C	T	0.0256448	1	135466	ADD	-0.00635688	0.0320659	0.0393007	0.0742476	NA
1	7117509	Affx-13496875	A	G	0.329896	1	135423	ADD	0.000742556	0.0107119	0.00480531	0.0246902	NA
1	7117753	Affx-13497362	T	C	0.169466	1	135558	ADD	0.010819	0.0134394	0.648056	0.375915	NA
1	7118071	Affx-13497948	A	G	0.209309	1	135656	ADD	-0.00285792	0.0123884	0.0532196	0.0874842	NA
1	7122305	Affx-65590988	C	T	0.024331	1	135424	ADD	0.0178309	0.0326748	0.297796	0.232646	NA
1	7125255	Affx-13508310	A	G	0.197931	1	135600	ADD	0.00485298	0.0126666	0.146791	0.153897	NA
1	7130746	Affx-13516853	A	G	0.100698	1	135554	ADD	-0.0281494	0.0167271	2.83203	1.03432	NA
1	7136065	Affx-13524981	A	G	0.313505	1	135553	ADD	-0.0146144	0.0108988	1.79807	0.744858	NA
1	7136095	Affx-78768779	-	T	0.0155737	1	135613	ADD	-0.0667157	0.0406287	2.69644	0.99752	NA
1	7137122	Affx-13526459	C	T	0.170893	1	135427	ADD	0.00122227	0.013428	0.00828539	0.0326985	NA
1	7140300	Affx-65591168	T	C	0.0191834	1	135560	ADD	0.0279718	0.036725	0.580122	0.350408	NA
1	7142130	Affx-13534879	T	C	0.405486	1	135715	ADD	0.0109751	0.0102501	1.14647	0.546241	NA
1	7149275	Affx-13546894	A	G	0.457712	1	135594	ADD	-0.00994543	0.0100898	0.971587	0.489074	NA
1	7151065	Affx-35306131	T	C	0.0251946	1	135505	ADD	-0.0152802	0.0322332	0.224725	0.19691	NA
1	7152277	Affx-13551620	A	G	0.367689	1	135529	ADD	0.00448751	0.0104437	0.184631	0.175599	NA
1	7160910	Affx-13565420	G	A	0.457269	1	135383	ADD	-0.0186251	0.0101203	3.38695	1.18234	NA
1	7162688	Affx-35306147	C	T	0.0128401	1	135669	ADD	0.0806036	0.0446591	3.25754	1.14816	NA
1	7175264	Affx-13587805	T	-	0.314869	1	135304	ADD	0.00059084	0.0108361	0.00297299	0.0193074	NA
1	7175498	Affx-13588176	G	A	0.0162754	1	135788	ADD	-0.0310418	0.0398783	0.605927	0.360189	NA
1	7176750	Affx-13589928	G	A	0.499188	1	135508	ADD	-0.0154158	0.010066	2.34538	0.900821	NA
1	7184154	Affx-13600802	T	C	0.475714	1	135676	ADD	0.000810698	0.0100774	0.00647176	0.0287791	NA
1	7184959	Affx-13602118	A	G	0.315451	1	135582	ADD	-0.00186227	0.0108201	0.0296224	0.0638132	NA
1	7185102	Affx-13602329	G	A	0.189969	1	135535	ADD	0.0154917	0.0128557	1.45213	0.641711	NA
1	7185545	Affx-65591526	A	G	0.0456854	1	135678	ADD	-0.0506922	0.0241738	4.39738	1.44377	NA
1	7187275	Affx-13605296	G	A	0.117664	1	135589	ADD	-0.0146894	0.0156072	0.885855	0.460167	NA
1	7187316	Affx-13605355	C	T	0.348123	1	135672	ADD	0.0171675	0.0105605	2.64268	0.982849	NA
1	7189411	Affx-13608289	C	T	0.0388103	1	135647	ADD	0.00303335	0.0259864	0.0136255	0.0423567	NA
1	7192994	Affx-13613328	G	A	0.016129	1	135687	ADD	0.0162916	0.039805	0.167515	0.166006	NA
1	7194607	Affx-13615234	A	G	0.065273	1	135730	ADD	-0.00473941	0.0203278	0.0543585	0.0884985	NA
1	7199714	Affx-13621826	C	T	0.413782	1	135616	ADD	0.00153914	0.0102205	0.0226786	0.0553713	NA
1	7201068	Affx-13624189	G	A	0.0600781	1	135740	ADD	0.0276883	0.0211355	1.71619	0.720825	NA
1	7201438	Affx-13624715	A	C	0.462183	1	135468	ADD	0.00317183	0.0101073	0.0984806	0.122824	NA
1	7201468	Affx-65591646	A	G	0.0204959	1	135588	ADD	-0.0449026	0.0355801	1.59268	0.684148	NA
1	7210478	Affx-13635063	T	C	0.377858	1	135490	ADD	0.000467808	0.0103996	0.00202349	0.0158686	NA
1	7218716	Affx-13645754	C	G	0.0972958	1	135602	ADD	0.007284	0.0170202	0.183152	0.174783	NA
1	7219236	Affx-65591795	C	T	0.0240056	1	135739	ADD	0.0431854	0.032824	1.73098	0.725182	NA
1	7222102	Affx-13650771	C	A	0.0359462	1	135508	ADD	0.020686	0.0268723	0.592572	0.355142	NA
1	7223849	Affx-13653188	C	T	0.020206	1	135653	ADD	-0.0502685	0.0358692	1.96404	0.792952	NA
1	7232823	Affx-65591911	A	G	0.0165901	1	135623	ADD	-0.00867419	0.0389153	0.0496841	0.0842764	NA
1	7236387	Affx-13674170	C	A	0.0449741	1	135589	ADD	0.0162043	0.0243241	0.443802	0.296457	NA
1	7248533	Affx-13694479	T	G	0.0524476	1	135621	ADD	-0.0335827	0.0225833	2.21135	0.863284	NA
1	7250367	Affx-76227275	TAAC	-	0.0148134	1	135654	ADD	0.0264776	0.0413526	0.409969	0.282342	NA
1	7253545	Affx-50047488	A	G	0.0202106	1	135523	ADD	-0.0540427	0.0359095	2.26494	0.878337	NA
1	7253801	Affx-13700353	A	G	0.394533	1	135516	ADD	-0.00130386	0.0103123	0.0159866	0.0460543	NA
1	7254746	Affx-65592106	G	C	0.0139259	1	135647	ADD	-0.0131004	0.0431766	0.0920594	0.118287	NA
1	7255520	Affx-13702678	C	T	0.0205264	1	135703	ADD	0.0221333	0.0354256	0.390354	0.273996	NA
1	7255971	Affx-13703296	A	G	0.424679	1	135453	ADD	-0.00458653	0.0101935	0.202452	0.185254	NA
1	7257481	Affx-13704837	A	G	0.271222	1	135533	ADD	0.00830954	0.0113281	0.538073	0.334201	NA
1	7259332	Affx-13706844	A	G	0.180649	1	135697	ADD	0.0292256	0.0130673	5.00211	1.5966	NA
1	7264522	Affx-13712732	G	A	0.108878	1	135758	ADD	-0.00800439	0.0162017	0.244081	0.206717	NA
1	7265195	Affx-13713502	A	G	0.365701	1	135537	ADD	-0.0141775	0.0104392	1.84443	0.758374	NA
1	7265874	Affx-13714304	G	A	0.0239877	1	135653	ADD	-0.0137048	0.0331415	0.171001	0.167987	NA
1	7267578	Affx-13716063	G	A	0.0419579	1	135612	ADD	-0.0253869	0.0251926	1.01548	0.503633	NA
1	7267609	Affx-13716101	G	A	0.0130491	1	135642	ADD	0.0734385	0.0439107	2.79709	1.02486	NA
1	7267659	Affx-13716159	T	C	0.0966061	1	135566	ADD	-0.00898296	0.017003	0.279119	0.223822	NA
1	7268664	Affx-13717318	A	G	0.0119601	1	135534	ADD	0.0708447	0.0457541	2.39748	0.915313	NA
1	7273981	Affx-13722836	G	A	0.0331568	1	135221	ADD	-0.00983526	0.0280281	0.123136	0.139268	NA
1	7276646	Affx-13725853	C	T	0.176009	1	135465	ADD	-0.025062	0.0132616	3.57141	1.23075	NA
1	7278646	Affx-13728769	A	G	0.451281	1	135522	ADD	0.00465528	0.0101258	0.211366	0.18997	NA
1	7284687	Affx-13736527	A	T	0.440176	1	135707	ADD	0.00437102	0.0101221	0.186477	0.176614	NA
1	7288883	Affx-13742560	C	T	0.134641	1	135486	ADD	-0.0138813	0.0147656	0.883804	0.459468	NA
1	7296699	Affx-13752521	A	T	0.0565677	1	135634	ADD	0.0245499	0.021681	1.28216	0.589225	NA
1	7297532	Affx-13753670	T	C	0.0120582	1	135634	ADD	-0.0143476	0.0457594	0.0983098	0.122705	NA
1	7302809	Affx-13760642	T	A	0.0141053	1	135694	ADD	0.0414135	0.0430894	0.923724	0.473016	NA
1	7302864	Affx-13760718	T	C	0.418604	1	135492	ADD	0.00797302	0.0101984	0.611201	0.362174	NA
1	7302870	Affx-13760724	G	A	0.119129	1	135677	ADD	-0.0208814	0.0155277	1.80845	0.74789	NA
1	7312344	Affx-13774159	T	C	0.268763	1	135601	ADD	-0.00497905	0.0113516	0.192388	0.17984	NA
1	7312744	Affx-13774799	T	C	0.126041	1	135615	ADD	-0.0194881	0.0151645	1.65152	0.701689	NA
1	7316611	Affx-13780513	C	T	0.0462409	1	135616	ADD	-0.0122415	0.0239204	0.261896	0.215511	NA
1	7316646	Affx-13780543	A	G	0.0146216	1	135621	ADD	-0.0375107	0.0416244	0.812109	0.434746	NA
[truncated: 438,459+ more rows]
