# Supplementary material for: The Taiwan Precision Medicine Initiative provides a cohort for large-scale studies
Source: Nature. 2025 Oct 15;648(8092):117–27. doi: 10.1038/s41586-025-09680-x (PMC12675286; doi:10.1038/s41586-025-09680-x)
Supplement: Supplementary file 5 — See Supplementary Information for descriptions. [file 41586_2025_9680_MOESM5_ESM.zip › Supplemental Data 21.xlsx]

## Sheet: 工作表1
Supplemental Data 21. Manhattan plots for REGENIE analysis of T2D, HbA1c, EHT, and two blood pressures (SBP and DBP)–GWAS of Type 2 Diabetes (T2D) (n = 52,290 cases and 192,817 controls).
CHROM	GENPOS	ID	ALLELE0	ALLELE1	A1FREQ	INFO	N	TEST	BETA	SE	CHISQ	LOG10P	EXTRA
1	794577	Affx-35298041	T	C	0.0224581	1	182362	ADD	0.0356605	0.03049	1.36792	0.615881	NA
1	830070	Affx-65537670	T	G	0.0224949	1	182397	ADD	-0.0448869	0.0303313	2.19006	0.857286	NA
1	835427	Affx-65537720	C	G	0.0228587	1	182053	ADD	-0.0297429	0.030222	0.968544	0.488059	NA
1	843942	Affx-14295684	A	G	0.0985703	1	181850	ADD	-0.0044396	0.0151208	0.0862065	0.114042	NA
1	846320	Affx-14328868	G	A	0.0191279	1	182247	ADD	0.0313902	0.0330207	0.903682	0.466233	NA
1	857263	Affx-35298138	A	G	0.0217939	1	182138	ADD	-0.0305117	0.0309671	0.970802	0.488812	NA
1	858542	Affx-65537966	G	C	0.0558009	1	181807	ADD	0.0179216	0.0197903	0.820068	0.437517	NA
1	898883	Affx-14698922	C	T	0.0239575	1	182156	ADD	-0.0276245	0.0293763	0.884293	0.459635	NA
1	900119	Affx-14715887	A	G	0.14644	1	182214	ADD	-0.00750693	0.012813	0.343261	0.253402	NA
1	902949	Affx-76087951	-	C	0.110879	1	181766	ADD	0.00481223	0.0144159	0.111433	0.131638	NA
1	904081	Affx-14771766	T	C	0.0248948	1	182066	ADD	-0.0271387	0.0289067	0.881419	0.458654	NA
1	918574	Affx-14964474	A	C	0.35034	1	182003	ADD	-0.00285353	0.00948834	0.0904448	0.117127	NA
1	920394	Affx-14989648	G	A	0.107976	1	182276	ADD	0.0058541	0.0145497	0.161886	0.162774	NA
1	921057	Affx-77770378	G	-	0.0435756	1	182281	ADD	-0.00155304	0.0222268	0.00488217	0.0248922	NA
1	922769	Affx-15023304	C	T	0.103345	1	182157	ADD	-0.00727883	0.0148688	0.239646	0.204494	NA
1	926348	Affx-65538506	C	T	0.0155533	1	182308	ADD	0.036203	0.0364575	0.986086	0.4939	NA
1	927003	Affx-15081543	T	C	0.44585	1	182162	ADD	-0.0229975	0.00907254	6.42547	1.94887	NA
1	929109	Affx-15113296	C	T	0.0165005	1	182207	ADD	0.0318676	0.0350842	0.825042	0.439245	NA
1	929377	Affx-15117073	A	G	0.0749272	1	182257	ADD	0.00529971	0.0171285	0.0957337	0.120898	NA
1	929558	Affx-35292222	A	G	0.496781	1	182217	ADD	-0.0256405	0.00901213	8.09518	2.35278	NA
1	931513	Affx-15149611	T	C	0.319596	1	182161	ADD	0.0311957	0.00965176	10.4402	2.90902	NA
1	932255	Affx-15159653	C	T	0.0613655	1	182407	ADD	-0.0124778	0.0187941	0.440795	0.295216	NA
1	933923	Affx-15182110	C	T	0.0611254	1	182412	ADD	-0.0145545	0.0188322	0.597299	0.356932	NA
1	939547	Affx-15267432	A	G	0.152796	1	181379	ADD	-0.0006673	0.0125967	0.00280626	0.0187467	NA
1	946247	Affx-15368355	A	G	0.336175	1	182414	ADD	-0.00796842	0.00955238	0.695859	0.393427	NA
1	949955	Affx-15427966	G	A	0.0409413	1	182212	ADD	-0.00264654	0.0227109	0.0135795	0.0422819	NA
1	951408	Affx-15442762	A	G	0.270399	1	182277	ADD	-0.00712807	0.010162	0.49202	0.316028	NA
1	953259	Affx-15447216	C	T	0.0979274	1	182038	ADD	-0.00566557	0.0152008	0.138917	0.149133	NA
1	955669	Affx-35298422	C	T	0.0175137	1	182257	ADD	-0.00205883	0.0345414	0.00355271	0.0211485	NA
1	959193	Affx-15462334	A	G	0.266741	1	182267	ADD	-0.00880721	0.0102165	0.74314	0.410434	NA
1	962358	Affx-15470699	C	T	0.0935875	1	182065	ADD	0.0093598	0.0155081	0.364263	0.26269	NA
1	965350	Affx-15479012	A	G	0.268874	1	182310	ADD	-0.00087766	0.0101958	0.00740989	0.0308627	NA
1	966521	Affx-65538976	C	T	0.0130992	1	182492	ADD	0.0119981	0.0398222	0.0907769	0.117366	NA
1	972160	Affx-65539022	T	C	0.0272365	1	181246	ADD	0.0175862	0.027658	0.4043	0.279943	NA
1	973983	Affx-15501904	A	C	0.0856259	1	182293	ADD	0.00816683	0.0161901	0.254454	0.211863	NA
1	975721	Affx-15505370	C	T	0.121646	1	182427	ADD	-0.0025801	0.0137825	0.0350442	0.0698138	NA
1	981169	Affx-15511792	G	A	0.146744	1	182318	ADD	-0.00842564	0.0127555	0.436325	0.293366	NA
1	983193	Affx-15513987	G	A	0.19955	1	182132	ADD	-0.00814602	0.0113075	0.518988	0.326727	NA
1	983747	Affx-15514681	T	C	0.150767	1	181979	ADD	-0.00483442	0.0126106	0.146965	0.154002	NA
1	985353	Affx-15525072	C	T	0.0398206	1	181966	ADD	0.0524622	0.0231996	5.11366	1.62455	NA
1	993679	Affx-65539236	G	A	0.0258046	1	182196	ADD	0.00557294	0.028657	0.0378188	0.0727285	NA
1	994997	Affx-15665383	C	T	0.135841	1	182287	ADD	-0.0263676	0.013145	4.02366	1.34808	NA
1	995857	Affx-65539260	G	A	0.0175107	1	182203	ADD	-0.0340348	0.0343864	0.979659	0.491763	NA
1	1005429	Affx-75607812	-	A	0.180426	1	182033	ADD	-0.0208747	0.0117532	3.15446	1.12079	NA
1	1008239	Affx-65539350	C	T	0.0430967	1	182369	ADD	0.0411586	0.0222673	3.41654	1.19013	NA
1	1011654	Affx-15835372	A	G	0.0601165	1	182296	ADD	0.0495081	0.0189435	6.81339	2.04346	NA
1	1013312	Affx-15858478	A	G	0.0815015	1	182199	ADD	0.0377215	0.016509	5.22079	1.65134	NA
1	1014545	Affx-15875478	T	C	0.0226166	1	182322	ADD	-0.0126494	0.0304719	0.172321	0.168734	NA
1	1023525	Affx-15999127	A	G	0.200137	1	182260	ADD	-0.018893	0.0112682	2.81123	1.02869	NA
1	1024129	Affx-16008466	T	G	0.101282	1	182234	ADD	0.00758491	0.0150063	0.255478	0.212367	NA
1	1026219	Affx-16039008	C	T	0.0863483	1	182476	ADD	-0.0187621	0.0160298	1.36997	0.616512	NA
1	1042666	Affx-16246638	C	T	0.0253005	1	182289	ADD	-0.014154	0.0288767	0.24025	0.204798	NA
1	1043594	Affx-35298542	G	A	0.0357736	1	181782	ADD	0.00806966	0.0242519	0.110718	0.131163	NA
1	1050080	Affx-16266515	T	C	0.404212	1	182163	ADD	0.0171751	0.00919154	3.49157	1.20984	NA
1	1063015	Affx-16299640	G	A	0.115562	1	182266	ADD	-0.027472	0.0140899	3.80157	1.29069	NA
1	1063121	Affx-16299895	G	C	0.0829079	1	182371	ADD	-0.0102597	0.0163825	0.392204	0.274789	NA
1	1063789	Affx-65539840	G	A	0.0243902	1	182430	ADD	0.00633287	0.0291351	0.0472462	0.0820083	NA
1	1067054	Affx-16311137	T	C	0.375163	1	182045	ADD	-0.0053254	0.00931267	0.327006	0.24609	NA
1	1068249	Affx-16313896	T	C	0.116794	1	182205	ADD	-0.0244841	0.0140262	3.04713	1.09216	NA
1	1070426	Affx-16319772	C	T	0.115151	1	182399	ADD	-0.0136219	0.0141588	0.925598	0.473649	NA
1	1086774	Affx-35298612	A	G	0.0113811	1	182276	ADD	0.0337336	0.0424922	0.630239	0.3693	NA
1	1089921	Affx-3949695	C	T	0.267488	1	182163	ADD	-0.0177533	0.0101843	3.03877	1.08992	NA
1	1095185	Affx-3957288	C	T	0.199225	1	182158	ADD	-0.0267875	0.0113212	5.59856	1.74533	NA
1	1101667	Affx-3966524	C	T	0.0195908	1	182484	ADD	-0.0288677	0.0324363	0.792066	0.427737	NA
1	1104985	Affx-65540147	G	A	0.0245621	1	182395	ADD	0.061931	0.0292968	4.46865	1.4619	NA
1	1105038	Affx-3970913	C	T	0.0220587	1	182400	ADD	-0.0326628	0.0304885	1.14772	0.54664	NA
1	1110491	Affx-3978604	C	T	0.248823	1	182226	ADD	0.00249256	0.010444	0.0569582	0.0907811	NA
1	1113609	Affx-3979905	A	G	0.217974	1	182132	ADD	-0.0154632	0.0109483	1.99485	0.801797	NA
1	1118484	Affx-35298659	C	T	0.0400786	1	182504	ADD	-0.00021148	0.0229594	8.48431e-05	0.00320352	NA
1	1119609	Affx-78078677	AG	-	0.0363739	1	182315	ADD	-0.0335318	0.024146	1.92852	0.782726	NA
1	1127258	Affx-3997870	A	C	0.475553	1	182127	ADD	-0.0138714	0.00905193	2.34833	0.901642	NA
1	1129422	Affx-4001009	C	T	0.445569	1	182055	ADD	-0.0191797	0.00908916	4.45284	1.45788	NA
1	1129916	Affx-4001730	C	T	0.411504	1	182064	ADD	-0.0132405	0.0091761	2.08205	0.826698	NA
1	1133290	Affx-76783911	-	T	0.48216	1	181862	ADD	-0.00601595	0.0090638	0.440542	0.295111	NA
1	1142758	Affx-4019048	G	A	0.173242	1	182462	ADD	-0.000907886	0.0119185	0.0058026	0.0272049	NA
1	1157183	Affx-4036344	G	T	0.308309	1	182286	ADD	-0.00606028	0.00976879	0.384861	0.271635	NA
1	1161557	Affx-65540628	C	T	0.0110782	1	182115	ADD	-0.0469847	0.0434562	1.16899	0.553448	NA
1	1161907	Affx-4042000	C	T	0.439295	1	182308	ADD	-0.00181482	0.00910711	0.0397104	0.0746633	NA
1	1164057	Affx-4044048	G	A	0.0368959	1	181890	ADD	0.031976	0.023959	1.78119	0.739921	NA
1	1164837	Affx-4044940	T	C	0.416812	1	181908	ADD	0.00149653	0.00919227	0.0265048	0.0601447	NA
1	1165319	Affx-35298750	G	A	0.0263951	1	182515	ADD	-0.00241255	0.028112	0.00736494	0.0307658	NA
1	1170341	Affx-4051679	C	T	0.111691	1	182194	ADD	-0.00052001	0.0143512	0.00131295	0.0127381	NA
1	1173257	Affx-4055225	G	A	0.0346552	1	182195	ADD	-0.0426224	0.0247001	2.97768	1.07355	NA
1	1173545	Affx-35298766	G	A	0.0189719	1	182428	ADD	0.00430998	0.0330144	0.0170429	0.0476278	NA
1	1174402	Affx-4056453	G	A	0.112886	1	182254	ADD	0.00237847	0.0142486	0.0278646	0.0617668	NA
1	1174639	Affx-4056700	A	G	0.0970022	1	182166	ADD	-0.000499545	0.0152553	0.00107227	0.0114957	NA
1	1177602	Affx-4098748	C	T	0.174692	1	182490	ADD	-0.0104295	0.0119002	0.768101	0.419297	NA
1	1182018	Affx-4160913	G	A	0.0989686	1	182477	ADD	0.0111689	0.0151551	0.543123	0.336166	NA
1	1185241	Affx-4204420	T	C	0.0216623	1	182437	ADD	0.00620421	0.0307114	0.0408106	0.0757704	NA
1	1188877	Affx-4254082	G	A	0.417715	1	181881	ADD	-0.00546187	0.00913497	0.357493	0.259715	NA
1	1189840	Affx-4267650	C	T	0.149248	1	181919	ADD	-0.0134115	0.0126979	1.11555	0.53629	NA
1	1198550	Affx-4392784	A	G	0.103012	1	177965	ADD	0.00746553	0.0150341	0.246585	0.207966	NA
1	1204185	Affx-4472147	G	A	0.0438776	1	182371	ADD	-0.0168617	0.0219867	0.588137	0.353459	NA
1	1211330	Affx-4549951	G	A	0.0206128	1	182217	ADD	-0.0725803	0.0316818	5.2483	1.65821	NA
1	1215068	Affx-4558993	T	C	0.148898	1	182094	ADD	-0.01259	0.0126948	0.983555	0.493058	NA
1	1217251	Affx-4564106	C	A	0.246233	1	182191	ADD	0.00200118	0.0104808	0.0364576	0.0713105	NA
1	1220377	Affx-4571282	C	T	0.288132	1	182158	ADD	-0.0118266	0.00996768	1.40778	0.628146	NA
1	1220909	Affx-4572482	G	A	0.0441351	1	182349	ADD	0.00522745	0.0219568	0.0566815	0.0905402	NA
1	1223644	Affx-4578180	C	T	0.170095	1	181640	ADD	-0.00920923	0.0120609	0.58302	0.351512	NA
1	1230159	Affx-4593053	A	G	0.0141661	1	180113	ADD	-0.0190043	0.0381372	0.248316	0.208826	NA
1	1234001	Affx-4601500	C	T	0.0259046	1	182072	ADD	0.0224393	0.028508	0.619565	0.365312	NA
1	1236037	Affx-4606662	T	C	0.0156543	1	182250	ADD	-0.00348954	0.0362416	0.00927093	0.0346601	NA
1	1243102	Affx-4623851	A	G	0.175794	1	182296	ADD	-0.00711733	0.0118744	0.359259	0.260492	NA
1	1254681	Affx-4652232	A	G	0.0836099	1	181994	ADD	0.0103027	0.0163576	0.396706	0.276712	NA
1	1263281	Affx-4673636	C	T	0.0126858	1	182487	ADD	0.025813	0.0400828	0.414727	0.284348	NA
1	1280815	Affx-4719853	A	C	0.410163	1	182090	ADD	-0.0137572	0.00918208	2.2448	0.872688	NA
1	1281678	Affx-4722444	G	A	0.0162348	1	182324	ADD	-0.0165953	0.035519	0.218297	0.193589	NA
1	1288149	Affx-4741058	G	C	0.12833	1	182338	ADD	0.0133995	0.0134896	0.986694	0.494102	NA
1	1290968	Affx-4745962	G	C	0.197003	1	182167	ADD	-0.00905837	0.0113786	0.633758	0.370611	NA
1	1296939	Affx-4756378	G	A	0.188051	1	182365	ADD	-0.014472	0.0115581	1.56779	0.676689	NA
1	1298561	Affx-4758937	C	T	0.220434	1	182050	ADD	-0.00885713	0.0109226	0.657559	0.379423	NA
1	1312114	Affx-4781328	T	C	0.0149593	1	182328	ADD	0.0162028	0.0370689	0.191056	0.179116	NA
1	1315891	Affx-65541938	T	G	0.0153277	1	181404	ADD	-0.0387778	0.036783	1.11141	0.53495	NA
1	1317485	Affx-4789873	C	A	0.0447415	1	182325	ADD	0.0041544	0.021764	0.0364366	0.0712884	NA
1	1318875	Affx-4792169	G	A	0.107191	1	182362	ADD	-0.00888534	0.0146414	0.368284	0.264448	NA
1	1319056	Affx-4792374	G	A	0.18799	1	182430	ADD	-0.0157853	0.0115506	1.86765	0.765116	NA
1	1334052	Affx-52109822	C	A	0.0145449	1	182470	ADD	-0.00225384	0.0376434	0.00358484	0.0212461	NA
1	1337478	Affx-65542200	C	T	0.0417814	1	182342	ADD	0.0024785	0.0225536	0.0120767	0.0397702	NA
1	1357963	Affx-4852220	T	C	0.107725	1	182135	ADD	-0.0114723	0.0145924	0.618084	0.364758	NA
1	1359888	Affx-65542433	G	A	0.0263447	1	182276	ADD	0.0154542	0.0283291	0.297597	0.232552	NA
1	1364357	Affx-4860994	C	A	0.195386	1	182257	ADD	-0.0163279	0.0113963	2.05273	0.818346	NA
1	1366008	Affx-4863001	G	A	0.197348	1	182115	ADD	-0.0166248	0.0113485	2.14604	0.844853	NA
1	1377092	Affx-4878323	G	A	0.0278831	1	182315	ADD	0.0150151	0.0274388	0.299452	0.233419	NA
1	1385710	Affx-65542706	C	T	0.0796005	1	182235	ADD	-0.0297381	0.0166686	3.18295	1.12837	NA
1	1386862	Affx-76446284	TGAG	-	0.0794128	1	182351	ADD	-0.031068	0.0167019	3.46014	1.20159	NA
1	1387764	Affx-52345988	CT	-	0.0152146	1	182423	ADD	0.0179296	0.0368091	0.237265	0.203295	NA
1	1393592	Affx-65542776	G	A	0.0151875	1	181465	ADD	-0.000168229	0.0367567	2.09473e-05	0.00158884	NA
1	1401298	Affx-4910062	G	A	0.0511404	1	182253	ADD	-0.0194611	0.0206179	0.890936	0.461899	NA
1	1413898	Affx-4927237	T	C	0.089639	1	182086	ADD	-0.027982	0.0157715	3.14783	1.11903	NA
1	1414968	Affx-65543055	A	G	0.0196797	1	182269	ADD	-0.032826	0.0324718	1.02193	0.505761	NA
1	1422612	Affx-4940344	C	T	0.0727752	1	182095	ADD	-0.0281408	0.0173909	2.61836	0.976199	NA
1	1425135	Affx-4944313	T	C	0.101523	1	181919	ADD	-0.0148222	0.0149654	0.980947	0.492191	NA
1	1431656	Affx-4955571	A	G	0.122067	1	182252	ADD	0.00373605	0.0137465	0.0738654	0.104694	NA
1	1440567	Affx-4968660	T	G	0.134333	1	181743	ADD	0.00557619	0.0132176	0.177979	0.17191	NA
1	1442155	Affx-65543339	G	A	0.13082	1	182139	ADD	0.00427804	0.0133304	0.102992	0.125942	NA
1	1456945	Affx-65543499	G	A	0.0198333	1	182370	ADD	-0.0479315	0.0324346	2.18385	0.855535	NA
1	1460858	Affx-65543556	G	T	0.489826	1	181597	ADD	-0.0022803	0.00905736	0.0633839	0.0962453	NA
1	1474842	Affx-65543744	G	C	0.01774	1	181905	ADD	-0.0218589	0.0343264	0.405511	0.280456	NA
1	1489916	Affx-5043891	T	C	0.37492	1	181700	ADD	-0.00562103	0.0093257	0.363303	0.262269	NA
1	1490122	Affx-5046451	A	G	0.4865	1	181889	ADD	-0.000695263	0.00903326	0.00592392	0.0274964	NA
1	1495588	Affx-52110196	A	T	0.0112808	1	182389	ADD	0.00449281	0.042813	0.0110125	0.0379039	NA
1	1507325	Affx-65544185	A	C	0.0839475	1	182239	ADD	0.0016957	0.0162304	0.0109154	0.0377297	NA
1	1516000	Affx-5160832	C	T	0.477514	1	182043	ADD	-0.0172815	0.00905977	3.63854	1.24829	NA
1	1527386	Affx-5189512	C	T	0.394526	1	182112	ADD	-0.0010705	0.00924757	0.0134004	0.0419894	NA
1	1527610	Affx-5190052	C	T	0.0474376	1	182313	ADD	0.000504002	0.0212909	0.00056037	0.00828047	NA
1	1537805	Affx-5216121	T	G	0.0312008	1	182255	ADD	-0.00544998	0.0258935	0.0443005	0.079201	NA
1	1542773	Affx-5231174	C	T	0.119319	1	182209	ADD	0.0331638	0.0138647	5.72143	1.77575	NA
1	1547458	Affx-5248116	A	G	0.0257145	1	182271	ADD	0.00531999	0.0285584	0.034702	0.0694475	NA
1	1551523	Affx-5260885	T	C	0.481733	1	182246	ADD	-0.00491084	0.00905069	0.294406	0.231058	NA
1	1554326	Affx-65544654	G	A	0.403687	1	181694	ADD	-0.000899356	0.00923958	0.00947455	0.0350531	NA
1	1556887	Affx-5275049	A	G	0.0650109	1	182208	ADD	-0.00346713	0.0183443	0.0357222	0.070535	NA
1	1559529	Affx-5283370	G	A	0.0544194	1	182343	ADD	-0.00128641	0.0198273	0.0042095	0.0230684	NA
1	1560919	Affx-5286936	G	A	0.0209008	1	182242	ADD	0.0972175	0.0310838	9.73252	2.74224	NA
1	1571686	Affx-5318569	G	C	0.0315895	1	182260	ADD	-0.00694545	0.0258219	0.0723474	0.103502	NA
1	1572951	Affx-5321729	A	G	0.0271334	1	182469	ADD	0.00361153	0.0277648	0.0169197	0.0474465	NA
1	1573776	Affx-5324016	A	G	0.482584	1	182041	ADD	-0.00317898	0.00905387	0.123284	0.139363	NA
1	1575344	Affx-5327748	C	T	0.0824754	1	182212	ADD	-0.00330522	0.0163909	0.0406628	0.0756224	NA
1	1582436	Affx-65544908	C	T	0.0460589	1	182321	ADD	0.0243753	0.0215195	1.28302	0.589497	NA
1	1583061	Affx-5353255	C	T	0.0336187	1	182190	ADD	0.0535296	0.025023	4.57626	1.48921	NA
1	1583688	Affx-5354053	A	C	0.161914	1	182405	ADD	0.014798	0.0122479	1.45976	0.644036	NA
1	1586215	Affx-5360484	A	G	0.204131	1	182236	ADD	-0.00895736	0.0111971	0.639958	0.372915	NA
1	1588701	Affx-5368094	C	T	0.238743	1	182372	ADD	-0.00341201	0.0105681	0.104239	0.126795	NA
1	1594570	Affx-5380305	A	G	0.18473	1	182269	ADD	0.000865411	0.0116304	0.00553678	0.026556	NA
1	1594820	Affx-5380608	C	T	0.247926	1	182335	ADD	-0.0017219	0.0104441	0.0271814	0.0609562	NA
1	1598343	Affx-5385438	G	T	0.0577833	1	182475	ADD	0.02351	0.0193956	1.46926	0.646926	NA
1	1598377	Affx-5385475	C	T	0.0457506	1	182271	ADD	-0.0188691	0.0215981	0.763261	0.417585	NA
1	1600379	Affx-5388065	C	T	0.0673241	1	182379	ADD	0.0102081	0.0179691	0.322729	0.244146	NA
1	1601292	Affx-65545113	G	A	0.0312142	1	182273	ADD	-0.0462475	0.0259117	3.18555	1.12906	NA
1	1604202	Affx-5393041	G	A	0.146169	1	182306	ADD	0.00669157	0.0127763	0.274314	0.221521	NA
1	1610861	Affx-65545179	G	C	0.0220467	1	180163	ADD	0.00984558	0.0310061	0.100829	0.124455	NA
1	1610924	Affx-5401734	C	T	0.076838	1	182260	ADD	-0.00652087	0.0169144	0.148627	0.154995	NA
1	1612186	Affx-5403281	G	A	0.278469	1	182234	ADD	0.00511843	0.0100716	0.258271	0.213738	NA
1	1615322	Affx-5407766	A	G	0.188967	1	181775	ADD	-0.000504521	0.0115435	0.00191022	0.0154103	NA
1	1620338	Affx-5415131	G	A	0.227562	1	182126	ADD	0.00138475	0.0107296	0.0166561	0.0470569	NA
1	1625992	Affx-5435121	G	A	0.0133735	1	182450	ADD	-0.0322365	0.0394011	0.66939	0.383772	NA
1	1654188	Affx-5501293	T	G	0.444047	1	182046	ADD	0.00163506	0.00909519	0.032318	0.0668512	NA
1	1669665	Affx-5540296	G	A	0.0384946	1	182493	ADD	0.0343293	0.0234305	2.14668	0.845033	NA
1	1671342	Affx-5544346	T	C	0.0536567	1	182214	ADD	-0.0191764	0.0200318	0.916417	0.470547	NA
1	1671724	Affx-5545235	C	T	0.312758	1	182034	ADD	0.0032929	0.00970963	0.115014	0.134005	NA
1	1671995	Affx-5545767	G	T	0.201728	1	181440	ADD	0.00194379	0.0112409	0.0299015	0.0641332	NA
1	1677936	Affx-65545559	G	A	0.011074	1	182273	ADD	-0.00616948	0.0427815	0.0207962	0.0528922	NA
1	1678941	Affx-5564383	C	T	0.0728744	1	182252	ADD	0.0191228	0.0172849	1.22396	0.57092	NA
1	1681101	Affx-5569635	C	T	0.352226	1	181835	ADD	0.0197052	0.00943953	4.35775	1.43367	NA
1	1681164	Affx-5569835	A	G	0.477974	1	181830	ADD	0.0233115	0.00900871	6.69576	2.01483	NA
1	1688102	Affx-5587085	G	A	0.361612	1	182219	ADD	0.00156285	0.00940167	0.0276329	0.0614929	NA
1	1688328	Affx-5587542	C	T	0.171074	1	182234	ADD	-0.0082743	0.0119576	0.478825	0.310731	NA
1	1742789	Affx-65546017	A	G	0.0211624	1	182139	ADD	-0.0352175	0.0314316	1.2554	0.580832	NA
1	1754483	Affx-77184615	CCCTGGGACCGAAGTCGCCCCA	-	0.347168	1	182380	ADD	-0.019621	0.00948387	4.28028	1.4139	NA
1	1757074	Affx-5758045	G	T	0.257951	1	182238	ADD	0.00987893	0.0103264	0.915217	0.470141	NA
1	1757786	Affx-5760215	C	T	0.0337268	1	182229	ADD	0.0381952	0.0249721	2.33941	0.899155	NA
1	1760559	Affx-5768022	G	A	0.0281968	1	182521	ADD	-0.0174163	0.0271689	0.410931	0.282748	NA
1	1777362	Affx-5814764	A	G	0.478716	1	182133	ADD	-0.0157116	0.00905128	3.01314	1.08306	NA
1	1779950	Affx-5821475	A	G	0.0222013	1	181859	ADD	-0.0378561	0.030484	1.54215	0.668983	NA
1	1791146	Affx-5851400	C	A	0.0390528	1	182215	ADD	-0.0150433	0.0233389	0.415454	0.284653	NA
1	1791592	Affx-5852453	G	A	0.47739	1	182394	ADD	-0.0157873	0.0090424	3.04824	1.09246	NA
1	1815255	Affx-5906282	G	T	0.212619	1	182192	ADD	0.00964858	0.0110534	0.76197	0.417127	NA
1	1832488	Affx-77403293	GAGA	-	0.0459905	1	182266	ADD	0.00562251	0.0215213	0.0682534	0.100236	NA
1	1843736	Affx-5973740	G	A	0.126273	1	182450	ADD	0.0436375	0.0135054	10.4202	2.90432	NA
1	1847791	Affx-5983227	G	A	0.0162021	1	182353	ADD	-0.0420904	0.0359266	1.37257	0.617315	NA
1	1857246	Affx-77575601	-	AA	0.213633	1	182156	ADD	0.0137551	0.0110329	1.55433	0.672647	NA
1	1862253	Affx-6021159	A	G	0.057932	1	182464	ADD	-0.00451941	0.0192479	0.0551311	0.0891815	NA
1	1875121	Affx-6054239	G	A	0.0564114	1	182348	ADD	-0.00748801	0.0195199	0.147156	0.154116	NA
1	1878215	Affx-6061971	C	A	0.0849236	1	182411	ADD	-0.0135174	0.0160885	0.705912	0.397068	NA
1	1881007	Affx-76041776	GA	-	0.137914	1	182171	ADD	-0.0214284	0.0130991	2.67607	0.991967	NA
1	1881249	Affx-6069124	G	A	0.476997	1	182108	ADD	0.0171028	0.00905927	3.56408	1.22884	NA
1	1883470	Affx-6074678	A	G	0.0105199	1	182131	ADD	0.0501055	0.0443011	1.27921	0.588303	NA
1	1898043	Affx-6113761	T	C	0.177878	1	182397	ADD	0.00099075	0.0118054	0.00704308	0.0300636	NA
1	1903309	Affx-6126524	A	G	0.146375	1	182159	ADD	-0.0342864	0.0127959	7.19044	2.13494	NA
1	1913410	Affx-6151245	G	A	0.012116	1	182486	ADD	-0.0282473	0.0412331	0.469311	0.306885	NA
1	1914918	Affx-6154743	G	A	0.477939	1	182015	ADD	-0.00142808	0.00906252	0.0248316	0.0580975	NA
1	1915143	Affx-6155321	G	A	0.184853	1	182223	ADD	-0.0060151	0.0116526	0.266463	0.217732	NA
1	1916133	Affx-35299506	T	C	0.0487814	1	182057	ADD	0.033561	0.0211194	2.52527	0.950643	NA
1	1919475	Affx-6165296	A	G	0.187938	1	182188	ADD	0.0328284	0.0115311	8.09559	2.35288	NA
1	1921045	Affx-6168814	A	G	0.336884	1	182288	ADD	0.00626421	0.00956653	0.428769	0.290227	NA
1	1921955	Affx-6170868	T	C	0.187383	1	182119	ADD	0.0320212	0.0115504	7.67687	2.25233	NA
1	1935584	Affx-6202872	G	A	0.333705	1	181990	ADD	-0.0243253	0.00958948	6.43464	1.95111	NA
1	1943398	Affx-6223622	G	A	0.374097	1	182224	ADD	0.0149915	0.00933875	2.57698	0.964858	NA
1	1949922	Affx-6242429	C	T	0.0997653	1	182353	ADD	0.0312968	0.0149891	4.35964	1.43415	NA
1	1954082	Affx-76407759	AT	-	0.0235262	1	182329	ADD	0.0257272	0.0296518	0.752807	0.413876	NA
1	1955580	Affx-6257395	G	A	0.155533	1	182473	ADD	-0.0143947	0.0124373	1.33954	0.6071	NA
1	1956930	Affx-6261266	G	A	0.154416	1	182248	ADD	-0.0174579	0.0124921	1.95304	0.78979	NA
1	1957014	Affx-6261501	G	A	0.17236	1	182275	ADD	-0.0178588	0.0119758	2.2238	0.866787	NA
1	1959717	Affx-6269434	C	T	0.13077	1	182225	ADD	0.0123526	0.0133634	0.854434	0.449404	NA
1	1960609	Affx-6271958	C	G	0.366479	1	182309	ADD	-0.0136816	0.00936155	2.13589	0.84198	NA
1	1961632	Affx-65547796	G	A	0.0583438	1	182213	ADD	0.0190942	0.0193054	0.978238	0.49129	NA
1	1966030	Affx-6284633	A	G	0.238706	1	182383	ADD	0.00280344	0.0105825	0.0701792	0.101782	NA
1	1969985	Affx-35299579	C	T	0.133516	1	182443	ADD	0.0157881	0.0132746	1.41455	0.630223	NA
1	1970034	Affx-6294568	G	C	0.123266	1	182215	ADD	0.00592916	0.0136982	0.187353	0.177094	NA
1	1970314	Affx-6295209	C	T	0.0732712	1	182077	ADD	0.00345195	0.0173283	0.0396842	0.0746367	NA
1	1973956	Affx-6303402	G	T	0.0724265	1	182385	ADD	0.00703031	0.0174264	0.162754	0.163275	NA
1	1974046	Affx-6303672	C	T	0.0147401	1	181885	ADD	-0.0393731	0.0374433	1.10573	0.533116	NA
1	1976107	Affx-65547910	G	A	0.0211462	1	182373	ADD	-0.031712	0.0316422	1.00442	0.499978	NA
1	1977765	Affx-6312937	A	G	0.334858	1	182034	ADD	0.00596653	0.0095782	0.388039	0.273002	NA
1	1978797	Affx-6315389	T	C	0.333752	1	182258	ADD	0.00573681	0.00957788	0.358759	0.260272	NA
1	1981144	Affx-6321603	T	G	0.219145	1	182215	ADD	0.00179076	0.0109087	0.0269483	0.0606776	NA
1	1985148	Affx-6331747	G	T	0.333191	1	182271	ADD	0.00709199	0.00958562	0.547389	0.337822	NA
1	1985451	Affx-6332581	C	T	0.410579	1	182160	ADD	0.00667584	0.009181	0.528727	0.330551	NA
1	1989803	Affx-6343888	A	G	0.288315	1	182235	ADD	-0.004634	0.00996255	0.216357	0.19258	NA
1	1990864	Affx-6346397	T	C	0.397197	1	182125	ADD	-0.0049287	0.00921861	0.285847	0.227023	NA
1	1991761	Affx-6348278	C	T	0.339601	1	181887	ADD	0.00558051	0.00951173	0.344215	0.253828	NA
1	1992068	Affx-6348886	C	T	0.11609	1	182441	ADD	0.0101563	0.0141029	0.518626	0.326584	NA
1	1994282	Affx-6354096	G	A	0.138711	1	181745	ADD	-0.0272055	0.0130907	4.31901	1.42379	NA
1	1999504	Affx-6366888	C	T	0.144569	1	182218	ADD	-0.0255539	0.0128763	3.93851	1.32613	NA
1	2000742	Affx-6369892	G	C	0.255932	1	182140	ADD	-0.00602538	0.010338	0.339701	0.251811	NA
1	2003208	Affx-6376385	G	C	0.419778	1	182312	ADD	0.0156575	0.00915191	2.92698	1.05993	NA
1	2009834	Affx-6393824	C	T	0.410936	1	182195	ADD	-0.0124125	0.0091591	1.8366	0.756093	NA
1	2010594	Affx-6395872	C	A	0.270982	1	182112	ADD	0.00259214	0.0101535	0.0651753	0.0977275	NA
1	2015541	Affx-65548326	A	G	0.0169687	1	182277	ADD	0.0228	0.0349671	0.425158	0.288721	NA
1	2021813	Affx-6424196	C	T	0.207256	1	182200	ADD	0.00559492	0.0111475	0.251901	0.210603	NA
1	2033373	Affx-6453291	T	G	0.495672	1	182194	ADD	-0.00323074	0.00901444	0.128448	0.142639	NA
1	2035177	Affx-6457661	G	A	0.21946	1	181862	ADD	0.00973804	0.010937	0.792774	0.427985	NA
1	2037520	Affx-6463059	A	G	0.255785	1	182161	ADD	0.00367992	0.01037	0.125927	0.141046	NA
1	2038313	Affx-6464723	C	T	0.0173335	1	182248	ADD	-0.0256363	0.0345179	0.551597	0.339452	NA
1	2039412	Affx-6467497	A	C	0.015142	1	182274	ADD	-0.0175476	0.0371032	0.223672	0.196368	NA
1	2039950	Affx-6468918	G	C	0.280203	1	182054	ADD	-0.00429391	0.0100736	0.181693	0.173976	NA
1	2041023	Affx-6471946	T	C	0.0132542	1	182282	ADD	-0.0171033	0.0396112	0.186433	0.176589	NA
1	2041664	Affx-35299698	C	A	0.0379564	1	182130	ADD	0.0129516	0.0236196	0.30068	0.233992	NA
1	2045959	Affx-35299707	G	A	0.0680011	1	182475	ADD	-0.00493347	0.0178784	0.076146	0.106466	NA
1	2047625	Affx-6488822	C	T	0.239544	1	182088	ADD	0.00137401	0.0105649	0.0169142	0.0474384	NA
1	2051982	Affx-6499089	C	T	0.168412	1	182410	ADD	0.00216209	0.0120705	0.0320843	0.0665924	NA
1	2052788	Affx-6501465	C	T	0.251623	1	182358	ADD	-0.000329647	0.0103839	0.0010078	0.0111403	NA
1	2054266	Affx-6505201	G	A	0.336268	1	182460	ADD	-0.0059772	0.00953944	0.392599	0.274958	NA
1	2061187	Affx-6524088	A	G	0.14416	1	182214	ADD	0.00888816	0.012815	0.481048	0.311626	NA
1	2062671	Affx-6528525	A	G	0.0190157	1	182428	ADD	0.0181317	0.032718	0.307117	0.23698	NA
1	2067069	Affx-6540701	C	T	0.210258	1	182271	ADD	-0.00108997	0.0110734	0.00968861	0.0354621	NA
1	2068401	Affx-6544738	C	T	0.142744	1	182494	ADD	0.0101303	0.0128472	0.621762	0.366135	NA
1	2072017	Affx-6554531	C	T	0.0833809	1	182260	ADD	0.000995391	0.0162529	0.00375083	0.0217442	NA
1	2080401	Affx-65548868	G	A	0.0180748	1	182353	ADD	0.0193991	0.0339517	0.32647	0.245846	NA
1	2082975	Affx-65548888	G	T	0.0157494	1	182324	ADD	-0.0421484	0.0363645	1.3434	0.608298	NA
1	2087631	Affx-6583230	G	A	0.136254	1	182178	ADD	0.012319	0.0131439	0.878418	0.457629	NA
1	2088904	Affx-6584659	C	T	0.0349482	1	182198	ADD	-0.0371104	0.0246082	2.27422	0.880938	NA
1	2089712	Affx-6585606	C	T	0.0383278	1	182309	ADD	-0.00515732	0.0234856	0.048222	0.0829219	NA
1	2092625	Affx-6589423	T	C	0.37884	1	181974	ADD	-0.000809984	0.00928876	0.00760393	0.031278	NA
1	2096339	Affx-65548995	C	A	0.0479773	1	182284	ADD	-0.0157106	0.0210915	0.554847	0.340708	NA
1	2101935	Affx-6601872	A	G	0.0448982	1	182112	ADD	-0.0372259	0.0218418	2.90478	1.05395	NA
1	2109716	Affx-6611721	T	C	0.466217	1	182027	ADD	0.00862213	0.00905291	0.907094	0.46739	NA
1	2113523	Affx-6616599	C	T	0.0482086	1	182457	ADD	0.0103135	0.020995	0.241311	0.20533	NA
1	2115098	Affx-6618503	G	A	0.123512	1	182035	ADD	-0.0108489	0.0137807	0.619775	0.365391	NA
1	2117290	Affx-6621373	A	G	0.342862	1	182203	ADD	0.0135616	0.00951643	2.03083	0.812095	NA
1	2124676	Affx-6629624	A	G	0.0266367	1	182192	ADD	0.00942885	0.028074	0.1128	0.132545	NA
1	2127182	Affx-35299846	C	T	0.0766779	1	182256	ADD	0.0211635	0.016856	1.5764	0.679273	NA
1	2127922	Affx-6633970	G	A	0.0269584	1	182244	ADD	0.00602155	0.0278038	0.046904	0.0816861	NA
1	2137733	Affx-6685223	C	T	0.178753	1	182391	ADD	0.0132462	0.0118111	1.25777	0.581578	NA
1	2138242	Affx-6685859	T	C	0.418862	1	182350	ADD	0.00565103	0.00915068	0.381372	0.270131	NA
1	2146433	Affx-6695812	A	G	0.268894	1	182488	ADD	0.0107395	0.0101929	1.11014	0.534539	NA
1	2146878	Affx-6696374	G	A	0.0441771	1	182470	ADD	-0.044965	0.0219508	4.19614	1.39237	NA
1	2153159	Affx-6704628	T	C	0.26928	1	182362	ADD	0.0105548	0.0101909	1.07268	0.522387	NA
1	2153594	Affx-6705151	A	G	0.269059	1	182458	ADD	0.0114091	0.0101899	1.2536	0.580266	NA
1	2158656	Affx-6711607	T	G	0.267849	1	182420	ADD	0.0106707	0.0102043	1.09351	0.529156	NA
1	2164614	Affx-65549622	G	A	0.0169824	1	182247	ADD	0.0918913	0.034464	7.07181	2.10621	NA
1	2179591	Affx-6750275	T	C	0.35803	1	182349	ADD	0.0016866	0.0094217	0.0320455	0.0665492	NA
1	2182126	Affx-6785400	T	G	0.182527	1	182368	ADD	0.0164479	0.0117202	1.96947	0.794515	NA
1	2184469	Affx-65549804	T	C	0.0169	1	182308	ADD	0.0317447	0.0348892	0.827869	0.440226	NA
1	2188394	Affx-6868351	G	A	0.0572782	1	182277	ADD	0.0147124	0.019378	0.576438	0.349001	NA
1	2198541	Affx-65549900	C	T	0.01092	1	182371	ADD	0.0279561	0.0434289	0.414378	0.284201	NA
1	2199655	Affx-7025683	C	T	0.0175729	1	182298	ADD	-0.00612876	0.0343556	0.0318236	0.0663025	NA
1	2205929	Affx-7116936	T	C	0.366279	1	182301	ADD	0.000445193	0.00937087	0.00225703	0.0167761	NA
1	2210292	Affx-65549965	G	A	0.019402	1	182352	ADD	0.000337889	0.0326149	0.000107329	0.00360475	NA
1	2212668	Affx-7203327	G	A	0.0387052	1	182443	ADD	0.000602181	0.0233086	0.000667454	0.00904485	NA
1	2215527	Affx-7210732	T	C	0.143305	1	181962	ADD	0.0261252	0.0129005	4.10114	1.36801	NA
1	2216986	Affx-65550018	C	T	0.0177238	1	181282	ADD	-0.0688673	0.0342671	4.03899	1.35203	NA
1	2218878	Affx-65550029	G	A	0.0152784	1	182283	ADD	0.0369476	0.0363793	1.03149	0.508905	NA
1	2224487	Affx-65550075	G	A	0.0177891	1	182218	ADD	0.00495375	0.0342328	0.0209403	0.0530853	NA
1	2233032	Affx-65550129	G	A	0.0185733	1	182305	ADD	-0.0259521	0.0334325	0.602572	0.358924	NA
1	2234182	Affx-7259204	C	T	0.171807	1	181937	ADD	-0.0420923	0.012007	12.3118	3.34669	NA
1	2242065	Affx-7279089	T	C	0.202229	1	182380	ADD	0.0111119	0.0112236	0.980205	0.491944	NA
1	2254781	Affx-7309918	C	T	0.146561	1	182293	ADD	0.0261438	0.01273	4.21774	1.3979	NA
1	2257558	Affx-76078395	-	CTT	0.0326371	1	182323	ADD	0.019374	0.0254239	0.580702	0.350629	NA
1	2262750	Affx-7331763	T	G	0.0209564	1	181329	ADD	0.0194089	0.0316001	0.377247	0.268347	NA
1	2271477	Affx-7353789	C	T	0.0212627	1	182362	ADD	-0.00322769	0.0310469	0.0108081	0.0375362	NA
1	2272231	Affx-65550442	C	A	0.0161741	1	182421	ADD	-0.0100398	0.0355797	0.0796247	0.109128	NA
1	2274142	Affx-7360289	C	A	0.497648	1	182398	ADD	0.00739388	0.0090134	0.672925	0.385067	NA
1	2276041	Affx-7365315	C	G	0.447834	1	182293	ADD	0.0122631	0.00907151	1.82744	0.753427	NA
1	2276290	Affx-65550484	C	T	0.0396003	1	182322	ADD	-0.00436236	0.0231	0.0356631	0.0704723	NA
1	2284470	Affx-7388416	A	C	0.359135	1	182160	ADD	-0.00876737	0.00938415	0.872869	0.455731	NA
1	2284929	Affx-7389521	G	T	0.394681	1	182160	ADD	0.000334601	0.00923968	0.00131141	0.0127306	NA
1	2284952	Affx-7389586	A	G	0.0785317	1	182022	ADD	0.0109787	0.0168073	0.426688	0.289359	NA
1	2288631	Affx-7399544	T	A	0.107309	1	182348	ADD	0.0184542	0.0146021	1.59719	0.685497	NA
1	2290637	Affx-7405149	G	A	0.40855	1	182247	ADD	0.00742514	0.00917107	0.655494	0.378662	NA
1	2292427	Affx-7410322	C	T	0.44198	1	182143	ADD	-0.0110363	0.00911994	1.46441	0.64545	NA
1	2293703	Affx-7414039	T	C	0.0492696	1	182496	ADD	-0.00986629	0.0209041	0.222763	0.1959	NA
1	2297862	Affx-7424615	C	T	0.0720173	1	182463	ADD	0.0209818	0.0174942	1.43846	0.637538	NA
1	2298114	Affx-7425421	T	C	0.157316	1	182165	ADD	0.0078806	0.012343	0.407637	0.281356	NA
1	2298478	Affx-7426333	C	T	0.0927068	1	182225	ADD	-0.00709274	0.0156644	0.205023	0.186621	NA
1	2301087	Affx-7434335	G	T	0.065425	1	182392	ADD	-0.036871	0.018256	4.07903	1.36232	NA
1	2302522	Affx-7438885	G	A	0.0935452	1	182377	ADD	-0.00511588	0.0155748	0.107894	0.129272	NA
1	2303580	Affx-7441419	T	C	0.0946302	1	182035	ADD	-0.00346965	0.0155412	0.0498427	0.0844223	NA
1	2305258	Affx-7445339	G	A	0.141861	1	182478	ADD	0.0200848	0.0128591	2.43958	0.926985	NA
1	2314194	Affx-7466775	T	C	0.409719	1	182003	ADD	0.0087321	0.00921686	0.897576	0.464158	NA
1	2321888	Affx-7486208	C	T	0.122988	1	182238	ADD	0.00918196	0.0136837	0.450264	0.299115	NA
1	2323070	Affx-7489384	C	T	0.0458747	1	182421	ADD	0.0375953	0.0214942	3.05931	1.09542	NA
1	2323077	Affx-7489405	A	G	0.396019	1	181658	ADD	-0.00711737	0.00924804	0.592298	0.355038	NA
1	2324194	Affx-7491984	G	A	0.192855	1	182404	ADD	0.0114361	0.0114354	1.00012	0.498555	NA
1	2324572	Affx-7492795	G	A	0.412683	1	182072	ADD	0.00841028	0.0091947	0.836653	0.443269	NA
1	2326256	Affx-7497105	G	A	0.218934	1	182473	ADD	0.00570018	0.0109185	0.272554	0.220675	NA
1	2329738	Affx-7506485	C	T	0.256573	1	182028	ADD	0.00826654	0.0103574	0.637012	0.371821	NA
1	2335858	Affx-7523911	C	T	0.0196211	1	182202	ADD	0.0141521	0.0321895	0.193293	0.180331	NA
1	2338442	Affx-7530504	A	G	0.148477	1	182214	ADD	0.0104096	0.0127047	0.671343	0.384488	NA
1	2338659	Affx-7531128	G	A	0.456292	1	182093	ADD	-0.00918654	0.00909518	1.02019	0.505186	NA
1	2339804	Affx-65550998	G	A	0.0199175	1	182478	ADD	0.0167029	0.032273	0.26786	0.218409	NA
1	2340235	Affx-7535418	T	C	0.12603	1	182326	ADD	0.0194376	0.0135208	2.06671	0.822331	NA
1	2341042	Affx-7537313	C	T	0.148499	1	182190	ADD	0.00686174	0.0127253	0.290757	0.229343	NA
1	2342128	Affx-35300126	T	C	0.0755029	1	182205	ADD	-0.0178859	0.0171017	1.09382	0.529257	NA
1	2342466	Affx-7540753	C	T	0.391986	1	182208	ADD	0.0148717	0.00925991	2.57934	0.965504	NA
1	2344911	Affx-7546563	C	A	0.0276986	1	182121	ADD	-0.0504092	0.0273406	3.39942	1.18562	NA
1	2354688	Affx-7571105	G	C	0.0253731	1	182004	ADD	-0.00404025	0.0285751	0.0199914	0.0518017	NA
1	2355926	Affx-65551126	C	T	0.0140118	1	182311	ADD	0.00228859	0.0384457	0.00354357	0.0211206	NA
1	2357812	Affx-7579470	T	C	0.405674	1	182197	ADD	-0.0141611	0.00921006	2.36412	0.90604	NA
1	2358041	Affx-7580004	A	G	0.186869	1	182192	ADD	-0.0117138	0.0115747	1.02418	0.506502	NA
1	2360913	Affx-7587315	G	A	0.273233	1	182152	ADD	-0.00472023	0.0101301	0.217119	0.192977	NA
1	2362325	Affx-65551175	G	A	0.0214213	1	182225	ADD	0.0323162	0.0313275	1.06412	0.519594	NA
1	2364119	Affx-7595728	G	A	0.0715152	1	182206	ADD	-0.0113392	0.0175778	0.416136	0.28494	NA
1	2368188	Affx-7606848	T	C	0.429927	1	182125	ADD	-0.0150654	0.00913602	2.71922	1.00372	NA
1	2370170	Affx-7612531	T	G	0.442829	1	182279	ADD	-0.000430511	0.00907489	0.00225053	0.0167515	NA
1	2372073	Affx-7617843	G	A	0.116592	1	182113	ADD	-0.00491167	0.0141101	0.121171	0.138007	NA
1	2374713	Affx-7624405	C	T	0.469914	1	181943	ADD	-0.00800751	0.00906294	0.780651	0.423725	NA
1	2380209	Affx-7638822	G	A	0.142956	1	182273	ADD	0.0159665	0.0129271	1.52551	0.663965	NA
1	2380956	Affx-7641079	T	C	0.139039	1	182233	ADD	0.0155838	0.0130033	1.43629	0.636874	NA
1	2384241	Affx-7651724	G	A	0.267771	1	182303	ADD	0.0082852	0.010182	0.662127	0.381105	NA
1	2386204	Affx-65551369	G	A	0.0147825	1	182378	ADD	-0.0405508	0.0374098	1.17498	0.555361	NA
1	2387214	Affx-7659695	G	A	0.0550969	1	182161	ADD	0.0060461	0.0197683	0.0935436	0.119347	NA
1	2393442	Affx-7676834	G	C	0.265489	1	182215	ADD	0.000379355	0.0102136	0.00137953	0.0130618	NA
1	2393932	Affx-7678143	G	A	0.168069	1	182178	ADD	-0.00866153	0.0120864	0.513567	0.324589	NA
1	2400060	Affx-7696628	G	A	0.018756	1	182182	ADD	-0.0946497	0.0335545	8.00579	2.33135	NA
1	2402822	Affx-7705044	G	T	0.120388	1	181601	ADD	0.0198146	0.0139132	2.02825	0.811356	NA
1	2404237	Affx-7708874	G	A	0.172268	1	182143	ADD	-0.01019	0.0119725	0.7244	0.403728	NA
1	2404771	Affx-7710138	C	T	0.384057	1	182132	ADD	-0.0117851	0.00930413	1.6044	0.687651	NA
1	2405893	Affx-7713473	A	G	0.0139463	1	182306	ADD	0.0260247	0.0386814	0.452654	0.300095	NA
1	2406687	Affx-7715782	C	A	0.27642	1	182181	ADD	0.0040273	0.0100678	0.160014	0.16169	NA
1	2408166	Affx-65551572	G	A	0.0114196	1	182230	ADD	0.0376467	0.0423168	0.791457	0.427524	NA
1	2408170	Affx-7719562	A	G	0.0615689	1	182186	ADD	-0.00379438	0.0188554	0.0404959	0.075455	NA
1	2414527	Affx-7735346	T	G	0.0291703	1	182463	ADD	-0.005408	0.0270366	0.04001	0.074966	NA
1	2419025	Affx-65551654	T	C	0.0483757	1	182323	ADD	-0.0267834	0.0209732	1.6308	0.695527	NA
1	2419657	Affx-7747774	G	A	0.492308	1	182209	ADD	0.0124974	0.00900785	1.92486	0.781669	NA
1	2420136	Affx-7748986	A	G	0.485725	1	182207	ADD	0.0110587	0.00900226	1.50907	0.658998	NA
1	2420841	Affx-7751245	G	A	0.0943553	1	182258	ADD	-0.0105686	0.0154398	0.468546	0.306575	NA
1	2422961	Affx-7758828	C	T	0.137512	1	182170	ADD	0.00387194	0.0130914	0.087475	0.114971	NA
1	2426371	Affx-7773156	C	T	0.260152	1	182009	ADD	0.0182087	0.010321	3.11252	1.10962	NA
1	2431388	Affx-7781474	C	T	0.317089	1	182198	ADD	0.000701753	0.00971319	0.00521969	0.0257624	NA
1	2434982	Affx-7786866	G	T	0.0269696	1	182465	ADD	0.00494365	0.0280003	0.0311724	0.0655741	NA
1	2442417	Affx-35300288	G	A	0.0223669	1	182390	ADD	0.0440685	0.0305878	2.07567	0.824883	NA
1	2442548	Affx-7807258	G	T	0.135144	1	182243	ADD	0.0201477	0.0131966	2.33091	0.896786	NA
1	2444607	Affx-35300290	G	A	0.050859	1	182082	ADD	-0.00218183	0.0205342	0.0112898	0.038398	NA
1	2445871	Affx-65551853	G	A	0.0304761	1	182323	ADD	0.0238264	0.0263865	0.815369	0.435881	NA
1	2448231	Affx-65551868	T	G	0.0366595	1	182340	ADD	0.0136883	0.0241302	0.321792	0.243719	NA
1	2448266	Affx-7832269	G	A	0.127345	1	182033	ADD	0.001274	0.0135596	0.0088276	0.0337904	NA
1	2448945	Affx-7834217	C	T	0.171924	1	182252	ADD	0.00196503	0.0119848	0.0268833	0.0605997	NA
1	2452034	Affx-7841807	C	G	0.0141089	1	182402	ADD	0.00218327	0.0386663	0.00318825	0.0200095	NA
1	2455662	Affx-7851206	T	C	0.181671	1	181721	ADD	0.0036785	0.011749	0.098025	0.122506	NA
1	2461209	Affx-7864473	C	G	0.13232	1	182387	ADD	0.00294262	0.013329	0.0487384	0.0834022	NA
1	2463385	Affx-7869948	G	A	0.287097	1	182179	ADD	-0.00522595	0.00999074	0.273612	0.221184	NA
1	2465735	Affx-7876593	G	A	0.235771	1	182073	ADD	0.00902121	0.0106765	0.713962	0.399973	NA
1	2470127	Affx-65552016	T	C	0.0356179	1	182338	ADD	0.0195996	0.0244534	0.642416	0.373827	NA
1	2476671	Affx-7907663	G	C	0.0658055	1	182424	ADD	0.0147733	0.0181589	0.661874	0.381012	NA
1	2480786	Affx-7919294	C	T	0.0188269	1	182452	ADD	-0.0250261	0.0332534	0.56639	0.345153	NA
1	2484918	Affx-7932029	A	G	0.234067	1	181399	ADD	0.0105009	0.0106607	0.970244	0.488626	NA
1	2486244	Affx-7935717	C	A	0.0140958	1	182217	ADD	0.023433	0.0379098	0.382078	0.270436	NA
1	2488826	Affx-65552151	T	C	0.0252093	1	182254	ADD	0.001894	0.0288051	0.00432334	0.0233863	NA
1	2493326	Affx-7956491	A	G	0.498308	1	182012	ADD	0.0151602	0.00902554	2.82139	1.03144	NA
1	2493455	Affx-7956778	T	C	0.45599	1	182162	ADD	0.0140913	0.00907164	2.41285	0.919579	NA
1	2494226	Affx-65552203	G	A	0.0170064	1	182284	ADD	0.0130753	0.0347456	0.141613	0.150775	NA
1	2500757	Affx-35300370	C	T	0.12847	1	182264	ADD	0.0253646	0.0134822	3.53942	1.22238	NA
1	2509079	Affx-65552291	C	T	0.0141549	1	182340	ADD	-0.0477	0.0382786	1.55283	0.672196	NA
1	2515521	Affx-8013637	T	C	0.436862	1	182275	ADD	0.0127017	0.00910412	1.94648	0.787901	NA
1	2521130	Affx-8029651	C	T	0.0351736	1	182239	ADD	0.0149426	0.02445	0.373502	0.266721	NA
1	2521540	Affx-8030783	C	G	0.0274352	1	182375	ADD	-0.00438998	0.0274075	0.0256559	0.0591133	NA
1	2521724	Affx-8031337	G	A	0.0664598	1	182268	ADD	0.0249046	0.0180937	1.89454	0.772908	NA
1	2523426	Affx-8036270	G	A	0.0125175	1	182385	ADD	0.0608019	0.0404792	2.25617	0.875877	NA
1	2524424	Affx-8038715	A	C	0.0693337	1	182451	ADD	0.0118092	0.0177679	0.441743	0.295607	NA
1	2524764	Affx-8039498	G	A	0.0250003	1	182298	ADD	0.016124	0.028885	0.311602	0.239051	NA
1	2525377	Affx-8040965	T	C	0.351509	1	182274	ADD	-0.0183979	0.00944317	3.7958	1.28919	NA
1	2533854	Affx-77429198	G	-	0.0327209	1	182345	ADD	-0.0113134	0.02539	0.198544	0.183163	NA
1	2535688	Affx-65552508	G	A	0.0338793	1	181645	ADD	0.0332629	0.0248928	1.78555	0.741197	NA
1	2553309	Affx-65552646	C	T	0.465415	1	182013	ADD	-0.0181183	0.0090663	3.99371	1.34036	NA
1	2560837	Affx-65552727	G	A	0.0848344	1	182261	ADD	-0.00808904	0.0162919	0.24652	0.207933	NA
1	2569899	Affx-8134972	T	C	0.475088	1	182181	ADD	-0.0169726	0.00904845	3.51843	1.21688	NA
1	2570077	Affx-8135175	G	A	0.474277	1	182209	ADD	-0.0167223	0.00904242	3.41997	1.19103	NA
1	2571341	Affx-8136775	T	C	0.469868	1	182432	ADD	-0.0188487	0.00904119	4.34623	1.43073	NA
1	2572795	Affx-8138427	A	C	0.47639	1	182359	ADD	-0.0158209	0.0090389	3.06358	1.09656	NA
1	2574274	Affx-8140366	C	T	0.0603267	1	182324	ADD	0.0231857	0.0188795	1.5082	0.658735	NA
1	2576003	Affx-65552896	C	T	0.0169962	1	182305	ADD	-0.00394597	0.0350866	0.012648	0.0407411	NA
1	2581777	Affx-8151128	T	C	0.478979	1	182153	ADD	-0.0156089	0.00904625	2.97719	1.07342	NA
1	2582643	Affx-8152092	T	C	0.0471379	1	181860	ADD	-0.0227792	0.0213281	1.14071	0.54439	NA
1	2584899	Affx-65552968	A	C	0.0180409	1	182308	ADD	-0.0164894	0.0340028	0.23517	0.202237	NA
1	2595307	Affx-8170855	G	A	0.499137	1	182406	ADD	-0.0109433	0.00903031	1.46855	0.646709	NA
1	2597658	Affx-8174160	C	T	0.493685	1	182348	ADD	0.00947572	0.009035	1.09994	0.531239	NA
1	2597718	Affx-65553037	C	A	0.0185621	1	182226	ADD	0.0338364	0.0335477	1.01729	0.504228	NA
1	2598902	Affx-76855164	G	-	0.487742	1	182123	ADD	0.00817946	0.00904213	0.818291	0.436898	NA
1	2601669	Affx-8178885	C	T	0.0566981	1	182237	ADD	0.035829	0.0194449	3.39514	1.1845	NA
1	2607961	Affx-8187725	C	T	0.498404	1	182354	ADD	-0.00969039	0.00902853	1.15199	0.548009	NA
1	2609830	Affx-8189768	G	A	0.49839	1	182297	ADD	-0.00956428	0.00902347	1.12346	0.53884	NA
1	2612793	Affx-65553121	A	G	0.0250825	1	182358	ADD	0.0266042	0.0286627	0.861521	0.45184	NA
1	2622185	Affx-8208171	T	C	0.498489	1	182383	ADD	0.0082154	0.00902364	0.828884	0.440578	NA
1	2629464	Affx-8216774	G	T	0.499536	1	182256	ADD	0.00936443	0.0090314	1.07511	0.523177	NA
1	2633026	Affx-8221321	C	T	0.499082	1	182469	ADD	0.0085288	0.00901813	0.894422	0.463086	NA
1	2639458	Affx-8228895	G	A	0.0261935	1	182259	ADD	-0.0594465	0.0283394	4.40019	1.44448	NA
1	2640393	Affx-8230034	T	C	0.0354934	1	182358	ADD	-0.0127817	0.0244578	0.273113	0.220944	NA
1	2643148	Affx-65553338	G	A	0.0232526	1	181937	ADD	0.0310193	0.0301952	1.05533	0.516721	NA
1	2651426	Affx-65553394	C	G	0.022239	1	182315	ADD	-0.0183439	0.0305054	0.3616	0.261522	NA
1	2783104	Affx-8405671	C	A	0.0838133	1	182286	ADD	0.0233586	0.0162705	2.06107	0.820725	NA
1	2783189	Affx-35300579	C	T	0.0214368	1	182233	ADD	0.0132549	0.0312786	0.179579	0.172802	NA
1	2788133	Affx-8412730	C	T	0.0489882	1	182146	ADD	0.0339405	0.0208709	2.64456	0.983364	NA
1	2791775	Affx-8417555	C	T	0.0429954	1	182508	ADD	-0.012081	0.0220776	0.299436	0.233412	NA
1	2791865	Affx-8417669	A	G	0.454976	1	181716	ADD	-0.00552962	0.00907176	0.371541	0.265868	NA
1	2792599	Affx-8418725	A	C	0.454844	1	182412	ADD	-0.00629934	0.00905264	0.484216	0.3129	NA
1	2792827	Affx-8418963	G	A	0.364924	1	182098	ADD	-0.0152982	0.00937324	2.6638	0.98862	NA
1	2797592	Affx-8425480	T	C	0.054826	1	182295	ADD	0.0353397	0.019903	3.15273	1.12033	NA
1	2806552	Affx-35300611	G	A	0.0561422	1	182287	ADD	0.0356617	0.0195297	3.33436	1.16847	NA
1	2810135	Affx-35300619	G	A	0.0327514	1	182328	ADD	-0.0131893	0.025388	0.269888	0.21939	NA
1	2816526	Affx-8449550	C	G	0.0711327	1	182258	ADD	-0.0183277	0.017536	1.09233	0.528774	NA
1	2818853	Affx-8452838	A	G	0.104868	1	182195	ADD	-0.0176922	0.01473	1.44264	0.638815	NA
1	2820985	Affx-8455301	G	T	0.016136	1	182356	ADD	-0.0681113	0.0359227	3.595	1.23692	NA
1	2823206	Affx-65553881	C	T	0.0219517	1	182059	ADD	-0.021574	0.0309314	0.486476	0.313808	NA
1	2823407	Affx-8458380	A	G	0.101241	1	182203	ADD	-0.0107654	0.0149468	0.518753	0.326634	NA
1	2826754	Affx-8463025	C	T	0.0329364	1	182397	ADD	-0.0327065	0.0252322	1.68019	0.71019	NA
1	2828957	Affx-65553936	A	G	0.0124933	1	182097	ADD	0.106739	0.0406563	6.85641	2.05392	NA
1	2829243	Affx-8466817	A	G	0.1128	1	182248	ADD	-0.00554487	0.0142636	0.151122	0.156477	NA
1	2830134	Affx-8467996	C	T	0.011817	1	182492	ADD	-0.00992034	0.0418342	0.0562328	0.0901486	NA
1	2832877	Affx-8471844	C	T	0.0965246	1	182311	ADD	-0.00668234	0.0153001	0.190752	0.178951	NA
1	2834995	Affx-8474333	C	T	0.0285715	1	182262	ADD	-0.0372828	0.0270859	1.89465	0.772942	NA
1	2836711	Affx-8476554	C	T	0.0617706	1	182336	ADD	-0.03524	0.0186884	3.55571	1.22665	NA
1	2838206	Affx-8478706	C	T	0.0475961	1	182452	ADD	0.0093963	0.0211447	0.197474	0.182589	NA
1	2838714	Affx-65554025	C	T	0.0292871	1	182316	ADD	0.0168023	0.026905	0.390004	0.273846	NA
1	2841167	Affx-8482979	G	A	0.476591	1	182107	ADD	-0.0203287	0.00906444	5.02965	1.60351	NA
1	2844810	Affx-8485044	C	A	0.45683	1	182153	ADD	-0.0160489	0.00908453	3.12093	1.11186	NA
1	2846345	Affx-8487095	T	C	0.200833	1	182126	ADD	-0.0108092	0.0112776	0.918656	0.471304	NA
1	2848434	Affx-8489463	G	A	0.0374578	1	182472	ADD	0.0208842	0.0237722	0.771782	0.420598	NA
1	2857488	Affx-8501776	A	G	0.419747	1	182174	ADD	-0.0200606	0.00914269	4.81438	1.54939	NA
1	2869834	Affx-8518927	G	A	0.0417062	1	182155	ADD	0.0165995	0.0226568	0.536781	0.333697	NA
1	2871331	Affx-8520811	T	C	0.122459	1	182180	ADD	-0.00355412	0.0137359	0.0669503	0.0991796	NA
1	2876280	Affx-65554336	C	A	0.0152161	1	182208	ADD	-0.0130397	0.0368141	0.125461	0.14075	NA
1	2881291	Affx-8533265	T	C	0.48603	1	181634	ADD	-0.0188413	0.00903669	4.34715	1.43097	NA
1	2882315	Affx-8534539	G	T	0.113261	1	182251	ADD	0.0125573	0.0142896	0.772241	0.42076	NA
1	2887085	Affx-8541001	C	T	0.0132576	1	182462	ADD	-0.0254889	0.0393275	0.420058	0.286586	NA
1	2895249	Affx-8551866	G	A	0.216453	1	182111	ADD	0.00803571	0.0109406	0.539466	0.334744	NA
1	2899537	Affx-8556862	C	T	0.020309	1	182505	ADD	-0.0267506	0.0321195	0.693631	0.392618	NA
1	2900856	Affx-8558474	T	C	0.327545	1	181645	ADD	0.0148124	0.00960743	2.37704	0.909633	NA
1	2906008	Affx-8565604	G	A	0.0107078	1	182343	ADD	0.0215647	0.0438663	0.241671	0.205511	NA
1	2912986	Affx-8574916	A	G	0.328559	1	182098	ADD	0.00887001	0.0095969	0.854252	0.449341	NA
1	2918587	Affx-35300820	C	G	0.0278117	1	182441	ADD	0.0117148	0.0270994	0.186875	0.176832	NA
1	2924136	Affx-8590755	A	G	0.495067	1	182253	ADD	0.0169312	0.00903791	3.50946	1.21453	NA
1	2925754	Affx-8593200	G	A	0.419222	1	181973	ADD	0.0125701	0.00916815	1.87982	0.768646	NA
1	2928150	Affx-8596793	G	A	0.0751018	1	182306	ADD	0.0222146	0.0171129	1.68511	0.711646	NA
1	2932392	Affx-65554847	G	A	0.0415284	1	182381	ADD	0.0172969	0.0225767	0.586973	0.353016	NA
1	2942162	Affx-35300869	G	A	0.0703809	1	182308	ADD	0.0160551	0.0176209	0.830174	0.441025	NA
1	2945275	Affx-8619975	G	A	0.445863	1	182223	ADD	0.0128475	0.00908938	1.99788	0.802667	NA
1	2946131	Affx-8621149	C	T	0.103197	1	182360	ADD	0.0204101	0.0148006	1.90166	0.774969	NA
1	2951178	Affx-8627235	T	C	0.482414	1	182276	ADD	0.0114353	0.00903509	1.60189	0.686902	NA
1	2951890	Affx-65555032	G	A	0.0473772	1	181965	ADD	0.0266682	0.021126	1.59351	0.684395	NA
1	2959186	Affx-8638557	G	A	0.0803675	1	182188	ADD	0.0112444	0.0165991	0.458881	0.302642	NA
1	2962859	Affx-8643241	G	A	0.154677	1	182309	ADD	0.0031823	0.0124635	0.0651935	0.0977424	NA
1	2962895	Affx-8643261	G	C	0.118838	1	182181	ADD	0.00198393	0.0139524	0.0202187	0.0521116	NA
1	2963075	Affx-8643463	G	A	0.0548939	1	182279	ADD	0.00424756	0.0197231	0.0463796	0.0811903	NA
1	2966088	Affx-8646920	A	G	0.236964	1	182296	ADD	-0.00586293	0.0106085	0.305439	0.236203	NA
1	2966476	Affx-8647362	C	T	0.313149	1	182276	ADD	-0.00233702	0.00973035	0.0576858	0.0914122	NA
1	2969791	Affx-8651087	G	A	0.181788	1	182287	ADD	-0.00815769	0.0116952	0.486537	0.313832	NA
1	2969901	Affx-8651228	C	T	0.0120453	1	182271	ADD	0.0139586	0.0410554	0.115596	0.134386	NA
1	2970338	Affx-8651782	G	A	0.0755023	1	181829	ADD	0.0113889	0.017043	0.44655	0.297588	NA
1	2970656	Affx-8652208	G	T	0.115911	1	182325	ADD	0.00950548	0.0141024	0.454321	0.300778	NA
1	2978346	Affx-8661239	A	G	0.182276	1	182243	ADD	0.0022473	0.0116866	0.0369779	0.0718552	NA
1	2979301	Affx-8662382	G	A	0.496791	1	181968	ADD	-0.00236631	0.00903928	0.0685292	0.100458	NA
1	2981312	Affx-8664758	G	A	0.25173	1	182471	ADD	-0.00716551	0.0103803	0.476514	0.309799	NA
1	2984424	Affx-8668342	G	C	0.0232555	1	181570	ADD	0.00224721	0.0299034	0.00564735	0.0268277	NA
1	2985564	Affx-8669795	T	C	0.0980329	1	182250	ADD	-0.0148856	0.015165	0.963493	0.486372	NA
1	2988322	Affx-65555370	G	T	0.0214757	1	181601	ADD	0.0100789	0.0312581	0.103969	0.126611	NA
1	2989041	Affx-8674706	T	C	0.242225	1	182068	ADD	0.0175522	0.0105399	2.77325	1.0184	NA
1	2993832	Affx-8681126	T	C	0.246246	1	182123	ADD	0.0173641	0.0104916	2.73921	1.00916	NA
1	3003066	Affx-8693667	C	T	0.408754	1	182211	ADD	0.0126523	0.00917493	1.90168	0.774973	NA
1	3005530	Affx-65555552	C	T	0.0212806	1	182255	ADD	-0.0154796	0.0313476	0.243843	0.206598	NA
1	3006180	Affx-8698013	G	A	0.250364	1	182227	ADD	0.0141546	0.0104336	1.84046	0.757217	NA
1	3008975	Affx-8702209	T	G	0.196042	1	182208	ADD	-0.00999357	0.0113775	0.771522	0.420506	NA
1	3014763	Affx-8710019	C	A	0.46639	1	181957	ADD	-0.000409934	0.00904409	0.00205446	0.0159918	NA
1	3015335	Affx-8710836	G	C	0.0232769	1	182327	ADD	-0.0367976	0.0298763	1.51699	0.661394	NA
1	3015511	Affx-35300985	G	A	0.0170733	1	181629	ADD	0.0348959	0.0347709	1.0072	0.500898	NA
1	3016114	Affx-8712057	G	A	0.0219125	1	182430	ADD	-0.0728357	0.0309688	5.53144	1.72868	NA
1	3020225	Affx-8717930	C	T	0.0174356	1	182156	ADD	0.0119906	0.0347542	0.119033	0.136626	NA
1	3024052	Affx-8723736	A	G	0.199043	1	182199	ADD	-0.00292466	0.0113122	0.0668429	0.0990923	NA
1	3032464	Affx-8736469	C	T	0.433915	1	182129	ADD	0.00600888	0.00910082	0.43594	0.293207	NA
1	3033311	Affx-65555809	G	C	0.0496401	1	182433	ADD	0.00854406	0.0207509	0.169533	0.167155	NA
1	3034680	Affx-8739727	T	C	0.434062	1	182051	ADD	0.00406284	0.00910307	0.199197	0.183514	NA
1	3053934	Affx-65555960	T	C	0.0218758	1	182279	ADD	-0.0399653	0.0307959	1.68415	0.711361	NA
1	3059734	Affx-8776667	C	T	0.0230897	1	182354	ADD	0.0199601	0.029995	0.442821	0.296052	NA
1	3064202	Affx-65556028	C	T	0.0132402	1	182324	ADD	-0.0273504	0.039691	0.474836	0.309121	NA
1	3064270	Affx-8782820	G	A	0.195355	1	182440	ADD	-0.00657626	0.0113957	0.333024	0.24881	NA
1	3066817	Affx-8786368	G	A	0.0235056	1	182233	ADD	0.0156905	0.0297731	0.277732	0.22316	NA
1	3067399	Affx-8787156	G	A	0.165539	1	182456	ADD	-0.00672473	0.0120964	0.309054	0.237876	NA
1	3071911	Affx-65556053	C	T	0.0151066	1	182338	ADD	-0.094692	0.0369334	6.57337	1.98499	NA
1	3078885	Affx-8801933	A	G	0.163565	1	182215	ADD	0.00856857	0.0121936	0.493806	0.316742	NA
1	3079992	Affx-8803404	C	G	0.0334869	1	182086	ADD	-0.00603199	0.0251561	0.0574957	0.0912476	NA
1	3080038	Affx-8803451	C	T	0.101935	1	182405	ADD	0.0198457	0.0148894	1.77654	0.738559	NA
1	3081458	Affx-8805493	C	T	0.0239726	1	182312	ADD	0.0204777	0.0295912	0.478891	0.310757	NA
1	3082068	Affx-8806370	G	A	0.10771	1	182457	ADD	0.0120789	0.0144889	0.695009	0.393118	NA
1	3082928	Affx-8807481	C	T	0.0787664	1	182305	ADD	0.0306974	0.0167569	3.35597	1.17417	NA
1	3083253	Affx-65556147	G	A	0.0160345	1	182450	ADD	0.0205221	0.0362136	0.321144	0.243424	NA
1	3083326	Affx-8808012	G	C	0.358664	1	182222	ADD	0.0179273	0.00939716	3.63947	1.24853	NA
1	3084345	Affx-8809295	G	T	0.0863929	1	182214	ADD	0.000839402	0.0160014	0.00275185	0.0185603	NA
1	3084718	Affx-8809723	C	A	0.32175	1	182412	ADD	0.0186645	0.00964751	3.74283	1.27544	NA
1	3085149	Affx-8810234	C	T	0.0236548	1	181929	ADD	0.012157	0.0300075	0.164132	0.164068	NA
1	3085284	Affx-8810411	G	T	0.0309106	1	182106	ADD	0.0028731	0.0260391	0.0121744	0.0399378	NA
1	3087668	Affx-8813412	A	G	0.13236	1	181988	ADD	0.0186898	0.0133578	1.95767	0.791121	NA
1	3090063	Affx-8816491	C	T	0.100424	1	182267	ADD	0.0194185	0.0150393	1.66715	0.706325	NA
1	3091007	Affx-78671309	TC	-	0.191297	1	182141	ADD	0.00599003	0.0114787	0.272317	0.220561	NA
1	3093763	Affx-8821389	A	G	0.485938	1	182048	ADD	-0.000129426	0.00903388	0.000205255	0.00499287	NA
1	3096958	Affx-8821896	T	C	0.0663569	1	182415	ADD	-0.0118237	0.0180892	0.427235	0.289588	NA
1	3097557	Affx-79132059	TTC	-	0.103039	1	182227	ADD	0.0192013	0.0148366	1.67493	0.708632	NA
1	3098129	Affx-8822040	A	G	0.0984486	1	182090	ADD	-0.00288931	0.015119	0.0365209	0.0713769	NA
1	3100700	Affx-8822423	G	T	0.0141544	1	182382	ADD	-0.0469608	0.0376942	1.55211	0.671979	NA
1	3102956	Affx-8822737	C	A	0.0909782	1	182247	ADD	-0.0257699	0.0157154	2.6889	0.995464	NA
1	3103682	Affx-8822808	C	A	0.29228	1	181829	ADD	-0.0111252	0.00995595	1.24868	0.578718	NA
1	3110777	Affx-8823764	T	C	0.407828	1	182197	ADD	0.00515497	0.00917424	0.315727	0.240947	NA
1	3112423	Affx-8823963	G	A	0.143895	1	182303	ADD	0.0185567	0.0128376	2.08948	0.82881	NA
1	3114320	Affx-8824184	T	C	0.476121	1	181835	ADD	-0.000112671	0.00903676	0.000155453	0.00434191	NA
1	3115160	Affx-8824282	G	A	0.0144058	1	182322	ADD	0.0460585	0.0379116	1.47596	0.648963	NA
1	3118744	Affx-65556438	G	A	0.0130783	1	182363	ADD	-0.0861101	0.0398213	4.67604	1.51447	NA
1	3121585	Affx-8825177	G	A	0.0115808	1	182457	ADD	0.0112467	0.0420735	0.0714552	0.102797	NA
1	3122059	Affx-8825243	G	A	0.383302	1	181996	ADD	0.0153083	0.00927911	2.72172	1.0044	NA
1	3130738	Affx-65556539	G	A	0.0368339	1	182142	ADD	0.0405776	0.0239822	2.86282	1.04264	NA
1	3130899	Affx-8826334	G	A	0.258547	1	182249	ADD	-0.00349402	0.0102945	0.115197	0.134125	NA
1	3131178	Affx-8826364	C	T	0.277525	1	181733	ADD	0.0117429	0.0100944	1.35329	0.611358	NA
1	3131301	Affx-8826372	T	C	0.0285918	1	182185	ADD	0.024839	0.0270242	0.844814	0.446088	NA
1	3132879	Affx-8826543	G	A	0.0184886	1	182518	ADD	-0.0247244	0.033305	0.551102	0.33926	NA
1	3133525	Affx-65556558	G	A	0.0399911	1	182328	ADD	0.0271946	0.0229909	1.39912	0.625489	NA
1	3134348	Affx-8826749	G	A	0.0427775	1	182444	ADD	-0.0036454	0.0223027	0.0267162	0.0603992	NA
1	3135185	Affx-8826876	T	C	0.281033	1	182263	ADD	-0.00766775	0.0100208	0.585502	0.352457	NA
1	3136831	Affx-65556577	T	C	0.023961	1	182275	ADD	-0.0251752	0.0291598	0.745379	0.411232	NA
1	3141097	Affx-8827661	C	T	0.297521	1	182103	ADD	0.00681755	0.00986201	0.477888	0.310353	NA
1	3141186	Affx-8827675	C	T	0.0555885	1	182151	ADD	-0.0216182	0.0195964	1.21698	0.56871	NA
1	3141885	Affx-8827768	G	A	0.0836045	1	182263	ADD	-0.00034748	0.0162332	0.000458198	0.00748089	NA
1	3144849	Affx-8828252	G	T	0.111199	1	182178	ADD	-0.0190284	0.014303	1.7699	0.736614	NA
1	3145751	Affx-35301173	A	G	0.11097	1	182414	ADD	0.00540661	0.0143734	0.141492	0.150702	NA
1	3145931	Affx-8828440	G	A	0.195194	1	182452	ADD	-0.0100521	0.0113476	0.784714	0.425155	NA
1	3146121	Affx-8828460	G	C	0.108954	1	182045	ADD	-0.000144382	0.0145172	9.89146e-05	0.00346	NA
1	3146281	Affx-8828501	C	T	0.226092	1	182331	ADD	0.0024128	0.0107723	0.0501674	0.0847204	NA
1	3146311	Affx-8828505	G	T	0.148958	1	182118	ADD	0.00373703	0.0126838	0.0868074	0.114483	NA
1	3148023	Affx-76291496	TTTGAGG	-	0.448226	1	182117	ADD	0.0102544	0.0090795	1.27555	0.587155	NA
1	3153810	Affx-8829565	A	G	0.0925764	1	182163	ADD	-0.0284734	0.0155408	3.35686	1.17441	NA
1	3156392	Affx-8829948	C	T	0.199954	1	182257	ADD	0.0118793	0.0112869	1.10772	0.533757	NA
1	3157975	Affx-8830194	C	T	0.0140174	1	182095	ADD	0.00838534	0.0382269	0.0481175	0.0828245	NA
1	3162725	Affx-8830913	C	T	0.0687854	1	181601	ADD	0.0162065	0.0178638	0.823066	0.438558	NA
1	3164291	Affx-8831126	A	C	0.478221	1	181962	ADD	-0.0213876	0.00905359	5.58063	1.74088	NA
1	3164677	Affx-8831206	C	T	0.14485	1	182461	ADD	-0.0173053	0.0128132	1.82408	0.752448	NA
1	3166817	Affx-8831480	G	T	0.0934333	1	182130	ADD	-0.0294242	0.0154955	3.60578	1.23974	NA
1	3167148	Affx-8831551	T	C	0.421246	1	182276	ADD	-0.0244027	0.00915137	7.11238	2.11604	NA
1	3172986	Affx-8832463	C	T	0.0392372	1	182187	ADD	-0.0548519	0.0232582	5.56203	1.73627	NA
1	3175023	Affx-8832793	C	T	0.143698	1	182490	ADD	-0.0187533	0.0128616	2.12601	0.839178	NA
1	3177326	Affx-8833164	G	A	0.207173	1	182191	ADD	0.0118296	0.0111483	1.12598	0.53965	NA
1	3186748	Affx-8834796	G	T	0.338225	1	182377	ADD	-0.00389067	0.00953693	0.16643	0.165386	NA
1	3188066	Affx-8834959	G	A	0.169915	1	182176	ADD	0.0137399	0.0120276	1.305	0.596362	NA
1	3189202	Affx-8835184	C	T	0.0830046	1	182285	ADD	-0.0139175	0.0162882	0.730082	0.405766	NA
1	3189273	Affx-8835192	C	T	0.172175	1	182309	ADD	0.0118682	0.0119518	0.986072	0.493895	NA
1	3189833	Affx-8835275	T	C	0.0830593	1	182159	ADD	-0.0125922	0.0163018	0.59667	0.356694	NA
1	3192587	Affx-8835611	A	G	0.418771	1	182206	ADD	-0.00609358	0.00914919	0.443588	0.296368	NA
1	3193217	Affx-8835678	C	T	0.0421014	1	182286	ADD	0.0112872	0.0224709	0.25231	0.210805	NA
1	3194171	Affx-8842916	C	T	0.380227	1	182069	ADD	-0.0265041	0.00932027	8.0901	2.35157	NA
1	3198388	Affx-8897218	G	A	0.0527391	1	182303	ADD	0.017419	0.020174	0.745522	0.411283	NA
1	3198476	Affx-8898251	G	A	0.128104	1	182277	ADD	0.0313169	0.0135054	5.37705	1.6903	NA
1	3199157	Affx-8907978	C	G	0.477771	1	181991	ADD	0.021664	0.00905443	5.72474	1.77657	NA
1	3199796	Affx-35301278	C	T	0.0168546	1	182472	ADD	-0.0359857	0.0351276	1.04945	0.514799	NA
1	3200253	Affx-8921143	G	A	0.429287	1	182095	ADD	-0.00799258	0.00912984	0.766385	0.41869	NA
1	3201114	Affx-8932519	G	C	0.379151	1	182178	ADD	0.0196936	0.00930063	4.48357	1.46569	NA
1	3203165	Affx-8959603	G	A	0.0122652	1	182264	ADD	0.0101278	0.0410335	0.0609196	0.094178	NA
1	3203518	Affx-78791818	T	-	0.196008	1	182217	ADD	-0.0156922	0.0113201	1.92161	0.780733	NA
1	3203844	Affx-8969301	G	T	0.0110588	1	182434	ADD	-0.000709235	0.0426622	0.000276372	0.00579893	NA
1	3204139	Affx-8973254	C	T	0.0372125	1	182479	ADD	0.0228913	0.0238397	0.922014	0.472439	NA
1	3206074	Affx-8994251	A	G	0.0952399	1	182266	ADD	0.0355531	0.0153828	5.34172	1.6815	NA
1	3207591	Affx-9012708	A	G	0.0874106	1	182232	ADD	0.0161471	0.0159476	1.02519	0.506832	NA
1	3207939	Affx-9014189	G	A	0.011084	1	182335	ADD	0.0328934	0.0430245	0.584502	0.352076	NA
1	3213086	Affx-9014824	G	A	0.0853861	1	182190	ADD	0.0425266	0.0161203	6.94629	2.07576	NA
1	3213452	Affx-9014875	T	C	0.458751	1	181858	ADD	0.0133293	0.00910542	2.14296	0.84398	NA
1	3216743	Affx-9015254	T	G	0.0876174	1	182264	ADD	-0.00438187	0.0159453	0.0755182	0.10598	NA
1	3217065	Affx-9015286	C	T	0.0319216	1	181930	ADD	0.0262283	0.0255771	1.05157	0.515494	NA
1	3217573	Affx-35301304	T	C	0.101205	1	182264	ADD	0.0183063	0.0149491	1.49958	0.656126	NA
1	3220635	Affx-9015738	T	C	0.45341	1	182056	ADD	0.0157835	0.00909455	3.01194	1.08274	NA
1	3221221	Affx-9015818	C	T	0.0200743	1	182248	ADD	0.046206	0.0320961	2.07249	0.823976	NA
1	3223683	Affx-9016116	G	A	0.0905495	1	182403	ADD	-0.00238254	0.0157019	0.0230237	0.0558158	NA
1	3224426	Affx-9016211	C	T	0.271602	1	182250	ADD	0.0165456	0.0101442	2.6603	0.987662	NA
1	3226893	Affx-76124990	-	T	0.0800707	1	182264	ADD	0.012813	0.016691	0.5893	0.3539	NA
1	3229994	Affx-9017105	G	A	0.367951	1	182160	ADD	0.0107671	0.00938492	1.31623	0.599861	NA
1	3231261	Affx-9017337	A	G	0.266519	1	182263	ADD	0.014185	0.0102155	1.92815	0.78262	NA
1	3232581	Affx-9017640	G	A	0.349337	1	182175	ADD	0.019088	0.00949148	4.04437	1.35341	NA
1	3234132	Affx-9017898	G	A	0.221819	1	182257	ADD	0.0215575	0.0108644	3.93718	1.32578	NA
1	3238031	Affx-65557453	C	T	0.0344259	1	182290	ADD	-0.0177717	0.0247228	0.516725	0.325835	NA
1	3238298	Affx-9018537	G	A	0.497962	1	182266	ADD	-0.00852396	0.00900829	0.89536	0.463405	NA
1	3240647	Affx-9019034	A	T	0.235053	1	181963	ADD	0.0220822	0.0106494	4.29966	1.41885	NA
1	3241050	Affx-9019112	G	T	0.173882	1	182328	ADD	0.0131032	0.0118817	1.21619	0.56846	NA
1	3246743	Affx-9019972	A	G	0.0148103	1	182272	ADD	-0.0363587	0.0369621	0.967618	0.487749	NA
1	3247150	Affx-9020032	G	A	0.0366356	1	182350	ADD	0.00292238	0.0239887	0.0148409	0.0442934	NA
1	3248703	Affx-9020223	A	C	0.354973	1	181904	ADD	0.0101189	0.00943838	1.14939	0.547177	NA
1	3251368	Affx-9020524	G	A	0.0224568	1	182283	ADD	0.0587573	0.0302689	3.76819	1.28203	NA
1	3251898	Affx-9020627	T	C	0.403507	1	182194	ADD	0.00291376	0.00919057	0.100513	0.124236	NA
1	3259682	Affx-65557625	C	T	0.0130918	1	182290	ADD	0.0567341	0.0399775	2.01399	0.80728	NA
1	3262152	Affx-9022039	C	T	0.012526	1	182500	ADD	-0.0645942	0.0403463	2.56319	0.96107	NA
1	3264851	Affx-9022411	G	A	0.194926	1	182238	ADD	0.0198905	0.0113862	3.05163	1.09336	NA
1	3268291	Affx-9022875	G	T	0.206957	1	182171	ADD	0.0126637	0.0111322	1.29409	0.592956	NA
1	3271225	Affx-9023363	G	A	0.0733861	1	182085	ADD	-0.0169715	0.0172677	0.965996	0.487208	NA
1	3274484	Affx-9027716	G	A	0.0648907	1	182168	ADD	0.0313808	0.0182284	2.96368	1.06979	NA
1	3278075	Affx-9034227	C	T	0.013158	1	182323	ADD	0.0587763	0.0394646	2.21813	0.865193	NA
1	3292940	Affx-9056792	G	A	0.243737	1	182102	ADD	0.0114609	0.0104799	1.19597	0.562045	NA
1	3293067	Affx-9057008	G	A	0.459676	1	182098	ADD	-0.00682071	0.00904842	0.568216	0.345854	NA
1	3293203	Affx-9057208	T	C	0.312475	1	182234	ADD	-0.0012893	0.00971341	0.0176184	0.0484665	NA
1	3295629	Affx-9060458	G	A	0.286315	1	182102	ADD	-0.00960986	0.00996441	0.930103	0.475168	NA
1	3301655	Affx-65557949	G	C	0.0434595	1	182250	ADD	-0.0699352	0.0223987	9.78948	2.75569	NA
1	3303214	Affx-65557959	G	A	0.0299853	1	182406	ADD	-0.00272588	0.0265071	0.0105752	0.0371132	NA
1	3303386	Affx-9071587	A	G	0.294292	1	182215	ADD	-0.00580987	0.00987756	0.345966	0.254609	NA
1	3309463	Affx-65558020	G	C	0.0213935	1	182135	ADD	0.05741	0.030921	3.4472	1.19819	NA
1	3311566	Affx-65558039	C	T	0.0260936	1	182248	ADD	-0.0246901	0.028376	0.757084	0.415394	NA
1	3317266	Affx-9091344	G	A	0.243924	1	182272	ADD	0.0163371	0.0104639	2.43757	0.92643	NA
1	3318062	Affx-9092814	C	T	0.0511183	1	182234	ADD	0.0171271	0.0204295	0.702833	0.395954	NA
1	3320645	Affx-9097185	A	G	0.025587	1	182495	ADD	-0.0356456	0.0284336	1.57162	0.67784	NA
1	3321085	Affx-9097820	G	A	0.0228536	1	182356	ADD	0.0368876	0.0300723	1.50462	0.657652	NA
1	3325005	Affx-65558131	G	A	0.0112478	1	182303	ADD	0.00190457	0.0430182	0.00196015	0.0156139	NA
1	3331534	Affx-9113652	A	G	0.279025	1	182229	ADD	0.00756082	0.010066	0.564188	0.344307	NA
1	3332158	Affx-9114701	T	C	0.109949	1	182489	ADD	0.0137248	0.0143725	0.911902	0.469019	NA
1	3335236	Affx-9119535	G	C	0.0848255	1	182227	ADD	-0.00663312	0.0161737	0.168197	0.166395	NA
1	3335540	Affx-9119934	T	C	0.116797	1	182197	ADD	-0.0312666	0.0140958	4.92021	1.57603	NA
1	3338975	Affx-9125251	G	A	0.166036	1	182400	ADD	0.00454156	0.0121567	0.139566	0.14953	NA
1	3340801	Affx-9127937	G	T	0.256873	1	182191	ADD	-0.0134238	0.0103521	1.68149	0.710576	NA
1	3342619	Affx-9130637	A	G	0.0992906	1	182409	ADD	0.00944367	0.0150986	0.39121	0.274363	NA
1	3342936	Affx-9131127	G	C	0.094619	1	182030	ADD	0.0224707	0.0153988	2.12942	0.840145	NA
1	3346669	Affx-9136314	G	A	0.0155375	1	182398	ADD	-0.0510124	0.0365805	1.9447	0.787387	NA
1	3347626	Affx-9137446	C	A	0.164137	1	182171	ADD	-0.0200948	0.012223	2.70277	0.999245	NA
1	3348554	Affx-65558320	C	T	0.0189429	1	182232	ADD	0.0147301	0.033151	0.197431	0.182565	NA
1	3354727	Affx-9147378	G	A	0.422969	1	182193	ADD	0.00536884	0.00912367	0.346276	0.254747	NA
1	3355977	Affx-9149185	G	A	0.493123	1	182133	ADD	-0.000311535	0.00900701	0.00119633	0.0121514	NA
1	3355997	Affx-9149213	C	T	0.0504775	1	182507	ADD	-0.00741444	0.0205135	0.13064	0.144015	NA
1	3356624	Affx-9150145	C	T	0.0404171	1	182336	ADD	0.0110025	0.0229422	0.229991	0.199606	NA
1	3358585	Affx-9153066	C	T	0.311565	1	182408	ADD	0.0216402	0.00976584	4.91023	1.57352	NA
1	3361037	Affx-35301545	G	A	0.0239008	1	181207	ADD	-0.0433945	0.029559	2.15522	0.847448	NA
1	3361182	Affx-9156357	T	C	0.322659	1	182110	ADD	-0.0168514	0.00967971	3.03072	1.08777	NA
1	3362952	Affx-35301547	C	T	0.0724953	1	182467	ADD	0.0345415	0.0173874	3.94649	1.32819	NA
1	3363689	Affx-9160112	G	A	0.0235867	1	182433	ADD	-0.0406944	0.0296519	1.88349	0.769709	NA
1	3366964	Affx-9164721	A	G	0.323475	1	182102	ADD	-0.00673676	0.00967514	0.484828	0.313146	NA
1	3369064	Affx-9168215	A	G	0.325955	1	181904	ADD	-0.00441439	0.00965594	0.209003	0.188727	NA
1	3373407	Affx-9173647	T	C	0.292176	1	182108	ADD	-0.0072873	0.00992938	0.538628	0.334417	NA
1	3374356	Affx-65558538	A	G	0.020542	1	182236	ADD	-0.00182672	0.0317808	0.0033038	0.020377	NA
1	3377858	Affx-9179800	A	G	0.0276912	1	182314	ADD	-0.0270315	0.0273827	0.974511	0.490048	NA
1	3382768	Affx-9187104	G	A	0.014954	1	182459	ADD	-0.0281489	0.0368802	0.582555	0.351335	NA
1	3384243	Affx-9189208	T	C	0.421823	1	182375	ADD	-0.0119941	0.00915687	1.7157	0.720682	NA
1	3385022	Affx-9190551	G	A	0.013158	1	182246	ADD	-0.0543079	0.0393365	1.90605	0.776238	NA
1	3386882	Affx-9192973	T	C	0.0342817	1	181817	ADD	-0.00880493	0.024784	0.126215	0.141228	NA
1	3391934	Affx-9200258	T	C	0.0276235	1	182254	ADD	-0.0117301	0.0275417	0.181392	0.173809	NA
1	3403912	Affx-9216305	G	A	0.0166917	1	182306	ADD	0.0173556	0.0352693	0.242151	0.205751	NA
1	3408473	Affx-9222142	T	C	0.333749	1	182182	ADD	-0.019796	0.00958562	4.26497	1.40998	NA
1	3411300	Affx-65558822	T	C	0.0157835	1	182469	ADD	0.0393854	0.0359769	1.19846	0.562836	NA
1	3414629	Affx-9229801	G	A	0.0297507	1	182416	ADD	-0.0279454	0.0267199	1.09383	0.529261	NA
1	3416878	Affx-9232619	C	A	0.0153719	1	182281	ADD	-0.0243938	0.0367439	0.440746	0.295196	NA
1	3417346	Affx-9233174	T	C	0.019975	1	182253	ADD	-0.0125733	0.0322277	0.152209	0.157121	NA
1	3419636	Affx-9236672	T	C	0.0142001	1	182463	ADD	0.00587917	0.0382218	0.0236598	0.0566273	NA
1	3419809	Affx-9236927	G	A	0.0579113	1	182486	ADD	-0.010445	0.0192855	0.293327	0.230552	NA
1	3420277	Affx-9237502	T	C	0.033235	1	182308	ADD	0.0142671	0.0251684	0.321335	0.243511	NA
1	3421423	Affx-9238936	C	T	0.0433706	1	182301	ADD	-0.014036	0.022228	0.398736	0.277578	NA
1	3424195	Affx-9241996	G	A	0.310984	1	182204	ADD	-0.0153791	0.00974481	2.49068	0.941109	NA
1	3424976	Affx-9243124	T	C	0.414637	1	182252	ADD	-0.00924277	0.00915737	1.01874	0.504708	NA
1	3425966	Affx-9244567	G	A	0.23015	1	182133	ADD	-0.00472668	0.0107271	0.194156	0.180798	NA
1	3426240	Affx-9245036	T	G	0.489838	1	181958	ADD	0.00239308	0.00906442	0.0697003	0.101399	NA
1	3427651	Affx-9247012	G	A	0.467517	1	182232	ADD	0.00300325	0.00906849	0.109676	0.130467	NA
1	3428516	Affx-65558961	C	A	0.0120819	1	182298	ADD	-0.0173319	0.0413239	0.175909	0.170753	NA
1	3435003	Affx-9256513	C	T	0.0119337	1	182006	ADD	0.0196937	0.0414545	0.225688	0.197404	NA
1	3436015	Affx-9257748	C	T	0.215441	1	182201	ADD	-0.0017278	0.0109965	0.0246874	0.0579183	NA
1	3436752	Affx-9258712	C	T	0.107115	1	182280	ADD	0.00324553	0.0145627	0.0496694	0.0842628	NA
1	3436954	Affx-9259025	C	T	0.0620097	1	182415	ADD	-0.0165016	0.0186736	0.780899	0.423813	NA
1	3437385	Affx-9259572	G	A	0.217631	1	182182	ADD	-0.00401949	0.0109483	0.134788	0.146595	NA
1	3439964	Affx-9262195	C	T	0.0441436	1	182246	ADD	0.0042373	0.0220197	0.0370302	0.0719097	NA
1	3443472	Affx-9265653	A	C	0.346574	1	182052	ADD	-0.00208427	0.00946752	0.0484659	0.0831491	NA
1	3446243	Affx-9269367	A	G	0.291348	1	182248	ADD	0.00415455	0.00994171	0.174633	0.170036	NA
1	3447923	Affx-9271553	C	T	0.13996	1	182331	ADD	-0.00695816	0.0130135	0.28589	0.227043	NA
1	3448173	Affx-9271830	C	T	0.232904	1	181124	ADD	-0.00245862	0.0107085	0.0527137	0.0870308	NA
1	3449750	Affx-9273907	G	A	0.0442084	1	182194	ADD	0.0199673	0.021951	0.827424	0.440071	NA
1	3455177	Affx-9280489	G	T	0.0195644	1	182449	ADD	0.0211689	0.03268	0.419599	0.286394	NA
1	3463493	Affx-9291024	G	A	0.150613	1	182441	ADD	-0.00611782	0.0126175	0.235098	0.2022	NA
1	3463746	Affx-35301703	G	A	0.027062	1	182211	ADD	-0.0275607	0.02789	0.97653	0.490721	NA
1	3464152	Affx-76096851	-	TG	0.369823	1	182140	ADD	-0.00269671	0.00932522	0.0836277	0.112135	NA
1	3472709	Affx-9303439	C	T	0.375336	1	182226	ADD	-0.00812584	0.00933713	0.757373	0.415497	NA
1	3482420	Affx-9316529	C	T	0.0297706	1	182462	ADD	-0.016017	0.0265196	0.364777	0.262915	NA
1	3484161	Affx-9319030	T	C	0.375108	1	182054	ADD	-0.00888421	0.00933765	0.905239	0.466761	NA
1	3485543	Affx-9320782	A	C	0.0573435	1	182305	ADD	0.0095217	0.019408	0.240695	0.205021	NA
1	3487663	Affx-9323245	C	T	0.331768	1	182195	ADD	-0.00470854	0.00959254	0.240938	0.205143	NA
1	3488169	Affx-65559418	C	T	0.0274648	1	182324	ADD	0.0452192	0.0276675	2.6712	0.990638	NA
1	3490981	Affx-9327500	C	T	0.167707	1	182181	ADD	0.00544403	0.0120957	0.202572	0.185318	NA
1	3491116	Affx-9327674	G	A	0.0508835	1	182289	ADD	0.00745528	0.0206007	0.130968	0.14422	NA
1	3492970	Affx-9330327	C	T	0.0384603	1	182422	ADD	-0.0249342	0.0234191	1.13358	0.542098	NA
1	3493846	Affx-35301749	C	T	0.0519504	1	182395	ADD	0.0190151	0.0203798	0.870556	0.454939	NA
1	3495690	Affx-9333491	G	A	0.0421464	1	182317	ADD	-0.00832374	0.0225007	0.136851	0.147866	NA
1	3500647	Affx-35301765	G	A	0.0508987	1	182490	ADD	-0.00786542	0.0205259	0.146839	0.153926	NA
1	3502994	Affx-65559566	T	C	0.0280055	1	182089	ADD	-0.00719829	0.0273796	0.0691202	0.100934	NA
1	3505333	Affx-9345525	A	G	0.270589	1	181805	ADD	0.0100507	0.0101874	0.973356	0.489663	NA
1	3507824	Affx-9348510	G	A	0.0504497	1	182459	ADD	-0.0111366	0.0206386	0.291169	0.229536	NA
1	3508084	Affx-9348771	A	G	0.0862901	1	182263	ADD	-0.0112521	0.0161309	0.486578	0.313848	NA
1	3511044	Affx-65559624	C	T	0.0171401	1	181679	ADD	-0.0257119	0.0347654	0.546983	0.337664	NA
1	3520316	Affx-9365049	G	A	0.139338	1	182233	ADD	-0.00375987	0.013049	0.083022	0.111684	NA
1	3523881	Affx-9369292	G	A	0.134078	1	182233	ADD	-0.00477909	0.0132728	0.129647	0.143393	NA
1	3525138	Affx-9370948	C	T	0.0611534	1	182263	ADD	-0.0198172	0.0189036	1.099	0.530935	NA
1	3527114	Affx-65559750	A	G	0.0162789	1	182353	ADD	-0.0321663	0.0354764	0.822098	0.438222	NA
1	3528430	Affx-65559760	G	A	0.0577285	1	182215	ADD	-0.0362807	0.0194133	3.49265	1.21012	NA
1	3528789	Affx-9375985	C	G	0.118851	1	182274	ADD	-0.0148969	0.0139371	1.14248	0.544958	NA
1	3533378	Affx-9381650	A	G	0.20346	1	182237	ADD	-0.0165904	0.0112331	2.18132	0.854821	NA
1	3538028	Affx-9386970	G	T	0.407237	1	182110	ADD	0.00724571	0.00919151	0.621425	0.366008	NA
1	3540554	Affx-65559832	C	T	0.0526876	1	182301	ADD	-0.0311731	0.0202808	2.36258	0.905612	NA
1	3541333	Affx-9390572	C	T	0.0939908	1	182337	ADD	0.0149851	0.0154395	0.942003	0.479172	NA
1	3544115	Affx-65559872	T	G	0.0784001	1	182385	ADD	-0.0220081	0.0167807	1.72006	0.721967	NA
1	3546469	Affx-9397372	G	C	0.225526	1	182110	ADD	0.0148341	0.0107997	1.88667	0.77063	NA
1	3550331	Affx-9402584	C	T	0.0167628	1	181026	ADD	-0.0143135	0.035244	0.164938	0.164531	NA
1	3550507	Affx-9402770	-	G	0.0488874	1	182409	ADD	-0.0378965	0.0209625	3.26823	1.15099	NA
1	3556781	Affx-9411199	C	T	0.0211357	1	182322	ADD	0.000417997	0.0312826	0.000178542	0.00465487	NA
1	3562771	Affx-9419304	T	G	0.279171	1	181826	ADD	0.00862172	0.0100609	0.734371	0.407301	NA
1	3563227	Affx-9419916	C	A	0.030473	1	182506	ADD	-0.0379608	0.0262709	2.08796	0.828378	NA
1	3563585	Affx-9420417	C	T	0.0347736	1	182322	ADD	0.0422905	0.024597	2.95611	1.06776	NA
1	3564451	Affx-9421561	C	T	0.0512588	1	182271	ADD	-0.00439355	0.0204512	0.0461523	0.0809747	NA
1	3574579	Affx-65560124	G	A	0.017235	1	182477	ADD	-0.0605869	0.0346114	3.06422	1.09673	NA
1	3578661	Affx-35301896	G	A	0.0605568	1	182333	ADD	0.0334407	0.0188729	3.1396	1.11684	NA
1	3578977	Affx-9439938	C	T	0.395033	1	182334	ADD	-0.00584085	0.00920759	0.402402	0.279137	NA
1	3579252	Affx-9440188	G	A	0.087554	1	182339	ADD	-0.00830561	0.0160115	0.269078	0.218998	NA
1	3579417	Affx-9440349	C	T	0.281961	1	182091	ADD	-0.000909915	0.0100306	0.00822904	0.0325832	NA
1	3582176	Affx-9443302	C	T	0.345425	1	182138	ADD	0.00171378	0.00948791	0.0326264	0.0671916	NA
1	3582586	Affx-9443916	C	T	0.364552	1	181963	ADD	0.00984828	0.00939987	1.09768	0.530509	NA
1	3582732	Affx-9444118	C	G	0.0695495	1	182194	ADD	0.0284443	0.0177414	2.57049	0.963076	NA
1	3584445	Affx-65560210	G	A	0.0327317	1	181399	ADD	0.0256902	0.0254385	1.01988	0.505084	NA
1	3587509	Affx-9450652	C	T	0.369261	1	182046	ADD	0.00463625	0.00935892	0.245404	0.207377	NA
1	3587696	Affx-9450817	C	T	0.0160844	1	181511	ADD	-0.0502216	0.0360979	1.93562	0.784771	NA
1	3589752	Affx-65560261	T	G	0.0150686	1	182067	ADD	0.0410968	0.0370488	1.23046	0.572972	NA
1	3589933	Affx-9453273	A	G	0.356009	1	181938	ADD	-0.00192378	0.00942645	0.0416499	0.0766064	NA
1	3590116	Affx-9453587	G	A	0.0381149	1	182435	ADD	-0.0505934	0.023548	4.61613	1.49932	NA
1	3594069	Affx-9458102	C	A	0.401795	1	181665	ADD	0.00178231	0.00923322	0.0372616	0.0721508	NA
1	3595183	Affx-65560307	C	A	0.0158937	1	182274	ADD	0.0329881	0.0360979	0.835125	0.44274	NA
1	3595370	Affx-9459585	A	G	0.384854	1	182360	ADD	0.000176885	0.00928217	0.000363149	0.0066537	NA
1	3595952	Affx-9460325	C	T	0.0170028	1	182264	ADD	-0.0134517	0.0348713	0.148805	0.155101	NA
1	3596236	Affx-9460670	C	T	0.0759861	1	182178	ADD	-0.0116126	0.0170175	0.465657	0.305402	NA
1	3600715	Affx-9466095	T	C	0.122699	1	182238	ADD	0.0154396	0.0137649	1.25813	0.58169	NA
1	3602870	Affx-9468621	A	G	0.478833	1	181837	ADD	0.0098334	0.00905896	1.17828	0.556415	NA
1	3603975	Affx-9469628	T	C	0.0139026	1	182196	ADD	-0.0815446	0.0384628	4.4948	1.46854	NA
1	3609456	Affx-9475024	G	A	0.0749678	1	182245	ADD	0.0150939	0.0170617	0.782633	0.424423	NA
1	3609709	Affx-35301971	A	G	0.0177819	1	182461	ADD	0.0460692	0.0341937	1.81521	0.749863	NA
1	3613731	Affx-9479293	A	C	0.0196273	1	182323	ADD	-0.0406305	0.0322656	1.58572	0.682064	NA
1	3616479	Affx-9482420	T	C	0.0209896	1	182066	ADD	-0.00322844	0.0314929	0.010509	0.0369921	NA
1	3617959	Affx-9484266	G	A	0.0163536	1	182498	ADD	-0.0452891	0.0353995	1.63679	0.697308	NA
1	3619114	Affx-9485666	A	G	0.360241	1	182196	ADD	0.00500917	0.00939154	0.284484	0.226376	NA
1	3623460	Affx-9490523	T	G	0.39473	1	182080	ADD	-0.00579339	0.00924656	0.392559	0.27494	NA
1	3623514	Affx-65560511	G	C	0.0107657	1	182292	ADD	0.071365	0.0436722	2.6703	0.990392	NA
1	3632969	Affx-9501362	G	A	0.020984	1	182496	ADD	-0.0301341	0.0315301	0.913411	0.46953	NA
1	3639108	Affx-9508685	C	T	0.370269	1	181976	ADD	0.00207751	0.00934652	0.0494065	0.0840205	NA
1	3649252	Affx-9521469	C	A	0.113646	1	182338	ADD	0.00599026	0.0141708	0.17869	0.172307	NA
1	3654319	Affx-9527149	C	T	0.333443	1	182061	ADD	-0.00352566	0.0095896	0.13517	0.146831	NA
1	3656210	Affx-9528955	G	A	0.242588	1	181938	ADD	0.00451466	0.0105237	0.184041	0.175274	NA
1	3657889	Affx-9530434	C	T	0.0428402	1	182457	ADD	-0.00172879	0.0222361	0.00604458	0.0277836	NA
1	3658541	Affx-9531237	G	-	0.292669	1	182206	ADD	0.00855679	0.00993252	0.742169	0.410087	NA
1	3658582	Affx-9531292	G	A	0.0467877	1	182345	ADD	0.0295167	0.0213438	1.91246	0.77809	NA
1	3659365	Affx-9532147	G	A	0.143123	1	182238	ADD	-0.00562709	0.0129189	0.189722	0.178389	NA
1	3663264	Affx-9536128	T	A	0.314858	1	182438	ADD	-0.0258321	0.0097187	7.06917	2.10556	NA
1	3664470	Affx-9537237	C	-	0.190145	1	182258	ADD	0.0034042	0.0114832	0.0878833	0.115269	NA
1	3664563	Affx-9537298	T	C	0.34695	1	182408	ADD	0.0014161	0.0094934	0.0222508	0.0548162	NA
1	3666876	Affx-35302066	A	C	0.0744983	1	182286	ADD	-0.00354822	0.0172027	0.0425429	0.0774882	NA
1	3668567	Affx-9541876	C	T	0.0762711	1	182343	ADD	-0.0146189	0.0170227	0.737517	0.408426	NA
1	3670136	Affx-9543650	G	A	0.326151	1	182170	ADD	-0.0031906	0.00960709	0.110296	0.130882	NA
1	3670941	Affx-9544521	T	C	0.203791	1	182228	ADD	-0.00361833	0.0111847	0.104657	0.12708	NA
1	3673316	Affx-9546756	C	G	0.496361	1	182325	ADD	0.0134959	0.00904181	2.2279	0.867939	NA
1	3673458	Affx-9546895	G	A	0.0837742	1	182234	ADD	0.0183096	0.0163591	1.25267	0.579973	NA
1	3675954	Affx-9550095	C	A	0.046149	1	182366	ADD	-0.00172258	0.0215397	0.00639562	0.028604	NA
1	3676243	Affx-9550548	G	A	0.0178308	1	182213	ADD	-0.0191156	0.0340176	0.315768	0.240965	NA
1	3677541	Affx-9552391	A	G	0.280197	1	182363	ADD	-0.0212015	0.0100665	4.43586	1.45356	NA
1	3680453	Affx-9555719	G	A	0.125094	1	182251	ADD	0.0113513	0.0136468	0.69188	0.391982	NA
1	3680660	Affx-9556026	G	A	0.194394	1	182454	ADD	0.0109815	0.011372	0.93251	0.475979	NA
1	3682335	Affx-9558082	C	T	0.0184559	1	182381	ADD	-0.0530809	0.0335465	2.50369	0.9447	NA
1	3685090	Affx-9561607	G	A	0.0644645	1	182457	ADD	-0.0211575	0.0184343	1.31727	0.600184	NA
1	3686472	Affx-9563175	T	C	0.251447	1	182098	ADD	0.0031413	0.0103973	0.0912803	0.117728	NA
1	3687383	Affx-9564169	T	C	0.327164	1	182419	ADD	0.0173574	0.00958408	3.27995	1.15409	NA
1	3690791	Affx-9567691	G	A	0.0232271	1	182502	ADD	-0.0126371	0.0298562	0.179153	0.172565	NA
1	3690956	Affx-9567921	G	A	0.398127	1	182183	ADD	0.0151647	0.00924702	2.68945	0.995615	NA
1	3691042	Affx-9568029	C	A	0.0276235	1	182236	ADD	0.0604845	0.0273829	4.87899	1.56566	NA
1	3692129	Affx-9569367	G	A	0.0101881	1	182320	ADD	-0.0152667	0.0447584	0.116343	0.134875	NA
1	3692481	Affx-9569716	A	G	0.402702	1	182095	ADD	0.000867694	0.00922395	0.00884912	0.033833	NA
1	3697206	Affx-9575921	C	T	0.0529775	1	182332	ADD	-0.0301188	0.0201663	2.23061	0.8687	NA
1	3697256	Affx-9576013	T	C	0.109175	1	182184	ADD	-0.0341182	0.0144174	5.60012	1.74571	NA
1	3700458	Affx-9580230	A	-	0.414742	1	182218	ADD	0.0144343	0.00916547	2.48018	0.938211	NA
1	3705742	Affx-9586962	G	T	0.454283	1	182305	ADD	-0.00652762	0.00905797	0.519335	0.326863	NA
1	3711886	Affx-77909965	AT	-	0.0336321	1	182222	ADD	-0.0252464	0.0249114	1.02708	0.507455	NA
1	3712099	Affx-9595298	G	A	0.444012	1	181467	ADD	-0.00603568	0.0090933	0.440565	0.295121	NA
1	3714318	Affx-35302144	C	T	0.0955008	1	182098	ADD	0.0041747	0.0154155	0.0733395	0.104282	NA
1	3718901	Affx-9604864	G	C	0.313704	1	182438	ADD	0.00784078	0.00969923	0.653498	0.377926	NA
1	3719066	Affx-9606001	T	C	0.223339	1	181829	ADD	0.00360444	0.0108836	0.109681	0.13047	NA
1	3721049	Affx-9608323	G	T	0.444017	1	182127	ADD	-0.00813106	0.00909162	0.799856	0.430466	NA
1	3722110	Affx-9609668	T	C	0.465561	1	182119	ADD	-0.014915	0.00905051	2.71582	1.0028	NA
1	3724138	Affx-65561313	C	G	0.0577172	1	182216	ADD	-0.000396541	0.0193299	0.000420839	0.00716688	NA
1	3729727	Affx-9620550	G	A	0.287547	1	182094	ADD	0.0195123	0.00996829	3.83156	1.29846	NA
1	3732998	Affx-9624842	G	A	0.252744	1	182210	ADD	-0.00344292	0.0104209	0.109156	0.130119	NA
1	3734467	Affx-9626605	C	T	0.24798	1	182339	ADD	-0.0031773	0.0104655	0.0921725	0.118368	NA
1	3738887	Affx-9631949	G	-	0.25201	1	182100	ADD	-0.00855682	0.0104197	0.674397	0.385606	NA
1	3739112	Affx-65561431	C	T	0.0186781	1	182246	ADD	-0.0129312	0.0332731	0.151039	0.156428	NA
1	3743178	Affx-9636362	C	T	0.252073	1	182181	ADD	-0.00530855	0.0104158	0.259757	0.214466	NA
1	3746281	Affx-9640119	A	G	0.305599	1	182052	ADD	0.0108913	0.00980847	1.23298	0.573767	NA
1	3746564	Affx-9640451	G	A	0.0508953	1	182237	ADD	0.0638838	0.0203786	9.79658	2.75737	NA
1	3754089	Affx-52347855	TGTC	-	0.266548	1	182018	ADD	-0.00802206	0.0102255	0.615468	0.363777	NA
1	3764165	Affx-9662412	C	T	0.192786	1	181829	ADD	-0.00433156	0.0114507	0.143095	0.151673	NA
1	3764499	Affx-9662843	A	G	0.0209151	1	182332	ADD	0.00553279	0.0314009	0.0310459	0.0654318	NA
1	3765117	Affx-9663687	G	A	0.285388	1	182413	ADD	0.0084392	0.00999162	0.713396	0.399769	NA
1	3765506	Affx-9664175	A	C	0.31538	1	181979	ADD	0.00401695	0.0097244	0.170635	0.16778	NA
1	3770539	Affx-65561738	G	A	0.0192433	1	182245	ADD	-0.0127459	0.0329619	0.149525	0.155529	NA
1	3773833	Affx-9674123	A	G	0.0868218	1	182362	ADD	0.00890639	0.0159998	0.309866	0.238251	NA
1	3779972	Affx-9682711	A	G	0.13312	1	182181	ADD	-0.0445279	0.0133799	11.0982	3.06342	NA
1	3780101	Affx-9682838	G	A	0.0354815	1	182447	ADD	-0.00737208	0.0242805	0.0921856	0.118378	NA
1	3784560	Affx-9688608	G	A	0.0993994	1	182315	ADD	-0.0482275	0.0151906	10.104	2.8299	NA
1	3787146	Affx-9692471	G	A	0.285891	1	182106	ADD	0.00356642	0.00998185	0.127656	0.14214	NA
1	3792848	Affx-9701160	T	C	0.0370339	1	182090	ADD	-0.0232469	0.0239303	0.943702	0.479742	NA
1	3799904	Affx-9710232	G	A	0.129702	1	182244	ADD	-0.0406129	0.0135271	9.03119	2.57608	NA
1	3803650	Affx-9714758	G	A	0.0541515	1	182414	ADD	0.0104698	0.0199772	0.274666	0.221691	NA
1	3807842	Affx-65562063	G	A	0.0463446	1	182319	ADD	0.0137475	0.0214678	0.410084	0.28239	NA
1	3808243	Affx-77108167	-	C	0.0348088	1	182339	ADD	-0.0178852	0.0246494	0.52647	0.329666	NA
1	3816143	Affx-9730777	C	T	0.442025	1	182235	ADD	-0.021621	0.00909652	5.64936	1.75791	NA
1	3816416	Affx-65562149	C	T	0.0217897	1	182219	ADD	0.0259869	0.0309895	0.703199	0.396086	NA
1	3825421	Affx-9742868	T	C	0.0376278	1	182272	ADD	-0.0171513	0.0236935	0.524008	0.3287	NA
1	3828629	Affx-9747252	T	C	0.166696	1	182326	ADD	-0.0471997	0.0121789	15.0497	3.97998	NA
1	3829920	Affx-9748984	T	C	0.0921514	1	182504	ADD	0.0113042	0.0155758	0.526722	0.329765	NA
1	3839311	Affx-9761624	T	G	0.485161	1	181854	ADD	-0.0254264	0.00906113	7.87472	2.2999	NA
1	3839662	Affx-35302282	C	T	0.0116488	1	182337	ADD	0.0061662	0.0421726	0.0213783	0.0536691	NA
1	3839898	Affx-65562361	C	T	0.0366041	1	182343	ADD	-0.0209078	0.0240703	0.754489	0.414473	NA
1	3841185	Affx-9763966	G	A	0.0409925	1	182265	ADD	-0.0197046	0.0227941	0.747291	0.411913	NA
1	3854172	Affx-9781729	T	C	0.317237	1	182236	ADD	0.000164719	0.00968603	0.000289197	0.00593285	NA
1	3854236	Affx-9781805	G	A	0.173523	1	182218	ADD	-0.0427185	0.0119657	12.7681	3.45273	NA
1	3866714	Affx-9796900	A	C	0.393389	1	182087	ADD	0.00680749	0.00924087	0.542686	0.335996	NA
1	3867339	Affx-9797646	C	T	0.120671	1	182393	ADD	-0.0407956	0.0139003	8.63043	2.48071	NA
1	3870416	Affx-76453266	G	-	0.155689	1	182161	ADD	0.0136982	0.012492	1.20244	0.5641	NA
1	3871935	Affx-9803724	A	G	0.146761	1	182153	ADD	-0.0136135	0.0127552	1.13911	0.543876	NA
1	3873250	Affx-9805419	A	C	0.125278	1	182255	ADD	-0.0168457	0.0136312	1.52725	0.664492	NA
1	3873437	Affx-9805646	C	T	0.176676	1	182303	ADD	-0.000705269	0.0118063	0.00356846	0.0211964	NA
1	3875746	Affx-9808720	C	T	0.0733755	1	181791	ADD	0.0132937	0.017321	0.58904	0.353802	NA
1	3879978	Affx-9814214	G	A	0.379933	1	181945	ADD	0.000859158	0.00929887	0.00853661	0.0332084	NA
1	3881485	Affx-9816223	A	G	0.380035	1	182007	ADD	0.000669132	0.00930913	0.00516661	0.0256274	NA
1	3883678	Affx-9819102	A	G	0.312416	1	182265	ADD	-0.000643775	0.00972702	0.00438035	0.023544	NA
1	3885264	Affx-9820699	G	A	0.366319	1	182188	ADD	0.0134786	0.00933732	2.08375	0.827181	NA
1	3888305	Affx-65562812	T	C	0.0130336	1	182260	ADD	0.0298407	0.0393451	0.575221	0.348536	NA
1	3892964	Affx-9829834	C	T	0.0440105	1	182479	ADD	-0.0208187	0.0220353	0.892629	0.462476	NA
1	3894012	Affx-9831174	G	A	0.018334	1	182257	ADD	0.0585738	0.0338511	2.99407	1.07795	NA
1	3895246	Affx-9832837	T	C	0.0459277	1	182243	ADD	-0.0267807	0.0215849	1.53938	0.668146	NA
1	3898178	Affx-9836396	C	T	0.403997	1	182015	ADD	0.00176939	0.00920493	0.0369492	0.0718252	NA
1	3902760	Affx-9841548	A	G	0.253473	1	182049	ADD	-0.00158909	0.0104377	0.0231786	0.0560143	NA
1	3904945	Affx-9844405	C	T	0.0258168	1	182246	ADD	0.0179271	0.0282479	0.402761	0.279289	NA
1	3905719	Affx-9845299	C	T	0.0448254	1	182274	ADD	-0.0033511	0.0218536	0.023514	0.0564422	NA
1	3908147	Affx-35302363	G	C	0.0397284	1	182338	ADD	-0.0138558	0.0230442	0.361523	0.261488	NA
1	3908961	Affx-9849696	C	T	0.178767	1	182486	ADD	-0.00205313	0.011774	0.030408	0.0647106	NA
1	3914992	Affx-9856614	G	A	0.207465	1	182272	ADD	0.00377026	0.0111782	0.113763	0.133181	NA
1	3916039	Affx-9858034	G	A	0.161813	1	182232	ADD	0.00870468	0.0122393	0.505814	0.321521	NA
1	3918975	Affx-9861849	A	C	0.202643	1	182118	ADD	0.00679101	0.0112551	0.36406	0.262601	NA
1	3924314	Affx-9868552	G	A	0.424437	1	182299	ADD	-0.00425757	0.00914633	0.216686	0.192751	NA
1	3924464	Affx-9868726	C	G	0.409979	1	182196	ADD	0.00460602	0.00916479	0.252585	0.210941	NA
1	3928040	Affx-9873153	C	A	0.165298	1	181987	ADD	0.0109328	0.0121567	0.808772	0.433582	NA
1	3935585	Affx-9952542	C	T	0.152814	1	182313	ADD	0.0176514	0.0125302	1.98446	0.798818	NA
1	3935713	Affx-9952726	G	A	0.113891	1	182077	ADD	0.00682091	0.0142064	0.230523	0.199877	NA
1	3935847	Affx-9952911	T	C	0.254386	1	182117	ADD	-0.0096507	0.0103783	0.864703	0.452932	NA
1	3936075	Affx-9953183	T	C	0.108419	1	182449	ADD	-0.0112894	0.0145588	0.601295	0.358442	NA
1	3936188	Affx-9953380	G	A	0.0330815	1	182428	ADD	-0.00331071	0.0251695	0.0173019	0.0480068	NA
1	3937641	Affx-77863588	T	-	0.137753	1	182178	ADD	-0.00351745	0.0131046	0.0720454	0.103263	NA
1	3937985	Affx-65563227	G	A	0.0122121	1	182319	ADD	-0.10823	0.0411216	6.97786	2.08342	NA
1	3938521	Affx-9956410	G	A	0.125877	1	182487	ADD	-0.0132397	0.0136232	0.944495	0.480009	NA
1	3940897	Affx-9959268	C	A	0.25609	1	182147	ADD	-0.00950551	0.0103458	0.844151	0.44586	NA
1	3942540	Affx-9961176	T	C	0.30889	1	182207	ADD	-0.00449501	0.00977173	0.211601	0.190093	NA
1	3942760	Affx-9961413	C	T	0.0542758	1	182199	ADD	-0.0110492	0.0198882	0.308652	0.23769	NA
1	3942898	Affx-9961602	G	A	0.212562	1	182321	ADD	-0.000961031	0.011016	0.00761076	0.0312925	NA
1	3942994	Affx-35302402	T	G	0.179303	1	182256	ADD	0.00512793	0.0117721	0.189746	0.178403	NA
1	3944203	Affx-9963394	G	A	0.0127735	1	182291	ADD	0.0942393	0.0402383	5.4851	1.71717	NA
1	3945658	Affx-9965301	A	G	0.221645	1	181928	ADD	0.0165711	0.0108853	2.31752	0.893049	NA
1	3946728	Affx-9966858	C	T	0.283518	1	182054	ADD	0.00704707	0.0100197	0.494657	0.317082	NA
1	3946948	Affx-9967102	A	G	0.234877	1	182291	ADD	0.00283891	0.0106284	0.0713453	0.102709	NA
1	3947498	Affx-9967765	C	A	0.0613615	1	182142	ADD	0.0415494	0.0187998	4.88455	1.56706	NA
1	3947992	Affx-9968518	A	G	0.24401	1	182433	ADD	0.00136346	0.0104681	0.0169647	0.0475128	NA
1	3948609	Affx-9969246	G	T	0.0424543	1	182243	ADD	0.0358844	0.0224667	2.55114	0.957759	NA
1	3949333	Affx-79308094	-	C	0.0909295	1	182306	ADD	0.0402086	0.0156873	6.56962	1.98408	NA
1	3949795	Affx-9970935	C	T	0.498577	1	182388	ADD	-0.00141852	0.00901572	0.0247553	0.0580027	NA
1	3950351	Affx-9971685	C	T	0.0170151	1	182485	ADD	-0.0119163	0.0349163	0.116473	0.13496	NA
1	3950683	Affx-9972206	G	A	0.466046	1	181893	ADD	-0.00401456	0.00907079	0.195878	0.181729	NA
1	3951579	Affx-9973492	G	A	0.0473536	1	182415	ADD	-0.00677208	0.0211821	0.102213	0.125408	NA
1	3954031	Affx-9976503	T	C	0.0771653	1	182323	ADD	0.0115212	0.0168427	0.467922	0.306322	NA
1	3955322	Affx-9978268	T	C	0.212738	1	182203	ADD	0.00195981	0.0110088	0.0316917	0.0661555	NA
1	3955901	Affx-9978884	T	C	0.076845	1	182198	ADD	0.00666891	0.0168969	0.155774	0.159218	NA
1	3956647	Affx-65563405	G	A	0.0321209	1	182358	ADD	0.02982	0.0255739	1.35964	0.613322	NA
1	3956975	Affx-9980388	C	A	0.0794637	1	182253	ADD	0.00768442	0.0166191	0.213801	0.191246	NA
1	3957077	Affx-9980561	T	C	0.220834	1	182166	ADD	0.00396773	0.0108788	0.133022	0.1455	NA
1	3957137	Affx-9980630	T	G	0.0771057	1	182133	ADD	0.0106359	0.0168757	0.397211	0.276928	NA
1	3957978	Affx-9981916	A	G	0.0715615	1	182221	ADD	-0.00221202	0.0175288	0.0159249	0.045961	NA
1	3961489	Affx-9986623	G	A	0.125081	1	182198	ADD	-0.0202428	0.0136833	2.18857	0.856865	NA
1	3963326	Affx-9988609	T	C	0.440986	1	182203	ADD	-0.00205452	0.00909856	0.0509889	0.085471	NA
1	3971259	Affx-50032274	G	A	0.0153307	1	181336	ADD	0.0252743	0.0367812	0.472176	0.308046	NA
1	3972469	Affx-10001505	T	C	0.0276959	1	182464	ADD	-0.00994028	0.0276149	0.129571	0.143345	NA
1	3972702	Affx-10001833	C	T	0.128915	1	182290	ADD	-0.0161724	0.0134939	1.43639	0.636905	NA
1	3973999	Affx-10003480	T	C	0.330003	1	182174	ADD	0.00558936	0.00960869	0.338374	0.251216	NA
1	3976893	Affx-10007066	C	T	0.283162	1	182360	ADD	-0.0119485	0.00995185	1.4415	0.638468	NA
1	3986610	Affx-65563653	C	G	0.0188072	1	181952	ADD	-0.0444978	0.0331541	1.80137	0.745821	NA
1	3993621	Affx-65563707	C	T	0.0153421	1	181690	ADD	0.0454637	0.0366076	1.54237	0.669047	NA
1	3994912	Affx-10031069	A	C	0.346573	1	181995	ADD	0.000468947	0.0095003	0.00243653	0.0174432	NA
1	3995220	Affx-10031342	G	C	0.167418	1	182185	ADD	0.0125302	0.0120722	1.07732	0.523898	NA
1	3995718	Affx-10031928	G	C	0.056508	1	182346	ADD	0.0208691	0.0195181	1.14323	0.545198	NA
1	3996204	Affx-10032482	C	T	0.1345	1	181669	ADD	-0.0165874	0.013257	1.56555	0.676016	NA
1	3996296	Affx-10032591	A	G	0.438776	1	182068	ADD	-0.00534585	0.00911035	0.34432	0.253875	NA
1	4001521	Affx-35302482	T	C	0.0283984	1	182440	ADD	0.00816027	0.0269642	0.091587	0.117949	NA
1	4001548	Affx-10038445	G	A	0.307353	1	182134	ADD	0.0106505	0.00978917	1.18372	0.558147	NA
1	4004377	Affx-10041543	G	T	0.151766	1	182251	ADD	-0.00937833	0.0126409	0.550422	0.338997	NA
1	4004972	Affx-10042336	T	C	0.0754084	1	182168	ADD	-0.0274486	0.0170796	2.58275	0.966441	NA
1	4010335	Affx-10048560	G	A	0.199696	1	182237	ADD	-0.00234143	0.0112467	0.0433424	0.0782709	NA
1	4012933	Affx-78102827	-	T	0.160786	1	182099	ADD	-0.00596521	0.0122804	0.235952	0.202632	NA
1	4016738	Affx-10057255	G	T	0.199361	1	182092	ADD	-0.00337526	0.0112618	0.0898254	0.11668	NA
1	4017231	Affx-10057949	T	G	0.442212	1	182089	ADD	-0.0162714	0.00906902	3.21906	1.13795	NA
1	4020182	Affx-10062617	T	C	0.0130809	1	182212	ADD	-0.00952894	0.0398854	0.0570769	0.0908843	NA
1	4025444	Affx-10069833	A	G	0.229505	1	182188	ADD	-0.00675212	0.0107067	0.397715	0.277143	NA
1	4028810	Affx-65564034	G	A	0.0274313	1	182328	ADD	0.0607829	0.0275842	4.85558	1.55977	NA
1	4029553	Affx-10075214	C	T	0.0147014	1	182432	ADD	0.0155403	0.0376447	0.170417	0.167656	NA
1	4031638	Affx-10078023	C	T	0.0344878	1	182195	ADD	-0.0272447	0.0245976	1.22682	0.571821	NA
1	4032503	Affx-10079122	T	C	0.180397	1	182145	ADD	-0.00464352	0.0117261	0.156815	0.159827	NA
1	4034165	Affx-10081543	G	A	0.0340256	1	182245	ADD	0.0205551	0.0249153	0.68062	0.387881	NA
1	4044697	Affx-10089224	A	G	0.300747	1	182070	ADD	0.00324886	0.00985109	0.108766	0.129857	NA
1	4046522	Affx-10089596	T	G	0.0105233	1	182263	ADD	0.0986491	0.0436893	5.09842	1.62074	NA
1	4047106	Affx-10089677	T	C	0.11136	1	182323	ADD	-0.00578924	0.0143115	0.163633	0.163781	NA
1	4047622	Affx-10089786	T	C	0.0202396	1	182242	ADD	0.0049577	0.0318774	0.0241877	0.0572936	NA
1	4048222	Affx-10089856	T	C	0.475369	1	182191	ADD	-0.0109491	0.00903366	1.46903	0.646857	NA
1	4049339	Affx-10089983	G	A	0.126242	1	182198	ADD	-0.00256172	0.013574	0.0356164	0.0704228	NA
1	4051127	Affx-10090250	G	A	0.0602147	1	182198	ADD	0.0110565	0.0189162	0.341639	0.252678	NA
1	4052690	Affx-10090491	C	T	0.118313	1	182271	ADD	0.00188859	0.0140251	0.0181327	0.0492056	NA
1	4056544	Affx-10091017	C	T	0.10883	1	182261	ADD	0.000783878	0.0145211	0.00291405	0.019111	NA
1	4059563	Affx-10091332	A	G	0.0685029	1	182350	ADD	-0.00397659	0.017913	0.0492815	0.083905	NA
1	4060927	Affx-10091484	C	T	0.478527	1	182205	ADD	0.00822949	0.00902655	0.831194	0.441378	NA
1	4063144	Affx-10091805	A	T	0.484253	1	182006	ADD	0.00868028	0.00901442	0.927239	0.474202	NA
1	4068094	Affx-10092850	T	C	0.319243	1	181979	ADD	-0.00194771	0.00966301	0.040628	0.0755875	NA
1	4071256	Affx-10093331	A	G	0.381626	1	182038	ADD	-0.00978944	0.00927121	1.11492	0.536085	NA
1	4071354	Affx-10093365	G	A	0.029912	1	182251	ADD	0.0618868	0.0264668	5.46756	1.71281	NA
1	4071829	Affx-65564396	C	A	0.0160376	1	182290	ADD	-0.000703826	0.0360877	0.000380375	0.00681089	NA
1	4074194	Affx-10093798	G	A	0.062097	1	182070	ADD	-0.0184477	0.0187368	0.969377	0.488336	NA
1	4076809	Affx-10094134	C	T	0.0301211	1	182447	ADD	-0.0140737	0.0263649	0.284947	0.226596	NA
1	4079470	Affx-10094502	G	A	0.0484243	1	182264	ADD	-0.0228063	0.0210163	1.17759	0.556195	NA
1	4079871	Affx-10094557	T	C	0.232629	1	182159	ADD	-0.00821434	0.0107065	0.588639	0.353649	NA
1	4085555	Affx-10095194	T	C	0.371334	1	182076	ADD	0.0048968	0.00933944	0.274905	0.221805	NA
1	4085968	Affx-10095225	C	A	0.0885975	1	182477	ADD	-0.00929753	0.0159284	0.340714	0.252264	NA
1	4090969	Affx-10095850	C	A	0.13989	1	181685	ADD	-0.0123174	0.0130464	0.891356	0.462042	NA
1	4091089	Affx-10095866	C	T	0.0676022	1	182324	ADD	-0.0156437	0.0179924	0.755967	0.414998	NA
1	4092868	Affx-10096123	C	A	0.0507807	1	182087	ADD	0.0462699	0.0204886	5.10003	1.62114	NA
1	4093027	Affx-10096134	G	T	0.350297	1	182154	ADD	0.0174602	0.00945613	3.40933	1.18823	NA
1	4098480	Affx-10096986	C	T	0.0352802	1	182170	ADD	0.0331523	0.0244453	1.83924	0.756862	NA
1	4098493	Affx-10096993	G	A	0.0278459	1	182271	ADD	0.0360992	0.0273355	1.74398	0.729005	NA
1	4098895	Affx-10097068	T	G	0.454317	1	181785	ADD	0.00610972	0.00910882	0.449902	0.298966	NA
1	4105963	Affx-10098281	C	A	0.0813666	1	182194	ADD	0.00850753	0.0165206	0.265189	0.217114	NA
1	4108292	Affx-65564685	C	T	0.0121131	1	182158	ADD	-0.0687324	0.0407251	2.84839	1.03874	NA
1	4108614	Affx-10098612	G	A	0.023719	1	182364	ADD	-0.0555362	0.0299475	3.43898	1.19603	NA
1	4108825	Affx-10098684	A	C	0.0665168	1	182127	ADD	0.0365947	0.018128	4.07509	1.36131	NA
1	4109493	Affx-10098771	T	C	0.277632	1	182052	ADD	0.00507527	0.0100564	0.254704	0.211986	NA
1	4109988	Affx-10098828	C	T	0.112938	1	182025	ADD	0.00197236	0.0142405	0.0191832	0.0506868	NA
1	4110189	Affx-10098870	C	A	0.452406	1	181936	ADD	-0.00661797	0.00909863	0.529051	0.330678	NA
1	4111726	Affx-10099132	C	T	0.0675384	1	182400	ADD	-0.023501	0.0180244	1.70002	0.716055	NA
1	4112557	Affx-10099221	C	T	0.162533	1	182298	ADD	0.00796881	0.0122026	0.426462	0.289265	NA
1	4117792	Affx-65564773	G	A	0.0300184	1	182205	ADD	0.00902827	0.0263616	0.117291	0.135494	NA
1	4118930	Affx-10100034	G	A	0.161564	1	182138	ADD	0.00387451	0.0122416	0.100174	0.124001	NA
1	4122946	Affx-10100627	A	G	0.351899	1	182339	ADD	-0.00281878	0.00944307	0.0891035	0.116157	NA
1	4126063	Affx-10101126	A	G	0.0370427	1	182276	ADD	-0.00213809	0.0238299	0.0080502	0.0322146	NA
1	4126249	Affx-10101138	T	C	0.450688	1	182157	ADD	-0.00382795	0.00905827	0.178584	0.172248	NA
1	4127434	Affx-10101238	G	A	0.0675474	1	182198	ADD	-0.0116173	0.0180256	0.415366	0.284617	NA
1	4130923	Affx-10101630	T	C	0.0364726	1	182274	ADD	-0.00269088	0.0240007	0.0125702	0.04061	NA
1	4133491	Affx-10101987	G	A	0.276174	1	182423	ADD	-0.0141003	0.0100582	1.96525	0.793302	NA
1	4135477	Affx-10102218	C	T	0.447913	1	182040	ADD	-0.00589425	0.00907089	0.422238	0.2875	NA
1	4140109	Affx-10103184	G	A	0.0643199	1	182323	ADD	-0.0215669	0.0184006	1.37375	0.61768	NA
1	4143503	Affx-10140406	T	C	0.282884	1	181965	ADD	-0.0104486	0.0100281	1.08562	0.526597	NA
1	4147283	Affx-10183533	C	T	0.266912	1	182225	ADD	-0.00870356	0.0101802	0.730936	0.406072	NA
1	4150208	Affx-10183952	C	T	0.0181569	1	182382	ADD	0.0213576	0.0336155	0.403667	0.279674	NA
1	4152566	Affx-10184311	C	T	0.0393066	1	182323	ADD	-0.00299021	0.0231816	0.0166386	0.0470309	NA
1	4156463	Affx-65565146	G	T	0.0128152	1	182167	ADD	-0.0514028	0.0400197	1.64978	0.70117	NA
1	4156802	Affx-10184964	C	T	0.0609464	1	182193	ADD	-0.00894337	0.0188728	0.224558	0.196824	NA
1	4157700	Affx-65565164	T	A	0.0266589	1	182059	ADD	-0.00365974	0.0279644	0.0171274	0.0477516	NA
1	4160815	Affx-10185701	G	T	0.0707002	1	182206	ADD	0.00630367	0.0176292	0.127856	0.142267	NA
1	4162346	Affx-10185886	C	T	0.268079	1	182185	ADD	-0.00888837	0.0101556	0.766011	0.418558	NA
1	4162624	Affx-10185905	C	T	0.0287965	1	182279	ADD	-0.0232236	0.0269535	0.74238	0.410162	NA
1	4163499	Affx-10186022	C	A	0.125705	1	182189	ADD	0.00292116	0.0136562	0.0457564	0.080598	NA
1	4165027	Affx-10186191	C	T	0.0342916	1	182275	ADD	-0.0416983	0.0248597	2.81349	1.0293	NA
1	4165347	Affx-10186221	C	T	0.0385776	1	182269	ADD	-0.0326119	0.0233092	1.95748	0.791066	NA
1	4167574	Affx-10186507	G	A	0.482461	1	181876	ADD	0.0148626	0.0090396	2.7033	0.999388	NA
1	4170403	Affx-10186892	T	C	0.0939885	1	182166	ADD	-0.0170715	0.0154852	1.21537	0.568199	NA
1	4171234	Affx-10186997	G	A	0.0260116	1	182207	ADD	0.0235032	0.0280236	0.703411	0.396163	NA
1	4171269	Affx-10187002	A	G	0.127847	1	182218	ADD	0.00385491	0.0135267	0.0812166	0.110331	NA
1	4171947	Affx-10187102	G	A	0.100636	1	182306	ADD	-0.0154114	0.014998	1.05589	0.516907	NA
1	4172555	Affx-35302743	T	C	0.0164156	1	182357	ADD	-0.0196503	0.0355588	0.305382	0.236177	NA
1	4172635	Affx-10187182	G	A	0.245532	1	182229	ADD	-0.0171179	0.010471	2.67255	0.991006	NA
1	4173668	Affx-10187297	T	C	0.167145	1	181926	ADD	-0.0135804	0.0121057	1.25849	0.581802	NA
1	4174732	Affx-10187441	A	G	0.363671	1	182059	ADD	-0.0253527	0.00940238	7.27389	2.15512	NA
1	4174962	Affx-10187461	C	T	0.0635951	1	182176	ADD	-0.0314914	0.0184653	2.9085	1.05496	NA
1	4178590	Affx-10187866	T	G	0.0612081	1	182239	ADD	-0.0173775	0.0188286	0.8518	0.448497	NA
1	4178968	Affx-10187902	G	A	0.24969	1	182062	ADD	0.0179767	0.0104471	2.96093	1.06906	NA
1	4180367	Affx-10188034	G	A	0.236743	1	182265	ADD	-0.0143101	0.0106085	1.8196	0.751141	NA
1	4180611	Affx-65565382	G	A	0.0267868	1	182198	ADD	0.00957403	0.0279625	0.117229	0.135454	NA
1	4192014	Affx-10189328	A	G	0.0222833	1	182244	ADD	0.0367418	0.0306309	1.4388	0.637643	NA
1	4194248	Affx-77295242	G	-	0.0442039	1	182235	ADD	-0.00188009	0.0221111	0.00722992	0.030473	NA
1	4194623	Affx-10189669	T	C	0.236289	1	182152	ADD	0.019501	0.0106334	3.36334	1.17612	NA
1	4201687	Affx-10190500	A	G	0.015727	1	182361	ADD	0.0435541	0.0358984	1.472	0.647757	NA
1	4203003	Affx-10190625	G	T	0.104998	1	182260	ADD	0.0232418	0.014744	2.48488	0.939509	NA
1	4204531	Affx-10190820	G	A	0.015822	1	182310	ADD	0.0673257	0.036313	3.43746	1.19563	NA
1	4205548	Affx-10190943	G	A	0.0122147	1	182281	ADD	0.0128602	0.0413488	0.0967319	0.1216	NA
1	4208191	Affx-10191278	C	T	0.341126	1	181937	ADD	0.00157426	0.00951645	0.0273653	0.0611753	NA
1	4211855	Affx-10191725	G	A	0.333212	1	182072	ADD	0.00797938	0.00957314	0.694751	0.393025	NA
1	4214769	Affx-65565771	C	T	0.0221234	1	182318	ADD	0.0145528	0.0307826	0.223502	0.19628	NA
1	4217542	Affx-10192544	A	G	0.0682879	1	181833	ADD	-0.00594331	0.0179434	0.10971	0.13049	NA
1	4218271	Affx-10192637	A	C	0.273173	1	182064	ADD	0.00611269	0.0101152	0.365187	0.263094	NA
1	4218933	Affx-10192732	G	A	0.0261722	1	182350	ADD	0.0262076	0.0283504	0.854546	0.449442	NA
1	4219126	Affx-10192747	G	A	0.173201	1	182164	ADD	-0.00660752	0.0119059	0.307999	0.237388	NA
1	4220110	Affx-10192877	C	T	0.171523	1	182293	ADD	-0.00779502	0.0119523	0.425332	0.288793	NA
1	4222940	Affx-10199058	G	A	0.0486074	1	182318	ADD	-0.000233142	0.0210343	0.000122852	0.00385775	NA
1	4228345	Affx-10209819	C	T	0.0143171	1	182090	ADD	0.0276288	0.0381808	0.523641	0.328556	NA
1	4229875	Affx-10213189	C	T	0.0596443	1	182314	ADD	-0.00739555	0.0190837	0.150181	0.155919	NA
1	4231202	Affx-10216142	C	T	0.480338	1	182073	ADD	0.000997903	0.00900934	0.0122685	0.0400985	NA
1	4233472	Affx-65565940	C	T	0.0125237	1	182254	ADD	0.00069049	0.0407224	0.000287507	0.00591537	NA
1	4233940	Affx-10220877	A	G	0.0141614	1	182186	ADD	-0.0189421	0.0380842	0.247382	0.208362	NA
1	4234207	Affx-10221381	G	C	0.0929453	1	181892	ADD	0.000450723	0.0155848	0.000836403	0.0101375	NA
1	4243687	Affx-10235535	G	A	0.0206288	1	182245	ADD	0.00710249	0.0317425	0.0500656	0.084627	NA
1	4254300	Affx-10249902	T	C	0.155897	1	182184	ADD	-0.000145416	0.0124684	0.000136018	0.00406015	NA
1	4255144	Affx-10251374	G	T	0.375155	1	182458	ADD	0.00847016	0.00928469	0.832241	0.441741	NA
1	4256235	Affx-10253061	G	C	0.0307393	1	182226	ADD	-0.0276626	0.0263535	1.10182	0.531849	NA
1	4256724	Affx-10253732	T	C	0.394294	1	182061	ADD	0.0038233	0.00921172	0.172264	0.168702	NA
1	4257191	Affx-10254565	C	T	0.351303	1	182203	ADD	-0.00734646	0.00946254	0.602755	0.358993	NA
1	4267575	Affx-10269602	C	T	0.22836	1	182313	ADD	0.00418519	0.0107156	0.152543	0.157318	NA
1	4274541	Affx-10278927	C	A	0.412611	1	182175	ADD	0.00155797	0.00913419	0.0290924	0.063202	NA
1	4278352	Affx-10283685	A	C	0.254318	1	182201	ADD	0.00628119	0.0103528	0.368103	0.264369	NA
1	4281783	Affx-10288306	C	T	0.417154	1	182108	ADD	0.00810245	0.00917001	0.780717	0.423748	NA
1	4282975	Affx-10289875	A	G	0.160952	1	182293	ADD	-0.000555589	0.012305	0.00203865	0.015929	NA
1	4300661	Affx-10312788	T	C	0.0928553	1	182192	ADD	-0.00019705	0.0154978	0.000161665	0.00442826	NA
1	4301475	Affx-10313679	A	G	0.436407	1	182095	ADD	-0.00821025	0.00910025	0.813966	0.435393	NA
1	4303586	Affx-10316460	-	T	0.217308	1	182087	ADD	0.0147113	0.0109426	1.80741	0.747586	NA
1	4304178	Affx-65566546	C	G	0.0127815	1	181513	ADD	-0.0357456	0.0403061	0.786506	0.425785	NA
1	4307862	Affx-10321768	C	T	0.131998	1	182219	ADD	0.00453354	0.0133429	0.115446	0.134288	NA
1	4307920	Affx-10321824	A	G	0.336225	1	182186	ADD	-0.0173552	0.00954926	3.30309	1.16021	NA
1	4307966	Affx-10321884	A	G	0.453368	1	182321	ADD	0.0021535	0.00906121	0.0564831	0.0903673	NA
1	4308654	Affx-65566590	G	T	0.0278193	1	181295	ADD	-0.000492983	0.0273321	0.000325325	0.00629511	NA
1	4310014	Affx-10324521	C	T	0.285959	1	182171	ADD	8.3824e-06	0.0100066	7.01723e-07	0.00029037	NA
1	4310325	Affx-10324859	A	G	0.190991	1	182255	ADD	-0.0145792	0.0114724	1.61494	0.690798	NA
1	4311889	Affx-10326836	C	T	0.134481	1	182256	ADD	0.0231277	0.0132232	3.05908	1.09535	NA
1	4316768	Affx-76198951	-	A	0.127957	1	182175	ADD	-0.00756735	0.0134854	0.314891	0.240563	NA
1	4316972	Affx-10333412	C	T	0.0400567	1	182329	ADD	-0.0156971	0.0230397	0.464178	0.3048	NA
1	4320135	Affx-10337554	T	C	0.495346	1	181762	ADD	-0.0136263	0.00903824	2.27293	0.880576	NA
1	4320284	Affx-10337754	A	C	0.0785787	1	182435	ADD	-0.00425751	0.0167493	0.0646132	0.0972642	NA
1	4320458	Affx-10337925	G	A	0.0361447	1	182461	ADD	0.00317229	0.0242047	0.017177	0.0478243	NA
1	4323678	Affx-10342259	A	G	0.0531393	1	181918	ADD	-0.0100544	0.020166	0.248582	0.208959	NA
1	4323996	Affx-10342523	C	T	0.19813	1	182148	ADD	-0.00964472	0.0113283	0.724847	0.403888	NA
1	4325119	Affx-10343541	C	T	0.39725	1	182019	ADD	0.0037342	0.00922226	0.163954	0.163966	NA
1	4325568	Affx-10344004	G	A	0.0130796	1	182231	ADD	-0.0188219	0.0399125	0.222388	0.195706	NA
1	4329202	Affx-10347978	G	A	0.0417069	1	182128	ADD	-0.0162236	0.0226525	0.512935	0.32434	NA
1	4330372	Affx-10349193	T	C	0.416725	1	182108	ADD	0.00825449	0.0091703	0.810241	0.434094	NA
1	4334960	Affx-10354893	G	A	0.126078	1	181740	ADD	0.0106495	0.01357	0.615881	0.363931	NA
1	4337468	Affx-10357771	A	G	0.391691	1	182146	ADD	0.00428655	0.0092534	0.214591	0.191659	NA
1	4343001	Affx-65566895	C	A	0.0393492	1	182240	ADD	-0.024112	0.0232066	1.07956	0.524624	NA
1	4346675	Affx-10369221	G	A	0.135487	1	182217	ADD	-0.00878231	0.0131811	0.44393	0.296509	NA
1	4346973	Affx-10369609	C	T	0.0695562	1	182277	ADD	-0.00936091	0.0177854	0.277018	0.222818	NA
1	4348115	Affx-65566935	G	A	0.0324746	1	181588	ADD	-0.00639938	0.0256499	0.0622449	0.095294	NA
1	4348380	Affx-10374126	C	T	0.16831	1	182122	ADD	-0.0123939	0.0120754	1.05345	0.516109	NA
1	4349436	Affx-10375342	T	C	0.458912	1	182120	ADD	0.00380225	0.00905139	0.176461	0.171062	NA
1	4353410	Affx-65566981	G	A	0.0377293	1	182153	ADD	0.00573315	0.0234781	0.0596292	0.0930818	NA
1	4360348	Affx-10389166	T	G	0.222304	1	182120	ADD	0.0161806	0.0108628	2.21876	0.865368	NA
1	4361300	Affx-10390367	G	A	0.100733	1	182179	ADD	-0.00726962	0.0149835	0.235395	0.20235	NA
1	4364142	Affx-10394295	A	G	0.286439	1	182154	ADD	-0.0152298	0.00998739	2.32532	0.895227	NA
1	4367023	Affx-10397849	G	A	0.137714	1	182291	ADD	0.0120615	0.0130944	0.848451	0.447343	NA
1	4367502	Affx-10398461	C	T	0.321849	1	182132	ADD	0.00820099	0.0096876	0.716639	0.400938	NA
1	4374235	Affx-10406877	C	A	0.418411	1	182207	ADD	0.00601953	0.00914949	0.432844	0.291922	NA
1	4383539	Affx-65567290	T	C	0.0237637	1	182211	ADD	-0.0516608	0.0297564	3.01413	1.08333	NA
1	4384005	Affx-10420590	T	C	0.0209623	1	182375	ADD	0.0318752	0.0312396	1.04111	0.512066	NA
1	4384479	Affx-10421250	G	T	0.0684416	1	182433	ADD	-0.00930901	0.0178937	0.27065	0.219757	NA
1	4387879	Affx-10425439	C	A	0.457796	1	182200	ADD	0.012501	0.00906665	1.90105	0.774793	NA
1	4389144	Affx-10426993	A	G	0.0950165	1	182442	ADD	-0.00413526	0.0153623	0.0724596	0.10359	NA
1	4390789	Affx-65567365	G	A	0.0171673	1	182178	ADD	0.0172105	0.034825	0.244232	0.206792	NA
1	4409808	Affx-10450891	T	G	0.0607242	1	182242	ADD	0.0408211	0.0189513	4.63969	1.50528	NA
1	4409864	Affx-10450934	C	T	0.0969707	1	182189	ADD	-0.00354939	0.0152393	0.0542471	0.0883996	NA
1	4417483	Affx-10459622	A	G	0.0280797	1	182178	ADD	0.0114268	0.0273407	0.174674	0.170059	NA
1	4423527	Affx-10466872	G	A	0.42568	1	181902	ADD	0.0130796	0.00915798	2.03982	0.814663	NA
1	4426462	Affx-10470203	G	A	0.0720074	1	182259	ADD	-0.0182637	0.0175271	1.08582	0.526661	NA
1	4426850	Affx-10470765	G	-	0.201224	1	182207	ADD	0.00482037	0.011278	0.182684	0.174524	NA
1	4428719	Affx-10473457	A	G	0.442932	1	182063	ADD	0.00717262	0.00910136	0.621074	0.365877	NA
1	4431385	Affx-10476677	C	T	0.0545277	1	182357	ADD	-0.00277371	0.0198256	0.0195735	0.0512278	NA
1	4437253	Affx-10483773	A	G	0.0732833	1	182238	ADD	-0.0120023	0.0173958	0.476038	0.309607	NA
1	4438424	Affx-77648984	-	GAGCTA	0.105666	1	182230	ADD	-0.00204411	0.0146521	0.0194629	0.051075	NA
1	4442669	Affx-65567797	C	T	0.0312965	1	182305	ADD	-0.000538646	0.0260922	0.000426172	0.00721253	NA
1	4442780	Affx-10491842	C	T	0.0142392	1	182384	ADD	0.0231379	0.0382856	0.365237	0.263116	NA
1	4443042	Affx-10492207	C	T	0.0562511	1	182281	ADD	-0.0153409	0.0195272	0.617193	0.364424	NA
1	4443757	Affx-65567803	A	C	0.0360193	1	182319	ADD	0.0363992	0.0243793	2.22915	0.868291	NA
1	4443844	Affx-10493132	A	G	0.265614	1	182061	ADD	-0.0126678	0.0102384	1.53087	0.665583	NA
1	4444140	Affx-10493595	A	G	0.323446	1	182182	ADD	-0.0137142	0.00964925	2.02	0.809	NA
1	4449319	Affx-10501068	A	C	0.417866	1	182142	ADD	-0.0143774	0.00915312	2.46731	0.934657	NA
1	4452367	Affx-10504363	A	G	0.0560986	1	182197	ADD	-0.0134651	0.0196361	0.470228	0.307257	NA
1	4454029	Affx-10506740	A	G	0.0165587	1	182230	ADD	-0.0791217	0.0353301	5.01535	1.59992	NA
1	4459532	Affx-10514164	C	A	0.0401108	1	182245	ADD	-0.0019621	0.0228992	0.00734173	0.0307156	NA
1	4459809	Affx-10514526	T	-	0.250641	1	182089	ADD	-0.0121164	0.0104472	1.34507	0.608814	NA
1	4460573	Affx-65567974	C	A	0.0176274	1	182387	ADD	0.00363734	0.0340925	0.0113828	0.0385624	NA
1	4461676	Affx-10516945	C	T	0.231756	1	182008	ADD	-0.013294	0.0107366	1.53313	0.666264	NA
1	4463264	Affx-10518993	G	A	0.0303433	1	182248	ADD	-0.0180026	0.0263052	0.468367	0.306502	NA
1	4463297	Affx-10519017	T	C	0.0103724	1	182215	ADD	0.0114328	0.044815	0.0650818	0.0976506	NA
1	4466405	Affx-65568046	C	T	0.0269931	1	182232	ADD	0.0174818	0.0277226	0.397651	0.277115	NA
1	4466890	Affx-10523912	C	T	0.0286486	1	182365	ADD	-0.00198232	0.0272626	0.00528701	0.0259327	NA
1	4469838	Affx-10527414	G	A	0.0768758	1	182164	ADD	0.00411489	0.0169211	0.0591367	0.0926608	NA
1	4474140	Affx-10532855	T	C	0.0329331	1	182066	ADD	-0.0608824	0.0252444	5.8164	1.79922	NA
1	4474900	Affx-10533715	C	T	0.0206941	1	182298	ADD	0.0569175	0.0315776	3.24888	1.14586	NA
1	4480735	Affx-10541351	G	A	0.0340574	1	182222	ADD	-0.0572805	0.0248299	5.32188	1.67656	NA
1	4481490	Affx-10542338	G	A	0.176704	1	182257	ADD	-0.011502	0.0119061	0.933272	0.476235	NA
1	4489270	Affx-10550369	G	A	0.0316128	1	182284	ADD	-0.0346217	0.025816	1.79854	0.744996	NA
1	4491031	Affx-65568263	C	T	0.0326687	1	182315	ADD	-0.022287	0.0253328	0.773992	0.421378	NA
1	4491360	Affx-10552597	T	C	0.0175966	1	182308	ADD	0.00742269	0.0343192	0.0467788	0.0815679	NA
1	4494850	Affx-65568316	C	G	0.0184742	1	182308	ADD	0.00929629	0.033492	0.0770437	0.107157	NA
1	4499841	Affx-10563630	C	T	0.183894	1	182461	ADD	0.0174551	0.0116452	2.24673	0.873229	NA
1	4501105	Affx-10565297	C	A	0.0164382	1	182380	ADD	0.0308492	0.0355357	0.753633	0.414169	NA
1	4504753	Affx-10569444	T	C	0.019509	1	182326	ADD	0.00134527	0.0325188	0.0017114	0.0145728	NA
1	4505430	Affx-10570402	C	T	0.213578	1	182130	ADD	-0.0031143	0.0109889	0.0803184	0.109654	NA
1	4505846	Affx-10570928	T	C	0.149424	1	182140	ADD	0.0195025	0.0126344	2.38271	0.911209	NA
1	4507959	Affx-10573514	C	T	0.0199619	1	182297	ADD	-0.00647534	0.0321422	0.0405857	0.0755451	NA
1	4510216	Affx-10576465	T	C	0.213054	1	182092	ADD	0.00415547	0.0110018	0.142663	0.151412	NA
1	4511184	Affx-10577496	G	A	0.0548926	1	182256	ADD	0.0188349	0.0197433	0.910105	0.46841	NA
1	4513929	Affx-10581170	T	C	0.12497	1	181887	ADD	0.022378	0.0136299	2.69558	0.997287	NA
1	4516585	Affx-65568522	G	A	0.0531307	1	182230	ADD	0.0108452	0.0201539	0.289572	0.228784	NA
1	4518111	Affx-10586889	G	A	0.023565	1	182092	ADD	-0.00956214	0.0297575	0.103256	0.126124	NA
1	4518435	Affx-10587423	A	G	0.017593	1	182004	ADD	0.0146748	0.034153	0.184625	0.175595	NA
1	4521563	Affx-10590962	A	G	0.0391297	1	182240	ADD	-0.00538709	0.0232378	0.0537426	0.0879511	NA
1	4522036	Affx-10591544	C	T	0.210884	1	182214	ADD	0.000320784	0.011041	0.000844119	0.0101847	NA
1	4523913	Affx-10593835	A	G	0.234444	1	182186	ADD	-0.00649605	0.0106692	0.370709	0.265506	NA
1	4524632	Affx-10594740	G	C	0.0308565	1	182247	ADD	0.0206221	0.0260796	0.625265	0.367444	NA
1	4524816	Affx-35303173	G	T	0.0204615	1	182294	ADD	-0.00442643	0.0318028	0.0193721	0.0509493	NA
1	4530490	Affx-10601759	T	C	0.385528	1	181948	ADD	0.0141915	0.00925596	2.3508	0.902331	NA
1	4544044	Affx-10618643	T	A	0.28312	1	182080	ADD	0.0101207	0.00997441	1.02954	0.508265	NA
1	4546132	Affx-10621704	T	C	0.324789	1	181975	ADD	0.0159552	0.00962806	2.74618	1.01105	NA
1	4546232	Affx-10621819	A	G	0.266689	1	182158	ADD	-0.00344769	0.0102144	0.113928	0.13329	NA
1	4551092	Affx-10628021	T	C	0.0204578	1	182229	ADD	0.0309936	0.0319402	0.941608	0.479039	NA
1	4552642	Affx-78286994	GGA	-	0.172625	1	182268	ADD	0.00463069	0.0118967	0.151508	0.156706	NA
1	4554762	Affx-10632948	C	T	0.145057	1	182183	ADD	0.0130989	0.0128039	1.04662	0.513871	NA
1	4561133	Affx-10642139	T	G	0.0284959	1	182219	ADD	-0.0128738	0.0270095	0.227184	0.198171	NA
1	4563850	Affx-65568989	A	G	0.0159302	1	181793	ADD	-0.00100903	0.0356772	0.000799882	0.00991119	NA
1	4564366	Affx-10645599	G	A	0.128232	1	182139	ADD	0.0111153	0.0134698	0.680959	0.388004	NA
1	4567422	Affx-10649174	A	C	0.142422	1	182251	ADD	0.0198989	0.0128996	2.3796	0.910346	NA
1	4568639	Affx-10650907	C	T	0.108602	1	182184	ADD	0.0224924	0.0144786	2.41334	0.919713	NA
1	4569348	Affx-10651909	T	C	0.0359329	1	182298	ADD	-0.00883331	0.0242713	0.132453	0.145146	NA
1	4572637	Affx-10655680	C	G	0.0265235	1	182329	ADD	-0.0304509	0.0279469	1.18722	0.559263	NA
1	4572768	Affx-10655875	A	C	0.0989423	1	182091	ADD	0.0281084	0.0151013	3.46451	1.20274	NA
1	4573162	Affx-10656365	G	T	0.236797	1	181960	ADD	-0.00709057	0.0106502	0.443245	0.296227	NA
1	4573494	Affx-10656718	A	G	0.35495	1	182113	ADD	0.00292362	0.00943484	0.0960224	0.121101	NA
1	4580842	Affx-10665232	C	T	0.399742	1	182130	ADD	-0.000868216	0.00921809	0.00887104	0.0338765	NA
1	4581682	Affx-10666231	A	G	0.285379	1	182191	ADD	0.000720154	0.00997399	0.0052133	0.0257462	NA
1	4581924	Affx-10666527	G	A	0.039401	1	182343	ADD	-0.00777346	0.023209	0.11218	0.132135	NA
1	4582455	Affx-10667223	C	T	0.0349696	1	182201	ADD	-0.000823565	0.0246396	0.00111719	0.0117371	NA
1	4583422	Affx-10668435	T	C	0.351261	1	182158	ADD	0.00280482	0.00947494	0.0876307	0.115085	NA
1	4584147	Affx-10669292	A	G	0.21592	1	182241	ADD	0.0113232	0.0109212	1.07497	0.523131	NA
1	4586903	Affx-10672394	T	C	0.222122	1	181220	ADD	0.0112584	0.010837	1.07929	0.524538	NA
1	4588765	Affx-10674920	C	T	0.220856	1	182291	ADD	-0.00530525	0.0108581	0.23873	0.204033	NA
1	4599027	Affx-10688691	A	G	0.0348369	1	182149	ADD	0.029793	0.024585	1.46856	0.646712	NA
1	4599611	Affx-10689523	C	T	0.0341504	1	182106	ADD	0.00560948	0.0248882	0.0507996	0.0852985	NA
1	4602348	Affx-10693341	C	A	0.205008	1	182105	ADD	-0.0113072	0.0111938	1.02036	0.505243	NA
1	4604554	Affx-10696185	A	C	0.281984	1	182113	ADD	-0.0103813	0.0100554	1.06586	0.520162	NA
1	4608610	Affx-10701261	G	A	0.35103	1	182403	ADD	0.000299889	0.00947366	0.00100204	0.011108	NA
1	4617027	Affx-10712244	C	T	0.412663	1	182220	ADD	0.00536089	0.00918434	0.340704	0.25226	NA
1	4622455	Affx-10717881	T	C	0.0597865	1	182215	ADD	-0.0220191	0.0190889	1.33057	0.604318	NA
1	4624245	Affx-10720317	T	C	0.395456	1	182192	ADD	0.00729042	0.00924014	0.622512	0.366415	NA
1	4624786	Affx-10720929	A	G	0.0483713	1	181337	ADD	0.00271443	0.0210744	0.0165901	0.0469588	NA
1	4630646	Affx-10728446	T	C	0.0144417	1	182215	ADD	-0.0257154	0.0380756	0.456132	0.301519	NA
1	4632465	Affx-10730483	A	G	0.444581	1	182184	ADD	-0.0188487	0.00911509	4.27604	1.41281	NA
1	4633470	Affx-10731644	A	G	0.0886725	1	182441	ADD	0.00386363	0.0158077	0.0597388	0.0931753	NA
1	4636793	Affx-35303318	C	T	0.0541209	1	182194	ADD	0.000852818	0.0199369	0.00182977	0.0150767	NA
1	4638987	Affx-10737700	C	A	0.0227043	1	182234	ADD	-0.0349919	0.0303152	1.33233	0.604865	NA
1	4641198	Affx-10739791	T	C	0.308243	1	182006	ADD	0.0110511	0.00978282	1.27609	0.587326	NA
1	4641830	Affx-10740503	A	G	0.0200659	1	182075	ADD	-0.00671322	0.0322057	0.0434507	0.0783765	NA
1	4643287	Affx-10742118	A	G	0.0915995	1	182250	ADD	0.0101393	0.0155887	0.423051	0.28784	NA
1	4643312	Affx-65569687	G	A	0.0350489	1	182345	ADD	-0.0306147	0.0246122	1.54724	0.670515	NA
1	4645871	Affx-10744598	G	A	0.207041	1	182116	ADD	0.0164574	0.0111414	2.18194	0.854996	NA
1	4646695	Affx-10745782	C	T	0.345873	1	182097	ADD	0.0116785	0.00948528	1.5159	0.661065	NA
1	4648102	Affx-10747850	T	C	0.279553	1	182060	ADD	-0.0185687	0.0100684	3.40123	1.1861	NA
1	4652381	Affx-10753450	G	T	0.0845605	1	182260	ADD	-0.0253839	0.0162291	2.44641	0.928876	NA
1	4657022	Affx-65569775	C	T	0.0538798	1	182341	ADD	-0.00954834	0.0199201	0.229759	0.199487	NA
1	4657280	Affx-10759470	T	C	0.0957377	1	182274	ADD	-0.00398587	0.015337	0.0675407	0.0996593	NA
1	4662604	Affx-10766927	C	T	0.0734736	1	182324	ADD	0.0117657	0.0172979	0.462647	0.304177	NA
1	4664074	Affx-10768779	A	G	0.149252	1	182105	ADD	-0.000583101	0.0126629	0.00212042	0.0162511	NA
1	4671868	Affx-10778859	G	A	0.460227	1	182134	ADD	-0.00253368	0.00903819	0.0785854	0.108338	NA
1	4672274	Affx-10779312	A	G	0.0230134	1	182459	ADD	-0.0228318	0.0302035	0.571433	0.347087	NA
1	4673295	Affx-10780371	T	C	0.29388	1	182154	ADD	-0.000253208	0.00991871	0.000651697	0.00893636	NA
1	4677633	Affx-10785585	G	A	0.239216	1	182454	ADD	-0.0144624	0.0105602	1.87558	0.767417	NA
1	4678728	Affx-10786892	G	A	0.218036	1	182234	ADD	0.0219356	0.0109081	4.04388	1.35328	NA
1	4686570	Affx-10795976	C	T	0.0825144	1	182253	ADD	0.00203621	0.0163665	0.0154788	0.0452811	NA
1	4686576	Affx-10795988	T	C	0.472502	1	182342	ADD	-0.00844636	0.00903634	0.873683	0.456009	NA
1	4689953	Affx-10800427	G	C	0.132211	1	182239	ADD	0.00294083	0.0133394	0.0486033	0.0832768	NA
1	4691935	Affx-10802672	G	A	0.197117	1	182440	ADD	0.00783548	0.011293	0.481404	0.31177	NA
1	4693041	Affx-10803902	T	C	0.0685378	1	181586	ADD	0.0069561	0.017888	0.15122	0.156536	NA
1	4693729	Affx-65570022	T	G	0.0784365	1	182466	ADD	0.0274275	0.0167465	2.68241	0.993697	NA
1	4695441	Affx-10806790	G	A	0.037744	1	182241	ADD	0.00473189	0.0236989	0.0398669	0.0748215	NA
1	4696541	Affx-10808108	A	G	0.363306	1	182199	ADD	-0.00405196	0.00939414	0.186044	0.176376	NA
1	4698109	Affx-10809698	A	G	0.27895	1	182400	ADD	-0.0025985	0.0100704	0.0665813	0.0988791	NA
1	4703199	Affx-35303392	G	A	0.0745393	1	182454	ADD	0.041754	0.0171397	5.93455	1.82837	NA
1	4705895	Affx-10818112	T	C	0.163103	1	182176	ADD	-0.00337204	0.0122063	0.0763166	0.106598	NA
1	4706343	Affx-10818621	G	A	0.0201163	1	182514	ADD	0.00502961	0.0320323	0.0246544	0.0578771	NA
1	4707336	Affx-10819709	T	C	0.0225997	1	182237	ADD	-0.0358274	0.0306116	1.3698	0.616462	NA
1	4709765	Affx-10822518	G	T	0.0718048	1	182272	ADD	0.0285527	0.017475	2.66968	0.990224	NA
1	4710005	Affx-10822809	C	T	0.493589	1	182020	ADD	-0.00212005	0.00904673	0.0549171	0.0889927	NA
1	4712657	Affx-10826220	G	A	0.232824	1	182245	ADD	0.00358587	0.0106431	0.113515	0.133017	NA
1	4713929	Affx-65570213	G	A	0.018106	1	182177	ADD	0.0314474	0.0336009	0.875927	0.456777	NA
1	4715768	Affx-10829772	G	A	0.276547	1	182110	ADD	-0.00868333	0.0101009	0.739018	0.408962	NA
1	4716382	Affx-65570231	C	T	0.0370142	1	182349	ADD	0.0275759	0.0238092	1.34144	0.60769	NA
1	4716914	Affx-10831026	G	A	0.192889	1	182125	ADD	0.00772105	0.011465	0.45353	0.300454	NA
1	4719228	Affx-10833719	A	G	0.0181641	1	182283	ADD	0.0235909	0.0339003	0.484263	0.312919	NA
1	4719825	Affx-65570265	C	T	0.0359919	1	182291	ADD	0.000207246	0.0242689	7.29244e-05	0.0029692	NA
1	4723295	Affx-10838959	C	T	0.139639	1	182274	ADD	0.00842985	0.0130404	0.417889	0.285677	NA
1	4723640	Affx-10839387	G	A	0.495572	1	181808	ADD	0.00453143	0.00904273	0.251114	0.210214	NA
1	4725708	Affx-65570314	C	T	0.0249125	1	182238	ADD	0.00466171	0.0288869	0.0260429	0.0595853	NA
1	4727740	Affx-65570330	A	G	0.0124837	1	182278	ADD	-0.00190534	0.0407792	0.00218307	0.0164938	NA
1	4728294	Affx-10845076	C	T	0.158471	1	182481	ADD	-0.007476	0.0123372	0.367202	0.263976	NA
1	4729525	Affx-10846601	A	G	0.342022	1	182079	ADD	0.00155487	0.00952085	0.0266709	0.0603447	NA
1	4729914	Affx-10847036	C	T	0.106441	1	182274	ADD	0.00170659	0.0146239	0.0136185	0.0423453	NA
1	4734805	Affx-10852709	C	T	0.010549	1	182198	ADD	-0.0385149	0.0442009	0.759268	0.416169	NA
1	4735354	Affx-10853417	T	C	0.186531	1	182337	ADD	-0.0186777	0.0116001	2.59251	0.969117	NA
1	4736365	Affx-35303430	G	A	0.0157564	1	182434	ADD	0.0246948	0.0362726	0.463505	0.304527	NA
1	4740061	Affx-10859751	A	G	0.0356804	1	182341	ADD	-0.00698092	0.0243439	0.0822326	0.111094	NA
1	4741668	Affx-10862193	A	G	0.0180321	1	182203	ADD	0.0088681	0.0340789	0.0677159	0.0998012	NA
1	4744686	Affx-10866209	A	G	0.105938	1	182356	ADD	0.00383333	0.0146715	0.0682661	0.100246	NA
1	4745374	Affx-10867076	A	G	0.278865	1	182244	ADD	-0.000626345	0.0100838	0.00385817	0.0220607	NA
1	4746813	Affx-10868731	C	T	0.0522512	1	182484	ADD	-0.00569706	0.0202547	0.0791132	0.10874	NA
1	4749060	Affx-10871189	C	T	0.0280961	1	181271	ADD	0.0509484	0.0274207	3.45226	1.19952	NA
1	4751323	Affx-10873347	A	G	0.0271791	1	182199	ADD	0.0486842	0.0277898	3.06906	1.09802	NA
1	4753011	Affx-10874674	T	C	0.0787609	1	182216	ADD	0.0158146	0.0167527	0.891132	0.461966	NA
1	4753924	Affx-10875784	T	C	0.0140452	1	181948	ADD	-0.0587788	0.038468	2.33477	0.897862	NA
1	4759743	Affx-10883890	T	C	0.29381	1	177666	ADD	0.0113396	0.0100391	1.27586	0.587254	NA
1	4760989	Affx-10885509	A	G	0.0188044	1	182271	ADD	0.00572716	0.033402	0.029399	0.0635562	NA
1	4762564	Affx-78010272	T	-	0.033823	1	182302	ADD	0.0393294	0.0249317	2.48846	0.940498	NA
1	4763022	Affx-10888004	C	-	0.0161289	1	182375	ADD	0.0064884	0.0359667	0.0325441	0.067101	NA
1	4763320	Affx-10888366	G	A	0.032917	1	182322	ADD	0.0285031	0.0251336	1.2861	0.590459	NA
1	4764123	Affx-10889621	G	A	0.363066	1	182197	ADD	-0.00632833	0.00940505	0.452748	0.300134	NA
1	4765832	Affx-10891986	C	T	0.0266465	1	182163	ADD	0.0607584	0.0280521	4.69119	1.51831	NA
1	4773438	Affx-10901590	G	T	0.385972	1	182130	ADD	-0.00448833	0.00927766	0.234042	0.201665	NA
1	4774791	Affx-10903636	C	T	0.499384	1	181960	ADD	0.00170753	0.00905971	0.0355229	0.0703235	NA
1	4775833	Affx-10905126	G	A	0.026878	1	182231	ADD	0.0435163	0.0279447	2.42496	0.922936	NA
1	4776061	Affx-10905439	A	G	0.474787	1	182066	ADD	0.00279805	0.00905115	0.095566	0.12078	NA
1	4777321	Affx-10907191	A	G	0.387166	1	182193	ADD	-0.00452096	0.00927514	0.237585	0.203457	NA
1	4780908	Affx-10911799	G	A	0.136633	1	182178	ADD	-0.0244839	0.0131338	3.47518	1.20554	NA
1	4784763	Affx-10916035	G	A	0.0375786	1	182165	ADD	0.0144823	0.0237338	0.37234	0.266216	NA
1	4787034	Affx-10918494	A	G	0.0212928	1	182315	ADD	-0.037731	0.0311128	1.47068	0.647357	NA
1	4787534	Affx-10919018	C	T	0.0192293	1	182248	ADD	-0.00649475	0.0329312	0.0388963	0.0738355	NA
1	4787785	Affx-10919323	G	A	0.0970878	1	182268	ADD	0.0109988	0.0152952	0.517107	0.325986	NA
1	4789911	Affx-65570832	T	A	0.0402147	1	181824	ADD	-0.000627313	0.0229079	0.000749891	0.00959305	NA
1	4792687	Affx-10925419	A	G	0.0655479	1	182279	ADD	0.0032157	0.0182912	0.0309076	0.0652761	NA
1	4793628	Affx-10926333	T	C	0.0996612	1	182428	ADD	0.017805	0.0150738	1.3952	0.624285	NA
1	4794889	Affx-10927688	G	A	0.0462545	1	182112	ADD	0.00954628	0.0215059	0.197039	0.182354	NA
1	4795464	Affx-10928386	C	T	0.281812	1	182116	ADD	-0.00160139	0.0100289	0.0254972	0.0589188	NA
1	4796238	Affx-10929297	G	T	0.0654288	1	182244	ADD	0.00111113	0.0181986	0.00372782	0.0216758	NA
1	4796871	Affx-10930064	G	A	0.386341	1	182137	ADD	-0.0100794	0.00925774	1.18539	0.558681	NA
1	4797323	Affx-10930669	A	G	0.029097	1	182287	ADD	-0.0193611	0.0267784	0.522749	0.328206	NA
1	4799248	Affx-10933267	T	C	0.346069	1	182176	ADD	0.00704866	0.00948317	0.552467	0.339788	NA
1	4799477	Affx-10933568	A	C	0.0450234	1	182272	ADD	0.000401695	0.0218055	0.000339361	0.00643046	NA
1	4801386	Affx-10936304	G	A	0.0273449	1	182228	ADD	0.0201718	0.027683	0.530958	0.331424	NA
1	4803345	Affx-10939196	T	C	0.103364	1	182172	ADD	0.011684	0.0148061	0.622738	0.366499	NA
1	4805798	Affx-10942279	G	A	0.280398	1	182266	ADD	-0.0028185	0.0100303	0.0789595	0.108623	NA
1	4816303	Affx-10956904	C	T	0.181375	1	182112	ADD	-0.00799533	0.0116982	0.467129	0.306	NA
1	4817841	Affx-65571083	T	C	0.0306816	1	181966	ADD	0.0109991	0.0261565	0.176828	0.171267	NA
1	4825893	Affx-35303540	T	C	0.167121	1	182287	ADD	0.00760087	0.0121148	0.393637	0.275401	NA
1	4829528	Affx-10973025	C	A	0.352865	1	181904	ADD	0.00828286	0.00944421	0.769183	0.41968	NA
1	4834740	Affx-10979405	C	T	0.350782	1	182140	ADD	0.00672831	0.00946863	0.504938	0.321174	NA
1	4837327	Affx-10982447	T	C	0.0278487	1	182235	ADD	0.00618657	0.0273077	0.0513252	0.0857769	NA
1	4837901	Affx-10982986	C	T	0.0809736	1	182331	ADD	-0.00310077	0.0165141	0.0352559	0.0700396	NA
1	4841992	Affx-65571316	G	A	0.0538829	1	182312	ADD	-0.0269589	0.0200057	1.81592	0.750069	NA
1	4847377	Affx-10994008	C	T	0.0164429	1	182298	ADD	0.0155051	0.0354251	0.19157	0.179396	NA
1	4849748	Affx-10996791	T	C	0.35958	1	182093	ADD	9.43166e-05	0.0094286	0.000100065	0.00348014	NA
1	4851238	Affx-10998516	-	A	0.269707	1	177548	ADD	0.00705278	0.0102901	0.469765	0.307069	NA
1	4867738	Affx-11019481	C	T	0.339221	1	182138	ADD	-0.00514237	0.00954993	0.289952	0.228963	NA
1	4868127	Affx-11019964	T	G	0.492864	1	181762	ADD	0.00711285	0.00904609	0.618251	0.36482	NA
1	4870132	Affx-11022368	G	A	0.0482656	1	182480	ADD	-0.00208213	0.0211287	0.00971111	0.0355049	NA
1	4872384	Affx-11025047	T	G	0.427326	1	182121	ADD	-0.00095798	0.00913121	0.0110067	0.0378936	NA
1	4874792	Affx-11028030	C	T	0.371821	1	182179	ADD	0.0117594	0.00935782	1.57914	0.680092	NA
1	4876923	Affx-65571667	G	A	0.0342083	1	182324	ADD	0.0304708	0.0249128	1.49597	0.655035	NA
1	4878927	Affx-11033409	A	C	0.0681323	1	182263	ADD	0.00140708	0.0179143	0.00616933	0.0280776	NA
1	4880927	Affx-11036013	C	A	0.0896099	1	182240	ADD	-0.0381411	0.0158466	5.79311	1.79347	NA
1	4889739	Affx-11047066	C	T	0.0690616	1	182272	ADD	0.00363718	0.017812	0.041697	0.0766532	NA
1	4891850	Affx-11049763	A	G	0.341969	1	182113	ADD	0.00313648	0.00951177	0.108733	0.129835	NA
1	4894686	Affx-11053732	G	A	0.162273	1	182088	ADD	-0.0105613	0.0122404	0.744465	0.410906	NA
1	4895678	Affx-11054943	A	G	0.130865	1	182219	ADD	0.0270817	0.0133723	4.10148	1.36809	NA
1	4900421	Affx-65571879	G	A	0.0373617	1	182259	ADD	0.0369752	0.0238598	2.40153	0.916436	NA
1	4900851	Affx-11062160	A	G	0.333021	1	182089	ADD	-0.000743538	0.00959783	0.00600152	0.0276814	NA
1	4905571	Affx-11067365	T	C	0.371188	1	182048	ADD	0.00612378	0.00933445	0.43039	0.290902	NA
1	4908353	Affx-11070676	G	C	0.0695929	1	182181	ADD	-0.00833753	0.0177277	0.221192	0.195089	NA
1	4910122	Affx-11073083	G	A	0.017494	1	182291	ADD	-0.00127774	0.0342837	0.00138902	0.0131074	NA
1	4912598	Affx-65572008	C	T	0.0284085	1	182234	ADD	0.0274123	0.0271234	1.02142	0.505591	NA
1	4923738	Affx-11090122	C	T	0.410369	1	182097	ADD	-0.00115903	0.009182	0.0159337	0.0459743	NA
1	4925165	Affx-11091820	C	T	0.0376007	1	182377	ADD	0.0174919	0.0236829	0.545513	0.337094	NA
1	4927893	Affx-11095536	C	T	0.040081	1	182281	ADD	0.0281844	0.0230042	1.50108	0.65658	NA
1	4928821	Affx-11096798	A	G	0.161327	1	182040	ADD	-0.00822204	0.0122564	0.450022	0.299016	NA
1	4931882	Affx-11101013	C	A	0.400943	1	181748	ADD	-0.0104521	0.00923571	1.28076	0.588788	NA
1	4933099	Affx-11102577	G	A	0.0333826	1	182176	ADD	0.0263757	0.0251354	1.10112	0.531624	NA
1	4934966	Affx-11104848	C	T	0.459246	1	182131	ADD	0.00199158	0.00905542	0.0483702	0.0830599	NA
1	4936601	Affx-11107048	T	C	0.212215	1	181780	ADD	0.0125117	0.0110531	1.28133	0.588967	NA
1	4937303	Affx-11108127	A	G	0.375896	1	182114	ADD	-0.00682212	0.00933285	0.534331	0.332741	NA
1	4939014	Affx-11110208	C	T	0.0406474	1	182041	ADD	0.0300718	0.0228762	1.72803	0.724314	NA
1	4941428	Affx-11113069	T	G	0.0497777	1	182200	ADD	0.0193945	0.0207486	0.873736	0.456027	NA
1	4941993	Affx-11113713	T	G	0.347974	1	182021	ADD	0.00485765	0.00948666	0.262196	0.215657	NA
1	4942110	Affx-11113860	A	G	0.115623	1	182126	ADD	0.0121544	0.014191	0.733569	0.407015	NA
1	4942397	Affx-11114213	G	T	0.35981	1	182156	ADD	0.0115339	0.00940529	1.50386	0.657423	NA
1	4948055	Affx-11120953	A	T	0.012808	1	182034	ADD	0.0298695	0.039591	0.569197	0.34623	NA
1	4949189	Affx-11122290	A	G	0.342679	1	181772	ADD	0.00458901	0.00953324	0.231716	0.200484	NA
1	4949892	Affx-11123197	A	G	0.0213351	1	182305	ADD	0.0352825	0.0312417	1.27541	0.587111	NA
1	4952041	Affx-11126176	G	A	0.344045	1	182130	ADD	0.00235449	0.00951385	0.0612467	0.0944544	NA
1	4952241	Affx-11126456	G	A	0.263601	1	182190	ADD	0.0161827	0.0102595	2.48799	0.940368	NA
1	4955995	Affx-11131216	A	C	0.214675	1	182059	ADD	0.017771	0.0109832	2.61798	0.976095	NA
1	4956002	Affx-11131226	G	T	0.0327308	1	182443	ADD	0.0181994	0.0253355	0.516007	0.325552	NA
1	4958258	Affx-11134711	A	C	0.497713	1	181275	ADD	-0.014013	0.00901428	2.41657	0.920612	NA
1	4961140	Affx-11138712	T	G	0.434364	1	182376	ADD	-0.00117039	0.00912686	0.0164446	0.0467421	NA
1	4963370	Affx-11141615	G	A	0.230566	1	182028	ADD	0.00695527	0.0107264	0.420454	0.286753	NA
1	4963626	Affx-76485569	-	A	0.0674638	1	182283	ADD	-0.0312646	0.0179417	3.03652	1.08932	NA
1	4964450	Affx-11143049	T	G	0.0644806	1	182303	ADD	0.0130544	0.0183578	0.505676	0.321466	NA
1	4964715	Affx-65572463	G	T	0.0385434	1	182327	ADD	-0.0254922	0.0233563	1.19126	0.560548	NA
1	4965526	Affx-11144432	G	A	0.0671351	1	182237	ADD	-0.00541769	0.0180611	0.0899787	0.116791	NA
1	4966693	Affx-11145568	A	C	0.458801	1	182094	ADD	0.0150966	0.00906915	2.77092	1.01777	NA
1	4966799	Affx-11145711	T	C	0.0583407	1	181717	ADD	0.0103473	0.0192556	0.288763	0.228402	NA
1	4966882	Affx-11145869	C	T	0.031998	1	182308	ADD	-0.0124142	0.0255825	0.235477	0.202392	NA
1	4968791	Affx-11148340	G	A	0.0191988	1	182355	ADD	-0.00489084	0.032863	0.0221489	0.0546832	NA
1	4969471	Affx-11149079	C	A	0.418372	1	181745	ADD	0.00139521	0.00915036	0.023249	0.0561044	NA
1	4972077	Affx-11151815	T	C	0.155637	1	182203	ADD	0.00152087	0.0124594	0.0149	0.0443858	NA
1	4975877	Affx-11156562	C	T	0.277266	1	181654	ADD	-0.00122671	0.0100785	0.0148148	0.0442527	NA
1	4978033	Affx-11159086	A	C	0.172487	1	182118	ADD	0.0214793	0.0119641	3.22314	1.13904	NA
1	4979323	Affx-11161033	G	C	0.0676117	1	181692	ADD	-0.0233956	0.0180343	1.68294	0.711004	NA
1	4986670	Affx-11171437	G	A	0.0123663	1	182351	ADD	0.0168848	0.0407176	0.171959	0.168529	NA
1	4986950	Affx-11171709	C	T	0.112032	1	182332	ADD	0.011265	0.0142942	0.621068	0.365875	NA
1	4988874	Affx-11173912	C	A	0.0600497	1	182199	ADD	0.0252777	0.0190413	1.76231	0.734387	NA
1	4991245	Affx-11177739	T	G	0.112091	1	182249	ADD	0.00113233	0.0142746	0.00629239	0.028365	NA
1	4997165	Affx-11185796	G	A	0.453097	1	181940	ADD	-0.00936346	0.00908796	1.06155	0.518755	NA
1	5000624	Affx-11189712	C	T	0.170295	1	182319	ADD	0.00967456	0.0120149	0.648373	0.376033	NA
1	5012235	Affx-11203403	C	T	0.41448	1	182052	ADD	0.000676532	0.00916718	0.00544634	0.0263319	NA
1	5013848	Affx-11205803	C	A	0.0160534	1	182267	ADD	-0.04321	0.0357248	1.46295	0.645007	NA
1	5014577	Affx-11206951	A	G	0.255784	1	182197	ADD	0.00446753	0.0103408	0.186651	0.176709	NA
1	5021113	Affx-11216424	A	G	0.42966	1	182087	ADD	-0.0064979	0.0091184	0.507818	0.322316	NA
1	5023513	Affx-11219849	A	G	0.206009	1	182128	ADD	0.00699427	0.0111547	0.393162	0.275198	NA
1	5030937	Affx-11229144	A	G	0.46645	1	182384	ADD	0.0123885	0.00905883	1.87023	0.765864	NA
1	5031767	Affx-11230277	A	G	0.302867	1	181994	ADD	0.00279703	0.00981795	0.0811621	0.11029	NA
1	5032187	Affx-50035771	C	A	0.0251766	1	182292	ADD	-0.0454615	0.0289732	2.46204	0.9332	NA
1	5034595	Affx-50035791	C	T	0.0274606	1	182134	ADD	0.0128399	0.0276306	0.215946	0.192366	NA
1	5037394	Affx-65573103	A	T	0.0153897	1	182265	ADD	-0.0825312	0.0368127	5.02622	1.60265	NA
1	5043045	Affx-11240219	C	T	0.0246063	1	182169	ADD	0.045871	0.0291743	2.47216	0.935996	NA
1	5043561	Affx-11240251	A	G	0.107988	1	181978	ADD	0.00806567	0.0145665	0.306597	0.23674	NA
1	5054525	Affx-11241323	A	T	0.0303065	1	182172	ADD	0.0239427	0.026228	0.833328	0.442118	NA
1	5066213	Affx-11242439	A	G	0.197749	1	182180	ADD	-0.000481117	0.0113478	0.00179753	0.0149411	NA
1	5067483	Affx-11242537	A	G	0.305991	1	181935	ADD	0.00580798	0.00981006	0.350515	0.25663	NA
1	5068151	Affx-11242584	G	A	0.0291858	1	182383	ADD	-0.0292012	0.0268429	1.18343	0.558055	NA
1	5074950	Affx-11243167	C	T	0.0246384	1	182256	ADD	0.0298153	0.0291299	1.04761	0.514196	NA
1	5076417	Affx-11243328	C	T	0.310837	1	182166	ADD	0.00300122	0.00974329	0.0948822	0.120296	NA
1	5076584	Affx-11243341	T	C	0.455197	1	182265	ADD	0.00616465	0.00908554	0.460379	0.303253	NA
1	5077769	Affx-11243442	C	T	0.282238	1	182224	ADD	0.00196867	0.0100273	0.0385461	0.0734772	NA
1	5078047	Affx-11243461	G	A	0.0910234	1	182475	ADD	0.0104992	0.0156935	0.447584	0.298014	NA
1	5078193	Affx-11243470	G	T	0.042068	1	182288	ADD	0.0335646	0.0225212	2.22115	0.866041	NA
1	5078636	Affx-11243504	C	T	0.0208471	1	182208	ADD	-0.0369055	0.0317275	1.35304	0.611281	NA
1	5079140	Affx-11243545	C	T	0.0435905	1	182299	ADD	0.0099761	0.0221461	0.202921	0.185504	NA
1	5079174	Affx-11243547	T	C	0.0176535	1	182457	ADD	0.050666	0.0341131	2.20593	0.861757	NA
1	5080232	Affx-11243648	T	G	0.314293	1	182182	ADD	-0.00792025	0.00973969	0.661284	0.380795	NA
1	5082492	Affx-11243895	G	T	0.353276	1	182077	ADD	-0.01072	0.00946743	1.28211	0.589212	NA
1	5086313	Affx-11244356	G	A	0.0207696	1	182069	ADD	0.0107629	0.0318562	0.11415	0.133436	NA
1	5091185	Affx-11244855	C	T	0.219831	1	182115	ADD	-0.0042555	0.0109045	0.152295	0.157171	NA
1	5093217	Affx-11245045	C	T	0.311726	1	182415	ADD	0.0187936	0.00973732	3.72514	1.27084	NA
1	5099290	Affx-11245698	C	T	0.0297262	1	182297	ADD	-0.0402581	0.0266054	2.28965	0.885257	NA
1	5100702	Affx-11245898	-	G	0.144298	1	182248	ADD	-0.0258864	0.0128218	4.07611	1.36157	NA
1	5101194	Affx-77953263	T	-	0.0223989	1	182286	ADD	-0.00234571	0.030376	0.00596329	0.0275904	NA
1	5110652	Affx-11247135	A	G	0.0545105	1	182506	ADD	-0.0166699	0.0197862	0.70981	0.398476	NA
1	5119470	Affx-11248096	C	A	0.0919302	1	182296	ADD	-0.0300825	0.0155911	3.72285	1.27025	NA
1	5119746	Affx-11248140	C	T	0.0376107	1	182315	ADD	-0.0248645	0.0237778	1.09349	0.529151	NA
1	5123384	Affx-11248497	T	A	0.0148743	1	182261	ADD	0.0570219	0.0374587	2.31728	0.892981	NA
1	5123865	Affx-11248558	A	G	0.037523	1	182328	ADD	-0.0226548	0.0238258	0.904124	0.466382	NA
1	5124070	Affx-11248581	G	A	0.0282517	1	182166	ADD	-0.0360262	0.0271398	1.76207	0.734319	NA
1	5124496	Affx-11248630	C	T	0.0502438	1	182112	ADD	0.0181507	0.0206977	0.769033	0.419627	NA
1	5125959	Affx-11248779	C	T	0.0217652	1	181942	ADD	-0.0325947	0.0310983	1.09855	0.53079	NA
1	5127519	Affx-11248912	A	G	0.13027	1	182248	ADD	-0.0057505	0.0134311	0.183311	0.17487	NA
1	5130106	Affx-11249220	A	G	0.169411	1	181706	ADD	-0.0152644	0.0120804	1.5966	0.685321	NA
1	5132966	Affx-11249546	A	G	0.339109	1	182052	ADD	0.0214712	0.0095141	5.09305	1.61939	NA
1	5133927	Affx-78531588	TC	-	0.333894	1	182079	ADD	0.0183016	0.00955408	3.66945	1.25635	NA
1	5136679	Affx-11249934	A	G	0.442801	1	182198	ADD	-0.00584732	0.00908501	0.41425	0.284147	NA
1	5139098	Affx-11250229	C	T	0.0625326	1	182241	ADD	-0.0117882	0.018551	0.403795	0.279728	NA
1	5144699	Affx-11255633	G	A	0.0191041	1	182422	ADD	0.0375165	0.0328624	1.30331	0.595834	NA
1	5146579	Affx-11255861	G	A	0.0940162	1	182341	ADD	-0.0194266	0.0154274	1.58565	0.682043	NA
1	5149653	Affx-11256163	T	G	0.0718319	1	182238	ADD	-0.0186577	0.0174341	1.1453	0.545863	NA
1	5162536	Affx-11257543	T	C	0.4935	1	182086	ADD	0.0138837	0.00902848	2.36474	0.906211	NA
1	5170686	Affx-11258482	G	A	0.261021	1	181989	ADD	0.00507955	0.0103035	0.243043	0.206198	NA
1	5173743	Affx-11258808	C	T	0.0604888	1	182290	ADD	-0.0275278	0.018958	2.10843	0.834193	NA
1	5174275	Affx-11258871	A	C	0.0203235	1	182178	ADD	-0.0407196	0.0320933	1.60983	0.689273	NA
1	5186781	Affx-11260441	C	T	0.21759	1	182228	ADD	0.010895	0.0109625	0.987718	0.494442	NA
1	5186946	Affx-11260454	T	C	0.0618931	1	182274	ADD	-0.0292245	0.0187403	2.43188	0.924854	NA
1	5191509	Affx-11260961	G	T	0.0741702	1	182189	ADD	0.00990676	0.0171727	0.332801	0.24871	NA
1	5193604	Affx-11261200	C	T	0.341524	1	182037	ADD	-0.0102157	0.00953839	1.14706	0.54643	NA
1	5197169	Affx-11261508	C	T	0.251302	1	182211	ADD	0.00484337	0.010429	0.215681	0.192228	NA
1	5198094	Affx-11261635	G	A	0.310218	1	182167	ADD	-0.00512572	0.00977847	0.274769	0.22174	NA
1	5199412	Affx-11261781	T	G	0.0193327	1	182359	ADD	-0.0235369	0.0329502	0.510248	0.323277	NA
1	5207606	Affx-35303897	C	T	0.261065	1	182221	ADD	-0.00143283	0.010322	0.0192691	0.0508063	NA
1	5207790	Affx-11262765	G	A	0.480947	1	181914	ADD	0.00139215	0.00908432	0.023485	0.0564053	NA
1	5217377	Affx-11264013	C	T	0.192684	1	182153	ADD	0.00781186	0.0114766	0.463322	0.304452	NA
1	5217379	Affx-11264014	C	T	0.237236	1	182217	ADD	-0.00178715	0.0106252	0.028291	0.0622683	NA
1	5218485	Affx-65574824	G	A	0.0251158	1	182276	ADD	-0.0315321	0.0290076	1.18163	0.557482	NA
1	5218504	Affx-11264168	G	A	0.0212026	1	182454	ADD	-0.00505642	0.0313357	0.026038	0.0595794	NA
1	5223545	Affx-65574885	G	T	0.0183783	1	182416	ADD	0.0333104	0.033393	0.99506	0.496878	NA
1	5223661	Affx-11268714	G	A	0.434772	1	181532	ADD	0.00354329	0.00914259	0.150201	0.155931	NA
1	5227032	Affx-11275094	A	G	0.058274	1	182337	ADD	-0.0195771	0.0192756	1.03153	0.50892	NA
1	5234308	Affx-11289851	A	G	0.277753	1	181881	ADD	-0.00164246	0.010093	0.026482	0.0601172	NA
1	5236960	Affx-76037306	A	-	0.207012	1	181477	ADD	0.00863432	0.0111515	0.599501	0.357765	NA
1	5243386	Affx-11301520	C	T	0.271848	1	182177	ADD	-0.0100612	0.0101772	0.977324	0.490985	NA
1	5244963	Affx-11303964	A	G	0.485433	1	182058	ADD	-0.00269319	0.00901031	0.0893415	0.116329	NA
1	5245951	Affx-11305480	A	G	0.0208947	1	182415	ADD	-0.0152268	0.0315807	0.232474	0.200869	NA
1	5246780	Affx-11306769	A	G	0.304596	1	182020	ADD	-0.0138029	0.00982562	1.97343	0.795651	NA
1	5249507	Affx-11310462	A	C	0.423014	1	182274	ADD	0.0188314	0.00914423	4.24104	1.40386	NA
1	5250549	Affx-11311751	G	T	0.421122	1	182085	ADD	-0.0161731	0.00915413	3.12143	1.112	NA
1	5252105	Affx-11313083	T	G	0.0933613	1	182249	ADD	-0.0112613	0.015533	0.52561	0.329329	NA
1	5255284	Affx-11317708	T	C	0.130081	1	182221	ADD	-0.00010249	0.013441	5.81432e-05	0.00265029	NA
1	5256101	Affx-11318853	A	-	0.158351	1	182336	ADD	-0.00343719	0.0123486	0.0774771	0.10749	NA
1	5256753	Affx-11319912	G	C	0.154241	1	181981	ADD	0.00275683	0.0125057	0.0485964	0.0832704	NA
1	5256954	Affx-11320235	C	T	0.0909854	1	181782	ADD	-0.00787384	0.0157236	0.250767	0.210042	NA
1	5257426	Affx-11321013	C	T	0.0905711	1	182365	ADD	-0.012503	0.0157686	0.628694	0.368724	NA
1	5263103	Affx-11330960	C	T	0.298666	1	181959	ADD	-0.0113675	0.00988084	1.32356	0.60214	NA
1	5268565	Affx-11339249	A	G	0.353187	1	182082	ADD	-0.00688844	0.00944455	0.531959	0.331815	NA
1	5271525	Affx-11343139	T	C	0.0231287	1	182436	ADD	0.00366091	0.0300193	0.0148722	0.0443424	NA
1	5273280	Affx-11345235	T	C	0.27674	1	182010	ADD	0.00431023	0.0101089	0.181798	0.174034	NA
1	5274563	Affx-11347367	G	T	0.0472488	1	182227	ADD	-0.0141237	0.021264	0.441172	0.295371	NA
1	5278227	Affx-11353544	G	T	0.331459	1	182089	ADD	0.00633516	0.00957777	0.437509	0.293857	NA
1	5280570	Affx-11356732	G	A	0.369294	1	182157	ADD	0.00191236	0.00934972	0.0418353	0.0767901	NA
1	5282313	Affx-11359246	A	G	0.0486518	1	182285	ADD	-0.00953282	0.0209662	0.206729	0.187526	NA
1	5284625	Affx-11362500	G	T	0.332937	1	182317	ADD	0.00129975	0.00957596	0.0184226	0.0496182	NA
1	5286864	Affx-11365994	A	C	0.110973	1	182144	ADD	0.0209336	0.0143359	2.13223	0.840943	NA
1	5287095	Affx-11366127	T	C	0.392105	1	181886	ADD	0.00297605	0.00925279	0.103451	0.126257	NA
1	5287379	Affx-11366161	A	G	0.214032	1	182206	ADD	0.00888028	0.011033	0.647835	0.375834	NA
1	5287567	Affx-11366265	C	T	0.494459	1	182098	ADD	-0.00496119	0.00903723	0.30137	0.234313	NA
1	5287825	Affx-11366519	T	G	0.0490899	1	182227	ADD	-0.0299275	0.0208824	2.0539	0.818679	NA
1	5288419	Affx-11367285	G	A	0.400852	1	182173	ADD	-0.00349229	0.00920874	0.14382	0.152112	NA
1	5291736	Affx-11371606	G	A	0.378119	1	182305	ADD	-0.00191984	0.00929078	0.0427	0.0776424	NA
1	5294133	Affx-11373444	T	C	0.0141938	1	182086	ADD	-0.00423223	0.0383368	0.0121873	0.0399598	NA
1	5294784	Affx-11374367	C	T	0.133293	1	182451	ADD	0.0178946	0.0132337	1.82845	0.753721	NA
1	5296832	Affx-11377453	T	C	0.121849	1	182188	ADD	0.0188044	0.0137376	1.87369	0.76687	NA
1	5297013	Affx-11377699	G	A	0.0800623	1	182102	ADD	-0.00120319	0.0166123	0.00524572	0.0258284	NA
1	5297111	Affx-11377814	A	C	0.320587	1	182144	ADD	-0.00861442	0.00967154	0.793343	0.428185	NA
1	5298324	Affx-11379506	G	A	0.291924	1	181782	ADD	-0.00514533	0.0099219	0.268928	0.218926	NA
1	5301581	Affx-11383302	C	T	0.0495516	1	182335	ADD	-0.0069749	0.0206679	0.113889	0.133264	NA
1	5306896	Affx-65575688	C	T	0.0377767	1	182295	ADD	0.0080203	0.0238159	0.113409	0.132948	NA
1	5309876	Affx-11392045	G	T	0.336687	1	182116	ADD	-0.00223437	0.00956136	0.0546099	0.0887212	NA
1	5314501	Affx-65575750	C	T	0.0288454	1	182334	ADD	-0.00596829	0.027033	0.0487428	0.0834063	NA
1	5316026	Affx-11400094	C	T	0.324582	1	182222	ADD	0.00102335	0.00964322	0.0112618	0.0383483	NA
1	5316762	Affx-11401153	A	G	0.0185946	1	182150	ADD	0.0477601	0.033334	2.05284	0.818377	NA
1	5324235	Affx-11409798	G	A	0.28175	1	182289	ADD	0.00268319	0.0100377	0.0714559	0.102797	NA
1	5325346	Affx-11411341	C	T	0.04169	1	182454	ADD	-0.00430678	0.0225085	0.0366109	0.0714713	NA
1	5326265	Affx-65575842	G	A	0.012814	1	182145	ADD	-0.00343902	0.0398182	0.00745945	0.0309693	NA
1	5328116	Affx-11414721	C	T	0.0352209	1	182264	ADD	-0.0150363	0.0243247	0.382109	0.270449	NA
1	5330149	Affx-11417471	A	G	0.0508655	1	182324	ADD	0.00420105	0.020346	0.042634	0.0775777	NA
1	5336690	Affx-11426055	G	A	0.279926	1	181750	ADD	0.00442254	0.0101106	0.191333	0.179267	NA
1	5338442	Affx-11428471	C	A	0.331983	1	182181	ADD	0.00265669	0.00958994	0.0767449	0.106928	NA
1	5348315	Affx-11440333	T	C	0.0929047	1	182305	ADD	0.0123227	0.0155561	0.627492	0.368275	NA
1	5348420	Affx-11440477	G	T	0.195259	1	182132	ADD	0.0214492	0.0113988	3.54083	1.22275	NA
1	5356024	Affx-65576102	G	A	0.0159623	1	182148	ADD	0.00828654	0.0358336	0.0534766	0.0877139	NA
1	5364314	Affx-11464742	T	C	0.0426262	1	182470	ADD	-0.000819989	0.02234	0.00134725	0.0129059	NA
1	5370400	Affx-11473679	A	T	0.0144827	1	182355	ADD	0.0487225	0.0379057	1.65215	0.701874	NA
1	5385193	Affx-65576496	G	A	0.0478207	1	182212	ADD	-0.0452572	0.0212429	4.53888	1.47974	NA
1	5391141	Affx-65576590	T	C	0.371877	1	182103	ADD	0.0115178	0.00932134	1.5268	0.664355	NA
1	5394347	Affx-65576681	C	T	0.333736	1	181976	ADD	0.0178608	0.00957565	3.4791	1.20657	NA
1	5404517	Affx-78558610	AAC	-	0.0661538	1	182257	ADD	0.00866211	0.0181254	0.228388	0.198787	NA
1	5411457	Affx-11552844	G	A	0.159381	1	181988	ADD	0.00789959	0.0123302	0.410461	0.282549	NA
1	5415603	Affx-11557118	C	A	0.40031	1	182120	ADD	0.0184649	0.00921792	4.01263	1.34524	NA
1	5417071	Affx-11558639	C	A	0.0133816	1	182303	ADD	0.12279	0.0388382	9.92851	2.78851	NA
1	5418841	Affx-11560955	C	T	0.400559	1	182189	ADD	0.0143206	0.00919841	2.42379	0.922612	NA
1	5418911	Affx-11561042	G	A	0.116968	1	181844	ADD	0.0215944	0.0140168	2.37349	0.908646	NA
1	5428319	Affx-11571484	T	G	0.0141802	1	182402	ADD	0.0362144	0.0377072	0.92239	0.472566	NA
1	5432923	Affx-11576100	T	C	0.248868	1	182139	ADD	-0.00161599	0.0104272	0.024018	0.0570801	NA
1	5441524	Affx-11584319	G	A	0.025317	1	182249	ADD	-0.0132313	0.0286814	0.212816	0.190731	NA
1	5442432	Affx-11584988	G	A	0.0155247	1	182483	ADD	-0.0559423	0.0364241	2.35887	0.904577	NA
1	5453040	Affx-11597063	T	C	0.0950695	1	182172	ADD	0.00813828	0.0153532	0.280975	0.224708	NA
1	5454134	Affx-11598124	C	T	0.0949262	1	182368	ADD	0.0141907	0.0153543	0.854167	0.449312	NA
1	5454252	Affx-11598279	A	G	0.37458	1	182220	ADD	0.00259915	0.00930427	0.0780363	0.107919	NA
1	5455667	Affx-65577372	A	G	0.0220452	1	182307	ADD	-0.00244291	0.0309093	0.00624648	0.0282581	NA
1	5457863	Affx-11603066	A	G	0.369775	1	182093	ADD	0.00172465	0.00933574	0.0341275	0.0688292	NA
1	5458930	Affx-11604435	T	C	0.0481741	1	182152	ADD	-0.0153798	0.0211844	0.527076	0.329904	NA
1	5464283	Affx-11611485	A	C	0.0229473	1	182287	ADD	-0.0160038	0.0300801	0.283068	0.225704	NA
1	5464477	Affx-11611733	C	T	0.100945	1	182138	ADD	0.0144591	0.0149664	0.933358	0.476264	NA
1	5470336	Affx-11619020	T	C	0.372597	1	182151	ADD	0.00130169	0.00932803	0.0194732	0.0510893	NA
1	5474510	Affx-11624415	T	C	0.395185	1	181921	ADD	0.00710402	0.0092565	0.588999	0.353786	NA
1	5476850	Affx-35304177	T	G	0.0335292	1	182289	ADD	0.0277463	0.0252291	1.2095	0.566341	NA
1	5478350	Affx-11628808	T	C	0.0165257	1	182322	ADD	0.0538239	0.0353631	2.31659	0.892788	NA
1	5480747	Affx-11631185	C	A	0.169304	1	181942	ADD	0.000264244	0.0120719	0.000479135	0.00765136	NA
1	5480931	Affx-11631457	C	T	0.0681523	1	182217	ADD	0.00460745	0.0178924	0.0663107	0.0986582	NA
1	5481145	Affx-11631707	A	C	0.45611	1	182194	ADD	-0.00954908	0.00906723	1.10911	0.534207	NA
1	5484317	Affx-65577669	A	G	0.0269185	1	182365	ADD	-0.00377257	0.0278942	0.0182913	0.0494318	NA
1	5487978	Affx-11640257	T	C	0.115668	1	182237	ADD	0.00532024	0.0141407	0.141555	0.15074	NA
1	5490429	Affx-11642939	G	T	0.428005	1	181618	ADD	-0.00354727	0.00911171	0.151561	0.156738	NA
1	5490502	Affx-65577736	G	A	0.0378324	1	182357	ADD	-0.0150035	0.0236314	0.403094	0.279431	NA
1	5493410	Affx-11646157	C	T	0.114303	1	182191	ADD	0.00108968	0.0142283	0.00586534	0.027356	NA
1	5495624	Affx-11648818	C	T	0.434184	1	181925	ADD	0.00316266	0.00913215	0.119939	0.137212	NA
1	5502309	Affx-11657585	G	A	0.441831	1	181995	ADD	0.000285851	0.00908927	0.000989054	0.0110349	NA
1	5503527	Affx-11659188	A	G	0.00992744	1	182323	ADD	-0.0345246	0.0455053	0.575616	0.348687	NA
1	5504834	Affx-11661098	C	A	0.0252406	1	182246	ADD	0.0472543	0.028739	2.70359	0.999468	NA
1	5513623	Affx-11672237	C	T	0.0130694	1	182335	ADD	0.0146148	0.0396192	0.136074	0.147389	NA
1	5515850	Affx-11675128	T	C	0.0471878	1	182399	ADD	0.0118994	0.0212153	0.314595	0.240427	NA
1	5516992	Affx-11676528	T	C	0.0142878	1	182184	ADD	0.00891202	0.0377906	0.0556141	0.0896064	NA
1	5518595	Affx-11678344	T	C	0.19644	1	182409	ADD	-0.00263043	0.0113412	0.0537938	0.0879967	NA
1	5523954	Affx-11685368	G	A	0.0822864	1	182272	ADD	-0.0153705	0.0164081	0.877527	0.457324	NA
1	5543790	Affx-11713779	A	G	0.390884	1	182141	ADD	0.0110783	0.00923657	1.43855	0.637567	NA
1	5547928	Affx-11720776	T	C	0.0797501	1	182426	ADD	0.00390452	0.0167123	0.0545836	0.0886979	NA
1	5554174	Affx-35304261	G	T	0.0214391	1	182494	ADD	0.00965679	0.0311255	0.0962573	0.121267	NA
1	5563488	Affx-11741254	C	T	0.12559	1	181711	ADD	0.0162237	0.0136043	1.42216	0.632555	NA
1	5564094	Affx-11742092	G	A	0.0391147	1	182489	ADD	-0.0355553	0.0232107	2.34655	0.901148	NA
1	5566034	Affx-11744320	C	T	0.227788	1	182202	ADD	-0.00892099	0.0107693	0.686197	0.389914	NA
1	5567852	Affx-11746403	C	A	0.45184	1	182058	ADD	-0.0111696	0.00907967	1.51335	0.660292	NA
1	5571302	Affx-11751182	T	A	0.491309	1	182079	ADD	0.00278662	0.00903806	0.0950616	0.120423	NA
1	5571485	Affx-11751435	A	T	0.366146	1	182269	ADD	0.000890905	0.00935155	0.00907603	0.0342802	NA
1	5572013	Affx-78765593	-	A	0.0538983	1	182260	ADD	0.0148061	0.0200096	0.547527	0.337875	NA
1	5574791	Affx-11756515	T	C	0.468623	1	182142	ADD	0.00678656	0.00905194	0.562104	0.343505	NA
1	5575664	Affx-11757733	T	C	0.455092	1	182060	ADD	0.00679389	0.00907861	0.560014	0.342701	NA
1	5578691	Affx-11762105	C	G	0.329897	1	182193	ADD	-0.0183757	0.00961857	3.64977	1.25122	NA
1	5579124	Affx-11762642	A	G	0.418617	1	182144	ADD	-0.006617	0.00912156	0.526239	0.329576	NA
1	5580386	Affx-11764423	G	A	0.35522	1	182028	ADD	-0.00737591	0.00943037	0.61175	0.36238	NA
1	5581725	Affx-11766663	T	C	0.462924	1	182060	ADD	0.00249834	0.0090509	0.0761937	0.106503	NA
1	5582787	Affx-11768219	G	A	0.0272366	1	182273	ADD	-0.0308934	0.0276339	1.24982	0.579075	NA
1	5583698	Affx-11769549	T	C	0.276896	1	182168	ADD	-0.00568014	0.0100861	0.317155	0.241601	NA
1	5584198	Affx-11770299	G	A	0.0568444	1	182252	ADD	-0.000575373	0.0194552	0.000874634	0.0103693	NA
1	5585479	Affx-11771814	G	A	0.0142131	1	182402	ADD	-0.0524248	0.0385227	1.852	0.760574	NA
1	5585850	Affx-11772233	A	C	0.343385	1	182109	ADD	-0.00172973	0.00951688	0.0330344	0.0676399	NA
1	5598044	Affx-11788489	A	G	0.0308676	1	182246	ADD	0.00289769	0.026027	0.0123953	0.0403142	NA
1	5598194	Affx-65578723	T	C	0.0172711	1	182386	ADD	0.00596045	0.0345469	0.0297674	0.0639796	NA
1	5600949	Affx-11792824	T	A	0.323314	1	182315	ADD	-0.0110614	0.00964128	1.31628	0.599874	NA
1	5605453	Affx-11798778	A	G	0.454287	1	182005	ADD	0.0247635	0.00908321	7.4318	2.19327	NA
1	5611671	Affx-11807337	G	A	0.0208537	1	182486	ADD	-0.0163011	0.0315525	0.266911	0.217949	NA
1	5613467	Affx-11809803	T	C	0.0133011	1	182429	ADD	0.0295597	0.0391237	0.57085	0.346863	NA
1	5618723	Affx-11816243	G	A	0.321725	1	182148	ADD	0.00814823	0.00964027	0.714411	0.400135	NA
1	5619381	Affx-11817125	A	G	0.139169	1	182282	ADD	-0.00653317	0.0130487	0.250675	0.209997	NA
1	5619748	Affx-11817618	G	A	0.0850699	1	182162	ADD	-0.0235923	0.0161736	2.12779	0.839685	NA
1	5620512	Affx-11818627	A	G	0.0901327	1	182259	ADD	0.00490049	0.015722	0.0971551	0.121897	NA
1	5623701	Affx-11822758	T	C	0.26834	1	182280	ADD	0.00684943	0.0101759	0.453064	0.300263	NA
1	5624051	Affx-11823265	G	A	0.0722422	1	182248	ADD	-0.00650097	0.0174168	0.139322	0.149381	NA
1	5624678	Affx-11824129	C	G	0.283774	1	182168	ADD	0.00205944	0.0100092	0.0423347	0.0772833	NA
1	5624806	Affx-11824309	C	A	0.0676763	1	181888	ADD	-0.0091924	0.0180506	0.259343	0.214263	NA
1	5629642	Affx-11831466	G	A	0.0637943	1	182383	ADD	0.0220386	0.0184089	1.43322	0.635937	NA
1	5637409	Affx-76154615	T	-	0.0681514	1	182234	ADD	-0.0136328	0.017866	0.582262	0.351223	NA
1	5638976	Affx-11842938	T	-	0.398588	1	182005	ADD	0.0130577	0.00922546	2.00334	0.804231	NA
1	5639415	Affx-11843461	C	A	0.158257	1	182141	ADD	-0.0219381	0.0123892	3.13554	1.11575	NA
1	5643492	Affx-11847920	G	A	0.398563	1	182182	ADD	0.0118422	0.00921418	1.65179	0.701767	NA
1	5646305	Affx-11850989	G	A	0.363318	1	182226	ADD	-0.000333468	0.0093797	0.00126395	0.0124948	NA
1	5647455	Affx-11852502	G	A	0.350344	1	182238	ADD	-0.00449752	0.00945543	0.226248	0.197692	NA
1	5647756	Affx-11853177	T	C	0.483583	1	182313	ADD	0.00401911	0.00903162	0.198029	0.182887	NA
1	5649009	Affx-11854601	C	T	0.0667029	1	182301	ADD	-0.0203267	0.0181311	1.25686	0.58129	NA
1	5649168	Affx-11854708	C	A	0.47945	1	182120	ADD	-0.00591236	0.00903188	0.428514	0.290121	NA
1	5649773	Affx-11855236	G	A	0.294712	1	182139	ADD	0.00427667	0.00989807	0.186685	0.176728	NA
1	5652642	Affx-11858603	G	A	0.0219081	1	182193	ADD	0.0161691	0.0309177	0.273501	0.221131	NA
1	5652771	Affx-11858746	G	A	0.141316	1	182311	ADD	0.00673311	0.0129568	0.270047	0.219466	NA
1	5653485	Affx-11859675	C	A	0.481123	1	182124	ADD	-0.00464991	0.00904821	0.264097	0.216583	NA
1	5660038	Affx-11867250	T	C	0.0294505	1	182289	ADD	-0.0147145	0.0265612	0.306899	0.23688	NA
1	5660312	Affx-11867641	G	A	0.0242564	1	182282	ADD	0.00497008	0.0292868	0.0287994	0.0628619	NA
1	5661129	Affx-11868692	A	G	0.139749	1	182220	ADD	0.0263616	0.0129907	4.11793	1.37232	NA
1	5662345	Affx-11870217	A	G	0.475665	1	182167	ADD	0.0172004	0.009037	3.62268	1.24415	NA
1	5664446	Affx-11873041	G	A	0.0309157	1	182464	ADD	-0.0177997	0.0261659	0.462755	0.304221	NA
1	5664880	Affx-11873775	C	T	0.340874	1	182025	ADD	0.00355321	0.00954125	0.138685	0.148992	NA
1	5670649	Affx-65579330	G	A	0.139562	1	182303	ADD	0.0179844	0.0130066	1.91191	0.777931	NA
1	5676342	Affx-11888470	G	A	0.0231431	1	182279	ADD	0.0229103	0.030068	0.580568	0.350578	NA
1	5676622	Affx-11888718	A	G	0.0491748	1	182309	ADD	-0.00181459	0.0208728	0.00755783	0.0311797	NA
1	5677636	Affx-11890143	A	C	0.107314	1	182325	ADD	-0.0178574	0.0145857	1.49892	0.655927	NA
1	5677849	Affx-11890504	A	G	0.024541	1	182450	ADD	-0.0289001	0.0292118	0.978776	0.491469	NA
1	5681851	Affx-65579398	C	G	0.0267217	1	182174	ADD	0.0188105	0.0280911	0.4484	0.298349	NA
1	5683239	Affx-65579413	C	T	0.015533	1	182289	ADD	-0.0423406	0.0365885	1.33913	0.606974	NA
1	5684903	Affx-11899489	A	C	0.10294	1	182267	ADD	-0.0208048	0.0148916	1.95186	0.78945	NA
1	5685279	Affx-11900061	A	G	0.431778	1	182074	ADD	-0.0124402	0.00912225	1.85975	0.762823	NA
1	5687098	Affx-11902357	G	A	0.279904	1	182107	ADD	-0.00560194	0.0100445	0.311045	0.238795	NA
1	5689953	Affx-11905391	A	G	0.341769	1	182193	ADD	0.00977315	0.00952358	1.0531	0.515993	NA
1	5690065	Affx-11905476	T	C	0.381876	1	182093	ADD	0.00216654	0.00929908	0.0542819	0.0884306	NA
1	5690960	Affx-11906402	C	T	0.143679	1	182393	ADD	-0.0119184	0.0128305	0.862874	0.452304	NA
1	5691984	Affx-11907760	G	A	0.0960019	1	182210	ADD	-0.00633481	0.0153724	0.169819	0.167317	NA
1	5694059	Affx-11909853	A	G	0.416039	1	181775	ADD	0.00963959	0.00917103	1.10479	0.532811	NA
1	5704819	Affx-11923433	A	G	0.350983	1	181731	ADD	-0.000778451	0.00946309	0.00676699	0.0294492	NA
1	5711082	Affx-11929943	C	G	0.474799	1	182076	ADD	0.0157552	0.0090331	3.04212	1.09082	NA
1	5713094	Affx-11932656	T	A	0.0163265	1	182434	ADD	0.0587989	0.0355217	2.74	1.00937	NA
1	5714260	Affx-11934458	G	T	0.0178733	1	182199	ADD	-0.0753452	0.0340127	4.90715	1.57275	NA
1	5717397	Affx-11938438	T	C	0.265931	1	182079	ADD	-0.00295071	0.0101951	0.083766	0.112238	NA
1	5717860	Affx-11938960	G	A	0.203646	1	181825	ADD	-0.00658705	0.0111876	0.346664	0.254919	NA
1	5721916	Affx-65579735	T	G	0.0329592	1	181740	ADD	0.0100564	0.0253379	0.157524	0.160241	NA
1	5722667	Affx-11943864	G	A	0.146036	1	181945	ADD	-0.0131596	0.0127785	1.06053	0.518423	NA
1	5724373	Affx-11945691	C	T	0.354869	1	181943	ADD	-0.00246752	0.00942028	0.0686108	0.100524	NA
1	5724385	Affx-11945700	G	A	0.173291	1	182165	ADD	-0.0055377	0.0119235	0.215702	0.192239	NA
1	5725075	Affx-11946649	C	T	0.0794863	1	182283	ADD	0.00651777	0.0166968	0.152382	0.157222	NA
1	5725512	Affx-11947149	C	T	0.0312137	1	182356	ADD	0.0112599	0.0258874	0.189188	0.178098	NA
1	5726591	Affx-11948320	G	A	0.180045	1	182185	ADD	-0.00380309	0.0117291	0.105135	0.127405	NA
1	5728730	Affx-11950558	T	C	0.0310088	1	182158	ADD	0.0339449	0.0260225	1.70158	0.716514	NA
1	5733695	Affx-11955709	G	A	0.0289655	1	182286	ADD	0.0235627	0.0268702	0.768968	0.419604	NA
1	5734394	Affx-11956403	G	A	0.122948	1	182162	ADD	-0.0037637	0.0137325	0.075116	0.105668	NA
1	5735321	Affx-11957375	G	A	0.0128708	1	182467	ADD	-0.0268227	0.0397871	0.454486	0.300846	NA
1	5739278	Affx-35304596	G	A	0.0136087	1	181502	ADD	-0.0110687	0.0394878	0.0785726	0.108328	NA
1	5740428	Affx-77776890	G	-	0.171031	1	182101	ADD	0.00709006	0.0119981	0.349201	0.256047	NA
1	5742316	Affx-11965653	C	T	0.162507	1	182094	ADD	-0.00572807	0.0122156	0.219881	0.19441	NA
1	5745451	Affx-11968631	G	A	0.0271909	1	182322	ADD	0.0182653	0.027706	0.434615	0.292657	NA
1	5749263	Affx-11972675	C	T	0.0256945	1	182335	ADD	0.00736532	0.0284663	0.0669456	0.0991759	NA
1	5750444	Affx-65579963	G	C	0.0265042	1	182273	ADD	0.021678	0.0280207	0.598523	0.357395	NA
1	5753428	Affx-11977164	C	T	0.0135716	1	182256	ADD	-0.0410849	0.0388545	1.1181	0.537112	NA
1	5754094	Affx-11977682	A	G	0.111369	1	182147	ADD	-0.0251545	0.0143127	3.08878	1.10329	NA
1	5756899	Affx-11980486	G	A	0.124732	1	182263	ADD	-0.0250318	0.0136354	3.37012	1.17791	NA
1	5771541	Affx-11996520	G	A	0.255922	1	182083	ADD	-0.0295772	0.0103566	8.16321	2.36908	NA
1	5776701	Affx-65580160	C	T	0.0267328	1	182304	ADD	-0.0134826	0.0278949	0.233615	0.201449	NA
1	5777375	Affx-12003782	C	T	0.288221	1	182195	ADD	-0.0269049	0.00997224	7.28424	2.15763	NA
1	5786347	Affx-12015713	T	C	0.0412065	1	182265	ADD	0.00168693	0.0226799	0.00553236	0.0265451	NA
1	5786394	Affx-76256743	GTGGTGTTTGCACCT	-	0.0162735	1	182167	ADD	-0.0466131	0.0355075	1.72336	0.722938	NA
1	5792890	Affx-12024854	C	A	0.0294975	1	182236	ADD	0.00505483	0.0265627	0.0362134	0.0710537	NA
1	5795357	Affx-12028392	A	G	0.353682	1	182342	ADD	-0.0237229	0.00941574	6.34784	1.92987	NA
1	5797901	Affx-12032182	C	T	0.233964	1	182323	ADD	0.0212724	0.0106467	3.99217	1.33997	NA
1	5801941	Affx-12037621	C	T	0.0717112	1	182461	ADD	-0.0267499	0.0174756	2.34306	0.900174	NA
1	5803040	Affx-12038971	T	C	0.0219992	1	182234	ADD	0.0150253	0.030673	0.239958	0.204651	NA
1	5810255	Affx-65580473	G	A	0.0201973	1	182079	ADD	-0.0133652	0.0320869	0.1735	0.169399	NA
1	5816189	Affx-12055671	T	G	0.119341	1	182201	ADD	-0.0109215	0.0139117	0.61632	0.364096	NA
1	5819564	Affx-12059919	G	A	0.0190897	1	182088	ADD	0.0822622	0.0327726	6.30055	1.91829	NA
1	5825922	Affx-65580595	C	T	0.0317499	1	182331	ADD	-0.00380562	0.0257148	0.021902	0.05436	NA
1	5826500	Affx-12067547	G	A	0.0226592	1	182376	ADD	0.00938861	0.0301562	0.0969277	0.121738	NA
1	5827612	Affx-12069061	G	A	0.0172296	1	182274	ADD	-0.0109765	0.0347719	0.0996485	0.123637	NA
1	5827706	Affx-35304700	G	A	0.0109645	1	182407	ADD	-0.0404261	0.0433605	0.869229	0.454484	NA
1	5828460	Affx-12070091	A	G	0.0916833	1	182247	ADD	-0.0078714	0.0155897	0.254934	0.212099	NA
1	5832639	Affx-12074356	C	T	0.044296	1	182206	ADD	-0.000390523	0.0218658	0.000318979	0.00623298	NA
1	5833142	Affx-35304718	C	T	0.0432018	1	181902	ADD	-0.0180179	0.0222366	0.656554	0.379053	NA
1	5836872	Affx-12078581	G	A	0.0220246	1	182296	ADD	0.011161	0.0305389	0.133568	0.145839	NA
1	5837044	Affx-12078751	G	A	0.100076	1	182177	ADD	-0.00701941	0.0149131	0.221548	0.195272	NA
1	5842367	Affx-12084903	G	A	0.295891	1	182336	ADD	0.0104702	0.00987075	1.12516	0.539387	NA
1	5843173	Affx-12085583	T	C	0.113534	1	182294	ADD	0.0129011	0.0141875	0.826869	0.439879	NA
1	5846583	Affx-12089888	C	T	0.132092	1	182323	ADD	0.0119037	0.0132965	0.801467	0.43103	NA
1	5849285	Affx-12092821	G	A	0.053035	1	182238	ADD	0.0228903	0.0201413	1.29161	0.592182	NA
1	5849910	Affx-76173588	TTC	-	0.0407967	1	181865	ADD	0.00429424	0.0227889	0.0355081	0.0703078	NA
1	5849990	Affx-12093876	T	C	0.011413	1	182249	ADD	0.0123015	0.042481	0.0838552	0.112304	NA
1	5850266	Affx-79093788	-	A	0.197455	1	182115	ADD	0.00774947	0.0113525	0.465974	0.305531	NA
1	5850940	Affx-12095146	G	A	0.0897963	1	182307	ADD	-0.000433983	0.0158183	0.000752711	0.00961127	NA
1	5851348	Affx-12095716	C	T	0.0152969	1	182226	ADD	-0.0144312	0.0368946	0.152995	0.157585	NA
1	5851528	Affx-12095927	A	C	0.0564641	1	181974	ADD	-0.00029323	0.0195155	0.000225764	0.00523783	NA
1	5853561	Affx-12098785	C	T	0.101361	1	182477	ADD	0.0161591	0.014926	1.17205	0.554427	NA
1	5855773	Affx-12101765	G	A	0.0839258	1	182280	ADD	-0.0288628	0.0162921	3.13851	1.11655	NA
1	5858753	Affx-78586323	T	-	0.278989	1	182204	ADD	0.000580217	0.0100802	0.00331315	0.0204065	NA
1	5871105	Affx-12123528	G	T	0.0197674	1	182371	ADD	0.0163102	0.0323692	0.253896	0.211588	NA
1	5872457	Affx-12125446	C	T	0.176715	1	182192	ADD	0.0170479	0.0118581	2.06684	0.822369	NA
1	5873470	Affx-12126813	A	G	0.0205322	1	182226	ADD	-0.0235943	0.031762	0.551823	0.339539	NA
1	5874430	Affx-12128097	A	G	0.273763	1	181772	ADD	-0.000349412	0.0101187	0.0011924	0.0121311	NA
1	5875162	Affx-12129090	T	C	0.258757	1	182047	ADD	-0.0155511	0.0103171	2.27199	0.880312	NA
1	5881487	Affx-12137594	C	A	0.0632953	1	182478	ADD	0.00711145	0.0184701	0.148244	0.154766	NA
1	5888886	Affx-12146811	C	T	0.0731903	1	182244	ADD	-0.0319109	0.0173358	3.38835	1.18271	NA
1	5895781	Affx-12156581	A	G	0.0786449	1	182008	ADD	-0.034323	0.0168016	4.17319	1.38649	NA
1	5896849	Affx-12158077	C	A	0.21457	1	182227	ADD	0.018013	0.0109819	2.6904	0.995874	NA
1	5900443	Affx-12163113	G	A	0.219595	1	182445	ADD	0.0052773	0.0108759	0.235448	0.202377	NA
1	5912711	Affx-12181015	A	G	0.0132653	1	182167	ADD	0.0138061	0.0392963	0.123435	0.139459	NA
1	5912754	Affx-65581362	C	G	0.0221858	1	182189	ADD	0.0139206	0.0306614	0.206125	0.187206	NA
1	5912917	Affx-65581365	T	C	0.063497	1	182300	ADD	-0.000101604	0.0185034	3.01522e-05	0.00190693	NA
1	5919518	Affx-35304855	A	G	0.0643578	1	182200	ADD	0.0082758	0.0183829	0.202671	0.185371	NA
1	5923402	Affx-12195843	A	C	0.0728708	1	182309	ADD	-0.0301852	0.0173676	3.0207	1.08508	NA
1	5927079	Affx-12201040	C	T	0.0303792	1	182312	ADD	-0.0320145	0.0263195	1.47958	0.650062	NA
1	5932771	Affx-12209408	C	T	0.0178605	1	182386	ADD	-0.0378667	0.0340089	1.23974	0.575901	NA
1	5933799	Affx-12211126	C	T	0.0728626	1	182350	ADD	-0.0308746	0.017374	3.15795	1.12172	NA
1	5947386	Affx-12231204	T	C	0.245706	1	182175	ADD	0.00818726	0.0105155	0.606205	0.360294	NA
1	5948365	Affx-65581721	C	G	0.0369391	1	182151	ADD	-0.00506486	0.0239542	0.0447065	0.0795925	NA
1	5960932	Affx-12248758	C	T	0.0558531	1	182434	ADD	-0.00447254	0.0196957	0.0515664	0.0859956	NA
1	5965780	Affx-12255349	G	A	0.040765	1	182436	ADD	0.00304202	0.0227979	0.0178047	0.0487354	NA
1	5967192	Affx-12256842	G	A	0.224618	1	181918	ADD	0.00491989	0.0108242	0.206594	0.187454	NA
1	5972260	Affx-12263495	G	A	0.0744885	1	182290	ADD	-0.0278633	0.0172159	2.61943	0.97649	NA
1	5976678	Affx-65581950	A	G	0.0256829	1	182164	ADD	0.00147104	0.0285888	0.00264765	0.0181983	NA
1	5977364	Affx-65581955	G	A	0.0188087	1	182362	ADD	0.0457996	0.0333494	1.88603	0.770445	NA
1	5978177	Affx-65581962	G	C	0.0163172	1	182200	ADD	0.0201497	0.0356504	0.319456	0.242653	NA
1	5980336	Affx-12275004	C	G	0.0208598	1	181617	ADD	-0.0144413	0.0315331	0.20974	0.189115	NA
1	5989569	Affx-12288802	-	G	0.234041	1	182190	ADD	0.00802208	0.0106691	0.56535	0.344753	NA
1	5994206	Affx-12295194	A	C	0.463264	1	182246	ADD	0.0192536	0.00903847	4.5377	1.47944	NA
1	6010810	Affx-12319931	T	C	0.401421	1	182052	ADD	0.0054119	0.00921366	0.345013	0.254184	NA
1	6015003	Affx-65582273	C	T	0.0148989	1	182295	ADD	0.0365091	0.0373809	0.953898	0.483162	NA
1	6015468	Affx-12326981	C	T	0.0518578	1	182364	ADD	0.0225822	0.0204694	1.21708	0.568743	NA
1	6015789	Affx-65582280	C	T	0.0182179	1	181689	ADD	0.0805319	0.0340498	5.5938	1.74414	NA
1	6020500	Affx-65582328	C	T	0.0564992	1	182268	ADD	0.0394422	0.0194928	4.09424	1.36623	NA
1	6022357	Affx-12330476	C	T	0.0471533	1	182352	ADD	4.37448e-05	0.021285	4.22383e-06	0.000712744	NA
1	6033869	Affx-12331789	A	G	0.315558	1	182130	ADD	0.00249595	0.0097008	0.0662001	0.0985678	NA
1	6034588	Affx-65582438	C	A	0.0289833	1	182053	ADD	-0.015995	0.0269422	0.352456	0.25749	NA
1	6039912	Affx-79229763	G	-	0.0448321	1	182280	ADD	-0.0314103	0.021835	2.06936	0.823086	NA
1	6041047	Affx-12332698	G	A	0.0174631	1	182270	ADD	-0.00567568	0.0343024	0.0273771	0.0611893	NA
1	6042182	Affx-12332867	A	G	0.324509	1	181995	ADD	-0.00423573	0.00964529	0.192853	0.180092	NA
1	6042732	Affx-65582506	C	T	0.0276359	1	182498	ADD	0.000790674	0.0275269	0.000825052	0.0100677	NA
1	6043240	Affx-12333008	G	A	0.062635	1	182390	ADD	-0.0175093	0.0186237	0.883905	0.459503	NA
1	6043858	Affx-12333060	T	C	0.458026	1	182138	ADD	-0.0155379	0.00903891	2.95496	1.06745	NA
1	6043942	Affx-12333068	C	T	0.208053	1	181853	ADD	0.00380275	0.0110941	0.117494	0.135626	NA
1	6044004	Affx-12333077	C	T	0.039012	1	182008	ADD	-0.0154551	0.0232093	0.443423	0.2963	NA
1	6045987	Affx-65582526	G	A	0.0162522	1	180376	ADD	-0.0582749	0.035832	2.64498	0.983478	NA
1	6048317	Affx-12333626	C	A	0.0582324	1	182244	ADD	0.0198608	0.0193497	1.05352	0.516131	NA
1	6050909	Affx-12333892	T	C	0.0278934	1	182283	ADD	0.0290727	0.0272729	1.13634	0.542987	NA
1	6052726	Affx-12334111	T	G	0.396894	1	182070	ADD	0.00141566	0.00923981	0.0234744	0.0563918	NA
1	6052953	Affx-12334127	G	A	0.0174831	1	182462	ADD	0.00926035	0.0342528	0.0730906	0.104087	NA
1	6059634	Affx-77172947	-	GG	0.371209	1	182187	ADD	-0.00024865	0.00936696	0.000704662	0.00929616	NA
1	6065024	Affx-12335543	G	T	0.325718	1	182104	ADD	0.00330142	0.00965045	0.117033	0.135326	NA
1	6070635	Affx-12336207	C	A	0.0450788	1	182303	ADD	0.0673871	0.0216914	9.61644	2.7148	NA
1	6075147	Affx-12336704	C	A	0.330808	1	181501	ADD	0.00353851	0.00964851	0.134499	0.146416	NA
1	6078302	Affx-76656992	CA	-	0.0175709	1	182205	ADD	0.00708814	0.0343389	0.0426082	0.0775523	NA
1	6078496	Affx-12337020	C	A	0.125805	1	182298	ADD	0.032913	0.0136231	5.83688	1.80428	NA
1	6080626	Affx-12337314	T	C	0.289337	1	182296	ADD	-0.00563517	0.00994076	0.321347	0.243517	NA
1	6081265	Affx-12337379	G	A	0.31064	1	182375	ADD	0.0246648	0.00976036	6.38591	1.93919	NA
1	6084854	Affx-12337857	G	A	0.361166	1	182211	ADD	0.00516724	0.00939679	0.302384	0.234785	NA
1	6085405	Affx-12337930	G	T	0.0138949	1	182297	ADD	0.0314352	0.0383617	0.671486	0.38454	NA
1	6085593	Affx-12337947	G	A	0.0185877	1	182190	ADD	-0.0238395	0.0333333	0.511489	0.323768	NA
1	6085821	Affx-12337971	T	C	0.104034	1	182267	ADD	0.0137084	0.0148207	0.855532	0.449781	NA
1	6089062	Affx-12338376	G	A	0.194186	1	182227	ADD	-0.0145437	0.0114192	1.6221	0.692933	NA
1	6093465	Affx-12338879	G	A	0.405018	1	182102	ADD	-0.00971676	0.00920814	1.11352	0.535634	NA
1	6094341	Affx-12338957	G	A	0.0253135	1	182314	ADD	0.0264435	0.0286701	0.850708	0.448121	NA
1	6098502	Affx-12339426	A	G	0.412093	1	181982	ADD	-0.00910033	0.00918033	0.982649	0.492757	NA
1	6102523	Affx-12339938	A	G	0.352241	1	182033	ADD	-0.00903541	0.00946023	0.912204	0.469122	NA
1	6103524	Affx-12340067	C	T	0.193313	1	182176	ADD	-0.0111502	0.0114444	0.949254	0.481606	NA
1	6103865	Affx-12340091	T	C	0.24062	1	182217	ADD	0.0181366	0.0105703	2.94398	1.0645	NA
1	6104136	Affx-12340124	G	A	0.0129787	1	182492	ADD	0.002262	0.0400517	0.00318964	0.0200139	NA
1	6105359	Affx-12340270	C	T	0.367487	1	182088	ADD	-0.013375	0.00936714	2.03879	0.814369	NA
1	6112490	Affx-65583050	C	T	0.0223622	1	182361	ADD	0.0235132	0.0305154	0.593726	0.355579	NA
1	6114729	Affx-65583070	G	A	0.0139946	1	182035	ADD	0.0218212	0.0384979	0.32128	0.243486	NA
1	6115429	Affx-12341518	A	G	0.454164	1	182029	ADD	0.0187726	0.00908153	4.27296	1.41203	NA
1	6116124	Affx-12341608	G	A	0.372489	1	182098	ADD	-0.0143672	0.00934455	2.36388	0.905973	NA
1	6130255	Affx-12362239	C	T	0.330907	1	182083	ADD	-0.011896	0.00960419	1.53419	0.666584	NA
1	6130765	Affx-12363114	C	T	0.0157752	1	182502	ADD	0.0657316	0.036208	3.29564	1.15824	NA
1	6133244	Affx-12368064	G	A	0.368054	1	182165	ADD	-0.00321927	0.00937021	0.118036	0.135979	NA
1	6145289	Affx-12390142	C	T	0.406448	1	181931	ADD	-0.0168759	0.00920038	3.36453	1.17643	NA
1	6147157	Affx-12393334	C	T	0.349107	1	182069	ADD	-0.00357712	0.00948058	0.142363	0.15123	NA
1	6155635	Affx-12406746	G	A	0.0154923	1	182478	ADD	0.0151232	0.0362685	0.173871	0.169608	NA
1	6157799	Affx-12410342	A	G	0.250535	1	180747	ADD	0.0273751	0.010368	6.96581	2.0805	NA
1	6157808	Affx-65583440	C	G	0.0185021	1	182114	ADD	-0.0111915	0.0333827	0.112392	0.132275	NA
1	6160902	Affx-12414460	G	A	0.0409842	1	182253	ADD	-0.0157514	0.0228424	0.475507	0.309392	NA
1	6160974	Affx-12414551	G	T	0.0694727	1	181028	ADD	-0.0190864	0.0178627	1.14171	0.544712	NA
1	6161732	Affx-65583486	C	T	0.0237878	1	182299	ADD	-0.0341883	0.0297387	1.32163	0.60154	NA
1	6162015	Affx-12415613	G	A	0.288928	1	182182	ADD	0.00359465	0.00996064	0.130239	0.143764	NA
1	6162441	Affx-12416118	C	A	0.471432	1	182231	ADD	-0.00194057	0.00903993	0.0460817	0.0809076	NA
1	6174373	Affx-12431988	C	T	0.021485	1	182313	ADD	-0.0177253	0.0313351	0.319981	0.242893	NA
1	6177142	Affx-12436420	C	T	0.156513	1	182225	ADD	-0.0138296	0.012457	1.23252	0.573624	NA
1	6177337	Affx-65583609	C	T	0.0154232	1	182420	ADD	0.0101032	0.036574	0.076309	0.106592	NA
1	6183655	Affx-12448076	A	G	0.179893	1	182153	ADD	-0.0155385	0.0117728	1.74206	0.728441	NA
1	6185478	Affx-12450601	A	G	0.0329072	1	182255	ADD	-0.0541883	0.0251285	4.65025	1.50795	NA
1	6197796	Affx-12469657	A	G	0.319436	1	181819	ADD	-0.000939795	0.00968191	0.00942201	0.0349521	NA
1	6198087	Affx-12470173	C	T	0.252328	1	182439	ADD	-0.00871524	0.0103726	0.705971	0.397089	NA
1	6198491	Affx-65583775	A	C	0.0166266	1	181997	ADD	-0.000875766	0.0350871	0.00062299	0.00873535	NA
1	6198850	Affx-12471275	A	T	0.0375292	1	182418	ADD	0.0119827	0.0236918	0.255809	0.212529	NA
1	6198983	Affx-12471437	G	A	0.0970716	1	182283	ADD	-0.0208715	0.015246	1.87411	0.76699	NA
1	6199070	Affx-12471564	A	G	0.26367	1	182239	ADD	-0.00257532	0.010229	0.0633857	0.0962468	NA
1	6209280	Affx-12487543	A	G	0.0612371	1	182365	ADD	-0.0254023	0.0188105	1.82366	0.752327	NA
1	6212077	Affx-12492110	A	G	0.227601	1	181669	ADD	0.00206266	0.0108206	0.0363376	0.0711844	NA
1	6219310	Affx-12502566	G	C	0.166076	1	182281	ADD	0.0150862	0.0121146	1.55074	0.671567	NA
1	6221607	Affx-12506073	A	C	0.0679404	1	182167	ADD	-0.0208899	0.0179323	1.35705	0.612523	NA
1	6223002	Affx-12508257	C	A	0.0447929	1	182272	ADD	-0.0173723	0.021794	0.635391	0.371218	NA
1	6232067	Affx-65584010	G	A	0.0176377	1	182280	ADD	0.0436693	0.0342172	1.62878	0.694925	NA
1	6235509	Affx-35305213	T	G	0.0219855	1	182370	ADD	-0.00191496	0.0308006	0.00386546	0.0220821	NA
1	6236178	Affx-12527226	G	T	0.359305	1	182274	ADD	0.00517634	0.00941541	0.302251	0.234723	NA
1	6239010	Affx-78163257	CTC	-	0.0453304	1	182284	ADD	-0.0247236	0.0216712	1.30154	0.595284	NA
1	6243706	Affx-12536017	G	T	0.0205168	1	182192	ADD	-0.0141087	0.0318126	0.196687	0.182165	NA
1	6247195	Affx-12540827	C	T	0.213869	1	182102	ADD	0.00415236	0.0110024	0.142435	0.151274	NA
1	6254762	Affx-12551183	C	T	0.41284	1	182395	ADD	0.0185442	0.00916182	4.09689	1.36691	NA
1	6257996	Affx-12556416	T	C	0.0130548	1	182194	ADD	-0.0101789	0.0394451	0.0665913	0.0988872	NA
1	6258657	Affx-12557307	A	G	0.423557	1	182005	ADD	0.0146591	0.0091401	2.57225	0.963558	NA
1	6259946	Affx-12559163	G	T	0.0141435	1	182345	ADD	0.0501006	0.0382946	1.71163	0.719482	NA
1	6268416	Affx-12571632	G	T	0.0289546	1	182009	ADD	0.0396013	0.027038	2.14521	0.844617	NA
1	6276856	Affx-12584168	A	G	0.0259007	1	182331	ADD	0.0165194	0.0284739	0.336586	0.250413	NA
1	6278441	Affx-12586363	G	A	0.0152064	1	182522	ADD	0.0158594	0.0362748	0.191146	0.179165	NA
1	6281084	Affx-65584319	C	G	0.016535	1	181675	ADD	-0.0164374	0.0355266	0.214072	0.191388	NA
1	6298447	Affx-12614347	T	C	0.0107745	1	182328	ADD	0.0444282	0.0435181	1.04227	0.512444	NA
1	6300264	Affx-12616998	A	G	0.0303655	1	182230	ADD	0.0355777	0.0264988	1.80262	0.746188	NA
1	6302086	Affx-12619164	C	T	0.114005	1	182203	ADD	-0.0148783	0.014243	1.09119	0.528404	NA
1	6323819	Affx-65584630	C	T	0.0522715	1	182145	ADD	-0.0347127	0.0203018	2.92354	1.059	NA
1	6324912	Affx-12646964	G	A	0.0120072	1	182266	ADD	0.00710449	0.0412697	0.0296348	0.0638275	NA
1	6325892	Affx-65584647	G	T	0.0269136	1	182324	ADD	0.0284378	0.0278963	1.0392	0.511438	NA
1	6330386	Affx-12652809	T	C	0.0107532	1	182365	ADD	0.0478879	0.0435706	1.208	0.565863	NA
1	6332364	Affx-12655242	C	T	0.0470294	1	182035	ADD	-0.0178088	0.0214136	0.691655	0.3919	NA
1	6337510	Affx-12662779	T	C	0.0688222	1	182325	ADD	0.01613	0.0177583	0.825023	0.439238	NA
1	6346548	Affx-35305347	C	T	0.0133853	1	182177	ADD	0.0056621	0.0393864	0.0206663	0.0527175	NA
1	6350964	Affx-12691906	G	A	0.11351	1	182328	ADD	-0.0202362	0.0142608	2.01359	0.807165	NA
1	6351979	Affx-12694895	G	A	0.0237915	1	182187	ADD	-0.0362308	0.0296679	1.49136	0.653637	NA
1	6361519	Affx-12717665	C	A	0.107788	1	182116	ADD	-0.0278969	0.0145925	3.65474	1.25251	NA
1	6367918	Affx-65585002	T	C	0.0349862	1	182429	ADD	-0.036696	0.0246402	2.21794	0.865138	NA
1	6387399	Affx-12734858	G	A	0.0126191	1	182026	ADD	0.025688	0.0402433	0.407449	0.281277	NA
1	6405654	Affx-12739141	T	G	0.0202417	1	182420	ADD	0.0117217	0.0320016	0.134165	0.14621	NA
1	6415626	Affx-12742333	C	T	0.155463	1	182130	ADD	-0.0141814	0.0124683	1.29367	0.592824	NA
1	6421782	Affx-12744108	G	A	0.411666	1	182377	ADD	0.000588975	0.00915695	0.00413706	0.022864	NA
1	6429304	Affx-12746050	C	T	0.148457	1	182319	ADD	-0.00898463	0.0127001	0.500477	0.319401	NA
1	6437506	Affx-12748097	T	C	0.0303307	1	182439	ADD	-0.00512193	0.0262857	0.0379688	0.0728835	NA
1	6449498	Affx-12750957	T	C	0.0118779	1	182187	ADD	0.0200461	0.0417093	0.230991	0.200115	NA
1	6475089	Affx-12784819	A	G	0.0564809	1	182283	ADD	-0.000151653	0.0195206	6.03552e-05	0.00270039	NA
1	6482270	Affx-12791874	T	C	0.289963	1	182149	ADD	-0.00348644	0.00996306	0.122456	0.138833	NA
1	6486724	Affx-12796679	G	A	0.26936	1	182163	ADD	-0.00310154	0.0101902	0.092638	0.118701	NA
1	6490445	Affx-12801096	C	T	0.251513	1	182394	ADD	-0.00754864	0.0104219	0.524622	0.328941	NA
1	6492670	Affx-65585913	G	A	0.0147643	1	182298	ADD	-0.0119807	0.037344	0.102926	0.125897	NA
1	6492964	Affx-78747869	-	T	0.28819	1	181927	ADD	-0.000194028	0.00998683	0.000377462	0.00678456	NA
1	6492979	Affx-12804464	G	C	0.0185157	1	182278	ADD	0.0235661	0.0333154	0.500364	0.319356	NA
1	6496949	Affx-12809831	A	C	0.296585	1	182108	ADD	-0.00529996	0.00992182	0.28534	0.226782	NA
1	6499744	Affx-12813326	C	T	0.24066	1	182043	ADD	-0.00610338	0.0106168	0.330486	0.247665	NA
1	6500433	Affx-12814265	C	T	0.0153013	1	182239	ADD	0.00363285	0.0367415	0.00977647	0.0356288	NA
1	6500662	Affx-12814578	C	A	0.0211988	1	182510	ADD	0.0115355	0.0315419	0.13375	0.145952	NA
1	6500979	Affx-12814994	C	T	0.103162	1	182121	ADD	-0.00637628	0.0148145	0.185251	0.17594	NA
1	6501514	Affx-12815623	A	G	0.0153678	1	180800	ADD	0.0622079	0.036611	2.88713	1.0492	NA
1	6503007	Affx-12817452	G	A	0.0285243	1	182301	ADD	-0.0305661	0.0270575	1.27616	0.587349	NA
1	6508614	Affx-12825180	G	A	0.025116	1	182513	ADD	-2.43707e-05	0.0287179	7.20164e-07	0.000294162	NA
1	6512211	Affx-12829691	G	C	0.402807	1	182153	ADD	-0.00104705	0.00920191	0.0129472	0.0412414	NA
1	6525343	Affx-12848677	A	G	0.0376728	1	182227	ADD	0.00635928	0.0237622	0.0716215	0.102928	NA
1	6526842	Affx-65586144	C	T	0.0302644	1	182310	ADD	-0.020207	0.0262956	0.590526	0.354366	NA
1	6531523	Affx-12857477	A	G	0.0232295	1	182290	ADD	0.0535412	0.0298617	3.21476	1.13681	NA
1	6532570	Affx-12859185	A	G	0.0683453	1	182207	ADD	-0.0165673	0.0178436	0.862071	0.452029	NA
1	6532740	Affx-12859452	T	C	0.0217056	1	182257	ADD	0.0281361	0.0311025	0.818342	0.436916	NA
1	6535975	Affx-12863794	G	A	0.0224493	1	182166	ADD	-0.0163386	0.0304956	0.287049	0.227592	NA
1	6549504	Affx-78013109	AT	-	0.194047	1	182211	ADD	0.0181246	0.0114094	2.52353	0.950165	NA
1	6549732	Affx-12883326	-	T	0.172288	1	182215	ADD	0.0198158	0.0119694	2.74082	1.0096	NA
1	6557410	Affx-12895017	C	T	0.0221862	1	182298	ADD	-0.0227013	0.0306829	0.547407	0.337829	NA
1	6562807	Affx-12904000	A	G	0.0291414	1	182232	ADD	-0.0299252	0.026852	1.24199	0.576611	NA
1	6567193	Affx-12909891	C	T	0.0378054	1	182315	ADD	0.0044385	0.0237296	0.0349857	0.0697513	NA
1	6567195	Affx-12909894	C	T	0.261426	1	182342	ADD	0.00446524	0.0102615	0.189351	0.178187	NA
1	6568959	Affx-76204180	-	G	0.201402	1	182113	ADD	0.0273382	0.0112437	5.91189	1.82278	NA
1	6569075	Affx-65586514	C	T	0.0272055	1	182279	ADD	-0.0217931	0.0277124	0.618429	0.364887	NA
1	6569214	Affx-12912819	G	A	0.272252	1	182375	ADD	-0.00501747	0.0101156	0.24603	0.207689	NA
1	6571371	Affx-12916119	T	C	0.210835	1	182403	ADD	0.0210447	0.0110343	3.63743	1.248	NA
1	6572965	Affx-65586545	T	C	0.0373154	1	182351	ADD	0.00268986	0.0238775	0.0126906	0.0408126	NA
1	6575246	Affx-12922013	G	A	0.30719	1	182449	ADD	0.00206216	0.0098071	0.0442142	0.0791176	NA
1	6576325	Affx-12923618	C	T	0.031122	1	182106	ADD	0.0146951	0.025949	0.320705	0.243224	NA
1	6576602	Affx-35305579	T	C	0.0375773	1	182211	ADD	0.00496553	0.0238234	0.0434433	0.0783693	NA
1	6578496	Affx-35305581	C	T	0.0148293	1	182342	ADD	0.0666679	0.036904	3.26352	1.14974	NA
1	6580056	Affx-12929224	A	G	0.363985	1	182197	ADD	0.00120516	0.00940569	0.0164174	0.0467016	NA
1	6587642	Affx-65586679	G	A	0.0322835	1	182276	ADD	0.0208721	0.02559	0.665262	0.382257	NA
1	6589543	Affx-12942946	G	A	0.0917653	1	182253	ADD	-0.00983035	0.0156149	0.396332	0.276553	NA
1	6591033	Affx-12945491	G	A	0.389429	1	182241	ADD	1.44158e-05	0.00926563	2.42064e-06	0.000539459	NA
1	6599445	Affx-12958065	G	A	0.407171	1	182034	ADD	-0.00883288	0.00920661	0.920461	0.471914	NA
1	6616481	Affx-12982326	C	T	0.0289977	1	182394	ADD	0.0587034	0.0268649	4.7748	1.53942	NA
1	6619788	Affx-12986766	C	T	0.15433	1	182165	ADD	0.0152637	0.0124769	1.49661	0.655227	NA
1	6620517	Affx-65586965	G	T	0.0266693	1	182307	ADD	0.0247293	0.0278529	0.788285	0.42641	NA
1	6623180	Affx-12991362	G	A	0.413515	1	182165	ADD	-0.00715446	0.00918316	0.606972	0.360583	NA
1	6630052	Affx-35305630	A	G	0.0306832	1	181842	ADD	-0.0034402	0.0261528	0.0173034	0.048009	NA
1	6639214	Affx-79216866	GTT	-	0.190076	1	182314	ADD	0.0110272	0.0114922	0.920705	0.471996	NA
1	6639267	Affx-13014465	C	T	0.0362811	1	182271	ADD	-0.0117465	0.0240797	0.237969	0.20365	NA
1	6653054	Affx-13033522	C	T	0.182617	1	182001	ADD	0.0169899	0.0116707	2.11928	0.837273	NA
1	6665948	Affx-13052162	G	A	0.0156586	1	182232	ADD	-0.0120997	0.0365022	0.109878	0.130602	NA
1	6675204	Affx-13062735	A	C	0.413584	1	181946	ADD	-0.0111896	0.00919014	1.48247	0.65094	NA
1	6702635	Affx-13097669	A	G	0.0299788	1	182479	ADD	-0.0147938	0.0264502	0.312824	0.239614	NA
1	6717108	Affx-13121081	G	A	0.446953	1	182375	ADD	-0.0154058	0.00907744	2.88034	1.04737	NA
1	6730924	Affx-13139580	C	G	0.0356408	1	182277	ADD	-0.0369753	0.0243487	2.30607	0.889849	NA
1	6735170	Affx-13145845	C	T	0.104735	1	182245	ADD	-0.0155774	0.0147421	1.11653	0.536605	NA
1	6735964	Affx-13147094	C	A	0.0364611	1	182496	ADD	-0.00380542	0.0240449	0.0250471	0.0583645	NA
1	6737624	Affx-13149897	A	G	0.133949	1	182129	ADD	-0.00503793	0.0132293	0.14502	0.152835	NA
1	6738919	Affx-13151920	G	A	0.0244517	1	182216	ADD	0.0382903	0.0291351	1.7272	0.72407	NA
1	6739868	Affx-13153431	C	T	0.0155717	1	182189	ADD	-0.0307817	0.0364656	0.712553	0.399465	NA
1	6740859	Affx-13155198	T	C	0.0243935	1	182221	ADD	0.03548	0.0291721	1.47922	0.649953	NA
1	6747995	Affx-65588038	C	T	0.0187023	1	182304	ADD	0.0203655	0.0329162	0.382799	0.270747	NA
1	6749366	Affx-13167748	C	T	0.217892	1	182244	ADD	0.0194581	0.0109169	3.17685	1.12675	NA
1	6755848	Affx-75583421	-	TA	0.0238262	1	182257	ADD	0.0396217	0.0295206	1.80142	0.745836	NA
1	6766275	Affx-13194061	G	T	0.0572703	1	182180	ADD	-0.0304922	0.0193928	2.47227	0.936028	NA
1	6767387	Affx-13196059	G	A	0.0132711	1	182200	ADD	-0.012182	0.039661	0.0943432	0.119915	NA
1	6768230	Affx-13197754	G	A	0.220092	1	182126	ADD	0.0184041	0.0108866	2.85785	1.0413	NA
1	6768548	Affx-13198302	G	A	0.103948	1	182177	ADD	-0.0209329	0.014763	2.01053	0.806288	NA
1	6769522	Affx-13199784	A	C	0.349335	1	181890	ADD	0.0101519	0.00949723	1.14262	0.545003	NA
1	6778457	Affx-35305756	A	G	0.0239118	1	182232	ADD	0.0375036	0.029436	1.62326	0.69328	NA
1	6795722	Affx-78215752	-	T	0.0287893	1	182151	ADD	0.0382426	0.0269349	2.01588	0.80782	NA
1	6803282	Affx-13266433	G	A	0.263063	1	181958	ADD	0.024959	0.0102409	5.93988	1.82968	NA
1	6813872	Affx-13285623	T	C	0.0614349	1	182258	ADD	-0.0341256	0.0187439	3.31467	1.16327	NA
1	6861271	Affx-13376824	A	G	0.0609392	1	182198	ADD	0.00218638	0.0188652	0.0134316	0.0420405	NA
1	6874873	Affx-13403162	C	T	0.0994799	1	182263	ADD	-0.00477147	0.0150897	0.0999875	0.123872	NA
1	6877808	Affx-65589001	A	C	0.017676	1	182224	ADD	-0.0448788	0.0341458	1.72746	0.724146	NA
1	6883402	Affx-13417649	C	T	0.0288914	1	182286	ADD	0.0398705	0.0268638	2.20277	0.860868	NA
1	6892067	Affx-13431633	T	G	0.0456073	1	182142	ADD	-0.0022449	0.0215763	0.0108254	0.0375674	NA
1	6892786	Affx-13432852	T	C	0.0293208	1	182260	ADD	0.0407791	0.0266543	2.34067	0.899509	NA
1	6900136	Affx-13444791	G	A	0.317836	1	181836	ADD	0.0155722	0.00971446	2.56957	0.962824	NA
1	6901559	Affx-65589188	G	A	0.0337983	1	182169	ADD	0.0392843	0.0248767	2.49376	0.94196	NA
1	6903895	Affx-65589206	T	G	0.01391	1	182063	ADD	-0.0523681	0.0385261	1.84767	0.759314	NA
1	6908948	Affx-13456285	C	T	0.0173005	1	182307	ADD	0.0595964	0.0345059	2.983	1.07498	NA
1	6916088	Affx-13458077	G	T	0.0253825	1	182311	ADD	0.0384899	0.0286585	1.8038	0.746532	NA
1	6917140	Affx-13458327	A	C	0.3532	1	182234	ADD	0.0103111	0.0094404	1.19296	0.56109	NA
1	6922472	Affx-65589382	A	G	0.0104575	1	182357	ADD	-0.0286997	0.0442409	0.420829	0.28691	NA
1	6925434	Affx-65589402	C	G	0.010994	1	182054	ADD	0.0102334	0.0429619	0.0567377	0.0905892	NA
1	6935158	Affx-13463314	C	T	0.133638	1	182153	ADD	-0.00551953	0.0132563	0.173365	0.169322	NA
1	6944035	Affx-13465877	C	T	0.395601	1	182204	ADD	0.0166208	0.00923061	3.24222	1.1441	NA
1	6955045	Affx-13468685	C	T	0.176646	1	182339	ADD	-0.0149311	0.0118722	1.5817	0.68086	NA
1	6955284	Affx-13468745	T	C	0.100901	1	182387	ADD	0.0183545	0.0149432	1.5087	0.658886	NA
1	6955771	Affx-35305900	G	A	0.0356418	1	182384	ADD	0.0325803	0.0242811	1.80042	0.745545	NA
1	6957991	Affx-65589648	C	T	0.0191226	1	182245	ADD	0.0116528	0.0328513	0.125821	0.140979	NA
1	6959553	Affx-13469860	A	G	0.275227	1	182177	ADD	0.00830048	0.0101321	0.671128	0.384409	NA
1	6961416	Affx-13470415	A	G	0.339869	1	182067	ADD	0.00340326	0.00954473	0.127134	0.141811	NA
1	6969762	Affx-13472679	G	A	0.151083	1	182062	ADD	0.0212497	0.0126073	2.84095	1.03673	NA
1	6971281	Affx-13473105	G	A	0.0113036	1	182509	ADD	-0.0707095	0.0423006	2.79422	1.02409	NA
1	6976742	Affx-13474561	A	G	0.276631	1	182084	ADD	0.00516602	0.0101011	0.261563	0.215348	NA
1	6977821	Affx-13474827	G	T	0.161861	1	182165	ADD	0.0199185	0.012273	2.63399	0.980475	NA
1	6981115	Affx-13475698	A	G	0.417709	1	182079	ADD	0.000880059	0.00915312	0.00924453	0.0346089	NA
1	6982697	Affx-13476117	A	G	0.387195	1	182093	ADD	0.00207292	0.0092808	0.0498879	0.0844638	NA
1	6994964	Affx-13479665	C	T	0.0952425	1	182408	ADD	0.000284904	0.0153097	0.000346308	0.00649643	NA
1	6996478	Affx-13480026	T	C	0.222487	1	182152	ADD	-0.000339637	0.0108444	0.000980886	0.0109887	NA
1	6996565	Affx-65589936	T	C	0.0302511	1	181911	ADD	0.00706942	0.0265485	0.0709066	0.102361	NA
1	7002366	Affx-13481492	C	T	0.317287	1	182185	ADD	0.000122156	0.00968249	0.000159167	0.00439374	NA
1	7003704	Affx-65590015	T	C	0.0198807	1	182287	ADD	-0.0209768	0.0322851	0.42216	0.287467	NA
1	7012490	Affx-13484251	T	C	0.0901948	1	182250	ADD	-0.00732508	0.0157274	0.216925	0.192876	NA
1	7016124	Affx-13485142	G	A	0.28513	1	182008	ADD	0.00651668	0.0100168	0.423252	0.287924	NA
1	7017158	Affx-13485417	C	T	0.0322088	1	182264	ADD	0.0262615	0.025568	1.05498	0.516609	NA
1	7019094	Affx-65590145	C	T	0.0258661	1	182285	ADD	0.0240432	0.0281921	0.727331	0.40478	NA
1	7019546	Affx-13485737	G	A	0.0450047	1	182470	ADD	-0.0049021	0.0217594	0.050754	0.0852569	NA
1	7032722	Affx-13487108	T	G	0.332934	1	182096	ADD	0.00183321	0.00958551	0.036576	0.0714347	NA
1	7035466	Affx-13487480	G	A	0.0383856	1	182282	ADD	-0.046384	0.0235343	3.88449	1.31217	NA
1	7036640	Affx-13487609	C	T	0.250605	1	182309	ADD	-0.00532672	0.0104354	0.260555	0.214856	NA
1	7041605	Affx-13488086	T	C	0.0121259	1	182419	ADD	-0.0869595	0.0408795	4.52505	1.47623	NA
1	7045875	Affx-13488497	G	A	0.195089	1	182155	ADD	0.00159292	0.0114177	0.0194641	0.0510767	NA
1	7047318	Affx-65590346	G	T	0.0197896	1	182318	ADD	0.0089213	0.0323085	0.0762471	0.106544	NA
1	7048580	Affx-13488838	C	T	0.0243223	1	182158	ADD	0.00172814	0.0292079	0.00350074	0.0209896	NA
1	7051319	Affx-13489117	C	T	0.0226361	1	182496	ADD	0.0265274	0.0303391	0.764509	0.418026	NA
1	7053052	Affx-13489307	C	G	0.459538	1	182380	ADD	0.00509136	0.0090525	0.316323	0.24122	NA
1	7056951	Affx-13489676	G	A	0.340909	1	182144	ADD	0.0180745	0.00952349	3.60195	1.23874	NA
1	7060704	Affx-77413497	T	-	0.195101	1	182085	ADD	-0.00675872	0.0114458	0.348691	0.25582	NA
1	7061153	Affx-75810270	TG	-	0.0129886	1	182237	ADD	-0.0685973	0.0394416	3.02487	1.0862	NA
1	7070768	Affx-13491054	G	T	0.193475	1	182238	ADD	-0.00759644	0.0114537	0.439877	0.294836	NA
1	7075654	Affx-13491544	T	G	0.075088	1	182173	ADD	-0.0338862	0.0171307	3.91288	1.31951	NA
1	7085357	Affx-13492550	A	G	0.241783	1	182163	ADD	-0.0117132	0.0105496	1.23276	0.573698	NA
1	7085845	Affx-65590655	G	A	0.0343713	1	182085	ADD	0.0144046	0.0247092	0.339847	0.251876	NA
1	7085920	Affx-65590657	A	G	0.0327146	1	182350	ADD	-0.039584	0.0253357	2.44103	0.927387	NA
1	7089431	Affx-13493100	C	T	0.0172206	1	181672	ADD	0.0187305	0.0348644	0.288625	0.228337	NA
1	7089777	Affx-13493139	C	T	0.34674	1	182203	ADD	-0.00732958	0.00950516	0.59462	0.355918	NA
1	7090065	Affx-13493171	G	A	0.021697	1	182168	ADD	-0.0132812	0.0311377	0.181929	0.174106	NA
1	7090467	Affx-13493217	A	G	0.342113	1	182213	ADD	-0.00892911	0.00952741	0.878349	0.457605	NA
1	7090517	Affx-13493221	C	T	0.25485	1	182168	ADD	0.0169288	0.0103859	2.65683	0.986716	NA
1	7091419	Affx-13493306	T	C	0.0140475	1	182025	ADD	0.0393121	0.0382361	1.05707	0.517292	NA
1	7095242	Affx-13493858	C	T	0.259138	1	182229	ADD	0.0143435	0.0103259	1.92956	0.783025	NA
1	7096229	Affx-13493998	C	T	0.0666184	1	182457	ADD	-0.0183142	0.0181013	1.02366	0.506329	NA
1	7101695	Affx-13494686	G	A	0.0478981	1	182314	ADD	-0.0364913	0.0211592	2.97425	1.07263	NA
1	7101960	Affx-13494722	G	A	0.0212509	1	182251	ADD	-0.0111133	0.0314695	0.124712	0.140274	NA
1	7104455	Affx-13495113	T	C	0.0518307	1	182228	ADD	-0.00853692	0.0203105	0.17667	0.171178	NA
1	7107956	Affx-13495563	G	T	0.0411401	1	182219	ADD	-0.00165521	0.0228197	0.00526122	0.0258676	NA
1	7110219	Affx-13495810	G	A	0.250963	1	181951	ADD	-0.00915663	0.0104474	0.768163	0.419319	NA
1	7110279	Affx-13495817	C	T	0.0255819	1	182062	ADD	0.00810724	0.0289013	0.0786886	0.108417	NA
1	7117509	Affx-13496875	A	G	0.32996	1	181948	ADD	0.0214829	0.00960684	5.00061	1.59622	NA
1	7117753	Affx-13497362	T	C	0.169891	1	182199	ADD	0.0239517	0.01203	3.96407	1.33272	NA
1	7118071	Affx-13497948	A	G	0.209788	1	182317	ADD	0.0174918	0.0110747	2.49463	0.942199	NA
1	7122305	Affx-65590988	C	T	0.0247106	1	182027	ADD	0.00583845	0.0293526	0.0395641	0.074515	NA
1	7125255	Affx-13508310	A	G	0.198866	1	182243	ADD	0.0180635	0.0113113	2.55022	0.957507	NA
1	7130746	Affx-13516853	A	G	0.101183	1	182180	ADD	-0.0193231	0.0149795	1.66402	0.705398	NA
1	7136065	Affx-13524981	A	G	0.315006	1	182182	ADD	-0.0279371	0.00974059	8.23131	2.38538	NA
1	7136095	Affx-78768779	-	T	0.0158747	1	182240	ADD	-0.0109129	0.0360258	0.0917594	0.118072	NA
1	7137122	Affx-13526459	C	T	0.171331	1	182045	ADD	0.0127281	0.0120012	1.12482	0.539277	NA
1	7140300	Affx-65591168	T	C	0.0192305	1	182185	ADD	0.0769526	0.0329213	5.46377	1.71187	NA
1	7142130	Affx-13534879	T	C	0.406038	1	182383	ADD	-0.0022449	0.00920428	0.0594861	0.0929596	NA
1	7149275	Affx-13546894	A	G	0.457245	1	182188	ADD	-0.0310708	0.00905689	11.7715	3.2208	NA
1	7151065	Affx-35306131	T	C	0.0249857	1	182124	ADD	0.00160098	0.0287739	0.00309582	0.0197109	NA
1	7152277	Affx-13551620	A	G	0.367776	1	182149	ADD	0.0207091	0.00936651	4.88839	1.56803	NA
1	7160910	Affx-13565420	G	A	0.456739	1	181955	ADD	-0.0295966	0.00907262	10.6439	2.95689	NA
1	7162688	Affx-35306147	C	T	0.0128584	1	182332	ADD	0.0322961	0.0399513	0.65349	0.377923	NA
1	7175264	Affx-13587805	T	-	0.314931	1	181813	ADD	0.014148	0.00973144	2.11366	0.835678	NA
1	7175498	Affx-13588176	G	A	0.0162469	1	182496	ADD	0.0289178	0.0358471	0.650764	0.376916	NA
1	7176750	Affx-13589928	G	A	0.498636	1	182123	ADD	-0.0133193	0.00903265	2.17437	0.852859	NA
1	7184154	Affx-13600802	T	C	0.476389	1	182369	ADD	0.0129852	0.00904118	2.06277	0.821207	NA
1	7184959	Affx-13602118	A	G	0.315598	1	182211	ADD	0.00839241	0.00971062	0.746929	0.411784	NA
1	7185102	Affx-13602329	G	A	0.189905	1	182149	ADD	0.0187443	0.0115121	2.65113	0.985158	NA
1	7185545	Affx-65591526	A	G	0.0462326	1	182328	ADD	-0.00299045	0.0214885	0.0193671	0.0509423	NA
1	7187275	Affx-13605296	G	A	0.117056	1	182237	ADD	-0.0123087	0.0140116	0.771699	0.420569	NA
1	7187316	Affx-13605355	C	T	0.347537	1	182307	ADD	0.00439995	0.00947612	0.215593	0.192182	NA
1	7189411	Affx-13608289	C	T	0.0387921	1	182305	ADD	0.00673536	0.0233138	0.0834637	0.112013	NA
1	7192994	Affx-13613328	G	A	0.0158872	1	182379	ADD	0.0120838	0.0358425	0.11366	0.133113	NA
1	7194607	Affx-13615234	A	G	0.0652174	1	182413	ADD	-0.0216718	0.0182951	1.4032	0.626743	NA
1	7199714	Affx-13621826	C	T	0.413969	1	182243	ADD	-0.00830341	0.00916047	0.821632	0.43806	NA
1	7201068	Affx-13624189	G	A	0.0598966	1	182431	ADD	0.0292682	0.0190301	2.36543	0.906403	NA
1	7201438	Affx-13624715	A	C	0.462089	1	182060	ADD	-0.00722906	0.00906282	0.636262	0.371542	NA
1	7201468	Affx-65591646	A	G	0.0206905	1	182185	ADD	0.0235067	0.0316291	0.552343	0.33974	NA
1	7210478	Affx-13635063	T	C	0.37756	1	182113	ADD	-0.00763045	0.0093229	0.669882	0.383953	NA
1	7218716	Affx-13645754	C	G	0.0976171	1	182217	ADD	-0.00876233	0.0152041	0.332139	0.248411	NA
1	7219236	Affx-65591795	C	T	0.0240782	1	182447	ADD	-0.0160842	0.0295242	0.296784	0.232172	NA
1	7222102	Affx-13650771	C	A	0.0359376	1	182135	ADD	0.0108904	0.02416	0.203187	0.185646	NA
1	7223849	Affx-13653188	C	T	0.0203772	1	182312	ADD	0.0283753	0.0318574	0.793343	0.428185	NA
1	7232823	Affx-65591911	A	G	0.0165745	1	182268	ADD	0.0282377	0.0351891	0.643936	0.37439	NA
1	7236387	Affx-13674170	C	A	0.0447337	1	182234	ADD	0.0253831	0.0218499	1.34955	0.610203	NA
1	7248533	Affx-13694479	T	G	0.0523627	1	182248	ADD	-0.037106	0.0202974	3.34202	1.17049	NA
1	7250367	Affx-76227275	TAAC	-	0.0150386	1	182297	ADD	-0.0432112	0.0369255	1.36944	0.616348	NA
1	7253545	Affx-50047488	A	G	0.0203393	1	182160	ADD	0.0242407	0.0319101	0.577078	0.349246	NA
1	7253801	Affx-13700353	A	G	0.394535	1	182155	ADD	-0.00284573	0.00922865	0.0950846	0.12044	NA
1	7254746	Affx-65592106	G	C	0.0139677	1	182313	ADD	-0.0255153	0.038398	0.441554	0.295529	NA
1	7255520	Affx-13702678	C	T	0.0201299	1	182390	ADD	0.0278041	0.0318058	0.764196	0.417915	NA
1	7255971	Affx-13703296	A	G	0.424675	1	182091	ADD	-0.0019161	0.00913258	0.04402	0.0789295	NA
1	7257481	Affx-13704837	A	G	0.270815	1	182150	ADD	0.0136649	0.0101549	1.81075	0.748562	NA
1	7259332	Affx-13706844	A	G	0.180184	1	182383	ADD	0.0353745	0.0117148	9.10627	2.59391	NA
1	7264522	Affx-13712732	G	A	0.109483	1	182466	ADD	-0.0254544	0.0144488	3.10357	1.10723	NA
1	7265195	Affx-13713502	A	G	0.365259	1	182160	ADD	0.00201728	0.00938949	0.0461581	0.0809802	NA
1	7265874	Affx-13714304	G	A	0.0241121	1	182315	ADD	0.00186664	0.0294241	0.00402451	0.022543	NA
1	7267578	Affx-13716063	G	A	0.0422464	1	182264	ADD	-0.0145416	0.0224716	0.418753	0.286039	NA
1	7267609	Affx-13716101	G	A	0.0126971	1	182325	ADD	-0.066908	0.0401573	2.77604	1.01916	NA
1	7267659	Affx-13716159	T	C	0.0963733	1	182203	ADD	0.00695898	0.0153334	0.205974	0.187126	NA
1	7268664	Affx-13717318	A	G	0.011508	1	182177	ADD	-0.0630255	0.0420579	2.24562	0.872918	NA
1	7273981	Affx-13722836	G	A	0.0332323	1	181736	ADD	-0.0251051	0.0250984	1.00053	0.498692	NA
1	7276646	Affx-13725853	C	T	0.175295	1	182042	ADD	-0.0347474	0.0119386	8.48302	2.44554	NA
1	7278646	Affx-13728769	A	G	0.45366	1	182132	ADD	0.00153944	0.00909301	0.0286621	0.0627021	NA
1	7284687	Affx-13736527	A	T	0.438555	1	182374	ADD	0.000683875	0.00910051	0.00564706	0.026827	NA
1	7288883	Affx-13742560	C	T	0.134602	1	182122	ADD	-0.00615699	0.0132849	0.214792	0.191764	NA
1	7296699	Affx-13752521	A	T	0.0558963	1	182293	ADD	0.00443047	0.0196026	0.0510828	0.0855565	NA
1	7297532	Affx-13753670	T	C	0.0120465	1	182252	ADD	-0.024502	0.0412369	0.353046	0.257751	NA
1	7302809	Affx-13760642	T	A	0.014254	1	182370	ADD	-0.0158088	0.0380409	0.172702	0.168949	NA
1	7302864	Affx-13760718	T	C	0.41639	1	182107	ADD	0.00342761	0.00916854	0.13976	0.149648	NA
1	7302870	Affx-13760724	G	A	0.119318	1	182337	ADD	-0.00963289	0.0139609	0.476087	0.309627	NA
1	7312344	Affx-13774159	T	C	0.269536	1	182215	ADD	-0.00155254	0.0101656	0.0233249	0.0562013	NA
1	7312744	Affx-13774799	T	C	0.12577	1	182269	ADD	-0.00954214	0.0136187	0.490931	0.315592	NA
1	7316611	Affx-13780513	C	T	0.0466891	1	182259	ADD	-0.0157114	0.0213617	0.540951	0.335322	NA
1	7316646	Affx-13780543	A	G	0.0146245	1	182263	ADD	-0.00743632	0.0374434	0.0394427	0.0743918	NA
1	7318037	Affx-65592633	G	C	0.0285833	1	182397	ADD	0.0296131	0.0270677	1.19691	0.562345	NA
[truncated: 439,007+ more rows]
