# Supplementary material for: The Taiwan Precision Medicine Initiative provides a cohort for large-scale studies
Source: Nature. 2025 Oct 15;648(8092):117–27. doi: 10.1038/s41586-025-09680-x (PMC12675286; doi:10.1038/s41586-025-09680-x)
Supplement: Supplementary file 5 — See Supplementary Information for descriptions. [file 41586_2025_9680_MOESM5_ESM.zip › Supplemental Data 22.xlsx]

## Sheet: 工作表1
Supplemental Data 22. Manhattan plots for REGENIE analysis of T2D, HbA1c, EHT, and two blood pressures (SBP and DBP)–QTL mapping of Hemoglobin A1c (HbA1c) (n = 140,259).
CHROM	GENPOS	ID	ALLELE0	ALLELE1	A1FREQ	INFO	N	TEST	BETA	SE	CHISQ	LOG10P	EXTRA
1	794577	Affx-35298041	T	C	0.022436	1	134583	ADD	-0.0110054	0.0114455	0.924563	0.473299	NA
1	818818	Affx-65537579	A	G	0.0308687	1	134003	ADD	-0.00673853	0.00983506	0.469437	0.306936	NA
1	830070	Affx-65537670	T	G	0.0223291	1	134600	ADD	-0.00630024	0.0114651	0.301967	0.234591	NA
1	835427	Affx-65537720	C	G	0.0225308	1	134305	ADD	-0.00481856	0.011448	0.177163	0.171455	NA
1	843942	Affx-14295684	A	G	0.0981279	1	134233	ADD	0.00453244	0.00569646	0.633072	0.370355	NA
1	846320	Affx-14328868	G	A	0.0191589	1	134507	ADD	-0.0110307	0.0124069	0.790456	0.427172	NA
1	857263	Affx-35298138	A	G	0.0217165	1	134414	ADD	0.00825236	0.0116721	0.499873	0.319161	NA
1	858542	Affx-65537966	G	C	0.0556193	1	134234	ADD	-0.00564539	0.00739618	0.582602	0.351353	NA
1	898883	Affx-14698922	C	T	0.0241706	1	134399	ADD	0.0110101	0.011086	0.98635	0.493988	NA
1	900119	Affx-14715887	A	G	0.147598	1	134453	ADD	0.000724606	0.00479137	0.022871	0.0556194	NA
1	902949	Affx-76087951	-	C	0.111679	1	134175	ADD	0.0020191	0.00539552	0.140038	0.149818	NA
1	904081	Affx-14771766	T	C	0.0250621	1	134366	ADD	0.0128589	0.0108928	1.39359	0.623788	NA
1	915818	Affx-65538420	G	A	0.0110523	1	133773	ADD	-0.0317184	0.0162745	3.79846	1.28989	NA
1	918574	Affx-14964474	A	C	0.351246	1	134302	ADD	0.000443529	0.00356301	0.0154957	0.0453071	NA
1	920394	Affx-14989648	G	A	0.108098	1	134531	ADD	-0.00226652	0.00547485	0.171385	0.168205	NA
1	921057	Affx-77770378	G	-	0.043341	1	134503	ADD	0.00322613	0.00839425	0.147707	0.154445	NA
1	922769	Affx-15023304	C	T	0.103426	1	134424	ADD	-0.00581955	0.0055919	1.08308	0.525769	NA
1	926348	Affx-65538506	C	T	0.0154684	1	134565	ADD	0.00974464	0.0137183	0.504583	0.321033	NA
1	927003	Affx-15081543	T	C	0.445205	1	134410	ADD	-0.0103492	0.00341898	9.16261	2.60728	NA
1	929109	Affx-15113296	C	T	0.0169467	1	134451	ADD	0.00771324	0.0131349	0.344841	0.254107	NA
1	929377	Affx-15117073	A	G	0.0754409	1	134496	ADD	-0.00160766	0.00643372	0.0624399	0.0954574	NA
1	929558	Affx-35292222	A	G	0.496279	1	134492	ADD	-0.00771637	0.00339912	5.15339	1.63449	NA
1	931513	Affx-15149611	T	C	0.318889	1	134459	ADD	0.0105651	0.00363843	8.43181	2.43331	NA
1	932255	Affx-15159653	C	T	0.0611621	1	134634	ADD	0.00906033	0.00707267	1.64105	0.698576	NA
1	933923	Affx-15182110	C	T	0.060725	1	134615	ADD	0.0100786	0.007101	2.01446	0.807412	NA
1	939547	Affx-15267432	A	G	0.152648	1	133929	ADD	-0.00426495	0.00474975	0.806282	0.432713	NA
1	946247	Affx-15368355	A	G	0.337072	1	134636	ADD	-0.00179281	0.00358485	0.250106	0.209714	NA
1	949955	Affx-15427966	G	A	0.040931	1	134458	ADD	0.00451731	0.00857196	0.277715	0.223152	NA
1	951408	Affx-15442762	A	G	0.271372	1	134559	ADD	-0.00458652	0.00381336	1.44661	0.640026	NA
1	953259	Affx-15447216	C	T	0.0989301	1	134312	ADD	-0.000389796	0.00570931	0.0046613	0.0243073	NA
1	955669	Affx-35298422	C	T	0.0177053	1	134508	ADD	0.0053995	0.0128293	0.177132	0.171437	NA
1	959193	Affx-15462334	A	G	0.267639	1	134519	ADD	-0.00460921	0.00383282	1.44616	0.639888	NA
1	962358	Affx-15470699	C	T	0.0941639	1	134404	ADD	0.0045432	0.00582033	0.609295	0.361457	NA
1	965350	Affx-15479012	A	G	0.269724	1	134547	ADD	-0.00231157	0.00382384	0.36544	0.263205	NA
1	966521	Affx-65538976	C	T	0.0134124	1	134689	ADD	-0.00998124	0.0147813	0.455979	0.301456	NA
1	972160	Affx-65539022	T	C	0.027968	1	133903	ADD	-0.0110096	0.0103219	1.13768	0.543417	NA
1	973983	Affx-15501904	A	C	0.0854196	1	134530	ADD	0.00128654	0.00608317	0.0447291	0.0796142	NA
1	975721	Affx-15505370	C	T	0.12131	1	134643	ADD	-0.00210398	0.00519939	0.163749	0.163848	NA
1	981169	Affx-15511792	G	A	0.146831	1	134546	ADD	0.00499439	0.00480683	1.07956	0.524627	NA
1	983193	Affx-15513987	G	A	0.199717	1	134428	ADD	0.00521845	0.00425747	1.50238	0.656975	NA
1	983747	Affx-15514681	T	C	0.151005	1	134317	ADD	0.00553207	0.00475084	1.35592	0.612172	NA
1	985353	Affx-15525072	C	T	0.0394358	1	134307	ADD	0.0242533	0.00874877	7.68505	2.2543	NA
1	993679	Affx-65539236	G	A	0.0250692	1	134448	ADD	-0.00077981	0.0108545	0.00516126	0.0256137	NA
1	994997	Affx-15665383	C	T	0.136281	1	134516	ADD	-0.00516736	0.00493316	1.0972	0.530354	NA
1	995857	Affx-65539260	G	A	0.0175735	1	134435	ADD	0.00756908	0.0129064	0.343937	0.253704	NA
1	997124	Affx-65539269	G	A	0.0151075	1	134370	ADD	0.0124267	0.01394	0.79467	0.42865	NA
1	1005429	Affx-75607812	-	A	0.181676	1	134374	ADD	-0.00225199	0.00440702	0.261121	0.215132	NA
1	1008239	Affx-65539350	C	T	0.0425733	1	134603	ADD	0.0207796	0.00842676	6.0807	1.86434	NA
1	1011654	Affx-15835372	A	G	0.0596928	1	134522	ADD	0.014736	0.00718665	4.20444	1.3945	NA
1	1013312	Affx-15858478	A	G	0.0808062	1	134476	ADD	0.00959597	0.006245	2.36109	0.905197	NA
1	1014545	Affx-15875478	T	C	0.0223416	1	134547	ADD	-0.00797761	0.0114856	0.482436	0.312185	NA
1	1023525	Affx-15999127	A	G	0.202235	1	134507	ADD	-0.00199141	0.00423206	0.22142	0.195206	NA
1	1024129	Affx-16008466	T	G	0.101184	1	134508	ADD	0.00827044	0.00563334	2.15539	0.847496	NA
1	1026219	Affx-16039008	C	T	0.0865641	1	134669	ADD	-0.00915546	0.00603768	2.29943	0.887993	NA
1	1042666	Affx-16246638	C	T	0.0250595	1	134540	ADD	-0.0115383	0.0108545	1.12996	0.540933	NA
1	1043594	Affx-35298542	G	A	0.0363844	1	134302	ADD	0.0139024	0.0090549	2.35727	0.904133	NA
1	1050080	Affx-16266515	T	C	0.403586	1	134483	ADD	0.0015981	0.00345957	0.213385	0.191029	NA
1	1063015	Affx-16299640	G	A	0.116862	1	134496	ADD	-0.00769089	0.00528302	2.11929	0.837273	NA
1	1063121	Affx-16299895	G	C	0.0833098	1	134600	ADD	0.00943703	0.00614478	2.35862	0.904508	NA
1	1063789	Affx-65539840	G	A	0.0240645	1	134638	ADD	-0.00258666	0.0110628	0.0546695	0.0887739	NA
1	1067054	Affx-16311137	T	C	0.376151	1	134349	ADD	-0.00099202	0.00350272	0.0802101	0.109572	NA
1	1068249	Affx-16313896	T	C	0.11816	1	134449	ADD	-0.00612239	0.00525749	1.35608	0.612222	NA
1	1070426	Affx-16319772	C	T	0.115518	1	134611	ADD	0.00284949	0.00531736	0.287172	0.22765	NA
1	1086774	Affx-35298612	A	G	0.0117831	1	134557	ADD	-0.00753071	0.0157355	0.22904	0.199121	NA
1	1089921	Affx-3949695	C	T	0.268361	1	134442	ADD	-0.00476646	0.00383176	1.54737	0.670554	NA
1	1095185	Affx-3957288	C	T	0.19899	1	134449	ADD	-0.00204077	0.00425578	0.229948	0.199584	NA
1	1101667	Affx-3966524	C	T	0.0198055	1	134685	ADD	-0.00191057	0.0121563	0.0247015	0.0579358	NA
1	1104985	Affx-65540147	G	A	0.0244877	1	134598	ADD	0.00872544	0.0109715	0.632476	0.370133	NA
1	1105038	Affx-3970913	C	T	0.0221395	1	134601	ADD	-0.00777048	0.011506	0.456084	0.301499	NA
1	1110491	Affx-3978604	C	T	0.248364	1	134498	ADD	-0.00650813	0.00392684	2.74679	1.01122	NA
1	1113609	Affx-3979905	A	G	0.217844	1	134399	ADD	-0.000751474	0.00411576	0.033337	0.0679708	NA
1	1118484	Affx-35298659	C	T	0.0401697	1	134691	ADD	-0.0179146	0.00863031	4.30886	1.4212	NA
1	1119609	Affx-78078677	AG	-	0.0363051	1	134554	ADD	0.00643746	0.00908269	0.502342	0.320143	NA
1	1127258	Affx-3997870	A	C	0.476231	1	134396	ADD	0.00290419	0.00339753	0.730675	0.405978	NA
1	1129422	Affx-4001009	C	T	0.44602	1	134337	ADD	0.00205843	0.00341129	0.364111	0.262623	NA
1	1129916	Affx-4001730	C	T	0.411864	1	134338	ADD	0.00133828	0.00344242	0.151136	0.156485	NA
1	1133290	Affx-76783911	-	T	0.483429	1	134242	ADD	0.00771546	0.00340164	5.14456	1.63228	NA
1	1142758	Affx-4019048	G	A	0.172707	1	134679	ADD	-0.00698546	0.00448606	2.42471	0.922866	NA
1	1143818	Affx-4020317	T	C	0.0490101	1	134156	ADD	0.00484309	0.00785101	0.380535	0.269769	NA
1	1157183	Affx-4036344	G	T	0.307854	1	134538	ADD	-0.0105607	0.00367948	8.2379	2.38696	NA
1	1161557	Affx-65540628	C	T	0.0109332	1	134362	ADD	-0.0230092	0.0162818	1.9971	0.802442	NA
1	1161907	Affx-4042000	C	T	0.439535	1	134541	ADD	0.00485775	0.00342341	2.01351	0.807142	NA
1	1164008	Affx-65540650	C	T	0.0197572	1	133951	ADD	-0.0266626	0.0121742	4.79648	1.54488	NA
1	1164057	Affx-4044048	G	A	0.0375748	1	134239	ADD	0.00148254	0.00890089	0.0277424	0.0616224	NA
1	1164837	Affx-4044940	T	C	0.417055	1	134257	ADD	0.00519646	0.00345317	2.26454	0.878225	NA
1	1165319	Affx-35298750	G	A	0.0263676	1	134711	ADD	-0.0198681	0.0105874	3.52152	1.21769	NA
1	1170341	Affx-4051679	C	T	0.112362	1	134458	ADD	-0.00221552	0.00537998	0.169587	0.167185	NA
1	1173257	Affx-4055225	G	A	0.0340937	1	134453	ADD	-0.00458669	0.00937683	0.239269	0.204305	NA
1	1173545	Affx-35298766	G	A	0.0192853	1	134662	ADD	-0.0212165	0.012327	2.96234	1.06944	NA
1	1174402	Affx-4056453	G	A	0.112846	1	134498	ADD	-0.00177547	0.00537475	0.109121	0.130096	NA
1	1174639	Affx-4056700	A	G	0.0980569	1	134478	ADD	-0.00953525	0.00571479	2.78396	1.02131	NA
1	1177602	Affx-4098748	C	T	0.175481	1	134693	ADD	-0.00518039	0.00445933	1.34954	0.610199	NA
1	1180851	Affx-4143548	T	C	0.0527173	1	133258	ADD	0.00156913	0.00762861	0.0423087	0.0772577	NA
1	1182018	Affx-4160913	G	A	0.0991588	1	134683	ADD	0.00743997	0.00568364	1.71352	0.720038	NA
1	1185241	Affx-4204420	T	C	0.0216549	1	134658	ADD	0.0050617	0.0116421	0.189029	0.178011	NA
1	1188877	Affx-4254082	G	A	0.418713	1	134235	ADD	-0.00555946	0.00343996	2.61191	0.974433	NA
1	1189840	Affx-4267650	C	T	0.149743	1	134273	ADD	-0.00732377	0.00477445	2.35301	0.902945	NA
1	1198550	Affx-4392784	A	G	0.103929	1	130907	ADD	-0.0046724	0.00564727	0.684546	0.389312	NA
1	1203829	Affx-52108772	G	A	0.0222302	1	133827	ADD	-0.0139234	0.0115311	1.45797	0.643491	NA
1	1204185	Affx-4472147	G	A	0.0437049	1	134596	ADD	0.00140204	0.00830459	0.0285025	0.0625158	NA
1	1211330	Affx-4549951	G	A	0.0203617	1	134419	ADD	-0.0214502	0.0120188	3.18521	1.12897	NA
1	1215068	Affx-4558993	T	C	0.149265	1	134395	ADD	-0.00735714	0.00476972	2.37921	0.910237	NA
1	1217251	Affx-4564106	C	A	0.247562	1	134455	ADD	-0.00654822	0.00393753	2.76566	1.01634	NA
1	1220237	Affx-35298839	T	C	0.0545451	1	128270	ADD	-0.00447146	0.00767076	0.339799	0.251854	NA
1	1220377	Affx-4571282	C	T	0.288321	1	134409	ADD	-0.00417811	0.00375528	1.23787	0.57531	NA
1	1220909	Affx-4572482	G	A	0.0448679	1	134595	ADD	0.00050683	0.00821092	0.00381014	0.0219196	NA
1	1223644	Affx-4578180	C	T	0.170414	1	133994	ADD	-0.00438699	0.00452961	0.938018	0.477832	NA
1	1230159	Affx-4593053	A	G	0.0144227	1	133574	ADD	-0.0244528	0.0142559	2.9422	1.06402	NA
1	1234001	Affx-4601500	C	T	0.0258156	1	134415	ADD	0.00566403	0.0106959	0.280424	0.224445	NA
1	1236037	Affx-4606662	T	C	0.0160077	1	134498	ADD	-0.0198623	0.0135038	2.16344	0.849772	NA
1	1243102	Affx-4623851	A	G	0.176161	1	134513	ADD	-0.00128647	0.004462	0.083126	0.111762	NA
1	1254681	Affx-4652232	A	G	0.084078	1	134292	ADD	-0.00110328	0.00613223	0.0323694	0.0669081	NA
1	1263281	Affx-4673636	C	T	0.0131839	1	134710	ADD	-0.00600266	0.0148514	0.163363	0.163626	NA
1	1280815	Affx-4719853	A	C	0.409632	1	134389	ADD	-0.00568614	0.00345593	2.7071	1.00042	NA
1	1281678	Affx-4722444	G	A	0.0163056	1	134555	ADD	0.0049852	0.0133945	0.138519	0.14889	NA
1	1288149	Affx-4741058	G	C	0.129495	1	134580	ADD	0.00973122	0.00505706	3.70287	1.26505	NA
1	1290968	Affx-4745962	G	C	0.197378	1	134445	ADD	-0.00307556	0.00426575	0.519826	0.327057	NA
1	1296939	Affx-4756378	G	A	0.18655	1	134605	ADD	-0.00683382	0.0043535	2.46405	0.933755	NA
1	1298561	Affx-4758937	C	T	0.221124	1	134280	ADD	-0.00228032	0.00410666	0.308327	0.23754	NA
1	1312114	Affx-4781328	T	C	0.0150023	1	134579	ADD	-0.00988539	0.0139439	0.502596	0.320244	NA
1	1315891	Affx-65541938	T	G	0.0151057	1	133857	ADD	-0.0355621	0.0138906	6.55437	1.98036	NA
1	1317485	Affx-4789873	C	A	0.0451589	1	134514	ADD	0.00208396	0.00815851	0.0652467	0.0977862	NA
1	1318875	Affx-4792169	G	A	0.106226	1	134595	ADD	-0.00174285	0.00551155	0.0999935	0.123876	NA
1	1319056	Affx-4792374	G	A	0.186675	1	134638	ADD	-0.00771922	0.00434896	3.15048	1.11973	NA
1	1334052	Affx-52109822	C	A	0.0143194	1	134677	ADD	0.0145514	0.0143517	1.02802	0.507766	NA
1	1337478	Affx-65542200	C	T	0.0422599	1	134584	ADD	0.00935039	0.00843688	1.22828	0.572283	NA
1	1357963	Affx-4852220	T	C	0.106729	1	134382	ADD	-0.00353444	0.00549711	0.413402	0.28379	NA
1	1359888	Affx-65542433	G	A	0.0262941	1	134555	ADD	-0.00293805	0.0106813	0.075661	0.106091	NA
1	1364357	Affx-4860994	C	A	0.194035	1	134499	ADD	-0.0108778	0.00429346	6.41902	1.94729	NA
1	1366008	Affx-4863001	G	A	0.195847	1	134388	ADD	-0.0108612	0.00427712	6.44839	1.95447	NA
1	1377092	Affx-4878323	G	A	0.0280224	1	134535	ADD	-0.00949677	0.0102788	0.853631	0.449127	NA
1	1385710	Affx-65542706	C	T	0.0790745	1	134506	ADD	-0.0146503	0.00628109	5.44029	1.70603	NA
1	1386862	Affx-76446284	TGAG	-	0.0787721	1	134540	ADD	-0.0148266	0.00630155	5.53592	1.72979	NA
1	1387764	Affx-52345988	CT	-	0.0153164	1	134627	ADD	-0.0124633	0.0137843	0.817519	0.43663	NA
1	1393592	Affx-65542776	G	A	0.0147433	1	133552	ADD	0.0038657	0.0141124	0.0750333	0.105604	NA
1	1401298	Affx-4910062	G	A	0.0503237	1	134539	ADD	0.00219466	0.00775514	0.0800859	0.109478	NA
1	1401954	Affx-4910867	T	G	0.106292	1	132446	ADD	-0.014044	0.00554549	6.4136	1.94596	NA
1	1413898	Affx-4927237	T	C	0.0893241	1	134359	ADD	-0.0142102	0.00594055	5.72201	1.77589	NA
1	1414968	Affx-65543055	A	G	0.0197618	1	134527	ADD	-0.000803541	0.0121716	0.00435836	0.0234833	NA
1	1422612	Affx-4940344	C	T	0.0721246	1	134441	ADD	-0.0121927	0.00655844	3.45619	1.20055	NA
1	1425135	Affx-4944313	T	C	0.101272	1	134306	ADD	-0.00642927	0.00562695	1.3055	0.596519	NA
1	1431656	Affx-4955571	A	G	0.122411	1	134481	ADD	0.000331258	0.00517886	0.00409131	0.0227341	NA
1	1440567	Affx-4968660	T	G	0.134985	1	134245	ADD	0.00400043	0.00497712	0.646037	0.375168	NA
1	1442155	Affx-65543339	G	A	0.131247	1	134422	ADD	0.00200526	0.00503007	0.158926	0.161058	NA
1	1456945	Affx-65543499	G	A	0.0197258	1	134595	ADD	-0.00169294	0.0122171	0.019202	0.050713	NA
1	1460858	Affx-65543556	G	T	0.491029	1	134040	ADD	-0.000602311	0.00340017	0.0313792	0.0658061	NA
1	1474842	Affx-65543744	G	C	0.0174856	1	134253	ADD	0.00939614	0.012953	0.526206	0.329563	NA
1	1489916	Affx-5043891	T	C	0.373857	1	134126	ADD	-0.00205955	0.00350211	0.345848	0.254556	NA
1	1490122	Affx-5046451	A	G	0.487167	1	134297	ADD	-0.000796403	0.00339192	0.0551284	0.0891791	NA
1	1495588	Affx-52110196	A	T	0.0111271	1	134626	ADD	0.00969513	0.016211	0.357673	0.259794	NA
1	1507325	Affx-65544185	A	C	0.0838705	1	134493	ADD	-0.00236757	0.00611117	0.150092	0.155866	NA
1	1516000	Affx-5160832	C	T	0.476391	1	134337	ADD	-0.00333753	0.00340184	0.962548	0.486056	NA
1	1527386	Affx-5189512	C	T	0.394912	1	134426	ADD	-0.00218623	0.00346883	0.397213	0.276929	NA
1	1527610	Affx-5190052	C	T	0.0475263	1	134557	ADD	-0.00632016	0.00799163	0.62544	0.367509	NA
1	1537805	Affx-5216121	T	G	0.0315405	1	134478	ADD	-0.0099644	0.00969198	1.05701	0.51727	NA
1	1542773	Affx-5231174	C	T	0.11998	1	134481	ADD	0.00904098	0.0052182	3.00185	1.08004	NA
1	1547458	Affx-5248116	A	G	0.0260098	1	134507	ADD	-0.00818003	0.0106639	0.588404	0.35356	NA
1	1551523	Affx-5260885	T	C	0.480165	1	134487	ADD	-0.0016519	0.00339493	0.236757	0.203038	NA
1	1554326	Affx-65544654	G	A	0.402019	1	134133	ADD	0.000644279	0.00346536	0.0345662	0.0693017	NA
1	1556887	Affx-5275049	A	G	0.0642377	1	134446	ADD	0.006506	0.00693018	0.881332	0.458624	NA
1	1559529	Affx-5283370	G	A	0.0549049	1	134560	ADD	0.00426124	0.00744609	0.327503	0.246315	NA
1	1560919	Affx-5286936	G	A	0.0209156	1	134493	ADD	0.0412283	0.0118762	12.0514	3.28605	NA
1	1571686	Affx-5318569	G	C	0.0317291	1	134498	ADD	-0.0135043	0.00967155	1.94963	0.788808	NA
1	1572951	Affx-5321729	A	G	0.0274127	1	134664	ADD	-0.00717702	0.0103892	0.477229	0.310088	NA
1	1573776	Affx-5324016	A	G	0.48078	1	134336	ADD	-0.00250945	0.00339743	0.545575	0.337118	NA
1	1575344	Affx-5327748	C	T	0.0828549	1	134470	ADD	0.0010308	0.00615682	0.0280306	0.0619624	NA
1	1582436	Affx-65544908	C	T	0.0461902	1	134574	ADD	-0.00522869	0.00809136	0.417583	0.285548	NA
1	1583061	Affx-5353255	C	T	0.0346391	1	134458	ADD	0.0162086	0.00928138	3.04975	1.09286	NA
1	1583688	Affx-5354053	A	C	0.162349	1	134648	ADD	-0.00475387	0.00459572	1.07001	0.521515	NA
1	1586215	Affx-5360484	A	G	0.205174	1	134503	ADD	-0.00625328	0.00421568	2.2003	0.860171	NA
1	1588701	Affx-5368094	C	T	0.238556	1	134633	ADD	-0.00379724	0.00397118	0.914319	0.469837	NA
1	1594570	Affx-5380305	A	G	0.18381	1	134506	ADD	0.00302147	0.00439174	0.473331	0.308513	NA
1	1594820	Affx-5380608	C	T	0.249132	1	134557	ADD	-0.00531718	0.00392984	1.83068	0.75437	NA
1	1598343	Affx-5385438	G	T	0.0579548	1	134674	ADD	0.00855536	0.00725922	1.38898	0.622371	NA
1	1598377	Affx-5385475	C	T	0.0457975	1	134516	ADD	0.00306552	0.00811282	0.142779	0.151482	NA
1	1600379	Affx-5388065	C	T	0.066498	1	134613	ADD	0.00687074	0.00680154	1.02045	0.505273	NA
1	1601292	Affx-65545113	G	A	0.0310727	1	134491	ADD	-0.00734051	0.0098059	0.560373	0.342839	NA
1	1604202	Affx-5393041	G	A	0.145195	1	134516	ADD	0.00141018	0.00482562	0.0853969	0.113446	NA
1	1610861	Affx-65545179	G	C	0.0223539	1	132706	ADD	0.00346988	0.0115386	0.0904322	0.117118	NA
1	1610924	Affx-5401734	C	T	0.0766677	1	134509	ADD	-0.00205378	0.00637134	0.103907	0.126569	NA
1	1612186	Affx-5403281	G	A	0.278164	1	134478	ADD	0.00740321	0.00378934	3.81692	1.29467	NA
1	1615322	Affx-5407766	A	G	0.187844	1	134175	ADD	0.00405099	0.00436097	0.862893	0.452311	NA
1	1620338	Affx-5415131	G	A	0.22742	1	134423	ADD	-0.00372641	0.00405041	0.846418	0.446642	NA
1	1625671	Affx-35299215	C	T	0.0369141	1	134068	ADD	0.00929936	0.00900844	1.06563	0.520088	NA
1	1625992	Affx-5435121	G	A	0.0129949	1	134668	ADD	0.00229379	0.0150235	0.023311	0.0561836	NA
1	1654188	Affx-5501293	T	G	0.442547	1	134344	ADD	0.0058683	0.00342297	2.93913	1.0632	NA
1	1669665	Affx-5540296	G	A	0.0379441	1	134698	ADD	0.00400549	0.00883794	0.205404	0.186823	NA
1	1671342	Affx-5544346	T	C	0.0536828	1	134475	ADD	-0.00603359	0.00750817	0.645778	0.375072	NA
1	1671414	Affx-5544530	G	A	0.0248033	1	132422	ADD	0.0134284	0.0109518	1.50341	0.657287	NA
1	1671724	Affx-5545235	C	T	0.315482	1	134339	ADD	-0.00474816	0.00365356	1.68895	0.712782	NA
1	1671995	Affx-5545767	G	T	0.201489	1	133811	ADD	-0.00244745	0.00425225	0.331276	0.248022	NA
1	1677936	Affx-65545559	G	A	0.0109016	1	134522	ADD	-0.00505194	0.0162107	0.0971215	0.121874	NA
1	1678941	Affx-5564383	C	T	0.0723575	1	134492	ADD	0.00206784	0.00651903	0.100617	0.124308	NA
1	1679100	Affx-5564799	G	A	0.434727	1	134206	ADD	0.00325987	0.00341626	0.910535	0.468556	NA
1	1681101	Affx-5569635	C	T	0.353356	1	134209	ADD	0.00237176	0.0035511	0.446085	0.297397	NA
1	1681164	Affx-5569835	A	G	0.48032	1	134223	ADD	0.00048285	0.00339054	0.0202808	0.0521961	NA
1	1688102	Affx-5587085	G	A	0.362237	1	134503	ADD	0.00459052	0.00352647	1.69451	0.714425	NA
1	1688328	Affx-5587542	C	T	0.171151	1	134492	ADD	0.000692312	0.00449857	0.023684	0.056658	NA
1	1719478	Affx-65545821	T	C	0.013085	1	133282	ADD	-0.0108023	0.0149119	0.524766	0.328998	NA
1	1742789	Affx-65546017	A	G	0.0213409	1	134413	ADD	0.0012991	0.0117492	0.0122256	0.0400253	NA
1	1754483	Affx-77184615	CCCTGGGACCGAAGTCGCCCCA	-	0.345533	1	134608	ADD	-0.00328987	0.00356703	0.850635	0.448096	NA
1	1757074	Affx-5758045	G	T	0.258304	1	134479	ADD	0.00363752	0.00387763	0.879993	0.458167	NA
1	1757786	Affx-5760215	C	T	0.0341925	1	134474	ADD	0.00761774	0.00934215	0.664904	0.382126	NA
1	1760559	Affx-5768022	G	A	0.0280357	1	134721	ADD	-0.0178236	0.0102879	3.00148	1.07994	NA
1	1777362	Affx-5814764	A	G	0.477563	1	134420	ADD	-0.00363967	0.00339878	1.14677	0.546336	NA
1	1779950	Affx-5821475	A	G	0.0220105	1	134254	ADD	0.0108359	0.0115687	0.877322	0.457254	NA
1	1791146	Affx-5851400	C	A	0.0392914	1	134457	ADD	-0.00869362	0.00874738	0.987747	0.494452	NA
1	1791592	Affx-5852453	G	A	0.476221	1	134615	ADD	-0.00396519	0.00339415	1.3648	0.614916	NA
1	1803205	Affx-65546482	A	G	0.0202421	1	133608	ADD	0.00181303	0.0121111	0.0224101	0.0550234	NA
1	1815255	Affx-5906282	G	T	0.212848	1	134462	ADD	0.00298596	0.00414591	0.518713	0.326618	NA
1	1832488	Affx-77403293	GAGA	-	0.0452778	1	134503	ADD	-0.00333436	0.00816333	0.166836	0.165618	NA
1	1843736	Affx-5973740	G	A	0.126845	1	134656	ADD	0.00497122	0.00509767	0.951005	0.482193	NA
1	1847791	Affx-5983227	G	A	0.0158619	1	134599	ADD	-0.00446839	0.0135789	0.108287	0.129536	NA
1	1857246	Affx-77575601	-	AA	0.213943	1	134419	ADD	0.00361167	0.00413777	0.761873	0.417093	NA
1	1862253	Affx-6021159	A	G	0.0582839	1	134677	ADD	-0.00723737	0.0072186	1.00521	0.500239	NA
1	1875121	Affx-6054239	G	A	0.0568596	1	134577	ADD	-0.00126082	0.00732763	0.0296057	0.063794	NA
1	1878215	Affx-6061971	C	A	0.0852233	1	134658	ADD	0.00814198	0.00606203	1.80395	0.746575	NA
1	1878462	Affx-65547144	C	G	0.0177837	1	133690	ADD	0.00984474	0.012874	0.584768	0.352178	NA
1	1881007	Affx-76041776	GA	-	0.137487	1	134365	ADD	-0.000474695	0.00492808	0.0092784	0.0346746	NA
1	1881249	Affx-6069124	G	A	0.477471	1	134380	ADD	0.00454019	0.00340478	1.77816	0.739035	NA
1	1883470	Affx-6074678	A	G	0.0107277	1	134418	ADD	0.00244889	0.0164587	0.0221383	0.0546695	NA
1	1898043	Affx-6113761	T	C	0.177621	1	134610	ADD	-0.000407071	0.00443607	0.00842063	0.0329739	NA
1	1903309	Affx-6126524	A	G	0.145766	1	134428	ADD	-0.00328816	0.004803	0.468683	0.30663	NA
1	1913410	Affx-6151245	G	A	0.0118233	1	134692	ADD	-0.00311822	0.0156923	0.0394858	0.0744356	NA
1	1914918	Affx-6154743	G	A	0.478404	1	134354	ADD	-0.00465135	0.00340624	1.8647	0.764261	NA
1	1915143	Affx-6155321	G	A	0.184148	1	134460	ADD	0.00116047	0.00437593	0.0703275	0.1019	NA
1	1919475	Affx-6165296	A	G	0.189058	1	134472	ADD	0.0101256	0.00433923	5.44521	1.70726	NA
1	1921045	Affx-6168814	A	G	0.337137	1	134518	ADD	0.00429952	0.00359193	1.43279	0.635807	NA
1	1921955	Affx-6170868	T	C	0.18841	1	134430	ADD	0.0102033	0.00434596	5.51202	1.72386	NA
1	1935584	Affx-6202872	G	A	0.331971	1	134283	ADD	-0.00235043	0.00360195	0.425812	0.288994	NA
1	1943398	Affx-6223622	G	A	0.374515	1	134434	ADD	0.00723004	0.00351437	4.23241	1.40166	NA
1	1949922	Affx-6242429	C	T	0.0993759	1	134595	ADD	0.0118171	0.00566043	4.35836	1.43383	NA
1	1954082	Affx-76407759	AT	-	0.0241219	1	134546	ADD	-0.00732419	0.011043	0.439888	0.294841	NA
1	1955580	Affx-6257395	G	A	0.154178	1	134682	ADD	0.00471551	0.0046913	1.01035	0.501938	NA
1	1956930	Affx-6261266	G	A	0.152817	1	134491	ADD	0.00267238	0.00471264	0.321565	0.243616	NA
1	1957014	Affx-6261501	G	A	0.171537	1	134531	ADD	-0.00127531	0.00450246	0.0802292	0.109586	NA
1	1959717	Affx-6269434	C	T	0.130894	1	134475	ADD	0.0148696	0.00503687	8.71521	2.50091	NA
1	1960609	Affx-6271958	C	G	0.365599	1	134549	ADD	0.000794024	0.00351995	0.0508857	0.085377	NA
1	1961632	Affx-65547796	G	A	0.0586575	1	134484	ADD	0.000491894	0.00721406	0.00464925	0.0242751	NA
1	1966030	Affx-6284633	A	G	0.239078	1	134636	ADD	-0.000772308	0.00397146	0.0378164	0.072726	NA
1	1969985	Affx-35299579	C	T	0.134199	1	134669	ADD	0.00895786	0.00497766	3.23861	1.14314	NA
1	1970034	Affx-6294568	G	C	0.123579	1	134497	ADD	0.00818703	0.00514704	2.5301	0.951975	NA
1	1970314	Affx-6295209	C	T	0.0734345	1	134385	ADD	-0.00133312	0.00648608	0.0422449	0.0771948	NA
1	1973956	Affx-6303402	G	T	0.0724257	1	134607	ADD	0.000225281	0.00653763	0.00118743	0.0121054	NA
1	1974046	Affx-6303672	C	T	0.0149203	1	134314	ADD	0.00898976	0.0140159	0.411388	0.282941	NA
1	1976107	Affx-65547910	G	A	0.0211133	1	134607	ADD	-0.0131287	0.0118324	1.23111	0.573178	NA
1	1977765	Affx-6312937	A	G	0.335259	1	134341	ADD	0.00483058	0.00359762	1.80289	0.746266	NA
1	1978797	Affx-6315389	T	C	0.334254	1	134519	ADD	0.00418617	0.00359804	1.35363	0.611465	NA
1	1981144	Affx-6321603	T	G	0.219819	1	134438	ADD	0.00163766	0.00409869	0.159645	0.161476	NA
1	1985148	Affx-6331747	G	T	0.333658	1	134518	ADD	0.00486501	0.00360049	1.82576	0.752939	NA
1	1985451	Affx-6332581	C	T	0.411027	1	134440	ADD	0.0047324	0.00344805	1.88372	0.769777	NA
1	1989803	Affx-6343888	A	G	0.287695	1	134448	ADD	-0.000847185	0.00374989	0.051041	0.0855185	NA
1	1990864	Affx-6346397	T	C	0.397432	1	134413	ADD	-0.00432716	0.00346851	1.5564	0.673268	NA
1	1991761	Affx-6348278	C	T	0.340387	1	134284	ADD	-0.00338574	0.0035648	0.90206	0.465682	NA
1	1992068	Affx-6348886	C	T	0.11737	1	134664	ADD	0.00109562	0.00526704	0.0432698	0.0782001	NA
1	1994282	Affx-6354096	G	A	0.139047	1	134167	ADD	-0.00699133	0.00491467	2.02363	0.810036	NA
1	1999504	Affx-6366888	C	T	0.144812	1	134464	ADD	-0.00621057	0.00483641	1.64898	0.700934	NA
1	2000742	Affx-6369892	G	C	0.254495	1	134441	ADD	-0.00309821	0.00389949	0.631258	0.36968	NA
1	2003208	Affx-6376385	G	C	0.420887	1	134529	ADD	0.00164417	0.00344723	0.227486	0.198326	NA
1	2009834	Affx-6393824	C	T	0.410226	1	134393	ADD	-0.0019288	0.00344502	0.313467	0.239909	NA
1	2010594	Affx-6395872	C	A	0.272392	1	134413	ADD	-0.00216916	0.00380981	0.324174	0.244804	NA
1	2015541	Affx-65548326	A	G	0.0175433	1	134496	ADD	0.00166835	0.0129198	0.0166749	0.0470847	NA
1	2021813	Affx-6424196	C	T	0.206899	1	134447	ADD	-0.00190384	0.00419498	0.205968	0.187122	NA
1	2033373	Affx-6453291	T	G	0.494544	1	134434	ADD	0.00194925	0.0033934	0.329963	0.247429	NA
1	2035177	Affx-6457661	G	A	0.218915	1	134340	ADD	0.00125902	0.00411342	0.0936827	0.119446	NA
1	2037520	Affx-6463059	A	G	0.255124	1	134478	ADD	-0.000913148	0.00389544	0.0549502	0.089022	NA
1	2038313	Affx-6464723	C	T	0.0170363	1	134507	ADD	-0.0174308	0.0131065	1.76872	0.736267	NA
1	2039412	Affx-6467497	A	C	0.0154324	1	134490	ADD	-0.00369019	0.0137704	0.071813	0.10308	NA
1	2039950	Affx-6468918	G	C	0.279349	1	134339	ADD	0.00405105	0.00379103	1.14188	0.544766	NA
1	2041023	Affx-6471946	T	C	0.0135471	1	134531	ADD	0.00421172	0.0146642	0.0824895	0.111286	NA
1	2041060	Affx-65548532	A	T	0.0103506	1	132360	ADD	-0.00127073	0.0169669	0.00560914	0.0267341	NA
1	2041664	Affx-35299698	C	A	0.0377447	1	134456	ADD	0.0020592	0.00892284	0.053259	0.0875195	NA
1	2045959	Affx-35299707	G	A	0.0674822	1	134680	ADD	-0.00791861	0.00674685	1.37751	0.618839	NA
1	2046303	Affx-65548572	G	A	0.0209899	1	132635	ADD	-0.00354222	0.0119538	0.0878096	0.115216	NA
1	2047625	Affx-6488822	C	T	0.240024	1	134372	ADD	-0.00093041	0.00397671	0.0547395	0.0888358	NA
1	2051982	Affx-6499089	C	T	0.169249	1	134615	ADD	-3.81531e-05	0.00453382	7.08159e-05	0.00292581	NA
1	2052788	Affx-6501465	C	T	0.251369	1	134595	ADD	-0.0015039	0.00391482	0.147575	0.154367	NA
1	2054266	Affx-6505201	G	A	0.335913	1	134663	ADD	-0.00186732	0.00358799	0.270853	0.219855	NA
1	2056364	Affx-6511433	A	G	0.185891	1	131448	ADD	-0.00444238	0.00441835	1.01091	0.502123	NA
1	2056450	Affx-65548649	C	T	0.0179411	1	132155	ADD	-0.00132828	0.0129407	0.0105356	0.0370409	NA
1	2061187	Affx-6524088	A	G	0.144577	1	134472	ADD	0.00319675	0.00482851	0.43832	0.294192	NA
1	2062671	Affx-6528525	A	G	0.0191853	1	134634	ADD	0.00641034	0.012367	0.268679	0.218805	NA
1	2067069	Affx-6540701	C	T	0.210347	1	134492	ADD	0.00514372	0.00416231	1.52716	0.664464	NA
1	2068401	Affx-6544738	C	T	0.143513	1	134699	ADD	0.00293819	0.00483583	0.369164	0.264832	NA
1	2072017	Affx-6554531	C	T	0.0836679	1	134502	ADD	0.0104988	0.00611565	2.94709	1.06534	NA
1	2080401	Affx-65548868	G	A	0.0182216	1	134593	ADD	-0.0304745	0.0126624	5.79218	1.79324	NA
1	2082975	Affx-65548888	G	T	0.0159899	1	134554	ADD	-0.0220096	0.0135573	2.63559	0.980913	NA
1	2087631	Affx-6583230	G	A	0.137437	1	134473	ADD	0.000574613	0.00493202	0.0135738	0.0422725	NA
1	2088904	Affx-6584659	C	T	0.0348888	1	134470	ADD	-0.0264054	0.00924994	8.14909	2.3657	NA
1	2089712	Affx-6585606	C	T	0.0384461	1	134552	ADD	-0.00731707	0.00881634	0.688807	0.390864	NA
1	2092625	Affx-6589423	T	C	0.3799	1	134296	ADD	0.000545621	0.00349282	0.0244021	0.0575623	NA
1	2096339	Affx-65548995	C	A	0.0476139	1	134551	ADD	-0.00925843	0.00795745	1.35371	0.611491	NA
1	2101935	Affx-6601872	A	G	0.0448028	1	134400	ADD	-0.0196844	0.00821021	5.74824	1.78238	NA
1	2109716	Affx-6611721	T	C	0.467353	1	134316	ADD	0.00488811	0.00340113	2.06554	0.821998	NA
1	2113523	Affx-6616599	C	T	0.0477089	1	134650	ADD	0.0111602	0.00792002	1.98562	0.79915	NA
1	2115098	Affx-6618503	G	A	0.123122	1	134371	ADD	0.00393599	0.00517396	0.578712	0.34987	NA
1	2117290	Affx-6621373	A	G	0.34465	1	134445	ADD	0.00332728	0.00357476	0.866329	0.45349	NA
1	2124676	Affx-6629624	A	G	0.0268778	1	134479	ADD	-0.000215539	0.0105006	0.000421335	0.00717114	NA
1	2127182	Affx-35299846	C	T	0.0774756	1	134494	ADD	0.0126083	0.00634441	3.94941	1.32894	NA
1	2127922	Affx-6633970	G	A	0.026912	1	134494	ADD	0.00492213	0.0104863	0.220322	0.194639	NA
1	2137733	Affx-6685223	C	T	0.17895	1	134591	ADD	-0.00121491	0.00443685	0.0749786	0.105561	NA
1	2138242	Affx-6685859	T	C	0.419583	1	134580	ADD	0.00117688	0.00343562	0.117341	0.135527	NA
1	2146433	Affx-6695812	A	G	0.269872	1	134688	ADD	0.00112169	0.00382738	0.0858904	0.113809	NA
1	2146878	Affx-6696374	G	A	0.0437409	1	134691	ADD	-0.00747529	0.00828361	0.81436	0.43553	NA
1	2153159	Affx-6704628	T	C	0.270187	1	134603	ADD	0.00103444	0.00382684	0.0730687	0.104069	NA
1	2153594	Affx-6705151	A	G	0.269964	1	134681	ADD	0.00115595	0.00382641	0.0912631	0.117716	NA
1	2158656	Affx-6711607	T	G	0.26862	1	134638	ADD	0.0012297	0.00383355	0.102895	0.125877	NA
1	2164614	Affx-65549622	G	A	0.0173755	1	134500	ADD	-0.00787947	0.012973	0.368906	0.26472	NA
1	2179591	Affx-6750275	T	C	0.358618	1	134582	ADD	0.00131109	0.00354035	0.137143	0.148046	NA
1	2182126	Affx-6785400	T	G	0.182776	1	134621	ADD	-0.00077182	0.00439972	0.0307739	0.0651251	NA
1	2184469	Affx-65549804	T	C	0.0169286	1	134536	ADD	0.00619994	0.0131635	0.221835	0.195421	NA
1	2188394	Affx-6868351	G	A	0.0571494	1	134542	ADD	0.00392189	0.0073036	0.288348	0.228206	NA
1	2198541	Affx-65549900	C	T	0.0108778	1	134586	ADD	-0.0379665	0.0162943	5.42912	1.70325	NA
1	2199655	Affx-7025683	C	T	0.0175714	1	134537	ADD	-0.00642495	0.0129325	0.246817	0.208081	NA
1	2205929	Affx-7116936	T	C	0.366429	1	134558	ADD	5.44518e-05	0.00352377	0.000238786	0.00538769	NA
1	2210292	Affx-65549965	G	A	0.019615	1	134591	ADD	-0.00133872	0.012213	0.0120153	0.0396647	NA
1	2212668	Affx-7203327	G	A	0.0385466	1	134668	ADD	0.00472057	0.00881315	0.286898	0.22752	NA
1	2215527	Affx-7210732	T	C	0.144413	1	134313	ADD	0.00452401	0.00483096	0.876959	0.45713	NA
1	2216986	Affx-65550018	C	T	0.0179658	1	133726	ADD	-0.0212931	0.0128185	2.75931	1.01462	NA
1	2218878	Affx-65550029	G	A	0.0154611	1	134531	ADD	0.00512642	0.0137573	0.138855	0.149096	NA
1	2224487	Affx-65550075	G	A	0.0181424	1	134464	ADD	-0.00823661	0.0127512	0.417245	0.285406	NA
1	2233032	Affx-65550129	G	A	0.0183576	1	134549	ADD	-0.00646559	0.0126501	0.261235	0.215188	NA
1	2234182	Affx-7259204	C	T	0.169847	1	134262	ADD	-0.00101384	0.00453007	0.0500876	0.0846472	NA
1	2242065	Affx-7279089	T	C	0.202272	1	134611	ADD	0.00431397	0.00421331	1.04835	0.514439	NA
1	2254781	Affx-7309918	C	T	0.147349	1	134504	ADD	0.0055275	0.00478137	1.33645	0.606143	NA
1	2257558	Affx-76078395	-	CTT	0.0328963	1	134544	ADD	-0.010828	0.00950099	1.29886	0.594445	NA
1	2262750	Affx-7331763	T	G	0.0217524	1	133962	ADD	-0.00679807	0.0116832	0.338567	0.251302	NA
1	2271477	Affx-7353789	C	T	0.0212975	1	134593	ADD	0.00844358	0.0117644	0.515123	0.325204	NA
1	2272231	Affx-65550442	C	A	0.0163421	1	134622	ADD	0.00761538	0.0133674	0.324554	0.244977	NA
1	2274142	Affx-7360289	C	A	0.496861	1	134610	ADD	0.0044106	0.00339605	1.68674	0.712127	NA
1	2276041	Affx-7365315	C	G	0.449512	1	134546	ADD	-0.00246976	0.00340673	0.525575	0.329315	NA
1	2276290	Affx-65550484	C	T	0.039605	1	134516	ADD	-0.00710097	0.00869478	0.666989	0.382891	NA
1	2284470	Affx-7388416	A	C	0.357014	1	134422	ADD	-0.000798233	0.00353469	0.0509985	0.0854797	NA
1	2284929	Affx-7389521	G	T	0.392281	1	134466	ADD	0.000957446	0.00347206	0.0760423	0.106386	NA
1	2284952	Affx-7389586	A	G	0.0777223	1	134363	ADD	0.00296406	0.00634124	0.218487	0.193688	NA
1	2288631	Affx-7399544	T	A	0.107339	1	134587	ADD	0.0106431	0.00548491	3.76528	1.28127	NA
1	2290637	Affx-7405149	G	A	0.408789	1	134496	ADD	0.00590561	0.0034528	2.92541	1.05951	NA
1	2292427	Affx-7410322	C	T	0.440382	1	134398	ADD	-0.0124096	0.00342588	13.1211	3.53464	NA
1	2293703	Affx-7414039	T	C	0.0493258	1	134686	ADD	-0.0128749	0.00783187	2.70243	0.999152	NA
1	2297862	Affx-7424615	C	T	0.0714349	1	134668	ADD	0.000887788	0.0065821	0.0181924	0.0492909	NA
1	2298114	Affx-7425421	T	C	0.158727	1	134451	ADD	0.0125373	0.00463776	7.30791	2.16335	NA
1	2298478	Affx-7426333	C	T	0.0923498	1	134494	ADD	-0.00325688	0.00587576	0.307238	0.237036	NA
1	2301087	Affx-7434335	G	T	0.0653107	1	134618	ADD	-0.0160047	0.00686808	5.43033	1.70356	NA
1	2302522	Affx-7438885	G	A	0.0930837	1	134610	ADD	-0.0028547	0.00583699	0.23919	0.204265	NA
1	2303580	Affx-7441419	T	C	0.0942226	1	134368	ADD	-0.00343606	0.00582092	0.348448	0.255713	NA
1	2305258	Affx-7445339	G	A	0.143122	1	134679	ADD	0.0174236	0.00483311	12.9963	3.50571	NA
1	2310341	Affx-65550777	C	T	0.025957	1	132084	ADD	0.00585877	0.0107522	0.296906	0.232229	NA
1	2314194	Affx-7466775	T	C	0.412282	1	134248	ADD	0.0108066	0.00344835	9.82099	2.76313	NA
1	2321888	Affx-7486208	C	T	0.123742	1	134473	ADD	0.013015	0.00513833	6.41568	1.94647	NA
1	2323070	Affx-7489384	C	T	0.046671	1	134634	ADD	0.00118	0.00803077	0.0215897	0.0539489	NA
1	2323077	Affx-7489405	A	G	0.395719	1	134152	ADD	0.000783112	0.00348203	0.0505805	0.0850984	NA
1	2324194	Affx-7491984	G	A	0.19329	1	134645	ADD	0.00295421	0.00429168	0.473835	0.308717	NA
1	2324572	Affx-7492795	G	A	0.414708	1	134350	ADD	0.00853961	0.00344487	6.14513	1.88017	NA
1	2326256	Affx-7497105	G	A	0.219819	1	134681	ADD	0.00410442	0.00409341	1.00539	0.500298	NA
1	2329738	Affx-7506485	C	T	0.257452	1	134359	ADD	0.00417829	0.0038927	1.15212	0.54805	NA
1	2335858	Affx-7523911	C	T	0.0198034	1	134472	ADD	0.000536761	0.0121841	0.00194077	0.0155352	NA
1	2338442	Affx-7530504	A	G	0.147732	1	134473	ADD	-0.00610684	0.00477712	1.63418	0.696533	NA
1	2338659	Affx-7531128	G	A	0.454692	1	134412	ADD	-0.00227326	0.00341994	0.441834	0.295645	NA
1	2339804	Affx-65550998	G	A	0.0204172	1	134666	ADD	-0.0152458	0.0119971	1.61492	0.690794	NA
1	2340235	Affx-7535418	T	C	0.127519	1	134572	ADD	0.0121633	0.00507069	5.75402	1.78381	NA
1	2341042	Affx-7537313	C	T	0.147769	1	134440	ADD	-0.00552589	0.00478375	1.33434	0.605489	NA
1	2342128	Affx-35300126	T	C	0.075841	1	134459	ADD	-0.0113426	0.00641132	3.12992	1.11426	NA
1	2342466	Affx-7540753	C	T	0.392175	1	134454	ADD	0.00456136	0.00347642	1.72156	0.722409	NA
1	2344911	Affx-7546563	C	A	0.02744	1	134439	ADD	-0.0143827	0.0103716	1.92305	0.781148	NA
1	2354688	Affx-7571105	G	C	0.0255658	1	134379	ADD	-0.00170737	0.0108071	0.0249596	0.0582561	NA
1	2355926	Affx-65551126	C	T	0.0138065	1	134538	ADD	0.0110379	0.0145421	0.576125	0.348882	NA
1	2357812	Affx-7579470	T	C	0.405362	1	134370	ADD	-0.00657062	0.00346432	3.5973	1.23752	NA
1	2358041	Affx-7580004	A	G	0.185846	1	134447	ADD	-0.00229646	0.00435563	0.277983	0.22328	NA
1	2360913	Affx-7587315	G	A	0.272183	1	134474	ADD	0.00265058	0.00380943	0.48413	0.312866	NA
1	2362325	Affx-65551175	G	A	0.0212715	1	134499	ADD	0.0133937	0.0117713	1.29465	0.593131	NA
1	2364119	Affx-7595728	G	A	0.0712113	1	134466	ADD	-0.00824201	0.00661441	1.55269	0.672152	NA
1	2368188	Affx-7606848	T	C	0.429531	1	134420	ADD	-0.00615519	0.00343008	3.22013	1.13824	NA
1	2370170	Affx-7612531	T	G	0.443427	1	134552	ADD	0.00296682	0.00341182	0.756154	0.415064	NA
1	2372073	Affx-7617843	G	A	0.116224	1	134443	ADD	-0.00107194	0.00530824	0.0407792	0.0757389	NA
1	2374713	Affx-7624405	C	T	0.468449	1	134323	ADD	-0.00481076	0.00340528	1.99583	0.802077	NA
1	2380209	Affx-7638822	G	A	0.14302	1	134492	ADD	0.00254922	0.0048578	0.275382	0.222034	NA
1	2380956	Affx-7641079	T	C	0.140275	1	134493	ADD	0.0052917	0.00488538	1.17326	0.554812	NA
1	2384241	Affx-7651724	G	A	0.268809	1	134536	ADD	0.00191831	0.00382942	0.250942	0.210128	NA
1	2386204	Affx-65551369	G	A	0.0148491	1	134587	ADD	-0.0118573	0.0140421	0.713025	0.399636	NA
1	2387214	Affx-7659695	G	A	0.0548569	1	134468	ADD	0.013203	0.00743618	3.15242	1.12025	NA
1	2393442	Affx-7676834	G	C	0.265712	1	134465	ADD	-0.0013461	0.00383166	0.123418	0.139448	NA
1	2393932	Affx-7678143	G	A	0.167972	1	134433	ADD	1.52313e-05	0.00455365	1.1188e-05	0.00116059	NA
1	2399700	Affx-7695457	G	A	0.0305103	1	131808	ADD	-0.00032591	0.00996843	0.00106891	0.0114774	NA
1	2400060	Affx-7696628	G	A	0.0185481	1	134434	ADD	-0.0281409	0.0125692	5.01255	1.59922	NA
1	2402822	Affx-7705044	G	T	0.12187	1	134110	ADD	0.00733994	0.0052044	1.98904	0.800132	NA
1	2404237	Affx-7708874	G	A	0.170874	1	134406	ADD	-0.00168073	0.00450887	0.138951	0.149154	NA
1	2404771	Affx-7710138	C	T	0.383133	1	134371	ADD	-0.00871532	0.00349762	6.209	1.89585	NA
1	2405893	Affx-7713473	A	G	0.0139513	1	134539	ADD	0.00812488	0.0144705	0.315257	0.240731	NA
1	2406687	Affx-7715782	C	A	0.277249	1	134471	ADD	0.00671936	0.00378831	3.14604	1.11855	NA
1	2408166	Affx-65551572	G	A	0.0114175	1	134487	ADD	-0.00909545	0.0159616	0.32471	0.245047	NA
1	2408170	Affx-7719562	A	G	0.0604409	1	134462	ADD	0.0025275	0.00712435	0.125861	0.141004	NA
1	2414527	Affx-7735346	T	G	0.0286321	1	134674	ADD	-0.00510834	0.0101683	0.252385	0.210842	NA
1	2419025	Affx-65551654	T	C	0.0478378	1	134559	ADD	-0.011283	0.00796472	2.00681	0.805224	NA
1	2419657	Affx-7747774	G	A	0.492893	1	134445	ADD	0.00347063	0.00339532	1.04485	0.513293	NA
1	2420136	Affx-7748986	A	G	0.486346	1	134504	ADD	0.00273526	0.00339554	0.648904	0.376229	NA
1	2420841	Affx-7751245	G	A	0.0938604	1	134487	ADD	0.000675924	0.00581488	0.0135119	0.0421716	NA
1	2422961	Affx-7758828	C	T	0.137216	1	134438	ADD	-0.00114399	0.00493897	0.0536504	0.087869	NA
1	2426371	Affx-7773156	C	T	0.261427	1	134370	ADD	0.0055433	0.00387004	2.05167	0.818043	NA
1	2431388	Affx-7781474	C	T	0.316853	1	134444	ADD	-0.000649258	0.00364268	0.0317681	0.0662407	NA
1	2434982	Affx-7786866	G	T	0.0263476	1	134680	ADD	0.00746256	0.0106076	0.494928	0.31719	NA
1	2442417	Affx-35300288	G	A	0.0223562	1	134638	ADD	0.00566097	0.0114852	0.242941	0.206147	NA
1	2442548	Affx-7807258	G	T	0.135569	1	134467	ADD	0.00941474	0.00495941	3.60376	1.23921	NA
1	2444607	Affx-35300290	G	A	0.0509973	1	134360	ADD	-0.00171749	0.00771528	0.0495545	0.084157	NA
1	2445871	Affx-65551853	G	A	0.0308586	1	134533	ADD	0.00443512	0.00980496	0.204606	0.1864	NA
1	2448231	Affx-65551868	T	G	0.0371727	1	134588	ADD	0.00170199	0.00895911	0.0360899	0.0709236	NA
1	2448266	Affx-7832269	G	A	0.126948	1	134398	ADD	5.22144e-05	0.00509198	0.000105149	0.00356782	NA
1	2448945	Affx-7834217	C	T	0.171379	1	134506	ADD	0.00181417	0.0045091	0.161875	0.162768	NA
1	2452034	Affx-7841807	C	G	0.0139869	1	134626	ADD	-0.00142634	0.0144648	0.00972336	0.0355281	NA
1	2455662	Affx-7851206	T	C	0.182366	1	134068	ADD	-0.000289861	0.00440265	0.00433462	0.0234176	NA
1	2461209	Affx-7864473	C	G	0.132415	1	134596	ADD	-0.00101886	0.00500053	0.0415139	0.0764715	NA
1	2463385	Affx-7869948	G	A	0.288188	1	134454	ADD	-0.00479081	0.00375075	1.63148	0.695729	NA
1	2465735	Affx-7876593	G	A	0.236626	1	134364	ADD	-0.00101794	0.00399778	0.0648348	0.097447	NA
1	2470127	Affx-65552016	T	C	0.036205	1	134581	ADD	-0.00053702	0.00909154	0.00348904	0.0209537	NA
1	2476671	Affx-7907663	G	C	0.0664797	1	134635	ADD	0.00167274	0.00680793	0.0603706	0.0937129	NA
1	2480786	Affx-7919294	C	T	0.0191245	1	134670	ADD	-0.0183639	0.0123377	2.21545	0.864436	NA
1	2484918	Affx-7932029	A	G	0.234129	1	133798	ADD	0.00180351	0.00401208	0.202068	0.185049	NA
1	2486244	Affx-7935717	C	A	0.0144593	1	134481	ADD	0.0124218	0.0142406	0.760869	0.416737	NA
1	2488826	Affx-65552151	T	C	0.0251877	1	134490	ADD	-0.00488661	0.0108436	0.203081	0.185589	NA
1	2493326	Affx-7956491	A	G	0.49968	1	134285	ADD	-0.000721011	0.00339925	0.0449901	0.079865	NA
1	2493455	Affx-7956778	T	C	0.457278	1	134440	ADD	0.000188047	0.00340976	0.00304148	0.0195334	NA
1	2494226	Affx-65552203	G	A	0.0172771	1	134513	ADD	-0.00555404	0.012999	0.182558	0.174454	NA
1	2500757	Affx-35300370	C	T	0.129429	1	134533	ADD	-3.59858e-05	0.0050575	5.06278e-05	0.00247258	NA
1	2509079	Affx-65552291	C	T	0.0140783	1	134569	ADD	0.00307079	0.0143915	0.0455293	0.0803813	NA
1	2515521	Affx-8013637	T	C	0.437891	1	134529	ADD	0.00303233	0.00341992	0.786177	0.425669	NA
1	2521130	Affx-8029651	C	T	0.0354888	1	134451	ADD	-0.00156635	0.00916077	0.0292356	0.0633676	NA
1	2521540	Affx-8030783	C	G	0.0273104	1	134619	ADD	0.00468035	0.0103892	0.20295	0.185519	NA
1	2521724	Affx-8031337	G	A	0.0673588	1	134511	ADD	-0.0010449	0.00677083	0.023816	0.0568251	NA
1	2523426	Affx-8036270	G	A	0.0130763	1	134595	ADD	-0.0022992	0.0149408	0.0236813	0.0566545	NA
1	2524424	Affx-8038715	A	C	0.0698237	1	134682	ADD	0.00511215	0.00665907	0.589359	0.353923	NA
1	2524764	Affx-8039498	G	A	0.0250918	1	134546	ADD	0.00440896	0.0108338	0.165618	0.164921	NA
1	2525377	Affx-8040965	T	C	0.350013	1	134522	ADD	-0.00583136	0.00355989	2.68328	0.993935	NA
1	2533854	Affx-77429198	G	-	0.0325276	1	134532	ADD	0.00196933	0.00960673	0.042023	0.0769758	NA
1	2535688	Affx-65552508	G	A	0.0342204	1	134145	ADD	0.000167235	0.00935539	0.000319545	0.00623853	NA
1	2553309	Affx-65552646	C	T	0.463692	1	134296	ADD	-0.00591222	0.00340896	3.00786	1.08165	NA
1	2554296	Affx-65552649	G	A	0.044964	1	133896	ADD	-0.00330334	0.00821557	0.16167	0.162649	NA
1	2560837	Affx-65552727	G	A	0.0846102	1	134511	ADD	0.00142998	0.00614163	0.0542115	0.0883681	NA
1	2569899	Affx-8134972	T	C	0.473446	1	134442	ADD	-0.00535309	0.0033981	2.48163	0.938613	NA
1	2570077	Affx-8135175	G	A	0.472828	1	134493	ADD	-0.0048735	0.00339566	2.05984	0.820374	NA
1	2571341	Affx-8136775	T	C	0.468031	1	134644	ADD	-0.00530653	0.00339489	2.44326	0.928005	NA
1	2572795	Affx-8138427	A	C	0.474865	1	134572	ADD	-0.00479601	0.00339452	1.9962	0.802184	NA
1	2574274	Affx-8140366	C	T	0.0609656	1	134576	ADD	-0.0012254	0.00710676	0.0297311	0.063938	NA
1	2576003	Affx-65552896	C	T	0.0166202	1	134565	ADD	0.0179879	0.0133344	1.81977	0.751192	NA
1	2581777	Affx-8151128	T	C	0.47727	1	134446	ADD	-0.00492211	0.00339618	2.10049	0.831938	NA
1	2582643	Affx-8152092	T	C	0.046897	1	134241	ADD	-0.00472004	0.00804736	0.344021	0.253742	NA
1	2584899	Affx-65552968	A	C	0.0181381	1	134551	ADD	-0.00768467	0.0127088	0.36563	0.263288	NA
1	2595307	Affx-8170855	G	A	0.497653	1	134618	ADD	-0.00505261	0.00339403	2.21616	0.864637	NA
1	2597658	Affx-8174160	C	T	0.495075	1	134616	ADD	0.00490389	0.00339516	2.08623	0.827885	NA
1	2597718	Affx-65553037	C	A	0.0184844	1	134492	ADD	0.0227925	0.0126303	3.25651	1.14788	NA
1	2598902	Affx-76855164	G	-	0.489005	1	134422	ADD	0.00489004	0.0033988	2.07002	0.823273	NA
1	2601669	Affx-8178885	C	T	0.0574826	1	134519	ADD	0.00302783	0.00729791	0.172134	0.168628	NA
1	2607961	Affx-8187725	C	T	0.497263	1	134615	ADD	-0.00683327	0.00339431	4.05278	1.35557	NA
1	2609830	Affx-8189768	G	A	0.497236	1	134566	ADD	-0.0066005	0.00339327	3.78371	1.28606	NA
1	2612793	Affx-65553121	A	G	0.0250897	1	134557	ADD	0.00958532	0.0108396	0.781968	0.424189	NA
1	2622185	Affx-8208171	T	C	0.49945	1	134603	ADD	0.00605448	0.00339553	3.17934	1.12741	NA
1	2629464	Affx-8216774	T	G	0.499576	1	134503	ADD	-0.00644469	0.00339865	3.59576	1.23712	NA
1	2633026	Affx-8221321	C	T	0.499959	1	134682	ADD	0.00603009	0.00339379	3.15701	1.12147	NA
1	2639458	Affx-8228895	G	A	0.0261914	1	134529	ADD	-0.023847	0.0105994	5.06181	1.61157	NA
1	2640393	Affx-8230034	T	C	0.0354927	1	134591	ADD	-0.00572315	0.00917369	0.389209	0.273505	NA
1	2643148	Affx-65553338	G	A	0.0235245	1	134328	ADD	-0.00211197	0.0112358	0.035332	0.0701206	NA
1	2651426	Affx-65553394	C	G	0.022434	1	134528	ADD	-0.00284349	0.0114591	0.0615742	0.0947305	NA
1	2783104	Affx-8405671	C	A	0.0843081	1	134483	ADD	-0.0046596	0.00612968	0.577858	0.349544	NA
1	2783189	Affx-35300579	C	T	0.0212927	1	134436	ADD	0.00907641	0.0118107	0.590576	0.354385	NA
1	2788133	Affx-8412730	C	T	0.0498073	1	134438	ADD	-0.00368003	0.00781888	0.221521	0.195259	NA
1	2791775	Affx-8417555	C	T	0.0430643	1	134694	ADD	0.0175642	0.00834826	4.42656	1.4512	NA
1	2791865	Affx-8417669	A	G	0.454525	1	134260	ADD	-0.00539582	0.00341361	2.49854	0.943278	NA
1	2792599	Affx-8418725	A	C	0.454389	1	134627	ADD	-0.00532545	0.00340787	2.442	0.927657	NA
1	2792827	Affx-8418963	G	A	0.36374	1	134350	ADD	-0.00438639	0.00352781	1.54599	0.670136	NA
1	2797592	Affx-8425480	T	C	0.0551039	1	134555	ADD	0.00745184	0.00743524	1.00447	0.499995	NA
1	2805600	Affx-8434724	G	A	0.0248732	1	133095	ADD	-0.00477484	0.010926	0.190983	0.179076	NA
1	2805748	Affx-35300609	C	T	0.0165263	1	134089	ADD	0.00513744	0.0133341	0.148445	0.154886	NA
1	2806552	Affx-35300611	G	A	0.0567835	1	134511	ADD	0.00299367	0.00733954	0.166368	0.16535	NA
1	2810135	Affx-35300619	G	A	0.032529	1	134557	ADD	-0.00602721	0.00956446	0.39711	0.276885	NA
1	2816526	Affx-8449550	C	G	0.0705792	1	134473	ADD	-0.002884	0.00661593	0.190024	0.178554	NA
1	2818853	Affx-8452838	A	G	0.105037	1	134486	ADD	-0.0034541	0.00554262	0.388365	0.273142	NA
1	2820985	Affx-8455301	G	T	0.0160139	1	134571	ADD	-0.0253419	0.0134841	3.53208	1.22046	NA
1	2823206	Affx-65553881	C	T	0.021794	1	134372	ADD	-0.00847408	0.011644	0.529642	0.330909	NA
1	2823407	Affx-8458380	A	G	0.101317	1	134484	ADD	-0.00278541	0.00563445	0.244386	0.206869	NA
1	2826754	Affx-8463025	C	T	0.0324483	1	134614	ADD	-0.00508236	0.00955363	0.283005	0.225674	NA
1	2828957	Affx-65553936	A	G	0.0126028	1	134454	ADD	0.0114844	0.0151949	0.571243	0.347014	NA
1	2829243	Affx-8466817	A	G	0.11281	1	134509	ADD	-0.00217615	0.00537098	0.164161	0.164085	NA
1	2830134	Affx-8467996	C	T	0.0119865	1	134693	ADD	0.000901058	0.0155884	0.00334119	0.0204946	NA
1	2832877	Affx-8471844	C	T	0.0957994	1	134552	ADD	-0.00565093	0.00576223	0.961741	0.485786	NA
1	2834995	Affx-8474333	C	T	0.0279917	1	134504	ADD	-0.0119359	0.010293	1.34471	0.608703	NA
1	2836711	Affx-8476554	C	T	0.0617008	1	134593	ADD	-0.00853924	0.00706587	1.46052	0.644267	NA
1	2838206	Affx-8478706	C	T	0.0474925	1	134674	ADD	-0.00752259	0.00797329	0.890142	0.461629	NA
1	2838714	Affx-65554025	C	T	0.0291978	1	134548	ADD	-0.00281128	0.0100696	0.0779438	0.107848	NA
1	2841167	Affx-8482979	G	A	0.476745	1	134403	ADD	-0.00446175	0.00341264	1.70934	0.718806	NA
1	2844810	Affx-8485044	C	A	0.456669	1	134454	ADD	-0.00258028	0.00342056	0.569035	0.346168	NA
1	2846345	Affx-8487095	T	C	0.200152	1	134338	ADD	-0.00340784	0.00425571	0.641229	0.373386	NA
1	2848434	Affx-8489463	G	A	0.0379597	1	134656	ADD	0.00948615	0.00888318	1.14036	0.544278	NA
1	2857488	Affx-8501776	A	G	0.418382	1	134443	ADD	-0.00383121	0.00344256	1.23854	0.575523	NA
1	2869834	Affx-8518927	G	A	0.0417618	1	134441	ADD	-0.00844842	0.00848953	0.990337	0.495312	NA
1	2871331	Affx-8520811	T	C	0.122303	1	134437	ADD	0.000951452	0.00517906	0.0337498	0.0684201	NA
1	2876280	Affx-65554336	C	A	0.0151026	1	134447	ADD	-0.0346387	0.0139234	6.18916	1.89098	NA
1	2881291	Affx-8533265	T	C	0.485764	1	134058	ADD	-0.00844359	0.00339903	6.17084	1.88648	NA
1	2882315	Affx-8534539	G	T	0.113095	1	134458	ADD	0.00181173	0.00536799	0.113911	0.133279	NA
1	2887085	Affx-8541001	C	T	0.0132665	1	134663	ADD	0.0164901	0.0148019	1.2411	0.576331	NA
1	2895249	Affx-8551866	G	A	0.216377	1	134363	ADD	-0.00157783	0.00412026	0.146647	0.153811	NA
1	2899537	Affx-8556862	C	T	0.019933	1	134701	ADD	0.0153285	0.0121293	1.59709	0.685467	NA
1	2900856	Affx-8558474	T	C	0.326954	1	134089	ADD	0.00236783	0.00361692	0.428572	0.290145	NA
1	2906008	Affx-8565604	G	A	0.0106755	1	134607	ADD	0.00187817	0.0164933	0.0129674	0.041275	NA
1	2912986	Affx-8574916	A	G	0.329223	1	134330	ADD	0.00406391	0.00360662	1.26966	0.585311	NA
1	2918587	Affx-35300820	C	G	0.027607	1	134676	ADD	0.00400201	0.0103192	0.150405	0.156052	NA
1	2924136	Affx-8590755	A	G	0.494982	1	134516	ADD	0.003964	0.00339061	1.36682	0.61554	NA
1	2924936	Affx-8591846	G	A	0.0192273	1	133794	ADD	-0.0122709	0.0123586	0.985861	0.493825	NA
1	2925754	Affx-8593200	G	A	0.420141	1	134274	ADD	0.000954608	0.00344033	0.0769926	0.107118	NA
1	2928150	Affx-8596793	G	A	0.0743205	1	134539	ADD	0.0105815	0.00648072	2.66594	0.989203	NA
1	2932392	Affx-65554847	G	A	0.0418858	1	134592	ADD	0.0160361	0.00846916	3.58522	1.23436	NA
1	2940725	Affx-65554925	G	A	0.010086	1	133700	ADD	0.00227486	0.0170257	0.0178524	0.048804	NA
1	2942162	Affx-35300869	G	A	0.0698139	1	134522	ADD	0.00913873	0.00666612	1.87943	0.768532	NA
1	2945275	Affx-8619975	G	A	0.445626	1	134476	ADD	0.00253557	0.00341255	0.552071	0.339635	NA
1	2946131	Affx-8621149	C	T	0.103768	1	134574	ADD	0.0028702	0.0055675	0.26577	0.217396	NA
1	2951178	Affx-8627235	T	C	0.48217	1	134521	ADD	0.00215523	0.00338651	0.405025	0.28025	NA
1	2951890	Affx-65555032	G	A	0.0476862	1	134305	ADD	0.0133592	0.00795847	2.81776	1.03046	NA
1	2959186	Affx-8638557	G	A	0.0800314	1	134391	ADD	0.00810158	0.0062726	1.66819	0.706634	NA
1	2962859	Affx-8643241	G	A	0.155175	1	134532	ADD	0.00582261	0.00469277	1.53949	0.668181	NA
1	2962895	Affx-8643261	G	C	0.119448	1	134418	ADD	-0.0119582	0.00522797	5.232	1.65414	NA
1	2963075	Affx-8643463	G	A	0.0554593	1	134540	ADD	0.00488246	0.00741538	0.433521	0.292203	NA
1	2966088	Affx-8646920	A	G	0.236002	1	134554	ADD	0.00180241	0.00398671	0.204398	0.18629	NA
1	2966476	Affx-8647362	C	T	0.312493	1	134499	ADD	0.00313585	0.00365415	0.736441	0.408042	NA
1	2969791	Affx-8651087	G	A	0.181352	1	134548	ADD	-0.00333084	0.00439724	0.573782	0.347986	NA
1	2969901	Affx-8651228	C	T	0.0121241	1	134526	ADD	0.00351047	0.0154549	0.0515941	0.0860208	NA
1	2970338	Affx-8651782	G	A	0.0751375	1	134194	ADD	0.00802142	0.00644123	1.55083	0.671594	NA
1	2970656	Affx-8652208	G	T	0.115554	1	134534	ADD	-0.00121208	0.00531217	0.0520615	0.0864435	NA
1	2978346	Affx-8661239	A	G	0.182104	1	134481	ADD	0.00264965	0.00439585	0.363322	0.262277	NA
1	2979301	Affx-8662382	G	A	0.497025	1	134303	ADD	0.00338736	0.00340032	0.992395	0.495995	NA
1	2981312	Affx-8664758	G	A	0.251645	1	134666	ADD	-0.000928266	0.00390706	0.0564475	0.0903362	NA
1	2984424	Affx-8668342	G	C	0.0233642	1	134201	ADD	-0.0019226	0.0112539	0.0291858	0.06331	NA
1	2985564	Affx-8669795	T	C	0.0972092	1	134514	ADD	0.00508324	0.0057294	0.78716	0.426015	NA
1	2988322	Affx-65555370	G	T	0.021595	1	134128	ADD	0.00204288	0.0116796	0.0305934	0.0649209	NA
1	2989041	Affx-8674706	T	C	0.243258	1	134372	ADD	2.9539e-05	0.00395083	5.59002e-05	0.00259852	NA
1	2993832	Affx-8681126	T	C	0.247037	1	134389	ADD	0.000971149	0.00393313	0.0609671	0.0942182	NA
1	3003066	Affx-8693667	C	T	0.40915	1	134458	ADD	-0.00311949	0.00344712	0.818946	0.437126	NA
1	3005530	Affx-65555552	C	T	0.0210486	1	134498	ADD	0.00112326	0.0118289	0.00901721	0.0341648	NA
1	3006180	Affx-8698013	G	A	0.250928	1	134491	ADD	-0.000219196	0.00390933	0.00314383	0.0198665	NA
1	3008975	Affx-8702209	T	G	0.195996	1	134457	ADD	-0.00629662	0.00426525	2.17934	0.854263	NA
1	3014763	Affx-8710019	C	A	0.466563	1	134223	ADD	-0.00558299	0.0034043	2.68953	0.995638	NA
1	3015335	Affx-8710836	G	C	0.023415	1	134529	ADD	-0.011651	0.0112586	1.07092	0.521811	NA
1	3015511	Affx-35300985	G	A	0.0173865	1	134041	ADD	0.0116145	0.0130101	0.796968	0.429455	NA
1	3016114	Affx-8712057	G	A	0.0219416	1	134630	ADD	-0.0370388	0.0115685	10.2508	2.86447	NA
1	3020225	Affx-8717930	C	T	0.0172564	1	134472	ADD	-0.00156109	0.0130508	0.014308	0.0434535	NA
1	3024052	Affx-8723736	A	G	0.197829	1	134467	ADD	-0.00117362	0.00425451	0.076095	0.106426	NA
1	3032464	Affx-8736469	C	T	0.433466	1	134442	ADD	-0.00349034	0.00342547	1.03823	0.51112	NA
1	3033311	Affx-65555809	G	C	0.0492786	1	134663	ADD	0.00468962	0.00783709	0.358068	0.259968	NA
1	3034680	Affx-8739727	T	C	0.433667	1	134383	ADD	-0.00390146	0.00342578	1.29699	0.593862	NA
1	3053934	Affx-65555960	T	C	0.0219573	1	134534	ADD	0.00135444	0.0115727	0.0136978	0.042474	NA
1	3059734	Affx-8776667	C	T	0.0230436	1	134549	ADD	0.0212842	0.01131	3.54154	1.22294	NA
1	3064202	Affx-65556028	C	T	0.0130126	1	134562	ADD	-0.00236086	0.0149618	0.0248984	0.0581803	NA
1	3064270	Affx-8782820	G	A	0.193759	1	134667	ADD	0.00248886	0.00428221	0.337805	0.250961	NA
1	3066817	Affx-8786368	G	A	0.0234672	1	134464	ADD	0.0213607	0.0112273	3.61976	1.24338	NA
1	3067399	Affx-8787156	G	A	0.165954	1	134664	ADD	-0.00162375	0.00455189	0.127249	0.141883	NA
1	3071911	Affx-65556053	C	T	0.0149107	1	134534	ADD	-0.0259698	0.0140224	3.43	1.19367	NA
1	3078885	Affx-8801933	A	G	0.163432	1	134472	ADD	0.00551761	0.00458182	1.4502	0.64112	NA
1	3079992	Affx-8803404	C	G	0.0338091	1	134372	ADD	0.000861878	0.00939803	0.00841043	0.0329532	NA
1	3080038	Affx-8803451	C	T	0.101916	1	134635	ADD	0.00758609	0.00559989	1.83518	0.75568	NA
1	3081458	Affx-8805493	C	T	0.0239534	1	134574	ADD	0.00163601	0.0111186	0.0216507	0.0540294	NA
1	3082068	Affx-8806370	G	A	0.108772	1	134672	ADD	0.0047023	0.00544009	0.747152	0.411863	NA
1	3082928	Affx-8807481	C	T	0.0785083	1	134559	ADD	0.00792125	0.00631903	1.5714	0.677772	NA
1	3083253	Affx-65556147	G	A	0.0155057	1	134660	ADD	-0.0117845	0.0137337	0.736292	0.407988	NA
1	3083326	Affx-8808012	G	C	0.35974	1	134457	ADD	0.00553608	0.00352127	2.47176	0.935886	NA
1	3084345	Affx-8809295	G	T	0.0860303	1	134441	ADD	0.00354495	0.00605007	0.343321	0.253429	NA
1	3084718	Affx-8809723	C	A	0.322277	1	134634	ADD	0.00685661	0.00361573	3.59606	1.2372	NA
1	3085149	Affx-8810234	C	T	0.0234348	1	134309	ADD	0.00999386	0.0112016	0.795988	0.429112	NA
1	3085284	Affx-8810411	G	T	0.0313644	1	134356	ADD	-0.00361644	0.00973365	0.138042	0.148598	NA
1	3087668	Affx-8813412	A	G	0.132788	1	134308	ADD	0.00186312	0.00502175	0.137649	0.148357	NA
1	3090063	Affx-8816491	C	T	0.100285	1	134521	ADD	0.00401278	0.00566186	0.50231	0.32013	NA
1	3091007	Affx-78671309	TC	-	0.191735	1	134391	ADD	0.000951848	0.00431394	0.0486841	0.0833518	NA
1	3093763	Affx-8821389	A	G	0.487117	1	134320	ADD	-0.00431273	0.00340147	1.60757	0.688599	NA
1	3096958	Affx-8821896	T	C	0.0660566	1	134627	ADD	-0.00174691	0.00679791	0.0660373	0.0984347	NA
1	3097557	Affx-79132059	TTC	-	0.103865	1	134468	ADD	-0.00311691	0.00554187	0.316326	0.241221	NA
1	3097801	Affx-65556276	G	A	0.0600173	1	131537	ADD	0.00988103	0.00724565	1.85973	0.762818	NA
1	3098129	Affx-8822040	A	G	0.0985412	1	134426	ADD	-0.00109236	0.00568043	0.0369805	0.0718578	NA
1	3100700	Affx-8822423	G	T	0.0145444	1	134588	ADD	0.00630387	0.0141787	0.197669	0.182693	NA
1	3102956	Affx-8822737	C	A	0.0907776	1	134455	ADD	-0.00295226	0.00591868	0.248805	0.209069	NA
1	3103682	Affx-8822808	C	A	0.293548	1	134167	ADD	-0.0038752	0.00374578	1.0703	0.521609	NA
1	3110777	Affx-8823764	T	C	0.40695	1	134487	ADD	0.000577565	0.00344562	0.0280974	0.062041	NA
1	3112423	Affx-8823963	G	A	0.144741	1	134533	ADD	-0.000251937	0.00481325	0.00273973	0.0185185	NA
1	3114320	Affx-8824184	T	C	0.475292	1	134250	ADD	-0.000179887	0.00339251	0.00281163	0.018765	NA
1	3115160	Affx-8824282	G	A	0.0147447	1	134557	ADD	0.0201709	0.0140452	2.06251	0.821133	NA
1	3118744	Affx-65556438	G	A	0.0128679	1	134599	ADD	-0.00852471	0.0150766	0.319708	0.242769	NA
1	3121585	Affx-8825177	G	A	0.01126	1	134680	ADD	-0.0102471	0.0160512	0.407552	0.28132	NA
1	3122059	Affx-8825243	G	A	0.38393	1	134315	ADD	-0.00179655	0.0034941	0.264367	0.216714	NA
1	3130738	Affx-65556539	G	A	0.0375887	1	134442	ADD	0.00275655	0.00892737	0.0953422	0.120622	NA
1	3130899	Affx-8826334	G	A	0.257278	1	134487	ADD	0.00390158	0.00387766	1.01238	0.502609	NA
1	3131178	Affx-8826364	C	T	0.279199	1	134105	ADD	-0.00113545	0.00379468	0.0895331	0.116468	NA
1	3131301	Affx-8826372	T	C	0.0288984	1	134402	ADD	-0.0226888	0.010118	5.02848	1.60321	NA
1	3132879	Affx-8826543	G	A	0.0183768	1	134708	ADD	-0.00433694	0.0126112	0.118264	0.136127	NA
1	3133525	Affx-65556558	G	A	0.0400213	1	134566	ADD	0.0125409	0.00866114	2.09656	0.830823	NA
1	3134348	Affx-8826749	G	A	0.042915	1	134650	ADD	0.00640167	0.00837169	0.584736	0.352165	NA
1	3135185	Affx-8826876	T	C	0.279773	1	134516	ADD	0.00669819	0.00377413	3.14979	1.11955	NA
1	3136831	Affx-65556577	T	C	0.0241062	1	134509	ADD	0.0245571	0.011039	4.94877	1.58321	NA
1	3141097	Affx-8827661	C	T	0.297542	1	134391	ADD	0.00775857	0.00370972	4.37403	1.43782	NA
1	3141186	Affx-8827675	C	T	0.0555659	1	134462	ADD	0.0027412	0.00738877	0.137638	0.14835	NA
1	3141669	Affx-8827735	T	C	0.0182515	1	128592	ADD	-0.00971474	0.0129172	0.565624	0.344858	NA
1	3141885	Affx-8827768	G	A	0.0842888	1	134496	ADD	0.0014178	0.00610948	0.0538548	0.088051	NA
1	3144849	Affx-8828252	G	T	0.112071	1	134392	ADD	-0.00393759	0.00537519	0.536628	0.333638	NA
1	3145751	Affx-35301173	A	G	0.11114	1	134645	ADD	0.00513915	0.00540024	0.905643	0.466898	NA
1	3145931	Affx-8828440	G	A	0.195961	1	134647	ADD	-0.000262294	0.00427266	0.00376859	0.0217969	NA
1	3146121	Affx-8828460	G	C	0.108117	1	134313	ADD	0.00186166	0.00546575	0.116012	0.134659	NA
1	3146281	Affx-8828501	C	T	0.227731	1	134582	ADD	0.00100847	0.00404253	0.0622332	0.0952842	NA
1	3146311	Affx-8828505	G	T	0.147744	1	134412	ADD	0.000892584	0.00479055	0.0347157	0.0694623	NA
1	3148023	Affx-76291496	TTTGAGG	-	0.447419	1	134412	ADD	0.0015843	0.0034086	0.216033	0.192411	NA
1	3153810	Affx-8829565	A	G	0.0933788	1	134447	ADD	-0.00776948	0.00582821	1.77711	0.738725	NA
1	3156392	Affx-8829948	C	T	0.200828	1	134493	ADD	0.0105514	0.00423919	6.1952	1.89246	NA
1	3157975	Affx-8830194	C	T	0.0137389	1	134436	ADD	-0.00210561	0.0146233	0.0207331	0.0528073	NA
1	3162725	Affx-8830913	C	T	0.0695123	1	134041	ADD	0.0115693	0.00670086	2.98096	1.07443	NA
1	3164291	Affx-8831126	A	C	0.477303	1	134269	ADD	0.00128548	0.00340641	0.14241	0.151259	NA
1	3164677	Affx-8831206	C	T	0.143063	1	134678	ADD	-0.00273425	0.00483613	0.319653	0.242744	NA
1	3166817	Affx-8831480	G	T	0.0942222	1	134464	ADD	-0.00908949	0.00581164	2.44614	0.928803	NA
1	3167148	Affx-8831551	T	C	0.418073	1	134541	ADD	-0.00626179	0.00343219	3.32856	1.16694	NA
1	3172986	Affx-8832463	C	T	0.0383217	1	134467	ADD	0.000102447	0.00885498	0.000133851	0.00402752	NA
1	3175023	Affx-8832793	C	T	0.141895	1	134688	ADD	-0.00421894	0.00485507	0.755122	0.414698	NA
1	3177326	Affx-8833164	G	A	0.208274	1	134453	ADD	0.0101941	0.00418291	5.93938	1.82955	NA
1	3184512	Affx-8834489	G	A	0.0197963	1	125958	ADD	-0.0139352	0.0125752	1.22799	0.572193	NA
1	3186748	Affx-8834796	G	T	0.3359	1	134586	ADD	0.000534052	0.0035961	0.0220548	0.0545603	NA
1	3188066	Affx-8834959	G	A	0.170782	1	134467	ADD	0.00583994	0.0045128	1.67465	0.708549	NA
1	3189202	Affx-8835184	C	T	0.0841059	1	134515	ADD	-0.0055296	0.00611582	0.81748	0.436616	NA
1	3189273	Affx-8835192	C	T	0.172933	1	134532	ADD	0.00513322	0.00448474	1.3101	0.597952	NA
1	3189833	Affx-8835275	T	C	0.0842331	1	134389	ADD	-0.00765358	0.00611969	1.56412	0.675589	NA
1	3192587	Affx-8835611	A	G	0.417661	1	134468	ADD	-0.000791917	0.00344403	0.0528721	0.0871729	NA
1	3193217	Affx-8835678	C	T	0.0420601	1	134510	ADD	0.000872973	0.00844997	0.0106731	0.0372915	NA
1	3194171	Affx-8842916	C	T	0.379237	1	134396	ADD	-0.00488958	0.00349805	1.95384	0.79002	NA
1	3195217	Affx-8856178	G	A	0.0143504	1	134247	ADD	0.0137365	0.0143005	0.92268	0.472664	NA
1	3198388	Affx-8897218	G	A	0.0525731	1	134508	ADD	0.00271156	0.00763199	0.12623	0.141238	NA
1	3198476	Affx-8898251	G	A	0.129252	1	134528	ADD	0.00585377	0.00505824	1.33928	0.607021	NA
1	3199157	Affx-8907978	C	G	0.479359	1	134346	ADD	0.00561694	0.00339763	2.73304	1.00748	NA
1	3199796	Affx-35301278	C	T	0.0166816	1	134669	ADD	-0.0318276	0.0132222	5.79425	1.79375	NA
1	3200253	Affx-8921143	G	A	0.429301	1	134437	ADD	-0.00383681	0.0034274	1.25317	0.580132	NA
1	3201114	Affx-8932519	G	C	0.379685	1	134451	ADD	0.00172896	0.00349767	0.244351	0.206852	NA
1	3203165	Affx-8959603	G	A	0.0119612	1	134518	ADD	0.0166288	0.0156218	1.13308	0.541936	NA
1	3203518	Affx-78791818	T	-	0.194886	1	134489	ADD	0.000765318	0.00427218	0.0320911	0.0665998	NA
1	3203844	Affx-8969301	G	T	0.0114295	1	134651	ADD	-6.84848e-05	0.0159224	1.84999e-05	0.00149298	NA
1	3204139	Affx-8973254	C	T	0.0375609	1	134688	ADD	-0.00692061	0.00891898	0.602085	0.358741	NA
1	3206074	Affx-8994251	A	G	0.0953126	1	134510	ADD	0.0108853	0.0057847	3.54096	1.22279	NA
1	3207591	Affx-9012708	A	G	0.0876416	1	134491	ADD	0.000478337	0.00602176	0.00630988	0.0284056	NA
1	3207939	Affx-9014189	G	A	0.0111183	1	134553	ADD	-0.00069221	0.0161609	0.00183461	0.015097	NA
1	3213086	Affx-9014824	G	A	0.0853047	1	134465	ADD	0.0132603	0.0060818	4.75382	1.53412	NA
1	3213452	Affx-9014875	T	C	0.457978	1	134215	ADD	0.00194111	0.00341806	0.322508	0.244045	NA
1	3216743	Affx-9015254	T	G	0.0875905	1	134518	ADD	-0.00110235	0.00601302	0.0336089	0.068267	NA
1	3217065	Affx-9015286	C	T	0.0318538	1	134364	ADD	0.00870926	0.0096638	0.812206	0.434779	NA
1	3217573	Affx-35301304	T	C	0.101161	1	134498	ADD	0.00892403	0.00562626	2.51584	0.948047	NA
1	3220635	Affx-9015738	T	C	0.451878	1	134376	ADD	0.00556339	0.00341133	2.6597	0.987499	NA
1	3221221	Affx-9015818	C	T	0.0208581	1	134528	ADD	-0.0135668	0.0118512	1.31049	0.598073	NA
1	3223683	Affx-9016116	G	A	0.0905536	1	134644	ADD	-0.0007941	0.00592202	0.0179808	0.0489884	NA
1	3224426	Affx-9016211	C	T	0.271068	1	134514	ADD	0.00593134	0.00381508	2.41712	0.920764	NA
1	3226893	Affx-76124990	-	T	0.0796071	1	134498	ADD	0.000351199	0.00627029	0.00313711	0.0198448	NA
1	3229994	Affx-9017105	G	A	0.366976	1	134408	ADD	0.00608868	0.00352243	2.98786	1.07629	NA
1	3231261	Affx-9017337	A	G	0.26575	1	134508	ADD	0.0008029	0.00383976	0.0437236	0.078642	NA
1	3232581	Affx-9017640	G	A	0.347846	1	134443	ADD	0.00740403	0.00356472	4.31406	1.42252	NA
1	3234132	Affx-9017898	G	A	0.222812	1	134535	ADD	0.00322323	0.00407024	0.627111	0.368133	NA
1	3238031	Affx-65557453	C	T	0.0341264	1	134544	ADD	-0.00409894	0.00935286	0.192067	0.179666	NA
1	3238298	Affx-9018537	G	A	0.496584	1	134529	ADD	-3.08734e-06	0.00339677	8.26111e-07	0.000315066	NA
1	3240647	Affx-9019034	A	T	0.236058	1	134304	ADD	0.0040664	0.0039937	1.03674	0.51063	NA
1	3241050	Affx-9019112	G	T	0.17434	1	134559	ADD	0.00102529	0.00446306	0.0527747	0.0870856	NA
1	3246743	Affx-9019972	A	G	0.0151397	1	134514	ADD	-0.00165685	0.0138775	0.0142541	0.0433677	NA
1	3247150	Affx-9020032	G	A	0.0363212	1	134591	ADD	0.0031534	0.0090608	0.121123	0.137976	NA
1	3248703	Affx-9020223	A	C	0.35504	1	134254	ADD	-0.00191856	0.00353988	0.293749	0.23075	NA
1	3251368	Affx-9020524	G	A	0.0222439	1	134509	ADD	0.027594	0.0115252	5.73238	1.77846	NA
1	3251898	Affx-9020627	T	C	0.4035	1	134466	ADD	0.00951954	0.00346132	7.56396	2.22514	NA
1	3259682	Affx-65557625	C	T	0.0132157	1	134537	ADD	0.00379307	0.0148623	0.0651343	0.0976937	NA
1	3262152	Affx-9022039	C	T	0.0124928	1	134718	ADD	0.00674656	0.0152299	0.196234	0.181921	NA
1	3264851	Affx-9022411	G	A	0.193874	1	134518	ADD	0.022553	0.00429941	27.5164	6.80751	NA
1	3268291	Affx-9022875	G	T	0.205795	1	134435	ADD	0.0221735	0.00420525	27.8025	6.87175	NA
1	3271225	Affx-9023363	G	A	0.0729835	1	134414	ADD	-0.0087546	0.00653643	1.79387	0.743631	NA
1	3274484	Affx-9027716	G	A	0.0648663	1	134438	ADD	0.0235853	0.00687744	11.7605	3.21825	NA
1	3278075	Affx-9034227	C	T	0.0139526	1	134563	ADD	-0.0131469	0.0144695	0.825544	0.439419	NA
1	3292940	Affx-9056792	G	A	0.243015	1	134440	ADD	0.0149184	0.00395995	14.1928	3.78251	NA
1	3293067	Affx-9057008	G	A	0.460046	1	134416	ADD	-0.0097223	0.00340155	8.16931	2.37054	NA
1	3293203	Affx-9057208	T	C	0.313072	1	134504	ADD	-0.00128003	0.00364501	0.123323	0.139388	NA
1	3295629	Affx-9060458	G	A	0.286926	1	134392	ADD	-0.00237513	0.00374107	0.403073	0.279422	NA
1	3301655	Affx-65557949	G	C	0.0433884	1	134506	ADD	-0.00904483	0.00835009	1.17333	0.554834	NA
1	3303214	Affx-65557959	G	A	0.0302201	1	134629	ADD	-0.0203698	0.00993684	4.2022	1.39392	NA
1	3303386	Affx-9071587	A	G	0.29525	1	134469	ADD	-0.000861674	0.00370864	0.053983	0.0881651	NA
1	3309463	Affx-65558020	G	C	0.0214186	1	134439	ADD	0.0213182	0.0117157	3.31103	1.16231	NA
1	3311566	Affx-65558039	C	T	0.025861	1	134488	ADD	0.00673405	0.0106978	0.396244	0.276515	NA
1	3317266	Affx-9091344	G	A	0.243081	1	134513	ADD	0.0143168	0.00395602	13.097	3.52905	NA
1	3318062	Affx-9092814	C	T	0.0509785	1	134488	ADD	-0.0114895	0.00772008	2.21493	0.864291	NA
1	3320645	Affx-9097185	A	G	0.0259645	1	134684	ADD	-0.00641194	0.0106439	0.362891	0.262088	NA
1	3321085	Affx-9097820	G	A	0.0227301	1	134535	ADD	0.014867	0.0113986	1.70116	0.716389	NA
1	3325005	Affx-65558131	G	A	0.0112667	1	134556	ADD	0.0227357	0.0160737	2.00072	0.80348	NA
1	3331534	Affx-9113652	A	G	0.27911	1	134488	ADD	0.00185556	0.00379016	0.239682	0.204512	NA
1	3332158	Affx-9114701	T	C	0.110043	1	134702	ADD	0.00978821	0.00541806	3.26376	1.1498	NA
1	3335236	Affx-9119535	G	C	0.0845928	1	134515	ADD	0.00260261	0.00610016	0.182027	0.17416	NA
1	3335540	Affx-9119934	T	C	0.116907	1	134453	ADD	-0.0110583	0.00527049	4.40223	1.445	NA
1	3338975	Affx-9125251	G	A	0.166012	1	134626	ADD	-0.00305472	0.00456607	0.447565	0.298006	NA
1	3340801	Affx-9127937	G	T	0.257213	1	134453	ADD	-0.00701236	0.00388587	3.2565	1.14788	NA
1	3342619	Affx-9130637	A	G	0.0995254	1	134644	ADD	-0.00647371	0.00566656	1.30517	0.596415	NA
1	3342936	Affx-9131127	G	C	0.0949288	1	134348	ADD	0.00372146	0.00578166	0.414307	0.284171	NA
1	3346669	Affx-9136314	G	A	0.0154598	1	134607	ADD	-0.0304681	0.0137354	4.92048	1.5761	NA
1	3347626	Affx-9137446	C	A	0.164229	1	134422	ADD	-0.00582741	0.00458162	1.61776	0.691639	NA
1	3348554	Affx-65558320	C	T	0.0188883	1	134475	ADD	-0.00266807	0.0124714	0.0457686	0.0806096	NA
1	3348616	Affx-65558321	G	A	0.0154975	1	132473	ADD	0.00611557	0.0138238	0.195714	0.18164	NA
1	3354727	Affx-9147378	G	A	0.421422	1	134459	ADD	0.00752657	0.00343738	4.79446	1.54437	NA
1	3355977	Affx-9149185	G	A	0.494782	1	134430	ADD	-0.00360164	0.00339257	1.12705	0.539996	NA
1	3355997	Affx-9149213	C	T	0.0514477	1	134700	ADD	-0.00883949	0.00767342	1.32702	0.603214	NA
1	3356191	Affx-9149441	G	A	0.0794987	1	133411	ADD	-0.0112829	0.00627775	3.23021	1.14091	NA
1	3356624	Affx-9150145	C	T	0.0401205	1	134557	ADD	-0.00427966	0.00865221	0.244661	0.207007	NA
1	3358585	Affx-9153066	C	T	0.312234	1	134633	ADD	0.000205772	0.00367481	0.00313546	0.0198395	NA
1	3361037	Affx-35301545	G	A	0.0239527	1	133346	ADD	0.00108131	0.0111432	0.00941636	0.0349412	NA
1	3361182	Affx-9156357	T	C	0.322585	1	134380	ADD	-0.00578555	0.00363803	2.52905	0.951684	NA
1	3362952	Affx-35301547	C	T	0.072702	1	134680	ADD	-0.00483084	0.00652619	0.54793	0.338032	NA
1	3363689	Affx-9160112	G	A	0.0235025	1	134645	ADD	0.00304711	0.0112059	0.0739403	0.104752	NA
1	3366964	Affx-9164721	A	G	0.324267	1	134403	ADD	-0.00499751	0.00363528	1.88987	0.771558	NA
1	3369064	Affx-9168215	A	G	0.32693	1	134220	ADD	-0.0024277	0.00362854	0.447637	0.298036	NA
1	3373407	Affx-9173647	T	C	0.29304	1	134393	ADD	-0.0062421	0.00373237	2.797	1.02484	NA
1	3374356	Affx-65558538	A	G	0.0209948	1	134462	ADD	-0.00319918	0.0118092	0.0733897	0.104321	NA
1	3377858	Affx-9179800	A	G	0.0275971	1	134525	ADD	0.00311258	0.0103468	0.0904968	0.117165	NA
1	3382768	Affx-9187104	G	A	0.0149068	1	134670	ADD	0.00585705	0.0139744	0.175669	0.170618	NA
1	3384243	Affx-9189208	T	C	0.421648	1	134611	ADD	-0.00528517	0.00343802	2.36321	0.905785	NA
1	3385022	Affx-9190551	G	A	0.0132846	1	134479	ADD	0.0110063	0.0148332	0.550572	0.339055	NA
1	3386882	Affx-9192973	T	C	0.0342643	1	134119	ADD	0.00901326	0.00938171	0.922997	0.472771	NA
1	3391934	Affx-9200258	T	C	0.0274944	1	134500	ADD	0.00756713	0.0103933	0.530095	0.331086	NA
1	3403912	Affx-9216305	G	A	0.0166316	1	134533	ADD	0.0032588	0.0132722	0.0602875	0.0936423	NA
1	3406913	Affx-9220066	A	G	0.0134655	1	133972	ADD	0.0155454	0.014744	1.11166	0.535032	NA
1	3408473	Affx-9222142	T	C	0.333496	1	134474	ADD	-0.00575508	0.00360168	2.55324	0.958337	NA
1	3411300	Affx-65558822	T	C	0.0156602	1	134673	ADD	0.0105043	0.0136481	0.59237	0.355065	NA
1	3414629	Affx-9229801	G	A	0.0297377	1	134627	ADD	-0.00188925	0.010021	0.0355431	0.070345	NA
1	3416878	Affx-9232619	C	A	0.0153587	1	134549	ADD	0.0033413	0.013834	0.0583361	0.0919735	NA
1	3417346	Affx-9233174	T	C	0.0198751	1	134515	ADD	-0.0033439	0.0121459	0.0757957	0.106195	NA
1	3419636	Affx-9236672	T	C	0.0141108	1	134684	ADD	0.00640486	0.0143906	0.198091	0.18292	NA
1	3419809	Affx-9236927	G	A	0.0583482	1	134700	ADD	-0.0144317	0.00724766	3.96498	1.33296	NA
1	3420277	Affx-9237502	T	C	0.0329877	1	134535	ADD	0.0136686	0.00950462	2.06814	0.822738	NA
1	3421423	Affx-9238936	C	T	0.042982	1	134533	ADD	0.0126591	0.00835723	2.29446	0.886603	NA
1	3424195	Affx-9241996	G	A	0.311138	1	134471	ADD	-0.0034179	0.00366181	0.871217	0.455165	NA
1	3424976	Affx-9243124	T	C	0.413575	1	134516	ADD	-0.00386385	0.00344771	1.25597	0.58101	NA
1	3425966	Affx-9244567	G	A	0.229389	1	134440	ADD	0.00357631	0.00403138	0.786977	0.425951	NA
1	3426240	Affx-9245036	T	G	0.490997	1	134289	ADD	0.00133168	0.0034089	0.152607	0.157355	NA
1	3427651	Affx-9247012	G	A	0.467521	1	134517	ADD	0.00105417	0.00341131	0.0954945	0.120729	NA
1	3428516	Affx-65558961	C	A	0.011893	1	134533	ADD	0.000892048	0.0156367	0.00325451	0.020221	NA
1	3435003	Affx-9256513	C	T	0.0120434	1	134306	ADD	0.011443	0.015578	0.539582	0.334789	NA
1	3436015	Affx-9257748	C	T	0.214812	1	134434	ADD	0.00728668	0.00413185	3.11006	1.10897	NA
1	3436752	Affx-9258712	C	T	0.106899	1	134524	ADD	-0.00869792	0.00549622	2.5044	0.944894	NA
1	3436954	Affx-9259025	C	T	0.0630552	1	134644	ADD	-0.0107743	0.0070022	2.36762	0.907014	NA
1	3437385	Affx-9259572	G	A	0.216335	1	134389	ADD	0.00787983	0.00412721	3.64519	1.25002	NA
1	3439964	Affx-9262195	C	T	0.0436826	1	134470	ADD	0.0118881	0.0083121	2.04553	0.816294	NA
1	3443472	Affx-9265653	A	C	0.345811	1	134325	ADD	0.00513194	0.00356857	2.06812	0.822732	NA
1	3444841	Affx-65559083	G	A	0.0220072	1	133343	ADD	0.0046945	0.0116183	0.163265	0.163569	NA
1	3446243	Affx-9269367	A	G	0.291746	1	134499	ADD	-0.00567895	0.00373927	2.30655	0.889983	NA
1	3447923	Affx-9271553	C	T	0.139423	1	134565	ADD	0.000149624	0.00490082	0.000932101	0.0107086	NA
1	3448173	Affx-9271830	C	T	0.231664	1	133767	ADD	0.00938879	0.0040288	5.43086	1.70369	NA
1	3449750	Affx-9273907	G	A	0.0439598	1	134441	ADD	0.0121887	0.00827178	2.17128	0.851988	NA
1	3455177	Affx-9280489	G	T	0.0196433	1	134677	ADD	0.00910245	0.0122587	0.551347	0.339355	NA
1	3458598	Affx-65559176	T	C	0.0136307	1	132458	ADD	0.0101474	0.0147331	0.474371	0.308933	NA
1	3463493	Affx-9291024	G	A	0.1504	1	134654	ADD	-0.00113014	0.00474371	0.0567577	0.0906066	NA
1	3463746	Affx-35301703	G	A	0.0271752	1	134461	ADD	-0.0164986	0.0104734	2.48153	0.938585	NA
1	3464152	Affx-76096851	-	TG	0.367843	1	134431	ADD	0.00702097	0.00351621	3.987	1.33863	NA
1	3472709	Affx-9303439	C	T	0.374147	1	134458	ADD	0.00576207	0.00351737	2.68361	0.994024	NA
1	3482420	Affx-9316529	C	T	0.0300908	1	134659	ADD	-0.0102838	0.00992962	1.07262	0.522366	NA
1	3484161	Affx-9319030	T	C	0.374791	1	134355	ADD	0.0054821	0.00351795	2.42837	0.923881	NA
1	3485543	Affx-9320782	A	C	0.0575785	1	134512	ADD	0.00385401	0.00729244	0.279306	0.223912	NA
1	3487663	Affx-9323245	C	T	0.3315	1	134448	ADD	0.00871859	0.00361633	5.81241	1.79824	NA
1	3488169	Affx-65559418	C	T	0.0271095	1	134547	ADD	0.0211899	0.0104489	4.11262	1.37095	NA
1	3490981	Affx-9327500	C	T	0.16765	1	134444	ADD	0.00717022	0.004553	2.48011	0.938193	NA
1	3491116	Affx-9327674	G	A	0.0507207	1	134521	ADD	0.00974893	0.00773593	1.58814	0.68279	NA
1	3492970	Affx-9330327	C	T	0.0389166	1	134647	ADD	-0.012934	0.00875614	2.18192	0.85499	NA
1	3493846	Affx-35301749	C	T	0.0519642	1	134612	ADD	0.00920572	0.00763787	1.45268	0.641878	NA
1	3495690	Affx-9333491	G	A	0.0418122	1	134530	ADD	0.0049635	0.00846782	0.343585	0.253547	NA
1	3500647	Affx-35301765	G	A	0.05104	1	134669	ADD	-0.00107677	0.00772082	0.0194501	0.0510573	NA
1	3502994	Affx-65559566	T	C	0.0286143	1	134391	ADD	-0.0205075	0.0102116	4.0331	1.35051	NA
1	3505333	Affx-9345525	A	G	0.270784	1	134177	ADD	0.00436268	0.00382802	1.29885	0.594442	NA
1	3507824	Affx-9348510	G	A	0.0505235	1	134680	ADD	-0.00061063	0.00776076	0.0061908	0.0281279	NA
1	3508084	Affx-9348771	A	G	0.085811	1	134534	ADD	0.000933927	0.00606164	0.0237381	0.0567266	NA
1	3511044	Affx-65559624	C	T	0.0173152	1	134015	ADD	-0.0123768	0.0130102	0.905	0.46668	NA
1	3520316	Affx-9365049	G	A	0.139389	1	134498	ADD	0.0023637	0.00489835	0.232854	0.201063	NA
1	3523881	Affx-9369292	G	A	0.133765	1	134478	ADD	0.00447934	0.0049947	0.804282	0.432014	NA
1	3525138	Affx-9370948	C	T	0.0603429	1	134498	ADD	0.00603859	0.0071384	0.715598	0.400563	NA
1	3527114	Affx-65559750	A	G	0.016022	1	134565	ADD	0.00327294	0.0135184	0.058617	0.0922151	NA
1	3528430	Affx-65559760	G	A	0.0574039	1	134477	ADD	0.000899206	0.00730234	0.0151633	0.0447951	NA
1	3528789	Affx-9375985	C	G	0.119028	1	134515	ADD	-0.00305887	0.00522648	0.342535	0.253078	NA
1	3533378	Affx-9381650	A	G	0.203032	1	134469	ADD	-0.00225696	0.00422145	0.28584	0.227019	NA
1	3538028	Affx-9386970	G	T	0.407278	1	134386	ADD	-0.000474823	0.00345658	0.0188699	0.0502491	NA
1	3540554	Affx-65559832	C	T	0.0522903	1	134547	ADD	-0.000399028	0.00763465	0.00273167	0.0184907	NA
1	3541333	Affx-9390572	C	T	0.0935847	1	134568	ADD	-0.00367998	0.00581788	0.400095	0.278156	NA
1	3544115	Affx-65559872	T	G	0.0780113	1	134583	ADD	0.00334299	0.00633379	0.278575	0.223563	NA
1	3546469	Affx-9397372	G	C	0.227066	1	134397	ADD	0.00311113	0.00404891	0.59042	0.354326	NA
1	3550331	Affx-9402584	C	T	0.0167688	1	133134	ADD	-0.000408183	0.01328	0.000944739	0.0107818	NA
1	3550507	Affx-9402770	-	G	0.0488799	1	134636	ADD	-0.0128184	0.0078697	2.65311	0.985699	NA
1	3556781	Affx-9411199	C	T	0.0211022	1	134536	ADD	-0.01142	0.011777	0.9403	0.478599	NA
1	3562771	Affx-9419304	T	G	0.281581	1	134077	ADD	-0.00179976	0.00378046	0.226642	0.197894	NA
1	3563227	Affx-9419916	C	A	0.0302905	1	134712	ADD	0.00499857	0.00987769	0.256083	0.212664	NA
1	3563585	Affx-9420417	C	T	0.0349499	1	134564	ADD	-0.0105775	0.00923816	1.31098	0.598225	NA
1	3564451	Affx-9421561	C	T	0.0510783	1	134519	ADD	0.00183795	0.00771295	0.0567843	0.0906298	NA
1	3574579	Affx-65560124	G	A	0.0173433	1	134692	ADD	-0.00729679	0.0130224	0.313967	0.240139	NA
1	3578661	Affx-35301896	G	A	0.0615059	1	134548	ADD	0.010171	0.00706594	2.07197	0.823829	NA
1	3578977	Affx-9439938	C	T	0.394584	1	134590	ADD	-0.00174186	0.00347377	0.251434	0.210372	NA
1	3579252	Affx-9440188	G	A	0.086594	1	134582	ADD	0.000576029	0.00603747	0.00910288	0.0343327	NA
1	3579417	Affx-9440349	C	T	0.283016	1	134397	ADD	-0.000249454	0.00376939	0.00437963	0.023542	NA
1	3582176	Affx-9443302	C	T	0.34591	1	134431	ADD	0.000600643	0.00356294	0.0284194	0.0624186	NA
1	3582586	Affx-9443916	C	T	0.366569	1	134302	ADD	-0.000883305	0.00353571	0.0624119	0.095434	NA
1	3582732	Affx-9444118	C	G	0.0705055	1	134486	ADD	-0.00133428	0.00664004	0.0403784	0.075337	NA
1	3584445	Affx-65560210	G	A	0.0327752	1	133485	ADD	0.00667117	0.00956302	0.486648	0.313876	NA
1	3587509	Affx-9450652	C	T	0.370849	1	134351	ADD	-0.0023247	0.00352325	0.43536	0.292966	NA
1	3587696	Affx-9450817	C	T	0.0164979	1	134017	ADD	-0.00509656	0.0133927	0.144817	0.152712	NA
1	3589752	Affx-65560261	T	G	0.0152964	1	134378	ADD	0.0204095	0.013827	2.17876	0.854099	NA
1	3589933	Affx-9453273	A	G	0.354504	1	134224	ADD	0.000129725	0.00354865	0.00133634	0.0128528	NA
1	3590116	Affx-9453587	G	A	0.0376652	1	134647	ADD	-0.00751858	0.00888782	0.715617	0.40057	NA
1	3594069	Affx-9458102	C	A	0.402053	1	134118	ADD	-4.17112e-05	0.00347148	0.00014437	0.00418352	NA
1	3595183	Affx-65560307	C	A	0.0155831	1	134505	ADD	0.0131621	0.0136817	0.925477	0.473608	NA
1	3595370	Affx-9459585	A	G	0.383603	1	134612	ADD	0.000878045	0.00348972	0.063307	0.0961813	NA
1	3595952	Affx-9460325	C	T	0.017354	1	134522	ADD	0.00563412	0.0129715	0.188655	0.177807	NA
1	3596236	Affx-9460670	C	T	0.076227	1	134434	ADD	-0.0132482	0.00637532	4.31826	1.4236	NA
1	3600715	Affx-9466095	T	C	0.123861	1	134498	ADD	-0.00510619	0.00514166	0.98625	0.493954	NA
1	3602870	Affx-9468621	A	G	0.478644	1	134251	ADD	-0.000276723	0.00340269	0.00661373	0.0291031	NA
1	3603975	Affx-9469628	T	C	0.0139558	1	134424	ADD	0.00733772	0.0144562	0.257642	0.21343	NA
1	3604667	Affx-9470089	G	A	0.0358264	1	133812	ADD	-0.00353626	0.00913501	0.149854	0.155725	NA
1	3609456	Affx-9475024	G	A	0.0737757	1	134482	ADD	0.00623174	0.00647577	0.926054	0.473802	NA
1	3609709	Affx-35301971	A	G	0.0174602	1	134678	ADD	-0.000725016	0.0129078	0.00315495	0.0199024	NA
1	3613731	Affx-9479293	A	C	0.0191729	1	134565	ADD	0.00386673	0.0123538	0.0979688	0.122467	NA
1	3616479	Affx-9482420	T	C	0.0204915	1	134324	ADD	0.0141978	0.0120029	1.39919	0.625508	NA
1	3617959	Affx-9484266	G	A	0.0162642	1	134713	ADD	0.00980445	0.0133764	0.537241	0.333877	NA
1	3619114	Affx-9485666	A	G	0.359154	1	134462	ADD	0.00396312	0.00354097	1.25265	0.579967	NA
1	3623460	Affx-9490523	T	G	0.395317	1	134401	ADD	-0.00565021	0.00347775	2.63957	0.981999	NA
1	3623514	Affx-65560511	G	C	0.0108843	1	134506	ADD	0.00945207	0.0163091	0.335887	0.250099	NA
1	3632969	Affx-9501362	G	A	0.0215424	1	134688	ADD	-0.0200161	0.0116823	2.93563	1.06226	NA
1	3639108	Affx-9508685	C	T	0.369253	1	134275	ADD	0.00450934	0.00352162	1.63962	0.69815	NA
1	3649252	Affx-9521469	C	A	0.11478	1	134570	ADD	0.00211235	0.0053221	0.157531	0.160245	NA
1	3654319	Affx-9527149	C	T	0.332639	1	134374	ADD	-0.00133064	0.00361015	0.135853	0.147252	NA
1	3656210	Affx-9528955	G	A	0.243755	1	134272	ADD	-0.000295957	0.00396398	0.00557436	0.0266486	NA
1	3657889	Affx-9530434	C	T	0.0426611	1	134666	ADD	0.00606969	0.00839369	0.52291	0.328269	NA
1	3658541	Affx-9531237	G	-	0.291993	1	134457	ADD	0.00289874	0.00373966	0.600837	0.358269	NA
1	3658582	Affx-9531292	G	A	0.0468832	1	134579	ADD	0.00155347	0.00800955	0.0376174	0.07252	NA
1	3659365	Affx-9532147	G	A	0.141999	1	134441	ADD	0.00447254	0.0048658	0.844888	0.446114	NA
1	3663264	Affx-9536128	T	A	0.314918	1	134667	ADD	-0.00271373	0.00365885	0.550104	0.338874	NA
1	3664470	Affx-9537237	C	-	0.191416	1	134524	ADD	-0.00794772	0.00430876	3.40237	1.1864	NA
1	3664563	Affx-9537298	T	C	0.346858	1	134666	ADD	-0.00305275	0.00357255	0.730176	0.4058	NA
1	3666876	Affx-35302066	A	C	0.0747391	1	134528	ADD	-0.00789571	0.00646066	1.49358	0.654309	NA
1	3668567	Affx-9541876	C	T	0.0764827	1	134573	ADD	-0.00941459	0.00638763	2.17232	0.852279	NA
1	3670136	Affx-9543650	G	A	0.324385	1	134413	ADD	-0.000256931	0.00362561	0.00502194	0.0252559	NA
1	3670736	Affx-9544316	C	T	0.0172411	1	133605	ADD	0.00311175	0.0130745	0.056645	0.0905084	NA
1	3670941	Affx-9544521	T	C	0.204884	1	134476	ADD	-0.00423194	0.00420593	1.01241	0.502618	NA
1	3673316	Affx-9546756	C	G	0.495753	1	134574	ADD	0.00609123	0.00340185	3.20612	1.13452	NA
1	3673458	Affx-9546895	G	A	0.0836941	1	134454	ADD	0.00017967	0.00612298	0.000861043	0.0102875	NA
1	3675954	Affx-9550095	C	A	0.0460449	1	134586	ADD	-0.0100315	0.00809569	1.5354	0.666948	NA
1	3676243	Affx-9550548	G	A	0.0175219	1	134489	ADD	0.0112835	0.0129372	0.760694	0.416675	NA
1	3677541	Affx-9552391	A	G	0.280669	1	134614	ADD	-0.00430637	0.00377378	1.30217	0.59548	NA
1	3680453	Affx-9555719	G	A	0.125297	1	134481	ADD	0.000293416	0.00511306	0.00329311	0.0203433	NA
1	3680660	Affx-9556026	G	A	0.196418	1	134690	ADD	-0.00135611	0.00426535	0.101084	0.12463	NA
1	3682335	Affx-9558082	C	T	0.0185023	1	134551	ADD	-0.0121242	0.0125677	0.930667	0.475358	NA
1	3685090	Affx-9561607	G	A	0.0643311	1	134655	ADD	-0.0038979	0.00691484	0.317759	0.241877	NA
1	3686472	Affx-9563175	T	C	0.254188	1	134361	ADD	-0.00263063	0.00389746	0.45557	0.301289	NA
1	3687383	Affx-9564169	T	C	0.32754	1	134640	ADD	0.00369583	0.00360398	1.05162	0.515509	NA
1	3690791	Affx-9567691	G	A	0.0229167	1	134705	ADD	-0.00792519	0.0113087	0.491124	0.31567	NA
1	3690956	Affx-9567921	G	A	0.39614	1	134470	ADD	0.00408413	0.00347401	1.38209	0.62025	NA
1	3691042	Affx-9568029	C	A	0.0279806	1	134486	ADD	0.00782431	0.0102827	0.579003	0.349981	NA
1	3692129	Affx-9569367	G	A	0.0101433	1	134572	ADD	-0.0126417	0.0169017	0.559431	0.342476	NA
1	3692481	Affx-9569716	A	G	0.404601	1	134394	ADD	0.000337219	0.00346259	0.00948468	0.0350726	NA
1	3697206	Affx-9575921	C	T	0.0523112	1	134541	ADD	-0.0089609	0.00762508	1.38107	0.619935	NA
1	3697256	Affx-9576013	T	C	0.109106	1	134470	ADD	-0.00691047	0.00543143	1.61878	0.691943	NA
1	3700458	Affx-9580230	A	-	0.413756	1	134461	ADD	0.00218889	0.00344825	0.40295	0.27937	NA
1	3705742	Affx-9586962	G	T	0.454861	1	134561	ADD	-0.000870649	0.00340696	0.065306	0.0978349	NA
1	3711886	Affx-77909965	AT	-	0.0335053	1	134486	ADD	-0.0136632	0.00943862	2.0955	0.83052	NA
1	3712099	Affx-9595298	G	A	0.444447	1	133936	ADD	-0.000994515	0.00342037	0.0845427	0.112814	NA
1	3714318	Affx-35302144	C	T	0.0954894	1	134350	ADD	0.00469882	0.00579241	0.658051	0.379605	NA
1	3718901	Affx-9604864	G	C	0.314432	1	134665	ADD	-0.000720089	0.00365008	0.0389195	0.0738592	NA
1	3719066	Affx-9606001	T	C	0.223141	1	134090	ADD	0.00144989	0.00409537	0.125339	0.140673	NA
1	3719417	Affx-9606395	G	A	0.21775	1	132064	ADD	0.00216631	0.0041714	0.269698	0.219298	NA
1	3721049	Affx-9608323	G	T	0.44349	1	134411	ADD	-0.00197706	0.00341723	0.334729	0.249578	NA
1	3722110	Affx-9609668	T	C	0.464478	1	134369	ADD	-0.00483101	0.00341002	2.00706	0.805296	NA
1	3724138	Affx-65561313	C	G	0.0575722	1	134492	ADD	-0.00562803	0.00728128	0.597445	0.356987	NA
1	3729727	Affx-9620550	G	A	0.288011	1	134377	ADD	0.00513037	0.00375745	1.86428	0.764139	NA
1	3732998	Affx-9624842	G	A	0.25231	1	134432	ADD	0.00187939	0.00392438	0.229347	0.199277	NA
1	3734467	Affx-9626605	C	T	0.247823	1	134580	ADD	0.00215006	0.00393582	0.298423	0.232939	NA
1	3738887	Affx-9631949	G	-	0.251354	1	134412	ADD	0.00161725	0.00392587	0.169701	0.16725	NA
1	3739112	Affx-65561431	C	T	0.0186996	1	134495	ADD	-0.00205576	0.0125022	0.027038	0.0607849	NA
1	3743178	Affx-9636362	C	T	0.251809	1	134465	ADD	0.00206767	0.00392247	0.27787	0.223226	NA
1	3746281	Affx-9640119	A	G	0.305601	1	134360	ADD	0.0028527	0.0036906	0.597474	0.356998	NA
1	3746564	Affx-9640451	G	A	0.0511497	1	134517	ADD	0.00606262	0.00771426	0.617635	0.364589	NA
1	3754089	Affx-52347855	TGTC	-	0.265839	1	134318	ADD	0.00110127	0.00385376	0.0816621	0.110666	NA
1	3763769	Affx-9661829	C	T	0.129883	1	133716	ADD	-0.00102025	0.0050734	0.0404407	0.0753995	NA
1	3764165	Affx-9662412	C	T	0.192411	1	134218	ADD	-0.00375553	0.00431214	0.758506	0.415899	NA
1	3764499	Affx-9662843	A	G	0.0207877	1	134551	ADD	0.0153422	0.0119165	1.65758	0.703488	NA
1	3765117	Affx-9663687	G	A	0.285236	1	134643	ADD	0.00110368	0.00375378	0.0864473	0.114219	NA
1	3765506	Affx-9664175	A	C	0.31538	1	134311	ADD	-0.0012031	0.00365485	0.108358	0.129584	NA
1	3770539	Affx-65561738	G	A	0.0191526	1	134499	ADD	-0.00943813	0.0123733	0.581835	0.351061	NA
1	3773833	Affx-9674123	A	G	0.0879068	1	134580	ADD	-0.012791	0.00598232	4.57159	1.48803	NA
1	3779972	Affx-9682711	A	G	0.133472	1	134440	ADD	-0.0103175	0.00499773	4.26191	1.4092	NA
1	3780101	Affx-9682838	G	A	0.0356764	1	134655	ADD	-0.0181563	0.00916007	3.92878	1.32361	NA
1	3784560	Affx-9688608	G	A	0.100135	1	134578	ADD	-0.0104417	0.00565694	3.40704	1.18763	NA
1	3787146	Affx-9692471	G	A	0.286135	1	134398	ADD	0.00378792	0.00375878	1.01557	0.503661	NA
1	3792848	Affx-9701160	T	C	0.0366823	1	134370	ADD	-0.0116703	0.00900948	1.6779	0.709511	NA
1	3799904	Affx-9710232	G	A	0.130173	1	134486	ADD	-0.00931329	0.00505357	3.39633	1.18481	NA
1	3803650	Affx-9714758	G	A	0.054017	1	134615	ADD	0.00607971	0.00750203	0.656761	0.37913	NA
1	3807842	Affx-65562063	G	A	0.0462975	1	134543	ADD	0.00131797	0.00808173	0.0265953	0.0602537	NA
1	3808243	Affx-77108167	-	C	0.0345546	1	134584	ADD	-0.00937467	0.00926283	1.02429	0.506538	NA
1	3816143	Affx-9730777	C	T	0.441655	1	134502	ADD	-0.00665942	0.00341511	3.80245	1.29092	NA
1	3816416	Affx-65562149	C	T	0.0221541	1	134467	ADD	-0.0133172	0.0115215	1.33599	0.606	NA
1	3825421	Affx-9742868	T	C	0.037288	1	134507	ADD	-0.00357275	0.00892729	0.160164	0.161777	NA
1	3828629	Affx-9747252	T	C	0.166158	1	134631	ADD	-0.0103237	0.00456021	5.12505	1.6274	NA
1	3829920	Affx-9748984	T	C	0.0924675	1	134696	ADD	0.00685897	0.00586182	1.36915	0.616262	NA
1	3839311	Affx-9761624	T	G	0.484119	1	134189	ADD	-0.00752874	0.00340284	4.89511	1.56972	NA
1	3839662	Affx-35302282	C	T	0.0116377	1	134563	ADD	-0.00803879	0.0158299	0.257886	0.213549	NA
1	3839898	Affx-65562361	C	T	0.03633	1	134572	ADD	-0.00487787	0.00905283	0.29033	0.229141	NA
1	3841185	Affx-9763966	G	A	0.0403904	1	134512	ADD	-0.00401621	0.00860435	0.217869	0.193367	NA
1	3854172	Affx-9781729	T	C	0.316699	1	134481	ADD	-0.00176371	0.00364467	0.234175	0.201732	NA
1	3854236	Affx-9781805	G	A	0.173016	1	134470	ADD	-0.00790271	0.00448677	3.10231	1.1069	NA
1	3866714	Affx-9796900	A	C	0.392597	1	134400	ADD	0.00242954	0.00347331	0.489285	0.314934	NA
1	3867316	Affx-9797612	C	T	0.0102214	1	132320	ADD	-0.00148093	0.0169937	0.00759442	0.0312577	NA
1	3867339	Affx-9797646	C	T	0.120723	1	134618	ADD	-0.0106741	0.00520699	4.20232	1.39396	NA
1	3870416	Affx-76453266	G	-	0.154823	1	134399	ADD	0.00264842	0.00469687	0.317948	0.241964	NA
1	3871935	Affx-9803724	A	G	0.146533	1	134434	ADD	-0.000583045	0.00480565	0.0147197	0.0441037	NA
1	3873250	Affx-9805419	A	C	0.125329	1	134478	ADD	-0.0016218	0.00512905	0.0999812	0.123868	NA
1	3873437	Affx-9805646	C	T	0.177345	1	134503	ADD	-0.00545906	0.0044443	1.50879	0.658915	NA
1	3875746	Affx-9808720	C	T	0.0730009	1	134149	ADD	0.00750547	0.00654316	1.31577	0.599717	NA
1	3879978	Affx-9814214	G	A	0.378493	1	134264	ADD	0.00510105	0.00349902	2.12533	0.838986	NA
1	3881485	Affx-9816223	A	G	0.378787	1	134326	ADD	0.00490597	0.00350135	1.96326	0.792729	NA
1	3883678	Affx-9819102	A	G	0.311232	1	134504	ADD	-0.000856184	0.00366187	0.0546674	0.088772	NA
1	3885264	Affx-9820699	G	A	0.368154	1	134449	ADD	-0.00129968	0.00351077	0.137047	0.147987	NA
1	3888305	Affx-65562812	T	C	0.0129146	1	134499	ADD	0.0139522	0.0150226	0.862579	0.452203	NA
1	3892964	Affx-9829834	C	T	0.0438025	1	134684	ADD	-0.00826334	0.0082767	0.996775	0.497447	NA
1	3894012	Affx-9831174	G	A	0.0182474	1	134512	ADD	0.0159027	0.0126761	1.57388	0.678516	NA
1	3895246	Affx-9832837	T	C	0.0455803	1	134466	ADD	-0.00854721	0.00811944	1.10815	0.533896	NA
1	3898178	Affx-9836396	C	T	0.404444	1	134351	ADD	0.00219179	0.00345312	0.402877	0.279339	NA
1	3902760	Affx-9841548	A	G	0.25203	1	134381	ADD	0.000296739	0.00391305	0.00575066	0.0270792	NA
1	3904945	Affx-9844405	C	T	0.0263759	1	134479	ADD	0.00180043	0.0106018	0.0288397	0.0629088	NA
1	3905719	Affx-9845299	C	T	0.0449946	1	134505	ADD	-0.00734405	0.00819145	0.803804	0.431847	NA
1	3908147	Affx-35302363	G	C	0.0389546	1	134567	ADD	0.00375101	0.00876784	0.183025	0.174713	NA
1	3908961	Affx-9849696	C	T	0.178617	1	134660	ADD	0.00234313	0.00442928	0.279851	0.224172	NA
1	3914992	Affx-9856614	G	A	0.206269	1	134521	ADD	0.00289678	0.00419298	0.477292	0.310113	NA
1	3916039	Affx-9858034	G	A	0.163225	1	134489	ADD	-0.00629227	0.00459557	1.87472	0.767167	NA
1	3918975	Affx-9861849	A	C	0.203892	1	134407	ADD	-0.000973584	0.00421919	0.0532462	0.087508	NA
1	3924314	Affx-9868552	G	A	0.424401	1	134526	ADD	-0.00425263	0.00344051	1.52781	0.664661	NA
1	3924464	Affx-9868726	C	G	0.409967	1	134473	ADD	0.00168062	0.00345	0.2373	0.203313	NA
1	3928040	Affx-9873153	C	A	0.16645	1	134323	ADD	0.00313927	0.00456418	0.473076	0.30841	NA
1	3935585	Affx-9952542	C	T	0.153491	1	134536	ADD	-0.000616909	0.00471281	0.0171349	0.0477628	NA
1	3935713	Affx-9952726	G	A	0.115096	1	134340	ADD	-0.00359115	0.00532666	0.454525	0.300862	NA
1	3935847	Affx-9952911	T	C	0.253272	1	134385	ADD	-0.00293745	0.00390763	0.565089	0.344653	NA
1	3936075	Affx-9953183	T	C	0.109036	1	134657	ADD	-0.00343533	0.00544287	0.398364	0.277419	NA
1	3936188	Affx-9953380	G	A	0.0327869	1	134627	ADD	-0.00321276	0.00954795	0.113223	0.132825	NA
1	3937641	Affx-77863588	T	-	0.137701	1	134443	ADD	-0.00475099	0.0049264	0.930056	0.475152	NA
1	3937985	Affx-65563227	G	A	0.0122335	1	134549	ADD	-0.0259999	0.0154636	2.82696	1.03295	NA
1	3938521	Affx-9956410	G	A	0.12625	1	134693	ADD	-0.00850535	0.00510423	2.77667	1.01933	NA
1	3940897	Affx-9959268	C	A	0.255158	1	134446	ADD	2.94665e-05	0.00390122	5.705e-05	0.00262519	NA
1	3942540	Affx-9961176	T	C	0.307264	1	134430	ADD	-0.00322826	0.00368031	0.76943	0.419767	NA
1	3942760	Affx-9961413	C	T	0.0546116	1	134422	ADD	-0.00572477	0.00747109	0.587149	0.353083	NA
1	3942898	Affx-9961602	G	A	0.213445	1	134559	ADD	-0.00269823	0.00414189	0.424388	0.288399	NA
1	3942994	Affx-35302402	T	G	0.180392	1	134504	ADD	-0.00477438	0.00442164	1.16592	0.552467	NA
1	3944203	Affx-9963394	G	A	0.0131145	1	134508	ADD	8.36058e-05	0.0149067	3.14566e-05	0.00194783	NA
1	3945658	Affx-9965301	A	G	0.221056	1	134283	ADD	0.00329641	0.00408611	0.650825	0.376939	NA
1	3946728	Affx-9966858	C	T	0.282813	1	134359	ADD	0.00214748	0.00376665	0.325047	0.245201	NA
1	3946948	Affx-9967102	A	G	0.233919	1	134555	ADD	0.00320496	0.00400813	0.639383	0.372701	NA
1	3947498	Affx-9967765	C	A	0.0611936	1	134434	ADD	0.00962505	0.00709423	1.84075	0.757303	NA
1	3947992	Affx-9968518	A	G	0.245747	1	134663	ADD	-8.66017e-05	0.00393563	0.0004842	0.00769205	NA
1	3948609	Affx-9969246	G	T	0.0432188	1	134490	ADD	0.00851411	0.00833011	1.04466	0.513231	NA
1	3949333	Affx-79308094	-	C	0.0918976	1	134552	ADD	0.00954121	0.00585395	2.6565	0.986625	NA
1	3949795	Affx-9970935	C	T	0.497181	1	134612	ADD	-0.00135941	0.00338495	0.161286	0.162427	NA
1	3950351	Affx-9971685	C	T	0.0167539	1	134685	ADD	0.0236564	0.0132765	3.17492	1.12623	NA
1	3950683	Affx-9972206	G	A	0.465705	1	134205	ADD	-0.0031751	0.00340252	0.870793	0.45502	NA
1	3951579	Affx-9973492	G	A	0.047169	1	134633	ADD	0.0116162	0.00801485	2.10056	0.831958	NA
1	3954031	Affx-9976503	T	C	0.0776306	1	134541	ADD	-0.00483697	0.00632486	0.58485	0.352209	NA
1	3955322	Affx-9978268	T	C	0.212275	1	134488	ADD	0.00561171	0.00414386	1.83392	0.755314	NA
1	3955901	Affx-9978884	T	C	0.0770197	1	134498	ADD	-0.00627759	0.00635814	0.974824	0.490152	NA
1	3956647	Affx-65563405	G	A	0.0325736	1	134572	ADD	0.00079177	0.00955654	0.0068643	0.0296671	NA
1	3956975	Affx-9980388	C	A	0.0796739	1	134517	ADD	-0.00665053	0.00626096	1.12832	0.540404	NA
1	3957077	Affx-9980561	T	C	0.221146	1	134391	ADD	0.00560356	0.00408994	1.87713	0.767866	NA
1	3957137	Affx-9980630	T	G	0.0771974	1	134441	ADD	-0.00512157	0.00636109	0.64825	0.375987	NA
1	3957978	Affx-9981916	A	G	0.070754	1	134473	ADD	-0.00353097	0.00660752	0.285569	0.226891	NA
1	3961489	Affx-9986623	G	A	0.12427	1	134481	ADD	0.000331066	0.00514089	0.00414719	0.0228927	NA
1	3963326	Affx-9988609	T	C	0.440338	1	134475	ADD	0.000167913	0.00341475	0.00241796	0.0173753	NA
1	3971259	Affx-50032274	G	A	0.0152477	1	133627	ADD	0.0146779	0.0138806	1.11818	0.537137	NA
1	3972469	Affx-10001505	T	C	0.027106	1	134675	ADD	-0.00939934	0.0104232	0.813197	0.435125	NA
1	3972702	Affx-10001833	C	T	0.128088	1	134532	ADD	-0.000551498	0.0050733	0.011817	0.039322	NA
1	3973999	Affx-10003480	T	C	0.330019	1	134450	ADD	9.75621e-05	0.00360775	0.000731291	0.00947205	NA
1	3976893	Affx-10007066	C	T	0.283562	1	134632	ADD	-0.00380193	0.00375533	1.02497	0.506761	NA
1	3986610	Affx-65563653	C	G	0.0185807	1	134279	ADD	-0.0162553	0.012591	1.66676	0.70621	NA
1	3993621	Affx-65563707	C	T	0.0155616	1	134112	ADD	0.00195527	0.0137281	0.0202857	0.0522027	NA
1	3994912	Affx-10031069	A	C	0.346461	1	134314	ADD	-0.00309269	0.00357021	0.750387	0.413015	NA
1	3995220	Affx-10031342	G	C	0.169335	1	134432	ADD	-0.00159035	0.00452687	0.123422	0.139451	NA
1	3995718	Affx-10031928	G	C	0.0566736	1	134560	ADD	0.00242207	0.00734465	0.10875	0.129847	NA
1	3996204	Affx-10032482	C	T	0.133537	1	134075	ADD	-0.00374479	0.00498173	0.565059	0.344641	NA
1	3996296	Affx-10032591	A	G	0.438091	1	134382	ADD	-0.00238393	0.00341946	0.486041	0.313633	NA
1	4001521	Affx-35302482	T	C	0.0286638	1	134647	ADD	0.00968417	0.0101581	0.908864	0.46799	NA
1	4001548	Affx-10038445	G	A	0.308141	1	134419	ADD	0.000324012	0.00367631	0.00776781	0.0316248	NA
1	4004377	Affx-10041543	G	T	0.150848	1	134493	ADD	-0.00210487	0.00473965	0.197224	0.182454	NA
1	4004416	Affx-65563823	G	A	0.0285957	1	132782	ADD	-0.00538164	0.01025	0.275665	0.22217	NA
1	4004972	Affx-10042336	T	C	0.0746143	1	134438	ADD	0.00105635	0.00646524	0.026696	0.0603749	NA
1	4010335	Affx-10048560	G	A	0.199627	1	134493	ADD	0.00186267	0.004241	0.192903	0.180119	NA
1	4012933	Affx-78102827	-	T	0.160842	1	134405	ADD	-0.0057081	0.00460523	1.53631	0.667223	NA
1	4016738	Affx-10057255	G	T	0.199101	1	134379	ADD	0.00178408	0.00424842	0.17635	0.170999	NA
1	4017231	Affx-10057949	T	G	0.441285	1	134378	ADD	-0.00183856	0.00341234	0.290301	0.229128	NA
1	4020182	Affx-10062617	T	C	0.0133052	1	134459	ADD	-0.0390321	0.0148056	6.95013	2.07669	NA
1	4025444	Affx-10069833	A	G	0.229207	1	134431	ADD	0.00254167	0.00403454	0.396872	0.276783	NA
1	4028810	Affx-65564034	G	A	0.0276188	1	134564	ADD	0.0321238	0.0103351	9.66094	2.72532	NA
1	4029553	Affx-10075214	C	T	0.0146299	1	134622	ADD	0.00021881	0.0141244	0.00023999	0.00540134	NA
1	4031638	Affx-10078023	C	T	0.0347472	1	134457	ADD	-0.00704838	0.00922954	0.583201	0.351581	NA
1	4032503	Affx-10079122	T	C	0.180307	1	134404	ADD	-0.00547333	0.00440193	1.54603	0.670148	NA
1	4034165	Affx-10081543	G	A	0.0342155	1	134486	ADD	-0.00914405	0.00933653	0.959194	0.484934	NA
1	4044697	Affx-10089224	A	G	0.301055	1	134356	ADD	-0.00165074	0.00369656	0.199417	0.183631	NA
1	4046522	Affx-10089596	T	G	0.011102	1	134525	ADD	-0.0195384	0.0161854	1.45723	0.643265	NA
1	4047106	Affx-10089677	T	C	0.11074	1	134527	ADD	0.00466055	0.00539936	0.745057	0.411117	NA
1	4047622	Affx-10089786	T	C	0.0201518	1	134504	ADD	0.020627	0.0120683	2.92132	1.05841	NA
1	4048222	Affx-10089856	T	C	0.47476	1	134448	ADD	-0.00159387	0.0033934	0.220615	0.19479	NA
1	4049339	Affx-10089983	G	A	0.12653	1	134435	ADD	0.000147111	0.00511341	0.000827695	0.010084	NA
1	4051127	Affx-10090250	G	A	0.0607317	1	134452	ADD	-0.00122541	0.00709925	0.0297946	0.0640107	NA
1	4052690	Affx-10090491	C	T	0.118665	1	134488	ADD	-0.00574386	0.00525503	1.19469	0.56164	NA
1	4056544	Affx-10091017	C	T	0.110011	1	134518	ADD	-0.00974543	0.00541788	3.23551	1.14232	NA
1	4059563	Affx-10091332	A	G	0.0692641	1	134579	ADD	-0.00745679	0.00667674	1.24731	0.578287	NA
1	4060927	Affx-10091484	C	T	0.479236	1	134490	ADD	-5.3336e-05	0.00339167	0.000247295	0.00548343	NA
1	4063144	Affx-10091805	A	T	0.48515	1	134347	ADD	-0.000257631	0.00338936	0.00577776	0.0271449	NA
1	4068094	Affx-10092850	T	C	0.320106	1	134332	ADD	0.00261117	0.00363445	0.51617	0.325616	NA
1	4071256	Affx-10093331	A	G	0.380823	1	134363	ADD	0.00304198	0.00349346	0.758231	0.415801	NA
1	4071354	Affx-10093365	G	A	0.0298268	1	134493	ADD	0.0254605	0.0100245	6.45065	1.95502	NA
1	4071829	Affx-65564396	C	A	0.0159442	1	134532	ADD	0.0210469	0.0135693	2.40581	0.917626	NA
1	4074194	Affx-10093798	G	A	0.0608035	1	134392	ADD	-0.00193673	0.00710239	0.0743582	0.105078	NA
1	4076809	Affx-10094134	C	T	0.0302347	1	134663	ADD	-0.00741404	0.00988899	0.56209	0.3435	NA
1	4079470	Affx-10094502	G	A	0.0473675	1	134491	ADD	-0.004446	0.00799356	0.309357	0.238016	NA
1	4079871	Affx-10094557	T	C	0.232231	1	134435	ADD	-0.00419123	0.004022	1.08592	0.526694	NA
1	4085555	Affx-10095194	T	C	0.371575	1	134370	ADD	-0.000176993	0.0035128	0.00253867	0.0178123	NA
1	4085968	Affx-10095225	C	A	0.0887847	1	134691	ADD	-0.00351743	0.00595884	0.34844	0.255709	NA
1	4090969	Affx-10095850	C	A	0.139046	1	134064	ADD	-0.00523047	0.00491973	1.13032	0.541048	NA
1	4091089	Affx-10095866	C	T	0.0666146	1	134535	ADD	-0.00176107	0.00680857	0.0669024	0.0991407	NA
1	4092868	Affx-10096123	C	A	0.0511169	1	134388	ADD	0.00715004	0.0077107	0.859864	0.451271	NA
1	4093027	Affx-10096134	G	T	0.350127	1	134437	ADD	0.00358623	0.00355614	1.01699	0.504131	NA
1	4098480	Affx-10096986	C	T	0.035345	1	134446	ADD	0.00346381	0.00919519	0.141901	0.150951	NA
1	4098493	Affx-10096993	G	A	0.0281035	1	134503	ADD	0.00527427	0.0102258	0.266032	0.217523	NA
1	4098895	Affx-10097068	T	G	0.45466	1	134176	ADD	0.000646446	0.00341726	0.0357857	0.0706021	NA
1	4105963	Affx-10098281	C	A	0.0816959	1	134462	ADD	0.0086929	0.00620373	1.96347	0.792789	NA
1	4108292	Affx-65564685	C	T	0.0121608	1	134407	ADD	-0.0061515	0.0154031	0.159495	0.161389	NA
1	4108614	Affx-10098612	G	A	0.0224482	1	134599	ADD	0.00783305	0.0114338	0.469331	0.306893	NA
1	4108825	Affx-10098684	A	C	0.0665985	1	134425	ADD	0.0106233	0.00680028	2.44042	0.927219	NA
1	4109493	Affx-10098771	T	C	0.278466	1	134372	ADD	0.00397323	0.00377887	1.10551	0.533044	NA
1	4109988	Affx-10098828	C	T	0.113498	1	134350	ADD	0.00596525	0.00535609	1.2404	0.576108	NA
1	4110189	Affx-10098870	C	A	0.452339	1	134270	ADD	-0.00540392	0.00341195	2.5085	0.946025	NA
1	4111726	Affx-10099132	C	T	0.0663782	1	134630	ADD	0.00862568	0.00681708	1.60099	0.686634	NA
1	4112557	Affx-10099221	C	T	0.162929	1	134540	ADD	0.00110939	0.00457752	0.0587361	0.0923174	NA
1	4117792	Affx-65564773	G	A	0.0297951	1	134435	ADD	0.0140581	0.00995387	1.99466	0.801743	NA
1	4118930	Affx-10100034	G	A	0.161673	1	134457	ADD	0.00105303	0.0045956	0.0525047	0.086843	NA
1	4122946	Affx-10100627	A	G	0.352661	1	134574	ADD	-0.00462498	0.00354088	1.70607	0.717841	NA
1	4126063	Affx-10101126	A	G	0.0371177	1	134545	ADD	0.00328495	0.00898285	0.13373	0.14594	NA
1	4126249	Affx-10101138	T	C	0.449259	1	134447	ADD	-0.00134554	0.00340622	0.156044	0.159376	NA
1	4127434	Affx-10101238	G	A	0.0670826	1	134461	ADD	0.000287873	0.00679591	0.00179435	0.0149276	NA
1	4130923	Affx-10101630	T	C	0.0364858	1	134518	ADD	0.00254918	0.00905486	0.0792569	0.108849	NA
1	4133491	Affx-10101987	G	A	0.275341	1	134631	ADD	0.00120812	0.00379417	0.101389	0.124841	NA
1	4135477	Affx-10102218	C	T	0.447025	1	134338	ADD	-0.00132797	0.00340915	0.151734	0.15684	NA
1	4140109	Affx-10103184	G	A	0.0638167	1	134565	ADD	0.00168742	0.00694945	0.0589584	0.0925081	NA
1	4143503	Affx-10140406	T	C	0.282579	1	134295	ADD	-0.00477405	0.00376838	1.60497	0.687821	NA
1	4147283	Affx-10183533	C	T	0.266658	1	134485	ADD	-0.0030987	0.00382815	0.655211	0.378558	NA
1	4150208	Affx-10183952	C	T	0.018102	1	134626	ADD	0.00644096	0.012716	0.256566	0.212901	NA
1	4152566	Affx-10184311	C	T	0.0391987	1	134558	ADD	0.00799507	0.00874906	0.835069	0.44272	NA
1	4156463	Affx-65565146	G	T	0.0125916	1	134455	ADD	-0.00277723	0.015242	0.0332004	0.0678216	NA
1	4156802	Affx-10184964	C	T	0.061079	1	134457	ADD	-0.00303576	0.00707728	0.183993	0.175247	NA
1	4157700	Affx-65565164	T	A	0.0263465	1	134382	ADD	0.00759056	0.0105719	0.515512	0.325357	NA
1	4160815	Affx-10185701	G	T	0.0709765	1	134446	ADD	0.0218799	0.0066046	10.9749	3.03453	NA
1	4162346	Affx-10185886	C	T	0.267429	1	134458	ADD	-0.00248927	0.00382711	0.423058	0.287843	NA
1	4162624	Affx-10185905	C	T	0.0284003	1	134541	ADD	0.00253962	0.0102138	0.0618245	0.094941	NA
1	4163499	Affx-10186022	C	A	0.12571	1	134440	ADD	-0.0019177	0.00512794	0.139854	0.149706	NA
1	4165027	Affx-10186191	C	T	0.0336534	1	134548	ADD	0.00374428	0.00942618	0.157785	0.160394	NA
1	4165347	Affx-10186221	C	T	0.0386077	1	134507	ADD	0.00365417	0.00881192	0.171963	0.168531	NA
1	4167574	Affx-10186507	G	A	0.483468	1	134225	ADD	-0.000785935	0.0034043	0.0532988	0.087555	NA
1	4170403	Affx-10186892	T	C	0.0931441	1	134453	ADD	-0.00220209	0.00583021	0.142659	0.15141	NA
1	4171234	Affx-10186997	G	A	0.0257943	1	134487	ADD	0.0171539	0.010701	2.5697	0.962859	NA
1	4171269	Affx-10187002	A	G	0.128039	1	134471	ADD	-0.00200648	0.00507961	0.15603	0.159368	NA
1	4171947	Affx-10187102	G	A	0.0999941	1	134563	ADD	0.000440081	0.00564068	0.00608701	0.0278839	NA
1	4172555	Affx-35302743	T	C	0.0164235	1	134594	ADD	-0.00762846	0.0133224	0.327875	0.246484	NA
1	4172635	Affx-10187182	G	A	0.244807	1	134504	ADD	-0.00583739	0.00394641	2.18793	0.856684	NA
1	4173668	Affx-10187297	T	C	0.166323	1	134254	ADD	-0.00208428	0.00455316	0.209549	0.189014	NA
1	4174732	Affx-10187441	A	G	0.36338	1	134351	ADD	-0.00851179	0.00352751	5.82244	1.80071	NA
1	4174962	Affx-10187461	C	T	0.0632119	1	134405	ADD	-0.0142896	0.00695656	4.21939	1.39833	NA
1	4178590	Affx-10187866	T	G	0.0607007	1	134496	ADD	-0.00458877	0.0070983	0.41791	0.285686	NA
1	4178968	Affx-10187902	G	A	0.249998	1	134365	ADD	0.00534744	0.00393336	1.84827	0.759488	NA
1	4180367	Affx-10188034	G	A	0.237174	1	134513	ADD	-0.0067638	0.00398807	2.87644	1.04632	NA
1	4180611	Affx-65565382	G	A	0.0274952	1	134460	ADD	-0.0230175	0.0103938	4.90416	1.57199	NA
1	4192014	Affx-10189328	A	G	0.022386	1	134526	ADD	0.00143689	0.0114555	0.0157334	0.0456703	NA
1	4194248	Affx-77295242	G	-	0.0433622	1	134495	ADD	0.00465499	0.00832797	0.312434	0.239434	NA
1	4194623	Affx-10189669	T	C	0.23638	1	134430	ADD	0.00915177	0.00400361	5.22523	1.65245	NA
1	4201687	Affx-10190500	A	G	0.0153408	1	134608	ADD	0.0249547	0.0137683	3.28508	1.15545	NA
1	4203003	Affx-10190625	G	T	0.105114	1	134516	ADD	0.0164758	0.00553257	8.86826	2.53734	NA
1	4204531	Affx-10190820	G	A	0.0162892	1	134568	ADD	-0.0031474	0.0133922	0.0552333	0.0892715	NA
1	4205548	Affx-10190943	G	A	0.0121569	1	134533	ADD	0.00516339	0.0154641	0.111486	0.131674	NA
1	4208191	Affx-10191278	C	T	0.340676	1	134252	ADD	0.00351101	0.00358576	0.958743	0.484784	NA
1	4211855	Affx-10191725	G	A	0.333415	1	134358	ADD	0.00250474	0.0036043	0.482932	0.312384	NA
1	4214769	Affx-65565771	C	T	0.022003	1	134550	ADD	0.0076804	0.0115519	0.442036	0.295728	NA
1	4217542	Affx-10192544	A	G	0.0689081	1	134157	ADD	-0.010062	0.00670892	2.24938	0.873972	NA
1	4218271	Affx-10192637	A	C	0.272729	1	134368	ADD	0.00880348	0.00380789	5.34492	1.6823	NA
1	4218933	Affx-10192732	G	A	0.0265752	1	134599	ADD	-0.00168966	0.0105637	0.0255839	0.0590252	NA
1	4219126	Affx-10192747	G	A	0.172322	1	134417	ADD	0.00129111	0.00449726	0.0824192	0.111234	NA
1	4220110	Affx-10192877	C	T	0.17081	1	134538	ADD	0.00108808	0.00451142	0.0581701	0.0918304	NA
1	4222940	Affx-10199058	G	A	0.0488965	1	134529	ADD	-0.019087	0.00785519	5.90424	1.82089	NA
1	4228345	Affx-10209819	C	T	0.0142361	1	134412	ADD	0.00595759	0.0143151	0.173201	0.16923	NA
1	4229875	Affx-10213189	C	T	0.0598448	1	134523	ADD	-0.00978412	0.00715412	1.87039	0.765911	NA
1	4231202	Affx-10216142	C	T	0.479738	1	134388	ADD	0.000383854	0.00339403	0.0127909	0.0409807	NA
1	4233472	Affx-65565940	C	T	0.0124842	1	134530	ADD	-0.00190113	0.0152634	0.0155139	0.045335	NA
1	4233940	Affx-10220877	A	G	0.0147117	1	134485	ADD	-0.00767644	0.0140592	0.298127	0.2328	NA
1	4234207	Affx-10221381	G	C	0.0934398	1	134172	ADD	-0.00712953	0.00583162	1.49467	0.654638	NA
1	4243687	Affx-10235535	G	A	0.0206846	1	134472	ADD	0.00173966	0.0119255	0.0212804	0.053539	NA
1	4254300	Affx-10249902	T	C	0.155583	1	134452	ADD	0.00501016	0.00468093	1.14562	0.545966	NA
1	4255144	Affx-10251374	G	T	0.375414	1	134662	ADD	0.00286143	0.00349157	0.671622	0.38459	NA
1	4256235	Affx-10253061	G	C	0.0303798	1	134481	ADD	-0.00482643	0.00987946	0.238663	0.204	NA
1	4256724	Affx-10253732	T	C	0.394135	1	134350	ADD	0.00303153	0.00346622	0.764916	0.41817	NA
1	4257191	Affx-10254565	C	T	0.351321	1	134431	ADD	-0.00362142	0.00355504	1.03769	0.510942	NA
1	4267575	Affx-10269602	C	T	0.22858	1	134537	ADD	0.00134432	0.00403113	0.111212	0.131492	NA
1	4274541	Affx-10278927	C	A	0.412186	1	134415	ADD	0.00374842	0.00343934	1.18781	0.559451	NA
1	4278352	Affx-10283685	A	C	0.254296	1	134432	ADD	0.000712287	0.00390674	0.0332416	0.0678666	NA
1	4281783	Affx-10288306	C	T	0.417852	1	134379	ADD	0.00237523	0.00345164	0.473543	0.308599	NA
1	4282975	Affx-10289875	A	G	0.161275	1	134528	ADD	0.00260167	0.00461611	0.317653	0.241829	NA
1	4300661	Affx-10312788	T	C	0.0926659	1	134413	ADD	0.00444304	0.00584152	0.578506	0.349791	NA
1	4301475	Affx-10313679	A	G	0.43585	1	134389	ADD	-0.000360534	0.00341981	0.0111144	0.0380863	NA
1	4303586	Affx-10316460	-	T	0.217593	1	134324	ADD	-0.00249595	0.0041128	0.368295	0.264453	NA
1	4304178	Affx-65566546	C	G	0.0123888	1	134032	ADD	0.000801875	0.0153835	0.00271709	0.0184403	NA
1	4307862	Affx-10321768	C	T	0.131991	1	134505	ADD	0.00412556	0.00501367	0.677104	0.386596	NA
1	4307920	Affx-10321824	A	G	0.337509	1	134435	ADD	-0.00869683	0.00358596	5.8818	1.81536	NA
1	4307966	Affx-10321884	A	G	0.452699	1	134565	ADD	0.00403057	0.00340682	1.3997	0.625667	NA
1	4308654	Affx-65566590	G	T	0.0282725	1	133681	ADD	0.0105535	0.0102473	1.06066	0.518464	NA
1	4310014	Affx-10324521	C	T	0.284512	1	134462	ADD	0.00526023	0.00375846	1.9588	0.791447	NA
1	4310325	Affx-10324859	A	G	0.192667	1	134504	ADD	-0.00909519	0.00430483	4.46387	1.46068	NA
1	4311889	Affx-10326836	C	T	0.135168	1	134529	ADD	0.00158339	0.00496564	0.101677	0.125039	NA
1	4316768	Affx-76198951	-	A	0.127671	1	134459	ADD	-0.00212503	0.00509823	0.173736	0.169532	NA
1	4316972	Affx-10333412	C	T	0.039615	1	134583	ADD	-0.00752529	0.00870846	0.74673	0.411713	NA
1	4320135	Affx-10337554	T	C	0.493546	1	134095	ADD	0.00220295	0.00340669	0.418162	0.285791	NA
1	4320284	Affx-10337754	A	C	0.0782193	1	134647	ADD	-0.000490367	0.00632529	0.0060101	0.0277018	NA
1	4320458	Affx-10337925	G	A	0.0355987	1	134668	ADD	-0.00395086	0.00913758	0.186948	0.176872	NA
1	4323678	Affx-10342259	A	G	0.0537148	1	134274	ADD	-0.00194478	0.00754203	0.0664909	0.0988054	NA
1	4323996	Affx-10342523	C	T	0.19755	1	134434	ADD	-0.00521773	0.00426233	1.49854	0.655813	NA
1	4325119	Affx-10343541	C	T	0.397414	1	134346	ADD	0.000390881	0.00346551	0.012722	0.0408652	NA
1	4325568	Affx-10344004	G	A	0.0128433	1	134467	ADD	0.000215352	0.0150822	0.000203879	0.00497601	NA
1	4329202	Affx-10347978	G	A	0.0410914	1	134432	ADD	-0.00151494	0.00855066	0.03139	0.0658182	NA
1	4330372	Affx-10349193	T	C	0.417047	1	134407	ADD	-0.000581365	0.00345116	0.0283771	0.0623691	NA
1	4334960	Affx-10354893	G	A	0.125919	1	134130	ADD	-0.000555091	0.0051115	0.0117932	0.0392807	NA
1	4337468	Affx-10357771	A	G	0.391613	1	134449	ADD	-0.00134819	0.00348159	0.14995	0.155782	NA
1	4343001	Affx-65566895	C	A	0.0398376	1	134521	ADD	-0.00249224	0.00867314	0.0825711	0.111347	NA
1	4346675	Affx-10369221	G	A	0.135287	1	134488	ADD	-0.00195694	0.00495547	0.15595	0.159321	NA
1	4346973	Affx-10369609	C	T	0.0694956	1	134505	ADD	-0.0105416	0.00666507	2.5015	0.944096	NA
1	4348115	Affx-65566935	G	A	0.032215	1	134006	ADD	-0.00136557	0.00965811	0.0199916	0.0518019	NA
1	4348380	Affx-10374126	C	T	0.168058	1	134415	ADD	-0.00568605	0.00453763	1.57023	0.677421	NA
1	4349436	Affx-10375342	T	C	0.45896	1	134431	ADD	0.000181575	0.00340561	0.00284263	0.0188704	NA
1	4353410	Affx-65566981	G	A	0.0386086	1	134452	ADD	0.00839868	0.00879759	0.91137	0.468839	NA
1	4360348	Affx-10389166	T	G	0.22245	1	134419	ADD	0.00296528	0.0040812	0.527905	0.330229	NA
1	4361300	Affx-10390367	G	A	0.100267	1	134491	ADD	0.00502143	0.00564158	0.792235	0.427796	NA
1	4364142	Affx-10394295	A	G	0.287007	1	134380	ADD	-0.00429682	0.00375473	1.3096	0.597795	NA
1	4367023	Affx-10397849	G	A	0.137704	1	134568	ADD	0.00489506	0.00493959	0.982051	0.492558	NA
1	4367502	Affx-10398461	C	T	0.321994	1	134372	ADD	0.00443908	0.00364097	1.48645	0.652148	NA
1	4374235	Affx-10406877	C	A	0.418363	1	134474	ADD	0.00543109	0.00344079	2.49148	0.94133	NA
1	4383539	Affx-65567290	T	C	0.0234251	1	134450	ADD	-0.0125653	0.0112291	1.25215	0.579809	NA
1	4384005	Affx-10420590	T	C	0.0211093	1	134585	ADD	0.00857188	0.0118261	0.525377	0.329238	NA
1	4384479	Affx-10421250	G	T	0.0682427	1	134659	ADD	-0.0127693	0.00671217	3.61916	1.24323	NA
1	4387316	Affx-65567335	G	A	0.0128958	1	133493	ADD	-0.0144559	0.0151237	0.913642	0.469608	NA
1	4387879	Affx-10425439	C	A	0.459285	1	134458	ADD	0.00459591	0.00340821	1.8184	0.750793	NA
1	4389144	Affx-10426993	A	G	0.0947013	1	134655	ADD	0.0067969	0.00578855	1.37874	0.619217	NA
1	4390789	Affx-65567365	G	A	0.0168458	1	134455	ADD	0.00739982	0.0131881	0.314833	0.240536	NA
1	4409808	Affx-10450891	T	G	0.0596892	1	134480	ADD	0.00518907	0.00716696	0.524214	0.328781	NA
1	4409864	Affx-10450934	C	T	0.0966349	1	134470	ADD	0.00634056	0.00574483	1.21815	0.569081	NA
1	4417483	Affx-10459622	A	G	0.0281715	1	134409	ADD	-5.25757e-05	0.0102202	2.64635e-05	0.00178624	NA
1	4423527	Affx-10466872	G	A	0.42685	1	134258	ADD	0.0037893	0.00344676	1.20863	0.566065	NA
1	4426462	Affx-10470203	G	A	0.0713086	1	134542	ADD	-0.0176506	0.00659402	7.16507	2.1288	NA
1	4426850	Affx-10470765	G	-	0.199803	1	134455	ADD	-0.00156986	0.00424085	0.13703	0.147977	NA
1	4428719	Affx-10473457	A	G	0.444028	1	134334	ADD	0.000995665	0.00342539	0.0844902	0.112775	NA
1	4431385	Affx-10476677	C	T	0.0544426	1	134573	ADD	0.00878329	0.00746729	1.38353	0.620693	NA
1	4437253	Affx-10483773	A	G	0.0727184	1	134457	ADD	-0.0208197	0.00654049	10.1328	2.83668	NA
1	4438424	Affx-77648984	-	GAGCTA	0.105632	1	134481	ADD	0.00221517	0.00551702	0.161214	0.162386	NA
1	4442669	Affx-65567797	C	T	0.0308701	1	134564	ADD	-0.00596219	0.00980997	0.369382	0.264927	NA
1	4442780	Affx-10491842	C	T	0.0143551	1	134621	ADD	-0.0140123	0.0142589	0.965702	0.48711	NA
1	4443042	Affx-10492207	C	T	0.0563575	1	134534	ADD	0.00526303	0.00735751	0.511695	0.32385	NA
1	4443757	Affx-65567803	A	C	0.0363918	1	134522	ADD	0.00618397	0.00907138	0.464716	0.305019	NA
1	4443844	Affx-10493132	A	G	0.265211	1	134323	ADD	-0.0107567	0.00384866	7.81159	2.28473	NA
1	4444140	Affx-10493595	A	G	0.32289	1	134473	ADD	-0.00755036	0.0036348	4.31492	1.42274	NA
1	4449319	Affx-10501068	A	C	0.417295	1	134447	ADD	-0.00642845	0.00344302	3.48606	1.2084	NA
1	4452367	Affx-10504363	A	G	0.0555159	1	134448	ADD	-0.0204152	0.00741115	7.58817	2.23097	NA
1	4454029	Affx-10506740	A	G	0.0166471	1	134498	ADD	-0.0221408	0.0132813	2.77914	1.02	NA
1	4459532	Affx-10514164	C	A	0.0396776	1	134484	ADD	0.00560803	0.0086847	0.416976	0.285293	NA
1	4459809	Affx-10514526	T	-	0.250949	1	134378	ADD	0.00133669	0.00392159	0.116181	0.134769	NA
1	4460573	Affx-65567974	C	A	0.0174623	1	134604	ADD	0.0200132	0.0129441	2.39051	0.913379	NA
1	4461676	Affx-10516945	C	T	0.231896	1	134319	ADD	0.000496551	0.00403193	0.0151671	0.0448009	NA
1	4463264	Affx-10518993	G	A	0.0300633	1	134533	ADD	0.0166707	0.00993214	2.81723	1.03032	NA
1	4463297	Affx-10519017	T	C	0.0102375	1	134505	ADD	0.00612884	0.0168549	0.132223	0.145003	NA
1	4466405	Affx-65568046	C	T	0.0271305	1	134498	ADD	0.00208786	0.0104628	0.0398208	0.0747749	NA
1	4466511	Affx-10523420	G	A	0.0137856	1	132239	ADD	0.00201084	0.0146751	0.0187756	0.0501166	NA
1	4466890	Affx-10523912	C	T	0.0279938	1	134601	ADD	-0.0129711	0.0102901	1.58896	0.683035	NA
1	4469838	Affx-10527414	G	A	0.0773912	1	134408	ADD	0.00960321	0.00635966	2.28016	0.882601	NA
1	4474140	Affx-10532855	T	C	0.0328124	1	134370	ADD	-0.0109892	0.00953901	1.32717	0.603263	NA
1	4474900	Affx-10533715	C	T	0.0210822	1	134545	ADD	0.0128309	0.0118037	1.18163	0.557482	NA
1	4480735	Affx-10541351	G	A	0.0337957	1	134455	ADD	-0.0143367	0.00940471	2.32384	0.894813	NA
1	4481490	Affx-10542338	G	A	0.176724	1	134481	ADD	-0.00840366	0.00446015	3.55008	1.22517	NA
1	4489270	Affx-10550369	G	A	0.0312539	1	134527	ADD	0.0122495	0.00975043	1.57829	0.679838	NA
1	4491031	Affx-65568263	C	T	0.0332506	1	134539	ADD	-0.00975265	0.00947177	1.06019	0.51831	NA
1	4491360	Affx-10552597	T	C	0.017416	1	134560	ADD	-0.012038	0.0129481	0.864372	0.452819	NA
1	4494850	Affx-65568316	C	G	0.0186018	1	134530	ADD	0.00454238	0.0125517	0.130967	0.14422	NA
1	4499841	Affx-10563630	C	T	0.183169	1	134668	ADD	0.00979628	0.00439052	4.9784	1.59065	NA
1	4501105	Affx-10565297	C	A	0.0163515	1	134605	ADD	-0.00942426	0.0133619	0.497463	0.318201	NA
1	4504753	Affx-10569444	T	C	0.0191399	1	134562	ADD	0.0169737	0.0123782	1.88036	0.768803	NA
1	4505430	Affx-10570402	C	T	0.212531	1	134376	ADD	-0.00540862	0.00414634	1.70155	0.716504	NA
1	4505846	Affx-10570928	T	C	0.148856	1	134462	ADD	0.0094047	0.00476814	3.89038	1.31369	NA
1	4507959	Affx-10573514	C	T	0.0200755	1	134542	ADD	-0.00376444	0.0121011	0.0967723	0.121629	NA
1	4510216	Affx-10576465	T	C	0.211965	1	134428	ADD	-0.0029439	0.00414708	0.50392	0.32077	NA
1	4511184	Affx-10577496	G	A	0.0546954	1	134536	ADD	0.0131105	0.0074592	3.08927	1.10342	NA
1	4513929	Affx-10581170	T	C	0.124748	1	134267	ADD	0.0122983	0.00514291	5.71837	1.77499	NA
1	4516585	Affx-65568522	G	A	0.0521937	1	134432	ADD	0.0220625	0.00763107	8.35868	2.41584	NA
1	4518111	Affx-10586889	G	A	0.0230786	1	134367	ADD	0.0119319	0.0113163	1.11175	0.53506	NA
1	4518435	Affx-10587423	A	G	0.0176766	1	134302	ADD	0.00498723	0.0128964	0.149548	0.155543	NA
1	4521563	Affx-10590962	A	G	0.0391749	1	134512	ADD	-0.0130854	0.00873417	2.24454	0.872614	NA
1	4522036	Affx-10591544	C	T	0.209709	1	134472	ADD	-0.00144531	0.0041628	0.120546	0.137604	NA
1	4523913	Affx-10593835	A	G	0.234121	1	134424	ADD	0.00402998	0.00400884	1.01057	0.502013	NA
1	4524632	Affx-10594740	G	C	0.0313685	1	134514	ADD	-0.00878256	0.00974393	0.812408	0.43485	NA
1	4524816	Affx-35303173	G	T	0.020123	1	134523	ADD	-0.0127293	0.0120866	1.10918	0.534231	NA
1	4530490	Affx-10601759	T	C	0.384823	1	134245	ADD	0.00397764	0.00349363	1.29627	0.593638	NA
1	4544044	Affx-10618643	T	A	0.282518	1	134409	ADD	0.00452154	0.00376623	1.44131	0.638411	NA
1	4546132	Affx-10621704	T	C	0.324733	1	134301	ADD	0.00482487	0.00363095	1.76575	0.735398	NA
1	4546232	Affx-10621819	A	G	0.267327	1	134444	ADD	0.00056807	0.00383231	0.0219726	0.0544526	NA
1	4551092	Affx-10628021	T	C	0.0203251	1	134489	ADD	0.00501501	0.012034	0.173671	0.169495	NA
1	4552642	Affx-78286994	GGA	-	0.172049	1	134488	ADD	-7.20141e-05	0.00448643	0.000257651	0.0055978	NA
1	4554762	Affx-10632948	C	T	0.145266	1	134460	ADD	0.0090332	0.00482868	3.49966	1.21196	NA
1	4555874	Affx-10634761	G	T	0.162261	1	134105	ADD	-0.000419466	0.00463102	0.0082043	0.0325324	NA
1	4561133	Affx-10642139	T	G	0.0292186	1	134435	ADD	-0.0117721	0.0100558	1.37049	0.616672	NA
1	4563850	Affx-65568989	A	G	0.0157485	1	134203	ADD	0.0189555	0.0136011	1.94234	0.786708	NA
1	4564366	Affx-10645599	G	A	0.128089	1	134391	ADD	0.00933639	0.00508176	3.37544	1.17931	NA
1	4567422	Affx-10649174	A	C	0.14218	1	134506	ADD	0.0110628	0.00485672	5.18852	1.64327	NA
1	4568639	Affx-10650907	C	T	0.108484	1	134457	ADD	0.010106	0.00545071	3.43759	1.19567	NA
1	4569348	Affx-10651909	T	C	0.0354422	1	134557	ADD	0.0145576	0.00916751	2.52159	0.94963	NA
1	4572637	Affx-10655680	C	G	0.0263275	1	134574	ADD	-0.016218	0.010589	2.34578	0.900932	NA
1	4572768	Affx-10655875	A	C	0.0993734	1	134382	ADD	0.0106761	0.00567261	3.54212	1.22309	NA
1	4573162	Affx-10656365	G	T	0.236992	1	134319	ADD	-0.00460463	0.0039994	1.32556	0.602762	NA
1	4573494	Affx-10656718	A	G	0.355512	1	134399	ADD	0.00181662	0.00354563	0.262508	0.215809	NA
1	4580842	Affx-10665232	C	T	0.399935	1	134403	ADD	-0.00136007	0.00346137	0.154392	0.158407	NA
1	4581682	Affx-10666231	A	G	0.285564	1	134439	ADD	0.00338239	0.00375045	0.813356	0.43518	NA
1	4581924	Affx-10666527	G	A	0.0393042	1	134553	ADD	-0.00442996	0.00873278	0.257332	0.213278	NA
1	4582455	Affx-10667223	C	T	0.0346782	1	134465	ADD	-0.00628038	0.00926111	0.459881	0.30305	NA
1	4583422	Affx-10668435	T	C	0.351811	1	134433	ADD	0.00348494	0.00355832	0.95918	0.48493	NA
1	4584147	Affx-10669292	A	G	0.215573	1	134486	ADD	0.00483269	0.00412656	1.37152	0.616992	NA
1	4586903	Affx-10672394	T	C	0.221571	1	133876	ADD	0.00419063	0.00409462	1.04744	0.514142	NA
1	4588765	Affx-10674920	C	T	0.220016	1	134522	ADD	-0.00352725	0.00409305	0.742642	0.410256	NA
1	4599027	Affx-10688691	A	G	0.034807	1	134427	ADD	0.00349894	0.00933999	0.14034	0.150001	NA
1	4599611	Affx-10689523	C	T	0.0339845	1	134429	ADD	-0.00606047	0.00934236	0.420823	0.286907	NA
1	4602348	Affx-10693341	C	A	0.205622	1	134375	ADD	-0.00708851	0.00420046	2.84785	1.0386	NA
1	4604554	Affx-10696185	A	C	0.282917	1	134377	ADD	-0.00859584	0.00377898	5.17402	1.63965	NA
1	4608610	Affx-10701261	G	A	0.350989	1	134624	ADD	0.00415561	0.0035608	1.36199	0.61405	NA
1	4617027	Affx-10712244	C	T	0.411503	1	134502	ADD	0.00473437	0.00345263	1.88029	0.768781	NA
1	4618277	Affx-10713561	G	A	0.286875	1	132190	ADD	-0.00605108	0.0037819	2.56002	0.960202	NA
1	4622455	Affx-10717881	T	C	0.0593625	1	134462	ADD	0.00724599	0.00719126	1.01528	0.503566	NA
1	4624245	Affx-10720317	T	C	0.394453	1	134457	ADD	0.00554349	0.00347279	2.54805	0.956912	NA
1	4624786	Affx-10720929	A	G	0.0478306	1	133910	ADD	-0.00669006	0.0079723	0.704194	0.396446	NA
1	4628266	Affx-35303298	C	T	0.0235215	1	133814	ADD	0.00416259	0.0112292	0.137415	0.148213	NA
1	4630646	Affx-10728446	T	C	0.014739	1	134473	ADD	-0.0108203	0.0140857	0.590095	0.354202	NA
1	4632465	Affx-10730483	A	G	0.444148	1	134453	ADD	0.000235034	0.00342011	0.0047226	0.024471	NA
1	4633470	Affx-10731644	A	G	0.0892352	1	134661	ADD	0.010205	0.0059608	2.93099	1.06101	NA
1	4636793	Affx-35303318	C	T	0.0537139	1	134481	ADD	-0.0059269	0.00752612	0.620174	0.36554	NA
1	4638987	Affx-10737700	C	A	0.0222941	1	134475	ADD	-0.00603931	0.0114885	0.276345	0.222496	NA
1	4641198	Affx-10739791	T	C	0.30728	1	134384	ADD	-0.00121685	0.00367851	0.109428	0.130301	NA
1	4641830	Affx-10740503	A	G	0.0197549	1	134372	ADD	-0.00601713	0.0121924	0.243556	0.206454	NA
1	4643287	Affx-10742118	A	G	0.092305	1	134516	ADD	0.00789886	0.00587055	1.81039	0.748455	NA
1	4643312	Affx-65569687	G	A	0.0352981	1	134568	ADD	-0.0137481	0.00920041	2.23291	0.869347	NA
1	4645871	Affx-10744598	G	A	0.208141	1	134375	ADD	0.00169909	0.00418147	0.16511	0.16463	NA
1	4646695	Affx-10745782	C	T	0.344553	1	134396	ADD	0.00146524	0.00357006	0.168447	0.166537	NA
1	4648102	Affx-10747850	T	C	0.280058	1	134367	ADD	-0.00443251	0.00377487	1.37878	0.61923	NA
1	4652381	Affx-10753450	G	T	0.0835793	1	134519	ADD	0.00127159	0.00613329	0.042984	0.0779208	NA
1	4657022	Affx-65569775	C	T	0.053527	1	134577	ADD	-0.00424989	0.00751365	0.31993	0.24287	NA
1	4657280	Affx-10759470	T	C	0.0949929	1	134510	ADD	0.00102354	0.00577945	0.0313641	0.0657892	NA
1	4662604	Affx-10766927	C	T	0.0737414	1	134558	ADD	-7.37386e-06	0.00649513	1.28889e-06	0.000393576	NA
1	4664074	Affx-10768779	A	G	0.148986	1	134368	ADD	-0.00458018	0.00477527	0.919961	0.471745	NA
1	4671868	Affx-10778859	G	A	0.459117	1	134385	ADD	0.000862639	0.00339796	0.0644499	0.0971293	NA
1	4672274	Affx-10779312	A	G	0.0229637	1	134647	ADD	0.000913003	0.0113336	0.00648947	0.0288197	NA
1	4673295	Affx-10780371	T	C	0.294518	1	134445	ADD	0.00117198	0.0037235	0.0990689	0.123234	NA
1	4677633	Affx-10785585	G	A	0.237763	1	134678	ADD	-4.64162e-05	0.00397992	0.000136016	0.00406011	NA
1	4678728	Affx-10786892	G	A	0.218835	1	134487	ADD	0.000202214	0.00409476	0.00243875	0.0174513	NA
1	4686570	Affx-10795976	C	T	0.0821196	1	134505	ADD	0.00122327	0.00618031	0.0391762	0.0741209	NA
1	4686576	Affx-10795988	T	C	0.473501	1	134588	ADD	-0.00226024	0.00339669	0.442789	0.296039	NA
1	4689953	Affx-10800427	G	C	0.131379	1	134451	ADD	-0.00077411	0.00502218	0.0237586	0.0567525	NA
1	4691935	Affx-10802672	G	A	0.197721	1	134667	ADD	-0.00569836	0.00424454	1.80234	0.746107	NA
1	4693041	Affx-10803902	T	C	0.0685401	1	133980	ADD	-0.00939016	0.00672768	1.94812	0.788374	NA
1	4693729	Affx-65570022	T	G	0.0786761	1	134666	ADD	0.00538715	0.00629334	0.732751	0.406722	NA
1	4695441	Affx-10806790	G	A	0.0382699	1	134466	ADD	0.00661422	0.0088438	0.559345	0.342443	NA
1	4696541	Affx-10808108	A	G	0.361969	1	134452	ADD	0.00542029	0.00352892	2.35918	0.904666	NA
1	4698109	Affx-10809698	A	G	0.277842	1	134627	ADD	0.0017253	0.00378682	0.207578	0.187975	NA
1	4703199	Affx-35303392	G	A	0.0755985	1	134672	ADD	0.00225597	0.00641592	0.123637	0.139589	NA
1	4705895	Affx-10818112	T	C	0.163438	1	134455	ADD	2.54467e-06	0.00458291	3.08305e-07	0.000192447	NA
1	4706343	Affx-10818621	G	A	0.0201332	1	134703	ADD	0.000589985	0.0120841	0.00238369	0.0172494	NA
1	4707336	Affx-10819709	T	C	0.0219958	1	134503	ADD	0.00434169	0.0115622	0.141004	0.150406	NA
1	4709765	Affx-10822518	G	T	0.0724508	1	134512	ADD	0.00330199	0.00655034	0.254111	0.211694	NA
1	4710005	Affx-10822809	C	T	0.493648	1	134365	ADD	-0.00161725	0.00339648	0.226723	0.197935	NA
1	4712657	Affx-10826220	G	A	0.231542	1	134498	ADD	0.00432493	0.00401669	1.15937	0.550374	NA
1	4713929	Affx-65570213	G	A	0.0181827	1	134441	ADD	0.0283431	0.0127405	4.94904	1.58327	NA
1	4715768	Affx-10829772	G	A	0.275581	1	134394	ADD	0.00219825	0.00379322	0.335846	0.250081	NA
1	4716382	Affx-65570231	C	T	0.0368319	1	134571	ADD	0.0121082	0.00901502	1.80396	0.746579	NA
1	4716914	Affx-10831026	G	A	0.19213	1	134417	ADD	0.00603223	0.00431579	1.95359	0.789949	NA
1	4719228	Affx-10833719	A	G	0.0179385	1	134515	ADD	0.0106749	0.0127818	0.697501	0.394022	NA
1	4719825	Affx-65570265	C	T	0.0359076	1	134526	ADD	-0.00145785	0.00913107	0.0254909	0.0589111	NA
1	4723295	Affx-10838959	C	T	0.139888	1	134465	ADD	0.003569	0.00488562	0.533646	0.332474	NA
1	4723640	Affx-10839387	G	A	0.496009	1	134187	ADD	-0.00171644	0.00339313	0.255893	0.212571	NA
1	4725708	Affx-65570314	C	T	0.0248225	1	134495	ADD	0.00473604	0.0108951	0.188959	0.177973	NA
1	4727740	Affx-65570330	A	G	0.0126801	1	134502	ADD	-0.0139569	0.015176	0.845796	0.446427	NA
1	4728294	Affx-10845076	C	T	0.158884	1	134671	ADD	-0.00536269	0.00464325	1.33389	0.605348	NA
1	4729525	Affx-10846601	A	G	0.341339	1	134400	ADD	0.00440461	0.00357855	1.51496	0.660779	NA
1	4729914	Affx-10847036	C	T	0.107153	1	134536	ADD	-8.98539e-05	0.00547405	0.000269437	0.00572523	NA
1	4734805	Affx-10852709	C	T	0.0104178	1	134481	ADD	-0.0100938	0.0167268	0.364154	0.262642	NA
1	4735354	Affx-10853417	T	C	0.185924	1	134571	ADD	-0.00348712	0.00436717	0.637581	0.372032	NA
1	4736365	Affx-35303430	G	A	0.0155346	1	134635	ADD	0.0170068	0.0137236	1.53572	0.667044	NA
1	4739050	Affx-10858350	G	A	0.0106047	1	133148	ADD	-0.0039005	0.0166436	0.0549221	0.0889971	NA
1	4740061	Affx-10859751	A	G	0.0359524	1	134539	ADD	-0.00712001	0.00911181	0.610593	0.361946	NA
1	4741668	Affx-10862193	A	G	0.0176064	1	134468	ADD	0.0217195	0.012908	2.83125	1.03411	NA
1	4744686	Affx-10866209	A	G	0.105888	1	134562	ADD	0.00036378	0.00551478	0.00435131	0.0234638	NA
1	4745374	Affx-10867076	A	G	0.277572	1	134529	ADD	0.0042765	0.00379802	1.26783	0.584737	NA
1	4746813	Affx-10868731	C	T	0.0529307	1	134676	ADD	-0.0126263	0.00758375	2.77192	1.01804	NA
1	4749060	Affx-10871189	C	T	0.0279292	1	133874	ADD	0.0185933	0.0103265	3.24192	1.14402	NA
1	4751323	Affx-10873347	A	G	0.0269702	1	134482	ADD	0.0193146	0.010475	3.3999	1.18575	NA
1	4753011	Affx-10874674	T	C	0.0793479	1	134490	ADD	-0.000654102	0.00628951	0.0108158	0.03755	NA
1	4753924	Affx-10875784	T	C	0.0136693	1	134279	ADD	-0.0108294	0.0145715	0.552328	0.339734	NA
1	4759743	Affx-10883890	T	C	0.294699	1	130696	ADD	-0.00037214	0.003769	0.00974898	0.0355767	NA
1	4760989	Affx-10885509	A	G	0.0184161	1	134502	ADD	0.0171207	0.0126369	1.83553	0.755783	NA
1	4762564	Affx-78010272	T	-	0.0337875	1	134532	ADD	0.00203496	0.00939657	0.0468998	0.0816821	NA
1	4763022	Affx-10888004	C	-	0.0159077	1	134589	ADD	0.00872758	0.0135904	0.412405	0.28337	NA
1	4763320	Affx-10888366	G	A	0.0334738	1	134538	ADD	0.0121029	0.00940933	1.65449	0.702571	NA
1	4764123	Affx-10889621	G	A	0.364454	1	134412	ADD	-0.00193767	0.0035372	0.300081	0.233712	NA
1	4765832	Affx-10891986	C	T	0.0264591	1	134434	ADD	0.0256311	0.0105725	5.87732	1.81426	NA
1	4773438	Affx-10901590	G	T	0.387897	1	134372	ADD	-0.000115541	0.00349387	0.00109361	0.011611	NA
1	4774791	Affx-10903636	C	T	0.497871	1	134305	ADD	0.000609244	0.00340363	0.0320405	0.0665437	NA
1	4775833	Affx-10905126	G	A	0.0267685	1	134505	ADD	0.0163427	0.0105096	2.41807	0.921026	NA
1	4776061	Affx-10905439	A	G	0.476687	1	134345	ADD	-0.000629169	0.00340313	0.0341804	0.0688863	NA
1	4777321	Affx-10907191	A	G	0.389253	1	134455	ADD	-0.000932515	0.00348925	0.0714245	0.102772	NA
1	4780908	Affx-10911799	G	A	0.13623	1	134423	ADD	-0.0075921	0.0049432	2.35888	0.904582	NA
1	4784763	Affx-10916035	G	A	0.0377154	1	134428	ADD	-0.0140425	0.00890285	2.48789	0.940341	NA
1	4787034	Affx-10918494	A	G	0.0211075	1	134597	ADD	-0.00181569	0.0117636	0.0238234	0.0568345	NA
1	4787534	Affx-10919018	C	T	0.0189085	1	134516	ADD	0.00401072	0.0124611	0.103593	0.126354	NA
1	4787785	Affx-10919323	G	A	0.0964743	1	134471	ADD	0.00348482	0.00575123	0.367145	0.263951	NA
1	4789911	Affx-65570832	T	A	0.0409464	1	134151	ADD	0.00194997	0.00856636	0.0518159	0.0862216	NA
1	4792687	Affx-10925419	A	G	0.0651429	1	134489	ADD	-0.00142212	0.00688469	0.0426678	0.0776109	NA
1	4793628	Affx-10926333	T	C	0.0994905	1	134651	ADD	0.000193977	0.00565959	0.00117471	0.0120396	NA
1	4794889	Affx-10927688	G	A	0.045023	1	134387	ADD	0.0285761	0.008183	12.195	3.3195	NA
1	4795464	Affx-10928386	C	T	0.281379	1	134406	ADD	0.000865081	0.00377318	0.0525654	0.0868975	NA
1	4796238	Affx-10929297	G	T	0.0659253	1	134478	ADD	0.00658412	0.00683324	0.928414	0.474598	NA
1	4796871	Affx-10930064	G	A	0.386135	1	134413	ADD	-0.00303042	0.00348237	0.757277	0.415463	NA
1	4797323	Affx-10930669	A	G	0.0287562	1	134510	ADD	-0.0137077	0.0101596	1.82042	0.751381	NA
1	4799248	Affx-10933267	T	C	0.345725	1	134429	ADD	0.00228058	0.00356148	0.410043	0.282373	NA
1	4799477	Affx-10933568	A	C	0.0450248	1	134526	ADD	-0.0106085	0.00817578	1.68365	0.711214	NA
1	4801386	Affx-10936304	G	A	0.0280545	1	134488	ADD	0.00525737	0.0102844	0.261326	0.215233	NA
1	4803345	Affx-10939196	T	C	0.103229	1	134419	ADD	-0.000889854	0.00557794	0.0254502	0.0588612	NA
1	4805798	Affx-10942279	G	A	0.280017	1	134497	ADD	0.00225445	0.00377655	0.356361	0.259216	NA
1	4816303	Affx-10956904	C	T	0.182104	1	134393	ADD	-0.00231337	0.00439328	0.277276	0.222942	NA
1	4817841	Affx-65571083	T	C	0.0309155	1	134253	ADD	0.00578315	0.00981174	0.347405	0.255249	NA
1	4825893	Affx-35303540	T	C	0.168862	1	134557	ADD	-0.00107957	0.00454061	0.0565295	0.0904077	NA
1	4829528	Affx-10973025	C	A	0.352604	1	134261	ADD	0.00365361	0.00354346	1.06314	0.519274	NA
1	4834740	Affx-10979405	C	T	0.35049	1	134399	ADD	0.00416586	0.00355224	1.37533	0.618165	NA
1	4837327	Affx-10982447	T	C	0.0280719	1	134476	ADD	-0.0117018	0.0102743	1.29719	0.593926	NA
1	4837901	Affx-10982986	C	T	0.0815536	1	134525	ADD	-0.00274166	0.006197	0.195733	0.18165	NA
1	4841992	Affx-65571316	G	A	0.0541867	1	134544	ADD	0.00258261	0.00750595	0.118387	0.136207	NA
1	4847377	Affx-10994008	C	T	0.0162084	1	134560	ADD	0.0238443	0.0134118	3.16078	1.12247	NA
1	4849748	Affx-10996791	T	C	0.358634	1	134403	ADD	-0.00514868	0.00353601	2.12014	0.837515	NA
1	4851238	Affx-10998516	-	A	0.27008	1	130230	ADD	0.00124958	0.00388848	0.103268	0.126132	NA
1	4867738	Affx-11019481	C	T	0.337959	1	134392	ADD	-0.00300953	0.00358705	0.703919	0.396347	NA
1	4868127	Affx-11019964	T	G	0.493255	1	134107	ADD	0.000339009	0.00340403	0.00991825	0.0358962	NA
1	4870132	Affx-11022368	G	A	0.0487289	1	134684	ADD	0.00115576	0.00787009	0.0215661	0.0539178	NA
1	4872384	Affx-11025047	T	G	0.427363	1	134415	ADD	-0.0059968	0.00343067	3.05549	1.09439	NA
1	4874792	Affx-11028030	C	T	0.372374	1	134416	ADD	-0.00301411	0.00351537	0.735149	0.40758	NA
1	4876923	Affx-65571667	G	A	0.0347125	1	134548	ADD	0.00311641	0.00925498	0.113386	0.132932	NA
1	4878927	Affx-11033409	A	C	0.0682411	1	134501	ADD	0.00810533	0.00673382	1.44883	0.640705	NA
1	4880927	Affx-11036013	C	A	0.0878828	1	134503	ADD	-0.00667783	0.0060045	1.23685	0.574989	NA
1	4889739	Affx-11047066	C	T	0.0695692	1	134528	ADD	-0.00146633	0.00667754	0.0482204	0.0829204	NA
1	4891850	Affx-11049763	A	G	0.343011	1	134382	ADD	0.00207206	0.00357145	0.3366	0.25042	NA
1	4894686	Affx-11053732	G	A	0.161613	1	134401	ADD	0.00408448	0.00461376	0.783728	0.424808	NA
1	4895678	Affx-11054943	A	G	0.131186	1	134462	ADD	0.000706462	0.00502978	0.0197278	0.0514404	NA
1	4900421	Affx-65571879	G	A	0.0378841	1	134476	ADD	0.0106557	0.00888029	1.43982	0.637953	NA
1	4900851	Affx-11062160	A	G	0.333568	1	134379	ADD	-0.00370484	0.00360253	1.0576	0.517466	NA
1	4905571	Affx-11067365	T	C	0.372056	1	134344	ADD	0.000457082	0.00350756	0.0169816	0.0475377	NA
1	4908353	Affx-11070676	G	C	0.0695103	1	134419	ADD	-0.00632805	0.00668149	0.897002	0.463964	NA
1	4910122	Affx-11073083	G	A	0.0180856	1	134527	ADD	-0.02134	0.0127387	2.80633	1.02737	NA
1	4912598	Affx-65572008	C	T	0.0288434	1	134433	ADD	0.0139056	0.0101239	1.88662	0.770615	NA
1	4923738	Affx-11090122	C	T	0.409994	1	134419	ADD	0.000728901	0.0034527	0.0445675	0.0794586	NA
1	4925165	Affx-11091820	C	T	0.0376726	1	134594	ADD	0.0106371	0.00890622	1.42645	0.633866	NA
1	4927893	Affx-11095536	C	T	0.0405202	1	134513	ADD	-0.00797055	0.0086148	0.856026	0.449951	NA
1	4928821	Affx-11096798	A	G	0.161576	1	134339	ADD	0.00215117	0.00461859	0.216934	0.192881	NA
1	4931882	Affx-11101013	C	A	0.399821	1	134105	ADD	0.000991158	0.00347828	0.0812001	0.110319	NA
1	4933099	Affx-11102577	G	A	0.03377	1	134424	ADD	-0.0052595	0.00941571	0.312021	0.239244	NA
1	4934966	Affx-11104848	C	T	0.459037	1	134425	ADD	-0.00432374	0.00340758	1.61	0.689324	NA
1	4936601	Affx-11107048	T	C	0.214048	1	134129	ADD	0.00396368	0.00413735	0.917809	0.471018	NA
1	4937303	Affx-11108127	A	G	0.374794	1	134403	ADD	-0.00421463	0.0035068	1.44443	0.639362	NA
1	4939014	Affx-11110208	C	T	0.0411973	1	134390	ADD	-0.00933163	0.00855365	1.19018	0.560204	NA
1	4941428	Affx-11113069	T	G	0.0500926	1	134501	ADD	0.00207599	0.00778616	0.0710894	0.102506	NA
1	4941993	Affx-11113713	T	G	0.349723	1	134345	ADD	0.000578227	0.00356101	0.0263664	0.0599775	NA
1	4942110	Affx-11113860	A	G	0.116498	1	134401	ADD	0.00720985	0.00529227	1.85596	0.761724	NA
1	4942397	Affx-11114213	G	T	0.361216	1	134439	ADD	-0.0032054	0.0035394	0.820172	0.437553	NA
1	4948055	Affx-11120953	A	T	0.0132251	1	134328	ADD	0.00394506	0.0148648	0.0704351	0.101986	NA
1	4949189	Affx-11122290	A	G	0.344809	1	134067	ADD	-0.00771639	0.0035835	4.63673	1.50453	NA
1	4949892	Affx-11123197	A	G	0.0213444	1	134532	ADD	-0.0110644	0.0117372	0.888638	0.461116	NA
1	4952041	Affx-11126176	G	A	0.345784	1	134406	ADD	-0.00944942	0.00357495	6.98667	2.08556	NA
1	4952241	Affx-11126456	G	A	0.26453	1	134431	ADD	0.00625883	0.00384988	2.64297	0.98293	NA
1	4955995	Affx-11131216	A	C	0.216113	1	134337	ADD	0.00765192	0.0041151	3.45764	1.20093	NA
1	4956002	Affx-11131226	G	T	0.0325107	1	134648	ADD	0.00996741	0.0095557	1.08803	0.527377	NA
1	4958258	Affx-11134711	A	C	0.495055	1	133768	ADD	0.00310994	0.00338851	0.84234	0.445234	NA
1	4961140	Affx-11138712	T	G	0.435686	1	134614	ADD	-0.00692579	0.00342875	4.08007	1.36259	NA
1	4963370	Affx-11141615	G	A	0.230165	1	134360	ADD	0.00589249	0.00403538	2.13221	0.840935	NA
1	4963626	Affx-76485569	-	A	0.0671554	1	134509	ADD	-0.0140906	0.00676548	4.33773	1.42856	NA
1	4964450	Affx-11143049	T	G	0.0646957	1	134553	ADD	0.00175454	0.00690392	0.0645854	0.0972412	NA
1	4964715	Affx-65572463	G	T	0.0378692	1	134542	ADD	-0.00483145	0.00886454	0.297059	0.232301	NA
1	4965526	Affx-11144432	G	A	0.0679678	1	134468	ADD	-0.00802272	0.00674493	1.41478	0.630293	NA
1	4966693	Affx-11145568	A	C	0.460815	1	134376	ADD	0.00123105	0.00340754	0.130518	0.143939	NA
1	4966799	Affx-11145711	T	C	0.058813	1	134188	ADD	-0.00359235	0.00722403	0.247285	0.208314	NA
1	4966882	Affx-11145869	C	T	0.0325009	1	134550	ADD	-0.00582119	0.00957075	0.36994	0.26517	NA
1	4968791	Affx-11148340	G	A	0.0192978	1	134575	ADD	-0.00931824	0.0123098	0.57301	0.347691	NA
1	4969471	Affx-11149079	C	A	0.418677	1	134144	ADD	0.00228658	0.00344805	0.439768	0.294791	NA
1	4972077	Affx-11151815	T	C	0.156708	1	134489	ADD	-0.00653154	0.00468131	1.94668	0.78796	NA
1	4975877	Affx-11156562	C	T	0.276089	1	134091	ADD	-0.00121444	0.00378948	0.102705	0.125746	NA
1	4978033	Affx-11159086	A	C	0.173969	1	134406	ADD	-0.00522553	0.00448789	1.35574	0.612118	NA
1	4979323	Affx-11161033	G	C	0.0668512	1	134044	ADD	0.00501056	0.00680891	0.541524	0.335544	NA
1	4986670	Affx-11171437	G	A	0.0125998	1	134566	ADD	-0.00688697	0.0151807	0.205813	0.187041	NA
1	4986950	Affx-11171709	C	T	0.111259	1	134578	ADD	0.00541283	0.00540364	1.0034	0.499642	NA
1	4988874	Affx-11173912	C	A	0.0609563	1	134457	ADD	-0.00608538	0.00711299	0.731933	0.406429	NA
1	4991245	Affx-11177739	T	G	0.112561	1	134500	ADD	-0.00336023	0.0053564	0.393543	0.275361	NA
1	4997165	Affx-11185796	G	A	0.452222	1	134329	ADD	0.00445366	0.00341728	1.69853	0.715613	NA
1	5000624	Affx-11189712	C	T	0.171792	1	134561	ADD	-0.00476699	0.00449655	1.1239	0.538983	NA
1	5012235	Affx-11203403	C	T	0.413807	1	134338	ADD	0.00247918	0.0034489	0.516722	0.325834	NA
1	5013848	Affx-11205803	C	A	0.0161995	1	134510	ADD	-0.00954746	0.013387	0.508641	0.322641	NA
1	5014577	Affx-11206951	A	G	0.255575	1	134399	ADD	0.00183506	0.00389054	0.222474	0.195751	NA
1	5021113	Affx-11216424	A	G	0.428134	1	134368	ADD	0.00100011	0.00343061	0.0849865	0.113143	NA
1	5023513	Affx-11219849	A	G	0.207433	1	134407	ADD	-0.0036943	0.00418882	0.777824	0.422729	NA
1	5030937	Affx-11229144	A	G	0.467494	1	134590	ADD	-3.7487e-06	0.00340361	1.21306e-06	0.000381818	NA
1	5031767	Affx-11230277	A	G	0.303582	1	134290	ADD	0.00146478	0.0036866	0.157867	0.160442	NA
1	5032187	Affx-50035771	C	A	0.0246844	1	134518	ADD	0.0010587	0.0109407	0.00936396	0.0348402	NA
1	5034595	Affx-50035791	C	T	0.0271779	1	134466	ADD	0.00286581	0.0103995	0.0759395	0.106306	NA
1	5037394	Affx-65573103	A	T	0.0150023	1	134479	ADD	-0.000250728	0.0139219	0.000324347	0.00628558	NA
1	5043045	Affx-11240219	C	T	0.0248445	1	134436	ADD	0.00333036	0.0109179	0.0930469	0.118993	NA
1	5043561	Affx-11240251	A	G	0.109127	1	134321	ADD	0.00504166	0.00544824	0.856315	0.450051	NA
1	5054525	Affx-11241323	A	T	0.0304119	1	134454	ADD	-0.0150987	0.00987053	2.33989	0.899291	NA
1	5054671	Affx-11241338	A	C	0.0162363	1	134606	ADD	0.0192054	0.0134882	2.02738	0.81111	NA
1	5066213	Affx-11242439	A	G	0.197101	1	134441	ADD	0.00205651	0.00426302	0.232716	0.200993	NA
1	5067483	Affx-11242537	A	G	0.306742	1	134256	ADD	0.00342435	0.00368465	0.863699	0.452588	NA
1	5068151	Affx-11242584	G	A	0.0294954	1	134614	ADD	-0.0116775	0.0100224	1.35756	0.612681	NA
1	5074950	Affx-11243167	C	T	0.0247896	1	134532	ADD	0.00299966	0.0109186	0.0754763	0.105948	NA
1	5076417	Affx-11243328	C	T	0.311174	1	134468	ADD	-0.0032691	0.00366141	0.797185	0.429531	NA
1	5076584	Affx-11243341	T	C	0.455243	1	134527	ADD	0.00436836	0.00340441	1.64647	0.700188	NA
1	5077769	Affx-11243442	C	T	0.281631	1	134463	ADD	0.00230269	0.00377193	0.372688	0.266367	NA
1	5078047	Affx-11243461	G	A	0.0906209	1	134682	ADD	-0.00489856	0.00591057	0.686875	0.390161	NA
1	5078193	Affx-11243470	G	T	0.0433438	1	134529	ADD	0.00298191	0.00833709	0.127926	0.142311	NA
1	5078636	Affx-11243504	C	T	0.0204936	1	134481	ADD	0.0141725	0.0119885	1.39754	0.625001	NA
1	5079140	Affx-11243545	C	T	0.043269	1	134519	ADD	0.00310367	0.00835817	0.137889	0.148504	NA
1	5079174	Affx-11243547	T	C	0.0174818	1	134654	ADD	-0.00394975	0.0129193	0.0934672	0.119292	NA
1	5080232	Affx-11243648	T	G	0.315161	1	134444	ADD	0.00123197	0.00364946	0.113957	0.133309	NA
1	5082492	Affx-11243895	G	T	0.354333	1	134368	ADD	0.00111475	0.00354746	0.0987457	0.123009	NA
1	5086313	Affx-11244356	G	A	0.0208712	1	134396	ADD	-0.00807555	0.0118735	0.462582	0.304151	NA
1	5091185	Affx-11244855	C	T	0.220486	1	134451	ADD	0.00294038	0.00408846	0.517234	0.326036	NA
1	5093217	Affx-11245045	C	T	0.311546	1	134635	ADD	0.000118236	0.00366077	0.00104317	0.0113366	NA
1	5099290	Affx-11245698	C	T	0.0295399	1	134547	ADD	0.00262286	0.0100258	0.0684398	0.100386	NA
1	5100702	Affx-11245898	-	G	0.143798	1	134473	ADD	-0.0014408	0.00482723	0.089087	0.116145	NA
1	5101194	Affx-77953263	T	-	0.0226487	1	134533	ADD	-0.00108095	0.011392	0.00900346	0.0341377	NA
1	5110652	Affx-11247135	A	G	0.0547773	1	134700	ADD	0.000715978	0.00745811	0.00921597	0.0345534	NA
1	5119470	Affx-11248096	C	A	0.0916888	1	134542	ADD	0.000372518	0.00588556	0.00400608	0.0224901	NA
1	5119746	Affx-11248140	C	T	0.0371031	1	134544	ADD	0.00389831	0.00897469	0.188675	0.177818	NA
1	5123384	Affx-11248497	T	A	0.0151784	1	134467	ADD	0.0044339	0.0139346	0.101247	0.124743	NA
1	5123865	Affx-11248558	A	G	0.0370296	1	134568	ADD	0.00362606	0.00897815	0.163116	0.163484	NA
1	5124070	Affx-11248581	G	A	0.0285939	1	134417	ADD	0.00425063	0.0101921	0.173931	0.169641	NA
1	5124496	Affx-11248630	C	T	0.0504133	1	134409	ADD	0.0100117	0.00776389	1.66285	0.705052	NA
1	5125959	Affx-11248779	C	T	0.0216306	1	134254	ADD	-0.0113041	0.0116618	0.939591	0.478361	NA
1	5127519	Affx-11248912	A	G	0.130645	1	134475	ADD	-0.0050774	0.00503604	1.01649	0.503967	NA
1	5130106	Affx-11249220	A	G	0.169948	1	134073	ADD	-0.00435424	0.00453234	0.922953	0.472756	NA
1	5132966	Affx-11249546	A	G	0.339867	1	134357	ADD	-0.0027644	0.00358214	0.595549	0.35627	NA
1	5133927	Affx-78531588	TC	-	0.334416	1	134361	ADD	-0.0030145	0.00359881	0.701638	0.395521	NA
1	5136679	Affx-11249934	A	G	0.44271	1	134448	ADD	0.00508975	0.00341329	2.22355	0.866715	NA
1	5139098	Affx-11250229	C	T	0.0626255	1	134498	ADD	0.000227218	0.00701765	0.00104834	0.011365	NA
1	5144699	Affx-11255633	G	A	0.0191285	1	134642	ADD	0.0116867	0.0123985	0.888481	0.461063	NA
1	5146579	Affx-11255861	G	A	0.0935893	1	134556	ADD	-0.00119278	0.0058374	0.0417521	0.0767078	NA
1	5149653	Affx-11256163	T	G	0.0717148	1	134505	ADD	-0.00179837	0.00658645	0.0745513	0.105229	NA
1	5162536	Affx-11257543	T	C	0.493592	1	134353	ADD	-0.00422736	0.00338828	1.55661	0.673333	NA
1	5170686	Affx-11258482	G	A	0.260552	1	134332	ADD	-0.0022171	0.00386896	0.328384	0.246714	NA
1	5173743	Affx-11258808	C	T	0.0596794	1	134544	ADD	0.00106443	0.00716283	0.0220832	0.0545974	NA
1	5174275	Affx-11258871	A	C	0.0200192	1	134421	ADD	-0.00317875	0.0120886	0.0691453	0.100954	NA
1	5186781	Affx-11260441	C	T	0.217219	1	134500	ADD	-0.00342237	0.00411814	0.690639	0.39153	NA
1	5186946	Affx-11260454	T	C	0.0611046	1	134507	ADD	0.00282944	0.00708493	0.159489	0.161386	NA
1	5191509	Affx-11260961	G	T	0.0742564	1	134453	ADD	0.00162661	0.00646539	0.0632958	0.096172	NA
1	5193604	Affx-11261200	C	T	0.341181	1	134351	ADD	0.00163219	0.00358129	0.207713	0.188046	NA
1	5197169	Affx-11261508	C	T	0.250719	1	134501	ADD	-0.00110559	0.00391461	0.0797646	0.109234	NA
1	5198094	Affx-11261635	G	A	0.310675	1	134422	ADD	0.00210685	0.00366581	0.330314	0.247587	NA
1	5199412	Affx-11261781	T	G	0.0190341	1	134574	ADD	-0.00312106	0.0123937	0.0634166	0.0962725	NA
1	5207606	Affx-35303897	C	T	0.259884	1	134456	ADD	0.00162479	0.0038836	0.175035	0.170262	NA
1	5207790	Affx-11262765	G	A	0.482549	1	134261	ADD	-0.000421969	0.00341004	0.0153124	0.0450253	NA
1	5217377	Affx-11264013	C	T	0.192723	1	134442	ADD	0.00153676	0.00431456	0.126865	0.14164	NA
1	5217379	Affx-11264014	C	T	0.237446	1	134460	ADD	-0.00175711	0.00399265	0.193676	0.180538	NA
1	5218485	Affx-65574824	G	A	0.0251333	1	134503	ADD	-0.0178325	0.0109199	2.66679	0.989434	NA
1	5218504	Affx-11264168	G	A	0.0212889	1	134671	ADD	0.00588732	0.0117384	0.251548	0.210428	NA
1	5223545	Affx-65574885	G	T	0.0189385	1	134646	ADD	-0.00319864	0.0124066	0.0664696	0.098788	NA
1	5223661	Affx-11268714	G	A	0.435435	1	134019	ADD	0.000169924	0.00343369	0.00244898	0.0174886	NA
1	5227032	Affx-11275094	A	G	0.0579467	1	134572	ADD	-0.00245859	0.00725686	0.114782	0.133852	NA
1	5234308	Affx-11289851	A	G	0.277439	1	134323	ADD	0.0024906	0.00379044	0.431748	0.291466	NA
1	5236960	Affx-76037306	A	-	0.208879	1	134042	ADD	-0.00472997	0.00418063	1.28007	0.588571	NA
1	5243386	Affx-11301520	C	T	0.27005	1	134462	ADD	0.000935584	0.00383336	0.0595671	0.0930288	NA
1	5244963	Affx-11303964	A	G	0.486978	1	134353	ADD	-0.00191006	0.00338686	0.318054	0.242012	NA
1	5245951	Affx-11305480	A	G	0.0207827	1	134631	ADD	-0.00397825	0.0118872	0.112002	0.132017	NA
1	5246780	Affx-11306769	A	G	0.305493	1	134373	ADD	-0.00307726	0.00369035	0.695334	0.393236	NA
1	5249507	Affx-11310462	A	C	0.424051	1	134537	ADD	0.00259622	0.00343821	0.570189	0.34661	NA
1	5250549	Affx-11311751	G	T	0.420125	1	134404	ADD	-0.00136589	0.00344375	0.157315	0.160119	NA
1	5252105	Affx-11313083	T	G	0.0933743	1	134507	ADD	0.00479863	0.00584552	0.673889	0.38542	NA
1	5255284	Affx-11317708	T	C	0.130709	1	134451	ADD	0.00112601	0.00504549	0.0498055	0.0843881	NA
1	5256101	Affx-11318853	A	-	0.159105	1	134612	ADD	-0.00255731	0.00463704	0.304148	0.235605	NA
1	5256753	Affx-11319912	G	C	0.154142	1	134340	ADD	0.000230331	0.00470068	0.00240095	0.0173129	NA
1	5256954	Affx-11320235	C	T	0.0908888	1	134131	ADD	0.00332038	0.00592888	0.313639	0.239988	NA
1	5257426	Affx-11321013	C	T	0.0892423	1	134583	ADD	0.00428692	0.00594626	0.519759	0.32703	NA
1	5263103	Affx-11330960	C	T	0.297852	1	134293	ADD	-0.00191178	0.00371611	0.264666	0.21686	NA
1	5268565	Affx-11339249	A	G	0.352652	1	134342	ADD	-0.0021687	0.00355108	0.372974	0.266492	NA
1	5271525	Affx-11343139	T	C	0.0230967	1	134673	ADD	0.0114626	0.011263	1.03576	0.510308	NA
1	5273280	Affx-11345235	T	C	0.277787	1	134315	ADD	0.000401581	0.00380288	0.0111512	0.0381517	NA
1	5274563	Affx-11347367	G	T	0.04773	1	134496	ADD	0.011355	0.00794775	2.04118	0.815051	NA
1	5278227	Affx-11353544	G	T	0.331336	1	134397	ADD	0.00215504	0.00360806	0.356749	0.259387	NA
1	5280570	Affx-11356732	G	A	0.369137	1	134415	ADD	0.000927203	0.00352361	0.0692428	0.101032	NA
1	5282313	Affx-11359246	A	G	0.0490872	1	134526	ADD	0.00907886	0.00784218	1.34026	0.607324	NA
1	5284625	Affx-11362500	G	T	0.332903	1	134530	ADD	0.00278696	0.00360835	0.596547	0.356647	NA
1	5286864	Affx-11365994	A	C	0.110857	1	134426	ADD	0.00374188	0.00540629	0.479051	0.310822	NA
1	5287095	Affx-11366127	T	C	0.391557	1	134278	ADD	0.00106633	0.00348696	0.0935171	0.119328	NA
1	5287379	Affx-11366161	A	G	0.213881	1	134521	ADD	-0.00277648	0.00414419	0.448858	0.298537	NA
1	5287567	Affx-11366265	C	T	0.495149	1	134401	ADD	0.0024813	0.00340312	0.531624	0.331684	NA
1	5287825	Affx-11366519	T	G	0.0488899	1	134445	ADD	0.00142861	0.00785548	0.0330738	0.067683	NA
1	5288419	Affx-11367285	G	A	0.400753	1	134442	ADD	-0.00343038	0.00346954	0.977553	0.491062	NA
1	5291736	Affx-11371606	G	A	0.378694	1	134548	ADD	-0.00331344	0.00350026	0.896105	0.463659	NA
1	5294133	Affx-11373444	T	C	0.0143228	1	134436	ADD	-0.0123646	0.0143391	0.743569	0.410586	NA
1	5294784	Affx-11374367	C	T	0.133428	1	134676	ADD	-0.000289453	0.00499318	0.00336048	0.0205551	NA
1	5296832	Affx-11377453	T	C	0.122384	1	134458	ADD	0.0017726	0.00518196	0.117013	0.135313	NA
1	5297013	Affx-11377699	G	A	0.0801198	1	134405	ADD	0.000894727	0.0062477	0.0205088	0.052505	NA
1	5297111	Affx-11377814	A	C	0.321516	1	134452	ADD	-0.00539757	0.00363958	2.19935	0.859905	NA
1	5298324	Affx-11379506	G	A	0.292924	1	134139	ADD	0.00130674	0.0037314	0.122641	0.138951	NA
1	5298722	Affx-35304014	G	A	0.0250637	1	130268	ADD	-0.00832077	0.0110363	0.568437	0.345938	NA
1	5301581	Affx-11383302	C	T	0.0494779	1	134545	ADD	0.0060639	0.00781263	0.602434	0.358872	NA
1	5306896	Affx-65575688	C	T	0.0386333	1	134547	ADD	-0.00331858	0.00881934	0.14159	0.150762	NA
1	5309876	Affx-11392045	G	T	0.338493	1	134378	ADD	-3.3978e-06	0.00359081	8.95386e-07	0.000328015	NA
1	5314501	Affx-65575750	C	T	0.0285402	1	134547	ADD	0.00676255	0.0101903	0.440401	0.295053	NA
1	5316026	Affx-11400094	C	T	0.32631	1	134475	ADD	0.00153212	0.00362236	0.178896	0.172422	NA
1	5316762	Affx-11401153	A	G	0.0186487	1	134433	ADD	0.00459404	0.0125457	0.134092	0.146164	NA
1	5324235	Affx-11409798	G	A	0.28309	1	134533	ADD	0.00158794	0.0037656	0.177826	0.171825	NA
1	5325346	Affx-11411341	C	T	0.0425044	1	134645	ADD	-0.0166273	0.00840817	3.91059	1.31891	NA
1	5326265	Affx-65575842	G	A	0.0129357	1	134434	ADD	0.0272446	0.0149909	3.30298	1.16018	NA
1	5328116	Affx-11414721	C	T	0.0354392	1	134526	ADD	-0.00508475	0.0091609	0.30808	0.237426	NA
1	5330149	Affx-11417471	A	G	0.0512897	1	134569	ADD	0.00352226	0.00767119	0.210822	0.189684	NA
1	5336690	Affx-11426055	G	A	0.281515	1	134176	ADD	0.00156936	0.00379018	0.171446	0.168239	NA
1	5338442	Affx-11428471	C	A	0.333914	1	134439	ADD	0.00243591	0.00359949	0.457973	0.302272	NA
1	5348315	Affx-11440333	T	C	0.0925099	1	134564	ADD	0.00853508	0.00584699	2.13084	0.840547	NA
1	5348420	Affx-11440477	G	T	0.196924	1	134410	ADD	0.00656454	0.00427752	2.35518	0.90355	NA
1	5356024	Affx-65576102	G	A	0.0161141	1	134354	ADD	0.00685143	0.0134719	0.258644	0.213921	NA
1	5364314	Affx-11464742	T	C	0.0425691	1	134687	ADD	-0.0142716	0.00841217	2.87825	1.0468	NA
1	5370400	Affx-11473679	A	T	0.0147543	1	134571	ADD	0.00594444	0.0140967	0.177822	0.171822	NA
1	5385193	Affx-65576496	G	A	0.0475489	1	134472	ADD	-0.022341	0.007976	7.84576	2.29294	NA
1	5391141	Affx-65576590	T	C	0.372448	1	134404	ADD	0.00525153	0.00351134	2.23679	0.870438	NA
1	5394347	Affx-65576681	C	T	0.335018	1	134287	ADD	0.00652188	0.00360162	3.27906	1.15385	NA
1	5404517	Affx-78558610	AAC	-	0.0666892	1	134512	ADD	0.00358004	0.00679021	0.277977	0.223277	NA
1	5411457	Affx-11552844	G	A	0.159306	1	134301	ADD	0.00732648	0.00464155	2.49152	0.941341	NA
1	5415603	Affx-11557118	C	A	0.400462	1	134411	ADD	0.00569848	0.00346741	2.70089	0.998732	NA
1	5417071	Affx-11558639	C	A	0.0133274	1	134535	ADD	0.046113	0.0147905	9.72027	2.73934	NA
1	5418841	Affx-11560955	C	T	0.400405	1	134440	ADD	0.00455246	0.00346414	1.72703	0.724021	NA
1	5418911	Affx-11561042	G	A	0.117456	1	134314	ADD	0.015191	0.00526609	8.32141	2.40693	NA
1	5428319	Affx-11571484	T	G	0.0143076	1	134614	ADD	0.0111442	0.014275	0.609464	0.361521	NA
1	5432923	Affx-11576100	T	C	0.249174	1	134440	ADD	0.0064259	0.00391947	2.6879	0.995194	NA
1	5441524	Affx-11584319	G	A	0.0256462	1	134484	ADD	-0.00280357	0.0107385	0.0681611	0.100161	NA
1	5442432	Affx-11584988	G	A	0.015457	1	134696	ADD	-0.00324514	0.0137542	0.055667	0.0896529	NA
1	5445831	Affx-11588362	G	T	0.0149806	1	133773	ADD	-0.00547098	0.0140201	0.152276	0.15716	NA
1	5453040	Affx-11597063	T	C	0.0946677	1	134407	ADD	0.0173713	0.00577744	9.04053	2.5783	NA
1	5454134	Affx-11598124	C	T	0.0944875	1	134584	ADD	0.0165465	0.00577604	8.20638	2.37941	NA
1	5454252	Affx-11598279	A	G	0.375841	1	134461	ADD	0.00314073	0.00350556	0.802689	0.431457	NA
1	5455667	Affx-65577372	A	G	0.0216162	1	134529	ADD	-0.00787796	0.0116777	0.455106	0.301099	NA
1	5457863	Affx-11603066	A	G	0.370747	1	134353	ADD	0.0016861	0.00351754	0.229767	0.199491	NA
1	5458930	Affx-11604435	T	C	0.0482071	1	134472	ADD	-0.0112994	0.00790723	2.04201	0.815288	NA
1	5464283	Affx-11611485	A	C	0.0232194	1	134564	ADD	-0.00225424	0.011266	0.0400369	0.0749931	NA
1	5464477	Affx-11611733	C	T	0.101286	1	134401	ADD	0.0014432	0.00562363	0.0658599	0.0982895	NA
1	5470336	Affx-11619020	T	C	0.374058	1	134427	ADD	-2.75212e-05	0.00351284	6.13789e-05	0.00272327	NA
1	5474510	Affx-11624415	T	C	0.395801	1	134253	ADD	0.0020757	0.00347822	0.356136	0.259116	NA
1	5476407	Affx-11626600	G	T	0.0193131	1	133666	ADD	0.0219005	0.0123601	3.13955	1.11682	NA
1	5476850	Affx-35304177	T	G	0.0337035	1	134541	ADD	-0.00268201	0.00941906	0.0810783	0.110227	NA
1	5478350	Affx-11628808	T	C	0.016674	1	134551	ADD	-0.00809685	0.0132422	0.373865	0.266879	NA
1	5480747	Affx-11631185	C	A	0.167633	1	134299	ADD	0.0039484	0.00454705	0.754019	0.414306	NA
1	5480931	Affx-11631457	C	T	0.0678731	1	134479	ADD	0.00333726	0.00673712	0.245376	0.207363	NA
1	5481145	Affx-11631707	A	C	0.455032	1	134462	ADD	-0.00485574	0.00341448	2.02237	0.809677	NA
1	5484317	Affx-65577669	A	G	0.0263991	1	134569	ADD	0.0023959	0.0105859	0.0512245	0.0856854	NA
1	5487978	Affx-11640257	T	C	0.116372	1	134465	ADD	-0.003878	0.00528971	0.537467	0.333965	NA
1	5490429	Affx-11642939	G	T	0.427615	1	134048	ADD	0.00490334	0.00342585	2.04855	0.817153	NA
1	5490502	Affx-65577736	G	A	0.0383558	1	134582	ADD	-0.00961779	0.00881656	1.19002	0.560152	NA
1	5493410	Affx-11646157	C	T	0.114691	1	134452	ADD	-0.00552969	0.0053287	1.07686	0.523746	NA
1	5495624	Affx-11648818	C	T	0.434449	1	134208	ADD	-0.00467796	0.00342674	1.86359	0.76394	NA
1	5502309	Affx-11657585	G	A	0.440963	1	134281	ADD	0.00676422	0.00341881	3.91457	1.31994	NA
1	5504834	Affx-11661098	C	A	0.0256538	1	134483	ADD	-0.00316969	0.0107205	0.0874192	0.114931	NA
1	5513623	Affx-11672237	C	T	0.0134278	1	134534	ADD	-0.0226963	0.0147248	2.37582	0.909294	NA
1	5515850	Affx-11675128	T	C	0.0471487	1	134606	ADD	-0.00399282	0.00800391	0.24886	0.209097	NA
1	5516992	Affx-11676528	T	C	0.0140924	1	134470	ADD	0.0014281	0.0143971	0.0098394	0.0357477	NA
1	5518595	Affx-11678344	T	C	0.197815	1	134628	ADD	-0.00345638	0.00425601	0.659534	0.380151	NA
1	5523954	Affx-11685368	G	A	0.0824519	1	134539	ADD	-0.00880805	0.00617115	2.03717	0.813906	NA
1	5543790	Affx-11713779	A	G	0.390283	1	134441	ADD	0.00623962	0.00347927	3.21618	1.13719	NA
1	5547928	Affx-11720776	T	C	0.0800726	1	134659	ADD	0.000727013	0.00624983	0.0135316	0.0422037	NA
1	5554174	Affx-35304261	G	T	0.021111	1	134693	ADD	0.000361845	0.0117717	0.000944859	0.0107825	NA
1	5563488	Affx-11741254	C	T	0.124925	1	134088	ADD	0.00846578	0.00513711	2.71579	1.00279	NA
1	5564094	Affx-11742092	G	A	0.0386954	1	134680	ADD	0.0022685	0.00878925	0.0666152	0.0989067	NA
1	5566034	Affx-11744320	C	T	0.226872	1	134450	ADD	-0.00321407	0.00405288	0.628902	0.368801	NA
1	5567852	Affx-11746403	C	A	0.451688	1	134367	ADD	-0.00426962	0.00341684	1.56145	0.674787	NA
1	5571302	Affx-11751182	T	A	0.489872	1	134380	ADD	0.0032735	0.00339978	0.927096	0.474154	NA
1	5571485	Affx-11751435	A	T	0.367551	1	134520	ADD	-0.00302481	0.00351652	0.739895	0.409276	NA
1	5572013	Affx-78765593	-	A	0.0540438	1	134502	ADD	-0.00374353	0.0075017	0.249025	0.209179	NA
1	5574791	Affx-11756515	T	C	0.468448	1	134414	ADD	0.000386858	0.00340172	0.0129332	0.0412181	NA
1	5575664	Affx-11757733	T	C	0.455144	1	134352	ADD	0.000190773	0.00341279	0.00312475	0.0198048	NA
1	5578691	Affx-11762105	C	G	0.328858	1	134453	ADD	-0.00280581	0.00360666	0.605212	0.35992	NA
1	5579124	Affx-11762642	A	G	0.418729	1	134414	ADD	-0.00233225	0.00344178	0.459182	0.302765	NA
1	5580386	Affx-11764423	G	A	0.35578	1	134340	ADD	-0.00554485	0.00354424	2.44756	0.929194	NA
1	5581725	Affx-11766663	T	C	0.461726	1	134348	ADD	0.00179769	0.00339732	0.279998	0.224242	NA
1	5582787	Affx-11768219	G	A	0.0275183	1	134547	ADD	-0.0118227	0.0103761	1.29827	0.594263	NA
1	5583698	Affx-11769549	T	C	0.276974	1	134435	ADD	-0.00116872	0.00378685	0.0952503	0.120557	NA
1	5584198	Affx-11770299	G	A	0.0570505	1	134486	ADD	0.00663714	0.0073183	0.822512	0.438366	NA
1	5585479	Affx-11771814	G	A	0.0139091	1	134624	ADD	-0.0101269	0.0145101	0.487089	0.314054	NA
1	5585850	Affx-11772233	A	C	0.342882	1	134396	ADD	-0.00104333	0.00357202	0.0853128	0.113384	NA
1	5598044	Affx-11788489	A	G	0.0310214	1	134520	ADD	-0.00946288	0.00977567	0.937031	0.4775	NA
1	5598194	Affx-65578723	T	C	0.017136	1	134600	ADD	-0.0141686	0.0130739	1.17447	0.5552	NA
1	5600949	Affx-11792824	T	A	0.323585	1	134575	ADD	-0.00411271	0.0036129	1.29582	0.593496	NA
1	5605453	Affx-11798778	A	G	0.453179	1	134308	ADD	0.0075356	0.0034171	4.86318	1.56168	NA
1	5611671	Affx-11807337	G	A	0.020426	1	134681	ADD	0.00957802	0.0119731	0.639937	0.372907	NA
1	5613467	Affx-11809803	T	C	0.0136972	1	134626	ADD	0.00945653	0.0145868	0.420286	0.286682	NA
1	5618723	Affx-11816243	G	A	0.32088	1	134399	ADD	0.00180035	0.0036298	0.246009	0.207679	NA
1	5619381	Affx-11817125	A	G	0.137737	1	134521	ADD	0.00235873	0.00492336	0.229527	0.199369	NA
1	5619748	Affx-11817618	G	A	0.0841348	1	134439	ADD	-0.00345861	0.00611685	0.319703	0.242767	NA
1	5620512	Affx-11818627	A	G	0.0893857	1	134507	ADD	0.00305452	0.00594545	0.263947	0.21651	NA
1	5622914	Affx-11821694	G	A	0.0200589	1	133881	ADD	-0.00897085	0.0121248	0.547415	0.337832	NA
1	5623701	Affx-11822758	T	C	0.27109	1	134516	ADD	-0.00432628	0.00381838	1.28372	0.589714	NA
1	5624051	Affx-11823265	G	A	0.0715587	1	134491	ADD	-0.00356532	0.00658168	0.293443	0.230606	NA
1	5624678	Affx-11824129	C	G	0.283881	1	134435	ADD	0.00166809	0.00376023	0.196794	0.182222	NA
1	5629642	Affx-11831466	G	A	0.0652029	1	134603	ADD	-0.00917058	0.00685958	1.7873	0.74171	NA
1	5635420	Affx-11838245	A	G	0.374335	1	131648	ADD	-0.000776843	0.00354159	0.0481138	0.0828209	NA
1	5637409	Affx-76154615	T	-	0.0685074	1	134460	ADD	0.00407433	0.00671843	0.367769	0.264223	NA
1	5638976	Affx-11842938	T	-	0.399238	1	134312	ADD	0.00153967	0.00346805	0.197099	0.182386	NA
1	5639415	Affx-11843461	C	A	0.157896	1	134421	ADD	-0.00265259	0.00466675	0.323081	0.244307	NA
1	5643492	Affx-11847920	G	A	0.399316	1	134431	ADD	0.00232646	0.00346421	0.451005	0.299419	NA
1	5646305	Affx-11850989	G	A	0.362709	1	134466	ADD	-0.00244629	0.00352706	0.481048	0.311627	NA
1	5647455	Affx-11852502	G	A	0.349372	1	134490	ADD	-0.00265976	0.0035557	0.559544	0.34252	NA
1	5647756	Affx-11853177	T	C	0.483447	1	134537	ADD	0.000229184	0.00339129	0.00456707	0.0240538	NA
1	5649009	Affx-11854601	C	T	0.0670788	1	134506	ADD	-0.00190271	0.00678102	0.0787327	0.10845	NA
1	5649168	Affx-11854708	C	A	0.479214	1	134394	ADD	-0.000932635	0.00339346	0.0755332	0.105992	NA
1	5649773	Affx-11855236	G	A	0.2957	1	134415	ADD	-0.00341704	0.00372696	0.840604	0.444635	NA
1	5652642	Affx-11858603	G	A	0.021658	1	134454	ADD	-9.22219e-05	0.0116701	6.24486e-05	0.00274697	NA
1	5652771	Affx-11858746	G	A	0.139855	1	134514	ADD	0.00732778	0.00489346	2.2424	0.872013	NA
1	5653485	Affx-11859675	C	A	0.481348	1	134406	ADD	-0.000722133	0.00340251	0.0450438	0.0799166	NA
1	5660038	Affx-11867250	T	C	0.0289149	1	134550	ADD	0.00953543	0.0101119	0.889224	0.461316	NA
1	5660312	Affx-11867641	G	A	0.0240501	1	134511	ADD	0.00903055	0.0110656	0.666012	0.382533	NA
1	5661129	Affx-11868692	A	G	0.140769	1	134472	ADD	0.00572424	0.00487823	1.37693	0.61866	NA
1	5662345	Affx-11870217	A	G	0.477033	1	134432	ADD	0.00202149	0.00339781	0.353952	0.258152	NA
1	5664446	Affx-11873041	G	A	0.0310676	1	134674	ADD	-0.0170723	0.00977043	3.05322	1.09379	NA
1	5664880	Affx-11873775	C	T	0.341279	1	134314	ADD	-0.00112961	0.00358398	0.0993399	0.123422	NA
1	5670649	Affx-65579330	G	A	0.141113	1	134545	ADD	0.000185595	0.00486757	0.00145382	0.0134142	NA
1	5676342	Affx-11888470	G	A	0.0231412	1	134565	ADD	-0.00455144	0.0112757	0.162935	0.163379	NA
1	5676622	Affx-11888718	A	G	0.0496217	1	134538	ADD	0.000496453	0.00781032	0.00404035	0.0225885	NA
1	5677636	Affx-11890143	A	C	0.106999	1	134553	ADD	0.00156864	0.00549396	0.0815226	0.110561	NA
1	5677849	Affx-11890504	A	G	0.0247019	1	134686	ADD	-0.0159683	0.0109325	2.13344	0.841286	NA
1	5681851	Affx-65579398	C	G	0.0264097	1	134458	ADD	0.0142857	0.0105923	1.81896	0.750956	NA
1	5683239	Affx-65579413	C	T	0.0153979	1	134499	ADD	-0.0162729	0.0137777	1.39502	0.624228	NA
1	5684903	Affx-11899489	A	C	0.102289	1	134497	ADD	4.45728e-05	0.00561085	6.31078e-05	0.00276148	NA
1	5685279	Affx-11900061	A	G	0.431328	1	134377	ADD	-0.00198937	0.00342981	0.336427	0.250342	NA
1	5687098	Affx-11902357	G	A	0.280579	1	134413	ADD	-0.000232052	0.00377997	0.0037687	0.0217972	NA
1	5689953	Affx-11905391	A	G	0.342904	1	134450	ADD	0.000849017	0.003574	0.0564318	0.0903224	NA
1	5690065	Affx-11905476	T	C	0.383033	1	134358	ADD	-0.00140733	0.00349565	0.162081	0.162887	NA
1	5690960	Affx-11906402	C	T	0.143669	1	134608	ADD	-0.00753863	0.00483169	2.43437	0.925544	NA
1	5691984	Affx-11907760	G	A	0.0952551	1	134460	ADD	0.00472581	0.00578171	0.668099	0.383299	NA
1	5694059	Affx-11909853	A	G	0.416773	1	134115	ADD	0.00257267	0.00344819	0.556657	0.341406	NA
1	5704819	Affx-11923433	A	G	0.350979	1	134132	ADD	-0.0020533	0.00356902	0.330985	0.24789	NA
1	5711082	Affx-11929943	C	G	0.474948	1	134381	ADD	0.00426626	0.00339963	1.57482	0.678797	NA
1	5713094	Affx-11932656	T	A	0.0162712	1	134655	ADD	0.0234273	0.013417	3.04886	1.09262	NA
1	5714260	Affx-11934458	G	T	0.017749	1	134458	ADD	-0.0204512	0.0128354	2.53877	0.95436	NA
1	5717397	Affx-11938438	T	C	0.266075	1	134342	ADD	-0.000767636	0.00383631	0.040039	0.0749953	NA
1	5717860	Affx-11938960	G	A	0.204307	1	134210	ADD	-0.00281629	0.0042071	0.448113	0.298231	NA
1	5721916	Affx-65579735	T	G	0.0328314	1	134216	ADD	0.00400025	0.00953973	0.175834	0.17071	NA
1	5722667	Affx-11943864	G	A	0.146369	1	134287	ADD	-0.00159741	0.00479441	0.111011	0.131358	NA
1	5724373	Affx-11945691	C	T	0.354955	1	134231	ADD	-0.00139267	0.00354481	0.15435	0.158383	NA
1	5724385	Affx-11945700	G	A	0.173253	1	134442	ADD	-0.000663101	0.00447987	0.0219092	0.0543696	NA
1	5725075	Affx-11946649	C	T	0.0793938	1	134513	ADD	0.00682943	0.00627108	1.186	0.558874	NA
1	5725512	Affx-11947149	C	T	0.0311848	1	134585	ADD	0.00506852	0.00977639	0.268785	0.218857	NA
1	5726591	Affx-11948320	G	A	0.179198	1	134460	ADD	-0.000237094	0.00442373	0.00287253	0.0189714	NA
1	5728730	Affx-11950558	T	C	0.0309099	1	134423	ADD	0.00909422	0.0098143	0.858643	0.450851	NA
1	5733695	Affx-11955709	G	A	0.0289769	1	134521	ADD	0.00591481	0.0101384	0.340361	0.252106	NA
1	5734394	Affx-11956403	G	A	0.123	1	134431	ADD	0.00341888	0.00517313	0.436778	0.293554	NA
1	5735321	Affx-11957375	G	A	0.0128977	1	134675	ADD	-1.78092e-05	0.0150361	1.40289e-06	0.000410621	NA
1	5739278	Affx-35304596	G	A	0.0133296	1	133912	ADD	0.00818029	0.014885	0.302023	0.234617	NA
1	5740428	Affx-77776890	G	-	0.170638	1	134346	ADD	-0.00092605	0.00451117	0.0421397	0.077091	NA
1	5742316	Affx-11965653	C	T	0.16253	1	134381	ADD	0.00121872	0.00459915	0.0702187	0.101813	NA
1	5745451	Affx-11968631	G	A	0.027079	1	134551	ADD	0.000160494	0.0104555	0.000235627	0.00535172	NA
1	5749263	Affx-11972675	C	T	0.0254606	1	134561	ADD	-0.00225167	0.010773	0.0436853	0.0786048	NA
1	5750444	Affx-65579963	G	C	0.027031	1	134549	ADD	0.00125404	0.0104693	0.0143479	0.043517	NA
1	5753428	Affx-11977164	C	T	0.0132337	1	134505	ADD	0.00724014	0.0148656	0.237207	0.203266	NA
1	5754094	Affx-11977682	A	G	0.111684	1	134415	ADD	-0.00943492	0.0053782	3.07753	1.10028	NA
1	5756899	Affx-11980486	G	A	0.124761	1	134521	ADD	-0.00842083	0.00512798	2.6966	0.997565	NA
1	5771541	Affx-11996520	G	A	0.255676	1	134383	ADD	-0.00888686	0.00389088	5.21677	1.65033	NA
1	5776701	Affx-65580160	C	T	0.0272624	1	134526	ADD	-0.0214065	0.0104196	4.22075	1.39867	NA
1	5777341	Affx-12003724	A	G	0.0127653	1	133526	ADD	-0.010705	0.0151486	0.499379	0.318964	NA
1	5777375	Affx-12003782	C	T	0.287515	1	134421	ADD	-0.00651298	0.00375655	3.00594	1.08113	NA
1	5786347	Affx-12015713	T	C	0.0403891	1	134529	ADD	0.0133818	0.00863941	2.39918	0.915786	NA
1	5786394	Affx-76256743	GTGGTGTTTGCACCT	-	0.0163117	1	134443	ADD	0.00455417	0.0133826	0.115807	0.134525	NA
1	5792890	Affx-12024854	C	A	0.0293591	1	134507	ADD	0.0063164	0.0100331	0.39634	0.276556	NA
1	5795357	Affx-12028392	A	G	0.353664	1	134550	ADD	-0.00576851	0.00354644	2.6457	0.983676	NA
1	5797901	Affx-12032182	C	T	0.233136	1	134578	ADD	0.0062572	0.00400864	2.43649	0.926132	NA
1	5801941	Affx-12037621	C	T	0.0715712	1	134677	ADD	-0.00542397	0.00658341	0.678784	0.38721	NA
1	5803040	Affx-12038971	T	C	0.0217739	1	134496	ADD	0.0139497	0.0116425	1.4356	0.636666	NA
1	5810255	Affx-65580473	G	A	0.0203965	1	134361	ADD	-0.0150353	0.0120052	1.56851	0.676905	NA
1	5816189	Affx-12055671	T	G	0.11905	1	134448	ADD	0.00141212	0.00524042	0.0726128	0.103711	NA
1	5819564	Affx-12059919	G	A	0.0193173	1	134387	ADD	0.00978628	0.0123019	0.632837	0.370268	NA
1	5825922	Affx-65580595	C	T	0.0318527	1	134541	ADD	-0.000244486	0.00968159	0.000637699	0.0088389	NA
1	5826500	Affx-12067547	G	A	0.0224632	1	134598	ADD	0.0142122	0.0114577	1.53861	0.667916	NA
1	5827612	Affx-12069061	G	A	0.0169145	1	134500	ADD	0.0255517	0.0131455	3.77821	1.28463	NA
1	5827706	Affx-35304700	G	A	0.0106966	1	134622	ADD	-0.00330695	0.0165033	0.0401524	0.0751096	NA
1	5828460	Affx-12070091	A	G	0.0917013	1	134491	ADD	-0.000679342	0.00586662	0.0134092	0.0420038	NA
1	5832639	Affx-12074356	C	T	0.0439066	1	134433	ADD	0.0207834	0.00828007	6.30035	1.91824	NA
1	5833142	Affx-35304718	C	T	0.0431313	1	134218	ADD	-0.00459541	0.00835379	0.302609	0.234889	NA
1	5833519	Affx-12075180	C	T	0.0218493	1	133574	ADD	0.0140461	0.0116499	1.45369	0.642184	NA
1	5836872	Affx-12078581	G	A	0.0218792	1	134534	ADD	0.0155138	0.0115996	1.78875	0.742134	NA
1	5842367	Affx-12084903	G	A	0.295871	1	134572	ADD	0.00290124	0.00371627	0.609473	0.361524	NA
1	5843173	Affx-12085583	T	C	0.113342	1	134518	ADD	0.00339137	0.00535277	0.401415	0.278718	NA
1	5846583	Affx-12089888	C	T	0.131378	1	134554	ADD	0.00487238	0.00502581	0.939875	0.478457	NA
1	5849285	Affx-12092821	G	A	0.0533785	1	134483	ADD	-0.00742228	0.00754454	0.967854	0.487828	NA
1	5849910	Affx-76173588	TTC	-	0.0412058	1	134265	ADD	0.00135489	0.00854533	0.0251392	0.0584782	NA
1	5849990	Affx-12093876	T	C	0.01162	1	134510	ADD	-0.00135848	0.0158091	0.00738407	0.0308071	NA
1	5850266	Affx-79093788	-	A	0.196672	1	134363	ADD	0.00495912	0.00428099	1.34191	0.607834	NA
1	5850940	Affx-12095146	G	A	0.088866	1	134534	ADD	-0.00149342	0.00596384	0.062706	0.09568	NA
1	5851348	Affx-12095716	C	T	0.0150956	1	134476	ADD	0.000912576	0.0138882	0.00431765	0.0233705	NA
1	5851528	Affx-12095927	A	C	0.0565402	1	134347	ADD	0.00158985	0.00733241	0.0470133	0.0817891	NA
1	5853561	Affx-12098785	C	T	0.100824	1	134685	ADD	0.00807763	0.00564552	2.0472	0.816769	NA
1	5855773	Affx-12101765	G	A	0.0851077	1	134506	ADD	-0.000761354	0.00608457	0.0156572	0.045554	NA
1	5858753	Affx-78586323	T	-	0.280389	1	134433	ADD	0.0020879	0.0037888	0.30368	0.235387	NA
1	5871105	Affx-12123528	G	T	0.0199317	1	134610	ADD	-0.00178999	0.0121224	0.0218035	0.0542306	NA
1	5872457	Affx-12125446	C	T	0.176832	1	134472	ADD	0.00173718	0.00446027	0.151693	0.156816	NA
1	5873470	Affx-12126813	A	G	0.0205393	1	134498	ADD	-0.00829905	0.0119545	0.481937	0.311984	NA
1	5874430	Affx-12128097	A	G	0.275218	1	134103	ADD	-0.000369837	0.00380186	0.00946299	0.0350309	NA
1	5875162	Affx-12129090	T	C	0.259844	1	134294	ADD	-0.000204316	0.00386887	0.00278891	0.0186874	NA
1	5881487	Affx-12137594	C	A	0.0629919	1	134692	ADD	0.00262272	0.00699359	0.140638	0.150183	NA
1	5888886	Affx-12146811	C	T	0.0742505	1	134484	ADD	-0.00333942	0.0064784	0.265709	0.217366	NA
1	5895781	Affx-12156581	A	G	0.0797485	1	134316	ADD	-0.00227692	0.00627685	0.131586	0.144606	NA
1	5896849	Affx-12158077	C	A	0.213961	1	134501	ADD	0.00450761	0.00415064	1.17941	0.556773	NA
1	5900443	Affx-12163113	G	A	0.221115	1	134647	ADD	0.000480075	0.00409222	0.0137626	0.042579	NA
1	5912711	Affx-12181015	A	G	0.0134385	1	134427	ADD	0.00524022	0.0147444	0.126312	0.14129	NA
1	5912754	Affx-65581362	C	G	0.0223252	1	134467	ADD	0.0187204	0.0114785	2.65986	0.987543	NA
1	5912917	Affx-65581365	T	C	0.063289	1	134510	ADD	-0.00648215	0.00696743	0.865552	0.453224	NA
1	5919518	Affx-35304855	A	G	0.0635696	1	134514	ADD	0.00193974	0.00695274	0.0778352	0.107765	NA
1	5923402	Affx-12195843	A	C	0.0739685	1	134564	ADD	-0.0019436	0.00648823	0.0897346	0.116614	NA
1	5927079	Affx-12201040	C	T	0.0302294	1	134538	ADD	-0.00908608	0.00989568	0.843068	0.445486	NA
1	5932771	Affx-12209408	C	T	0.017789	1	134606	ADD	0.00679334	0.0128536	0.279328	0.223922	NA
1	5933799	Affx-12211126	C	T	0.0738983	1	134543	ADD	-0.00165171	0.00649584	0.0646545	0.0972983	NA
1	5947386	Affx-12231204	T	C	0.246498	1	134423	ADD	0.00154024	0.00393949	0.152862	0.157506	NA
1	5948365	Affx-65581721	C	G	0.0369024	1	134395	ADD	-0.00404835	0.00900469	0.202124	0.185079	NA
1	5960932	Affx-12248758	C	T	0.0568945	1	134644	ADD	0.00591383	0.00733807	0.649492	0.376446	NA
1	5965780	Affx-12255349	G	A	0.0402082	1	134649	ADD	-0.00419048	0.00864005	0.235231	0.202267	NA
1	5967192	Affx-12256842	G	A	0.225818	1	134223	ADD	0.001145	0.00407282	0.0790357	0.108681	NA
1	5972260	Affx-12263495	G	A	0.0756436	1	134519	ADD	-0.00100581	0.00642731	0.0244891	0.057671	NA
1	5976678	Affx-65581950	A	G	0.0257076	1	134435	ADD	0.0153068	0.0107353	2.03302	0.812722	NA
1	5977364	Affx-65581955	G	A	0.0190029	1	134585	ADD	-0.0114843	0.0124264	0.854119	0.449295	NA
1	5978177	Affx-65581962	G	C	0.0161817	1	134473	ADD	0.00825386	0.0134642	0.375795	0.267717	NA
1	5980336	Affx-12275004	C	G	0.020992	1	134099	ADD	-0.008732	0.0118554	0.542496	0.335922	NA
1	5980802	Affx-12275764	G	A	0.0132021	1	133842	ADD	0.0143354	0.0148998	0.925665	0.473671	NA
1	5989569	Affx-12288802	-	G	0.235517	1	134455	ADD	0.00237881	0.00401271	0.351436	0.257038	NA
1	5994090	Affx-12295081	C	G	0.0133802	1	131575	ADD	-0.0186195	0.0149204	1.5573	0.673539	NA
1	5994206	Affx-12295194	A	C	0.463902	1	134522	ADD	0.00655041	0.00340928	3.69158	1.26211	NA
1	6000909	Affx-12304512	G	T	0.0125335	1	134440	ADD	0.00920698	0.0152312	0.365397	0.263186	NA
1	6010810	Affx-12319931	T	C	0.401617	1	134347	ADD	-0.00164361	0.00346107	0.225516	0.197316	NA
1	6015003	Affx-65582273	C	T	0.0152033	1	134543	ADD	-0.0222775	0.0138658	2.58131	0.966044	NA
1	6015468	Affx-12326981	C	T	0.051554	1	134587	ADD	0.00279201	0.00771415	0.130996	0.144238	NA
1	6015789	Affx-65582280	C	T	0.0184095	1	134034	ADD	0.0241424	0.0126709	3.63032	1.24614	NA
1	6020500	Affx-65582328	C	T	0.0568169	1	134511	ADD	0.016444	0.00733663	5.02364	1.602	NA
1	6022357	Affx-12330476	C	T	0.0474239	1	134563	ADD	0.003604	0.00798333	0.203799	0.185971	NA
1	6033869	Affx-12331789	A	G	0.316215	1	134426	ADD	-0.0042999	0.00364494	1.39167	0.623197	NA
1	6034588	Affx-65582438	C	A	0.0292259	1	134316	ADD	0.0116763	0.0100922	1.33857	0.6068	NA
1	6039541	Affx-12332516	C	T	0.0430973	1	133802	ADD	-0.0112787	0.00839843	1.80353	0.746452	NA
1	6039912	Affx-79229763	G	-	0.0440976	1	134497	ADD	-0.00392038	0.00827514	0.224442	0.196764	NA
1	6041047	Affx-12332698	G	A	0.017141	1	134502	ADD	0.00480314	0.0130584	0.135292	0.146906	NA
1	6042182	Affx-12332867	A	G	0.325048	1	134280	ADD	-0.00388437	0.00362835	1.1461	0.546121	NA
1	6042732	Affx-65582506	C	T	0.0273094	1	134697	ADD	0.0102633	0.0103862	0.976479	0.490704	NA
1	6043240	Affx-12333008	G	A	0.063123	1	134634	ADD	-0.0142298	0.0069728	4.16467	1.38431	NA
1	6043858	Affx-12333060	T	C	0.457539	1	134393	ADD	-0.00661386	0.00340244	3.77859	1.28473	NA
1	6043942	Affx-12333068	C	T	0.20834	1	134117	ADD	-0.00130028	0.0041884	0.0963779	0.121352	NA
1	6044004	Affx-12333077	C	T	0.0393299	1	134249	ADD	0.00429437	0.00874479	0.241157	0.205253	NA
1	6045987	Affx-65582526	G	A	0.0161748	1	132521	ADD	-0.00610583	0.0135409	0.203327	0.18572	NA
1	6048317	Affx-12333626	C	A	0.0578115	1	134506	ADD	0.00112583	0.00729225	0.0238353	0.0568495	NA
1	6050909	Affx-12333892	T	C	0.0280035	1	134501	ADD	-0.00109786	0.0102983	0.0113647	0.0385305	NA
1	6052726	Affx-12334111	T	G	0.396464	1	134349	ADD	-0.000507856	0.00347377	0.0213736	0.0536629	NA
1	6052953	Affx-12334127	G	A	0.0172966	1	134680	ADD	0.0138284	0.0130236	1.12741	0.540112	NA
1	6059634	Affx-77172947	-	GG	0.370723	1	134463	ADD	-0.000261665	0.00351846	0.00553075	0.0265411	NA
1	6065024	Affx-12335543	G	T	0.324396	1	134393	ADD	-3.64432e-05	0.00363102	0.000100733	0.00349179	NA
1	6070635	Affx-12336207	C	A	0.045312	1	134545	ADD	0.00882122	0.00814917	1.17174	0.554326	NA
1	6075147	Affx-12336704	C	A	0.3298	1	134001	ADD	0.00136123	0.00362616	0.140919	0.150354	NA
1	6075960	Affx-65582770	A	T	0.014762	1	133722	ADD	-0.0267404	0.0141773	3.55753	1.22712	NA
1	6078302	Affx-76656992	CA	-	0.0178452	1	134490	ADD	-0.0115553	0.0127967	0.81539	0.435889	NA
1	6078496	Affx-12337020	C	A	0.126395	1	134570	ADD	0.000803829	0.00510762	0.024768	0.0580184	NA
1	6079109	Affx-12337123	T	G	0.113333	1	132521	ADD	-0.00761807	0.00538693	1.9999	0.803244	NA
1	6080626	Affx-12337314	T	C	0.290333	1	134544	ADD	-0.000589024	0.00373788	0.0248322	0.0580982	NA
1	6081265	Affx-12337379	G	A	0.310338	1	134579	ADD	0.00375332	0.00367266	1.04441	0.513147	NA
1	6084854	Affx-12337857	G	A	0.361892	1	134460	ADD	0.00204308	0.00352967	0.335047	0.249721	NA
1	6085405	Affx-12337930	G	T	0.0141269	1	134531	ADD	-0.00415014	0.0143392	0.0837679	0.112239	NA
1	6085593	Affx-12337947	G	A	0.0186515	1	134493	ADD	0.00851204	0.0125394	0.460803	0.303426	NA
1	6085821	Affx-12337971	T	C	0.104422	1	134497	ADD	0.000952926	0.00555043	0.0294758	0.0636446	NA
1	6089062	Affx-12338376	G	A	0.194751	1	134482	ADD	-0.00357124	0.00429291	0.692043	0.392041	NA
1	6093465	Affx-12338879	G	A	0.404998	1	134376	ADD	-0.00147201	0.00346707	0.180258	0.17318	NA
1	6094341	Affx-12338957	G	A	0.0252607	1	134557	ADD	0.00366851	0.0107998	0.115384	0.134247	NA
1	6098502	Affx-12339426	A	G	0.411938	1	134257	ADD	0.000131	0.00345675	0.00143617	0.0133313	NA
1	6102523	Affx-12339938	A	G	0.351397	1	134371	ADD	-0.00211544	0.00356184	0.352738	0.257615	NA
1	6103524	Affx-12340067	C	T	0.193664	1	134416	ADD	0.000176819	0.00430582	0.00168634	0.0144639	NA
1	6103865	Affx-12340091	T	C	0.241203	1	134480	ADD	0.0014423	0.00397096	0.131923	0.144817	NA
1	6104136	Affx-12340124	G	A	0.0126654	1	134698	ADD	-0.000904516	0.0151763	0.00355225	0.021147	NA
1	6105359	Affx-12340270	C	T	0.366806	1	134387	ADD	-0.00270929	0.00352734	0.589951	0.354147	NA
1	6112490	Affx-65583050	C	T	0.0222358	1	134580	ADD	-0.000325484	0.0115317	0.000796654	0.00989094	NA
1	6114729	Affx-65583070	G	A	0.0140005	1	134317	ADD	0.0293083	0.0144263	4.12732	1.37473	NA
1	6115429	Affx-12341518	A	G	0.45498	1	134328	ADD	0.00262956	0.00341038	0.594512	0.355877	NA
1	6116124	Affx-12341608	G	A	0.371802	1	134390	ADD	-0.00249318	0.00351808	0.502221	0.320095	NA
1	6130255	Affx-12362239	C	T	0.331382	1	134360	ADD	-0.00220076	0.00360886	0.371883	0.266017	NA
1	6130765	Affx-12363114	C	T	0.0157437	1	134689	ADD	0.00891253	0.0136265	0.427795	0.289821	NA
1	6133244	Affx-12368064	G	A	0.366594	1	134405	ADD	0.000397151	0.00352875	0.0126669	0.0407728	NA
1	6145289	Affx-12390142	C	T	0.405804	1	134246	ADD	-0.00409802	0.00346467	1.39902	0.625458	NA
1	6147157	Affx-12393334	C	T	0.34845	1	134355	ADD	3.72028e-05	0.00357117	0.000108525	0.00362487	NA
1	6154987	Affx-12405509	A	G	0.24658	1	133328	ADD	0.00517736	0.00395396	1.71456	0.720346	NA
1	6155635	Affx-12406746	G	A	0.0151831	1	134689	ADD	0.0174123	0.0138506	1.58043	0.680481	NA
1	6157808	Affx-65583440	C	G	0.0183351	1	134414	ADD	-0.00547701	0.0126314	0.188011	0.177455	NA
1	6160902	Affx-12414460	G	A	0.0410319	1	134505	ADD	0.00597357	0.0085685	0.486024	0.313626	NA
1	6160974	Affx-12414551	G	T	0.0695087	1	133192	ADD	-0.00149062	0.006717	0.0492473	0.0838734	NA
1	6161732	Affx-65583486	C	T	0.0233424	1	134519	ADD	-0.00650872	0.0112381	0.33543	0.249894	NA
1	6162015	Affx-12415613	G	A	0.290367	1	134404	ADD	-0.00419356	0.00373626	1.25977	0.582205	NA
1	6162441	Affx-12416118	C	A	0.472628	1	134463	ADD	-0.00532292	0.00339684	2.45555	0.931407	NA
1	6173019	Affx-12430292	C	A	0.0202603	1	133068	ADD	0.00735736	0.0120987	0.369797	0.265108	NA
1	6174373	Affx-12431988	C	T	0.0213571	1	134569	ADD	-0.00592595	0.011728	0.255311	0.212284	NA
1	6177142	Affx-12436420	C	T	0.156599	1	134480	ADD	-0.0048078	0.00467692	1.05675	0.517188	NA
1	6177337	Affx-65583609	C	T	0.0149781	1	134630	ADD	-0.00380767	0.0139481	0.0745227	0.105207	NA
1	6183655	Affx-12448076	A	G	0.180098	1	134441	ADD	-0.00582847	0.00441203	1.74515	0.729349	NA
1	6185478	Affx-12450601	A	G	0.0327906	1	134566	ADD	0.00497332	0.00952282	0.272748	0.220768	NA
1	6197796	Affx-12469657	A	G	0.319407	1	134194	ADD	-0.0025034	0.00363643	0.473927	0.308754	NA
1	6198087	Affx-12470173	C	T	0.252184	1	134642	ADD	-0.00274986	0.00390327	0.496321	0.317746	NA
1	6198491	Affx-65583775	A	C	0.0163239	1	134343	ADD	0.0159919	0.0134257	1.41883	0.631533	NA
1	6198850	Affx-12471275	A	T	0.0378885	1	134632	ADD	0.00849378	0.00888364	0.914156	0.469782	NA
1	6198983	Affx-12471437	G	A	0.0969287	1	134537	ADD	-3.61369e-05	0.00573827	3.96587e-05	0.00218768	NA
1	6199070	Affx-12471564	A	G	0.263752	1	134503	ADD	0.000392475	0.00384698	0.0104084	0.0368077	NA
1	6209280	Affx-12487543	A	G	0.0610051	1	134587	ADD	-0.00404002	0.00708371	0.325271	0.245302	NA
1	6212077	Affx-12492110	A	G	0.227991	1	134126	ADD	-0.0035951	0.00406928	0.780527	0.423682	NA
1	6212115	Affx-12492178	G	A	0.0165901	1	133845	ADD	0.0039711	0.0133018	0.0891249	0.116172	NA
1	6219310	Affx-12502566	G	C	0.166581	1	134544	ADD	-0.000807261	0.00455614	0.0313931	0.0658217	NA
1	6221607	Affx-12506073	A	C	0.0676278	1	134464	ADD	-0.000242581	0.00676133	0.00128721	0.0126109	NA
1	6223002	Affx-12508257	C	A	0.0444828	1	134524	ADD	0.00490967	0.00823643	0.355326	0.258759	NA
1	6232067	Affx-65584010	G	A	0.0179368	1	134556	ADD	0.0128262	0.0127912	1.00548	0.50033	NA
1	6235509	Affx-35305213	T	G	0.0218415	1	134583	ADD	0.00455001	0.0116151	0.153453	0.157855	NA
1	6236178	Affx-12527226	G	T	0.358587	1	134510	ADD	0.00162781	0.00354523	0.210822	0.189684	NA
1	6239010	Affx-78163257	CTC	-	0.0456779	1	134540	ADD	-0.0189966	0.00813045	5.45909	1.71071	NA
1	6243706	Affx-12536017	G	T	0.020511	1	134489	ADD	0.0074197	0.0119881	0.383062	0.27086	NA
1	6247195	Affx-12540827	C	T	0.214692	1	134416	ADD	0.000181899	0.00413923	0.00193117	0.015496	NA
1	6254762	Affx-12551183	C	T	0.415695	1	134618	ADD	0.00613908	0.00344343	3.17852	1.12719	NA
1	6257996	Affx-12556416	T	C	0.0132497	1	134418	ADD	0.000308682	0.0148283	0.000433351	0.00727352	NA
1	6258657	Affx-12557307	A	G	0.425984	1	134302	ADD	0.00574102	0.00344132	2.7831	1.02107	NA
1	6259946	Affx-12559163	G	T	0.014298	1	134564	ADD	-0.000315889	0.0142982	0.000488093	0.00772318	NA
1	6268069	Affx-12571132	G	T	0.0146963	1	133775	ADD	0.00487963	0.0141858	0.118322	0.136165	NA
1	6268416	Affx-12571632	G	T	0.0285106	1	134336	ADD	0.0106979	0.0102146	1.09686	0.530241	NA
1	6276856	Affx-12584168	A	G	0.0255548	1	134554	ADD	-0.00121467	0.010763	0.0127365	0.0408897	NA
1	6278441	Affx-12586363	G	A	0.0150716	1	134724	ADD	0.00906512	0.0139295	0.423523	0.288037	NA
1	6281084	Affx-65584319	C	G	0.0162992	1	134117	ADD	0.0168807	0.0134139	1.5837	0.681459	NA
1	6298447	Affx-12614347	T	C	0.01091	1	134555	ADD	0.00827876	0.0163349	0.256859	0.213046	NA
1	6300264	Affx-12616998	A	G	0.0302362	1	134491	ADD	0.00605125	0.00989815	0.37375	0.266829	NA
1	6302086	Affx-12619164	C	T	0.114393	1	134458	ADD	-0.0166551	0.00535203	9.68411	2.73079	NA
1	6323819	Affx-65584630	C	T	0.0525308	1	134426	ADD	-0.0152698	0.00760372	4.03285	1.35045	NA
1	6323988	Affx-12646065	C	T	0.0145928	1	133251	ADD	0.0286251	0.0142461	4.0374	1.35162	NA
1	6324912	Affx-12646964	G	A	0.0119771	1	134465	ADD	0.0129576	0.0155963	0.690247	0.391388	NA
1	6325892	Affx-65584647	G	T	0.0269468	1	134543	ADD	0.00940548	0.0104793	0.80556	0.43246	NA
1	6330386	Affx-12652809	T	C	0.0108221	1	134586	ADD	0.00972616	0.0163909	0.35211	0.257337	NA
1	6331013	Affx-12653565	T	C	0.137082	1	133008	ADD	-0.01538	0.00497065	9.5739	2.70474	NA
1	6332364	Affx-12655242	C	T	0.0470125	1	134411	ADD	0.0051717	0.00802298	0.415524	0.284683	NA
1	6337510	Affx-12662779	T	C	0.0688885	1	134558	ADD	0.000710342	0.00668752	0.0112825	0.038385	NA
1	6346548	Affx-35305347	C	T	0.0136445	1	134450	ADD	0.00141497	0.0146319	0.00935181	0.0348167	NA
1	6346799	Affx-12683315	G	A	0.011356	1	133233	ADD	0.0107341	0.0160778	0.445738	0.297254	NA
1	6350964	Affx-12691906	G	A	0.11401	1	134580	ADD	-0.0217867	0.00535296	16.5651	4.32783	NA
1	6351979	Affx-12694895	G	A	0.0236804	1	134457	ADD	-0.0100854	0.011164	0.816107	0.436138	NA
1	6361519	Affx-12717665	C	A	0.108502	1	134357	ADD	-0.0234725	0.00547274	18.3953	4.74593	NA
1	6367918	Affx-65585002	T	C	0.0346502	1	134660	ADD	0.00232322	0.00924287	0.0631782	0.096074	NA
1	6387399	Affx-12734858	G	A	0.0128821	1	134334	ADD	0.0099692	0.0150491	0.438831	0.294404	NA
1	6405654	Affx-12739141	T	G	0.0208522	1	134638	ADD	-0.0125128	0.0118717	1.11093	0.534796	NA
1	6415626	Affx-12742333	C	T	0.157072	1	134394	ADD	-0.0162366	0.00467223	12.0765	3.29192	NA
1	6421782	Affx-12744108	G	A	0.411118	1	134611	ADD	0.00187874	0.00344434	0.297524	0.232519	NA
1	6429304	Affx-12746050	C	T	0.14954	1	134553	ADD	-0.0139508	0.0047595	8.59165	2.47146	NA
1	6437506	Affx-12748097	T	C	0.0302425	1	134645	ADD	0.00343826	0.00989061	0.120846	0.137798	NA
1	6449498	Affx-12750957	T	C	0.0119153	1	134449	ADD	0.00684252	0.015617	0.191972	0.179614	NA
1	6475089	Affx-12784819	A	G	0.0569473	1	134563	ADD	-0.00648369	0.00731461	0.78571	0.425505	NA
1	6482270	Affx-12791874	T	C	0.289421	1	134446	ADD	-0.0042094	0.0037487	1.2609	0.582559	NA
1	6486724	Affx-12796679	G	A	0.268897	1	134438	ADD	-0.00399977	0.00383204	1.08946	0.527841	NA
1	6490445	Affx-12801096	C	T	0.251824	1	134628	ADD	-0.00564637	0.00391338	2.08179	0.826622	NA
1	6492670	Affx-65585913	G	A	0.0150217	1	134505	ADD	-0.00469467	0.0139378	0.113455	0.132978	NA
1	6492964	Affx-78747869	-	T	0.287788	1	134250	ADD	-0.00835724	0.00375069	4.96481	1.58723	NA
1	6492979	Affx-12804464	G	C	0.0181417	1	134552	ADD	-0.017921	0.0127137	1.98693	0.799525	NA
1	6496949	Affx-12809831	A	C	0.296679	1	134376	ADD	-0.00415787	0.00372353	1.2469	0.578156	NA
1	6499744	Affx-12813326	C	T	0.24042	1	134344	ADD	-0.00543034	0.00398504	1.8569	0.761997	NA
1	6500433	Affx-12814265	C	T	0.0152602	1	134500	ADD	0.00109109	0.0138186	0.00623442	0.0282299	NA
1	6500662	Affx-12814578	C	A	0.0216284	1	134707	ADD	-0.00600783	0.0116633	0.265332	0.217183	NA
1	6500979	Affx-12814994	C	T	0.103657	1	134400	ADD	-0.00551898	0.00556533	0.983413	0.493011	NA
1	6501514	Affx-12815623	A	G	0.0151933	1	133348	ADD	-0.0290597	0.0139321	4.35061	1.43185	NA
1	6503007	Affx-12817452	G	A	0.0288528	1	134545	ADD	-0.0109093	0.0101164	1.16291	0.551504	NA
1	6508614	Affx-12825180	G	A	0.0252157	1	134698	ADD	-0.000260045	0.0107741	0.000582553	0.00844433	NA
1	6512211	Affx-12829691	G	C	0.402763	1	134403	ADD	-0.00264569	0.00345784	0.585421	0.352426	NA
1	6525343	Affx-12848677	A	G	0.0377735	1	134499	ADD	0.000464537	0.00888228	0.00273522	0.018503	NA
1	6526842	Affx-65586144	C	T	0.0302027	1	134541	ADD	-0.0118578	0.0098881	1.43807	0.637419	NA
1	6531523	Affx-12857477	A	G	0.0230832	1	134535	ADD	0.0260177	0.0112644	5.33485	1.67979	NA
1	6532570	Affx-12859185	A	G	0.0685909	1	134493	ADD	0.00987431	0.00670701	2.16748	0.850914	NA
1	6532740	Affx-12859452	T	C	0.0218431	1	134482	ADD	-0.0202929	0.0116129	3.05355	1.09388	NA
1	6535975	Affx-12863794	G	A	0.0222345	1	134431	ADD	0.0102808	0.011516	0.796992	0.429464	NA
1	6549504	Affx-78013109	AT	-	0.195352	1	134470	ADD	0.0148496	0.00428914	11.9863	3.2709	NA
1	6549732	Affx-12883326	-	T	0.173713	1	134506	ADD	0.0141473	0.00449456	9.90768	2.78359	NA
1	6557410	Affx-12895017	C	T	0.0219641	1	134515	ADD	0.0108863	0.0115723	0.884965	0.459864	NA
1	6562807	Affx-12904000	A	G	0.028653	1	134471	ADD	0.00411799	0.010189	0.163347	0.163617	NA
1	6567193	Affx-12909891	C	T	0.0378443	1	134525	ADD	0.00157568	0.00888252	0.0314677	0.0659052	NA
1	6567195	Affx-12909894	C	T	0.261517	1	134611	ADD	-0.00970955	0.00385305	6.35024	1.93046	NA
1	6568959	Affx-76204180	-	G	0.203341	1	134385	ADD	0.0110057	0.00422002	6.80147	2.04056	NA
1	6569075	Affx-65586514	C	T	0.0277685	1	134523	ADD	-0.0268253	0.0103148	6.76341	2.0313	NA
1	6569214	Affx-12912819	G	A	0.272104	1	134592	ADD	-0.00421258	0.00380804	1.22375	0.570853	NA
1	6571371	Affx-12916119	T	C	0.2119	1	134634	ADD	0.0107496	0.00414321	6.73147	2.02353	NA
1	6572965	Affx-65586545	T	C	0.0374391	1	134552	ADD	0.00126858	0.00893153	0.0201736	0.0520503	NA
1	6575246	Affx-12922013	G	A	0.306906	1	134657	ADD	-0.00436975	0.00368221	1.40831	0.628309	NA
1	6576325	Affx-12923618	C	T	0.0309105	1	134388	ADD	0.0136292	0.00982295	1.9251	0.78174	NA
1	6576602	Affx-35305579	T	C	0.0377322	1	134474	ADD	0.00115925	0.00890324	0.0169533	0.047496	NA
1	6578496	Affx-35305581	C	T	0.0149762	1	134547	ADD	0.00499158	0.0139335	0.128339	0.142571	NA
1	6580056	Affx-12929224	A	G	0.363491	1	134456	ADD	-0.00562671	0.00352721	2.54476	0.956006	NA
1	6587642	Affx-65586679	G	A	0.0324736	1	134494	ADD	0.00113386	0.00955231	0.0140898	0.0431055	NA
1	6589543	Affx-12942946	G	A	0.0910233	1	134504	ADD	0.000354082	0.00589857	0.00360341	0.0213024	NA
1	6591033	Affx-12945491	G	A	0.3888	1	134488	ADD	-0.00340723	0.00348272	0.957115	0.484239	NA
1	6599445	Affx-12958065	G	A	0.407441	1	134363	ADD	-0.00483643	0.00346137	1.95233	0.789586	NA
1	6616481	Affx-12982326	C	T	0.0293869	1	134601	ADD	0.0161612	0.0100754	2.57289	0.963735	NA
1	6619788	Affx-12986766	C	T	0.154639	1	134449	ADD	0.0112727	0.00469563	5.76322	1.78608	NA
1	6620517	Affx-65586965	G	T	0.0268182	1	134517	ADD	-0.00587426	0.0104997	0.313004	0.239696	NA
1	6623180	Affx-12991362	G	A	0.413914	1	134458	ADD	-0.00427412	0.00345319	1.53197	0.665916	NA
1	6630052	Affx-35305630	A	G	0.0302223	1	134123	ADD	0.00102558	0.00989353	0.0107457	0.0374233	NA
1	6639214	Affx-79216866	GTT	-	0.190524	1	134537	ADD	0.0114434	0.00432425	7.00311	2.08954	NA
1	6639267	Affx-13014465	C	T	0.0363431	1	134496	ADD	0.00969023	0.00909275	1.13574	0.542792	NA
1	6653054	Affx-13033522	C	T	0.183117	1	134343	ADD	0.0130915	0.00438999	8.893	2.54323	NA
1	6665948	Affx-13052162	G	A	0.015605	1	134476	ADD	0.0161531	0.01369	1.39221	0.623364	NA
1	6675204	Affx-13062735	A	C	0.414147	1	134282	ADD	-0.00491928	0.00345439	2.02796	0.811274	NA
1	6702635	Affx-13097669	A	G	0.0298392	1	134672	ADD	0.0125911	0.00995483	1.59978	0.68627	NA
1	6711427	Affx-65587733	A	G	0.0246958	1	131642	ADD	0.0235125	0.0110735	4.50846	1.47201	NA
1	6717108	Affx-13121081	G	A	0.446626	1	134598	ADD	-0.00545111	0.00341036	2.55488	0.958787	NA
1	6730924	Affx-13139580	C	G	0.035533	1	134523	ADD	-0.00486399	0.00917581	0.280993	0.224717	NA
1	6735170	Affx-13145845	C	T	0.104031	1	134508	ADD	-0.000667159	0.00556127	0.0143916	0.0435863	NA
1	6735964	Affx-13147094	C	A	0.0363	1	134697	ADD	-0.0203685	0.00907264	5.04025	1.60616	NA
1	6737624	Affx-13149897	A	G	0.133441	1	134389	ADD	0.00196664	0.00498202	0.155825	0.159248	NA
1	6738919	Affx-13151920	G	A	0.0245807	1	134496	ADD	0.023518	0.0109455	4.61669	1.49946	NA
1	6739868	Affx-13153431	C	T	0.0154994	1	134457	ADD	-0.0253047	0.0137595	3.38216	1.18108	NA
1	6740859	Affx-13155198	T	C	0.0244766	1	134455	ADD	0.0234827	0.0109753	4.57791	1.48963	NA
1	6747995	Affx-65588038	C	T	0.0189103	1	134556	ADD	-0.00077229	0.012438	0.0038553	0.0220523	NA
1	6749366	Affx-13167748	C	T	0.218822	1	134447	ADD	-0.00158449	0.00410775	0.148788	0.155091	NA
1	6755848	Affx-75583421	-	TA	0.0239549	1	134482	ADD	0.0254245	0.0110929	5.25308	1.6594	NA
1	6766275	Affx-13194061	G	T	0.0571544	1	134469	ADD	-0.0109218	0.00730086	2.23789	0.870748	NA
1	6767387	Affx-13196059	G	A	0.013148	1	134431	ADD	0.00168805	0.0149082	0.0128209	0.0410309	NA
1	6768230	Affx-13197754	G	A	0.220446	1	134414	ADD	-0.0016782	0.00409944	0.167587	0.166047	NA
1	6768548	Affx-13198302	G	A	0.103385	1	134429	ADD	-0.00597255	0.00556488	1.15188	0.547975	NA
1	6769522	Affx-13199784	A	C	0.349326	1	134207	ADD	-0.00145759	0.00355915	0.167717	0.166121	NA
1	6778457	Affx-35305756	A	G	0.0240353	1	134469	ADD	0.024119	0.0110761	4.74179	1.53108	NA
1	6795722	Affx-78215752	-	T	0.0289625	1	134415	ADD	0.0202089	0.0101242	3.98442	1.33797	NA
1	6803282	Affx-13266433	G	A	0.263999	1	134311	ADD	0.00190923	0.00385085	0.245813	0.207581	NA
1	6813872	Affx-13285623	T	C	0.060922	1	134508	ADD	-0.00979616	0.00707089	1.91939	0.780092	NA
1	6861271	Affx-13376824	A	G	0.0609921	1	134460	ADD	0.0107296	0.00710152	2.28279	0.883338	NA
1	6874873	Affx-13403162	C	T	0.0991523	1	134480	ADD	0.000644667	0.00568572	0.0128558	0.0410892	NA
1	6877808	Affx-65589001	A	C	0.0176979	1	134479	ADD	0.0104802	0.0128703	0.663073	0.381453	NA
1	6883402	Affx-13417649	C	T	0.0290947	1	134526	ADD	0.0190426	0.0100912	3.56098	1.22803	NA
1	6892067	Affx-13431633	T	G	0.0455364	1	134431	ADD	0.00532219	0.00813626	0.427889	0.28986	NA
1	6892786	Affx-13432852	T	C	0.0295301	1	134490	ADD	0.0196326	0.0100116	3.84545	1.30206	NA
1	6900136	Affx-13444791	G	A	0.318574	1	134162	ADD	-0.00152301	0.00364597	0.174495	0.169958	NA
1	6901559	Affx-65589188	G	A	0.0341961	1	134416	ADD	0.00822802	0.00933259	0.777296	0.422543	NA
1	6903895	Affx-65589206	T	G	0.0136078	1	134335	ADD	0.00239183	0.0146579	0.0266266	0.0602914	NA
1	6908948	Affx-13456285	C	T	0.0175075	1	134514	ADD	0.0160052	0.0129579	1.52564	0.664005	NA
1	6916088	Affx-13458077	G	T	0.0254889	1	134529	ADD	0.0191081	0.0107721	3.14653	1.11868	NA
1	6917140	Affx-13458327	A	C	0.354211	1	134472	ADD	-0.00240846	0.0035445	0.461707	0.303795	NA
1	6922472	Affx-65589382	A	G	0.0103135	1	134581	ADD	0.00181302	0.0167096	0.0117726	0.039245	NA
1	6925434	Affx-65589402	C	G	0.0110486	1	134361	ADD	-0.0173709	0.0162413	1.14393	0.545425	NA
1	6935158	Affx-13463314	C	T	0.133605	1	134445	ADD	-0.0135611	0.00499042	7.38445	2.18184	NA
1	6944035	Affx-13465877	C	T	0.396509	1	134441	ADD	-0.00284426	0.00347137	0.671332	0.384484	NA
1	6951548	Affx-13467842	C	T	0.0103459	1	134498	ADD	0.00424176	0.0167578	0.0640704	0.0968153	NA
1	6955045	Affx-13468685	C	T	0.176159	1	134569	ADD	-0.00786725	0.0044617	3.10918	1.10873	NA
1	6955284	Affx-13468745	T	C	0.100562	1	134608	ADD	0.00607714	0.0056401	1.16098	0.550888	NA
1	6955771	Affx-35305900	G	A	0.0356596	1	134620	ADD	0.0102489	0.00914177	1.25687	0.581293	NA
1	6957991	Affx-65589648	C	T	0.0187358	1	134502	ADD	0.0405923	0.01252	10.5118	2.92586	NA
1	6959553	Affx-13469860	A	G	0.274586	1	134424	ADD	0.0104474	0.00380696	7.53114	2.21723	NA
1	6961416	Affx-13470415	A	G	0.339516	1	134325	ADD	-0.00120431	0.00358767	0.112681	0.132467	NA
1	6969762	Affx-13472679	G	A	0.150919	1	134370	ADD	0.00196629	0.00474835	0.171479	0.168258	NA
1	6971281	Affx-13473105	G	A	0.0113208	1	134708	ADD	-0.0283953	0.0160152	3.14361	1.1179	NA
1	6976742	Affx-13474561	A	G	0.275842	1	134374	ADD	-0.00637656	0.00380208	2.81276	1.02911	NA
1	6977821	Affx-13474827	G	T	0.16152	1	134417	ADD	0.0118155	0.00461736	6.5481	1.97883	NA
1	6981115	Affx-13475698	A	G	0.417377	1	134364	ADD	-0.00392121	0.00343989	1.29943	0.594623	NA
1	6982697	Affx-13476117	A	G	0.386307	1	134375	ADD	0.00123189	0.00348741	0.124778	0.140316	NA
1	6994964	Affx-13479665	C	T	0.0960713	1	134650	ADD	-0.00563227	0.00573834	0.963373	0.486332	NA
1	6996478	Affx-13480026	T	C	0.221663	1	134409	ADD	0.00127809	0.0040914	0.0975844	0.122198	NA
1	7002366	Affx-13481492	C	T	0.31736	1	134450	ADD	-0.00109023	0.00364323	0.0895487	0.11648	NA
1	7003704	Affx-65590015	T	C	0.0197639	1	134538	ADD	-0.0188429	0.0121948	2.38753	0.912549	NA
1	7012490	Affx-13484251	T	C	0.0896683	1	134518	ADD	-0.00875494	0.00593811	2.17375	0.852684	NA
1	7016124	Affx-13485142	G	A	0.285351	1	134312	ADD	8.09481e-05	0.00377058	0.000460889	0.00750301	NA
1	7017158	Affx-13485417	C	T	0.0319272	1	134509	ADD	0.00695975	0.00965207	0.519931	0.327098	NA
1	7019094	Affx-65590145	C	T	0.0261334	1	134483	ADD	0.00626094	0.0106286	0.346997	0.255067	NA
1	7019546	Affx-13485737	G	A	0.0455193	1	134679	ADD	-0.0135178	0.00813181	2.76338	1.01572	NA
1	7032722	Affx-13487108	T	G	0.333593	1	134366	ADD	-0.00304081	0.00360151	0.71287	0.39958	NA
1	7035466	Affx-13487480	G	A	0.0383469	1	134509	ADD	-0.00730795	0.00882006	0.686511	0.390028	NA
1	7036640	Affx-13487609	C	T	0.251401	1	134538	ADD	-0.00404562	0.00391139	1.06981	0.521451	NA
1	7041605	Affx-13488086	T	C	0.011991	1	134643	ADD	-0.00456619	0.0155611	0.0861052	0.113967	NA
1	7045875	Affx-13488497	G	A	0.194271	1	134449	ADD	0.00191483	0.00429535	0.19873	0.183263	NA
1	7047318	Affx-65590346	G	T	0.0198962	1	134548	ADD	-0.00405031	0.0121759	0.110656	0.131122	NA
1	7048580	Affx-13488838	C	T	0.0241803	1	134407	ADD	-0.00640752	0.011016	0.338321	0.251192	NA
1	7051319	Affx-13489117	C	T	0.0228452	1	134689	ADD	0.00686815	0.0113695	0.364919	0.262977	NA
1	7053052	Affx-13489307	C	G	0.458807	1	134624	ADD	0.005803	0.00340303	2.90785	1.05478	NA
1	7056951	Affx-13489676	G	A	0.340688	1	134431	ADD	0.0086986	0.00357804	5.91028	1.82238	NA
1	7060704	Affx-77413497	T	-	0.19603	1	134357	ADD	-0.00232064	0.00427927	0.294087	0.230908	NA
1	7061153	Affx-75810270	TG	-	0.0131317	1	134522	ADD	-0.00848767	0.0148962	0.324656	0.245023	NA
1	7070768	Affx-13491054	G	T	0.194066	1	134454	ADD	-0.00475078	0.00429589	1.22299	0.570613	NA
1	7075654	Affx-13491544	T	G	0.0744459	1	134460	ADD	0.00140375	0.00646704	0.047116	0.0818858	NA
1	7085357	Affx-13492550	A	G	0.240309	1	134425	ADD	-0.000179308	0.00396279	0.00204737	0.0159637	NA
1	7085845	Affx-65590655	G	A	0.0347382	1	134391	ADD	0.00277522	0.00929592	0.0891272	0.116174	NA
1	7085920	Affx-65590657	A	G	0.0325527	1	134551	ADD	-0.000924657	0.00955738	0.00936018	0.0348329	NA
1	7089431	Affx-13493100	C	T	0.0170201	1	134165	ADD	0.0180407	0.0131144	1.89241	0.772291	NA
1	7089777	Affx-13493139	C	T	0.34835	1	134451	ADD	-0.00460236	0.00356713	1.66465	0.705585	NA
1	7090065	Affx-13493171	G	A	0.0210802	1	134439	ADD	-0.0128952	0.0118329	1.18762	0.559391	NA
1	7090467	Affx-13493217	A	G	0.340493	1	134458	ADD	-0.00144108	0.0035775	0.162261	0.162991	NA
1	7090517	Affx-13493221	C	T	0.255178	1	134465	ADD	0.00933914	0.00389999	5.73437	1.77895	NA
1	7091419	Affx-13493306	T	C	0.0143372	1	134301	ADD	0.0166495	0.0143018	1.35526	0.611968	NA
1	7095242	Affx-13493858	C	T	0.259914	1	134475	ADD	0.0070019	0.00387333	3.26784	1.15089	NA
1	7096229	Affx-13493998	C	T	0.0663036	1	134676	ADD	-0.0149325	0.00683034	4.77948	1.5406	NA
1	7101695	Affx-13494686	G	A	0.0479231	1	134528	ADD	-0.00567108	0.00794627	0.509336	0.322916	NA
1	7101960	Affx-13494722	G	A	0.0206894	1	134441	ADD	-0.0134692	0.0119475	1.27096	0.585719	NA
1	7104455	Affx-13495113	T	C	0.0521146	1	134492	ADD	0.00524888	0.00763817	0.47223	0.308067	NA
1	7107956	Affx-13495563	G	T	0.0406357	1	134426	ADD	-0.0148685	0.00860797	2.98355	1.07513	NA
1	7110219	Affx-13495810	G	A	0.250397	1	134251	ADD	-0.00465927	0.00393153	1.40447	0.627131	NA
1	7110279	Affx-13495817	C	T	0.0249857	1	134377	ADD	-0.0124114	0.0109095	1.29429	0.59302	NA
1	7117509	Affx-13496875	A	G	0.330851	1	134296	ADD	0.0012615	0.00361117	0.122033	0.138561	NA
1	7117753	Affx-13497362	T	C	0.170058	1	134448	ADD	0.00581131	0.00451968	1.65323	0.702195	NA
1	7118071	Affx-13497948	A	G	0.209181	1	134546	ADD	0.00639189	0.00417491	2.34404	0.900446	NA
1	7122305	Affx-65590988	C	T	0.0247448	1	134392	ADD	-0.00735696	0.0109063	0.455035	0.30107	NA
1	7125255	Affx-13508310	A	G	0.198897	1	134499	ADD	0.00434026	0.00425604	1.03997	0.511691	NA
1	7130746	Affx-13516853	A	G	0.100823	1	134454	ADD	0.00038429	0.00564529	0.00463389	0.0242339	NA
[truncated: 452,749+ more rows]
