# Supplementary material for: The Taiwan Precision Medicine Initiative provides a cohort for large-scale studies
Source: Nature. 2025 Oct 15;648(8092):117–27. doi: 10.1038/s41586-025-09680-x (PMC12675286; doi:10.1038/s41586-025-09680-x)
Supplement: Supplementary file 6 — See Supplementary Information for descriptions. [file 41586_2025_9680_MOESM6_ESM.zip]

Archive with 4 entries (4 files):
- Supplemental Data 26.xlsx
- Supplemental Data 27.xlsx
- Supplemental Data 24.xlsx
- Supplemental Data 25.xlsx
