# Supplementary material for: The Taiwan Precision Medicine Initiative provides a cohort for large-scale studies
Source: Nature. 2025 Oct 15;648(8092):117–27. doi: 10.1038/s41586-025-09680-x (PMC12675286; doi:10.1038/s41586-025-09680-x)
Supplement: Supplementary file 6 — See Supplementary Information for descriptions. [file 41586_2025_9680_MOESM6_ESM.zip › Supplemental Data 26.xlsx]

## Sheet: 工作表1
Supplemental Data 26. Polygenic risk score analysis based on T2D PGS (PGS002308)–Area under the receiver operating characteristic curve (AUC).
sensitivity	specificity		sensitivity	specificity
1	0		1	0
1	2.18962e-05		1	4.12694e-05
1	4.37924e-05		1	8.25389e-05
1	6.56886e-05		1	0.000123808
1	8.75848e-05		1	0.000165078
1	0.000109481		1	0.000206347
1	0.000131377		1	0.000247617
1	0.000153273		1	0.000288886
1	0.00017517		1	0.000330156
1	0.000197066		1	0.000371425
1	0.000218962		1	0.000412694
1	0.000240858		1	0.000453964
1	0.000262755		1	0.000495233
1	0.000284651		1	0.000536503
0.99994	0.000284651		1	0.000577772
0.99994	0.000306547		1	0.000619042
0.99994	0.000328443		1	0.000660311
0.99994	0.000350339		1	0.000701581
0.99994	0.000372236		1	0.00074285
0.99994	0.000394132		1	0.00078412
0.99994	0.000416028		1	0.000825389
0.99994	0.000437924		1	0.000866658
0.99994	0.00045982		1	0.000907928
0.99994	0.000481717		1	0.000949197
0.99994	0.000503613		1	0.000990467
0.99994	0.000525509		1	0.00103174
0.99988	0.000525509		1	0.00107301
0.99988	0.000547405		1	0.00111428
0.99988	0.000569302		1	0.00115554
0.99988	0.000591198		1	0.00119681
0.99988	0.000613094		1	0.00123808
0.99988	0.00063499		1	0.00127935
0.99988	0.000656886		1	0.00132062
0.99988	0.000678783		1	0.00136189
0.99988	0.000700679		1	0.00140316
0.99988	0.000722575		1	0.00144443
0.99988	0.000744471		1	0.0014857
0.99988	0.000766367		1	0.00152697
0.99988	0.000788264		1	0.00156824
0.99988	0.00081016		1	0.00160951
0.99988	0.000832056		1	0.00165078
0.99988	0.000853952		1	0.00169205
0.99988	0.000875848		1	0.00173332
0.99988	0.000897745		1	0.00177459
0.99988	0.000919641		1	0.00181586
0.99988	0.000941537		1	0.00185713
0.99988	0.000963433		1	0.00189839
0.99988	0.00098533		1	0.00193966
0.99988	0.00100723		1	0.00198093
0.99988	0.00102912		1	0.0020222
0.99988	0.00105102		1	0.00206347
0.99988	0.00107291		1	0.00210474
0.99988	0.00109481		1	0.00214601
0.99988	0.00111671		1	0.00218728
0.99982	0.00111671		1	0.00222855
0.99982	0.0011386		1	0.00226982
0.99982	0.0011605		1	0.00231109
0.99982	0.0011824		1	0.00235236
0.99982	0.00120429		1	0.00239363
0.99982	0.00122619		1	0.0024349
0.99982	0.00124808		1	0.00247617
0.99982	0.00126998		1	0.00251744
0.99982	0.00129188		1	0.00255871
0.99982	0.00131377		1	0.00259998
0.99982	0.00133567		1	0.00264124
0.99982	0.00135757		1	0.00268251
0.99982	0.00137946		1	0.00272378
0.99982	0.00140136		1	0.00276505
0.99982	0.00142325		1	0.00280632
0.99982	0.00144515		1	0.00284759
0.99982	0.00146705		1	0.00288886
0.99982	0.00148894		1	0.00293013
0.99982	0.00151084		1	0.0029714
0.99982	0.00153273		1	0.00301267
0.99982	0.00155463		1	0.00305394
0.99982	0.00157653		1	0.00309521
0.99982	0.00159842		1	0.00313648
0.99982	0.00162032		1	0.00317775
0.99982	0.00164222		1	0.00321902
0.99982	0.00166411		1	0.00326029
0.99982	0.00168601		1	0.00330156
0.99982	0.0017079		1	0.00334283
0.99982	0.0017298		1	0.00338409
0.99982	0.0017517		1	0.00342536
0.99982	0.00177359		1	0.00346663
0.99982	0.00179549		1	0.0035079
0.99982	0.00181739		1	0.00354917
0.99982	0.00183928		1	0.00359044
0.99982	0.00186118		1	0.00363171
0.99982	0.00188307		1	0.00367298
0.99982	0.00190497		1	0.00371425
0.99982	0.00192687		1	0.00375552
0.99982	0.00194876		1	0.00379679
0.99982	0.00197066		1	0.00383806
0.99982	0.00199256		1	0.00387933
0.99982	0.00201445		1	0.0039206
0.99982	0.00203635		1	0.00396187
0.99976	0.00203635		1	0.00400314
0.99976	0.00205824		1	0.00404441
0.99976	0.00208014		1	0.00408568
0.99976	0.00210204		1	0.00412694
0.99976	0.00212393		1	0.00416821
0.99976	0.00214583		1	0.00420948
0.99976	0.00216772		1	0.00425075
0.99976	0.00218962		1	0.00429202
0.99976	0.00221152		1	0.00433329
0.99976	0.00223341		1	0.00437456
0.99976	0.00225531		1	0.00441583
0.99976	0.00227721		1	0.0044571
0.99976	0.0022991		1	0.00449837
0.99976	0.002321		1	0.00453964
0.99976	0.00234289		1	0.00458091
0.99976	0.00236479		1	0.00462218
0.99976	0.00238669		1	0.00466345
0.99976	0.00240858		1	0.00470472
0.99976	0.00243048		1	0.00474599
0.99976	0.00245238		1	0.00478726
0.99976	0.00247427		1	0.00482853
0.99976	0.00249617		1	0.00486979
0.99976	0.00251806		1	0.00491106
0.99976	0.00253996		1	0.00495233
0.999699	0.00253996		1	0.0049936
0.999699	0.00256186		1	0.00503487
0.999699	0.00258375		1	0.00507614
0.999699	0.00260565		1	0.00511741
0.999699	0.00262755		1	0.00515868
0.999699	0.00264944		1	0.00519995
0.999699	0.00267134		1	0.00524122
0.999699	0.00269323		1	0.00528249
0.999699	0.00271513		1	0.00532376
0.999699	0.00273703		1	0.00536503
0.999699	0.00275892		1	0.0054063
0.999699	0.00278082		1	0.00544757
0.999699	0.00280272		1	0.00548884
0.999699	0.00282461		1	0.00553011
0.999639	0.00282461		1	0.00557138
0.999639	0.00284651		1	0.00561264
0.999639	0.0028684		1	0.00565391
0.999639	0.0028903		1	0.00569518
0.999639	0.0029122		1	0.00573645
0.999639	0.00293409		1	0.00577772
0.999639	0.00295599		1	0.00581899
0.999639	0.00297788		1	0.00586026
0.999639	0.00299978		1	0.00590153
0.999639	0.00302168		1	0.0059428
0.999639	0.00304357		1	0.00598407
0.999639	0.00306547		1	0.00602534
0.999639	0.00308737		1	0.00606661
0.999639	0.00310926		1	0.00610788
0.999639	0.00313116		1	0.00614915
0.999639	0.00315305		1	0.00619042
0.999639	0.00317495		1	0.00623169
0.999639	0.00319685		1	0.00627296
0.999639	0.00321874		1	0.00631423
0.999639	0.00324064		1	0.0063555
0.999639	0.00326254		1	0.00639676
0.999639	0.00328443		1	0.00643803
0.999639	0.00330633		1	0.0064793
0.999639	0.00332822		1	0.00652057
0.999579	0.00332822		1	0.00656184
0.999579	0.00335012		1	0.00660311
0.999579	0.00337202		1	0.00664438
0.999579	0.00339391		1	0.00668565
0.999579	0.00341581		1	0.00672692
0.999579	0.00343771		1	0.00676819
0.999579	0.0034596		1	0.00680946
0.999579	0.0034815		1	0.00685073
0.999579	0.00350339		1	0.006892
0.999579	0.00352529		1	0.00693327
0.999579	0.00354719		1	0.00697454
0.999579	0.00356908		1	0.00701581
0.999579	0.00359098		1	0.00705708
0.999579	0.00361287		1	0.00709835
0.999579	0.00363477		1	0.00713961
0.999579	0.00365667		1	0.00718088
0.999579	0.00367856		1	0.00722215
0.999579	0.00370046		1	0.00726342
0.999579	0.00372236		1	0.00730469
0.999579	0.00374425		1	0.00734596
0.999579	0.00376615		1	0.00738723
0.999579	0.00378804		1	0.0074285
0.999579	0.00380994		1	0.00746977
0.999579	0.00383184		1	0.00751104
0.999579	0.00385373		1	0.00755231
0.999579	0.00387563		1	0.00759358
0.999579	0.00389753		1	0.00763485
0.999579	0.00391942		1	0.00767612
0.999579	0.00394132		1	0.00771739
0.999579	0.00396321		1	0.00775866
0.999579	0.00398511		1	0.00779993
0.999579	0.00400701		1	0.0078412
0.999579	0.0040289		1	0.00788246
0.999579	0.0040508		1	0.00792373
0.999579	0.0040727		1	0.007965
0.999579	0.00409459		1	0.00800627
0.999579	0.00411649		1	0.00804754
0.999579	0.00413838		1	0.00808881
0.999579	0.00416028		1	0.00813008
0.999579	0.00418218		1	0.00817135
0.999579	0.00420407		1	0.00821262
0.999579	0.00422597		1	0.00825389
0.999579	0.00424787		1	0.00829516
0.999579	0.00426976		1	0.00833643
0.999579	0.00429166		1	0.0083777
0.999579	0.00431355		1	0.00841897
0.999579	0.00433545		1	0.00846024
0.999579	0.00435735		1	0.00850151
0.999579	0.00437924		1	0.00854278
0.999579	0.00440114		1	0.00858405
0.999579	0.00442303		1	0.00862531
0.999519	0.00442303		1	0.00866658
0.999519	0.00444493		1	0.00870785
0.999519	0.00446683		1	0.00874912
0.999519	0.00448872		1	0.00879039
0.999519	0.00451062		1	0.00883166
0.999519	0.00453252		1	0.00887293
0.999519	0.00455441		1	0.0089142
0.999519	0.00457631		1	0.00895547
0.999519	0.0045982		1	0.00899674
0.999519	0.0046201		1	0.00903801
0.999519	0.004642		1	0.00907928
0.999519	0.00466389		1	0.00912055
0.999519	0.00468579		1	0.00916182
0.999519	0.00470769		1	0.00920309
0.999519	0.00472958		1	0.00924436
0.999519	0.00475148		1	0.00928563
0.999519	0.00477337		1	0.0093269
0.999519	0.00479527		1	0.00936816
0.999519	0.00481717		1	0.00940943
0.999519	0.00483906		1	0.0094507
0.999519	0.00486096		1	0.00949197
0.999519	0.00488286		1	0.00953324
0.999459	0.00488286		1	0.00957451
0.999459	0.00490475		1	0.00961578
0.999459	0.00492665		1	0.00965705
0.999459	0.00494854		1	0.00969832
0.999459	0.00497044		1	0.00973959
0.999459	0.00499234		1	0.00978086
0.999459	0.00501423		1	0.00982213
0.999459	0.00503613		1	0.0098634
0.999459	0.00505802		1	0.00990467
0.999459	0.00507992		1	0.00994594
0.999459	0.00510182		1	0.00998721
0.999459	0.00512371		1	0.0100285
0.999459	0.00514561		1	0.0100697
0.999399	0.00514561		1	0.010111
0.999399	0.00516751		1	0.0101523
0.999399	0.0051894		1	0.0101936
0.999399	0.0052113		1	0.0102348
0.999399	0.00523319		1	0.0102761
0.999399	0.00525509		1	0.0103174
0.999399	0.00527699		1	0.0103586
0.999399	0.00529888		1	0.0103999
0.999399	0.00532078		1	0.0104412
0.999399	0.00534268		1	0.0104824
0.999399	0.00536457		1	0.0105237
0.999399	0.00538647		1	0.010565
0.999399	0.00540836		1	0.0106062
0.999399	0.00543026		1	0.0106475
0.999339	0.00543026		1	0.0106888
0.999339	0.00545216		1	0.0107301
0.999339	0.00547405		1	0.0107713
0.999339	0.00549595		1	0.0108126
0.999339	0.00551785		1	0.0108539
0.999339	0.00553974		1	0.0108951
0.999279	0.00553974		1	0.0109364
0.999218	0.00553974		1	0.0109777
0.999218	0.00556164		1	0.0110189
0.999218	0.00558353		1	0.0110602
0.999218	0.00560543		1	0.0111015
0.999218	0.00562733		1	0.0111428
0.999218	0.00564922		1	0.011184
0.999218	0.00567112		1	0.0112253
0.999218	0.00569302		1	0.0112666
0.999218	0.00571491		1	0.0113078
0.999218	0.00573681		1	0.0113491
0.999158	0.00573681		1	0.0113904
0.999158	0.0057587		1	0.0114316
0.999158	0.0057806		1	0.0114729
0.999158	0.0058025		1	0.0115142
0.999158	0.00582439		1	0.0115554
0.999158	0.00584629		1	0.0115967
0.999158	0.00586818		1	0.011638
0.999158	0.00589008		1	0.0116793
0.999158	0.00591198		1	0.0117205
0.999158	0.00593387		1	0.0117618
0.999158	0.00595577		1	0.0118031
0.999158	0.00597767		1	0.0118443
0.999158	0.00599956		1	0.0118856
0.999158	0.00602146		1	0.0119269
0.999158	0.00604335		1	0.0119681
0.999158	0.00606525		1	0.0120094
0.999158	0.00608715		1	0.0120507
0.999158	0.00610904		1	0.0120919
0.999158	0.00613094		1	0.0121332
0.999158	0.00615284		1	0.0121745
0.999158	0.00617473		1	0.0122158
0.999158	0.00619663		1	0.012257
0.999158	0.00621852		1	0.0122983
0.999158	0.00624042		1	0.0123396
0.999158	0.00626232		1	0.0123808
0.999158	0.00628421		1	0.0124221
0.999158	0.00630611		1	0.0124634
0.999158	0.00632801		1	0.0125046
0.999158	0.0063499		1	0.0125459
0.999158	0.0063718		1	0.0125872
0.999158	0.00639369		1	0.0126285
0.999158	0.00641559		1	0.0126697
0.999158	0.00643749		1	0.012711
0.999158	0.00645938		1	0.0127523
0.999158	0.00648128		1	0.0127935
0.999158	0.00650317		1	0.0128348
0.999098	0.00650317		1	0.0128761
0.999098	0.00652507		1	0.0129173
0.999098	0.00654697		1	0.0129586
0.999038	0.00654697		1	0.0129999
0.999038	0.00656886		1	0.0130411
0.999038	0.00659076		1	0.0130824
0.999038	0.00661266		1	0.0131237
0.999038	0.00663455		1	0.013165
0.999038	0.00665645		1	0.0132062
0.999038	0.00667834		1	0.0132475
0.999038	0.00670024		1	0.0132888
0.999038	0.00672214		1	0.01333
0.999038	0.00674403		1	0.0133713
0.999038	0.00676593		1	0.0134126
0.999038	0.00678783		1	0.0134538
0.999038	0.00680972		1	0.0134951
0.999038	0.00683162		1	0.0135364
0.999038	0.00685351		1	0.0135776
0.999038	0.00687541		1	0.0136189
0.999038	0.00689731		1	0.0136602
0.999038	0.0069192		1	0.0137015
0.999038	0.0069411		1	0.0137427
0.999038	0.006963		1	0.013784
0.999038	0.00698489		1	0.0138253
0.999038	0.00700679		1	0.0138665
0.999038	0.00702868		1	0.0139078
0.999038	0.00705058		1	0.0139491
0.999038	0.00707248		1	0.0139903
0.999038	0.00709437		1	0.0140316
0.999038	0.00711627		1	0.0140729
0.999038	0.00713817		1	0.0141142
0.999038	0.00716006		1	0.0141554
0.999038	0.00718196		1	0.0141967
0.999038	0.00720385		1	0.014238
0.999038	0.00722575		1	0.0142792
0.999038	0.00724765		1	0.0143205
0.999038	0.00726954		1	0.0143618
0.999038	0.00729144		1	0.014403
0.998978	0.00729144		1	0.0144443
0.998978	0.00731333		1	0.0144856
0.998978	0.00733523		1	0.0145268
0.998978	0.00735713		1	0.0145681
0.998978	0.00737902		1	0.0146094
0.998978	0.00740092		1	0.0146507
0.998978	0.00742282		1	0.0146919
0.998978	0.00744471		1	0.0147332
0.998978	0.00746661		1	0.0147745
0.998978	0.0074885		1	0.0148157
0.998978	0.0075104		1	0.014857
0.998978	0.0075323		1	0.0148983
0.998978	0.00755419		1	0.0149395
0.998918	0.00755419		1	0.0149808
0.998918	0.00757609		1	0.0150221
0.998918	0.00759799		1	0.0150633
0.998918	0.00761988		1	0.0151046
0.998918	0.00764178		1	0.0151459
0.998918	0.00766367		1	0.0151872
0.998918	0.00768557		1	0.0152284
0.998918	0.00770747		1	0.0152697
0.998918	0.00772936		1	0.015311
0.998918	0.00775126		1	0.0153522
0.998918	0.00777316		1	0.0153935
0.998918	0.00779505		1	0.0154348
0.998918	0.00781695		1	0.015476
0.998918	0.00783884		1	0.0155173
0.998918	0.00786074		1	0.0155586
0.998918	0.00788264		1	0.0155999
0.998918	0.00790453		1	0.0156411
0.998918	0.00792643		1	0.0156824
0.998918	0.00794832		1	0.0157237
0.998918	0.00797022		1	0.0157649
0.998918	0.00799212		1	0.0158062
0.998858	0.00799212		1	0.0158475
0.998858	0.00801401		1	0.0158887
0.998858	0.00803591		1	0.01593
0.998858	0.00805781		1	0.0159713
0.998798	0.00805781		1	0.0160125
0.998798	0.0080797		1	0.0160538
0.998798	0.0081016		1	0.0160951
0.998798	0.00812349		1	0.0161364
0.998798	0.00814539		1	0.0161776
0.998798	0.00816729		1	0.0162189
0.998798	0.00818918		1	0.0162602
0.998798	0.00821108		1	0.0163014
0.998798	0.00823298		1	0.0163427
0.998798	0.00825487		1	0.016384
0.998798	0.00827677		1	0.0164252
0.998798	0.00829866		1	0.0164665
0.998798	0.00832056		1	0.0165078
0.998798	0.00834246		1	0.016549
0.998798	0.00836435		1	0.0165903
0.998798	0.00838625		1	0.0166316
0.998798	0.00840815		1	0.0166729
0.998798	0.00843004		1	0.0167141
0.998798	0.00845194		1	0.0167554
0.998798	0.00847383		1	0.0167967
0.998798	0.00849573		1	0.0168379
0.998798	0.00851763		1	0.0168792
0.998798	0.00853952		1	0.0169205
0.998798	0.00856142		1	0.0169617
0.998798	0.00858332		1	0.017003
0.998798	0.00860521		1	0.0170443
0.998798	0.00862711		1	0.0170856
0.998798	0.008649		1	0.0171268
0.998798	0.0086709		1	0.0171681
0.998798	0.0086928		1	0.0172094
0.998798	0.00871469		1	0.0172506
0.998798	0.00873659		1	0.0172919
0.998798	0.00875848		1	0.0173332
0.998798	0.00878038		1	0.0173744
0.998798	0.00880228		1	0.0174157
0.998798	0.00882417		1	0.017457
0.998798	0.00884607		1	0.0174982
0.998798	0.00886797		1	0.0175395
0.998798	0.00888986		1	0.0175808
0.998798	0.00891176		1	0.0176221
0.998798	0.00893365		1	0.0176633
0.998798	0.00895555		1	0.0177046
0.998798	0.00897745		1	0.0177459
0.998798	0.00899934		1	0.0177871
0.998798	0.00902124		1	0.0178284
0.998798	0.00904314		1	0.0178697
0.998798	0.00906503		1	0.0179109
0.998798	0.00908693		1	0.0179522
0.998798	0.00910882		1	0.0179935
0.998798	0.00913072		1	0.0180347
0.998798	0.00915262		1	0.018076
0.998798	0.00917451		1	0.0181173
0.998798	0.00919641		1	0.0181586
0.998798	0.00921831		1	0.0181998
0.998798	0.0092402		1	0.0182411
0.998798	0.0092621		1	0.0182824
0.998798	0.00928399		1	0.0183236
0.998798	0.00930589		1	0.0183649
0.998798	0.00932779		1	0.0184062
0.998798	0.00934968		1	0.0184474
0.998798	0.00937158		1	0.0184887
0.998798	0.00939347		1	0.01853
0.998798	0.00941537		1	0.0185713
0.998798	0.00943727		1	0.0186125
0.998798	0.00945916		1	0.0186538
0.998798	0.00948106		1	0.0186951
0.998798	0.00950296		1	0.0187363
0.998798	0.00952485		1	0.0187776
0.998798	0.00954675		1	0.0188189
0.998798	0.00956864		1	0.0188601
0.998738	0.00956864		1	0.0189014
0.998738	0.00959054		1	0.0189427
0.998738	0.00961244		1	0.0189839
0.998738	0.00963433		1	0.0190252
0.998738	0.00965623		1	0.0190665
0.998738	0.00967813		1	0.0191078
0.998677	0.00967813		1	0.019149
0.998677	0.00970002		1	0.0191903
0.998677	0.00972192		1	0.0192316
0.998677	0.00974381		1	0.0192728
0.998677	0.00976571		1	0.0193141
0.998677	0.00978761		1	0.0193554
0.998677	0.0098095		1	0.0193966
0.998677	0.0098314		1	0.0194379
0.998677	0.0098533		1	0.0194792
0.998677	0.00987519		1	0.0195204
0.998677	0.00989709		1	0.0195617
0.998677	0.00991898		1	0.019603
0.998677	0.00994088		1	0.0196443
0.998677	0.00996278		1	0.0196855
0.998677	0.00998467		1	0.0197268
0.998677	0.0100066		1	0.0197681
0.998677	0.0100285		1	0.0198093
0.998677	0.0100504		1	0.0198506
0.998677	0.0100723		1	0.0198919
0.998617	0.0100723		1	0.0199331
0.998617	0.0100942		1	0.0199744
0.998617	0.010116		1	0.0200157
0.998617	0.0101379		1	0.020057
0.998617	0.0101598		1	0.0200982
0.998617	0.0101817		1	0.0201395
0.998617	0.0102036		1	0.0201808
0.998617	0.0102255		1	0.020222
0.998617	0.0102474		1	0.0202633
0.998557	0.0102474		1	0.0203046
0.998557	0.0102693		1	0.0203458
0.998557	0.0102912		1	0.0203871
0.998557	0.0103131		1	0.0204284
0.998557	0.010335		1	0.0204696
0.998557	0.0103569		1	0.0205109
0.998557	0.0103788		1	0.0205522
0.998557	0.0104007		1	0.0205935
0.998557	0.0104226		1	0.0206347
0.998557	0.0104445		1	0.020676
0.998557	0.0104664		1	0.0207173
0.998557	0.0104883		1	0.0207585
0.998557	0.0105102		1	0.0207998
0.998557	0.0105321		1	0.0208411
0.998557	0.010554		1	0.0208823
0.998557	0.0105759		1	0.0209236
0.998497	0.0105759		1	0.0209649
0.998497	0.0105978		1	0.0210061
0.998497	0.0106197		1	0.0210474
0.998497	0.0106416		1	0.0210887
0.998497	0.0106635		1	0.02113
0.998497	0.0106854		1	0.0211712
0.998497	0.0107072		1	0.0212125
0.998497	0.0107291		1	0.0212538
0.998497	0.010751		1	0.021295
0.998497	0.0107729		1	0.0213363
0.998497	0.0107948		1	0.0213776
0.998497	0.0108167		1	0.0214188
0.998497	0.0108386		1	0.0214601
0.998497	0.0108605		1	0.0215014
0.998497	0.0108824		1	0.0215427
0.998497	0.0109043		1	0.0215839
0.998497	0.0109262		1	0.0216252
0.998497	0.0109481		1	0.0216665
0.998497	0.01097		1	0.0217077
0.998497	0.0109919		1	0.021749
0.998497	0.0110138		1	0.0217903
0.998437	0.0110138		1	0.0218315
0.998437	0.0110357		1	0.0218728
0.998437	0.0110576		1	0.0219141
0.998437	0.0110795		1	0.0219553
0.998437	0.0111014		1	0.0219966
0.998437	0.0111233		1	0.0220379
0.998437	0.0111452		1	0.0220792
0.998437	0.0111671		1	0.0221204
0.998437	0.011189		1	0.0221617
0.998437	0.0112109		1	0.022203
0.998437	0.0112328		1	0.0222442
0.998437	0.0112547		1	0.0222855
0.998437	0.0112765		1	0.0223268
0.998437	0.0112984		1	0.022368
0.998437	0.0113203		1	0.0224093
0.998437	0.0113422		1	0.0224506
0.998437	0.0113641		1	0.0224918
0.998377	0.0113641		1	0.0225331
0.998377	0.011386		1	0.0225744
0.998377	0.0114079		1	0.0226157
0.998377	0.0114298		1	0.0226569
0.998377	0.0114517		1	0.0226982
0.998377	0.0114736		1	0.0227395
0.998377	0.0114955		1	0.0227807
0.998377	0.0115174		1	0.022822
0.998317	0.0115174		1	0.0228633
0.998317	0.0115393		1	0.0229045
0.998317	0.0115612		1	0.0229458
0.998317	0.0115831		1	0.0229871
0.998317	0.011605		1	0.0230284
0.998317	0.0116269		1	0.0230696
0.998317	0.0116488		1	0.0231109
0.998317	0.0116707		1	0.0231522
0.998317	0.0116926		1	0.0231934
0.998317	0.0117145		1	0.0232347
0.998317	0.0117364		1	0.023276
0.998317	0.0117583		1	0.0233172
0.998317	0.0117802		1	0.0233585
0.998317	0.0118021		1	0.0233998
0.998317	0.011824		1	0.023441
0.998317	0.0118459		1	0.0234823
0.998317	0.0118677		1	0.0235236
0.998317	0.0118896		1	0.0235649
0.998257	0.0118896		1	0.0236061
0.998196	0.0118896		1	0.0236474
0.998196	0.0119115		1	0.0236887
0.998196	0.0119334		1	0.0237299
0.998196	0.0119553		1	0.0237712
0.998196	0.0119772		1	0.0238125
0.998136	0.0119772		1	0.0238537
0.998136	0.0119991		1	0.023895
0.998136	0.012021		1	0.0239363
0.998136	0.0120429		1	0.0239775
0.998136	0.0120648		1	0.0240188
0.998076	0.0120648		1	0.0240601
0.998076	0.0120867		1	0.0241014
0.998076	0.0121086		1	0.0241426
0.998076	0.0121305		1	0.0241839
0.998076	0.0121524		1	0.0242252
0.998076	0.0121743		1	0.0242664
0.998076	0.0121962		1	0.0243077
0.998076	0.0122181		1	0.024349
0.998076	0.01224		1	0.0243902
0.998076	0.0122619		1	0.0244315
0.998076	0.0122838		1	0.0244728
0.998076	0.0123057		1	0.0245141
0.998076	0.0123276		1	0.0245553
0.998076	0.0123495		1	0.0245966
0.998076	0.0123714		1	0.0246379
0.998076	0.0123933		1	0.0246791
0.998076	0.0124152		1	0.0247204
0.998076	0.012437		1	0.0247617
0.998076	0.0124589		1	0.0248029
0.998076	0.0124808		1	0.0248442
0.998076	0.0125027		1	0.0248855
0.998076	0.0125246		1	0.0249267
0.998076	0.0125465		1	0.024968
0.998076	0.0125684		0.999923	0.024968
0.998076	0.0125903		0.999923	0.0250093
0.998076	0.0126122		0.999923	0.0250506
0.998076	0.0126341		0.999923	0.0250918
0.998076	0.012656		0.999923	0.0251331
0.998076	0.0126779		0.999923	0.0251744
0.998016	0.0126779		0.999923	0.0252156
0.998016	0.0126998		0.999923	0.0252569
0.998016	0.0127217		0.999923	0.0252982
0.998016	0.0127436		0.999923	0.0253394
0.998016	0.0127655		0.999923	0.0253807
0.998016	0.0127874		0.999923	0.025422
0.998016	0.0128093		0.999923	0.0254632
0.998016	0.0128312		0.999923	0.0255045
0.998016	0.0128531		0.999923	0.0255458
0.998016	0.012875		0.999923	0.0255871
0.998016	0.0128969		0.999923	0.0256283
0.998016	0.0129188		0.999923	0.0256696
0.997956	0.0129188		0.999923	0.0257109
0.997956	0.0129407		0.999923	0.0257521
0.997956	0.0129626		0.999923	0.0257934
0.997896	0.0129626		0.999923	0.0258347
0.997896	0.0129845		0.999923	0.0258759
0.997896	0.0130063		0.999923	0.0259172
0.997896	0.0130282		0.999923	0.0259585
0.997896	0.0130501		0.999923	0.0259998
0.997896	0.013072		0.999923	0.026041
0.997896	0.0130939		0.999923	0.0260823
0.997896	0.0131158		0.999923	0.0261236
0.997896	0.0131377		0.999923	0.0261648
0.997896	0.0131596		0.999923	0.0262061
0.997896	0.0131815		0.999923	0.0262474
0.997896	0.0132034		0.999923	0.0262886
0.997896	0.0132253		0.999923	0.0263299
0.997896	0.0132472		0.999923	0.0263712
0.997896	0.0132691		0.999923	0.0264124
0.997896	0.013291		0.999923	0.0264537
0.997896	0.0133129		0.999923	0.026495
0.997896	0.0133348		0.999923	0.0265363
0.997896	0.0133567		0.999923	0.0265775
0.997896	0.0133786		0.999923	0.0266188
0.997896	0.0134005		0.999923	0.0266601
0.997836	0.0134005		0.999923	0.0267013
0.997836	0.0134224		0.999923	0.0267426
0.997836	0.0134443		0.999923	0.0267839
0.997836	0.0134662		0.999923	0.0268251
0.997836	0.0134881		0.999923	0.0268664
0.997836	0.01351		0.999923	0.0269077
0.997836	0.0135319		0.999923	0.0269489
0.997836	0.0135538		0.999923	0.0269902
0.997836	0.0135757		0.999923	0.0270315
0.997836	0.0135975		0.999923	0.0270728
0.997836	0.0136194		0.999923	0.027114
0.997836	0.0136413		0.999923	0.0271553
0.997836	0.0136632		0.999923	0.0271966
0.997836	0.0136851		0.999923	0.0272378
0.997836	0.013707		0.999923	0.0272791
0.997836	0.0137289		0.999923	0.0273204
0.997836	0.0137508		0.999923	0.0273616
0.997836	0.0137727		0.999923	0.0274029
0.997836	0.0137946		0.999923	0.0274442
0.997836	0.0138165		0.999923	0.0274855
0.997836	0.0138384		0.999923	0.0275267
0.997836	0.0138603		0.999923	0.027568
0.997836	0.0138822		0.999923	0.0276093
0.997836	0.0139041		0.999923	0.0276505
0.997836	0.013926		0.999923	0.0276918
0.997836	0.0139479		0.999923	0.0277331
0.997836	0.0139698		0.999923	0.0277743
0.997776	0.0139698		0.999923	0.0278156
0.997776	0.0139917		0.999923	0.0278569
0.997776	0.0140136		0.999923	0.0278981
0.997776	0.0140355		0.999923	0.0279394
0.997776	0.0140574		0.999923	0.0279807
0.997776	0.0140793		0.999923	0.028022
0.997776	0.0141012		0.999923	0.0280632
0.997776	0.0141231		0.999923	0.0281045
0.997776	0.014145		0.999923	0.0281458
0.997776	0.0141668		0.999923	0.028187
0.997776	0.0141887		0.999923	0.0282283
0.997776	0.0142106		0.999923	0.0282696
0.997776	0.0142325		0.999923	0.0283108
0.997776	0.0142544		0.999923	0.0283521
0.997776	0.0142763		0.999923	0.0283934
0.997776	0.0142982		0.999923	0.0284346
0.997716	0.0142982		0.999923	0.0284759
0.997716	0.0143201		0.999923	0.0285172
0.997716	0.014342		0.999923	0.0285585
0.997716	0.0143639		0.999923	0.0285997
0.997716	0.0143858		0.999923	0.028641
0.997716	0.0144077		0.999923	0.0286823
0.997716	0.0144296		0.999923	0.0287235
0.997716	0.0144515		0.999923	0.0287648
0.997716	0.0144734		0.999923	0.0288061
0.997716	0.0144953		0.999923	0.0288473
0.997716	0.0145172		0.999923	0.0288886
0.997716	0.0145391		0.999923	0.0289299
0.997716	0.014561		0.999923	0.0289712
0.997716	0.0145829		0.999923	0.0290124
0.997716	0.0146048		0.999923	0.0290537
0.997716	0.0146267		0.999923	0.029095
0.997716	0.0146486		0.999923	0.0291362
0.997716	0.0146705		0.999923	0.0291775
0.997716	0.0146924		0.999923	0.0292188
0.997716	0.0147143		0.999923	0.02926
0.997716	0.0147362		0.999923	0.0293013
0.997716	0.014758		0.999923	0.0293426
0.997716	0.0147799		0.999923	0.0293838
0.997716	0.0148018		0.999923	0.0294251
0.997716	0.0148237		0.999923	0.0294664
0.997716	0.0148456		0.999923	0.0295077
0.997716	0.0148675		0.999923	0.0295489
0.997716	0.0148894		0.999923	0.0295902
0.997716	0.0149113		0.999923	0.0296315
0.997716	0.0149332		0.999923	0.0296727
0.997716	0.0149551		0.999923	0.029714
0.997716	0.014977		0.999923	0.0297553
0.997716	0.0149989		0.999923	0.0297965
0.997716	0.0150208		0.999923	0.0298378
0.997716	0.0150427		0.999923	0.0298791
0.997716	0.0150646		0.999923	0.0299203
0.997716	0.0150865		0.999923	0.0299616
0.997716	0.0151084		0.999923	0.0300029
0.997716	0.0151303		0.999923	0.0300442
0.997716	0.0151522		0.999923	0.0300854
0.997716	0.0151741		0.999923	0.0301267
0.997655	0.0151741		0.999923	0.030168
0.997655	0.015196		0.999923	0.0302092
0.997655	0.0152179		0.999923	0.0302505
0.997655	0.0152398		0.999923	0.0302918
0.997655	0.0152617		0.999923	0.030333
0.997655	0.0152836		0.999923	0.0303743
0.997655	0.0153055		0.999923	0.0304156
0.997655	0.0153273		0.999923	0.0304569
0.997655	0.0153492		0.999923	0.0304981
0.997655	0.0153711		0.999923	0.0305394
0.997655	0.015393		0.999923	0.0305807
0.997655	0.0154149		0.999923	0.0306219
0.997655	0.0154368		0.999923	0.0306632
0.997655	0.0154587		0.999923	0.0307045
0.997655	0.0154806		0.999923	0.0307457
0.997655	0.0155025		0.999923	0.030787
0.997655	0.0155244		0.999923	0.0308283
0.997655	0.0155463		0.999923	0.0308695
0.997655	0.0155682		0.999923	0.0309108
0.997655	0.0155901		0.999923	0.0309521
0.997655	0.015612		0.999923	0.0309934
0.997655	0.0156339		0.999923	0.0310346
0.997655	0.0156558		0.999923	0.0310759
0.997655	0.0156777		0.999923	0.0311172
0.997655	0.0156996		0.999923	0.0311584
0.997655	0.0157215		0.999923	0.0311997
0.997655	0.0157434		0.999923	0.031241
0.997655	0.0157653		0.999923	0.0312822
0.997655	0.0157872		0.999923	0.0313235
0.997655	0.0158091		0.999923	0.0313648
0.997655	0.015831		0.999923	0.0314061
0.997655	0.0158529		0.999923	0.0314473
0.997655	0.0158748		0.999923	0.0314886
0.997655	0.0158966		0.999923	0.0315299
0.997655	0.0159185		0.999923	0.0315711
0.997655	0.0159404		0.999923	0.0316124
0.997655	0.0159623		0.999923	0.0316537
0.997655	0.0159842		0.999923	0.0316949
0.997655	0.0160061		0.999923	0.0317362
0.997655	0.016028		0.999923	0.0317775
0.997655	0.0160499		0.999923	0.0318187
0.997655	0.0160718		0.999923	0.03186
0.997655	0.0160937		0.999923	0.0319013
0.997655	0.0161156		0.999923	0.0319426
0.997655	0.0161375		0.999923	0.0319838
0.997655	0.0161594		0.999923	0.0320251
0.997655	0.0161813		0.999923	0.0320664
0.997655	0.0162032		0.999923	0.0321076
0.997655	0.0162251		0.999923	0.0321489
0.997655	0.016247		0.999923	0.0321902
0.997655	0.0162689		0.999923	0.0322314
0.997655	0.0162908		0.999923	0.0322727
0.997655	0.0163127		0.999923	0.032314
0.997655	0.0163346		0.999923	0.0323552
0.997655	0.0163565		0.999923	0.0323965
0.997655	0.0163784		0.999923	0.0324378
0.997655	0.0164003		0.999923	0.0324791
0.997655	0.0164222		0.999923	0.0325203
0.997655	0.0164441		0.999923	0.0325616
0.997655	0.016466		0.999923	0.0326029
0.997655	0.0164878		0.999923	0.0326441
0.997655	0.0165097		0.999923	0.0326854
0.997655	0.0165316		0.999923	0.0327267
0.997655	0.0165535		0.999923	0.0327679
0.997655	0.0165754		0.999923	0.0328092
0.997655	0.0165973		0.999923	0.0328505
0.997655	0.0166192		0.999923	0.0328918
0.997655	0.0166411		0.999923	0.032933
0.997655	0.016663		0.999923	0.0329743
0.997655	0.0166849		0.999923	0.0330156
0.997655	0.0167068		0.999923	0.0330568
0.997655	0.0167287		0.999923	0.0330981
0.997655	0.0167506		0.999923	0.0331394
0.997655	0.0167725		0.999923	0.0331806
0.997655	0.0167944		0.999923	0.0332219
0.997655	0.0168163		0.999923	0.0332632
0.997655	0.0168382		0.999923	0.0333044
0.997655	0.0168601		0.999923	0.0333457
0.997655	0.016882		0.999923	0.033387
0.997595	0.016882		0.999923	0.0334283
0.997595	0.0169039		0.999923	0.0334695
0.997595	0.0169258		0.999923	0.0335108
0.997595	0.0169477		0.999923	0.0335521
0.997595	0.0169696		0.999923	0.0335933
0.997595	0.0169915		0.999923	0.0336346
0.997595	0.0170134		0.999923	0.0336759
0.997595	0.0170353		0.999923	0.0337171
0.997595	0.0170571		0.999923	0.0337584
0.997595	0.017079		0.999923	0.0337997
0.997595	0.0171009		0.999923	0.0338409
0.997595	0.0171228		0.999923	0.0338822
0.997595	0.0171447		0.999923	0.0339235
0.997595	0.0171666		0.999923	0.0339648
0.997595	0.0171885		0.999923	0.034006
0.997595	0.0172104		0.999923	0.0340473
0.997595	0.0172323		0.999923	0.0340886
0.997595	0.0172542		0.999923	0.0341298
0.997595	0.0172761		0.999923	0.0341711
0.997595	0.017298		0.999923	0.0342124
0.997595	0.0173199		0.999923	0.0342536
0.997595	0.0173418		0.999923	0.0342949
0.997595	0.0173637		0.999923	0.0343362
0.997595	0.0173856		0.999923	0.0343775
0.997595	0.0174075		0.999923	0.0344187
0.997595	0.0174294		0.999923	0.03446
0.997595	0.0174513		0.999923	0.0345013
0.997595	0.0174732		0.999923	0.0345425
0.997595	0.0174951		0.999923	0.0345838
0.997595	0.017517		0.999923	0.0346251
0.997595	0.0175389		0.999923	0.0346663
0.997595	0.0175608		0.999923	0.0347076
0.997595	0.0175827		0.999923	0.0347489
0.997595	0.0176046		0.999923	0.0347901
0.997595	0.0176265		0.999923	0.0348314
0.997595	0.0176483		0.999923	0.0348727
0.997595	0.0176702		0.999923	0.034914
0.997595	0.0176921		0.999923	0.0349552
0.997595	0.017714		0.999923	0.0349965
0.997595	0.0177359		0.999923	0.0350378
0.997595	0.0177578		0.999923	0.035079
0.997595	0.0177797		0.999923	0.0351203
0.997595	0.0178016		0.999923	0.0351616
0.997535	0.0178016		0.999923	0.0352028
0.997535	0.0178235		0.999923	0.0352441
0.997535	0.0178454		0.999923	0.0352854
0.997535	0.0178673		0.999923	0.0353266
0.997475	0.0178673		0.999923	0.0353679
0.997475	0.0178892		0.999923	0.0354092
0.997475	0.0179111		0.999923	0.0354505
0.997475	0.017933		0.999923	0.0354917
0.997475	0.0179549		0.999923	0.035533
0.997415	0.0179549		0.999923	0.0355743
0.997415	0.0179768		0.999923	0.0356155
0.997415	0.0179987		0.999923	0.0356568
0.997415	0.0180206		0.999923	0.0356981
0.997415	0.0180425		0.999923	0.0357393
0.997415	0.0180644		0.999923	0.0357806
0.997415	0.0180863		0.999923	0.0358219
0.997415	0.0181082		0.999923	0.0358632
0.997415	0.0181301		0.999923	0.0359044
0.997415	0.018152		0.999923	0.0359457
0.997415	0.0181739		0.999923	0.035987
0.997415	0.0181958		0.999923	0.0360282
0.997415	0.0182176		0.999923	0.0360695
0.997415	0.0182395		0.999923	0.0361108
0.997415	0.0182614		0.999923	0.036152
0.997415	0.0182833		0.999923	0.0361933
0.997415	0.0183052		0.999923	0.0362346
0.997415	0.0183271		0.999923	0.0362758
0.997415	0.018349		0.999923	0.0363171
0.997415	0.0183709		0.999923	0.0363584
0.997415	0.0183928		0.999923	0.0363997
0.997355	0.0183928		0.999923	0.0364409
0.997355	0.0184147		0.999923	0.0364822
0.997355	0.0184366		0.999923	0.0365235
0.997355	0.0184585		0.999923	0.0365647
0.997295	0.0184585		0.999923	0.036606
0.997295	0.0184804		0.999923	0.0366473
0.997235	0.0184804		0.999923	0.0366885
0.997235	0.0185023		0.999923	0.0367298
0.997235	0.0185242		0.999923	0.0367711
0.997235	0.0185461		0.999923	0.0368123
0.997235	0.018568		0.999923	0.0368536
0.997235	0.0185899		0.999923	0.0368949
0.997235	0.0186118		0.999923	0.0369362
0.997235	0.0186337		0.999923	0.0369774
0.997235	0.0186556		0.999923	0.0370187
0.997235	0.0186775		0.999923	0.03706
0.997235	0.0186994		0.999923	0.0371012
0.997174	0.0186994		0.999923	0.0371425
0.997174	0.0187213		0.999923	0.0371838
0.997174	0.0187432		0.999923	0.037225
0.997174	0.0187651		0.999923	0.0372663
0.997174	0.0187869		0.999923	0.0373076
0.997174	0.0188088		0.999923	0.0373489
0.997174	0.0188307		0.999923	0.0373901
0.997174	0.0188526		0.999923	0.0374314
0.997114	0.0188526		0.999923	0.0374727
0.997114	0.0188745		0.999923	0.0375139
0.997114	0.0188964		0.999923	0.0375552
0.997114	0.0189183		0.999923	0.0375965
0.997114	0.0189402		0.999923	0.0376377
0.997114	0.0189621		0.999923	0.037679
0.997114	0.018984		0.999923	0.0377203
0.997054	0.018984		0.999923	0.0377615
0.997054	0.0190059		0.999923	0.0378028
0.997054	0.0190278		0.999923	0.0378441
0.997054	0.0190497		0.999923	0.0378854
0.997054	0.0190716		0.999923	0.0379266
0.997054	0.0190935		0.999923	0.0379679
0.997054	0.0191154		0.999923	0.0380092
0.997054	0.0191373		0.999923	0.0380504
0.997054	0.0191592		0.999923	0.0380917
0.997054	0.0191811		0.999923	0.038133
0.997054	0.019203		0.999923	0.0381742
0.996994	0.019203		0.999923	0.0382155
0.996994	0.0192249		0.999923	0.0382568
0.996994	0.0192468		0.999923	0.038298
0.996994	0.0192687		0.999923	0.0383393
0.996994	0.0192906		0.999923	0.0383806
0.996994	0.0193125		0.999923	0.0384219
0.996994	0.0193344		0.999923	0.0384631
0.996994	0.0193563		0.999923	0.0385044
0.996994	0.0193781		0.999923	0.0385457
0.996994	0.0194		0.999923	0.0385869
0.996994	0.0194219		0.999923	0.0386282
0.996994	0.0194438		0.999923	0.0386695
0.996994	0.0194657		0.999923	0.0387107
0.996994	0.0194876		0.999923	0.038752
0.996994	0.0195095		0.999923	0.0387933
0.996994	0.0195314		0.999923	0.0388346
0.996994	0.0195533		0.999923	0.0388758
0.996994	0.0195752		0.999923	0.0389171
0.996994	0.0195971		0.999923	0.0389584
0.996934	0.0195971		0.999923	0.0389996
0.996934	0.019619		0.999923	0.0390409
0.996934	0.0196409		0.999923	0.0390822
0.996934	0.0196628		0.999923	0.0391234
0.996934	0.0196847		0.999923	0.0391647
0.996934	0.0197066		0.999923	0.039206
0.996934	0.0197285		0.999923	0.0392472
0.996934	0.0197504		0.999923	0.0392885
0.996934	0.0197723		0.999923	0.0393298
0.996934	0.0197942		0.999923	0.0393711
0.996934	0.0198161		0.999923	0.0394123
0.996934	0.019838		0.999923	0.0394536
0.996934	0.0198599		0.999923	0.0394949
0.996934	0.0198818		0.999923	0.0395361
0.996934	0.0199037		0.999923	0.0395774
0.996934	0.0199256		0.999923	0.0396187
0.996934	0.0199474		0.999923	0.0396599
0.996934	0.0199693		0.999923	0.0397012
0.996934	0.0199912		0.999923	0.0397425
0.996934	0.0200131		0.999923	0.0397837
0.996934	0.020035		0.999923	0.039825
0.996934	0.0200569		0.999923	0.0398663
0.996934	0.0200788		0.999923	0.0399076
0.996934	0.0201007		0.999923	0.0399488
0.996934	0.0201226		0.999923	0.0399901
0.996934	0.0201445		0.999923	0.0400314
0.996934	0.0201664		0.999923	0.0400726
0.996934	0.0201883		0.999923	0.0401139
0.996874	0.0201883		0.999923	0.0401552
0.996874	0.0202102		0.999923	0.0401964
0.996874	0.0202321		0.999923	0.0402377
0.996874	0.020254		0.999923	0.040279
0.996874	0.0202759		0.999923	0.0403203
0.996874	0.0202978		0.999923	0.0403615
0.996814	0.0202978		0.999923	0.0404028
0.996814	0.0203197		0.999923	0.0404441
0.996814	0.0203416		0.999923	0.0404853
0.996814	0.0203635		0.999923	0.0405266
0.996814	0.0203854		0.999923	0.0405679
0.996814	0.0204073		0.999923	0.0406091
0.996814	0.0204292		0.999923	0.0406504
0.996814	0.0204511		0.999923	0.0406917
0.996814	0.020473		0.999923	0.0407329
0.996814	0.0204949		0.999923	0.0407742
0.996814	0.0205168		0.999923	0.0408155
0.996814	0.0205386		0.999923	0.0408568
0.996814	0.0205605		0.999923	0.040898
0.996814	0.0205824		0.999923	0.0409393
0.996814	0.0206043		0.999923	0.0409806
0.996814	0.0206262		0.999923	0.0410218
0.996814	0.0206481		0.999923	0.0410631
0.996814	0.02067		0.999923	0.0411044
0.996814	0.0206919		0.999923	0.0411456
0.996814	0.0207138		0.999923	0.0411869
0.996754	0.0207138		0.999923	0.0412282
0.996754	0.0207357		0.999923	0.0412694
0.996754	0.0207576		0.999923	0.0413107
0.996754	0.0207795		0.999923	0.041352
0.996754	0.0208014		0.999923	0.0413933
0.996754	0.0208233		0.999923	0.0414345
0.996754	0.0208452		0.999923	0.0414758
0.996754	0.0208671		0.999923	0.0415171
0.996754	0.020889		0.999923	0.0415583
0.996754	0.0209109		0.999923	0.0415996
0.996754	0.0209328		0.999923	0.0416409
0.996754	0.0209547		0.999923	0.0416821
0.996754	0.0209766		0.999923	0.0417234
0.996754	0.0209985		0.999923	0.0417647
0.996694	0.0209985		0.999923	0.041806
0.996694	0.0210204		0.999923	0.0418472
0.996694	0.0210423		0.999923	0.0418885
0.996694	0.0210642		0.999923	0.0419298
0.996694	0.0210861		0.999923	0.041971
0.996694	0.0211079		0.999923	0.0420123
0.996694	0.0211298		0.999923	0.0420536
0.996694	0.0211517		0.999923	0.0420948
0.996694	0.0211736		0.999923	0.0421361
0.996694	0.0211955		0.999923	0.0421774
0.996694	0.0212174		0.999923	0.0422186
0.996694	0.0212393		0.999923	0.0422599
0.996694	0.0212612		0.999923	0.0423012
0.996694	0.0212831		0.999923	0.0423425
0.996694	0.021305		0.999923	0.0423837
0.996694	0.0213269		0.999923	0.042425
0.996694	0.0213488		0.999923	0.0424663
0.996694	0.0213707		0.999923	0.0425075
0.996694	0.0213926		0.999923	0.0425488
0.996694	0.0214145		0.999923	0.0425901
0.996694	0.0214364		0.999923	0.0426313
0.996694	0.0214583		0.999923	0.0426726
0.996694	0.0214802		0.999923	0.0427139
0.996694	0.0215021		0.999923	0.0427551
0.996694	0.021524		0.999923	0.0427964
0.996694	0.0215459		0.999923	0.0428377
0.996694	0.0215678		0.999923	0.042879
0.996694	0.0215897		0.999923	0.0429202
0.996694	0.0216116		0.999923	0.0429615
0.996694	0.0216335		0.999923	0.0430028
0.996694	0.0216554		0.999923	0.043044
0.996694	0.0216772		0.999923	0.0430853
0.996694	0.0216991		0.999923	0.0431266
0.996694	0.021721		0.999923	0.0431678
0.996694	0.0217429		0.999923	0.0432091
0.996694	0.0217648		0.999923	0.0432504
0.996694	0.0217867		0.999923	0.0432917
0.996694	0.0218086		0.999923	0.0433329
0.996694	0.0218305		0.999923	0.0433742
0.996694	0.0218524		0.999923	0.0434155
0.996694	0.0218743		0.999923	0.0434567
0.996694	0.0218962		0.999923	0.043498
0.996633	0.0218962		0.999923	0.0435393
0.996633	0.0219181		0.999923	0.0435805
0.996633	0.02194		0.999923	0.0436218
0.996633	0.0219619		0.999923	0.0436631
0.996633	0.0219838		0.999923	0.0437043
0.996633	0.0220057		0.999923	0.0437456
0.996633	0.0220276		0.999923	0.0437869
0.996633	0.0220495		0.999923	0.0438282
0.996633	0.0220714		0.999923	0.0438694
0.996633	0.0220933		0.999923	0.0439107
0.996633	0.0221152		0.999923	0.043952
0.996633	0.0221371		0.999923	0.0439932
0.996633	0.022159		0.999923	0.0440345
0.996633	0.0221809		0.999923	0.0440758
0.996633	0.0222028		0.999923	0.044117
0.996633	0.0222247		0.999923	0.0441583
0.996633	0.0222466		0.999923	0.0441996
0.996633	0.0222684		0.999923	0.0442408
0.996633	0.0222903		0.999923	0.0442821
0.996633	0.0223122		0.999923	0.0443234
0.996633	0.0223341		0.999923	0.0443647
0.996633	0.022356		0.999923	0.0444059
0.996633	0.0223779		0.999923	0.0444472
0.996633	0.0223998		0.999923	0.0444885
0.996633	0.0224217		0.999923	0.0445297
0.996633	0.0224436		0.999923	0.044571
0.996633	0.0224655		0.999923	0.0446123
0.996573	0.0224655		0.999923	0.0446535
0.996573	0.0224874		0.999923	0.0446948
0.996573	0.0225093		0.999923	0.0447361
0.996573	0.0225312		0.999923	0.0447774
0.996573	0.0225531		0.999923	0.0448186
0.996573	0.022575		0.999923	0.0448599
0.996573	0.0225969		0.999923	0.0449012
0.996573	0.0226188		0.999923	0.0449424
0.996573	0.0226407		0.999923	0.0449837
0.996573	0.0226626		0.999923	0.045025
0.996513	0.0226626		0.999923	0.0450662
0.996513	0.0226845		0.999923	0.0451075
0.996513	0.0227064		0.999923	0.0451488
0.996513	0.0227283		0.999923	0.04519
0.996513	0.0227502		0.999923	0.0452313
0.996513	0.0227721		0.999923	0.0452726
0.996513	0.022794		0.999923	0.0453139
0.996513	0.0228159		0.999923	0.0453551
0.996513	0.0228377		0.999923	0.0453964
0.996513	0.0228596		0.999923	0.0454377
0.996513	0.0228815		0.999923	0.0454789
0.996513	0.0229034		0.999923	0.0455202
0.996513	0.0229253		0.999923	0.0455615
0.996513	0.0229472		0.999923	0.0456027
0.996513	0.0229691		0.999923	0.045644
0.996513	0.022991		0.999923	0.0456853
0.996513	0.0230129		0.999923	0.0457265
0.996513	0.0230348		0.999923	0.0457678
0.996513	0.0230567		0.999923	0.0458091
0.996513	0.0230786		0.999923	0.0458504
0.996513	0.0231005		0.999923	0.0458916
0.996453	0.0231005		0.999923	0.0459329
0.996453	0.0231224		0.999923	0.0459742
0.996453	0.0231443		0.999923	0.0460154
0.996453	0.0231662		0.999923	0.0460567
0.996453	0.0231881		0.999923	0.046098
0.996453	0.02321		0.999923	0.0461392
0.996453	0.0232319		0.999923	0.0461805
0.996453	0.0232538		0.999923	0.0462218
0.996453	0.0232757		0.999923	0.0462631
0.996453	0.0232976		0.999923	0.0463043
0.996453	0.0233195		0.999923	0.0463456
0.996453	0.0233414		0.999923	0.0463869
0.996453	0.0233633		0.999923	0.0464281
0.996453	0.0233852		0.999923	0.0464694
0.996453	0.0234071		0.999923	0.0465107
0.996453	0.0234289		0.999923	0.0465519
0.996453	0.0234508		0.999923	0.0465932
0.996453	0.0234727		0.999923	0.0466345
0.996453	0.0234946		0.999923	0.0466757
0.996453	0.0235165		0.999923	0.046717
0.996453	0.0235384		0.999923	0.0467583
0.996393	0.0235384		0.999923	0.0467996
0.996393	0.0235603		0.999923	0.0468408
0.996393	0.0235822		0.999923	0.0468821
0.996393	0.0236041		0.999923	0.0469234
0.996393	0.023626		0.999923	0.0469646
0.996393	0.0236479		0.999923	0.0470059
0.996393	0.0236698		0.999923	0.0470472
0.996393	0.0236917		0.999923	0.0470884
0.996393	0.0237136		0.999923	0.0471297
0.996393	0.0237355		0.999923	0.047171
0.996393	0.0237574		0.999923	0.0472122
0.996393	0.0237793		0.999923	0.0472535
0.996393	0.0238012		0.999923	0.0472948
0.996393	0.0238231		0.999923	0.0473361
0.996393	0.023845		0.999923	0.0473773
0.996393	0.0238669		0.999923	0.0474186
0.996393	0.0238888		0.999923	0.0474599
0.996393	0.0239107		0.999923	0.0475011
0.996393	0.0239326		0.999923	0.0475424
0.996393	0.0239545		0.999923	0.0475837
0.996393	0.0239764		0.999923	0.0476249
0.996393	0.0239982		0.999923	0.0476662
0.996393	0.0240201		0.999923	0.0477075
0.996333	0.0240201		0.999923	0.0477488
0.996333	0.024042		0.999923	0.04779
0.996273	0.024042		0.999923	0.0478313
0.996273	0.0240639		0.999923	0.0478726
0.996273	0.0240858		0.999923	0.0479138
0.996273	0.0241077		0.999923	0.0479551
0.996273	0.0241296		0.999923	0.0479964
0.996273	0.0241515		0.999923	0.0480376
0.996273	0.0241734		0.999923	0.0480789
0.996273	0.0241953		0.999923	0.0481202
0.996273	0.0242172		0.999923	0.0481614
0.996273	0.0242391		0.999923	0.0482027
0.996213	0.0242391		0.999923	0.048244
0.996213	0.024261		0.999923	0.0482853
0.996213	0.0242829		0.999923	0.0483265
0.996213	0.0243048		0.999923	0.0483678
0.996213	0.0243267		0.999923	0.0484091
0.996213	0.0243486		0.999923	0.0484503
0.996213	0.0243705		0.999923	0.0484916
0.996213	0.0243924		0.999923	0.0485329
0.996213	0.0244143		0.999923	0.0485741
0.996152	0.0244143		0.999923	0.0486154
0.996152	0.0244362		0.999923	0.0486567
0.996152	0.0244581		0.999923	0.0486979
0.996152	0.02448		0.999923	0.0487392
0.996152	0.0245019		0.999923	0.0487805
0.996152	0.0245238		0.999923	0.0488218
0.996152	0.0245457		0.999923	0.048863
0.996152	0.0245675		0.999923	0.0489043
0.996152	0.0245894		0.999923	0.0489456
0.996152	0.0246113		0.999923	0.0489868
0.996152	0.0246332		0.999923	0.0490281
0.996152	0.0246551		0.999923	0.0490694
0.996152	0.024677		0.999923	0.0491106
0.996152	0.0246989		0.999923	0.0491519
0.996152	0.0247208		0.999923	0.0491932
0.996152	0.0247427		0.999923	0.0492345
0.996152	0.0247646		0.999923	0.0492757
0.996152	0.0247865		0.999923	0.049317
0.996152	0.0248084		0.999923	0.0493583
0.996092	0.0248084		0.999923	0.0493995
0.996032	0.0248084		0.999923	0.0494408
0.996032	0.0248303		0.999923	0.0494821
0.996032	0.0248522		0.999923	0.0495233
0.996032	0.0248741		0.999923	0.0495646
0.996032	0.024896		0.999923	0.0496059
0.996032	0.0249179		0.999923	0.0496471
0.996032	0.0249398		0.999923	0.0496884
0.996032	0.0249617		0.999923	0.0497297
0.996032	0.0249836		0.999923	0.049771
0.996032	0.0250055		0.999923	0.0498122
0.996032	0.0250274		0.999923	0.0498535
0.996032	0.0250493		0.999923	0.0498948
0.996032	0.0250712		0.999923	0.049936
0.996032	0.0250931		0.999923	0.0499773
0.996032	0.025115		0.999923	0.0500186
0.996032	0.0251369		0.999923	0.0500598
0.996032	0.0251587		0.999923	0.0501011
0.996032	0.0251806		0.999923	0.0501424
0.996032	0.0252025		0.999923	0.0501836
0.996032	0.0252244		0.999923	0.0502249
0.996032	0.0252463		0.999923	0.0502662
0.996032	0.0252682		0.999923	0.0503075
0.995972	0.0252682		0.999923	0.0503487
0.995972	0.0252901		0.999923	0.05039
0.995972	0.025312		0.999923	0.0504313
0.995912	0.025312		0.999923	0.0504725
0.995912	0.0253339		0.999846	0.0504725
0.995912	0.0253558		0.999846	0.0505138
0.995912	0.0253777		0.999846	0.0505551
0.995912	0.0253996		0.999846	0.0505963
0.995852	0.0253996		0.999846	0.0506376
0.995792	0.0253996		0.999846	0.0506789
0.995792	0.0254215		0.999846	0.0507202
0.995732	0.0254215		0.999846	0.0507614
0.995732	0.0254434		0.999846	0.0508027
0.995732	0.0254653		0.999846	0.050844
0.995732	0.0254872		0.999846	0.0508852
0.995732	0.0255091		0.999846	0.0509265
0.995732	0.025531		0.999846	0.0509678
0.995732	0.0255529		0.999846	0.051009
0.995732	0.0255748		0.999846	0.0510503
0.995732	0.0255967		0.999846	0.0510916
0.995732	0.0256186		0.999846	0.0511328
0.995732	0.0256405		0.999846	0.0511741
0.995672	0.0256405		0.999846	0.0512154
0.995672	0.0256624		0.999846	0.0512567
0.995672	0.0256843		0.999846	0.0512979
0.995672	0.0257062		0.999846	0.0513392
0.995672	0.025728		0.999846	0.0513805
0.995672	0.0257499		0.999846	0.0514217
0.995672	0.0257718		0.999846	0.051463
0.995672	0.0257937		0.999846	0.0515043
0.995672	0.0258156		0.999846	0.0515455
0.995672	0.0258375		0.999846	0.0515868
0.995672	0.0258594		0.999846	0.0516281
0.995672	0.0258813		0.999846	0.0516693
0.995611	0.0258813		0.999846	0.0517106
0.995611	0.0259032		0.999846	0.0517519
0.995611	0.0259251		0.999846	0.0517932
0.995611	0.025947		0.999846	0.0518344
0.995611	0.0259689		0.999846	0.0518757
0.995551	0.0259689		0.999846	0.051917
0.995551	0.0259908		0.999846	0.0519582
0.995491	0.0259908		0.999846	0.0519995
0.995491	0.0260127		0.999846	0.0520408
0.995491	0.0260346		0.999846	0.052082
0.995491	0.0260565		0.999846	0.0521233
0.995491	0.0260784		0.999846	0.0521646
0.995491	0.0261003		0.999846	0.0522059
0.995491	0.0261222		0.999846	0.0522471
0.995491	0.0261441		0.999846	0.0522884
0.995491	0.026166		0.999846	0.0523297
0.995491	0.0261879		0.999846	0.0523709
0.995491	0.0262098		0.999846	0.0524122
0.995491	0.0262317		0.999846	0.0524535
0.995431	0.0262317		0.999846	0.0524947
0.995371	0.0262317		0.999846	0.052536
0.995371	0.0262536		0.999846	0.0525773
0.995371	0.0262755		0.999846	0.0526185
0.995371	0.0262974		0.999846	0.0526598
0.995371	0.0263192		0.999846	0.0527011
0.995371	0.0263411		0.999846	0.0527424
0.995371	0.026363		0.999846	0.0527836
0.995371	0.0263849		0.999846	0.0528249
0.995311	0.0263849		0.999846	0.0528662
0.995311	0.0264068		0.999846	0.0529074
0.995311	0.0264287		0.999846	0.0529487
0.995311	0.0264506		0.999846	0.05299
0.995311	0.0264725		0.999846	0.0530312
0.995311	0.0264944		0.999846	0.0530725
0.995311	0.0265163		0.999846	0.0531138
0.995251	0.0265163		0.999846	0.053155
0.995251	0.0265382		0.999846	0.0531963
0.995251	0.0265601		0.999846	0.0532376
0.995191	0.0265601		0.999846	0.0532789
0.995191	0.026582		0.999846	0.0533201
0.995191	0.0266039		0.999846	0.0533614
0.995191	0.0266258		0.999846	0.0534027
0.99513	0.0266258		0.999846	0.0534439
0.99513	0.0266477		0.999846	0.0534852
0.99513	0.0266696		0.999846	0.0535265
0.99513	0.0266915		0.999846	0.0535677
0.99513	0.0267134		0.999846	0.053609
0.99513	0.0267353		0.999846	0.0536503
0.99513	0.0267572		0.999846	0.0536916
0.99513	0.0267791		0.999846	0.0537328
0.99513	0.026801		0.999846	0.0537741
0.99513	0.0268229		0.999846	0.0538154
0.99513	0.0268448		0.999846	0.0538566
0.99513	0.0268667		0.999846	0.0538979
0.99513	0.0268885		0.999846	0.0539392
0.99513	0.0269104		0.999846	0.0539804
0.99513	0.0269323		0.999846	0.0540217
0.99513	0.0269542		0.999846	0.054063
0.99513	0.0269761		0.999846	0.0541042
0.99513	0.026998		0.999846	0.0541455
0.99507	0.026998		0.999846	0.0541868
0.99507	0.0270199		0.999846	0.0542281
0.99501	0.0270199		0.999846	0.0542693
0.99501	0.0270418		0.999846	0.0543106
0.99501	0.0270637		0.999846	0.0543519
0.99501	0.0270856		0.999846	0.0543931
0.99501	0.0271075		0.999846	0.0544344
0.99501	0.0271294		0.999846	0.0544757
0.99501	0.0271513		0.999846	0.0545169
0.99501	0.0271732		0.999846	0.0545582
0.99501	0.0271951		0.999846	0.0545995
0.99501	0.027217		0.999846	0.0546407
0.99501	0.0272389		0.999846	0.054682
0.99501	0.0272608		0.999846	0.0547233
0.99501	0.0272827		0.999846	0.0547646
0.99501	0.0273046		0.999846	0.0548058
0.99501	0.0273265		0.999846	0.0548471
0.99501	0.0273484		0.999846	0.0548884
0.99501	0.0273703		0.999846	0.0549296
0.99501	0.0273922		0.999846	0.0549709
0.99501	0.0274141		0.999846	0.0550122
0.99495	0.0274141		0.999846	0.0550534
0.99495	0.027436		0.999846	0.0550947
0.99495	0.0274578		0.999846	0.055136
0.99495	0.0274797		0.999846	0.0551773
0.99495	0.0275016		0.999846	0.0552185
0.99489	0.0275016		0.999846	0.0552598
0.99489	0.0275235		0.999846	0.0553011
0.99489	0.0275454		0.999846	0.0553423
0.99489	0.0275673		0.999846	0.0553836
0.99483	0.0275673		0.999846	0.0554249
0.99483	0.0275892		0.999846	0.0554661
0.99483	0.0276111		0.999846	0.0555074
0.99483	0.027633		0.999846	0.0555487
0.99483	0.0276549		0.999846	0.0555899
0.99483	0.0276768		0.999846	0.0556312
0.99483	0.0276987		0.999846	0.0556725
0.99483	0.0277206		0.999846	0.0557138
0.99483	0.0277425		0.999846	0.055755
0.99483	0.0277644		0.999846	0.0557963
0.99483	0.0277863		0.999846	0.0558376
0.99483	0.0278082		0.999846	0.0558788
0.99483	0.0278301		0.999846	0.0559201
0.99483	0.027852		0.999846	0.0559614
0.99483	0.0278739		0.999846	0.0560026
0.99483	0.0278958		0.999846	0.0560439
0.99483	0.0279177		0.999846	0.0560852
0.99483	0.0279396		0.999846	0.0561264
0.99483	0.0279615		0.999846	0.0561677
0.99483	0.0279834		0.999846	0.056209
0.99483	0.0280053		0.999846	0.0562503
0.99483	0.0280272		0.999846	0.0562915
0.99483	0.028049		0.999846	0.0563328
0.99483	0.0280709		0.999846	0.0563741
0.99483	0.0280928		0.999846	0.0564153
0.99483	0.0281147		0.999846	0.0564566
0.99483	0.0281366		0.999846	0.0564979
0.99483	0.0281585		0.999846	0.0565391
0.99483	0.0281804		0.999846	0.0565804
0.99483	0.0282023		0.999846	0.0566217
0.99483	0.0282242		0.999846	0.056663
0.99483	0.0282461		0.999846	0.0567042
0.99483	0.028268		0.999846	0.0567455
0.99483	0.0282899		0.999846	0.0567868
0.99483	0.0283118		0.999846	0.056828
0.99483	0.0283337		0.999846	0.0568693
0.99483	0.0283556		0.999846	0.0569106
0.99483	0.0283775		0.999846	0.0569518
0.99483	0.0283994		0.999846	0.0569931
0.99483	0.0284213		0.999846	0.0570344
0.99483	0.0284432		0.999846	0.0570756
0.99477	0.0284432		0.999846	0.0571169
0.99477	0.0284651		0.999846	0.0571582
0.99477	0.028487		0.999846	0.0571995
0.99477	0.0285089		0.999846	0.0572407
0.99477	0.0285308		0.999846	0.057282
0.99477	0.0285527		0.999846	0.0573233
0.99471	0.0285527		0.999846	0.0573645
0.99471	0.0285746		0.999846	0.0574058
0.99471	0.0285965		0.999846	0.0574471
0.99471	0.0286183		0.999846	0.0574883
0.99471	0.0286402		0.999846	0.0575296
0.99465	0.0286402		0.999846	0.0575709
0.99465	0.0286621		0.999846	0.0576121
0.994589	0.0286621		0.999846	0.0576534
0.994589	0.028684		0.999846	0.0576947
0.994589	0.0287059		0.999846	0.057736
0.994529	0.0287059		0.999846	0.0577772
0.994529	0.0287278		0.999846	0.0578185
0.994529	0.0287497		0.999846	0.0578598
0.994529	0.0287716		0.999846	0.057901
0.994529	0.0287935		0.999846	0.0579423
0.994529	0.0288154		0.999846	0.0579836
0.994529	0.0288373		0.999846	0.0580248
0.994529	0.0288592		0.999846	0.0580661
0.994529	0.0288811		0.999846	0.0581074
0.994529	0.028903		0.999846	0.0581487
0.994529	0.0289249		0.999846	0.0581899
0.994529	0.0289468		0.999846	0.0582312
0.994529	0.0289687		0.999846	0.0582725
0.994529	0.0289906		0.999846	0.0583137
0.994529	0.0290125		0.999846	0.058355
0.994469	0.0290125		0.999846	0.0583963
0.994469	0.0290344		0.999846	0.0584375
0.994469	0.0290563		0.999846	0.0584788
0.994469	0.0290782		0.999846	0.0585201
0.994469	0.0291001		0.999846	0.0585613
0.994469	0.029122		0.999846	0.0586026
0.994469	0.0291439		0.999846	0.0586439
0.994469	0.0291658		0.999846	0.0586852
0.994469	0.0291877		0.999846	0.0587264
0.994469	0.0292095		0.999846	0.0587677
0.994469	0.0292314		0.999846	0.058809
0.994469	0.0292533		0.999846	0.0588502
0.994469	0.0292752		0.999846	0.0588915
0.994469	0.0292971		0.999846	0.0589328
0.994469	0.029319		0.999846	0.058974
0.994469	0.0293409		0.999846	0.0590153
0.994469	0.0293628		0.999846	0.0590566
0.994469	0.0293847		0.999846	0.0590978
0.994469	0.0294066		0.999846	0.0591391
0.994469	0.0294285		0.999846	0.0591804
0.994469	0.0294504		0.999846	0.0592217
0.994409	0.0294504		0.999846	0.0592629
0.994409	0.0294723		0.999846	0.0593042
0.994409	0.0294942		0.999846	0.0593455
0.994409	0.0295161		0.999846	0.0593867
0.994409	0.029538		0.999846	0.059428
0.994409	0.0295599		0.999846	0.0594693
0.994409	0.0295818		0.999846	0.0595105
0.994409	0.0296037		0.999846	0.0595518
0.994409	0.0296256		0.999846	0.0595931
0.994409	0.0296475		0.999846	0.0596344
0.994409	0.0296694		0.999846	0.0596756
0.994409	0.0296913		0.999846	0.0597169
0.994409	0.0297132		0.999846	0.0597582
0.994409	0.0297351		0.999846	0.0597994
0.994409	0.029757		0.999846	0.0598407
0.994409	0.0297788		0.999846	0.059882
0.994409	0.0298007		0.999846	0.0599232
0.994409	0.0298226		0.999846	0.0599645
0.994409	0.0298445		0.999846	0.0600058
0.994409	0.0298664		0.999846	0.060047
0.994409	0.0298883		0.999846	0.0600883
0.994409	0.0299102		0.999846	0.0601296
0.994409	0.0299321		0.999846	0.0601709
0.994349	0.0299321		0.999846	0.0602121
0.994349	0.029954		0.999846	0.0602534
0.994349	0.0299759		0.999846	0.0602947
0.994349	0.0299978		0.999846	0.0603359
0.994349	0.0300197		0.999846	0.0603772
0.994349	0.0300416		0.999846	0.0604185
0.994349	0.0300635		0.999846	0.0604597
0.994349	0.0300854		0.999846	0.060501
0.994349	0.0301073		0.999846	0.0605423
0.994349	0.0301292		0.999846	0.0605835
0.994349	0.0301511		0.999846	0.0606248
0.994349	0.030173		0.999846	0.0606661
0.994349	0.0301949		0.999846	0.0607074
0.994349	0.0302168		0.999846	0.0607486
0.994349	0.0302387		0.999846	0.0607899
0.994349	0.0302606		0.999846	0.0608312
0.994349	0.0302825		0.999846	0.0608724
0.994349	0.0303044		0.999846	0.0609137
0.994349	0.0303263		0.999846	0.060955
0.994349	0.0303481		0.999846	0.0609962
0.994289	0.0303481		0.999846	0.0610375
0.994289	0.03037		0.999846	0.0610788
0.994289	0.0303919		0.999846	0.0611201
0.994289	0.0304138		0.999846	0.0611613
0.994289	0.0304357		0.999846	0.0612026
0.994289	0.0304576		0.999846	0.0612439
0.994289	0.0304795		0.999846	0.0612851
0.994289	0.0305014		0.999846	0.0613264
0.994289	0.0305233		0.999846	0.0613677
0.994289	0.0305452		0.999846	0.0614089
0.994289	0.0305671		0.999846	0.0614502
0.994289	0.030589		0.999846	0.0614915
0.994289	0.0306109		0.999846	0.0615327
0.994289	0.0306328		0.999846	0.061574
0.994289	0.0306547		0.999846	0.0616153
0.994289	0.0306766		0.999846	0.0616566
0.994289	0.0306985		0.999846	0.0616978
0.994289	0.0307204		0.999846	0.0617391
0.994289	0.0307423		0.999846	0.0617804
0.994289	0.0307642		0.999846	0.0618216
0.994229	0.0307642		0.999846	0.0618629
0.994169	0.0307642		0.999846	0.0619042
0.994169	0.0307861		0.999846	0.0619454
0.994169	0.030808		0.999846	0.0619867
0.994169	0.0308299		0.999846	0.062028
0.994169	0.0308518		0.999846	0.0620693
0.994169	0.0308737		0.999846	0.0621105
0.994169	0.0308956		0.999846	0.0621518
0.994169	0.0309175		0.999846	0.0621931
0.994169	0.0309393		0.999846	0.0622343
0.994169	0.0309612		0.999846	0.0622756
0.994169	0.0309831		0.999846	0.0623169
0.994169	0.031005		0.999846	0.0623581
0.994169	0.0310269		0.999846	0.0623994
0.994169	0.0310488		0.999846	0.0624407
0.994169	0.0310707		0.999846	0.0624819
0.994169	0.0310926		0.999846	0.0625232
0.994169	0.0311145		0.999846	0.0625645
0.994169	0.0311364		0.999846	0.0626058
0.994169	0.0311583		0.999846	0.062647
0.994108	0.0311583		0.999846	0.0626883
0.994108	0.0311802		0.999846	0.0627296
0.994108	0.0312021		0.999846	0.0627708
0.994108	0.031224		0.999846	0.0628121
0.994108	0.0312459		0.999846	0.0628534
0.994108	0.0312678		0.999846	0.0628946
0.994108	0.0312897		0.999846	0.0629359
0.994108	0.0313116		0.999846	0.0629772
0.994108	0.0313335		0.999846	0.0630184
0.994108	0.0313554		0.999846	0.0630597
0.994108	0.0313773		0.999846	0.063101
0.994108	0.0313992		0.999846	0.0631423
0.994108	0.0314211		0.999846	0.0631835
0.994108	0.031443		0.999846	0.0632248
0.994108	0.0314649		0.999846	0.0632661
0.994108	0.0314868		0.999846	0.0633073
0.994108	0.0315086		0.999846	0.0633486
0.994108	0.0315305		0.999846	0.0633899
0.994108	0.0315524		0.999846	0.0634311
0.994108	0.0315743		0.999846	0.0634724
0.994108	0.0315962		0.999846	0.0635137
0.994108	0.0316181		0.999846	0.063555
0.994108	0.03164		0.999846	0.0635962
0.994108	0.0316619		0.999846	0.0636375
0.994108	0.0316838		0.999846	0.0636788
0.994108	0.0317057		0.999846	0.06372
0.994108	0.0317276		0.999846	0.0637613
0.994108	0.0317495		0.999846	0.0638026
0.994108	0.0317714		0.999846	0.0638438
0.994108	0.0317933		0.999846	0.0638851
0.994108	0.0318152		0.999846	0.0639264
0.994108	0.0318371		0.999846	0.0639676
0.994108	0.031859		0.999846	0.0640089
0.994048	0.031859		0.999846	0.0640502
0.994048	0.0318809		0.999846	0.0640915
0.994048	0.0319028		0.999846	0.0641327
0.994048	0.0319247		0.999846	0.064174
0.994048	0.0319466		0.999846	0.0642153
0.994048	0.0319685		0.999846	0.0642565
0.994048	0.0319904		0.999846	0.0642978
0.994048	0.0320123		0.999846	0.0643391
0.993988	0.0320123		0.999846	0.0643803
0.993988	0.0320342		0.999846	0.0644216
0.993988	0.0320561		0.999846	0.0644629
0.993988	0.032078		0.999846	0.0645041
0.993928	0.032078		0.999846	0.0645454
0.993928	0.0320998		0.999846	0.0645867
0.993928	0.0321217		0.999846	0.064628
0.993928	0.0321436		0.999846	0.0646692
0.993928	0.0321655		0.999846	0.0647105
0.993928	0.0321874		0.999846	0.0647518
0.993928	0.0322093		0.999846	0.064793
0.993928	0.0322312		0.999846	0.0648343
0.993928	0.0322531		0.999846	0.0648756
0.993928	0.032275		0.999846	0.0649168
0.993928	0.0322969		0.999846	0.0649581
0.993928	0.0323188		0.999846	0.0649994
0.993928	0.0323407		0.999846	0.0650407
0.993928	0.0323626		0.999846	0.0650819
0.993928	0.0323845		0.999846	0.0651232
0.993928	0.0324064		0.999846	0.0651645
0.993928	0.0324283		0.999846	0.0652057
0.993928	0.0324502		0.999846	0.065247
0.993928	0.0324721		0.999846	0.0652883
0.993928	0.032494		0.999846	0.0653295
0.993928	0.0325159		0.999846	0.0653708
0.993928	0.0325378		0.999846	0.0654121
0.993928	0.0325597		0.999846	0.0654533
0.993928	0.0325816		0.999846	0.0654946
0.993928	0.0326035		0.999846	0.0655359
0.993928	0.0326254		0.999846	0.0655772
0.993928	0.0326473		0.999846	0.0656184
0.993928	0.0326691		0.999846	0.0656597
0.993928	0.032691		0.999846	0.065701
0.993928	0.0327129		0.999846	0.0657422
0.993928	0.0327348		0.999846	0.0657835
0.993868	0.0327348		0.999846	0.0658248
0.993868	0.0327567		0.999846	0.065866
0.993868	0.0327786		0.999846	0.0659073
0.993868	0.0328005		0.999846	0.0659486
0.993868	0.0328224		0.999846	0.0659898
0.993868	0.0328443		0.999846	0.0660311
0.993868	0.0328662		0.999846	0.0660724
0.993868	0.0328881		0.999846	0.0661137
0.993868	0.03291		0.999846	0.0661549
0.993868	0.0329319		0.999846	0.0661962
0.993868	0.0329538		0.999846	0.0662375
0.993868	0.0329757		0.999846	0.0662787
0.993868	0.0329976		0.999846	0.06632
0.993868	0.0330195		0.999846	0.0663613
0.993868	0.0330414		0.999846	0.0664025
0.993868	0.0330633		0.999846	0.0664438
0.993868	0.0330852		0.999846	0.0664851
0.993868	0.0331071		0.999846	0.0665264
0.993808	0.0331071		0.999846	0.0665676
0.993748	0.0331071		0.999846	0.0666089
0.993748	0.033129		0.999846	0.0666502
0.993748	0.0331509		0.999846	0.0666914
0.993748	0.0331728		0.999846	0.0667327
0.993748	0.0331947		0.999846	0.066774
0.993748	0.0332166		0.999846	0.0668152
0.993748	0.0332384		0.999846	0.0668565
0.993688	0.0332384		0.999846	0.0668978
0.993688	0.0332603		0.999846	0.066939
0.993628	0.0332603		0.999846	0.0669803
0.993628	0.0332822		0.999846	0.0670216
0.993628	0.0333041		0.999846	0.0670629
0.993628	0.033326		0.999846	0.0671041
0.993628	0.0333479		0.999846	0.0671454
0.993628	0.0333698		0.999846	0.0671867
0.993628	0.0333917		0.999846	0.0672279
0.993628	0.0334136		0.999846	0.0672692
0.993628	0.0334355		0.999846	0.0673105
0.993628	0.0334574		0.999846	0.0673517
0.993628	0.0334793		0.999846	0.067393
0.993628	0.0335012		0.999846	0.0674343
0.993628	0.0335231		0.999846	0.0674755
0.993628	0.033545		0.999846	0.0675168
0.993567	0.033545		0.999846	0.0675581
0.993567	0.0335669		0.999846	0.0675994
0.993567	0.0335888		0.999846	0.0676406
0.993567	0.0336107		0.999846	0.0676819
0.993567	0.0336326		0.999846	0.0677232
0.993507	0.0336326		0.999846	0.0677644
0.993507	0.0336545		0.999846	0.0678057
0.993507	0.0336764		0.999846	0.067847
0.993507	0.0336983		0.999846	0.0678882
0.993507	0.0337202		0.999846	0.0679295
0.993507	0.0337421		0.999846	0.0679708
0.993507	0.033764		0.999846	0.0680121
0.993507	0.0337859		0.999846	0.0680533
0.993507	0.0338078		0.999846	0.0680946
0.993507	0.0338296		0.999846	0.0681359
0.993507	0.0338515		0.999846	0.0681771
0.993507	0.0338734		0.999846	0.0682184
0.993507	0.0338953		0.999846	0.0682597
0.993507	0.0339172		0.999846	0.0683009
0.993507	0.0339391		0.999846	0.0683422
0.993507	0.033961		0.999846	0.0683835
0.993507	0.0339829		0.999846	0.0684247
0.993507	0.0340048		0.999846	0.068466
0.993507	0.0340267		0.999846	0.0685073
0.993507	0.0340486		0.999846	0.0685486
0.993507	0.0340705		0.999846	0.0685898
0.993507	0.0340924		0.999846	0.0686311
0.993507	0.0341143		0.999846	0.0686724
0.993507	0.0341362		0.999846	0.0687136
0.993507	0.0341581		0.999846	0.0687549
0.993447	0.0341581		0.999846	0.0687962
0.993447	0.03418		0.999846	0.0688374
0.993447	0.0342019		0.999846	0.0688787
0.993447	0.0342238		0.999846	0.06892
0.993447	0.0342457		0.999846	0.0689612
0.993447	0.0342676		0.999846	0.0690025
0.993447	0.0342895		0.999846	0.0690438
0.993447	0.0343114		0.999846	0.0690851
0.993447	0.0343333		0.999846	0.0691263
0.993447	0.0343552		0.999846	0.0691676
0.993387	0.0343552		0.999846	0.0692089
0.993387	0.0343771		0.999846	0.0692501
0.993387	0.0343989		0.999846	0.0692914
0.993387	0.0344208		0.999846	0.0693327
0.993387	0.0344427		0.999846	0.0693739
0.993387	0.0344646		0.999846	0.0694152
0.993387	0.0344865		0.999846	0.0694565
0.993387	0.0345084		0.999846	0.0694978
0.993387	0.0345303		0.999846	0.069539
0.993387	0.0345522		0.999846	0.0695803
0.993387	0.0345741		0.999846	0.0696216
0.993387	0.034596		0.999846	0.0696628
0.993387	0.0346179		0.999846	0.0697041
0.993387	0.0346398		0.999846	0.0697454
0.993387	0.0346617		0.999846	0.0697866
0.993387	0.0346836		0.999846	0.0698279
0.993387	0.0347055		0.999846	0.0698692
0.993387	0.0347274		0.999846	0.0699104
0.993387	0.0347493		0.999846	0.0699517
0.993387	0.0347712		0.999846	0.069993
0.993387	0.0347931		0.999846	0.0700343
0.993387	0.034815		0.999846	0.0700755
0.993387	0.0348369		0.999846	0.0701168
0.993387	0.0348588		0.999846	0.0701581
0.993387	0.0348807		0.999846	0.0701993
0.993387	0.0349026		0.999846	0.0702406
0.993387	0.0349245		0.999846	0.0702819
0.993387	0.0349464		0.999846	0.0703231
0.993327	0.0349464		0.999846	0.0703644
0.993327	0.0349683		0.999846	0.0704057
0.993267	0.0349683		0.999846	0.0704469
0.993267	0.0349901		0.999846	0.0704882
0.993267	0.035012		0.999846	0.0705295
0.993267	0.0350339		0.999846	0.0705708
0.993267	0.0350558		0.999846	0.070612
0.993267	0.0350777		0.999846	0.0706533
0.993267	0.0350996		0.999846	0.0706946
0.993267	0.0351215		0.999846	0.0707358
0.993267	0.0351434		0.999846	0.0707771
0.993267	0.0351653		0.999846	0.0708184
0.993267	0.0351872		0.999846	0.0708596
0.993267	0.0352091		0.999846	0.0709009
0.993267	0.035231		0.999846	0.0709422
0.993267	0.0352529		0.999846	0.0709835
0.993267	0.0352748		0.999846	0.0710247
0.993267	0.0352967		0.999846	0.071066
0.993267	0.0353186		0.999846	0.0711073
0.993267	0.0353405		0.999846	0.0711485
0.993267	0.0353624		0.999846	0.0711898
0.993267	0.0353843		0.999846	0.0712311
0.993267	0.0354062		0.999846	0.0712723
0.993267	0.0354281		0.999846	0.0713136
0.993267	0.03545		0.999846	0.0713549
0.993267	0.0354719		0.999846	0.0713961
0.993267	0.0354938		0.999846	0.0714374
0.993267	0.0355157		0.999846	0.0714787
0.993207	0.0355157		0.999846	0.07152
0.993207	0.0355376		0.999846	0.0715612
0.993207	0.0355594		0.999846	0.0716025
0.993147	0.0355594		0.999846	0.0716438
0.993086	0.0355594		0.999846	0.071685
0.993086	0.0355813		0.999846	0.0717263
0.993086	0.0356032		0.999846	0.0717676
0.993086	0.0356251		0.999846	0.0718088
0.993086	0.035647		0.999846	0.0718501
0.993086	0.0356689		0.999846	0.0718914
0.993086	0.0356908		0.999846	0.0719326
0.993086	0.0357127		0.999846	0.0719739
0.993086	0.0357346		0.999846	0.0720152
0.993086	0.0357565		0.999846	0.0720565
0.993086	0.0357784		0.999846	0.0720977
0.993086	0.0358003		0.999846	0.072139
0.993086	0.0358222		0.999846	0.0721803
0.993086	0.0358441		0.999846	0.0722215
0.993086	0.035866		0.999846	0.0722628
0.993086	0.0358879		0.999846	0.0723041
0.993086	0.0359098		0.999846	0.0723453
0.993086	0.0359317		0.999846	0.0723866
0.993086	0.0359536		0.999846	0.0724279
0.993026	0.0359536		0.999846	0.0724692
0.993026	0.0359755		0.999846	0.0725104
0.993026	0.0359974		0.999846	0.0725517
0.992966	0.0359974		0.999846	0.072593
0.992966	0.0360193		0.999846	0.0726342
0.992966	0.0360412		0.999846	0.0726755
0.992966	0.0360631		0.999846	0.0727168
0.992906	0.0360631		0.999846	0.072758
0.992906	0.036085		0.999846	0.0727993
0.992906	0.0361069		0.999846	0.0728406
0.992906	0.0361287		0.999846	0.0728818
0.992906	0.0361506		0.999846	0.0729231
0.992846	0.0361506		0.999846	0.0729644
0.992846	0.0361725		0.999846	0.0730057
0.992846	0.0361944		0.999846	0.0730469
0.992846	0.0362163		0.999846	0.0730882
0.992846	0.0362382		0.999846	0.0731295
0.992846	0.0362601		0.999846	0.0731707
0.992846	0.036282		0.999846	0.073212
0.992846	0.0363039		0.999846	0.0732533
0.992846	0.0363258		0.999846	0.0732945
0.992786	0.0363258		0.999846	0.0733358
0.992786	0.0363477		0.999846	0.0733771
0.992786	0.0363696		0.999846	0.0734183
0.992786	0.0363915		0.999846	0.0734596
0.992786	0.0364134		0.999846	0.0735009
0.992786	0.0364353		0.999846	0.0735422
0.992786	0.0364572		0.999846	0.0735834
0.992786	0.0364791		0.999846	0.0736247
0.992786	0.036501		0.999846	0.073666
0.992786	0.0365229		0.999846	0.0737072
0.992786	0.0365448		0.999846	0.0737485
0.992786	0.0365667		0.999846	0.0737898
0.992786	0.0365886		0.999846	0.073831
0.992786	0.0366105		0.999846	0.0738723
0.992786	0.0366324		0.999846	0.0739136
0.992786	0.0366543		0.999846	0.0739549
0.992786	0.0366762		0.999846	0.0739961
0.992786	0.0366981		0.999846	0.0740374
0.992786	0.0367199		0.999846	0.0740787
0.992786	0.0367418		0.999846	0.0741199
0.992786	0.0367637		0.999846	0.0741612
0.992786	0.0367856		0.999846	0.0742025
0.992786	0.0368075		0.999846	0.0742437
0.992726	0.0368075		0.999846	0.074285
0.992726	0.0368294		0.999846	0.0743263
0.992726	0.0368513		0.999846	0.0743675
0.992726	0.0368732		0.999846	0.0744088
0.992726	0.0368951		0.999846	0.0744501
0.992726	0.036917		0.999846	0.0744914
0.992726	0.0369389		0.999846	0.0745326
0.992726	0.0369608		0.999846	0.0745739
0.992726	0.0369827		0.999846	0.0746152
0.992726	0.0370046		0.999769	0.0746152
0.992726	0.0370265		0.999769	0.0746564
0.992666	0.0370265		0.999769	0.0746977
0.992666	0.0370484		0.999769	0.074739
0.992606	0.0370484		0.999769	0.0747802
0.992606	0.0370703		0.999769	0.0748215
0.992606	0.0370922		0.999769	0.0748628
0.992606	0.0371141		0.999769	0.074904
0.992606	0.037136		0.999769	0.0749453
0.992606	0.0371579		0.999769	0.0749866
0.992606	0.0371798		0.999769	0.0750279
0.992545	0.0371798		0.999769	0.0750691
0.992485	0.0371798		0.999769	0.0751104
0.992485	0.0372017		0.999769	0.0751517
0.992485	0.0372236		0.999769	0.0751929
0.992485	0.0372455		0.999769	0.0752342
0.992485	0.0372674		0.999769	0.0752755
0.992485	0.0372892		0.999769	0.0753167
0.992485	0.0373111		0.999769	0.075358
0.992485	0.037333		0.999769	0.0753993
0.992485	0.0373549		0.999769	0.0754406
0.992485	0.0373768		0.999769	0.0754818
0.992485	0.0373987		0.999769	0.0755231
0.992485	0.0374206		0.999769	0.0755644
0.992485	0.0374425		0.999769	0.0756056
0.992485	0.0374644		0.999769	0.0756469
0.992485	0.0374863		0.999769	0.0756882
0.992485	0.0375082		0.999769	0.0757294
0.992485	0.0375301		0.999769	0.0757707
0.992485	0.037552		0.999769	0.075812
0.992425	0.037552		0.999769	0.0758532
0.992425	0.0375739		0.999769	0.0758945
0.992425	0.0375958		0.999769	0.0759358
0.992425	0.0376177		0.999769	0.0759771
0.992425	0.0376396		0.999769	0.0760183
0.992425	0.0376615		0.999769	0.0760596
0.992425	0.0376834		0.999769	0.0761009
0.992425	0.0377053		0.999769	0.0761421
0.992425	0.0377272		0.999769	0.0761834
0.992425	0.0377491		0.999769	0.0762247
0.992425	0.037771		0.999769	0.0762659
0.992425	0.0377929		0.999769	0.0763072
0.992425	0.0378148		0.999769	0.0763485
0.992425	0.0378367		0.999769	0.0763897
0.992425	0.0378586		0.999769	0.076431
0.992425	0.0378804		0.999769	0.0764723
0.992425	0.0379023		0.999769	0.0765136
0.992425	0.0379242		0.999769	0.0765548
0.992425	0.0379461		0.999769	0.0765961
0.992425	0.037968		0.999769	0.0766374
0.992425	0.0379899		0.999769	0.0766786
0.992425	0.0380118		0.999769	0.0767199
0.992425	0.0380337		0.999769	0.0767612
0.992425	0.0380556		0.999769	0.0768024
0.992425	0.0380775		0.999769	0.0768437
0.992425	0.0380994		0.999769	0.076885
0.992425	0.0381213		0.999769	0.0769263
0.992425	0.0381432		0.999769	0.0769675
0.992365	0.0381432		0.999769	0.0770088
0.992365	0.0381651		0.999769	0.0770501
0.992365	0.038187		0.999769	0.0770913
0.992365	0.0382089		0.999769	0.0771326
0.992365	0.0382308		0.999769	0.0771739
0.992365	0.0382527		0.999769	0.0772151
0.992365	0.0382746		0.999769	0.0772564
0.992365	0.0382965		0.999769	0.0772977
0.992365	0.0383184		0.999769	0.0773389
0.992365	0.0383403		0.999769	0.0773802
0.992365	0.0383622		0.999769	0.0774215
0.992365	0.0383841		0.999769	0.0774628
0.992365	0.038406		0.999769	0.077504
0.992365	0.0384279		0.999769	0.0775453
0.992365	0.0384497		0.999769	0.0775866
0.992365	0.0384716		0.999769	0.0776278
0.992365	0.0384935		0.999769	0.0776691
0.992365	0.0385154		0.999769	0.0777104
0.992365	0.0385373		0.999769	0.0777516
0.992365	0.0385592		0.999769	0.0777929
0.992365	0.0385811		0.999769	0.0778342
0.992365	0.038603		0.999769	0.0778754
0.992365	0.0386249		0.999769	0.0779167
0.992365	0.0386468		0.999769	0.077958
0.992305	0.0386468		0.999769	0.0779993
0.992305	0.0386687		0.999769	0.0780405
0.992305	0.0386906		0.999769	0.0780818
0.992305	0.0387125		0.999769	0.0781231
0.992305	0.0387344		0.999769	0.0781643
0.992305	0.0387563		0.999769	0.0782056
0.992305	0.0387782		0.999769	0.0782469
0.992245	0.0387782		0.999769	0.0782881
0.992245	0.0388001		0.999769	0.0783294
0.992245	0.038822		0.999769	0.0783707
0.992245	0.0388439		0.999769	0.078412
0.992245	0.0388658		0.999769	0.0784532
0.992245	0.0388877		0.999769	0.0784945
0.992245	0.0389096		0.999769	0.0785358
0.992245	0.0389315		0.999769	0.078577
0.992245	0.0389534		0.999769	0.0786183
0.992245	0.0389753		0.999769	0.0786596
0.992245	0.0389972		0.999769	0.0787008
0.992245	0.039019		0.999769	0.0787421
0.992245	0.0390409		0.999769	0.0787834
0.992245	0.0390628		0.999769	0.0788246
0.992245	0.0390847		0.999769	0.0788659
0.992245	0.0391066		0.999769	0.0789072
0.992245	0.0391285		0.999769	0.0789485
0.992245	0.0391504		0.999769	0.0789897
0.992245	0.0391723		0.999769	0.079031
0.992245	0.0391942		0.999769	0.0790723
0.992245	0.0392161		0.999769	0.0791135
0.992245	0.039238		0.999769	0.0791548
0.992245	0.0392599		0.999769	0.0791961
0.992245	0.0392818		0.999769	0.0792373
0.992245	0.0393037		0.999769	0.0792786
0.992245	0.0393256		0.999769	0.0793199
0.992245	0.0393475		0.999769	0.0793611
0.992245	0.0393694		0.999691	0.0793611
0.992245	0.0393913		0.999691	0.0794024
0.992245	0.0394132		0.999691	0.0794437
0.992245	0.0394351		0.999691	0.079485
0.992245	0.039457		0.999691	0.0795262
0.992245	0.0394789		0.999691	0.0795675
0.992245	0.0395008		0.999691	0.0796088
0.992245	0.0395227		0.999691	0.07965
0.992245	0.0395446		0.999691	0.0796913
0.992245	0.0395665		0.999691	0.0797326
0.992245	0.0395884		0.999691	0.0797738
0.992185	0.0395884		0.999691	0.0798151
0.992125	0.0395884		0.999691	0.0798564
0.992125	0.0396102		0.999691	0.0798977
0.992125	0.0396321		0.999691	0.0799389
0.992125	0.039654		0.999691	0.0799802
0.992125	0.0396759		0.999691	0.0800215
0.992125	0.0396978		0.999691	0.0800627
0.992125	0.0397197		0.999691	0.080104
0.992125	0.0397416		0.999691	0.0801453
0.992125	0.0397635		0.999691	0.0801865
0.992064	0.0397635		0.999691	0.0802278
0.992064	0.0397854		0.999691	0.0802691
0.992064	0.0398073		0.999691	0.0803103
0.992064	0.0398292		0.999691	0.0803516
0.992064	0.0398511		0.999691	0.0803929
0.992064	0.039873		0.999691	0.0804342
0.992064	0.0398949		0.999691	0.0804754
0.992064	0.0399168		0.999691	0.0805167
0.992004	0.0399168		0.999691	0.080558
0.992004	0.0399387		0.999691	0.0805992
0.992004	0.0399606		0.999691	0.0806405
0.992004	0.0399825		0.999691	0.0806818
0.992004	0.0400044		0.999691	0.080723
0.992004	0.0400263		0.999691	0.0807643
0.992004	0.0400482		0.999691	0.0808056
0.992004	0.0400701		0.999691	0.0808468
0.992004	0.040092		0.999691	0.0808881
0.992004	0.0401139		0.999691	0.0809294
0.992004	0.0401358		0.999691	0.0809707
0.991944	0.0401358		0.999691	0.0810119
0.991944	0.0401577		0.999691	0.0810532
0.991944	0.0401795		0.999691	0.0810945
0.991944	0.0402014		0.999691	0.0811357
0.991944	0.0402233		0.999691	0.081177
0.991884	0.0402233		0.999691	0.0812183
0.991884	0.0402452		0.999691	0.0812595
0.991884	0.0402671		0.999691	0.0813008
0.991884	0.040289		0.999691	0.0813421
0.991884	0.0403109		0.999691	0.0813834
0.991884	0.0403328		0.999691	0.0814246
0.991884	0.0403547		0.999691	0.0814659
0.991884	0.0403766		0.999691	0.0815072
0.991884	0.0403985		0.999691	0.0815484
0.991884	0.0404204		0.999691	0.0815897
0.991884	0.0404423		0.999691	0.081631
0.991884	0.0404642		0.999691	0.0816722
0.991884	0.0404861		0.999691	0.0817135
0.991884	0.040508		0.999691	0.0817548
0.991824	0.040508		0.999691	0.081796
0.991824	0.0405299		0.999691	0.0818373
0.991824	0.0405518		0.999691	0.0818786
0.991824	0.0405737		0.999691	0.0819199
0.991824	0.0405956		0.999691	0.0819611
0.991824	0.0406175		0.999691	0.0820024
0.991824	0.0406394		0.999691	0.0820437
0.991824	0.0406613		0.999691	0.0820849
0.991824	0.0406832		0.999691	0.0821262
0.991824	0.0407051		0.999691	0.0821675
0.991824	0.040727		0.999691	0.0822087
0.991824	0.0407489		0.999691	0.08225
[truncated: 60,307 more rows]
