# Supplementary material for: The Taiwan Precision Medicine Initiative provides a cohort for large-scale studies
Source: Nature. 2025 Oct 15;648(8092):117–27. doi: 10.1038/s41586-025-09680-x (PMC12675286; doi:10.1038/s41586-025-09680-x)
Supplement: Supplementary file 6 — See Supplementary Information for descriptions. [file 41586_2025_9680_MOESM6_ESM.zip › Supplemental Data 27.xlsx]

## Sheet: 工作表1
Supplemental Data 27. Polygenic risk score analysis based on T2D PGS (PGS002308)–Dose-response effect of PRS levels on the odds ratio of T2D.
	Estimate	Std. Error	z value	Pr(>|z|)	OR	OR_se_delta	OR_lb_mle	OR_ub_mle	OR_lb_delta	OR_ub_delta
(Intercept)	-1.30017	0.0120161	-108.202	0	0.272486	0.00327422	0.266143	0.278979	0.266068	0.278903
0%~10%	-1.02301	0.0272418	-37.5528	0	0.359512	0.00979377	0.34082	0.379229	0.340317	0.378707
10%~20%	-0.596988	0.0239343	-24.9428	2.55585e-137	0.550467	0.013175	0.525241	0.576905	0.524645	0.57629
20%~30%	-0.411256	0.0227908	-18.0448	8.66774e-73	0.662817	0.0151062	0.633861	0.693096	0.63321	0.692425
30%~40%	-0.23941	0.0218766	-10.9437	7.12476e-28	0.787092	0.0172189	0.754057	0.821574	0.753344	0.82084
60%~70%	0.217691	0.0200373	10.8643	1.70554e-27	1.2432	0.0249104	1.19533	1.293	1.19438	1.29203
70%~80%	0.403459	0.0195073	20.6825	4.98169e-95	1.49699	0.0292023	1.44084	1.55534	1.43976	1.55423
80%~90%	0.581694	0.0191037	30.4492	1.22721e-203	1.78907	0.0341778	1.72332	1.85732	1.72208	1.85605
90%~100%	0.984108	0.0185385	53.0847	0	2.67542	0.0495982	2.57996	2.77442	2.57821	2.77263
