# Supplementary material for: The Taiwan Precision Medicine Initiative provides a cohort for large-scale studies
Source: Nature. 2025 Oct 15;648(8092):117–27. doi: 10.1038/s41586-025-09680-x (PMC12675286; doi:10.1038/s41586-025-09680-x)
Supplement: Supplementary file 6 — See Supplementary Information for descriptions. [file 41586_2025_9680_MOESM6_ESM.zip › Supplemental Data 24.xlsx]

## Sheet: 工作表1
Supplemental Data 24. Manhattan plots for REGENIE analysis of T2D, HbA1c, EHT, and two blood pressures (SBP and DBP)–QTL mapping of systolic blood pressure (SBP) (n = 241,667).
CHROM	GENPOS	ID	ALLELE0	ALLELE1	A1FREQ	INFO	N	TEST	BETA	SE	CHISQ	LOG10P	EXTRA
1	794577	Affx-35298041	T	C	0.0224239	1	236845	ADD	0.0128398	0.00877461	2.14121	0.843485	NA
1	818818	Affx-65537579	A	G	0.0306831	1	235618	ADD	0.00221963	0.00756245	0.086146	0.113997	NA
1	830070	Affx-65537670	T	G	0.0222681	1	236886	ADD	0.00699617	0.00880832	0.630861	0.369532	NA
1	835427	Affx-65537720	C	G	0.0226652	1	236420	ADD	-0.0130585	0.00874923	2.22766	0.867871	NA
1	843942	Affx-14295684	A	G	0.0991278	1	236175	ADD	-0.0090433	0.00435346	4.31504	1.42277	NA
1	846320	Affx-14328868	G	A	0.019102	1	236703	ADD	0.00384278	0.00951678	0.163046	0.163443	NA
1	857263	Affx-35298138	A	G	0.0218932	1	236535	ADD	-0.00989471	0.00891398	1.23215	0.573505	NA
1	858542	Affx-65537966	G	C	0.0557941	1	236172	ADD	0.00660932	0.00566635	1.36052	0.613596	NA
1	898883	Affx-14698922	C	T	0.0240482	1	236546	ADD	-0.00382081	0.008502	0.201961	0.184992	NA
1	900119	Affx-14715887	A	G	0.146697	1	236628	ADD	0.00714452	0.00368543	3.75812	1.27941	NA
1	902949	Affx-76087951	-	C	0.11093	1	236130	ADD	0.00860022	0.00414828	4.29816	1.41846	NA
1	904081	Affx-14771766	T	C	0.0249061	1	236468	ADD	-0.000524414	0.00836123	0.00393377	0.0222811	NA
1	915818	Affx-65538420	G	A	0.0110048	1	235580	ADD	-0.043148	0.0124935	11.9277	3.25722	NA
1	918574	Affx-14964474	A	C	0.351803	1	236364	ADD	-0.00432614	0.00273025	2.5107	0.946631	NA
1	920394	Affx-14989648	G	A	0.108347	1	236745	ADD	-0.00366941	0.00418924	0.767224	0.418987	NA
1	921057	Affx-77770378	G	-	0.0433919	1	236738	ADD	0.0209092	0.0064177	10.6149	2.95009	NA
1	922769	Affx-15023304	C	T	0.103837	1	236578	ADD	-0.00559233	0.00427593	1.71051	0.71915	NA
1	926348	Affx-65538506	C	T	0.0155386	1	236798	ADD	0.0226228	0.0104926	4.6487	1.50756	NA
1	927003	Affx-15081543	T	C	0.44602	1	236567	ADD	-0.00461834	0.00261931	3.10885	1.10864	NA
1	929109	Affx-15113296	C	T	0.0168372	1	236619	ADD	-0.0238641	0.0100913	5.59241	1.7438	NA
1	929377	Affx-15117073	A	G	0.0753776	1	236715	ADD	-0.0106882	0.00492939	4.70134	1.52087	NA
1	929558	Affx-35292222	A	G	0.497002	1	236665	ADD	-0.00256544	0.00260339	0.971058	0.488897	NA
1	931513	Affx-15149611	T	C	0.318161	1	236599	ADD	0.00691183	0.00278741	6.14873	1.88105	NA
1	932255	Affx-15159653	C	T	0.0612348	1	236916	ADD	0.00643845	0.00541927	1.4115	0.629289	NA
1	933923	Affx-15182110	C	T	0.0609058	1	236915	ADD	0.00568754	0.00543208	1.09627	0.53005	NA
1	939547	Affx-15267432	A	G	0.152806	1	235678	ADD	0.00626282	0.00363336	2.97115	1.0718	NA
1	946247	Affx-15368355	A	G	0.337413	1	236928	ADD	-0.00704954	0.00274849	6.57858	1.98627	NA
1	949955	Affx-15427966	G	A	0.0408427	1	236652	ADD	0.00522661	0.00658109	0.630732	0.369484	NA
1	951408	Affx-15442762	A	G	0.271506	1	236761	ADD	-0.00572567	0.00292436	3.83347	1.29896	NA
1	953259	Affx-15447216	C	T	0.098588	1	236398	ADD	-0.0120445	0.00437908	7.56501	2.22539	NA
1	955669	Affx-35298422	C	T	0.0176661	1	236724	ADD	-0.00565762	0.00987205	0.328438	0.246739	NA
1	959193	Affx-15462334	A	G	0.267924	1	236737	ADD	-0.00547733	0.00293855	3.47432	1.20531	NA
1	962358	Affx-15470699	C	T	0.0940793	1	236476	ADD	-0.0099117	0.00446255	4.93322	1.5793	NA
1	965350	Affx-15479012	A	G	0.27007	1	236789	ADD	-0.00613594	0.00293239	4.37843	1.43894	NA
1	966521	Affx-65538976	C	T	0.0132704	1	237031	ADD	0.0276493	0.0113834	5.89958	1.81975	NA
1	972160	Affx-65539022	T	C	0.027515	1	235453	ADD	0.00649769	0.00796969	0.664714	0.382056	NA
1	973983	Affx-15501904	A	C	0.0857732	1	236758	ADD	-0.000551076	0.00465315	0.0140258	0.0430029	NA
1	975721	Affx-15505370	C	T	0.121832	1	236950	ADD	0.00189777	0.00398128	0.227218	0.198188	NA
1	981169	Affx-15511792	G	A	0.146968	1	236786	ADD	-0.0106139	0.00368089	8.31464	2.40531	NA
1	983193	Affx-15513987	G	A	0.199858	1	236540	ADD	-0.010194	0.0032565	9.79915	2.75797	NA
1	983747	Affx-15514681	T	C	0.150873	1	236368	ADD	-0.0110151	0.00364284	9.14314	2.60266	NA
1	985353	Affx-15525072	C	T	0.0395346	1	236350	ADD	-0.0060849	0.00668903	0.827525	0.440106	NA
1	993679	Affx-65539236	G	A	0.0254482	1	236618	ADD	0.00352021	0.00826375	0.181461	0.173847	NA
1	994997	Affx-15665383	C	T	0.136503	1	236756	ADD	-0.00857809	0.00378365	5.13994	1.63113	NA
1	995857	Affx-65539260	G	A	0.017533	1	236640	ADD	-0.00553568	0.00989896	0.312725	0.239568	NA
1	997124	Affx-65539269	G	A	0.0149029	1	236564	ADD	-0.0247782	0.0107479	5.31485	1.67481	NA
1	1005429	Affx-75607812	-	A	0.181494	1	236437	ADD	-0.0106336	0.00337443	9.93031	2.78893	NA
1	1008239	Affx-65539350	C	T	0.0427904	1	236864	ADD	-0.0043251	0.00643371	0.451929	0.299798	NA
1	1011654	Affx-15835372	A	G	0.0597695	1	236743	ADD	-0.00124028	0.00550109	0.0508325	0.0853285	NA
1	1013312	Affx-15858478	A	G	0.0809185	1	236658	ADD	0.00176088	0.00477685	0.135886	0.147273	NA
1	1014545	Affx-15875478	T	C	0.0224079	1	236792	ADD	0.00806017	0.00878513	0.841768	0.445037	NA
1	1023525	Affx-15999127	A	G	0.20208	1	236708	ADD	-0.0118968	0.00323733	13.5047	3.62348	NA
1	1024129	Affx-16008466	T	G	0.100938	1	236681	ADD	0.00357804	0.00431721	0.686887	0.390165	NA
1	1026219	Affx-16039008	C	T	0.0865251	1	236989	ADD	0.00231111	0.0046277	0.249409	0.209369	NA
1	1042666	Affx-16246638	C	T	0.0250999	1	236754	ADD	0.0177897	0.00831663	4.57556	1.48904	NA
1	1043594	Affx-35298542	G	A	0.0361043	1	236177	ADD	-0.00187308	0.00697241	0.0721681	0.10336	NA
1	1050080	Affx-16266515	T	C	0.403587	1	236639	ADD	0.00581753	0.00265048	4.81756	1.55019	NA
1	1063015	Affx-16299640	G	A	0.116849	1	236732	ADD	-0.0135555	0.00404383	11.2368	3.09588	NA
1	1063121	Affx-16299895	G	C	0.0832823	1	236869	ADD	-0.00191511	0.00470531	0.165657	0.164944	NA
1	1063789	Affx-65539840	G	A	0.024187	1	236925	ADD	0.0110099	0.00845723	1.69477	0.714501	NA
1	1067054	Affx-16311137	T	C	0.376319	1	236442	ADD	-0.00362213	0.00268259	1.82314	0.752174	NA
1	1068249	Affx-16313896	T	C	0.1181	1	236642	ADD	-0.0140625	0.00402404	12.2124	3.32356	NA
1	1070426	Affx-16319772	C	T	0.115361	1	236892	ADD	0.00131668	0.00407245	0.104531	0.126995	NA
1	1086774	Affx-35298612	A	G	0.0117368	1	236777	ADD	-0.0258853	0.0120777	4.59346	1.49357	NA
1	1089921	Affx-3949695	C	T	0.268169	1	236610	ADD	-0.00361324	0.00293636	1.51417	0.660542	NA
1	1095185	Affx-3957288	C	T	0.199623	1	236604	ADD	-0.00450677	0.00325573	1.91617	0.779162	NA
1	1101667	Affx-3966524	C	T	0.0198129	1	237017	ADD	-0.011998	0.00931629	1.65856	0.70378	NA
1	1104985	Affx-65540147	G	A	0.0243206	1	236898	ADD	-0.00256488	0.00843963	0.092361	0.118503	NA
1	1105038	Affx-3970913	C	T	0.0220758	1	236888	ADD	0.00152266	0.00883851	0.029679	0.0638782	NA
1	1110491	Affx-3978604	C	T	0.248369	1	236694	ADD	0.00142317	0.00301327	0.223069	0.196057	NA
1	1113609	Affx-3979905	A	G	0.218157	1	236545	ADD	-0.00605258	0.00315057	3.69065	1.26187	NA
1	1118484	Affx-35298659	C	T	0.0402112	1	237036	ADD	0.0104173	0.00661291	2.48156	0.938592	NA
1	1119609	Affx-78078677	AG	-	0.0363438	1	236794	ADD	0.00309481	0.00695069	0.198249	0.183005	NA
1	1127258	Affx-3997870	A	C	0.476409	1	236531	ADD	-4.39821e-05	0.0026068	0.000284667	0.00588589	NA
1	1129422	Affx-4001009	C	T	0.44654	1	236427	ADD	0.000953044	0.00261681	0.132643	0.145264	NA
1	1129916	Affx-4001730	C	T	0.412463	1	236453	ADD	0.000190185	0.0026414	0.00518423	0.0256723	NA
1	1133290	Affx-76783911	-	T	0.483435	1	236248	ADD	0.00369167	0.00260953	2.00133	0.803656	NA
1	1142758	Affx-4019048	G	A	0.172464	1	236992	ADD	0.00139913	0.003441	0.165327	0.164754	NA
1	1143818	Affx-4020317	T	C	0.0485323	1	236296	ADD	0.00476055	0.00604866	0.619437	0.365264	NA
1	1157183	Affx-4036344	G	T	0.307674	1	236747	ADD	-0.00253758	0.00281927	0.810152	0.434063	NA
1	1161557	Affx-65540628	C	T	0.0110902	1	236469	ADD	-0.00913393	0.0123934	0.54317	0.336184	NA
1	1161907	Affx-4042000	C	T	0.440199	1	236775	ADD	0.0050238	0.00262282	3.66883	1.25618	NA
1	1164008	Affx-65540650	C	T	0.0199191	1	235979	ADD	-0.00415119	0.00929738	0.199354	0.183598	NA
1	1164057	Affx-4044048	G	A	0.0369493	1	236256	ADD	-0.00828371	0.00689078	1.44515	0.639581	NA
1	1164837	Affx-4044940	T	C	0.417805	1	236266	ADD	0.00389646	0.00264574	2.16894	0.851325	NA
1	1165319	Affx-35298750	G	A	0.0261224	1	237057	ADD	-0.0125663	0.00814473	2.38046	0.910585	NA
1	1170341	Affx-4051679	C	T	0.112439	1	236652	ADD	-0.00421549	0.00412306	1.04534	0.513452	NA
1	1173257	Affx-4055225	G	A	0.0344675	1	236614	ADD	0.00220409	0.00714569	0.0951413	0.12048	NA
1	1173545	Affx-35298766	G	A	0.0191938	1	236952	ADD	0.0135729	0.00946905	2.05461	0.818883	NA
1	1174402	Affx-4056453	G	A	0.112596	1	236701	ADD	0.00366745	0.00412102	0.791987	0.42771	NA
1	1174639	Affx-4056700	A	G	0.097466	1	236626	ADD	-0.00732453	0.00439235	2.78077	1.02044	NA
1	1177602	Affx-4098748	C	T	0.174626	1	237032	ADD	0.00560949	0.00343259	2.67057	0.990466	NA
1	1180851	Affx-4143548	T	C	0.0524232	1	235020	ADD	-0.00209742	0.00585946	0.128131	0.14244	NA
1	1182018	Affx-4160913	G	A	0.0989059	1	237003	ADD	0.0024847	0.0043621	0.324455	0.244932	NA
1	1185241	Affx-4204420	T	C	0.0218852	1	236964	ADD	-0.00635195	0.00887246	0.512539	0.324183	NA
1	1188877	Affx-4254082	G	A	0.417725	1	236243	ADD	0.00214748	0.0026366	0.66339	0.381569	NA
1	1189840	Affx-4267650	C	T	0.149141	1	236279	ADD	0.00455518	0.00366374	1.54583	0.67009	NA
1	1198550	Affx-4392784	A	G	0.103418	1	230438	ADD	-0.00670382	0.00433366	2.39296	0.914059	NA
1	1203829	Affx-52108772	G	A	0.0223215	1	235647	ADD	-0.00399825	0.00882276	0.205367	0.186804	NA
1	1204185	Affx-4472147	G	A	0.0435197	1	236881	ADD	-0.00216914	0.00637917	0.115624	0.134404	NA
1	1211330	Affx-4549951	G	A	0.0205197	1	236626	ADD	-0.016579	0.00917897	3.26233	1.14943	NA
1	1215068	Affx-4558993	T	C	0.148743	1	236505	ADD	0.00351501	0.0036608	0.921938	0.472413	NA
1	1217251	Affx-4564106	C	A	0.24626	1	236616	ADD	0.000360679	0.00302131	0.0142511	0.043363	NA
1	1220237	Affx-35298839	T	C	0.0549547	1	227842	ADD	0.00162404	0.00582486	0.0777363	0.107689	NA
1	1220377	Affx-4571282	C	T	0.288277	1	236578	ADD	0.000825816	0.00287753	0.082362	0.111191	NA
1	1220909	Affx-4572482	G	A	0.0444735	1	236860	ADD	-0.00691763	0.0063117	1.20122	0.563714	NA
1	1223644	Affx-4578180	C	T	0.169695	1	235882	ADD	0.00408256	0.00347623	1.37926	0.619379	NA
1	1230159	Affx-4593053	A	G	0.0142523	1	234558	ADD	-0.00724354	0.0110226	0.431854	0.291511	NA
1	1234001	Affx-4601500	C	T	0.0258704	1	236506	ADD	-0.00714299	0.00819473	0.759785	0.416352	NA
1	1236037	Affx-4606662	T	C	0.0156754	1	236709	ADD	0.0119998	0.0104592	1.31629	0.599879	NA
1	1243102	Affx-4623851	A	G	0.175367	1	236747	ADD	0.00391257	0.00342397	1.30576	0.596599	NA
1	1254681	Affx-4652232	A	G	0.0837088	1	236367	ADD	-0.00948182	0.00471261	4.04818	1.35439	NA
1	1263281	Affx-4673636	C	T	0.0130321	1	237031	ADD	-0.0108099	0.0114444	0.892176	0.462321	NA
1	1280815	Affx-4719853	A	C	0.409514	1	236505	ADD	0.00199899	0.00264942	0.569269	0.346257	NA
1	1281678	Affx-4722444	G	A	0.01621	1	236799	ADD	-0.00757095	0.0102949	0.540827	0.335273	NA
1	1288149	Affx-4741058	G	C	0.128985	1	236823	ADD	0.000257631	0.00388518	0.0043972	0.0235904	NA
1	1290968	Affx-4745962	G	C	0.19687	1	236587	ADD	0.000254602	0.0032758	0.00604073	0.0277744	NA
1	1296939	Affx-4756378	G	A	0.187151	1	236865	ADD	-0.000367857	0.00333226	0.0121865	0.0399585	NA
1	1298561	Affx-4758937	C	T	0.220557	1	236402	ADD	0.000200343	0.00314824	0.00404962	0.022615	NA
1	1312114	Affx-4781328	T	C	0.0149798	1	236819	ADD	-0.00163858	0.0107148	0.0233865	0.0562799	NA
1	1315891	Affx-65541938	T	G	0.0152601	1	235614	ADD	0.0064117	0.0106139	0.364917	0.262976	NA
1	1317485	Affx-4789873	C	A	0.0450965	1	236770	ADD	0.00589526	0.0062614	0.886469	0.460377	NA
1	1318875	Affx-4792169	G	A	0.106615	1	236861	ADD	0.00431949	0.00422039	1.04751	0.514164	NA
1	1319056	Affx-4792374	G	A	0.187165	1	236943	ADD	6.49218e-05	0.00332991	0.000380115	0.00680854	NA
1	1334052	Affx-52109822	C	A	0.0144307	1	236994	ADD	-0.00799074	0.0109517	0.532365	0.331974	NA
1	1337478	Affx-65542200	C	T	0.0419735	1	236840	ADD	0.0104433	0.00648451	2.5937	0.969443	NA
1	1357963	Affx-4852220	T	C	0.107127	1	236524	ADD	0.00348493	0.00420778	0.685933	0.389818	NA
1	1364357	Affx-4860994	C	A	0.194641	1	236718	ADD	-0.00039901	0.00328405	0.0147621	0.0441701	NA
1	1366008	Affx-4863001	G	A	0.196525	1	236535	ADD	-0.000417678	0.00327161	0.0162989	0.0465243	NA
1	1377092	Affx-4878323	G	A	0.0279555	1	236769	ADD	-0.00349189	0.00788137	0.196298	0.181955	NA
1	1385710	Affx-65542706	C	T	0.0794007	1	236673	ADD	-0.00435682	0.00480815	0.821077	0.437867	NA
1	1386862	Affx-76446284	TGAG	-	0.0791493	1	236793	ADD	-0.00480359	0.00482023	0.99311	0.496232	NA
1	1387764	Affx-52345988	CT	-	0.0152455	1	236923	ADD	-0.0020091	0.0106081	0.0358696	0.0706909	NA
1	1393592	Affx-65542776	G	A	0.0150434	1	235319	ADD	0.00281214	0.0107138	0.0688953	0.100753	NA
1	1401298	Affx-4910062	G	A	0.0502714	1	236735	ADD	-0.000499429	0.005957	0.00702897	0.0300325	NA
1	1401954	Affx-4910867	T	G	0.106278	1	233143	ADD	-0.00394469	0.00425144	0.860898	0.451626	NA
1	1413898	Affx-4927237	T	C	0.0894099	1	236484	ADD	-0.00353851	0.00455421	0.603689	0.359346	NA
1	1414968	Affx-65543055	A	G	0.0196689	1	236719	ADD	-0.0064388	0.00936139	0.473075	0.308409	NA
1	1422612	Affx-4940344	C	T	0.0725682	1	236536	ADD	-0.00490447	0.00501226	0.957451	0.484351	NA
1	1425135	Affx-4944313	T	C	0.101249	1	236343	ADD	-0.0024912	0.00431398	0.333474	0.249013	NA
1	1431656	Affx-4955571	A	G	0.122005	1	236670	ADD	-0.00513492	0.00397212	1.67118	0.707521	NA
1	1440567	Affx-4968660	T	G	0.134703	1	236153	ADD	-0.00244841	0.00381046	0.412871	0.283566	NA
1	1442155	Affx-65543339	G	A	0.130983	1	236562	ADD	-0.0024394	0.00384902	0.401665	0.278824	NA
1	1456945	Affx-65543499	G	A	0.0198589	1	236871	ADD	-0.0110858	0.00934884	1.40611	0.627636	NA
1	1460858	Affx-65543556	G	T	0.490934	1	235869	ADD	-0.00255552	0.00260813	0.960065	0.485226	NA
1	1474842	Affx-65543744	G	C	0.0174285	1	236279	ADD	0.0125925	0.00996013	1.59844	0.685871	NA
1	1489916	Affx-5043891	T	C	0.37398	1	236019	ADD	0.00251953	0.00268844	0.878294	0.457586	NA
1	1490122	Affx-5046451	A	G	0.487173	1	236333	ADD	-0.0024746	0.00260147	0.904842	0.466626	NA
1	1495588	Affx-52110196	A	T	0.0112025	1	236912	ADD	0.0119871	0.0123729	0.93861	0.478031	NA
1	1507325	Affx-65544185	A	C	0.0836439	1	236694	ADD	0.00538984	0.00468543	1.32328	0.602053	NA
1	1516000	Affx-5160832	C	T	0.476397	1	236448	ADD	0.00345548	0.00261188	1.7503	0.730862	NA
1	1527386	Affx-5189512	C	T	0.395181	1	236546	ADD	-0.00319109	0.00266356	1.43534	0.636585	NA
1	1527610	Affx-5190052	C	T	0.0476577	1	236793	ADD	-0.00316535	0.0061145	0.267992	0.218473	NA
1	1537805	Affx-5216121	T	G	0.0316142	1	236666	ADD	0.00789185	0.00742328	1.13023	0.54102	NA
1	1542773	Affx-5231174	C	T	0.119776	1	236658	ADD	-0.00158335	0.00400333	0.156426	0.1596	NA
1	1547458	Affx-5248116	A	G	0.0261529	1	236723	ADD	0.00895118	0.00814973	1.20635	0.565342	NA
1	1551523	Affx-5260885	T	C	0.480012	1	236690	ADD	0.00140595	0.00260696	0.290852	0.229387	NA
1	1554326	Affx-65544654	G	A	0.402057	1	236005	ADD	0.00229272	0.00266152	0.742066	0.410051	NA
1	1556887	Affx-5275049	A	G	0.0644397	1	236632	ADD	0.00484913	0.00530206	0.836446	0.443197	NA
1	1559529	Affx-5283370	G	A	0.0544945	1	236822	ADD	0.00706033	0.00572471	1.52105	0.662619	NA
1	1560919	Affx-5286936	G	A	0.0208532	1	236702	ADD	0.00474718	0.00911257	0.271387	0.220113	NA
1	1571686	Affx-5318569	G	C	0.0316227	1	236713	ADD	0.00137143	0.00743	0.0340699	0.0687669	NA
1	1572951	Affx-5321729	A	G	0.0275477	1	236989	ADD	0.0074974	0.00794478	0.89055	0.461768	NA
1	1573776	Affx-5324016	A	G	0.480858	1	236413	ADD	0.000444921	0.00260902	0.029081	0.0631887	NA
1	1575344	Affx-5327748	C	T	0.0824199	1	236654	ADD	0.0040186	0.00473115	0.721468	0.402675	NA
1	1582436	Affx-65544908	C	T	0.0459874	1	236793	ADD	0.00434166	0.0062083	0.489065	0.314845	NA
1	1583061	Affx-5353255	C	T	0.0338882	1	236616	ADD	0.00467168	0.00718992	0.422181	0.287476	NA
1	1583688	Affx-5354053	A	C	0.161676	1	236934	ADD	-0.00294563	0.00353357	0.694908	0.393081	NA
1	1586215	Affx-5360484	A	G	0.204932	1	236698	ADD	-0.00388598	0.00322929	1.44806	0.640469	NA
1	1588701	Affx-5368094	C	T	0.238848	1	236902	ADD	0.00481842	0.00304225	2.50854	0.946034	NA
1	1594570	Affx-5380305	A	G	0.184126	1	236724	ADD	-0.00413052	0.00336199	1.50944	0.659112	NA
1	1594820	Affx-5380608	C	T	0.248876	1	236805	ADD	-0.00169849	0.00301282	0.317821	0.241906	NA
1	1598343	Affx-5385438	G	T	0.0577668	1	236996	ADD	0.0107569	0.00557593	3.72165	1.26994	NA
1	1598377	Affx-5385475	C	T	0.0456907	1	236722	ADD	0.00799186	0.00623264	1.64419	0.699509	NA
1	1600379	Affx-5388065	C	T	0.0668057	1	236881	ADD	-0.00528552	0.00520526	1.03108	0.50877	NA
1	1601292	Affx-65545113	G	A	0.0313407	1	236705	ADD	0.00487401	0.00747042	0.42568	0.288939	NA
1	1604202	Affx-5393041	G	A	0.14565	1	236753	ADD	-0.00695774	0.00369307	3.54945	1.22501	NA
1	1610861	Affx-65545179	G	C	0.0222057	1	233656	ADD	0.00292293	0.00888463	0.108233	0.129499	NA
1	1610924	Affx-5401734	C	T	0.0768439	1	236707	ADD	-0.00652684	0.0048741	1.79315	0.743419	NA
1	1612186	Affx-5403281	G	A	0.277997	1	236681	ADD	0.000488416	0.00290124	0.0283408	0.0623267	NA
1	1615322	Affx-5407766	A	G	0.188303	1	236120	ADD	-0.0020826	0.00333587	0.389756	0.273739	NA
1	1620338	Affx-5415131	G	A	0.227553	1	236565	ADD	-0.000709679	0.00309878	0.0524497	0.0867934	NA
1	1625671	Affx-35299215	C	T	0.0370795	1	236114	ADD	0.000654826	0.00688635	0.00904219	0.0342138	NA
1	1625992	Affx-5435121	G	A	0.0131235	1	236979	ADD	-0.00734906	0.0114582	0.411366	0.282931	NA
1	1654188	Affx-5501293	T	G	0.443253	1	236453	ADD	-0.000357967	0.00262369	0.0186149	0.0498903	NA
1	1669665	Affx-5540296	G	A	0.0383733	1	237027	ADD	-0.00194434	0.00674411	0.0831183	0.111756	NA
1	1671342	Affx-5544346	T	C	0.0537082	1	236677	ADD	0.00527378	0.00576074	0.838085	0.443764	NA
1	1671414	Affx-5544530	G	A	0.024511	1	233507	ADD	-0.0147712	0.00845256	3.05391	1.09397	NA
1	1671724	Affx-5545235	C	T	0.314421	1	236414	ADD	0.00453215	0.00280062	2.6188	0.976318	NA
1	1671995	Affx-5545767	G	T	0.201282	1	235659	ADD	-0.0064769	0.00325246	3.96562	1.33312	NA
1	1677936	Affx-65545559	G	A	0.0109231	1	236745	ADD	-0.0145526	0.0124292	1.37088	0.616795	NA
1	1678941	Affx-5564383	C	T	0.0725839	1	236719	ADD	0.00350369	0.00498841	0.493317	0.316546	NA
1	1679100	Affx-5564799	G	A	0.434082	1	236158	ADD	-0.00261221	0.00261741	0.996028	0.4972	NA
1	1681101	Affx-5569635	C	T	0.352138	1	236173	ADD	0.00363524	0.00272329	1.78189	0.740125	NA
1	1681164	Affx-5569835	A	G	0.478318	1	236205	ADD	0.0070547	0.00260078	7.35783	2.17541	NA
1	1688102	Affx-5587085	G	A	0.361969	1	236675	ADD	-0.00109981	0.00270103	0.165796	0.165023	NA
1	1688328	Affx-5587542	C	T	0.17124	1	236673	ADD	-0.00347561	0.00344525	1.0177	0.504366	NA
1	1742789	Affx-65546017	A	G	0.0213484	1	236552	ADD	-0.0109766	0.00900762	1.48495	0.651693	NA
1	1754483	Affx-77184615	CCCTGGGACCGAAGTCGCCCCA	-	0.346914	1	236877	ADD	-0.00684262	0.00273124	6.2766	1.91242	NA
1	1757074	Affx-5758045	G	T	0.258058	1	236681	ADD	0.0101788	0.00297319	11.7205	3.20891	NA
1	1757786	Affx-5760215	C	T	0.033926	1	236662	ADD	0.000691119	0.00718813	0.00924429	0.0346084	NA
1	1760559	Affx-5768022	G	A	0.0280127	1	237071	ADD	-0.0090686	0.00787816	1.32505	0.602602	NA
1	1777362	Affx-5814764	A	G	0.478458	1	236562	ADD	-0.00702581	0.00260662	7.26503	2.15298	NA
1	1779950	Affx-5821475	A	G	0.0222278	1	236236	ADD	0.000143951	0.0088177	0.000266513	0.00569388	NA
1	1791146	Affx-5851400	C	A	0.0393335	1	236656	ADD	0.00863363	0.00670174	1.65963	0.704096	NA
1	1791592	Affx-5852453	G	A	0.477062	1	236901	ADD	-0.00722086	0.00260352	7.69231	2.25605	NA
1	1803205	Affx-65546482	A	G	0.0200355	1	234584	ADD	-0.00819861	0.00932674	0.772718	0.420928	NA
1	1815255	Affx-5906282	G	T	0.21274	1	236625	ADD	0.0102814	0.00318438	10.4245	2.90533	NA
1	1832488	Affx-77403293	GAGA	-	0.045737	1	236734	ADD	-0.00369077	0.0062202	0.352066	0.257317	NA
1	1843736	Affx-5973740	G	A	0.12634	1	236975	ADD	0.0037981	0.00391191	0.942659	0.479392	NA
1	1847791	Affx-5983227	G	A	0.0160932	1	236870	ADD	-0.000535949	0.0103301	0.0026918	0.0183525	NA
1	1857246	Affx-77575601	-	AA	0.213723	1	236552	ADD	0.0099544	0.00317891	9.80558	2.75949	NA
1	1862253	Affx-6021159	A	G	0.0581207	1	236998	ADD	-0.00306325	0.00554481	0.305206	0.236095	NA
1	1875121	Affx-6054239	G	A	0.0563745	1	236827	ADD	-0.00288995	0.00563983	0.262573	0.215841	NA
1	1878215	Affx-6061971	C	A	0.0852318	1	236948	ADD	-0.00678076	0.00464668	2.12947	0.84016	NA
1	1878462	Affx-65547144	C	G	0.0178688	1	235578	ADD	0.00966672	0.00983323	0.96642	0.487349	NA
1	1881007	Affx-76041776	GA	-	0.137768	1	236543	ADD	-0.00110711	0.00377426	0.0860431	0.113922	NA
1	1881249	Affx-6069124	G	A	0.477134	1	236526	ADD	0.00802083	0.00261023	9.44239	2.67361	NA
1	1883470	Affx-6074678	A	G	0.0105099	1	236540	ADD	-0.00967919	0.0127528	0.576056	0.348855	NA
1	1898043	Affx-6113761	T	C	0.177445	1	236893	ADD	0.00313811	0.00340525	0.849258	0.447621	NA
1	1903309	Affx-6126524	A	G	0.146289	1	236576	ADD	-0.00273724	0.00367769	0.553956	0.340363	NA
1	1913410	Affx-6151245	G	A	0.012039	1	237022	ADD	0.0076045	0.0119094	0.407721	0.281392	NA
1	1914918	Affx-6154743	G	A	0.478717	1	236432	ADD	-0.00261948	0.00261156	1.00608	0.500527	NA
1	1915143	Affx-6155321	G	A	0.184044	1	236658	ADD	0.0013766	0.00336019	0.167837	0.166189	NA
1	1919475	Affx-6165296	A	G	0.188167	1	236636	ADD	0.00628559	0.00332975	3.56344	1.22867	NA
1	1921045	Affx-6168814	A	G	0.336896	1	236738	ADD	0.00142326	0.00275426	0.267027	0.218006	NA
1	1921955	Affx-6170868	T	C	0.187582	1	236563	ADD	0.00620899	0.0033351	3.46596	1.20312	NA
1	1935584	Affx-6202872	G	A	0.332563	1	236345	ADD	-0.000206829	0.0027644	0.00559785	0.0267064	NA
1	1943398	Affx-6223622	G	A	0.373559	1	236629	ADD	0.00564245	0.00269248	4.39169	1.44232	NA
1	1949922	Affx-6242429	C	T	0.0992768	1	236848	ADD	0.00631934	0.00434382	2.11641	0.836459	NA
1	1954082	Affx-76407759	AT	-	0.0240673	1	236794	ADD	0.00567021	0.00848226	0.446865	0.297718	NA
1	1955580	Affx-6257395	G	A	0.15456	1	237002	ADD	0.00329893	0.00359328	0.842874	0.445419	NA
1	1956930	Affx-6261266	G	A	0.15347	1	236688	ADD	0.00421143	0.0036077	1.36269	0.614266	NA
1	1957014	Affx-6261501	G	A	0.172162	1	236754	ADD	-0.00254094	0.00344569	0.543796	0.336427	NA
1	1959717	Affx-6269434	C	T	0.13071	1	236672	ADD	0.000254896	0.00385727	0.00436682	0.0235067	NA
1	1960609	Affx-6271958	C	G	0.366311	1	236781	ADD	0.000750879	0.00269842	0.077432	0.107456	NA
1	1961632	Affx-65547796	G	A	0.0585247	1	236678	ADD	0.00496926	0.00553513	0.805987	0.43261	NA
1	1966030	Affx-6284633	A	G	0.23921	1	236901	ADD	-0.00264191	0.00304438	0.753074	0.41397	NA
1	1969985	Affx-35299579	C	T	0.134155	1	236976	ADD	0.000336046	0.00381378	0.00776404	0.0316169	NA
1	1970034	Affx-6294568	G	C	0.123754	1	236700	ADD	0.00382355	0.00394751	0.938185	0.477889	NA
1	1970314	Affx-6295209	C	T	0.0733751	1	236470	ADD	-0.00110981	0.00497803	0.0497028	0.0842936	NA
1	1973956	Affx-6303402	G	T	0.0724686	1	236875	ADD	-0.00144681	0.00500973	0.0834049	0.111969	NA
1	1974046	Affx-6303672	C	T	0.0147466	1	236258	ADD	0.00986735	0.010797	0.835203	0.442767	NA
1	1976107	Affx-65547910	G	A	0.0211494	1	236886	ADD	0.00130016	0.00905616	0.0206113	0.0526433	NA
1	1977765	Affx-6312937	A	G	0.334778	1	236422	ADD	-0.00300849	0.00276035	1.18787	0.559469	NA
1	1978797	Affx-6315389	T	C	0.333692	1	236733	ADD	-0.00310182	0.00276043	1.26264	0.583107	NA
1	1981144	Affx-6321603	T	G	0.219143	1	236617	ADD	-0.00390795	0.00314572	1.54333	0.669337	NA
1	1985148	Affx-6331747	G	T	0.333032	1	236725	ADD	-0.00308204	0.00276282	1.24443	0.577379	NA
1	1985451	Affx-6332581	C	T	0.41055	1	236595	ADD	-0.00253157	0.00264386	0.916865	0.470699	NA
1	1989803	Affx-6343888	A	G	0.288384	1	236650	ADD	0.00317557	0.00287181	1.22274	0.570531	NA
1	1990864	Affx-6346397	T	C	0.397308	1	236553	ADD	-0.000227388	0.00265783	0.00731949	0.0306675	NA
1	1991761	Affx-6348278	C	T	0.340112	1	236278	ADD	0.000648141	0.00273509	0.056156	0.0900815	NA
1	1992068	Affx-6348886	C	T	0.116855	1	236969	ADD	-0.00312758	0.00404615	0.597493	0.357005	NA
1	1994282	Affx-6354096	G	A	0.138828	1	236083	ADD	0.00742973	0.00377178	3.88019	1.31106	NA
1	1999504	Affx-6366888	C	T	0.144611	1	236662	ADD	0.00795457	0.00371035	4.59625	1.49428	NA
1	2000742	Affx-6369892	G	C	0.255066	1	236574	ADD	-0.00368882	0.00298408	1.52811	0.664749	NA
1	2003208	Affx-6376385	G	C	0.420254	1	236770	ADD	-0.000565736	0.00263887	0.0459612	0.080793	NA
1	2009834	Affx-6393824	C	T	0.410139	1	236604	ADD	0.000951384	0.00264429	0.129447	0.143267	NA
1	2010594	Affx-6395872	C	A	0.271971	1	236562	ADD	-0.00153301	0.00292661	0.274384	0.221555	NA
1	2015541	Affx-65548326	A	G	0.0173415	1	236716	ADD	-0.0210951	0.00995366	4.49154	1.46772	NA
1	2021813	Affx-6424196	C	T	0.207289	1	236633	ADD	0.00213218	0.00321111	0.440896	0.295257	NA
1	2033373	Affx-6453291	T	G	0.494983	1	236608	ADD	0.0024673	0.00260328	0.898259	0.464391	NA
1	2035177	Affx-6457661	G	A	0.21934	1	236291	ADD	-0.000135927	0.00314821	0.00186417	0.0152202	NA
1	2037520	Affx-6463059	A	G	0.25572	1	236630	ADD	0.000366392	0.00298427	0.0150736	0.0446559	NA
1	2038313	Affx-6464723	C	T	0.0171774	1	236706	ADD	0.00253021	0.0100075	0.0639242	0.0966942	NA
1	2039412	Affx-6467497	A	C	0.0153419	1	236705	ADD	-0.000283485	0.0105844	0.000717342	0.00938031	NA
1	2039950	Affx-6468918	G	C	0.279545	1	236456	ADD	-0.00384994	0.00290182	1.76021	0.733774	NA
1	2041023	Affx-6471946	T	C	0.0133844	1	236769	ADD	0.00797757	0.0113031	0.498136	0.318469	NA
1	2041664	Affx-35299698	C	A	0.0377425	1	236590	ADD	0.00479934	0.0068407	0.492223	0.316109	NA
1	2045959	Affx-35299707	G	A	0.0678536	1	237003	ADD	0.0137358	0.00516176	7.08127	2.1085	NA
1	2046303	Affx-65548572	G	A	0.0211277	1	233674	ADD	-0.0155233	0.00910098	2.90931	1.05517	NA
1	2047625	Affx-6488822	C	T	0.239761	1	236481	ADD	0.00202362	0.00304716	0.441026	0.295311	NA
1	2051982	Affx-6499089	C	T	0.169269	1	236916	ADD	-0.00219554	0.00347521	0.399136	0.277748	NA
1	2052788	Affx-6501465	C	T	0.251507	1	236846	ADD	0.000989019	0.00299502	0.109046	0.130045	NA
1	2054266	Affx-6505201	G	A	0.336207	1	236979	ADD	-0.00418728	0.0027509	2.31694	0.892886	NA
1	2056364	Affx-6511433	A	G	0.185529	1	232710	ADD	-0.00187388	0.00337794	0.307737	0.237267	NA
1	2056450	Affx-65548649	C	T	0.0178847	1	233692	ADD	0.0116596	0.00991093	1.384	0.620836	NA
1	2061187	Affx-6524088	A	G	0.144036	1	236643	ADD	-0.0024769	0.00370579	0.446741	0.297667	NA
1	2062671	Affx-6528525	A	G	0.0190939	1	236934	ADD	-0.0062221	0.00950233	0.42876	0.290223	NA
1	2067069	Affx-6540701	C	T	0.210588	1	236709	ADD	-0.000516446	0.00318594	0.026277	0.0598694	NA
1	2068401	Affx-6544738	C	T	0.142659	1	237027	ADD	-0.00147706	0.00371573	0.158018	0.16053	NA
1	2072017	Affx-6554531	C	T	0.0837586	1	236710	ADD	-0.00370862	0.00468582	0.626403	0.367869	NA
1	2080401	Affx-65548868	G	A	0.018227	1	236847	ADD	-0.0248678	0.00971919	6.54655	1.97845	NA
1	2082975	Affx-65548888	G	T	0.0159886	1	236794	ADD	-0.00102436	0.0103875	0.00972497	0.0355312	NA
1	2087631	Affx-6583230	G	A	0.136572	1	236630	ADD	-4.22269e-05	0.00379086	0.00012408	0.00387707	NA
1	2088904	Affx-6584659	C	T	0.0350846	1	236642	ADD	0.00565753	0.0070618	0.641835	0.373611	NA
1	2089712	Affx-6585606	C	T	0.0384654	1	236784	ADD	-0.0034097	0.00675898	0.25449	0.21188	NA
1	2092625	Affx-6589423	T	C	0.379724	1	236348	ADD	-0.000463436	0.00267708	0.029968	0.0642093	NA
1	2096339	Affx-65548995	C	A	0.0476932	1	236753	ADD	-0.0123387	0.00608962	4.10546	1.36911	NA
1	2101935	Affx-6601872	A	G	0.0450527	1	236545	ADD	0.00247616	0.00627505	0.155712	0.159182	NA
1	2109716	Affx-6611721	T	C	0.466681	1	236413	ADD	-0.000606534	0.00260741	0.0541119	0.0882796	NA
1	2113523	Affx-6616599	C	T	0.0478447	1	236975	ADD	0.011096	0.00607173	3.33972	1.16989	NA
1	2115098	Affx-6618503	G	A	0.123575	1	236468	ADD	0.000426998	0.00396043	0.0116243	0.0389865	NA
1	2117290	Affx-6621373	A	G	0.343422	1	236623	ADD	-0.000517325	0.0027409	0.0356239	0.0704307	NA
1	2124676	Affx-6629624	A	G	0.0268972	1	236642	ADD	-0.00260486	0.00804158	0.104927	0.127264	NA
1	2127182	Affx-35299846	C	T	0.0771858	1	236695	ADD	-0.00596048	0.00486844	1.49893	0.655931	NA
1	2127922	Affx-6633970	G	A	0.0271212	1	236697	ADD	-0.0175592	0.00800782	4.8082	1.54784	NA
1	2137733	Affx-6685223	C	T	0.178435	1	236871	ADD	0.00216308	0.00339955	0.404858	0.280179	NA
1	2138242	Affx-6685859	T	C	0.41917	1	236856	ADD	0.00172529	0.00263489	0.428744	0.290216	NA
1	2146433	Affx-6695812	A	G	0.268896	1	237025	ADD	0.00101864	0.00293429	0.120512	0.137582	NA
1	2146878	Affx-6696374	G	A	0.0439736	1	237017	ADD	0.00664748	0.00633217	1.10207	0.531929	NA
1	2153159	Affx-6704628	T	C	0.269226	1	236857	ADD	0.00106023	0.00293412	0.130571	0.143972	NA
1	2153594	Affx-6705151	A	G	0.268996	1	236994	ADD	0.00114882	0.00293367	0.153349	0.157793	NA
1	2158656	Affx-6711607	T	G	0.267683	1	236931	ADD	0.00134802	0.00293901	0.210373	0.189448	NA
1	2164614	Affx-65549622	G	A	0.0170067	1	236730	ADD	0.00596316	0.0100487	0.352155	0.257357	NA
1	2179591	Affx-6750275	T	C	0.358286	1	236832	ADD	0.00200706	0.00271376	0.546987	0.337666	NA
1	2182126	Affx-6785400	T	G	0.182262	1	236893	ADD	0.00124918	0.00337158	0.137273	0.148126	NA
1	2184469	Affx-65549804	T	C	0.0167834	1	236781	ADD	-0.0050475	0.0101168	0.248923	0.209128	NA
1	2188394	Affx-6868351	G	A	0.0572479	1	236751	ADD	0.00159719	0.00559338	0.0815388	0.110573	NA
1	2198541	Affx-65549900	C	T	0.0109153	1	236869	ADD	-0.0303691	0.0124848	5.91701	1.82404	NA
1	2199655	Affx-7025683	C	T	0.0176497	1	236775	ADD	0.0191417	0.00988458	3.75013	1.27734	NA
1	2205929	Affx-7116936	T	C	0.366238	1	236786	ADD	0.00122397	0.00269923	0.205618	0.186937	NA
1	2210292	Affx-65549965	G	A	0.0196217	1	236830	ADD	-0.00447222	0.00935702	0.228439	0.198813	NA
1	2212668	Affx-7203327	G	A	0.0386224	1	236974	ADD	-0.000473608	0.00674421	0.00493147	0.0250211	NA
1	2215527	Affx-7210732	T	C	0.143488	1	236350	ADD	0.00696763	0.00371965	3.50886	1.21437	NA
1	2216986	Affx-65550018	C	T	0.0179452	1	235356	ADD	-0.011134	0.00983899	1.28056	0.588726	NA
1	2218878	Affx-65550029	G	A	0.0153754	1	236742	ADD	0.0130366	0.0105665	1.52219	0.662964	NA
1	2224487	Affx-65550075	G	A	0.0178722	1	236652	ADD	0.00592711	0.00983423	0.363251	0.262246	NA
1	2233032	Affx-65550129	G	A	0.0185017	1	236789	ADD	0.012708	0.00966541	1.72868	0.724504	NA
1	2234182	Affx-7259204	C	T	0.171391	1	236296	ADD	-0.00385635	0.0034574	1.2441	0.577274	NA
1	2242065	Affx-7279089	T	C	0.202012	1	236884	ADD	-0.00379222	0.00323111	1.37748	0.618828	NA
1	2254781	Affx-7309918	C	T	0.146723	1	236738	ADD	0.00754101	0.0036737	4.21357	1.39684	NA
1	2257558	Affx-76078395	-	CTT	0.0327514	1	236784	ADD	0.00855235	0.00729868	1.37303	0.617458	NA
1	2262750	Affx-7331763	T	G	0.0214676	1	235611	ADD	-0.0101955	0.00901673	1.27856	0.588101	NA
1	2271477	Affx-7353789	C	T	0.0215146	1	236862	ADD	-0.0175464	0.00896207	3.83317	1.29888	NA
1	2272231	Affx-65550442	C	A	0.0162734	1	236921	ADD	0.000916687	0.0102595	0.00798348	0.0320762	NA
1	2274142	Affx-7360289	C	A	0.497427	1	236897	ADD	-0.000314723	0.00259803	0.0146747	0.044033	NA
1	2276041	Affx-7365315	C	G	0.448078	1	236758	ADD	-0.00354704	0.00261356	1.8419	0.757636	NA
1	2276290	Affx-65550484	C	T	0.0398142	1	236775	ADD	-0.00808852	0.00665547	1.477	0.649278	NA
1	2284470	Affx-7388416	A	C	0.358743	1	236562	ADD	0.000484919	0.00270585	0.0321167	0.0666283	NA
1	2284929	Affx-7389521	G	T	0.392983	1	236627	ADD	0.00364885	0.00266249	1.87818	0.768171	NA
1	2284952	Affx-7389586	A	G	0.0780524	1	236431	ADD	0.0108497	0.00485152	5.00124	1.59638	NA
1	2288631	Affx-7399544	T	A	0.107573	1	236853	ADD	0.00369982	0.00419627	0.777379	0.422573	NA
1	2290637	Affx-7405149	G	A	0.408303	1	236698	ADD	0.00691023	0.00264756	6.81228	2.04319	NA
1	2292427	Affx-7410322	C	T	0.441214	1	236554	ADD	-0.00661553	0.00262608	6.34618	1.92947	NA
1	2293703	Affx-7414039	T	C	0.0493577	1	237025	ADD	0.00341388	0.00599598	0.324173	0.244803	NA
1	2297862	Affx-7424615	C	T	0.0715208	1	236987	ADD	-0.0118744	0.00504375	5.54267	1.73146	NA
1	2298114	Affx-7425421	T	C	0.158355	1	236627	ADD	-0.000841023	0.00355812	0.0558694	0.0898305	NA
1	2298478	Affx-7426333	C	T	0.092568	1	236680	ADD	0.010557	0.00449785	5.50901	1.72311	NA
1	2301087	Affx-7434335	G	T	0.0655246	1	236911	ADD	-0.00183967	0.00525557	0.12253	0.13888	NA
1	2302522	Affx-7438885	G	A	0.093333	1	236883	ADD	0.0143455	0.00447278	10.2867	2.87293	NA
1	2303580	Affx-7441419	T	C	0.0943914	1	236441	ADD	0.014791	0.00446328	10.9821	3.03622	NA
1	2305258	Affx-7445339	G	A	0.142786	1	237012	ADD	0.00148447	0.00371215	0.159916	0.161633	NA
1	2310341	Affx-65550777	C	T	0.0257074	1	233318	ADD	-0.0140873	0.00827412	2.89877	1.05234	NA
1	2314194	Affx-7466775	T	C	0.411707	1	236339	ADD	0.000673589	0.00265096	0.0645632	0.0972229	NA
1	2321888	Affx-7486208	C	T	0.123611	1	236678	ADD	0.00106587	0.00394103	0.0731451	0.104129	NA
1	2323070	Affx-7489384	C	T	0.0462286	1	236931	ADD	-0.0154464	0.00619203	6.22284	1.89924	NA
1	2323077	Affx-7489405	A	G	0.395571	1	236008	ADD	0.00462535	0.00266959	3.00192	1.08006	NA
1	2324194	Affx-7491984	G	A	0.193148	1	236925	ADD	-0.00231252	0.0032958	0.492319	0.316148	NA
1	2324572	Affx-7492795	G	A	0.413638	1	236476	ADD	-0.000892476	0.0026455	0.113809	0.133212	NA
1	2326256	Affx-7497105	G	A	0.219437	1	237004	ADD	0.000656467	0.00314265	0.043635	0.0785558	NA
1	2329738	Affx-7506485	C	T	0.257051	1	236412	ADD	-0.00122618	0.00298552	0.168681	0.16667	NA
1	2335858	Affx-7523911	C	T	0.0196941	1	236645	ADD	-0.00194264	0.00936194	0.0430579	0.0779931	NA
1	2338442	Affx-7530504	A	G	0.148218	1	236668	ADD	-0.0101721	0.00365867	7.72993	2.2651	NA
1	2338659	Affx-7531128	G	A	0.455123	1	236513	ADD	0.0074462	0.00262018	8.07619	2.34823	NA
1	2339804	Affx-65550998	G	A	0.0201342	1	236985	ADD	0.00320199	0.00925373	0.119731	0.137078	NA
1	2340235	Affx-7535418	T	C	0.126975	1	236810	ADD	-0.00490614	0.00389965	1.58281	0.681193	NA
1	2341042	Affx-7537313	C	T	0.148382	1	236626	ADD	-0.00965483	0.00366333	6.94604	2.07569	NA
1	2342128	Affx-35300126	T	C	0.0757631	1	236639	ADD	0.00683754	0.0049156	1.93485	0.784551	NA
1	2342466	Affx-7540753	C	T	0.392066	1	236636	ADD	-0.00957058	0.00266773	12.8704	3.47649	NA
1	2344911	Affx-7546563	C	A	0.0276528	1	236576	ADD	0.000791256	0.00791368	0.00999718	0.0360444	NA
1	2354688	Affx-7571105	G	C	0.0253327	1	236434	ADD	-0.0152208	0.00830726	3.35706	1.17446	NA
1	2355926	Affx-65551126	C	T	0.0138271	1	236781	ADD	-0.00572789	0.0111352	0.264603	0.216829	NA
1	2357812	Affx-7579470	T	C	0.405774	1	236586	ADD	0.00720931	0.00265245	7.38742	2.18256	NA
1	2358041	Affx-7580004	A	G	0.186018	1	236619	ADD	0.000612092	0.00334121	0.0335604	0.0682142	NA
1	2360913	Affx-7587315	G	A	0.272043	1	236619	ADD	0.00251544	0.00292119	0.741493	0.409846	NA
1	2362325	Affx-65551175	G	A	0.0213452	1	236681	ADD	-0.00224403	0.00900395	0.0621143	0.0951845	NA
1	2364119	Affx-7595728	G	A	0.0715704	1	236634	ADD	-0.00403632	0.00505194	0.638344	0.372316	NA
1	2368188	Affx-7606848	T	C	0.429849	1	236562	ADD	0.00549034	0.00262946	4.35979	1.43419	NA
1	2370170	Affx-7612531	T	G	0.442846	1	236757	ADD	-0.0022529	0.00261365	0.742998	0.410383	NA
1	2372073	Affx-7617843	G	A	0.115818	1	236553	ADD	0.000847088	0.00407999	0.0431061	0.0780403	NA
1	2374713	Affx-7624405	C	T	0.470135	1	236344	ADD	0.00351149	0.00260988	1.81027	0.74842	NA
1	2380209	Affx-7638822	G	A	0.143361	1	236710	ADD	0.00114761	0.00371877	0.0952331	0.120545	NA
1	2380956	Affx-7641079	T	C	0.139082	1	236677	ADD	0.000967015	0.00375595	0.0662869	0.0986388	NA
1	2384241	Affx-7651724	G	A	0.267058	1	236759	ADD	0.00105217	0.00294278	0.127837	0.142255	NA
1	2386204	Affx-65551369	G	A	0.0147295	1	236872	ADD	0.00698973	0.0107915	0.419525	0.286363	NA
1	2387214	Affx-7659695	G	A	0.0552839	1	236615	ADD	-0.00395037	0.00568305	0.483183	0.312485	NA
1	2393442	Affx-7676834	G	C	0.264911	1	236640	ADD	-0.000415546	0.00294585	0.0198983	0.0516744	NA
1	2393932	Affx-7678143	G	A	0.168489	1	236609	ADD	0.0014229	0.00348365	0.166832	0.165616	NA
1	2399700	Affx-7695457	G	A	0.0305189	1	231807	ADD	0.00851765	0.00764387	1.24169	0.576515	NA
1	2400060	Affx-7696628	G	A	0.0187444	1	236604	ADD	-0.00873899	0.00959146	0.830142	0.441014	NA
1	2402822	Affx-7705044	G	T	0.121324	1	235926	ADD	0.00106856	0.00400418	0.0712147	0.102606	NA
1	2404237	Affx-7708874	G	A	0.171633	1	236545	ADD	-0.00204279	0.00344968	0.350663	0.256696	NA
1	2404771	Affx-7710138	C	T	0.383874	1	236519	ADD	0.000518176	0.00267874	0.037419	0.0723144	NA
1	2405893	Affx-7713473	A	G	0.0140619	1	236775	ADD	0.013356	0.0110511	1.46062	0.644297	NA
1	2406687	Affx-7715782	C	A	0.276435	1	236614	ADD	-0.0015506	0.00290647	0.284624	0.226443	NA
1	2408166	Affx-65551572	G	A	0.0112763	1	236692	ADD	0.0166311	0.0123181	1.82288	0.752097	NA
1	2408170	Affx-7719562	A	G	0.0608485	1	236637	ADD	0.00103073	0.00544301	0.0358599	0.0706807	NA
1	2414527	Affx-7735346	T	G	0.0289057	1	236995	ADD	0.000383668	0.00776399	0.00244198	0.0174631	NA
1	2419025	Affx-65551654	T	C	0.0483801	1	236781	ADD	0.000908834	0.00606364	0.0224648	0.0550944	NA
1	2419657	Affx-7747774	G	A	0.492236	1	236619	ADD	0.00133662	0.00260113	0.264054	0.216562	NA
1	2420136	Affx-7748986	A	G	0.485735	1	236693	ADD	0.000734172	0.00260018	0.0797239	0.109204	NA
1	2420841	Affx-7751245	G	A	0.0941957	1	236688	ADD	-0.00114781	0.00445071	0.0665093	0.0988203	NA
1	2422961	Affx-7758828	C	T	0.137835	1	236601	ADD	-0.00100848	0.00377554	0.0713471	0.102711	NA
1	2426371	Affx-7773156	C	T	0.260331	1	236434	ADD	0.00244877	0.00297053	0.67956	0.387494	NA
1	2431388	Affx-7781474	C	T	0.317024	1	236605	ADD	-0.0010128	0.00279384	0.131414	0.144499	NA
1	2434982	Affx-7786866	G	T	0.0265737	1	237001	ADD	0.00011598	0.00808514	0.000205775	0.00499923	NA
1	2442417	Affx-35300288	G	A	0.0224321	1	236915	ADD	-0.000370203	0.00879101	0.00177338	0.0148387	NA
1	2442548	Affx-7807258	G	T	0.134726	1	236658	ADD	0.00238737	0.00381202	0.392221	0.274796	NA
1	2444607	Affx-35300290	G	A	0.0508993	1	236457	ADD	0.00722211	0.00593202	1.48225	0.650873	NA
1	2445871	Affx-65551853	G	A	0.0306783	1	236780	ADD	-0.0111937	0.0075432	2.20208	0.860674	NA
1	2448231	Affx-65551868	T	G	0.0369797	1	236819	ADD	-0.0114357	0.00688936	2.75528	1.01352	NA
1	2448266	Affx-7832269	G	A	0.127182	1	236476	ADD	-0.000723202	0.00390293	0.0343351	0.0690531	NA
1	2448945	Affx-7834217	C	T	0.171798	1	236714	ADD	-0.00209179	0.00345098	0.367411	0.264067	NA
1	2452034	Affx-7841807	C	G	0.0141388	1	236901	ADD	-0.00715821	0.0110126	0.422501	0.28761	NA
1	2455662	Affx-7851206	T	C	0.182164	1	235958	ADD	-0.00227289	0.00337655	0.453118	0.300286	NA
1	2461209	Affx-7864473	C	G	0.13255	1	236880	ADD	0.0018096	0.00383288	0.222901	0.195971	NA
1	2463385	Affx-7869948	G	A	0.287617	1	236631	ADD	-0.00053851	0.00287352	0.0351203	0.0698951	NA
1	2465735	Affx-7876593	G	A	0.236066	1	236470	ADD	-0.00277468	0.00307212	0.815734	0.436008	NA
1	2470127	Affx-65552016	T	C	0.0359189	1	236825	ADD	-0.013533	0.00699272	3.74539	1.27611	NA
1	2476671	Affx-7907663	G	C	0.0662182	1	236944	ADD	0.00650746	0.00522067	1.55371	0.67246	NA
1	2480786	Affx-7919294	C	T	0.0190746	1	236991	ADD	0.00334954	0.00947807	0.124891	0.140388	NA
1	2484918	Affx-7932029	A	G	0.233793	1	235540	ADD	0.00189645	0.00307974	0.379187	0.269187	NA
1	2486244	Affx-7935717	C	A	0.0142413	1	236671	ADD	-0.0169831	0.0109929	2.38677	0.912339	NA
1	2488826	Affx-65552151	T	C	0.0252032	1	236696	ADD	-0.0157379	0.00830029	3.59507	1.23694	NA
1	2493326	Affx-7956491	A	G	0.499281	1	236383	ADD	0.00359514	0.00260403	1.90608	0.776247	NA
1	2493455	Affx-7956778	T	C	0.45692	1	236581	ADD	0.00244563	0.00261417	0.875211	0.456532	NA
1	2494226	Affx-65552203	G	A	0.01712	1	236740	ADD	0.0129956	0.0100124	1.68469	0.711521	NA
1	2500757	Affx-35300370	C	T	0.128627	1	236750	ADD	0.00266025	0.00387952	0.470207	0.307248	NA
1	2509079	Affx-65552291	C	T	0.0143088	1	236813	ADD	-0.000689691	0.0109369	0.00397666	0.0224053	NA
1	2515521	Affx-8013637	T	C	0.437629	1	236753	ADD	0.00415196	0.00262111	2.5092	0.946216	NA
1	2521130	Affx-8029651	C	T	0.0353507	1	236643	ADD	0.00733586	0.00702528	1.09037	0.528138	NA
1	2521540	Affx-8030783	C	G	0.0273304	1	236897	ADD	0.00752016	0.00795303	0.894106	0.462978	NA
1	2521724	Affx-8031337	G	A	0.0667511	1	236745	ADD	0.00950026	0.00519925	3.33879	1.16964	NA
1	2523426	Affx-8036270	G	A	0.012849	1	236867	ADD	-0.0274522	0.0115368	5.66223	1.7611	NA
1	2524424	Affx-8038715	A	C	0.0695311	1	237002	ADD	-0.00952517	0.00510865	3.47643	1.20587	NA
1	2524764	Affx-8039498	G	A	0.0250983	1	236769	ADD	-0.00404285	0.00829599	0.237486	0.203407	NA
1	2525377	Affx-8040965	T	C	0.350694	1	236739	ADD	-0.00393255	0.00272589	2.08128	0.826479	NA
1	2533854	Affx-77429198	G	-	0.0327656	1	236803	ADD	0.00202662	0.00733481	0.0763425	0.106617	NA
1	2535688	Affx-65552508	G	A	0.0341226	1	236002	ADD	0.0128816	0.00717584	3.2225	1.13887	NA
1	2553309	Affx-65552646	C	T	0.46453	1	236367	ADD	-0.003919	0.00261141	2.25218	0.874758	NA
1	2554296	Affx-65552649	G	A	0.0451918	1	235839	ADD	0.00556658	0.00627122	0.787905	0.426276	NA
1	2569899	Affx-8134972	T	C	0.474249	1	236616	ADD	-0.00430218	0.0026048	2.7279	1.00608	NA
1	2570077	Affx-8135175	G	A	0.473463	1	236654	ADD	-0.00421488	0.0026036	2.62073	0.976847	NA
1	2571341	Affx-8136775	T	C	0.468864	1	236945	ADD	-0.00421391	0.00260301	2.62072	0.976843	NA
1	2572795	Affx-8138427	A	C	0.475545	1	236819	ADD	-0.00435298	0.00260258	2.79748	1.02497	NA
1	2574274	Affx-8140366	C	T	0.0603484	1	236825	ADD	0.00939375	0.00546156	2.95832	1.06835	NA
1	2576003	Affx-65552896	C	T	0.0169144	1	236810	ADD	-0.00147467	0.0101213	0.0212285	0.0534701	NA
1	2581777	Affx-8151128	T	C	0.478033	1	236605	ADD	-0.0044566	0.00260406	2.92892	1.06045	NA
1	2582643	Affx-8152092	T	C	0.0469783	1	236226	ADD	-0.00419016	0.00615036	0.464151	0.30479	NA
1	2584899	Affx-65552968	A	C	0.0181917	1	236784	ADD	0.00205426	0.00972035	0.0446629	0.0795505	NA
1	2595307	Affx-8170855	G	A	0.497875	1	236914	ADD	-0.00229414	0.00259866	0.779361	0.423271	NA
1	2597658	Affx-8174160	C	T	0.494907	1	236875	ADD	0.0016695	0.00259994	0.41233	0.283338	NA
1	2597718	Affx-65553037	C	A	0.0181418	1	236664	ADD	0.00518786	0.0097663	0.282173	0.225278	NA
1	2598902	Affx-76855164	G	-	0.488872	1	236567	ADD	0.00175723	0.00260225	0.455994	0.301462	NA
1	2601669	Affx-8178885	C	T	0.057041	1	236707	ADD	0.00891323	0.00559724	2.53585	0.953555	NA
1	2607961	Affx-8187725	C	T	0.497353	1	236883	ADD	-0.00138528	0.00259883	0.284132	0.226209	NA
1	2609830	Affx-8189768	G	A	0.497289	1	236795	ADD	-0.00142898	0.00259802	0.302529	0.234852	NA
1	2612793	Affx-65553121	A	G	0.0249754	1	236833	ADD	-0.0008595	0.00832715	0.0106537	0.0372562	NA
1	2622185	Affx-8208171	T	C	0.499491	1	236878	ADD	0.00209211	0.00259888	0.648031	0.375906	NA
1	2629464	Affx-8216774	G	T	0.500486	1	236706	ADD	0.00235342	0.00260116	0.818586	0.437001	NA
1	2633026	Affx-8221321	C	T	0.500023	1	237013	ADD	0.00216389	0.00259745	0.694028	0.392762	NA
1	2639458	Affx-8228895	G	A	0.026247	1	236732	ADD	-0.00867863	0.00811454	1.14387	0.545404	NA
1	2640393	Affx-8230034	T	C	0.0355582	1	236851	ADD	-0.00752923	0.00702606	1.14836	0.546845	NA
1	2643148	Affx-65553338	G	A	0.0233538	1	236300	ADD	-0.00219446	0.00865159	0.0643374	0.0970363	NA
1	2651426	Affx-65553394	C	G	0.0223331	1	236756	ADD	0.00902663	0.00880316	1.05142	0.515442	NA
1	2783104	Affx-8405671	C	A	0.0836005	1	236703	ADD	0.00275188	0.0047051	0.342075	0.252873	NA
1	2783189	Affx-35300579	C	T	0.0211577	1	236628	ADD	0.0078332	0.00907272	0.745425	0.411248	NA
1	2788133	Affx-8412730	C	T	0.0490447	1	236580	ADD	0.00686172	0.00602649	1.29639	0.593676	NA
1	2791775	Affx-8417555	C	T	0.0432974	1	237035	ADD	0.00270145	0.00638197	0.179178	0.172579	NA
1	2791865	Affx-8417669	A	G	0.454386	1	236092	ADD	-0.00102276	0.00261383	0.153107	0.157651	NA
1	2792599	Affx-8418725	A	C	0.454229	1	236917	ADD	-0.00131042	0.00260815	0.252441	0.21087	NA
1	2792827	Affx-8418963	G	A	0.364388	1	236472	ADD	-0.00207178	0.00270303	0.587469	0.353205	NA
1	2797592	Affx-8425480	T	C	0.0546372	1	236771	ADD	0.00756364	0.00572699	1.74425	0.729086	NA
1	2805600	Affx-8434724	G	A	0.0247682	1	234716	ADD	-0.00752008	0.00839494	0.802436	0.431369	NA
1	2805748	Affx-35300609	C	T	0.0167524	1	235638	ADD	-0.000531803	0.0101515	0.00274438	0.0185346	NA
1	2806552	Affx-35300611	G	A	0.0563504	1	236742	ADD	0.00963564	0.0056283	2.93094	1.061	NA
1	2810135	Affx-35300619	G	A	0.0327049	1	236815	ADD	-0.00868216	0.00730161	1.4139	0.630023	NA
1	2816526	Affx-8449550	C	G	0.0709681	1	236691	ADD	-0.000848235	0.00505799	0.0281239	0.0620722	NA
1	2818853	Affx-8452838	A	G	0.105181	1	236645	ADD	-0.00199497	0.00423812	0.221577	0.195288	NA
1	2820985	Affx-8455301	G	T	0.0161936	1	236822	ADD	-0.0109789	0.0102858	1.13931	0.54394	NA
1	2823206	Affx-65553881	C	T	0.0220516	1	236468	ADD	-0.00146381	0.00888672	0.0271323	0.0608976	NA
1	2823407	Affx-8458380	A	G	0.101435	1	236655	ADD	-0.00189418	0.00430744	0.193377	0.180377	NA
1	2826754	Affx-8463025	C	T	0.0328211	1	236890	ADD	0.00501656	0.00728765	0.473846	0.308721	NA
1	2828957	Affx-65553936	A	G	0.0124639	1	236564	ADD	0.00689081	0.0117291	0.345153	0.254246	NA
1	2829243	Affx-8466817	A	G	0.112888	1	236708	ADD	-0.000762393	0.00410837	0.0344365	0.0691623	NA
1	2830134	Affx-8467996	C	T	0.012003	1	237024	ADD	-0.0364641	0.011924	9.35153	2.65209	NA
1	2832877	Affx-8471844	C	T	0.0963362	1	236806	ADD	-0.00712599	0.00440717	2.61439	0.975112	NA
1	2834995	Affx-8474333	C	T	0.0284085	1	236725	ADD	-0.010332	0.00782143	1.745	0.729305	NA
1	2836711	Affx-8476554	C	T	0.0619968	1	236843	ADD	0.00293266	0.00539468	0.295523	0.231582	NA
1	2838206	Affx-8478706	C	T	0.0471687	1	236990	ADD	0.00278338	0.00612848	0.206271	0.187283	NA
1	2838714	Affx-65554025	C	T	0.0292733	1	236769	ADD	0.000763778	0.00771488	0.00980112	0.0356754	NA
1	2841167	Affx-8482979	G	A	0.477072	1	236548	ADD	-0.00661039	0.00261277	6.40106	1.9429	NA
1	2844810	Affx-8485044	C	A	0.45687	1	236610	ADD	-0.00457328	0.00261832	3.05078	1.09313	NA
1	2846345	Affx-8487095	T	C	0.200493	1	236512	ADD	0.00378511	0.00325327	1.35369	0.611482	NA
1	2848434	Affx-8489463	G	A	0.037497	1	236979	ADD	0.00233067	0.006846	0.115901	0.134586	NA
1	2857488	Affx-8501776	A	G	0.419114	1	236587	ADD	-0.00275038	0.00263737	1.08754	0.527218	NA
1	2869834	Affx-8518927	G	A	0.0415254	1	236590	ADD	-0.00541896	0.00652011	0.690752	0.391572	NA
1	2871331	Affx-8520811	T	C	0.122458	1	236611	ADD	-0.000332655	0.00396896	0.00702482	0.0300233	NA
1	2876280	Affx-65554336	C	A	0.0151119	1	236634	ADD	0.0165527	0.0106572	2.41243	0.919463	NA
1	2881291	Affx-8533265	T	C	0.486036	1	235933	ADD	-0.0024922	0.00260291	0.916744	0.470658	NA
1	2882315	Affx-8534539	G	T	0.11345	1	236651	ADD	-0.00315054	0.00410608	0.588728	0.353683	NA
1	2887085	Affx-8541001	C	T	0.0132977	1	236996	ADD	0.00881384	0.0113399	0.604104	0.359502	NA
1	2895249	Affx-8551866	G	A	0.216076	1	236489	ADD	-0.00268402	0.00316047	0.721216	0.402584	NA
1	2899537	Affx-8556862	C	T	0.0200872	1	237042	ADD	0.00109937	0.00926401	0.0140827	0.0430942	NA
1	2900856	Affx-8558474	T	C	0.326798	1	235967	ADD	-0.00235535	0.00277392	0.720982	0.4025	NA
1	2906008	Affx-8565604	G	A	0.010761	1	236874	ADD	0.00375608	0.0125852	0.0890742	0.116136	NA
1	2912986	Affx-8574916	A	G	0.32873	1	236492	ADD	0.00416325	0.00276457	2.26783	0.879146	NA
1	2918587	Affx-35300820	C	G	0.027568	1	236978	ADD	-0.00651792	0.00789612	0.681382	0.388159	NA
1	2924136	Affx-8590755	A	G	0.494377	1	236723	ADD	0.00240856	0.00260181	0.856964	0.450274	NA
1	2924936	Affx-8591846	G	A	0.0191894	1	235052	ADD	-0.00899352	0.00950828	0.894654	0.463165	NA
1	2925754	Affx-8593200	G	A	0.418996	1	236308	ADD	0.00194171	0.0026414	0.540385	0.335101	NA
1	2928150	Affx-8596793	G	A	0.0746684	1	236787	ADD	0.0013798	0.00494871	0.0777407	0.107692	NA
1	2932392	Affx-65554847	G	A	0.0416514	1	236859	ADD	0.0108463	0.00651048	2.7755	1.01901	NA
1	2942162	Affx-35300869	G	A	0.070046	1	236766	ADD	0.00455043	0.00509327	0.798199	0.429887	NA
1	2945275	Affx-8619975	G	A	0.445215	1	236669	ADD	0.00268454	0.00261814	1.05136	0.515425	NA
1	2946131	Affx-8621149	C	T	0.103518	1	236843	ADD	0.000377729	0.00426669	0.00783748	0.0317713	NA
1	2951178	Affx-8627235	T	C	0.481831	1	236746	ADD	0.00358457	0.00260027	1.90036	0.774592	NA
1	2951890	Affx-65555032	G	A	0.0475945	1	236351	ADD	0.00722309	0.00610014	1.40206	0.626391	NA
1	2959186	Affx-8638557	G	A	0.0802806	1	236589	ADD	0.00622601	0.00478965	1.68971	0.713007	NA
1	2962859	Affx-8643241	G	A	0.154661	1	236753	ADD	0.00286845	0.00359864	0.635354	0.371205	NA
1	2962895	Affx-8643261	G	C	0.118982	1	236595	ADD	0.00063967	0.0040117	0.0254247	0.0588298	NA
1	2963075	Affx-8643463	G	A	0.0552909	1	236757	ADD	0.00485486	0.00568787	0.72854	0.405213	NA
1	2966088	Affx-8646920	A	G	0.237078	1	236768	ADD	-0.00496941	0.00305384	2.648	0.984304	NA
1	2966476	Affx-8647362	C	T	0.313524	1	236714	ADD	-0.00337334	0.0028008	1.45063	0.641253	NA
1	2969791	Affx-8651087	G	A	0.182111	1	236751	ADD	0.00295634	0.00336817	0.770406	0.420112	NA
1	2969901	Affx-8651228	C	T	0.0119853	1	236748	ADD	0.00775941	0.0119257	0.423344	0.287962	NA
1	2970338	Affx-8651782	G	A	0.0754012	1	236190	ADD	0.00437566	0.00492871	0.788173	0.426371	NA
1	2970656	Affx-8652208	G	T	0.115791	1	236775	ADD	-0.00188314	0.00406819	0.214272	0.191492	NA
1	2978346	Affx-8661239	A	G	0.182235	1	236694	ADD	0.000352332	0.00336903	0.0109369	0.0377684	NA
1	2979301	Affx-8662382	G	A	0.496372	1	236359	ADD	-0.00314206	0.00260683	1.45279	0.641913	NA
1	2981312	Affx-8664758	G	A	0.251543	1	236999	ADD	-0.00223478	0.00299361	0.557286	0.341649	NA
1	2984424	Affx-8668342	G	C	0.0232107	1	235969	ADD	-0.0192587	0.00865613	4.94999	1.58351	NA
1	2985564	Affx-8669795	T	C	0.0975318	1	236728	ADD	0.0036095	0.00438174	0.678582	0.387136	NA
1	2988322	Affx-65555370	G	T	0.0212941	1	235981	ADD	-0.0034881	0.00902595	0.149346	0.155423	NA
1	2989041	Affx-8674706	T	C	0.242564	1	236474	ADD	-0.00302369	0.00303468	0.99277	0.496119	NA
1	2993832	Affx-8681126	T	C	0.246237	1	236522	ADD	-0.00554475	0.00302172	3.3671	1.17711	NA
1	3003066	Affx-8693667	C	T	0.408931	1	236645	ADD	-0.0018544	0.00264205	0.492634	0.316273	NA
1	3005530	Affx-65555552	C	T	0.0211474	1	236719	ADD	0.0179513	0.00903785	3.94512	1.32783	NA
1	3006180	Affx-8698013	G	A	0.250349	1	236688	ADD	-0.00440515	0.00300408	2.15029	0.846054	NA
1	3008975	Affx-8702209	T	G	0.196484	1	236640	ADD	0.00101407	0.00327075	0.0961261	0.121174	NA
1	3014763	Affx-8710019	C	A	0.466752	1	236284	ADD	-0.00149073	0.00260766	0.32681	0.246001	NA
1	3015335	Affx-8710836	G	C	0.0232055	1	236776	ADD	-0.0133634	0.00865748	2.38259	0.911178	NA
1	3015511	Affx-35300985	G	A	0.0171874	1	235842	ADD	-0.0070291	0.0100238	0.491741	0.315917	NA
1	3016114	Affx-8712057	G	A	0.0218743	1	236945	ADD	-0.0137045	0.00888143	2.38101	0.910739	NA
1	3020225	Affx-8717930	C	T	0.0172247	1	236608	ADD	-0.0138088	0.0100092	1.90331	0.775447	NA
1	3024052	Affx-8723736	A	G	0.199096	1	236617	ADD	0.0072606	0.00325534	4.97452	1.58967	NA
1	3032464	Affx-8736469	C	T	0.433762	1	236577	ADD	0.000492138	0.00262365	0.0351855	0.0699646	NA
1	3033311	Affx-65555809	G	C	0.0495392	1	236964	ADD	0.00325137	0.00599533	0.294108	0.230918	NA
1	3034680	Affx-8739727	T	C	0.434054	1	236480	ADD	0.000436546	0.00262372	0.0276838	0.0615532	NA
1	3053934	Affx-65555960	T	C	0.022	1	236750	ADD	-0.00156975	0.00885348	0.0314363	0.06587	NA
1	3059734	Affx-8776667	C	T	0.0230989	1	236808	ADD	0.00521716	0.00865533	0.36333	0.262281	NA
1	3064202	Affx-65556028	C	T	0.0132178	1	236802	ADD	-0.00326447	0.0113775	0.0823252	0.111163	NA
1	3064270	Affx-8782820	G	A	0.195227	1	236981	ADD	0.00919266	0.0032766	7.87108	2.29902	NA
1	3066817	Affx-8786368	G	A	0.0234987	1	236651	ADD	0.00422702	0.00859569	0.241829	0.20559	NA
1	3067399	Affx-8787156	G	A	0.165735	1	236981	ADD	-0.00356547	0.00348895	1.04435	0.513126	NA
1	3071911	Affx-65556053	C	T	0.0150708	1	236782	ADD	-0.014821	0.0106768	1.92697	0.782279	NA
1	3078885	Affx-8801933	A	G	0.164373	1	236645	ADD	0.00218198	0.00350596	0.387334	0.272699	NA
1	3079992	Affx-8803404	C	G	0.0336853	1	236483	ADD	0.00704712	0.00721877	0.953009	0.482864	NA
1	3080038	Affx-8803451	C	T	0.102259	1	236933	ADD	-0.00195258	0.00428391	0.207748	0.188064	NA
1	3081458	Affx-8805493	C	T	0.0239172	1	236817	ADD	0.011503	0.00852953	1.81874	0.75089	NA
1	3082068	Affx-8806370	G	A	0.108611	1	237001	ADD	0.00339635	0.00417376	0.66217	0.381121	NA
1	3082928	Affx-8807481	C	T	0.0787549	1	236798	ADD	0.0055563	0.00483419	1.32106	0.601364	NA
1	3083253	Affx-65556147	G	A	0.0158586	1	236969	ADD	0.00327039	0.0104093	0.0987089	0.122983	NA
1	3083326	Affx-8808012	G	C	0.35954	1	236641	ADD	0.00254083	0.00270396	0.88298	0.459187	NA
1	3084345	Affx-8809295	G	T	0.0862591	1	236630	ADD	-0.00604395	0.00463134	1.70305	0.716949	NA
1	3084718	Affx-8809723	C	A	0.322229	1	236937	ADD	0.00222249	0.00277512	0.64138	0.373443	NA
1	3085149	Affx-8810234	C	T	0.0234489	1	236301	ADD	0.000890014	0.00858717	0.0107422	0.0374169	NA
1	3085284	Affx-8810411	G	T	0.0312491	1	236487	ADD	0.00103172	0.00747641	0.0190432	0.0504915	NA
1	3087668	Affx-8813412	A	G	0.132831	1	236361	ADD	0.00580626	0.00384556	2.27968	0.882468	NA
1	3090063	Affx-8816491	C	T	0.100514	1	236739	ADD	0.00625675	0.0043332	2.08487	0.8275	NA
1	3091007	Affx-78671309	TC	-	0.191896	1	236532	ADD	0.00155295	0.00330401	0.220919	0.194948	NA
1	3093763	Affx-8821389	A	G	0.485912	1	236412	ADD	0.000281461	0.00260477	0.0116761	0.039077	NA
1	3096958	Affx-8821896	T	C	0.0665191	1	236932	ADD	-0.00136037	0.00519873	0.0684727	0.100413	NA
1	3097557	Affx-79132059	TTC	-	0.103472	1	236668	ADD	0.00327358	0.00425826	0.590992	0.354543	NA
1	3097801	Affx-65556276	G	A	0.0599137	1	232910	ADD	0.00164787	0.00552962	0.0888081	0.115943	NA
1	3098129	Affx-8822040	A	G	0.098919	1	236547	ADD	0.00330098	0.00434618	0.57686	0.349163	NA
1	3100700	Affx-8822423	G	T	0.0144042	1	236875	ADD	0.0025768	0.0109138	0.0557456	0.0897219	NA
1	3102956	Affx-8822737	C	A	0.0907184	1	236683	ADD	-0.0114012	0.00453315	6.32564	1.92444	NA
1	3103682	Affx-8822808	C	A	0.292565	1	236153	ADD	-0.000388024	0.00287203	0.0182531	0.0493774	NA
1	3110777	Affx-8823764	T	C	0.407472	1	236642	ADD	-0.00337383	0.00264468	1.62742	0.694521	NA
1	3112423	Affx-8823963	G	A	0.144158	1	236761	ADD	-0.0051976	0.00369995	1.9734	0.795642	NA
1	3114320	Affx-8824184	T	C	0.475991	1	236208	ADD	-0.00172762	0.00260412	0.440123	0.294938	NA
1	3115160	Affx-8824282	G	A	0.0146016	1	236789	ADD	-0.00427065	0.0108177	0.155854	0.159265	NA
1	3118744	Affx-65556438	G	A	0.0130034	1	236862	ADD	-0.00131213	0.0115004	0.0130176	0.0413583	NA
1	3121585	Affx-8825177	G	A	0.0115528	1	236999	ADD	-0.0183011	0.012161	2.26472	0.878275	NA
1	3122059	Affx-8825243	G	A	0.383423	1	236363	ADD	-0.003622	0.00267803	1.82922	0.753947	NA
1	3130738	Affx-65556539	G	A	0.0371585	1	236581	ADD	0.000315518	0.00688011	0.00210308	0.0161833	NA
1	3130899	Affx-8826334	G	A	0.258353	1	236676	ADD	0.00257943	0.00296889	0.754844	0.414599	NA
1	3131178	Affx-8826364	C	T	0.277511	1	236005	ADD	-0.00173742	0.00291168	0.356058	0.259082	NA
1	3131301	Affx-8826372	T	C	0.0289708	1	236566	ADD	-0.00785738	0.00774377	1.02956	0.50827	NA
1	3132879	Affx-8826543	G	A	0.0184366	1	237056	ADD	0.00617745	0.0096543	0.409428	0.282113	NA
1	3133525	Affx-65556558	G	A	0.0402272	1	236805	ADD	0.0120494	0.00661822	3.31474	1.16329	NA
1	3134348	Affx-8826749	G	A	0.0429348	1	236964	ADD	-0.00413414	0.00641312	0.415559	0.284697	NA
1	3135185	Affx-8826876	T	C	0.2809	1	236734	ADD	0.00335639	0.00288914	1.3496	0.610219	NA
1	3136831	Affx-65556577	T	C	0.0240585	1	236735	ADD	0.00873312	0.00847692	1.06136	0.518693	NA
1	3141097	Affx-8827661	C	T	0.297261	1	236538	ADD	0.0045083	0.00284646	2.5085	0.946025	NA
1	3141186	Affx-8827675	C	T	0.0554905	1	236599	ADD	0.00730623	0.00566832	1.66142	0.704626	NA
1	3141669	Affx-8827735	T	C	0.0185772	1	227860	ADD	0.00118053	0.00978208	0.0145643	0.0438593	NA
1	3141885	Affx-8827768	G	A	0.0841142	1	236702	ADD	-0.00203605	0.00468573	0.188809	0.177891	NA
1	3144849	Affx-8828252	G	T	0.112154	1	236573	ADD	-0.00233324	0.0041188	0.320905	0.243315	NA
1	3145751	Affx-35301173	A	G	0.110805	1	236938	ADD	0.000756089	0.00414335	0.0332998	0.0679302	NA
1	3145931	Affx-8828440	G	A	0.195606	1	236961	ADD	-0.00469474	0.00327405	2.05614	0.819318	NA
1	3146121	Affx-8828460	G	C	0.108511	1	236413	ADD	0.0040722	0.00418241	0.947991	0.481182	NA
1	3146281	Affx-8828501	C	T	0.22696	1	236833	ADD	-0.00236087	0.00310456	0.578287	0.349707	NA
1	3146311	Affx-8828505	G	T	0.147986	1	236553	ADD	0.00173082	0.00366927	0.222507	0.195767	NA
1	3148023	Affx-76291496	TTTGAGG	-	0.44784	1	236524	ADD	0.000403833	0.00261709	0.0238104	0.056818	NA
1	3153810	Affx-8829565	A	G	0.0933925	1	236609	ADD	-0.00113845	0.0044681	0.0649211	0.0975181	NA
1	3156392	Affx-8829948	C	T	0.200285	1	236695	ADD	-0.000574693	0.00325399	0.0311918	0.065596	NA
1	3157975	Affx-8830194	C	T	0.0138919	1	236541	ADD	-0.00533923	0.0111417	0.229643	0.199428	NA
1	3162725	Affx-8830913	C	T	0.0688789	1	235885	ADD	0.0107709	0.00515936	4.35824	1.43379	NA
1	3164291	Affx-8831126	A	C	0.478315	1	236336	ADD	-0.000702142	0.00261116	0.0723077	0.10347	NA
1	3164677	Affx-8831206	C	T	0.14403	1	237000	ADD	-0.00167133	0.00370034	0.204004	0.18608	NA
1	3166817	Affx-8831480	G	T	0.0942025	1	236602	ADD	-0.00123462	0.00445889	0.076668	0.106868	NA
1	3167148	Affx-8831551	T	C	0.419371	1	236745	ADD	0.00144183	0.00263589	0.299209	0.233306	NA
1	3172986	Affx-8832463	C	T	0.0389998	1	236642	ADD	0.00887973	0.00672061	1.74575	0.729526	NA
1	3175023	Affx-8832793	C	T	0.142856	1	237033	ADD	-0.0026581	0.00371314	0.51246	0.324152	NA
1	3177326	Affx-8833164	G	A	0.207652	1	236615	ADD	-0.000164175	0.00321259	0.00261159	0.0180714	NA
1	3184512	Affx-8834489	G	A	0.019482	1	225695	ADD	0.000688206	0.00963099	0.00510617	0.0254728	NA
1	3186748	Affx-8834796	G	T	0.336817	1	236860	ADD	-0.00161736	0.00275768	0.343975	0.253721	NA
1	3188066	Affx-8834959	G	A	0.170164	1	236625	ADD	-0.0030938	0.00346519	0.797132	0.429513	NA
1	3189202	Affx-8835184	C	T	0.0837751	1	236747	ADD	0.0040948	0.0046941	0.760957	0.416768	NA
1	3189273	Affx-8835192	C	T	0.172368	1	236784	ADD	-0.00228342	0.00344348	0.439723	0.294773	NA
1	3189833	Affx-8835275	T	C	0.0838628	1	236559	ADD	0.00295383	0.00469638	0.395591	0.276237	NA
1	3192587	Affx-8835611	A	G	0.418361	1	236659	ADD	-0.000210664	0.00263952	0.00636987	0.0285445	NA
1	3193217	Affx-8835678	C	T	0.042227	1	236744	ADD	-0.00852513	0.00646333	1.73976	0.727767	NA
1	3194171	Affx-8842916	C	T	0.380232	1	236499	ADD	0.000586112	0.00268184	0.0477635	0.0824936	NA
1	3195217	Affx-8856178	G	A	0.0143021	1	235735	ADD	0.00965334	0.0109796	0.77301	0.421031	NA
1	3198388	Affx-8897218	G	A	0.0523748	1	236755	ADD	-0.00240804	0.00585563	0.169114	0.166916	NA
1	3198476	Affx-8898251	G	A	0.128362	1	236744	ADD	0.00789165	0.00388963	4.11642	1.37193	NA
1	3199157	Affx-8907978	C	G	0.478288	1	236413	ADD	0.00728197	0.00260203	7.83197	2.28963	NA
1	3199796	Affx-35301278	C	T	0.0169222	1	236997	ADD	-0.0358398	0.0100695	12.6683	3.42955	NA
1	3200253	Affx-8921143	G	A	0.42897	1	236556	ADD	0.00179857	0.00262672	0.468842	0.306695	NA
1	3201114	Affx-8932519	G	C	0.378936	1	236643	ADD	0.00205333	0.00268044	0.58682	0.352958	NA
1	3203165	Affx-8959603	G	A	0.0118969	1	236742	ADD	-0.0017207	0.0119992	0.0205641	0.0525796	NA
1	3203518	Affx-78791818	T	-	0.195254	1	236669	ADD	0.000676659	0.00327376	0.0427215	0.0776636	NA
1	3203844	Affx-8969301	G	T	0.0112636	1	236957	ADD	-0.00643782	0.0122802	0.274831	0.22177	NA
1	3204139	Affx-8973254	C	T	0.0373438	1	237014	ADD	0.00536042	0.00685155	0.612096	0.362511	NA
1	3206074	Affx-8994251	A	G	0.0950698	1	236705	ADD	-0.00175508	0.00443691	0.156471	0.159626	NA
1	3207591	Affx-9012708	A	G	0.0871351	1	236713	ADD	-0.00102989	0.00461665	0.0497659	0.0843516	NA
1	3207939	Affx-9014189	G	A	0.0110766	1	236806	ADD	0.0140333	0.0124041	1.27995	0.588535	NA
1	3213086	Affx-9014824	G	A	0.0849234	1	236619	ADD	-0.00196828	0.00467	0.177639	0.171721	NA
1	3213452	Affx-9014875	T	C	0.457603	1	236184	ADD	-0.00317328	0.00261733	1.46994	0.647134	NA
1	3216743	Affx-9015254	T	G	0.0879273	1	236724	ADD	0.00217754	0.00459472	0.224602	0.196846	NA
1	3217065	Affx-9015286	C	T	0.0318551	1	236336	ADD	0.0132737	0.00741527	3.20428	1.13403	NA
1	3217573	Affx-35301304	T	C	0.100927	1	236696	ADD	0.000472856	0.00431735	0.0119957	0.0396309	NA
1	3220635	Affx-9015738	T	C	0.45196	1	236459	ADD	-0.00196894	0.002613	0.567786	0.345689	NA
1	3221221	Affx-9015818	C	T	0.0203508	1	236748	ADD	-0.0143332	0.00919098	2.432	0.924887	NA
1	3223683	Affx-9016116	G	A	0.0908226	1	236929	ADD	0.000772918	0.00452758	0.0291431	0.0632606	NA
1	3224426	Affx-9016211	C	T	0.270887	1	236715	ADD	0.000178463	0.00292585	0.00372043	0.0216538	NA
1	3226893	Affx-76124990	-	T	0.0794733	1	236702	ADD	-0.00657915	0.00481413	1.86769	0.765127	NA
1	3229994	Affx-9017105	G	A	0.367089	1	236560	ADD	0.000969769	0.00270009	0.128997	0.142985	NA
1	3231261	Affx-9017337	A	G	0.265603	1	236701	ADD	-0.00235087	0.00294317	0.638005	0.37219	NA
1	3232581	Affx-9017640	G	A	0.347986	1	236600	ADD	-0.00236477	0.00273138	0.749572	0.412725	NA
1	3234132	Affx-9017898	G	A	0.222096	1	236724	ADD	-0.0057885	0.00312603	3.42882	1.19336	NA
1	3238031	Affx-65557453	C	T	0.0343614	1	236777	ADD	-0.00102324	0.00714477	0.0205105	0.0525073	NA
1	3238298	Affx-9018537	G	A	0.49702	1	236743	ADD	0.00154882	0.00259974	0.354927	0.258583	NA
1	3240647	Affx-9019034	A	T	0.235451	1	236338	ADD	-0.00610632	0.00306705	3.96386	1.33267	NA
1	3241050	Affx-9019112	G	T	0.173853	1	236809	ADD	-0.00900752	0.00342883	6.90112	2.06479	NA
1	3246743	Affx-9019972	A	G	0.0150317	1	236733	ADD	-0.00147258	0.0106781	0.0190181	0.0504565	NA
1	3247150	Affx-9020032	G	A	0.036907	1	236852	ADD	0.000121996	0.00689353	0.000313191	0.00617577	NA
1	3248703	Affx-9020223	A	C	0.354852	1	236276	ADD	-0.00610174	0.00271889	5.03643	1.6052	NA
1	3251368	Affx-9020524	G	A	0.0222119	1	236742	ADD	0.00212457	0.00883239	0.0578607	0.0915634	NA
1	3251898	Affx-9020627	T	C	0.403757	1	236620	ADD	-0.00479508	0.00265227	3.26855	1.15107	NA
1	3259682	Affx-65557625	C	T	0.0130181	1	236748	ADD	0.0044783	0.0114671	0.152518	0.157303	NA
1	3262152	Affx-9022039	C	T	0.0125374	1	237050	ADD	-0.0110583	0.0116691	0.89804	0.464316	NA
1	3264851	Affx-9022411	G	A	0.194448	1	236696	ADD	-0.0102203	0.00328967	9.65219	2.72325	NA
1	3268291	Affx-9022875	G	T	0.206451	1	236594	ADD	-0.0103306	0.00321708	10.3115	2.87877	NA
1	3271225	Affx-9023363	G	A	0.0728306	1	236542	ADD	-0.00694555	0.00501717	1.91644	0.77924	NA
1	3274484	Affx-9027716	G	A	0.064776	1	236600	ADD	-0.0145566	0.00527872	7.6044	2.23488	NA
1	3278075	Affx-9034227	C	T	0.0135423	1	236813	ADD	0.025867	0.0112423	5.29398	1.6696	NA
1	3292940	Affx-9056792	G	A	0.243717	1	236545	ADD	-0.00897958	0.00303289	8.76595	2.51299	NA
1	3293067	Affx-9057008	G	A	0.459186	1	236538	ADD	0.00179277	0.00260822	0.472458	0.30816	NA
1	3293203	Affx-9057208	T	C	0.312906	1	236691	ADD	0.00518213	0.00279757	3.43127	1.194	NA
1	3295629	Affx-9060458	G	A	0.286693	1	236516	ADD	0.00542157	0.00287015	3.56814	1.2299	NA
1	3301655	Affx-65557949	G	C	0.0437649	1	236708	ADD	-0.00154302	0.00636901	0.0586948	0.0922819	NA
1	3303214	Affx-65557959	G	A	0.0299175	1	236918	ADD	-0.00214251	0.0076494	0.0784498	0.108234	NA
1	3303386	Affx-9071587	A	G	0.29492	1	236649	ADD	0.00474578	0.00284596	2.78074	1.02043	NA
1	3309463	Affx-65558020	G	C	0.0213693	1	236578	ADD	0.00276204	0.00899156	0.0943601	0.119927	NA
1	3311566	Affx-65558039	C	T	0.0259751	1	236688	ADD	0.0107477	0.00817613	1.72796	0.724293	NA
1	3317266	Affx-9091344	G	A	0.243712	1	236710	ADD	-0.0121973	0.00302696	16.2373	4.25272	NA
1	3318062	Affx-9092814	C	T	0.0509166	1	236691	ADD	-0.00617976	0.00592567	1.0876	0.527237	NA
1	3320645	Affx-9097185	A	G	0.0255556	1	237032	ADD	0.00848729	0.00822367	1.06514	0.519927	NA
1	3321085	Affx-9097820	G	A	0.0227501	1	236812	ADD	0.00359758	0.00873116	0.169776	0.167293	NA
1	3325005	Affx-65558131	G	A	0.0113286	1	236791	ADD	-0.00393937	0.0122942	0.102673	0.125724	NA
1	3331534	Affx-9113652	A	G	0.279248	1	236666	ADD	0.00129675	0.00290126	0.199775	0.183823	NA
1	3332158	Affx-9114701	T	C	0.110186	1	237027	ADD	0.00248164	0.00414478	0.358486	0.260152	NA
1	3335236	Affx-9119535	G	C	0.0847934	1	236693	ADD	-0.000578466	0.00467423	0.0153156	0.0450303	NA
1	3335540	Affx-9119934	T	C	0.117455	1	236636	ADD	-0.00116199	0.00403448	0.082952	0.111632	NA
1	3338975	Affx-9125251	G	A	0.165897	1	236918	ADD	0.000682756	0.00349912	0.0380726	0.0729904	NA
1	3340801	Affx-9127937	G	T	0.257562	1	236625	ADD	-0.000523928	0.00297812	0.0309498	0.0653236	NA
1	3342619	Affx-9130637	A	G	0.0993002	1	236923	ADD	-0.00392766	0.004354	0.813749	0.435317	NA
1	3342936	Affx-9131127	G	C	0.0950703	1	236425	ADD	0.00434557	0.00442896	0.962701	0.486107	NA
1	3346669	Affx-9136314	G	A	0.0155127	1	236903	ADD	0.00537221	0.0105354	0.260018	0.214593	NA
1	3347626	Affx-9137446	C	A	0.164637	1	236584	ADD	-0.00196751	0.00351388	0.313515	0.239931	NA
1	3348554	Affx-65558320	C	T	0.0187691	1	236692	ADD	0.00850175	0.00958473	0.786785	0.425883	NA
1	3348616	Affx-65558321	G	A	0.0154564	1	233722	ADD	0.00789303	0.0105949	0.555001	0.340767	NA
1	3354727	Affx-9147378	G	A	0.421787	1	236637	ADD	-0.00179445	0.00263274	0.464566	0.304958	NA
1	3355977	Affx-9149185	G	A	0.494399	1	236554	ADD	-0.00145971	0.0026003	0.315126	0.240671	NA
1	3355997	Affx-9149213	C	T	0.051118	1	237040	ADD	0.00672412	0.00589576	1.30074	0.595033	NA
1	3356191	Affx-9149441	G	A	0.0798333	1	233975	ADD	-0.00149274	0.00481558	0.0960879	0.121148	NA
1	3356624	Affx-9150145	C	T	0.0402672	1	236793	ADD	0.00518628	0.00662645	0.612563	0.362686	NA
1	3358585	Affx-9153066	C	T	0.311793	1	236915	ADD	-0.00187272	0.00281605	0.442248	0.295816	NA
1	3361037	Affx-35301545	G	A	0.02392	1	234950	ADD	-0.0114983	0.00855121	1.80805	0.747773	NA
1	3361182	Affx-9156357	T	C	0.322308	1	236530	ADD	0.00146523	0.00278896	0.27601	0.222335	NA
1	3362952	Affx-35301547	C	T	0.0726844	1	237011	ADD	-0.00603703	0.00500775	1.45332	0.642073	NA
1	3363689	Affx-9160112	G	A	0.0235422	1	236957	ADD	-0.0120918	0.0085851	1.98376	0.798617	NA
1	3366964	Affx-9164721	A	G	0.32347	1	236510	ADD	0.00519225	0.00278831	3.46759	1.20355	NA
1	3369064	Affx-9168215	A	G	0.325859	1	236217	ADD	0.00366828	0.00278085	1.74009	0.727863	NA
1	3373407	Affx-9173647	T	C	0.292046	1	236521	ADD	0.00665324	0.00286237	5.40275	1.69669	NA
1	3374356	Affx-65558538	A	G	0.0208928	1	236661	ADD	0.0115398	0.00909275	1.61066	0.68952	NA
1	3377858	Affx-9179800	A	G	0.02754	1	236765	ADD	-0.00245862	0.00794053	0.0958701	0.120994	NA
1	3382768	Affx-9187104	G	A	0.0149615	1	236975	ADD	0.0045346	0.010703	0.179502	0.172759	NA
1	3384243	Affx-9189208	T	C	0.421782	1	236888	ADD	0.00209644	0.00263372	0.633613	0.370557	NA
1	3385022	Affx-9190551	G	A	0.0132241	1	236689	ADD	0.00307613	0.0113923	0.0729095	0.103944	NA
1	3386882	Affx-9192973	T	C	0.0344213	1	236075	ADD	0.00722067	0.00715884	1.01735	0.504249	NA
1	3391934	Affx-9200258	T	C	0.0276318	1	236702	ADD	0.00673198	0.00793327	0.720081	0.402176	NA
1	3403912	Affx-9216305	G	A	0.016701	1	236782	ADD	0.0061944	0.0101409	0.373115	0.266553	NA
1	3406913	Affx-9220066	A	G	0.0134562	1	235987	ADD	0.00802358	0.0113045	0.503772	0.320711	NA
1	3408473	Affx-9222142	T	C	0.334498	1	236646	ADD	0.0026697	0.00275654	0.93798	0.47782	NA
1	3411300	Affx-65558822	T	C	0.0155808	1	236991	ADD	0.00268797	0.0104886	0.0656775	0.0981399	NA
1	3414629	Affx-9229801	G	A	0.0297981	1	236928	ADD	-0.0050463	0.00767967	0.431778	0.291479	NA
1	3416878	Affx-9232619	C	A	0.0153416	1	236774	ADD	0.00068598	0.0106176	0.00417417	0.022969	NA
1	3417346	Affx-9233174	T	C	0.0199556	1	236726	ADD	0.00758047	0.009297	0.664825	0.382097	NA
1	3419636	Affx-9236672	T	C	0.014274	1	237005	ADD	0.00948816	0.010956	0.749995	0.412875	NA
1	3419809	Affx-9236927	G	A	0.0580934	1	237032	ADD	0.00127911	0.00556604	0.0528109	0.0871181	NA
1	3420277	Affx-9237502	T	C	0.0331108	1	236781	ADD	-0.0152391	0.00726475	4.40022	1.44449	NA
1	3421423	Affx-9238936	C	T	0.043038	1	236744	ADD	-0.00846193	0.00640622	1.74476	0.729235	NA
1	3424195	Affx-9241996	G	A	0.311459	1	236633	ADD	-0.00313113	0.00280812	1.24328	0.577017	NA
1	3424976	Affx-9243124	T	C	0.414444	1	236729	ADD	-0.00226688	0.00264352	0.735349	0.407651	NA
1	3425966	Affx-9244567	G	A	0.230349	1	236591	ADD	0.00356527	0.00308805	1.33296	0.605059	NA
1	3426240	Affx-9245036	T	G	0.489472	1	236331	ADD	0.00153882	0.00261001	0.347611	0.25534	NA
1	3427651	Affx-9247012	G	A	0.466683	1	236712	ADD	0.000538556	0.00261118	0.042539	0.0774844	NA
1	3428516	Affx-65558961	C	A	0.0119919	1	236784	ADD	-0.000755428	0.0119187	0.00401726	0.0225222	NA
1	3435003	Affx-9256513	C	T	0.0120103	1	236381	ADD	-0.00985849	0.0119674	0.678606	0.387145	NA
1	3436015	Affx-9257748	C	T	0.215545	1	236605	ADD	0.00324711	0.00316759	1.05084	0.515252	NA
1	3436752	Affx-9258712	C	T	0.107145	1	236739	ADD	-0.00273284	0.0042003	0.423321	0.287953	NA
1	3436954	Affx-9259025	C	T	0.0624913	1	236937	ADD	0.00222561	0.00538085	0.171079	0.168031	NA
1	3437385	Affx-9259572	G	A	0.217531	1	236546	ADD	0.00348122	0.00315888	1.2145	0.567924	NA
1	3439964	Affx-9262195	C	T	0.0437437	1	236674	ADD	-0.000541622	0.00636459	0.00724191	0.0304991	NA
1	3443472	Affx-9265653	A	C	0.346356	1	236390	ADD	0.00392035	0.00273338	2.05707	0.819585	NA
1	3444841	Affx-65559083	G	A	0.0222624	1	235015	ADD	-0.00216568	0.0088456	0.0599426	0.0933489	NA
1	3446243	Affx-9269367	A	G	0.291791	1	236721	ADD	-0.00118632	0.00286313	0.171679	0.168371	NA
1	3447923	Affx-9271553	C	T	0.139454	1	236802	ADD	0.00341738	0.00375331	0.829005	0.44062	NA
1	3448173	Affx-9271830	C	T	0.232719	1	235314	ADD	0.00243449	0.00308973	0.620836	0.365788	NA
1	3449750	Affx-9273907	G	A	0.0438132	1	236607	ADD	-0.000496392	0.00634693	0.00611677	0.0279541	NA
1	3455177	Affx-9280489	G	T	0.0195451	1	236990	ADD	-0.001344	0.00941438	0.0203805	0.0523312	NA
1	3458598	Affx-65559176	T	C	0.0134962	1	233844	ADD	-0.00761819	0.0113406	0.451267	0.299526	NA
1	3463493	Affx-9291024	G	A	0.15024	1	236957	ADD	0.00349972	0.00363645	0.926212	0.473856	NA
1	3463746	Affx-35301703	G	A	0.0270411	1	236640	ADD	-0.00429889	0.008048	0.285322	0.226774	NA
1	3464152	Affx-76096851	-	TG	0.369001	1	236582	ADD	0.00471912	0.00269337	3.06994	1.09826	NA
1	3472709	Affx-9303439	C	T	0.374836	1	236657	ADD	0.0026494	0.00269339	0.967601	0.487744	NA
1	3482420	Affx-9316529	C	T	0.0298696	1	236980	ADD	-0.0048491	0.00764436	0.402383	0.279129	NA
1	3484161	Affx-9319030	T	C	0.375031	1	236435	ADD	0.00244112	0.00269453	0.820747	0.437753	NA
1	3485543	Affx-9320782	A	C	0.0573303	1	236751	ADD	-0.0027425	0.00559862	0.239955	0.204649	NA
1	3487663	Affx-9323245	C	T	0.331696	1	236625	ADD	0.00143293	0.00277098	0.267412	0.218192	NA
1	3488169	Affx-65559418	C	T	0.0273122	1	236799	ADD	0.0201991	0.0079814	6.40478	1.94381	NA
1	3490981	Affx-9327500	C	T	0.168162	1	236605	ADD	-0.000144071	0.00348531	0.00170873	0.0145612	NA
1	3491116	Affx-9327674	G	A	0.0506657	1	236758	ADD	-0.00416891	0.00593961	0.492639	0.316275	NA
1	3492970	Affx-9330327	C	T	0.0387682	1	236934	ADD	-0.00188201	0.00673136	0.0781693	0.10802	NA
1	3493846	Affx-35301749	C	T	0.0517588	1	236897	ADD	-0.00669388	0.0058733	1.29895	0.594474	NA
1	3495690	Affx-9333491	G	A	0.0418543	1	236774	ADD	-0.0069195	0.00649723	1.13421	0.542301	NA
1	3500647	Affx-35301765	G	A	0.0508451	1	237014	ADD	-0.000355299	0.00592045	0.00360146	0.0212965	NA
1	3502994	Affx-65559566	T	C	0.0283732	1	236491	ADD	0.00233121	0.00785507	0.0880773	0.115411	NA
1	3505333	Affx-9345525	A	G	0.271003	1	236110	ADD	0.00339333	0.00293581	1.33596	0.605992	NA
1	3507824	Affx-9348510	G	A	0.0504175	1	236981	ADD	0.00238992	0.00594713	0.161492	0.162546	NA
1	3508084	Affx-9348771	A	G	0.0864521	1	236767	ADD	0.00247268	0.00463571	0.284513	0.22639	NA
1	3511044	Affx-65559624	C	T	0.0172317	1	235873	ADD	-0.00510829	0.0100015	0.260868	0.215009	NA
1	3520316	Affx-9365049	G	A	0.139881	1	236684	ADD	0.00215464	0.00375583	0.329108	0.247042	NA
1	3523881	Affx-9369292	G	A	0.134237	1	236674	ADD	0.00139474	0.00382424	0.133014	0.145495	NA
1	3525138	Affx-9370948	C	T	0.0606988	1	236718	ADD	0.00361232	0.00545741	0.438125	0.294112	NA
1	3527114	Affx-65559750	A	G	0.0161152	1	236826	ADD	-0.0160887	0.0103093	2.43548	0.925852	NA
1	3528430	Affx-65559760	G	A	0.0578034	1	236673	ADD	-0.00408173	0.00557052	0.536904	0.333745	NA
1	3528789	Affx-9375985	C	G	0.119122	1	236745	ADD	-0.00856018	0.00400163	4.57606	1.48917	NA
1	3533378	Affx-9381650	A	G	0.20341	1	236653	ADD	-0.000132239	0.00323423	0.00167176	0.0144003	NA
1	3538028	Affx-9386970	G	T	0.406501	1	236516	ADD	0.000292641	0.00265373	0.0121607	0.0399143	NA
1	3540554	Affx-65559832	C	T	0.0526728	1	236773	ADD	-0.00440841	0.00582619	0.572524	0.347505	NA
1	3541333	Affx-9390572	C	T	0.0934787	1	236824	ADD	0.00191755	0.00446294	0.184608	0.175586	NA
1	3544115	Affx-65559872	T	G	0.0782848	1	236866	ADD	-0.000372289	0.00484634	0.00590108	0.0274417	NA
1	3546469	Affx-9397372	G	C	0.22588	1	236550	ADD	0.00169214	0.00311169	0.295719	0.231674	NA
1	3550331	Affx-9402584	C	T	0.0167549	1	234678	ADD	0.0287179	0.0101787	7.96021	2.32042	NA
1	3550507	Affx-9402770	-	G	0.0487252	1	236931	ADD	0.0117616	0.00603747	3.79508	1.28901	NA
1	3556781	Affx-9411199	C	T	0.0210336	1	236764	ADD	-0.00231299	0.00904925	0.0653318	0.0978561	NA
1	3562771	Affx-9419304	T	G	0.279986	1	236080	ADD	0.00445531	0.00289929	2.36143	0.90529	NA
1	3563227	Affx-9419916	C	A	0.0304773	1	237062	ADD	-0.000179094	0.00756215	0.000560883	0.0082843	NA
1	3563585	Affx-9420417	C	T	0.0349384	1	236788	ADD	0.00335509	0.00708358	0.224338	0.196711	NA
1	3564451	Affx-9421561	C	T	0.0513298	1	236734	ADD	-0.00017143	0.00589991	0.000844268	0.0101856	NA
1	3574579	Affx-65560124	G	A	0.0172935	1	237026	ADD	0.016796	0.00999746	2.8225	1.03174	NA
1	3578661	Affx-35301896	G	A	0.0611434	1	236804	ADD	-0.00288956	0.00542785	0.283405	0.225864	NA
1	3578977	Affx-9439938	C	T	0.394894	1	236836	ADD	0.00251452	0.00265831	0.894747	0.463196	NA
1	3579252	Affx-9440188	G	A	0.0873586	1	236840	ADD	-0.00251368	0.00461438	0.296752	0.232157	NA
1	3579417	Affx-9440349	C	T	0.282312	1	236527	ADD	0.0019736	0.00288804	0.466994	0.305945	NA
1	3582176	Affx-9443302	C	T	0.345171	1	236564	ADD	0.000836354	0.00273217	0.0937053	0.119462	NA
1	3582586	Affx-9443916	C	T	0.365799	1	236336	ADD	-0.0019026	0.00271169	0.492285	0.316134	NA
1	3582732	Affx-9444118	C	G	0.0701681	1	236646	ADD	-0.00226264	0.00509514	0.197205	0.182444	NA
1	3584445	Affx-65560210	G	A	0.0326622	1	235241	ADD	0.00380268	0.00733388	0.268851	0.218889	NA
1	3587509	Affx-9450652	C	T	0.370293	1	236432	ADD	-0.0007697	0.00270112	0.0811999	0.110319	NA
1	3587696	Affx-9450817	C	T	0.0162304	1	235761	ADD	-0.00747494	0.0103354	0.523067	0.328331	NA
1	3589752	Affx-65560261	T	G	0.0151635	1	236456	ADD	-0.00646831	0.0106418	0.369448	0.264956	NA
1	3589933	Affx-9453273	A	G	0.355772	1	236264	ADD	-0.000323424	0.00271519	0.0141887	0.0432635	NA
1	3590116	Affx-9453587	G	A	0.0380328	1	236940	ADD	0.00427197	0.00678935	0.395913	0.276374	NA
1	3594069	Affx-9458102	C	A	0.402053	1	236020	ADD	-0.00246148	0.00266076	0.855818	0.44988	NA
1	3595183	Affx-65560307	C	A	0.0156175	1	236722	ADD	0.00816855	0.0104722	0.608438	0.361135	NA
1	3595370	Affx-9459585	A	G	0.384138	1	236873	ADD	1.07661e-05	0.00267437	1.62059e-05	0.0013972	NA
1	3595952	Affx-9460325	C	T	0.017405	1	236742	ADD	0.0134343	0.0099423	1.82581	0.752953	NA
1	3596236	Affx-9460670	C	T	0.0764085	1	236623	ADD	0.00614128	0.00488875	1.57805	0.679768	NA
1	3600715	Affx-9466095	T	C	0.12335	1	236704	ADD	0.000498307	0.00395294	0.0158911	0.0459098	NA
1	3602870	Affx-9468621	A	G	0.478278	1	236230	ADD	-0.00104352	0.00260971	0.159887	0.161617	NA
1	3603975	Affx-9469628	T	C	0.0141282	1	236584	ADD	0.0220663	0.0110208	4.00897	1.3443	NA
1	3604667	Affx-9470089	G	A	0.0358211	1	234345	ADD	0.011676	0.00702906	2.75926	1.0146	NA
1	3609456	Affx-9475024	G	A	0.0742248	1	236700	ADD	-0.0062848	0.00495494	1.60881	0.688969	NA
1	3609709	Affx-35301971	A	G	0.0177829	1	236998	ADD	-0.00529175	0.00981617	0.290613	0.229274	NA
1	3613731	Affx-9479293	A	C	0.01937	1	236809	ADD	0.00432912	0.009423	0.211067	0.189813	NA
1	3616479	Affx-9482420	T	C	0.0207082	1	236452	ADD	-0.0116208	0.00914306	1.61542	0.690943	NA
1	3617959	Affx-9484266	G	A	0.0163366	1	237044	ADD	0.00649301	0.0102423	0.401884	0.278917	NA
1	3619114	Affx-9485666	A	G	0.359656	1	236629	ADD	-0.000653713	0.00271385	0.0580233	0.0917038	NA
1	3623460	Affx-9490523	T	G	0.394882	1	236496	ADD	0.00114461	0.00266607	0.184319	0.175427	NA
1	3623514	Affx-65560511	G	C	0.0106818	1	236757	ADD	0.0019876	0.0126115	0.0248385	0.0581061	NA
1	3632969	Affx-9501362	G	A	0.0211894	1	237029	ADD	-0.00198655	0.0090161	0.0485469	0.0832244	NA
1	3639108	Affx-9508685	C	T	0.369829	1	236327	ADD	0.00127248	0.00269857	0.222349	0.195686	NA
1	3649252	Affx-9521469	C	A	0.114002	1	236815	ADD	0.0076754	0.00409246	3.5175	1.21664	NA
1	3654319	Affx-9527149	C	T	0.332815	1	236468	ADD	0.000655862	0.002765	0.0562646	0.0901764	NA
1	3656210	Affx-9528955	G	A	0.243264	1	236280	ADD	-0.00060949	0.00303929	0.0402151	0.0751728	NA
1	3657889	Affx-9530434	C	T	0.0425996	1	236986	ADD	0.00532143	0.00642238	0.68654	0.390039	NA
1	3658541	Affx-9531237	G	-	0.292206	1	236650	ADD	-0.00278817	0.00286691	0.945828	0.480456	NA
1	3658582	Affx-9531292	G	A	0.0469159	1	236828	ADD	-0.0028866	0.00614436	0.220709	0.194839	NA
1	3659365	Affx-9532147	G	A	0.142284	1	236633	ADD	0.00188207	0.00372654	0.25507	0.212166	NA
1	3663264	Affx-9536128	T	A	0.315363	1	236973	ADD	-0.0010605	0.0027977	0.143686	0.15203	NA
1	3664470	Affx-9537237	C	-	0.191451	1	236729	ADD	0.00234801	0.0032998	0.50632	0.321722	NA
1	3664563	Affx-9537298	T	C	0.347236	1	236944	ADD	0.0014624	0.00273691	0.285505	0.226861	NA
1	3666876	Affx-35302066	A	C	0.0748197	1	236749	ADD	-4.09492e-05	0.00495075	6.84145e-05	0.00287561	NA
1	3668567	Affx-9541876	C	T	0.0766575	1	236813	ADD	0.00144847	0.00489161	0.0876826	0.115123	NA
1	3670136	Affx-9543650	G	A	0.324839	1	236574	ADD	0.0026722	0.00277779	0.925416	0.473587	NA
1	3670736	Affx-9544316	C	T	0.0173456	1	234008	ADD	-0.0169984	0.0100096	2.88392	1.04833	NA
1	3670941	Affx-9544521	T	C	0.20483	1	236665	ADD	-0.00221115	0.00322094	0.471272	0.30768	NA
1	3673316	Affx-9546756	C	G	0.495566	1	236825	ADD	-0.00187396	0.00260596	0.517113	0.325988	NA
1	3673458	Affx-9546895	G	A	0.0837084	1	236655	ADD	0.00118634	0.00469744	0.0637818	0.096576	NA
1	3675954	Affx-9550095	C	A	0.0459852	1	236848	ADD	-0.0043324	0.00620899	0.486872	0.313967	NA
1	3676243	Affx-9550548	G	A	0.0175409	1	236676	ADD	-0.0116107	0.00990788	1.37328	0.617533	NA
1	3677541	Affx-9552391	A	G	0.280515	1	236870	ADD	-0.00457677	0.00289272	2.50325	0.944576	NA
1	3680453	Affx-9555719	G	A	0.125341	1	236686	ADD	0.00386283	0.003923	0.96956	0.488398	NA
1	3680660	Affx-9556026	G	A	0.194979	1	236997	ADD	-0.00388967	0.00327916	1.40702	0.627914	NA
1	3682335	Affx-9558082	C	T	0.0185937	1	236828	ADD	0.00450443	0.00962757	0.2189	0.193902	NA
1	3685090	Affx-9561607	G	A	0.0646527	1	236966	ADD	0.00888646	0.00528621	2.82597	1.03268	NA
1	3686472	Affx-9563175	T	C	0.252695	1	236499	ADD	-0.00313947	0.00299142	1.10143	0.531722	NA
1	3687383	Affx-9564169	T	C	0.327047	1	236937	ADD	-0.0020791	0.00276324	0.566127	0.345052	NA
1	3690791	Affx-9567691	G	A	0.0228271	1	237043	ADD	-0.0158202	0.00869731	3.30866	1.16168	NA
1	3690956	Affx-9567921	G	A	0.397876	1	236635	ADD	-0.000427188	0.00265984	0.0257945	0.0592828	NA
1	3691042	Affx-9568029	C	A	0.0275035	1	236697	ADD	0.0095343	0.00795155	1.43772	0.637312	NA
1	3692129	Affx-9569367	G	A	0.0101011	1	236807	ADD	0.0124795	0.0129872	0.923343	0.472888	NA
1	3692481	Affx-9569716	A	G	0.403635	1	236507	ADD	0.000589477	0.0026542	0.0493249	0.0839451	NA
1	3697206	Affx-9575921	C	T	0.0523154	1	236804	ADD	-0.00247936	0.00584725	0.179794	0.172922	NA
1	3697256	Affx-9576013	T	C	0.109079	1	236632	ADD	-0.000781439	0.00416406	0.0352172	0.0699984	NA
1	3700458	Affx-9580230	A	-	0.415034	1	236659	ADD	-0.000855205	0.00264002	0.104937	0.12727	NA
1	3705742	Affx-9586962	G	T	0.454198	1	236801	ADD	0.0022785	0.00261086	0.761609	0.416999	NA
1	3711886	Affx-77909965	AT	-	0.0336155	1	236662	ADD	-0.00452741	0.00721739	0.393495	0.275341	NA
1	3712099	Affx-9595298	G	A	0.443936	1	235695	ADD	0.002969	0.00262062	1.28355	0.58966	NA
1	3714318	Affx-35302144	C	T	0.095793	1	236463	ADD	-0.00131208	0.00442409	0.0879573	0.115323	NA
1	3718901	Affx-9604864	G	C	0.313657	1	236974	ADD	0.000362638	0.00279785	0.0167996	0.0472693	NA
1	3719066	Affx-9606001	T	C	0.223577	1	236124	ADD	-0.000517961	0.00313365	0.0273208	0.0611223	NA
1	3719417	Affx-9606395	G	A	0.218615	1	233422	ADD	1.18566e-05	0.00318208	1.38836e-05	0.00129307	NA
1	3721049	Affx-9608323	G	T	0.443834	1	236541	ADD	0.000783456	0.00261889	0.0894945	0.11644	NA
1	3722110	Affx-9609668	T	C	0.465228	1	236501	ADD	0.00122809	0.00261179	0.221099	0.19504	NA
1	3724138	Affx-65561313	C	G	0.0575255	1	236669	ADD	0.0107808	0.0055845	3.72678	1.27127	NA
1	3729727	Affx-9620550	G	A	0.287126	1	236499	ADD	-0.00118063	0.00287904	0.168163	0.166375	NA
1	3732998	Affx-9624842	G	A	0.252849	1	236639	ADD	-0.00184563	0.00300501	0.377221	0.268335	NA
1	3734467	Affx-9626605	C	T	0.248206	1	236825	ADD	-0.000798257	0.0030173	0.0699921	0.101632	NA
1	3738887	Affx-9631949	G	-	0.252016	1	236537	ADD	-0.00291321	0.00300635	0.938995	0.478161	NA
1	3739112	Affx-65561431	C	T	0.018782	1	236689	ADD	0.000807584	0.00958013	0.00710613	0.0302023	NA
1	3743178	Affx-9636362	C	T	0.252216	1	236638	ADD	-0.00144782	0.00300561	0.232041	0.200649	NA
1	3746281	Affx-9640119	A	G	0.305479	1	236453	ADD	-0.0036317	0.00283173	1.64482	0.699696	NA
1	3746564	Affx-9640451	G	A	0.0506217	1	236697	ADD	-0.0102187	0.00593404	2.96544	1.07027	NA
1	3754089	Affx-52347855	TGTC	-	0.266384	1	236405	ADD	-0.00141488	0.00295316	0.229543	0.199377	NA
1	3763769	Affx-9661829	C	T	0.130335	1	235632	ADD	-0.00648053	0.00387815	2.79237	1.02358	NA
1	3764165	Affx-9662412	C	T	0.192374	1	236193	ADD	-0.00353417	0.0033061	1.14273	0.545039	NA
1	3764499	Affx-9662843	A	G	0.0209394	1	236779	ADD	-0.000104905	0.00909282	0.000133104	0.00401622	NA
1	3765117	Affx-9663687	G	A	0.284823	1	236938	ADD	0.00274222	0.00288245	0.905065	0.466702	NA
1	3765506	Affx-9664175	A	C	0.314699	1	236364	ADD	0.00303058	0.00280652	1.16604	0.552507	NA
1	3770539	Affx-65561738	G	A	0.0192658	1	236689	ADD	0.00820858	0.00947529	0.750501	0.413055	NA
1	3773833	Affx-9674123	A	G	0.0869595	1	236846	ADD	0.0068957	0.00461495	2.23267	0.869279	NA
1	3779972	Affx-9682711	A	G	0.133481	1	236615	ADD	0.00100829	0.00382662	0.0694292	0.101182	NA
1	3780101	Affx-9682838	G	A	0.0356091	1	236976	ADD	0.00222438	0.00701689	0.100491	0.124221	NA
1	3784560	Affx-9688608	G	A	0.100149	1	236817	ADD	0.00196369	0.0043374	0.204968	0.186592	NA
1	3787146	Affx-9692471	G	A	0.285658	1	236507	ADD	0.000591468	0.00288196	0.0421197	0.0770713	NA
1	3792848	Affx-9701160	T	C	0.0369827	1	236489	ADD	-0.000822253	0.0068868	0.0142553	0.0433697	NA
1	3799904	Affx-9710232	G	A	0.13011	1	236712	ADD	0.00248417	0.00386858	0.412343	0.283343	NA
1	3803650	Affx-9714758	G	A	0.0541989	1	236905	ADD	-0.00403245	0.00574452	0.492754	0.316321	NA
1	3807842	Affx-65562063	G	A	0.0463774	1	236764	ADD	-0.0018119	0.00618434	0.0858389	0.113771	NA
1	3808243	Affx-77108167	-	C	0.0348388	1	236848	ADD	0.000841508	0.00707921	0.0141301	0.04317	NA
1	3816143	Affx-9730777	C	T	0.441204	1	236675	ADD	0.0018124	0.00262272	0.477538	0.310212	NA
1	3816416	Affx-65562149	C	T	0.0220702	1	236654	ADD	0.00992246	0.00884381	1.25881	0.581903	NA
1	3825421	Affx-9742868	T	C	0.0376121	1	236719	ADD	-0.00030419	0.00682097	0.00198884	0.0157297	NA
1	3828629	Affx-9747252	T	C	0.166784	1	236872	ADD	0.00403015	0.00349025	1.33331	0.605167	NA
1	3829920	Affx-9748984	T	C	0.0918301	1	237041	ADD	-0.00190224	0.00450385	0.178387	0.172138	NA
1	3839311	Affx-9761624	T	G	0.484218	1	236183	ADD	0.00203816	0.00261197	0.608893	0.361306	NA
1	3839662	Affx-35302282	C	T	0.0115599	1	236809	ADD	-0.00382262	0.0121692	0.0986734	0.122959	NA
1	3839898	Affx-65562361	C	T	0.0366065	1	236816	ADD	0.000600125	0.00692087	0.00751903	0.0310969	NA
1	3841185	Affx-9763966	G	A	0.0409052	1	236718	ADD	0.00118761	0.00656233	0.0327517	0.0673295	NA
1	3854172	Affx-9781729	T	C	0.316184	1	236674	ADD	-0.000164522	0.00279812	0.0034571	0.0208553	NA
1	3854236	Affx-9781805	G	A	0.173693	1	236656	ADD	0.00158805	0.00343228	0.214073	0.191389	NA
1	3866714	Affx-9796900	A	C	0.392007	1	236544	ADD	0.00219631	0.00266368	0.679865	0.387605	NA
1	3867316	Affx-9797612	C	T	0.0104235	1	233655	ADD	0.0312064	0.0128878	5.86313	1.81075	NA
1	3867339	Affx-9797646	C	T	0.120923	1	236894	ADD	0.00101271	0.00398595	0.0645513	0.0972131	NA
1	3870416	Affx-76453266	G	-	0.154941	1	236555	ADD	-0.000972526	0.00359787	0.0730655	0.104067	NA
1	3871935	Affx-9803724	A	G	0.146171	1	236593	ADD	0.0115939	0.00369107	9.86626	2.77382	NA
1	3873250	Affx-9805419	A	C	0.124869	1	236684	ADD	0.00770007	0.0039415	3.81651	1.29457	NA
1	3873437	Affx-9805646	C	T	0.176731	1	236738	ADD	0.000673168	0.00340536	0.0390769	0.0740198	NA
1	3875746	Affx-9808720	C	T	0.0733586	1	236114	ADD	-0.000252879	0.00499957	0.00255835	0.0178826	NA
1	3879978	Affx-9814214	G	A	0.378723	1	236278	ADD	0.0050198	0.00268258	3.5016	1.21247	NA
1	3881485	Affx-9816223	A	G	0.379008	1	236409	ADD	0.00507715	0.00268418	3.57781	1.23243	NA
1	3883678	Affx-9819102	A	G	0.312048	1	236712	ADD	0.00426357	0.00280467	2.31091	0.891203	NA
1	3885264	Affx-9820699	G	A	0.366798	1	236629	ADD	-0.0015488	0.00269284	0.330806	0.247809	NA
1	3888305	Affx-65562812	T	C	0.0130632	1	236696	ADD	0.0166973	0.0114574	2.12382	0.83856	NA
1	3892964	Affx-9829834	C	T	0.0440496	1	237017	ADD	-0.00493364	0.00632975	0.607522	0.36079	NA
1	3894012	Affx-9831174	G	A	0.0181541	1	236723	ADD	0.0113517	0.00972798	1.36168	0.613954	NA
1	3895246	Affx-9832837	T	C	0.0459983	1	236672	ADD	-0.00436712	0.00620177	0.495861	0.317562	NA
1	3898178	Affx-9836396	C	T	0.404316	1	236397	ADD	-0.0017301	0.00265079	0.425985	0.289066	NA
1	3902760	Affx-9841548	A	G	0.253494	1	236465	ADD	0.00219254	0.00299432	0.536163	0.333457	NA
1	3904945	Affx-9844405	C	T	0.0258844	1	236687	ADD	0.00297697	0.00819051	0.132107	0.144931	NA
1	3905719	Affx-9845299	C	T	0.0450678	1	236732	ADD	-0.00110883	0.00627431	0.0312319	0.065641	NA
1	3908147	Affx-35302363	G	C	0.0392815	1	236829	ADD	-0.00270702	0.00670115	0.163187	0.163524	NA
1	3908961	Affx-9849696	C	T	0.178496	1	236997	ADD	-0.000332094	0.00339688	0.00955788	0.0352129	NA
1	3914992	Affx-9856614	G	A	0.207412	1	236725	ADD	0.00387831	0.00320736	1.46214	0.64476	NA
1	3916039	Affx-9858034	G	A	0.161835	1	236682	ADD	0.00047758	0.00353239	0.0182791	0.0494144	NA
1	3918975	Affx-9861849	A	C	0.203249	1	236550	ADD	-0.000568367	0.00323883	0.030795	0.065149	NA
1	3924314	Affx-9868552	G	A	0.424502	1	236761	ADD	0.00229315	0.00263824	0.755502	0.414833	NA
1	3924464	Affx-9868726	C	G	0.409675	1	236645	ADD	-0.00340638	0.00264441	1.65931	0.704	NA
1	3928040	Affx-9873153	C	A	0.16595	1	236345	ADD	-0.000611876	0.00350378	0.0304967	0.0648113	NA
1	3935585	Affx-9952542	C	T	0.153529	1	236779	ADD	-0.00464467	0.00361006	1.65532	0.702816	NA
1	3935713	Affx-9952726	G	A	0.114343	1	236433	ADD	0.00116032	0.00408925	0.0805135	0.109801	NA
1	3935847	Affx-9952911	T	C	0.254124	1	236503	ADD	0.003001	0.00299131	1.00649	0.500663	NA
1	3936075	Affx-9953183	T	C	0.109041	1	236970	ADD	0.00439388	0.00417123	1.10961	0.534368	NA
1	3936188	Affx-9953380	G	A	0.0329886	1	236915	ADD	-0.00317705	0.00727924	0.190492	0.178809	NA
1	3937641	Affx-77863588	T	-	0.138225	1	236607	ADD	-0.00386306	0.00377407	1.04772	0.51423	NA
1	3937985	Affx-65563227	G	A	0.0122108	1	236799	ADD	-0.00182719	0.011842	0.0238077	0.0568146	NA
1	3938521	Affx-9956410	G	A	0.126564	1	237030	ADD	-0.00420771	0.0039137	1.15589	0.549258	NA
1	3940897	Affx-9959268	C	A	0.255674	1	236577	ADD	0.00120975	0.00298522	0.164224	0.164121	NA
1	3942540	Affx-9961176	T	C	0.308272	1	236617	ADD	-0.00393341	0.00281732	1.94924	0.788696	NA
1	3942760	Affx-9961413	C	T	0.0546168	1	236594	ADD	0.00125928	0.00572678	0.0483532	0.0830442	NA
1	3942898	Affx-9961602	G	A	0.212804	1	236816	ADD	0.00315052	0.00317503	0.984616	0.493411	NA
1	3942994	Affx-35302402	T	G	0.179781	1	236696	ADD	-0.00161714	0.00338922	0.227665	0.198417	NA
1	3944203	Affx-9963394	G	A	0.0129888	1	236743	ADD	0.0200719	0.011473	3.06072	1.09579	NA
1	3945658	Affx-9965301	A	G	0.221102	1	236276	ADD	-0.00275653	0.00313758	0.771856	0.420624	NA
1	3946728	Affx-9966858	C	T	0.282737	1	236453	ADD	0.00232963	0.00288945	0.650047	0.376652	NA
1	3946948	Affx-9967102	A	G	0.233896	1	236778	ADD	0.00445969	0.00307005	2.11017	0.834687	NA
1	3947498	Affx-9967765	C	A	0.0610757	1	236567	ADD	-0.00902441	0.00543544	2.75656	1.01387	NA
1	3947992	Affx-9968518	A	G	0.245021	1	236953	ADD	0.000114281	0.00301724	0.0014346	0.0133239	NA
1	3948609	Affx-9969246	G	T	0.0429153	1	236687	ADD	-0.00571263	0.00641011	0.794223	0.428493	NA
1	3949333	Affx-79308094	-	C	0.0912047	1	236775	ADD	-0.00479058	0.00450946	1.12856	0.540484	NA
1	3949795	Affx-9970935	C	T	0.49847	1	236895	ADD	0.00211046	0.0025981	0.659846	0.380266	NA
1	3950351	Affx-9971685	C	T	0.0168361	1	237020	ADD	-0.00273926	0.0101395	0.0729846	0.104003	NA
1	3950683	Affx-9972206	G	A	0.466198	1	236196	ADD	0.00379189	0.00260739	2.11495	0.836043	NA
1	3951579	Affx-9973492	G	A	0.0474863	1	236921	ADD	-0.00549976	0.00613038	0.804844	0.43221	NA
1	3954031	Affx-9976503	T	C	0.0772801	1	236801	ADD	-0.00316639	0.0048609	0.424323	0.288372	NA
1	3955322	Affx-9978268	T	C	0.212606	1	236663	ADD	0.000922019	0.00317583	0.0842879	0.112626	NA
1	3955901	Affx-9978884	T	C	0.0768641	1	236658	ADD	-0.00164541	0.00487675	0.113838	0.13323	NA
1	3956647	Affx-65563405	G	A	0.0322854	1	236825	ADD	-0.00823111	0.00735481	1.25249	0.579916	NA
1	3956975	Affx-9980388	C	A	0.0794013	1	236728	ADD	0.000264169	0.0048061	0.0030212	0.0194667	NA
1	3957077	Affx-9980561	T	C	0.221128	1	236569	ADD	0.00260121	0.00313567	0.688162	0.39063	NA
1	3957137	Affx-9980630	T	G	0.0771001	1	236569	ADD	0.00160401	0.0048765	0.108193	0.129472	NA
1	3957978	Affx-9981916	A	G	0.0714056	1	236641	ADD	0.00580747	0.00505021	1.32237	0.601771	NA
1	3961489	Affx-9986623	G	A	0.124621	1	236654	ADD	6.4417e-05	0.00394136	0.000267122	0.00570042	NA
1	3963326	Affx-9988609	T	C	0.4402	1	236649	ADD	-0.00163263	0.00262196	0.387723	0.272866	NA
1	3971259	Affx-50032274	G	A	0.0150743	1	235268	ADD	-0.00888659	0.0107127	0.688139	0.390621	NA
1	3972469	Affx-10001505	T	C	0.0275451	1	236993	ADD	-0.0149725	0.00794227	3.55384	1.22616	NA
1	3972702	Affx-10001833	C	T	0.128465	1	236742	ADD	-0.00147792	0.00388617	0.144631	0.1526	NA
1	3973999	Affx-10003480	T	C	0.329638	1	236617	ADD	-0.00162867	0.00276785	0.346242	0.254731	NA
1	3976893	Affx-10007066	C	T	0.283893	1	236892	ADD	-0.000323984	0.00287707	0.0126808	0.0407961	NA
1	3986610	Affx-65563653	C	G	0.0186341	1	236314	ADD	0.00628073	0.00964382	0.424153	0.288301	NA
1	3993621	Affx-65563707	C	T	0.0152849	1	235984	ADD	0.00624567	0.0105965	0.347405	0.255249	NA
1	3994912	Affx-10031069	A	C	0.346243	1	236386	ADD	-0.00183665	0.0027381	0.449939	0.298981	NA
1	3995220	Affx-10031342	G	C	0.167923	1	236590	ADD	-0.00658891	0.00347921	3.58645	1.23468	NA
1	3995718	Affx-10031928	G	C	0.0568706	1	236836	ADD	0.00558567	0.00561582	0.989292	0.494965	NA
1	3996204	Affx-10032482	C	T	0.13401	1	235986	ADD	0.000273474	0.00381508	0.00513837	0.0255552	NA
1	3996296	Affx-10032591	A	G	0.43821	1	236501	ADD	-0.00371914	0.00262284	2.01067	0.806329	NA
1	4001521	Affx-35302482	T	C	0.0286292	1	236961	ADD	-0.00382066	0.00778298	0.240982	0.205165	NA
1	4001548	Affx-10038445	G	A	0.307495	1	236555	ADD	-0.00387215	0.00282017	1.88519	0.770202	NA
1	4004377	Affx-10041543	G	T	0.151488	1	236688	ADD	-0.00578222	0.00363204	2.53447	0.953176	NA
1	4004416	Affx-65563823	G	A	0.0287706	1	234371	ADD	0.00121065	0.00783036	0.023904	0.0569363	NA
1	4004972	Affx-10042336	T	C	0.0749274	1	236609	ADD	0.00522516	0.00494354	1.11718	0.536814	NA
1	4010335	Affx-10048560	G	A	0.199673	1	236692	ADD	-0.00126273	0.00324829	0.151117	0.156474	NA
1	4012933	Affx-78102827	-	T	0.160519	1	236498	ADD	-0.00251032	0.00353974	0.50294	0.32038	NA
1	4016738	Affx-10057255	G	T	0.199241	1	236500	ADD	-0.000799029	0.00325326	0.0603238	0.0936731	NA
1	4017231	Affx-10057949	T	G	0.441592	1	236482	ADD	-0.00057199	0.00261869	0.0477099	0.0824434	NA
1	4020182	Affx-10062617	T	C	0.0131856	1	236622	ADD	-0.00654387	0.011403	0.32933	0.247142	NA
1	4025444	Affx-10069833	A	G	0.229205	1	236603	ADD	0.000942429	0.00309144	0.092934	0.118912	NA
1	4028810	Affx-65564034	G	A	0.0272894	1	236795	ADD	0.00137149	0.00797689	0.029561	0.0637427	NA
1	4029553	Affx-10075214	C	T	0.0146035	1	236929	ADD	0.00575415	0.0108392	0.281819	0.22511	NA
1	4031638	Affx-10078023	C	T	0.0343932	1	236631	ADD	-0.0101773	0.00711013	2.04886	0.817243	NA
1	4032503	Affx-10079122	T	C	0.180229	1	236558	ADD	-0.000221567	0.00337898	0.0042997	0.0233206	NA
1	4034165	Affx-10081543	G	A	0.0341965	1	236691	ADD	0.00298522	0.00715205	0.174217	0.169802	NA
1	4044697	Affx-10089224	A	G	0.301258	1	236470	ADD	-0.00103838	0.00283343	0.134303	0.146295	NA
1	4046522	Affx-10089596	T	G	0.0108843	1	236717	ADD	0.0104804	0.0125167	0.701093	0.395324	NA
1	4047106	Affx-10089677	T	C	0.111148	1	236783	ADD	-0.00504432	0.00413423	1.48873	0.652838	NA
1	4047622	Affx-10089786	T	C	0.0203631	1	236703	ADD	0.00192283	0.00919254	0.0437534	0.0786709	NA
1	4048222	Affx-10089856	T	C	0.475638	1	236623	ADD	-0.00328694	0.00260313	1.59438	0.684655	NA
1	4049339	Affx-10089983	G	A	0.126467	1	236631	ADD	-9.31917e-05	0.0039112	0.000567721	0.00833512	NA
1	4051127	Affx-10090250	G	A	0.0603116	1	236621	ADD	-0.00333792	0.00547137	0.372186	0.266149	NA
1	4052690	Affx-10090491	C	T	0.118713	1	236709	ADD	-0.00193218	0.00402764	0.230141	0.199682	NA
1	4056544	Affx-10091017	C	T	0.109461	1	236718	ADD	-0.0005225	0.00416749	0.0157189	0.0456482	NA
1	4059563	Affx-10091332	A	G	0.0690567	1	236827	ADD	0.000824722	0.00512293	0.0259167	0.0594317	NA
1	4060927	Affx-10091484	C	T	0.478251	1	236652	ADD	0.002388	0.0026013	0.842723	0.445366	NA
1	4063144	Affx-10091805	A	T	0.484541	1	236397	ADD	0.0037148	0.00260013	2.04118	0.815051	NA
1	4068094	Affx-10092850	T	C	0.319973	1	236384	ADD	-0.00097911	0.00278419	0.12367	0.139609	NA
1	4071256	Affx-10093331	A	G	0.381502	1	236404	ADD	-0.00120898	0.00267484	0.204288	0.186231	NA
1	4071354	Affx-10093365	G	A	0.0296321	1	236686	ADD	0.00992981	0.00771368	1.65714	0.703356	NA
1	4071829	Affx-65564396	C	A	0.0158722	1	236766	ADD	-0.00728764	0.0104153	0.489586	0.315054	NA
1	4074194	Affx-10093798	G	A	0.0614328	1	236486	ADD	-0.00175897	0.00541541	0.105501	0.127654	NA
1	4076809	Affx-10094134	C	T	0.0298967	1	236966	ADD	0.00910662	0.0076264	1.42586	0.633686	NA
1	4079470	Affx-10094502	G	A	0.0476665	1	236707	ADD	-0.000410512	0.00610319	0.00452417	0.0239376	NA
1	4079871	Affx-10094557	T	C	0.232687	1	236590	ADD	0.000365034	0.00308185	0.0140296	0.043009	NA
1	4085555	Affx-10095194	T	C	0.371205	1	236481	ADD	-1.99233e-05	0.00269615	5.46051e-05	0.00256815	NA
1	4085968	Affx-10095225	C	A	0.0887531	1	237017	ADD	0.00108134	0.00457012	0.0559848	0.0899316	NA
1	4090969	Affx-10095850	C	A	0.139764	1	235966	ADD	-0.000263291	0.00375962	0.00490439	0.0249504	NA
1	4091089	Affx-10095866	C	T	0.0669738	1	236779	ADD	0.00139772	0.00519878	0.0722835	0.103451	NA
1	4092868	Affx-10096123	C	A	0.0508006	1	236513	ADD	0.00758058	0.00592266	1.63822	0.697734	NA
1	4093027	Affx-10096134	G	T	0.349267	1	236597	ADD	0.00129294	0.00272854	0.224541	0.196815	NA
1	4098480	Affx-10096986	C	T	0.0353657	1	236585	ADD	-0.00742482	0.007042	1.11168	0.535038	NA
1	4098493	Affx-10096993	G	A	0.0277846	1	236732	ADD	0.00230353	0.00788161	0.0854194	0.113462	NA
1	4098895	Affx-10097068	T	G	0.455049	1	236134	ADD	-0.00355031	0.0026233	1.83163	0.754647	NA
1	4105963	Affx-10098281	C	A	0.0814982	1	236631	ADD	0.000589245	0.00475514	0.0153555	0.0450918	NA
1	4108292	Affx-65564685	C	T	0.0120874	1	236569	ADD	0.0245246	0.0118648	4.27253	1.41192	NA
1	4108614	Affx-10098612	G	A	0.0232263	1	236865	ADD	-0.0157819	0.00862477	3.34829	1.17215	NA
1	4108825	Affx-10098684	A	C	0.0667456	1	236555	ADD	-0.00659364	0.00521512	1.59853	0.685899	NA
1	4109493	Affx-10098771	T	C	0.278054	1	236447	ADD	0.00236972	0.00289959	0.667916	0.383231	NA
1	4109988	Affx-10098828	C	T	0.113429	1	236438	ADD	0.00430634	0.00410042	1.10296	0.532218	NA
1	4110189	Affx-10098870	C	A	0.45174	1	236303	ADD	0.00322433	0.00261943	1.51519	0.660849	NA
1	4111726	Affx-10099132	C	T	0.0669823	1	236906	ADD	-0.00270856	0.00521154	0.270113	0.219498	NA
1	4112557	Affx-10099221	C	T	0.16248	1	236767	ADD	0.000474386	0.00351631	0.0182007	0.0493028	NA
1	4117792	Affx-65564773	G	A	0.0297275	1	236616	ADD	-0.00465341	0.00764398	0.370599	0.265458	NA
1	4118930	Affx-10100034	G	A	0.161398	1	236598	ADD	0.000164685	0.00352811	0.00217883	0.0164775	NA
1	4122946	Affx-10100627	A	G	0.352051	1	236839	ADD	0.00218207	0.00271963	0.643749	0.374321	NA
1	4126063	Affx-10101126	A	G	0.0369202	1	236754	ADD	0.00548295	0.00690026	0.63139	0.369729	NA
1	4126249	Affx-10101138	T	C	0.449881	1	236575	ADD	0.000965429	0.00261156	0.13666	0.147749	NA
1	4127434	Affx-10101238	G	A	0.067641	1	236639	ADD	-0.00557913	0.00518414	1.15819	0.549995	NA
1	4130923	Affx-10101630	T	C	0.0363303	1	236731	ADD	0.00556216	0.00695144	0.640232	0.373017	NA
1	4133491	Affx-10101987	G	A	0.276444	1	236929	ADD	0.00361975	0.00290256	1.55523	0.672917	NA
1	4135477	Affx-10102218	C	T	0.447487	1	236427	ADD	0.0026015	0.00261495	0.98974	0.495114	NA
1	4140109	Affx-10103184	G	A	0.0643953	1	236803	ADD	-0.00752122	0.00529896	2.01463	0.807461	NA
1	4143503	Affx-10140406	T	C	0.283332	1	236334	ADD	0.00683579	0.00288706	5.60616	1.74721	NA
1	4147283	Affx-10183533	C	T	0.267256	1	236661	ADD	0.00731957	0.00293251	6.23004	1.90101	NA
1	4150208	Affx-10183952	C	T	0.0180072	1	236877	ADD	-0.0129267	0.00977029	1.7505	0.730922	NA
1	4152566	Affx-10184311	C	T	0.0390739	1	236782	ADD	0.00657661	0.00671853	0.958199	0.484602	NA
1	4156463	Affx-65565146	G	T	0.0126559	1	236570	ADD	-0.00929469	0.0116614	0.635284	0.371178	NA
1	4156802	Affx-10184964	C	T	0.0611915	1	236634	ADD	-0.0052023	0.00541697	0.92231	0.472539	NA
1	4157700	Affx-65565164	T	A	0.0265321	1	236468	ADD	-0.0151405	0.00807929	3.51181	1.21515	NA
1	4160815	Affx-10185701	G	T	0.0711729	1	236628	ADD	-0.0110879	0.00505596	4.80939	1.54814	NA
1	4162346	Affx-10185886	C	T	0.268161	1	236630	ADD	0.00719283	0.00293037	6.02498	1.85063	NA
1	4162624	Affx-10185905	C	T	0.0286521	1	236754	ADD	0.00171651	0.00779415	0.0485015	0.0831821	NA
1	4163499	Affx-10186022	C	A	0.125225	1	236607	ADD	-0.0049813	0.00393555	1.60205	0.686949	NA
1	4165027	Affx-10186191	C	T	0.0339994	1	236754	ADD	-5.60217e-05	0.00718786	6.07454e-05	0.00270913	NA
1	4165347	Affx-10186221	C	T	0.0388003	1	236725	ADD	0.0150582	0.00673941	4.9923	1.59414	NA
1	4167574	Affx-10186507	G	A	0.482489	1	236197	ADD	-0.000659668	0.00260966	0.0638975	0.096672	NA
1	4170403	Affx-10186892	T	C	0.0936281	1	236585	ADD	0.00468042	0.00446558	1.09853	0.530784	NA
1	4171234	Affx-10186997	G	A	0.0259857	1	236649	ADD	-0.00113931	0.00816021	0.0194931	0.0511168	NA
1	4171269	Affx-10187002	A	G	0.127445	1	236655	ADD	-0.00571569	0.0039012	2.14655	0.844997	NA
1	4171947	Affx-10187102	G	A	0.100373	1	236791	ADD	0.00297511	0.00432396	0.473416	0.308547	NA
1	4172555	Affx-35302743	T	C	0.0163717	1	236841	ADD	0.00725058	0.0102402	0.501333	0.319741	NA
1	4172635	Affx-10187182	G	A	0.245527	1	236683	ADD	0.0117784	0.00301915	15.2197	4.01909	NA
1	4173668	Affx-10187297	T	C	0.167211	1	236268	ADD	0.000345651	0.00348096	0.00986	0.0357866	NA
1	4174732	Affx-10187441	A	G	0.364515	1	236469	ADD	0.00925765	0.00270164	11.7421	3.21395	NA
1	4174962	Affx-10187461	C	T	0.0634981	1	236566	ADD	0.00422126	0.00532146	0.62925	0.368931	NA
1	4178590	Affx-10187866	T	G	0.0611565	1	236704	ADD	-0.00303699	0.0054228	0.313646	0.239991	NA
1	4178968	Affx-10187902	G	A	0.249807	1	236467	ADD	-0.00938677	0.00301129	9.71688	2.73854	NA
1	4180367	Affx-10188034	G	A	0.237619	1	236707	ADD	0.0123228	0.00305526	16.2674	4.25962	NA
1	4180611	Affx-65565382	G	A	0.0270478	1	236637	ADD	0.00906084	0.00803023	1.27315	0.586406	NA
1	4192014	Affx-10189328	A	G	0.0224279	1	236714	ADD	-0.00467088	0.00878459	0.282718	0.225538	NA
1	4194248	Affx-77295242	G	-	0.0439003	1	236684	ADD	0.00292764	0.00634454	0.212929	0.19079	NA
1	4194623	Affx-10189669	T	C	0.235972	1	236560	ADD	-0.00855595	0.00306611	7.78686	2.27879	NA
1	4201687	Affx-10190500	A	G	0.0156374	1	236868	ADD	-0.000931431	0.0104585	0.00793167	0.0319683	NA
1	4203003	Affx-10190625	G	T	0.105186	1	236719	ADD	-0.00132024	0.00424176	0.0968748	0.121701	NA
1	4204531	Affx-10190820	G	A	0.0160387	1	236802	ADD	-0.00148929	0.0103395	0.0207471	0.0528261	NA
1	4205548	Affx-10190943	G	A	0.0120742	1	236744	ADD	-0.00313783	0.011896	0.0695758	0.101299	NA
1	4208191	Affx-10191278	C	T	0.340252	1	236288	ADD	-0.0036603	0.00274744	1.77491	0.738082	NA
1	4211855	Affx-10191725	G	A	0.332821	1	236462	ADD	-0.00324826	0.00275995	1.38515	0.621193	NA
1	4214769	Affx-65565771	C	T	0.0221251	1	236790	ADD	0.00860101	0.00884544	0.945497	0.480345	NA
1	4217542	Affx-10192544	A	G	0.0686067	1	236143	ADD	0.00684618	0.00514951	1.76753	0.735918	NA
1	4218271	Affx-10192637	A	C	0.272604	1	236462	ADD	-0.007333	0.00291788	6.31581	1.92203	NA
1	4218933	Affx-10192732	G	A	0.0263319	1	236842	ADD	0.000613862	0.00813398	0.00569554	0.0269453	NA
1	4219126	Affx-10192747	G	A	0.172714	1	236562	ADD	-0.00246827	0.00344083	0.514588	0.324992	NA
1	4220110	Affx-10192877	C	T	0.171162	1	236750	ADD	-0.00301122	0.00345137	0.761205	0.416856	NA
1	4222940	Affx-10199058	G	A	0.0487577	1	236773	ADD	-0.000880234	0.00603167	0.0212971	0.0535613	NA
1	4228345	Affx-10209819	C	T	0.0142721	1	236511	ADD	-0.00244139	0.0109602	0.0496178	0.0842153	NA
1	4229875	Affx-10213189	C	T	0.0601823	1	236764	ADD	0.00862011	0.00546272	2.49005	0.940936	NA
1	4231202	Affx-10216142	C	T	0.480131	1	236472	ADD	0.00487788	0.00260093	3.51725	1.21657	NA
1	4233472	Affx-65565940	C	T	0.0125766	1	236749	ADD	0.00138774	0.0116481	0.0141939	0.0432718	NA
1	4233940	Affx-10220877	A	G	0.0144788	1	236656	ADD	-0.0054513	0.0108748	0.25128	0.210296	NA
1	4234207	Affx-10221381	G	C	0.0936358	1	236181	ADD	0.00589326	0.0044673	1.74029	0.72792	NA
1	4243687	Affx-10235535	G	A	0.0206366	1	236667	ADD	0.00870395	0.00915006	0.904868	0.466635	NA
1	4254300	Affx-10249902	T	C	0.155795	1	236618	ADD	0.00320766	0.0035856	0.800301	0.430622	NA
1	4255144	Affx-10251374	G	T	0.375162	1	236975	ADD	0.00340969	0.00267783	1.6213	0.692695	NA
1	4256235	Affx-10253061	G	C	0.030734	1	236676	ADD	0.00887043	0.00753577	1.38559	0.621327	NA
1	4256724	Affx-10253732	T	C	0.394224	1	236433	ADD	0.00279935	0.002658	1.10918	0.534231	NA
1	4257191	Affx-10254565	C	T	0.351859	1	236615	ADD	-0.00326651	0.00272467	1.43728	0.637177	NA
1	4267575	Affx-10269602	C	T	0.228358	1	236773	ADD	0.00302887	0.00309087	0.960282	0.485298	NA
1	4274541	Affx-10278927	C	A	0.41257	1	236573	ADD	0.00420522	0.00263722	2.54263	0.955422	NA
1	4278352	Affx-10283685	A	C	0.253643	1	236634	ADD	0.00180044	0.0029948	0.361429	0.261446	NA
1	4281783	Affx-10288306	C	T	0.416983	1	236493	ADD	0.00271836	0.00264307	1.05779	0.517526	NA
1	4282975	Affx-10289875	A	G	0.161259	1	236759	ADD	0.0045674	0.00353633	1.66815	0.706622	NA
1	4300661	Affx-10312788	T	C	0.0929152	1	236592	ADD	0.00272505	0.00447413	0.370966	0.265618	NA
1	4301475	Affx-10313679	A	G	0.436458	1	236520	ADD	-0.00437274	0.00262198	2.7813	1.02059	NA
1	4303586	Affx-10316460	-	T	0.21693	1	236447	ADD	0.00389399	0.00315577	1.52258	0.663081	NA
1	4304178	Affx-65566546	C	G	0.012683	1	235828	ADD	0.0154837	0.0116601	1.76337	0.734699	NA
1	4307862	Affx-10321768	C	T	0.132033	1	236690	ADD	0.00475848	0.00383804	1.53716	0.667478	NA
1	4307920	Affx-10321824	A	G	0.336517	1	236605	ADD	-0.00291213	0.00275016	1.12126	0.53813	NA
1	4307966	Affx-10321884	A	G	0.453299	1	236794	ADD	0.00207747	0.0026107	0.633223	0.370412	NA
1	4308654	Affx-65566590	G	T	0.0279961	1	235122	ADD	-0.00683832	0.00790131	0.749033	0.412533	NA
1	4310014	Affx-10324521	C	T	0.285394	1	236624	ADD	-0.00194974	0.00288296	0.457379	0.302029	NA
1	4310325	Affx-10324859	A	G	0.191803	1	236699	ADD	-0.00413085	0.00330167	1.56535	0.675957	NA
1	4311889	Affx-10326836	C	T	0.134749	1	236741	ADD	-0.00246849	0.00381017	0.419734	0.286451	NA
1	4316768	Affx-76198951	-	A	0.127823	1	236617	ADD	0.0026222	0.00390231	0.451532	0.299635	NA
1	4316972	Affx-10333412	C	T	0.0396646	1	236836	ADD	0.00402632	0.00666319	0.365135	0.263071	NA
1	4320135	Affx-10337554	T	C	0.494352	1	236027	ADD	-0.00285083	0.00260806	1.19484	0.561686	NA
1	4320284	Affx-10337754	A	C	0.0783402	1	236960	ADD	-0.013231	0.00483724	7.48149	2.20526	NA
1	4320458	Affx-10337925	G	A	0.0356331	1	236999	ADD	0.00191187	0.0070053	0.0744841	0.105177	NA
1	4323678	Affx-10342259	A	G	0.0537342	1	236274	ADD	0.00459149	0.00577554	0.632007	0.369959	NA
1	4323996	Affx-10342523	C	T	0.19782	1	236576	ADD	-0.00189123	0.00326543	0.335436	0.249896	NA
1	4325119	Affx-10343541	C	T	0.397583	1	236440	ADD	-0.000778588	0.00265566	0.085955	0.113857	NA
1	4325568	Affx-10344004	G	A	0.0128611	1	236682	ADD	-0.0111211	0.0115448	0.927943	0.47444	NA
1	4329202	Affx-10347978	G	A	0.0414571	1	236594	ADD	0.00135252	0.00652671	0.0429435	0.0778812	NA
1	4330372	Affx-10349193	T	C	0.416924	1	236517	ADD	0.00657064	0.00264121	6.18885	1.8909	NA
1	4334960	Affx-10354893	G	A	0.125922	1	236047	ADD	0.0033228	0.00392202	0.717776	0.401347	NA
1	4337468	Affx-10357771	A	G	0.391745	1	236584	ADD	0.00541319	0.00266413	4.12855	1.37504	NA
1	4343001	Affx-65566895	C	A	0.0396788	1	236726	ADD	0.00486693	0.00666156	0.533777	0.332525	NA
1	4346675	Affx-10369221	G	A	0.135494	1	236675	ADD	-0.00162016	0.00379863	0.181911	0.174096	NA
1	4346973	Affx-10369609	C	T	0.0697597	1	236727	ADD	0.00187778	0.00510297	0.135408	0.146978	NA
1	4348115	Affx-65566935	G	A	0.0323014	1	235857	ADD	0.00239935	0.00739306	0.105326	0.127535	NA
1	4348380	Affx-10374126	C	T	0.167921	1	236540	ADD	-0.00327676	0.00348294	0.885108	0.459913	NA
1	4349436	Affx-10375342	T	C	0.458881	1	236560	ADD	0.00446807	0.00260844	2.93411	1.06185	NA
1	4353410	Affx-65566981	G	A	0.0381411	1	236595	ADD	-0.00111795	0.00678724	0.0271304	0.0608953	NA
1	4360348	Affx-10389166	T	G	0.222297	1	236562	ADD	-0.00270602	0.00313244	0.746273	0.41155	NA
1	4361300	Affx-10390367	G	A	0.100643	1	236658	ADD	-0.00278389	0.00431857	0.415549	0.284694	NA
1	4364142	Affx-10394295	A	G	0.286769	1	236544	ADD	-0.00263148	0.00287685	0.836692	0.443282	NA
1	4367023	Affx-10397849	G	A	0.137485	1	236789	ADD	0.00732864	0.00378616	3.74669	1.27644	NA
1	4367502	Affx-10398461	C	T	0.321499	1	236534	ADD	0.00533143	0.00278773	3.65752	1.25324	NA
1	4374235	Affx-10406877	C	A	0.418065	1	236644	ADD	0.00350598	0.00263533	1.76989	0.736611	NA
1	4383539	Affx-65567290	T	C	0.023855	1	236638	ADD	-0.00588795	0.00852663	0.47684	0.309931	NA
1	4384005	Affx-10420590	T	C	0.0210421	1	236858	ADD	0.00839199	0.00906916	0.856241	0.450025	NA
1	4384479	Affx-10421250	G	T	0.0685501	1	236958	ADD	0.00366597	0.0051366	0.509361	0.322927	NA
1	4387316	Affx-65567335	G	A	0.0132632	1	235238	ADD	-0.0119969	0.0113994	1.10758	0.533713	NA
1	4387879	Affx-10425439	C	A	0.457965	1	236638	ADD	0.00389921	0.00261243	2.22774	0.867894	NA
1	4389144	Affx-10426993	A	G	0.0949755	1	236977	ADD	-0.00288312	0.00442774	0.423996	0.288235	NA
1	4390789	Affx-65567365	G	A	0.0169154	1	236619	ADD	0.00999248	0.0100997	0.978879	0.491503	NA
1	4409808	Affx-10450891	T	G	0.0602153	1	236684	ADD	0.00220437	0.00547777	0.161943	0.162807	NA
1	4409864	Affx-10450934	C	T	0.0969089	1	236645	ADD	-0.00117309	0.00439569	0.0712209	0.102611	NA
1	4417483	Affx-10459622	A	G	0.0280314	1	236574	ADD	-0.00183973	0.00786694	0.0546886	0.0887908	NA
1	4423527	Affx-10466872	G	A	0.425904	1	236261	ADD	0.00387679	0.00263981	2.15674	0.847879	NA
1	4426462	Affx-10470203	G	A	0.0719312	1	236747	ADD	0.00386574	0.0050361	0.589219	0.35387	NA
1	4426850	Affx-10470765	G	-	0.200673	1	236649	ADD	0.00169437	0.00324705	0.272294	0.22055	NA
1	4428719	Affx-10473457	A	G	0.443201	1	236447	ADD	0.0019226	0.0026217	0.537789	0.33409	NA
1	4431385	Affx-10476677	C	T	0.0545975	1	236824	ADD	-0.000359912	0.00571124	0.0039713	0.0223898	NA
1	4437253	Affx-10483773	A	G	0.0732462	1	236654	ADD	0.00380819	0.00499756	0.580657	0.350612	NA
1	4438424	Affx-77648984	-	GAGCTA	0.105761	1	236651	ADD	0.00428995	0.00422546	1.03076	0.508666	NA
1	4442669	Affx-65567797	C	T	0.0312533	1	236807	ADD	0.00179029	0.00747548	0.0573546	0.0911254	NA
1	4442780	Affx-10491842	C	T	0.0143154	1	236913	ADD	-0.00174313	0.0109453	0.0253631	0.0587541	NA
1	4443042	Affx-10492207	C	T	0.0564503	1	236748	ADD	0.00348624	0.00562829	0.383674	0.271124	NA
1	4443757	Affx-65567803	A	C	0.0362148	1	236768	ADD	-0.00303689	0.00696879	0.189907	0.178491	NA
1	4443844	Affx-10493132	A	G	0.265536	1	236422	ADD	-0.00441667	0.00294633	2.24713	0.87334	NA
1	4444140	Affx-10493595	A	G	0.323502	1	236612	ADD	-0.0022844	0.00277945	0.675503	0.386011	NA
1	4449319	Affx-10501068	A	C	0.417742	1	236572	ADD	-0.002398	0.00263563	0.827805	0.440203	NA
1	4452367	Affx-10504363	A	G	0.0558516	1	236636	ADD	-0.000480505	0.00566477	0.00719501	0.0303969	NA
1	4454029	Affx-10506740	A	G	0.0168024	1	236693	ADD	0.00321594	0.0101131	0.101122	0.124657	NA
1	4459532	Affx-10514164	C	A	0.0397442	1	236701	ADD	0.00474241	0.00665482	0.507839	0.322324	NA
1	4459809	Affx-10514526	T	-	0.25095	1	236493	ADD	-0.00260734	0.00300294	0.753883	0.414258	NA
1	4460573	Affx-65567974	C	A	0.0174391	1	236882	ADD	0.00624348	0.00992209	0.395956	0.276392	NA
1	4461676	Affx-10516945	C	T	0.232182	1	236396	ADD	-0.00348762	0.00308552	1.27762	0.587804	NA
1	4463264	Affx-10518993	G	A	0.030165	1	236731	ADD	0.0024723	0.00760767	0.105609	0.127727	NA
1	4463297	Affx-10519017	T	C	0.0102813	1	236692	ADD	-0.00272207	0.0128872	0.044615	0.0795044	NA
1	4466405	Affx-65568046	C	T	0.0271197	1	236691	ADD	-0.00106675	0.00801212	0.017727	0.0486233	NA
1	4466511	Affx-10523420	G	A	0.0138515	1	230661	ADD	-0.0114711	0.0112714	1.03575	0.510306	NA
1	4466890	Affx-10523912	C	T	0.0285403	1	236858	ADD	0.00101292	0.00782583	0.0167529	0.0472003	NA
1	4469838	Affx-10527414	G	A	0.0771634	1	236576	ADD	-0.00242864	0.00487532	0.248153	0.208746	NA
1	4474140	Affx-10532855	T	C	0.0330415	1	236475	ADD	-0.00624863	0.00727909	0.736911	0.40821	NA
1	4474900	Affx-10533715	C	T	0.020979	1	236784	ADD	-0.00708075	0.00906341	0.610344	0.361852	NA
1	4480735	Affx-10541351	G	A	0.0341288	1	236662	ADD	-0.00765704	0.0071672	1.14136	0.544599	NA
1	4481490	Affx-10542338	G	A	0.177498	1	236695	ADD	-0.00112929	0.00341569	0.109308	0.130221	NA
1	4489270	Affx-10550369	G	A	0.0313641	1	236720	ADD	0.00301502	0.00746067	0.163314	0.163598	NA
1	4491031	Affx-65568263	C	T	0.0329362	1	236791	ADD	-0.00430597	0.00728851	0.34903	0.255971	NA
1	4491360	Affx-10552597	T	C	0.017509	1	236792	ADD	-0.0163023	0.00989897	2.71217	1.0018	NA
1	4494850	Affx-65568316	C	G	0.0185588	1	236788	ADD	0.0056007	0.00962186	0.338818	0.251415	NA
1	4499841	Affx-10563630	C	T	0.183165	1	236989	ADD	0.00231331	0.00336287	0.473204	0.308461	NA
1	4501105	Affx-10565297	C	A	0.0164205	1	236869	ADD	-0.0148446	0.010222	2.10892	0.834333	NA
1	4504753	Affx-10569444	T	C	0.0193435	1	236798	ADD	-0.00365341	0.00943027	0.150089	0.155864	NA
1	4505430	Affx-10570402	C	T	0.213738	1	236504	ADD	-0.00196295	0.0031752	0.382189	0.270484	NA
1	4505846	Affx-10570928	T	C	0.148837	1	236622	ADD	0.00350579	0.00365254	0.921259	0.472184	NA
1	4507959	Affx-10573514	C	T	0.0199703	1	236777	ADD	-0.00313626	0.00928418	0.114114	0.133412	NA
1	4510216	Affx-10576465	T	C	0.213206	1	236548	ADD	-0.00113974	0.00317528	0.12884	0.142886	NA
1	4511184	Affx-10577496	G	A	0.0545082	1	236726	ADD	0.00524768	0.00572701	0.839613	0.444292	NA
1	4513929	Affx-10581170	T	C	0.124611	1	236259	ADD	0.00341797	0.0039438	0.751115	0.413274	NA
1	4516585	Affx-65568522	G	A	0.0527429	1	236629	ADD	-0.0102509	0.00581579	3.10672	1.10807	NA
1	4518111	Affx-10586889	G	A	0.0232796	1	236495	ADD	-0.00401056	0.00862954	0.215991	0.192389	NA
1	4518435	Affx-10587423	A	G	0.0176233	1	236391	ADD	-0.00855701	0.00988804	0.748899	0.412486	NA
1	4521563	Affx-10590962	A	G	0.0391375	1	236717	ADD	-0.00713976	0.00669993	1.13561	0.54275	NA
1	4522036	Affx-10591544	C	T	0.21091	1	236670	ADD	-0.000973698	0.00318711	0.0933373	0.1192	NA
1	4523913	Affx-10593835	A	G	0.23434	1	236596	ADD	0.00328244	0.00307093	1.14249	0.544962	NA
1	4524632	Affx-10594740	G	C	0.0311041	1	236721	ADD	-0.0100644	0.0074926	1.80432	0.746684	NA
1	4524816	Affx-35303173	G	T	0.0203228	1	236754	ADD	-0.01355	0.0092083	2.1653	0.850298	NA
1	4530490	Affx-10601759	T	C	0.385513	1	236301	ADD	-0.00109585	0.00267671	0.167609	0.166059	NA
1	4544044	Affx-10618643	T	A	0.283438	1	236524	ADD	0.00272525	0.00288449	0.892637	0.462479	NA
1	4546132	Affx-10621704	T	C	0.325252	1	236334	ADD	0.000892574	0.00278042	0.103055	0.125986	NA
1	4546232	Affx-10621819	A	G	0.266807	1	236581	ADD	0.00520334	0.00293989	3.13258	1.11497	NA
1	4551092	Affx-10628021	T	C	0.0203919	1	236663	ADD	-0.0033805	0.00918463	0.135468	0.147015	NA
1	4552642	Affx-78286994	GGA	-	0.173091	1	236705	ADD	-0.000576561	0.00343358	0.0281966	0.0621576	NA
1	4554762	Affx-10632948	C	T	0.145022	1	236630	ADD	0.000712256	0.00370008	0.0370553	0.0719359	NA
1	4561133	Affx-10642139	T	G	0.0287635	1	236637	ADD	0.00564085	0.00776133	0.528222	0.330353	NA
1	4563850	Affx-65568989	A	G	0.015689	1	236184	ADD	0.00855228	0.0104595	0.668564	0.383469	NA
1	4564366	Affx-10645599	G	A	0.128023	1	236528	ADD	0.00151886	0.00389451	0.152101	0.157056	NA
1	4567422	Affx-10649174	A	C	0.142141	1	236701	ADD	0.00303457	0.00372467	0.663771	0.38171	NA
1	4568639	Affx-10650907	C	T	0.108258	1	236633	ADD	0.00271414	0.00418336	0.420934	0.286954	NA
1	4569348	Affx-10651909	T	C	0.0358297	1	236787	ADD	0.00320508	0.00700047	0.209615	0.189049	NA
1	4572637	Affx-10655680	C	G	0.0264857	1	236826	ADD	-0.00423943	0.00808917	0.274668	0.221691	NA
1	4572768	Affx-10655875	A	C	0.0990183	1	236517	ADD	0.00209695	0.00435411	0.23194	0.200598	NA
1	4573162	Affx-10656365	G	T	0.237527	1	236367	ADD	-0.00118031	0.00306395	0.148399	0.154858	NA
1	4573494	Affx-10656718	A	G	0.355533	1	236528	ADD	-0.0012601	0.00271839	0.214876	0.191808	NA
1	4580842	Affx-10665232	C	T	0.400351	1	236519	ADD	-0.00195137	0.00265508	0.54016	0.335014	NA
1	4581682	Affx-10666231	A	G	0.285289	1	236632	ADD	-0.00378295	0.00287735	1.72853	0.72446	NA
1	4581924	Affx-10666527	G	A	0.0392469	1	236821	ADD	-0.000210914	0.00669616	0.000992108	0.0110521	NA
1	4582455	Affx-10667223	C	T	0.0349346	1	236642	ADD	-0.00211925	0.00708363	0.0895057	0.116448	NA
1	4583422	Affx-10668435	T	C	0.351642	1	236590	ADD	0.00248989	0.00272723	0.833523	0.442185	NA
1	4584147	Affx-10669292	A	G	0.21565	1	236687	ADD	-0.0038995	0.00315882	1.52394	0.663491	NA
1	4586903	Affx-10672394	T	C	0.221717	1	235435	ADD	-0.0039875	0.00313566	1.61713	0.691452	NA
1	4588765	Affx-10674920	C	T	0.220119	1	236751	ADD	-0.00192777	0.00313508	0.378107	0.268719	NA
1	4599611	Affx-10689523	C	T	0.0341512	1	236551	ADD	-0.00124073	0.007157	0.0300532	0.0643066	NA
1	4602348	Affx-10693341	C	A	0.205515	1	236511	ADD	0.00210119	0.00322021	0.425756	0.28897	NA
1	4604554	Affx-10696185	A	C	0.282405	1	236510	ADD	-8.07041e-05	0.00289772	0.00077567	0.00975836	NA
1	4608610	Affx-10701261	G	A	0.351111	1	236908	ADD	0.00289012	0.00272704	1.12318	0.538749	NA
1	4617027	Affx-10712244	C	T	0.411482	1	236674	ADD	-7.51434e-05	0.00264707	0.000805844	0.00994847	NA
1	4618277	Affx-10713561	G	A	0.287978	1	231077	ADD	0.00420892	0.00290499	2.09919	0.831571	NA
1	4622455	Affx-10717881	T	C	0.0595015	1	236658	ADD	-0.00467077	0.00549798	0.721725	0.402767	NA
1	4624245	Affx-10720317	T	C	0.394352	1	236621	ADD	-9.03791e-06	0.00266312	1.15174e-05	0.00117758	NA
1	4624786	Affx-10720929	A	G	0.048041	1	235528	ADD	-0.00211279	0.0061016	0.119902	0.137189	NA
1	4628266	Affx-35303298	C	T	0.0232521	1	235441	ADD	-0.00926329	0.00865296	1.14604	0.546102	NA
1	4630646	Affx-10728446	T	C	0.0145851	1	236645	ADD	0.0016098	0.0108637	0.0219579	0.0544333	NA
1	4632465	Affx-10730483	A	G	0.445093	1	236610	ADD	0.00340313	0.00261976	1.68747	0.712343	NA
1	4633470	Affx-10731644	A	G	0.0886079	1	236971	ADD	0.00567393	0.00457546	1.5378	0.66767	NA
1	4636793	Affx-35303318	C	T	0.0538689	1	236667	ADD	-0.00390146	0.00576431	0.458098	0.302322	NA
1	4638987	Affx-10737700	C	A	0.0225544	1	236672	ADD	0.00181948	0.00875903	0.0431502	0.0780833	NA
1	4641198	Affx-10739791	T	C	0.307547	1	236429	ADD	0.00209041	0.00281977	0.549586	0.338673	NA
1	4641830	Affx-10740503	A	G	0.019962	1	236474	ADD	0.0041304	0.00931131	0.196772	0.18221	NA
1	4643287	Affx-10742118	A	G	0.0916912	1	236724	ADD	0.00560423	0.00450381	1.54836	0.67085	NA
1	4643312	Affx-65569687	G	A	0.0356535	1	236821	ADD	-0.000420914	0.0070161	0.0035991	0.0212893	NA
1	4645871	Affx-10744598	G	A	0.207101	1	236517	ADD	-0.00469121	0.00321519	2.1289	0.839999	NA
1	4646695	Affx-10745782	C	T	0.344903	1	236513	ADD	0.000306084	0.00273607	0.0125149	0.0405166	NA
1	4648102	Affx-10747850	T	C	0.2807	1	236462	ADD	0.000725146	0.00289468	0.0627553	0.0957212	NA
1	4652381	Affx-10753450	G	T	0.083994	1	236749	ADD	-0.00203171	0.00468893	0.187748	0.17731	NA
1	4657022	Affx-65569775	C	T	0.0536935	1	236835	ADD	0.00342358	0.00576297	0.352913	0.257692	NA
1	4657280	Affx-10759470	T	C	0.0953242	1	236750	ADD	-0.00205904	0.00442061	0.216953	0.19289	NA
1	4662604	Affx-10766927	C	T	0.0735207	1	236804	ADD	0.00529065	0.00498618	1.12586	0.539612	NA
1	4664074	Affx-10768779	A	G	0.149287	1	236515	ADD	0.00212659	0.00365274	0.338945	0.251472	NA
1	4671868	Affx-10778859	G	A	0.460009	1	236539	ADD	0.00545207	0.00260628	4.37604	1.43833	NA
1	4672274	Affx-10779312	A	G	0.0230096	1	236966	ADD	0.00478957	0.00867861	0.304573	0.235802	NA
1	4673295	Affx-10780371	T	C	0.294339	1	236588	ADD	-0.00054204	0.00285541	0.0360351	0.0708658	NA
1	4677633	Affx-10785585	G	A	0.238904	1	236986	ADD	0.00505512	0.0030458	2.75462	1.01334	NA
1	4678728	Affx-10786892	G	A	0.21808	1	236704	ADD	-0.00301028	0.00314316	0.917236	0.470824	NA
1	4686570	Affx-10795976	C	T	0.0821984	1	236726	ADD	0.00426505	0.00473138	0.812592	0.434914	NA
1	4686576	Affx-10795988	T	C	0.473217	1	236850	ADD	-0.00274411	0.0026039	1.1106	0.534688	NA
1	4689953	Affx-10800427	G	C	0.131661	1	236673	ADD	0.00100815	0.00384505	0.068746	0.100633	NA
1	4691935	Affx-10802672	G	A	0.197496	1	236974	ADD	0.00543933	0.00325661	2.78972	1.02287	NA
1	4693041	Affx-10803902	T	C	0.068697	1	235840	ADD	-0.00351279	0.00514974	0.465302	0.305258	NA
1	4693729	Affx-65570022	T	G	0.0784569	1	236990	ADD	-0.00060589	0.00483378	0.0157113	0.0456366	NA
1	4695441	Affx-10806790	G	A	0.0379542	1	236667	ADD	-0.0251595	0.00679417	13.7129	3.67166	NA
1	4696541	Affx-10808108	A	G	0.362178	1	236624	ADD	-0.00726591	0.00270659	7.20666	2.13886	NA
1	4698109	Affx-10809698	A	G	0.27816	1	236921	ADD	-0.001623	0.00290211	0.31276	0.239584	NA
1	4703199	Affx-35303392	G	A	0.074933	1	236985	ADD	0.00146581	0.00493692	0.0881543	0.115467	NA
1	4705895	Affx-10818112	T	C	0.16346	1	236614	ADD	0.00239804	0.003513	0.46597	0.305529	NA
1	4706343	Affx-10818621	G	A	0.020004	1	237052	ADD	-0.0016831	0.00927525	0.0329283	0.0675235	NA
1	4707336	Affx-10819709	T	C	0.0224048	1	236713	ADD	-0.00309665	0.00877951	0.124407	0.14008	NA
1	4709765	Affx-10822518	G	T	0.0719876	1	236742	ADD	0.0003783	0.00503449	0.00564627	0.026825	NA
1	4710005	Affx-10822809	C	T	0.493936	1	236459	ADD	0.000169795	0.00260118	0.00426097	0.0232127	NA
1	4712657	Affx-10826220	G	A	0.232363	1	236696	ADD	-0.00373386	0.00307344	1.47593	0.648954	NA
1	4713929	Affx-65570213	G	A	0.0181244	1	236615	ADD	-0.00708182	0.0097702	0.525391	0.329243	NA
1	4715768	Affx-10829772	G	A	0.276108	1	236500	ADD	-0.00639558	0.00291017	4.82972	1.55326	NA
1	4716382	Affx-65570231	C	T	0.0368477	1	236826	ADD	-0.0116126	0.00690778	2.82604	1.0327	NA
1	4716914	Affx-10831026	G	A	0.192561	1	236538	ADD	-0.000367523	0.00330439	0.0123705	0.040272	NA
1	4719228	Affx-10833719	A	G	0.0179149	1	236730	ADD	0.0030966	0.00980259	0.09979	0.123735	NA
1	4719825	Affx-65570265	C	T	0.0360815	1	236742	ADD	-0.00593405	0.0069848	0.721765	0.402781	NA
1	4723295	Affx-10838959	C	T	0.139655	1	236712	ADD	-0.000336542	0.00374724	0.00806598	0.0322473	NA
1	4723640	Affx-10839387	G	A	0.495893	1	236172	ADD	-0.00335167	0.00260646	1.65356	0.702293	NA
1	4725708	Affx-65570314	C	T	0.024808	1	236678	ADD	-0.0166708	0.00834962	3.9864	1.33848	NA
1	4727740	Affx-65570330	A	G	0.0125317	1	236719	ADD	0.00640368	0.0116881	0.300173	0.233755	NA
1	4728294	Affx-10845076	C	T	0.158336	1	237009	ADD	0.00508273	0.00356117	2.03708	0.813881	NA
1	4729525	Affx-10846601	A	G	0.341758	1	236520	ADD	0.00126608	0.00274357	0.212957	0.190804	NA
1	4729914	Affx-10847036	C	T	0.106721	1	236729	ADD	0.00221986	0.00420198	0.279089	0.223808	NA
1	4734805	Affx-10852709	C	T	0.0105061	1	236673	ADD	0.016926	0.0127631	1.75871	0.733332	NA
1	4735354	Affx-10853417	T	C	0.186086	1	236812	ADD	0.00490261	0.00334574	2.14719	0.845178	NA
1	4736365	Affx-35303430	G	A	0.0155862	1	236940	ADD	-0.0123913	0.0104887	1.3957	0.624436	NA
1	4739050	Affx-10858350	G	A	0.0106724	1	234484	ADD	0.0211429	0.0127042	2.76972	1.01745	NA
1	4740061	Affx-10859751	A	G	0.0358297	1	236801	ADD	0.00602676	0.00699626	0.742054	0.410046	NA
1	4741668	Affx-10862193	A	G	0.017771	1	236649	ADD	-0.0101207	0.00983626	1.05867	0.517814	NA
1	4744686	Affx-10866209	A	G	0.105795	1	236825	ADD	0.00494571	0.00423075	1.36654	0.615454	NA
1	4745374	Affx-10867076	A	G	0.278246	1	236717	ADD	0.00277556	0.00290581	0.912364	0.469176	NA
1	4746813	Affx-10868731	C	T	0.0526467	1	237014	ADD	0.00379584	0.00582323	0.424901	0.288613	NA
1	4749060	Affx-10871189	C	T	0.0278057	1	235545	ADD	0.0122212	0.00793734	2.37072	0.907875	NA
1	4751323	Affx-10873347	A	G	0.026861	1	236644	ADD	0.00823931	0.00805223	1.04701	0.513998	NA
1	4753011	Affx-10874674	T	C	0.0789509	1	236685	ADD	0.00635183	0.00482786	1.73097	0.725179	NA
1	4753924	Affx-10875784	T	C	0.0138382	1	236339	ADD	0.015313	0.0110996	1.90328	0.775437	NA
1	4759743	Affx-10883890	T	C	0.293798	1	230024	ADD	-0.000635804	0.00289643	0.048186	0.0828883	NA
1	4760989	Affx-10885509	A	G	0.0185601	1	236718	ADD	-0.00844956	0.00963616	0.768882	0.419573	NA
1	4762564	Affx-78010272	T	-	0.0338199	1	236754	ADD	0.0255082	0.0071977	12.5595	3.40429	NA
1	4763022	Affx-10888004	C	-	0.0159845	1	236854	ADD	-0.00950775	0.0103734	0.840068	0.444449	NA
1	4763320	Affx-10888366	G	A	0.0330957	1	236783	ADD	0.0091237	0.00725565	1.58121	0.680714	NA
1	4764123	Affx-10889621	G	A	0.36369	1	236612	ADD	0.000588797	0.00270834	0.0472635	0.0820246	NA
1	4765832	Affx-10891986	C	T	0.0263309	1	236585	ADD	0.00718814	0.00812638	0.782418	0.424347	NA
1	4773438	Affx-10901590	G	T	0.38697	1	236513	ADD	-0.000248898	0.00267546	0.00865463	0.0334455	NA
1	4774791	Affx-10903636	C	T	0.498836	1	236327	ADD	-0.00122275	0.00260886	0.219669	0.194301	NA
1	4775833	Affx-10905126	G	A	0.0266335	1	236694	ADD	0.00537986	0.00808456	0.442822	0.296053	NA
1	4776061	Affx-10905439	A	G	0.475586	1	236445	ADD	0.000159229	0.00260785	0.00372804	0.0216765	NA
1	4777321	Affx-10907191	A	G	0.388255	1	236624	ADD	3.21454e-06	0.00267263	1.44664e-06	0.000416978	NA
1	4780908	Affx-10911799	G	A	0.136717	1	236605	ADD	0.00166411	0.00378664	0.193132	0.180244	NA
1	4784763	Affx-10916035	G	A	0.0376157	1	236577	ADD	-9.92614e-05	0.0068305	0.000211181	0.00506485	NA
1	4787034	Affx-10918494	A	G	0.0213493	1	236823	ADD	-0.0179345	0.00897788	3.99055	1.33955	NA
1	4787534	Affx-10919018	C	T	0.0190402	1	236710	ADD	-0.00371454	0.0095075	0.152644	0.157377	NA
1	4787785	Affx-10919323	G	A	0.096546	1	236680	ADD	0.00347884	0.00440695	0.623151	0.366654	NA
1	4789911	Affx-65570832	T	A	0.0407444	1	236094	ADD	-0.00173508	0.00658632	0.0693992	0.101158	NA
1	4792687	Affx-10925419	A	G	0.0652225	1	236705	ADD	0.00139319	0.00526705	0.0699664	0.101612	NA
1	4793628	Affx-10926333	T	C	0.0993534	1	236947	ADD	0.00183157	0.00434252	0.177894	0.171863	NA
1	4794889	Affx-10927688	G	A	0.0454828	1	236529	ADD	0.0101746	0.00624592	2.65365	0.985847	NA
1	4795464	Affx-10928386	C	T	0.281949	1	236550	ADD	0.00183418	0.00289147	0.402391	0.279132	NA
1	4796238	Affx-10929297	G	T	0.0656735	1	236686	ADD	-0.00151468	0.00524715	0.0833283	0.111912	NA
1	4796871	Affx-10930064	G	A	0.386251	1	236560	ADD	0.00273397	0.00267114	1.0476	0.514193	NA
1	4797323	Affx-10930669	A	G	0.0289505	1	236732	ADD	-0.00310901	0.00774382	0.161188	0.162371	NA
1	4799248	Affx-10933267	T	C	0.345566	1	236596	ADD	-0.00426459	0.00273542	2.43056	0.924489	NA
1	4799477	Affx-10933568	A	C	0.0449367	1	236755	ADD	-0.00265942	0.00627098	0.179847	0.172951	NA
1	4801386	Affx-10936304	G	A	0.0275987	1	236660	ADD	0.00589932	0.00794164	0.551802	0.339531	NA
1	4803345	Affx-10939196	T	C	0.103455	1	236558	ADD	-0.00238498	0.00427333	0.311484	0.238997	NA
1	4805798	Affx-10942279	G	A	0.280568	1	236702	ADD	0.00179704	0.00289417	0.38554	0.271928	NA
1	4816303	Affx-10956904	C	T	0.182313	1	236535	ADD	1.82404e-05	0.00336538	2.93767e-05	0.00188219	NA
1	4817841	Affx-65571083	T	C	0.0309676	1	236295	ADD	-0.00366663	0.00751908	0.237796	0.203563	NA
1	4825893	Affx-35303540	T	C	0.167559	1	236765	ADD	0.000855581	0.00348694	0.0602052	0.0935723	NA
1	4829528	Affx-10973025	C	A	0.352195	1	236251	ADD	-0.00404314	0.00272266	2.20522	0.861557	NA
1	4834740	Affx-10979405	C	T	0.350195	1	236547	ADD	-0.00426147	0.00272903	2.43839	0.926658	NA
1	4837327	Affx-10982447	T	C	0.0280061	1	236663	ADD	0.0126551	0.00788245	2.57757	0.96502	NA
1	4837901	Affx-10982986	C	T	0.0817612	1	236787	ADD	0.00587269	0.00474121	1.53425	0.666601	NA
1	4841992	Affx-65571316	G	A	0.0542667	1	236775	ADD	-0.00108633	0.0057439	0.035769	0.0705844	NA
1	4847377	Affx-10994008	C	T	0.0162554	1	236783	ADD	0.00339832	0.0102763	0.10936	0.130256	NA
1	4849748	Affx-10996791	T	C	0.359639	1	236494	ADD	0.00237272	0.00270981	0.766679	0.418794	NA
1	4851238	Affx-10998516	-	A	0.269659	1	229703	ADD	-0.00455636	0.00297753	2.34166	0.899783	NA
1	4867738	Affx-11019481	C	T	0.338996	1	236547	ADD	0.00263661	0.0027467	0.921446	0.472247	NA
1	4868127	Affx-11019964	T	G	0.492116	1	236042	ADD	-0.00119556	0.0026088	0.210019	0.189262	NA
1	4870132	Affx-11022368	G	A	0.0481061	1	237018	ADD	0.00219827	0.00607615	0.130889	0.144171	NA
1	4872384	Affx-11025047	T	G	0.427561	1	236530	ADD	0.000789915	0.00262946	0.0902459	0.116984	NA
1	4874792	Affx-11028030	C	T	0.372639	1	236603	ADD	0.00095602	0.00269151	0.126166	0.141198	NA
1	4876923	Affx-65571667	G	A	0.0346611	1	236793	ADD	0.00587777	0.00710897	0.683615	0.388973	NA
1	4878927	Affx-11033409	A	C	0.0683626	1	236701	ADD	0.000553636	0.00516158	0.0115049	0.0387774	NA
1	4880927	Affx-11036013	C	A	0.0888629	1	236696	ADD	0.000466618	0.0045737	0.0104085	0.0368078	NA
1	4889739	Affx-11047066	C	T	0.0695292	1	236728	ADD	0.00352418	0.00511904	0.473957	0.308766	NA
1	4891850	Affx-11049763	A	G	0.342402	1	236516	ADD	-0.00208476	0.00273955	0.5791	0.350018	NA
1	4894686	Affx-11053732	G	A	0.161332	1	236503	ADD	0.00221701	0.00354032	0.392148	0.274764	NA
1	4895678	Affx-11054943	A	G	0.131358	1	236625	ADD	-0.00283891	0.00385312	0.542847	0.336059	NA
1	4900421	Affx-65571879	G	A	0.0377524	1	236687	ADD	0.00733592	0.00682324	1.15592	0.549269	NA
1	4900851	Affx-11062160	A	G	0.333814	1	236512	ADD	-8.53418e-05	0.00275858	0.000957088	0.0108529	NA
1	4905571	Affx-11067365	T	C	0.371575	1	236438	ADD	-0.00312012	0.0026902	1.34516	0.608843	NA
1	4908353	Affx-11070676	G	C	0.0691995	1	236613	ADD	-0.00392441	0.00513405	0.584291	0.351996	NA
1	4910122	Affx-11073083	G	A	0.0175833	1	236759	ADD	-0.0123051	0.00990274	1.54405	0.669555	NA
1	4912598	Affx-65572008	C	T	0.028724	1	236649	ADD	0.0116293	0.00777318	2.23826	0.87085	NA
1	4923738	Affx-11090122	C	T	0.409887	1	236519	ADD	-0.00189041	0.00264473	0.510913	0.32354	NA
1	4925165	Affx-11091820	C	T	0.0376392	1	236881	ADD	-0.00530799	0.00682388	0.605059	0.359862	NA
1	4927893	Affx-11095536	C	T	0.040193	1	236733	ADD	-0.00339005	0.00662832	0.26158	0.215357	NA
1	4928821	Affx-11096798	A	G	0.160988	1	236406	ADD	0.00432983	0.00354629	1.49071	0.653439	NA
1	4931882	Affx-11101013	C	A	0.400428	1	236015	ADD	-0.00137936	0.00266309	0.268278	0.218611	NA
1	4933099	Affx-11102577	G	A	0.0337447	1	236585	ADD	0.00998215	0.00721462	1.91435	0.778635	NA
1	4934966	Affx-11104848	C	T	0.459401	1	236544	ADD	-0.00125786	0.00261423	0.231512	0.200381	NA
1	4936601	Affx-11107048	T	C	0.212126	1	236070	ADD	0.00413455	0.0031841	1.6861	0.711938	NA
1	4937303	Affx-11108127	A	G	0.375735	1	236534	ADD	0.000400827	0.00268804	0.0222353	0.054796	NA
1	4939014	Affx-11110208	C	T	0.0407685	1	236457	ADD	-0.00669196	0.00659045	1.03104	0.508758	NA
1	4941428	Affx-11113069	T	G	0.0499556	1	236680	ADD	0.000427917	0.00597447	0.00513004	0.025534	NA
1	4941993	Affx-11113713	T	G	0.349004	1	236391	ADD	-0.00237972	0.00273288	0.758251	0.415808	NA
1	4942110	Affx-11113860	A	G	0.116018	1	236546	ADD	0.00176175	0.00407089	0.187289	0.177059	NA
1	4942397	Affx-11114213	G	T	0.36032	1	236565	ADD	-0.000545717	0.00271209	0.040488	0.0754471	NA
1	4948055	Affx-11120953	A	T	0.0130103	1	236428	ADD	0.00188739	0.0114638	0.0271061	0.0608664	NA
1	4949189	Affx-11122290	A	G	0.343968	1	236015	ADD	-0.000923695	0.00274568	0.113176	0.132794	NA
1	4949892	Affx-11123197	A	G	0.0211548	1	236778	ADD	-2.99316e-05	0.00902904	1.09895e-05	0.00115024	NA
1	4952041	Affx-11126176	G	A	0.345207	1	236536	ADD	-0.00147207	0.00274012	0.288615	0.228332	NA
1	4952241	Affx-11126456	G	A	0.263815	1	236603	ADD	-0.000784814	0.00295365	0.070602	0.102119	NA
1	4955995	Affx-11131216	A	C	0.215242	1	236432	ADD	-0.000395906	0.00316114	0.0156855	0.0455972	NA
1	4956002	Affx-11131226	G	T	0.032317	1	236965	ADD	-0.00472434	0.00734286	0.413953	0.284022	NA
1	4958258	Affx-11134711	A	C	0.49656	1	235436	ADD	0.0069853	0.00259835	7.22729	2.14385	NA
1	4961140	Affx-11138712	T	G	0.435025	1	236876	ADD	-0.00131108	0.00262897	0.248706	0.20902	NA
1	4963370	Affx-11141615	G	A	0.230047	1	236408	ADD	-0.00178977	0.00309427	0.334562	0.249503	NA
1	4963626	Affx-76485569	-	A	0.0672403	1	236733	ADD	-0.00620301	0.00518059	1.43366	0.636073	NA
1	4964450	Affx-11143049	T	G	0.0646084	1	236765	ADD	-0.00132481	0.0052897	0.0627252	0.095696	NA
1	4964715	Affx-65572463	G	T	0.0382434	1	236799	ADD	0.00168874	0.00677044	0.0622145	0.0952685	NA
1	4965526	Affx-11144432	G	A	0.0679612	1	236657	ADD	0.00642516	0.00516943	1.54484	0.669791	NA
1	4966693	Affx-11145568	A	C	0.459971	1	236476	ADD	0.00153944	0.00261318	0.347045	0.255089	NA
1	4966799	Affx-11145711	T	C	0.0586016	1	236120	ADD	-0.00200567	0.00553996	0.131071	0.144285	NA
1	4966882	Affx-11145869	C	T	0.0322566	1	236789	ADD	0.000811693	0.00736553	0.0121444	0.0398864	NA
1	4968791	Affx-11148340	G	A	0.0193095	1	236827	ADD	0.00665442	0.00943459	0.497478	0.318207	NA
1	4969471	Affx-11149079	C	A	0.41847	1	236067	ADD	-0.000225995	0.00264121	0.00732133	0.0306715	NA
1	4972077	Affx-11151815	T	C	0.156301	1	236656	ADD	0.00290407	0.00358281	0.657002	0.379218	NA
1	4975877	Affx-11156562	C	T	0.276424	1	235976	ADD	-0.00119891	0.00290263	0.170602	0.167761	NA
1	4978033	Affx-11159086	A	C	0.173288	1	236551	ADD	0.00172218	0.00343979	0.250664	0.209991	NA
1	4979323	Affx-11161033	G	C	0.0670711	1	235966	ADD	0.00131002	0.00521419	0.0631225	0.0960276	NA
1	4986670	Affx-11171437	G	A	0.012416	1	236832	ADD	0.0193516	0.011727	2.72307	1.00477	NA
1	4986950	Affx-11171709	C	T	0.11125	1	236831	ADD	-0.00592394	0.00414051	2.04698	0.816707	NA
1	4988874	Affx-11173912	C	A	0.060599	1	236654	ADD	-0.00658279	0.0054613	1.45287	0.641936	NA
1	4991245	Affx-11177739	T	G	0.112101	1	236710	ADD	0.00216825	0.00411853	0.277163	0.222888	NA
1	4997165	Affx-11185796	G	A	0.453098	1	236345	ADD	0.00351583	0.00262038	1.80022	0.745486	NA
1	5000624	Affx-11189712	C	T	0.170829	1	236795	ADD	-0.00169753	0.00345969	0.240748	0.205048	NA
1	5012235	Affx-11203403	C	T	0.414474	1	236437	ADD	0.00315603	0.00264375	1.42508	0.633449	NA
1	5013848	Affx-11205803	C	A	0.0162146	1	236731	ADD	-0.00248133	0.0102626	0.0584591	0.0920793	NA
1	5014577	Affx-11206951	A	G	0.255351	1	236586	ADD	0.0013871	0.00298229	0.21633	0.192566	NA
1	5021113	Affx-11216424	A	G	0.42943	1	236468	ADD	0.000680281	0.00263082	0.0668645	0.0991098	NA
1	5023513	Affx-11219849	A	G	0.206827	1	236548	ADD	-0.00356317	0.00321345	1.2295	0.572669	NA
1	5030937	Affx-11229144	A	G	0.466729	1	236871	ADD	0.00310801	0.00260544	1.423	0.632812	NA
1	5031767	Affx-11230277	A	G	0.303001	1	236357	ADD	0.00121724	0.00282975	0.185036	0.175821	NA
1	5032187	Affx-50035771	C	A	0.0249421	1	236748	ADD	0.00543157	0.00833663	0.424492	0.288443	NA
1	5034595	Affx-50035791	C	T	0.0273799	1	236597	ADD	0.000409117	0.00796286	0.00263971	0.0181704	NA
1	5037394	Affx-65573103	A	T	0.0151244	1	236703	ADD	-0.0119994	0.0106363	1.27274	0.586276	NA
1	5043045	Affx-11240219	C	T	0.0247183	1	236586	ADD	-0.00615892	0.00838759	0.539181	0.334633	NA
1	5043561	Affx-11240251	A	G	0.10812	1	236376	ADD	0.002001	0.00419254	0.227791	0.198482	NA
1	5054525	Affx-11241323	A	T	0.0302617	1	236619	ADD	-0.00553576	0.00758298	0.532935	0.332196	NA
1	5066213	Affx-11242439	A	G	0.197811	1	236605	ADD	0.00269554	0.00326756	0.680523	0.387845	NA
1	5067483	Affx-11242537	A	G	0.306233	1	236256	ADD	0.00298605	0.00282614	1.11636	0.536551	NA
1	5068151	Affx-11242584	G	A	0.029466	1	236883	ADD	0.00652789	0.00768328	0.721858	0.402815	NA
1	5074950	Affx-11243167	C	T	0.024688	1	236734	ADD	-0.00428805	0.00838595	0.261466	0.215301	NA
1	5076417	Affx-11243328	C	T	0.311679	1	236623	ADD	0.0018536	0.00280934	0.435334	0.292955	NA
1	5076584	Affx-11243341	T	C	0.454698	1	236725	ADD	0.00679882	0.0026155	6.75703	2.02975	NA
1	5077769	Affx-11243442	C	T	0.28158	1	236672	ADD	0.00179892	0.00288993	0.387479	0.272762	NA
1	5078047	Affx-11243461	G	A	0.0910299	1	236999	ADD	-0.00897266	0.00452197	3.93719	1.32579	NA
1	5078193	Affx-11243470	G	T	0.0426374	1	236752	ADD	0.0130878	0.00644176	4.12788	1.37487	NA
1	5078636	Affx-11243504	C	T	0.0206792	1	236663	ADD	0.00304204	0.00914328	0.110695	0.131147	NA
1	5079140	Affx-11243545	C	T	0.0435005	1	236756	ADD	-0.00459158	0.00638812	0.516628	0.325797	NA
1	5079174	Affx-11243547	T	C	0.0175275	1	236971	ADD	-0.0170081	0.00990503	2.94848	1.06571	NA
1	5080232	Affx-11243648	T	G	0.31441	1	236605	ADD	0.00244623	0.00280242	0.761951	0.41712	NA
1	5082492	Affx-11243895	G	T	0.353603	1	236484	ADD	0.00457421	0.00272344	2.82095	1.03132	NA
1	5086313	Affx-11244356	G	A	0.0207434	1	236485	ADD	-0.0173416	0.0091248	3.61187	1.24133	NA
1	5091185	Affx-11244855	C	T	0.220263	1	236558	ADD	0.00701595	0.00313671	5.00293	1.5968	NA
1	5093217	Affx-11245045	C	T	0.311229	1	236935	ADD	0.000821785	0.00280699	0.0857104	0.113677	NA
1	5099290	Affx-11245698	C	T	0.0297485	1	236768	ADD	-0.00110285	0.00765255	0.0207694	0.0528561	NA
1	5100702	Affx-11245898	-	G	0.144231	1	236679	ADD	-0.00519157	0.00370049	1.96824	0.794162	NA
1	5101194	Affx-77953263	T	-	0.0224641	1	236756	ADD	-0.00386889	0.00877942	0.194196	0.18082	NA
1	5110652	Affx-11247135	A	G	0.0547969	1	237039	ADD	0.00331006	0.00570631	0.336482	0.250366	NA
1	5119470	Affx-11248096	C	A	0.0920141	1	236768	ADD	0.00267473	0.00449677	0.353801	0.258085	NA
1	5119746	Affx-11248140	C	T	0.0374058	1	236768	ADD	-0.000253652	0.00685246	0.00137019	0.0130169	NA
1	5123384	Affx-11248497	T	A	0.0148842	1	236694	ADD	0.000470742	0.0107759	0.00190835	0.0154026	NA
1	5123865	Affx-11248558	A	G	0.0373225	1	236801	ADD	-0.000905124	0.00685967	0.0174104	0.0481649	NA
1	5124070	Affx-11248581	G	A	0.028538	1	236562	ADD	0.00283917	0.00781884	0.131856	0.144774	NA
1	5124496	Affx-11248630	C	T	0.0500357	1	236511	ADD	0.0010659	0.0059668	0.0319115	0.0664004	NA
1	5125959	Affx-11248779	C	T	0.0218054	1	236318	ADD	0.00175235	0.00890393	0.0387326	0.0736682	NA
1	5127519	Affx-11248912	A	G	0.130542	1	236656	ADD	-0.00323941	0.00385812	0.704986	0.396733	NA
1	5130106	Affx-11249220	A	G	0.169873	1	235985	ADD	-0.0023448	0.00347153	0.456218	0.301554	NA
1	5132966	Affx-11249546	A	G	0.33929	1	236475	ADD	-0.00626858	0.00274569	5.21236	1.64923	NA
1	5133927	Affx-78531588	TC	-	0.334211	1	236484	ADD	-0.00657915	0.00275753	5.69246	1.76858	NA
1	5136679	Affx-11249934	A	G	0.442353	1	236612	ADD	0.00853571	0.00261585	10.6476	2.95777	NA
1	5139098	Affx-11250229	C	T	0.0628842	1	236705	ADD	-0.0012017	0.00536332	0.0502021	0.0847522	NA
1	5144699	Affx-11255633	G	A	0.0191395	1	236944	ADD	-0.00357364	0.0095059	0.14133	0.150604	NA
1	5146579	Affx-11255861	G	A	0.0943359	1	236808	ADD	-0.00290278	0.00444995	0.425518	0.288871	NA
1	5149653	Affx-11256163	T	G	0.0722962	1	236700	ADD	-0.000510608	0.00502851	0.0103109	0.0366279	NA
1	5162536	Affx-11257543	T	C	0.493851	1	236471	ADD	-0.00486023	0.00259839	3.49868	1.21171	NA
1	5170686	Affx-11258482	G	A	0.26106	1	236379	ADD	0.00415924	0.00296776	1.96413	0.792978	NA
1	5173743	Affx-11258808	C	T	0.0603889	1	236757	ADD	-0.00457709	0.0054693	0.700351	0.395055	NA
1	5174275	Affx-11258871	A	C	0.0201369	1	236606	ADD	-0.020931	0.00924703	5.1236	1.62704	NA
1	5186781	Affx-11260441	C	T	0.217656	1	236681	ADD	0.00397092	0.00315458	1.58452	0.681704	NA
1	5186946	Affx-11260454	T	C	0.061794	1	236722	ADD	-0.00525454	0.00541159	0.942802	0.47944	NA
1	5191509	Affx-11260961	G	T	0.0743323	1	236593	ADD	0.00855023	0.00495784	2.97421	1.07262	NA
1	5193604	Affx-11261200	C	T	0.340615	1	236428	ADD	0.00317679	0.00274846	1.33597	0.605995	NA
1	5197169	Affx-11261508	C	T	0.251618	1	236674	ADD	0.00442246	0.00299816	2.17581	0.853264	NA
1	5198094	Affx-11261635	G	A	0.309848	1	236556	ADD	0.00483278	0.002814	2.9495	1.06598	NA
1	5199412	Affx-11261781	T	G	0.0191721	1	236854	ADD	-0.0252952	0.00947135	7.13267	2.12095	NA
1	5207606	Affx-35303897	C	T	0.260509	1	236646	ADD	0.00249003	0.00297325	0.701365	0.395423	NA
1	5207790	Affx-11262765	G	A	0.481415	1	236288	ADD	-0.00529498	0.00261434	4.10207	1.36825	NA
1	5217377	Affx-11264013	C	T	0.192524	1	236571	ADD	-0.00653047	0.00330548	3.90319	1.317	NA
1	5217379	Affx-11264014	C	T	0.237645	1	236658	ADD	0.00448885	0.00305828	2.15434	0.847201	NA
1	5218485	Affx-65574824	G	A	0.0252074	1	236736	ADD	-0.00109062	0.0083436	0.0170859	0.0476909	NA
1	5218504	Affx-11264168	G	A	0.0211319	1	236988	ADD	0.0107197	0.00903173	1.4087	0.628431	NA
1	5223545	Affx-65574885	G	T	0.0185113	1	236936	ADD	-0.0137962	0.009634	2.05072	0.817773	NA
1	5223661	Affx-11268714	G	A	0.435233	1	235814	ADD	-0.000539917	0.00263063	0.0421243	0.0770759	NA
1	5227032	Affx-11275094	A	G	0.0581256	1	236832	ADD	0.00111691	0.00555589	0.0404135	0.0753723	NA
1	5234308	Affx-11289851	A	G	0.277982	1	236278	ADD	0.00136343	0.00290606	0.220119	0.194534	NA
1	5236960	Affx-76037306	A	-	0.207716	1	235795	ADD	-0.000857711	0.00321173	0.0713185	0.102688	NA
1	5243386	Affx-11301520	C	T	0.271087	1	236623	ADD	0.00279479	0.00293324	0.907827	0.467639	NA
1	5244963	Affx-11303964	A	G	0.486374	1	236462	ADD	0.00114225	0.00259889	0.193171	0.180265	NA
1	5245951	Affx-11305480	A	G	0.0208914	1	236916	ADD	0.0136062	0.00907456	2.24814	0.873624	NA
1	5246780	Affx-11306769	A	G	0.30502	1	236465	ADD	0.00118347	0.00282868	0.175042	0.170266	NA
1	5249507	Affx-11310462	A	C	0.423417	1	236749	ADD	-0.00288925	0.00263417	1.20304	0.564292	NA
1	5250549	Affx-11311751	G	T	0.420714	1	236499	ADD	0.00458913	0.00263776	3.02684	1.08673	NA
1	5252105	Affx-11313083	T	G	0.0935582	1	236719	ADD	-0.009014	0.00447307	4.06092	1.35767	NA
1	5255284	Affx-11317708	T	C	0.130837	1	236654	ADD	0.00446734	0.00385804	1.3408	0.607492	NA
1	5256101	Affx-11318853	A	-	0.158559	1	236871	ADD	0.00243722	0.00356233	0.468081	0.306386	NA
1	5256753	Affx-11319912	G	C	0.154213	1	236417	ADD	0.000467868	0.00360124	0.0168789	0.0473864	NA
1	5256954	Affx-11320235	C	T	0.0910583	1	236052	ADD	-0.00947534	0.00453275	4.36984	1.43675	NA
1	5257426	Affx-11321013	C	T	0.089497	1	236857	ADD	0.00164363	0.0045543	0.130246	0.143768	NA
1	5263103	Affx-11330960	C	T	0.298327	1	236345	ADD	0.00361909	0.00284887	1.61382	0.690465	NA
1	5268565	Affx-11339249	A	G	0.352942	1	236461	ADD	0.00232132	0.0027241	0.726148	0.404355	NA
1	5271525	Affx-11343139	T	C	0.0231391	1	236980	ADD	0.00246131	0.00863401	0.0812657	0.110368	NA
1	5273280	Affx-11345235	T	C	0.276947	1	236379	ADD	0.000501672	0.0029174	0.0295697	0.0637527	NA
1	5274563	Affx-11347367	G	T	0.0474467	1	236697	ADD	-3.51892e-05	0.0061174	3.30891e-05	0.00199785	NA
1	5278227	Affx-11353544	G	T	0.331776	1	236503	ADD	-0.000570527	0.00276529	0.0425667	0.0775116	NA
1	5280570	Affx-11356732	G	A	0.369507	1	236564	ADD	-0.00235	0.0026984	0.758443	0.415877	NA
1	5282313	Affx-11359246	A	G	0.0488114	1	236748	ADD	-0.000762189	0.00603359	0.0159578	0.0460108	NA
1	5284625	Affx-11362500	G	T	0.333055	1	236770	ADD	-0.001589	0.00276261	0.330835	0.247823	NA
1	5286864	Affx-11365994	A	C	0.110972	1	236586	ADD	0.00113944	0.00414077	0.0757223	0.106138	NA
1	5287095	Affx-11366127	T	C	0.391725	1	236219	ADD	-0.00048559	0.00267174	0.0330332	0.0676386	NA
1	5287379	Affx-11366161	A	G	0.213831	1	236699	ADD	-0.00127414	0.00317575	0.16097	0.162244	NA
1	5287567	Affx-11366265	C	T	0.494954	1	236533	ADD	0.00403316	0.00260602	2.39517	0.914671	NA
1	5287825	Affx-11366519	T	G	0.0492169	1	236636	ADD	-0.00686242	0.00601306	1.30246	0.595569	NA
1	5288419	Affx-11367285	G	A	0.40074	1	236602	ADD	-0.003031	0.00265695	1.30139	0.595234	NA
1	5291736	Affx-11371606	G	A	0.378099	1	236775	ADD	-0.00172806	0.00268042	0.415635	0.284729	NA
1	5294133	Affx-11373444	T	C	0.0142767	1	236505	ADD	0.00038257	0.0110103	0.00120731	0.0122078	NA
1	5294784	Affx-11374367	C	T	0.133095	1	236989	ADD	-0.00196331	0.0038244	0.263543	0.216313	NA
1	5296832	Affx-11377453	T	C	0.121951	1	236628	ADD	6.92917e-05	0.00396948	0.000304716	0.00609105	NA
1	5297013	Affx-11377699	G	A	0.0801049	1	236515	ADD	0.00236063	0.00478538	0.243345	0.206349	NA
1	5297111	Affx-11377814	A	C	0.320968	1	236580	ADD	0.00193324	0.00278939	0.480345	0.311343	NA
1	5298324	Affx-11379506	G	A	0.292272	1	236073	ADD	0.00408942	0.00286216	2.04144	0.815124	NA
1	5298722	Affx-35304014	G	A	0.0250181	1	229614	ADD	-0.00149105	0.00845661	0.0310882	0.0654794	NA
1	5301581	Affx-11383302	C	T	0.0492573	1	236828	ADD	-0.000656695	0.00599973	0.0119802	0.0396042	NA
1	5306896	Affx-65575688	C	T	0.0383888	1	236775	ADD	0.00599405	0.00678487	0.780473	0.423663	NA
1	5309876	Affx-11392045	G	T	0.337695	1	236496	ADD	0.00434955	0.00275474	2.49302	0.941756	NA
1	5314501	Affx-65575750	C	T	0.0289325	1	236810	ADD	0.00438806	0.00776291	0.319518	0.242682	NA
1	5316026	Affx-11400094	C	T	0.325519	1	236665	ADD	0.00465535	0.00277894	2.80638	1.02738	NA
1	5316762	Affx-11401153	A	G	0.0185273	1	236570	ADD	-0.0200426	0.00963661	4.32575	1.42551	NA
1	5324235	Affx-11409798	G	A	0.282397	1	236757	ADD	0.00432137	0.00288931	2.23695	0.870482	NA
1	5325346	Affx-11411341	C	T	0.0421224	1	236964	ADD	0.00311393	0.00647207	0.231489	0.200369	NA
1	5326265	Affx-65575842	G	A	0.0128866	1	236564	ADD	-0.00302491	0.011537	0.0687447	0.100632	NA
1	5328116	Affx-11414721	C	T	0.0352992	1	236719	ADD	0.0129126	0.00703519	3.3688	1.17756	NA
1	5330149	Affx-11417471	A	G	0.0509649	1	236810	ADD	-0.000558515	0.0059001	0.00896087	0.0340539	NA
1	5336690	Affx-11426055	G	A	0.280682	1	236109	ADD	0.00469845	0.00290952	2.60774	0.973291	NA
1	5338442	Affx-11428471	C	A	0.332747	1	236609	ADD	0.00368458	0.00276358	1.77759	0.738866	NA
1	5348315	Affx-11440333	T	C	0.0932553	1	236807	ADD	0.00115276	0.00446409	0.0666822	0.0989613	NA
1	5348420	Affx-11440477	G	T	0.195705	1	236563	ADD	0.00407239	0.00328734	1.53465	0.666721	NA
1	5356024	Affx-65576102	G	A	0.0160285	1	236516	ADD	-0.00791017	0.0103532	0.583747	0.351789	NA
1	5364314	Affx-11464742	T	C	0.0426522	1	237010	ADD	0.00576622	0.00642952	0.804313	0.432025	NA
1	5370400	Affx-11473679	A	T	0.0144831	1	236827	ADD	-0.00371327	0.0109051	0.115945	0.134615	NA
1	5385193	Affx-65576496	G	A	0.0481635	1	236642	ADD	0.00815893	0.00607903	1.80134	0.745815	NA
1	5391141	Affx-65576590	T	C	0.371557	1	236536	ADD	0.00339124	0.00269258	1.58629	0.682234	NA
1	5394347	Affx-65576681	C	T	0.333811	1	236346	ADD	0.00394119	0.0027639	2.03334	0.812811	NA
1	5404517	Affx-78558610	AAC	-	0.0662411	1	236696	ADD	0.000776122	0.00522862	0.0220336	0.0545326	NA
1	5411457	Affx-11552844	G	A	0.1591	1	236339	ADD	0.00428596	0.00355653	1.45226	0.641748	NA
1	5415603	Affx-11557118	C	A	0.400242	1	236523	ADD	0.00249755	0.00265667	0.883795	0.459465	NA
1	5417071	Affx-11558639	C	A	0.0132122	1	236750	ADD	0.00954612	0.0113951	0.701806	0.395582	NA
1	5418841	Affx-11560955	C	T	0.40049	1	236605	ADD	0.00163269	0.00265323	0.378668	0.268962	NA
1	5418911	Affx-11561042	G	A	0.116792	1	236305	ADD	0.00223293	0.00404218	0.305156	0.236072	NA
1	5428319	Affx-11571484	T	G	0.0140944	1	236902	ADD	0.00280509	0.0110202	0.0647907	0.0974107	NA
1	5432923	Affx-11576100	T	C	0.248355	1	236595	ADD	0.000406562	0.00300725	0.0182774	0.0494119	NA
1	5441524	Affx-11584319	G	A	0.0256906	1	236701	ADD	-0.00772349	0.00823099	0.880487	0.458335	NA
1	5442432	Affx-11584988	G	A	0.0155963	1	237011	ADD	-0.0114983	0.0104917	1.20109	0.563672	NA
1	5445831	Affx-11588362	G	T	0.0147929	1	235349	ADD	0.00342273	0.010821	0.100049	0.123915	NA
1	5453040	Affx-11597063	T	C	0.0946523	1	236571	ADD	-0.000866035	0.00443401	0.0381484	0.0730686	NA
1	5454134	Affx-11598124	C	T	0.0944659	1	236842	ADD	0.000137943	0.00443405	0.000967833	0.0109144	NA
1	5454252	Affx-11598279	A	G	0.374633	1	236649	ADD	-0.000166164	0.00268588	0.00382739	0.0219704	NA
1	5455667	Affx-65577372	A	G	0.0218997	1	236761	ADD	-0.0227711	0.00888937	6.56183	1.98218	NA
1	5457863	Affx-11603066	A	G	0.369708	1	236485	ADD	-0.000360743	0.00269451	0.017924	0.0489069	NA
1	5458930	Affx-11604435	T	C	0.0481959	1	236628	ADD	0.00532267	0.00605742	0.772119	0.420717	NA
1	5464283	Affx-11611485	A	C	0.0231841	1	236757	ADD	-0.014729	0.00865641	2.89516	1.05136	NA
1	5464477	Affx-11611733	C	T	0.1011	1	236543	ADD	-0.00742662	0.00431593	2.96097	1.06907	NA
1	5470336	Affx-11619020	T	C	0.372744	1	236579	ADD	0.000837061	0.0026924	0.0966574	0.121548	NA
1	5474510	Affx-11624415	T	C	0.395252	1	236224	ADD	0.000199595	0.00266769	0.00559795	0.0267066	NA
1	5476407	Affx-11626600	G	T	0.0192772	1	235045	ADD	-0.00707298	0.00948785	0.555737	0.341051	NA
1	5476850	Affx-35304177	T	G	0.0337295	1	236766	ADD	0.00271253	0.00721672	0.141276	0.150571	NA
1	5478350	Affx-11628808	T	C	0.0166912	1	236771	ADD	-0.0217644	0.0101382	4.6086	1.49741	NA
1	5480747	Affx-11631185	C	A	0.168919	1	236315	ADD	-0.00321152	0.00347724	0.853006	0.448912	NA
1	5480931	Affx-11631457	C	T	0.0677705	1	236659	ADD	0.00302464	0.00516336	0.343149	0.253352	NA
1	5481145	Affx-11631707	A	C	0.456389	1	236624	ADD	0.00220683	0.00261267	0.713456	0.399791	NA
1	5484317	Affx-65577669	A	G	0.0265816	1	236837	ADD	-0.00786118	0.00808248	0.945988	0.48051	NA
1	5487978	Affx-11640257	T	C	0.115472	1	236680	ADD	0.00242275	0.00407237	0.353935	0.258144	NA
1	5490429	Affx-11642939	G	T	0.427601	1	235875	ADD	-0.00131058	0.00262719	0.248854	0.209094	NA
1	5490502	Affx-65577736	G	A	0.0382282	1	236841	ADD	-0.00851419	0.00677802	1.57791	0.679723	NA
1	5493410	Affx-11646157	C	T	0.113957	1	236616	ADD	0.00320393	0.00410077	0.610428	0.361883	NA
1	5495624	Affx-11648818	C	T	0.434756	1	236251	ADD	-0.00180709	0.0026277	0.472939	0.308355	NA
1	5502309	Affx-11657585	G	A	0.441488	1	236335	ADD	-0.000481832	0.00262022	0.0338155	0.0684914	NA
1	5503527	Affx-11659188	A	G	0.0100696	1	236803	ADD	0.0251226	0.0130209	3.72259	1.27018	NA
1	5504834	Affx-11661098	C	A	0.0256701	1	236676	ADD	0.00188642	0.00820627	0.0528428	0.0871467	NA
1	5513623	Affx-11672237	C	T	0.0131932	1	236789	ADD	-0.00190782	0.0113822	0.0280945	0.0620376	NA
1	5515850	Affx-11675128	T	C	0.0473571	1	236881	ADD	-0.00432385	0.00611181	0.500495	0.319408	NA
1	5516992	Affx-11676528	T	C	0.0142181	1	236635	ADD	0.00978407	0.0109779	0.794331	0.428531	NA
1	5518595	Affx-11678344	T	C	0.19691	1	236918	ADD	0.00174524	0.0032674	0.285302	0.226764	NA
1	5523954	Affx-11685368	G	A	0.0822256	1	236745	ADD	-9.79939e-06	0.0047353	4.28255e-06	0.000717685	NA
1	5543790	Affx-11713779	A	G	0.390477	1	236572	ADD	-0.00147163	0.00266555	0.304807	0.23591	NA
1	5547928	Affx-11720776	T	C	0.0799198	1	236950	ADD	0.0045495	0.00479232	0.901228	0.465399	NA
1	5554174	Affx-35304261	G	T	0.0212061	1	237031	ADD	0.00843973	0.00900952	0.877513	0.457319	NA
1	5563488	Affx-11741254	C	T	0.125032	1	235996	ADD	-0.00692645	0.00393491	3.09851	1.10588	NA
1	5564094	Affx-11742092	G	A	0.0391272	1	237009	ADD	-0.000166766	0.00670648	0.000618338	0.00870235	NA
1	5566034	Affx-11744320	C	T	0.22785	1	236645	ADD	0.00117556	0.00309975	0.143826	0.152115	NA
1	5567852	Affx-11746403	C	A	0.452144	1	236450	ADD	0.00117242	0.00261731	0.200659	0.184297	NA
1	5571302	Affx-11751182	T	A	0.490254	1	236501	ADD	0.00466234	0.0026047	3.204	1.13396	NA
1	5571485	Affx-11751435	A	T	0.366135	1	236753	ADD	-0.00200838	0.00269298	0.556194	0.341228	NA
1	5572013	Affx-78765593	-	A	0.0538096	1	236705	ADD	-0.0105528	0.00575649	3.36061	1.1754	NA
1	5574791	Affx-11756515	T	C	0.468034	1	236566	ADD	-0.000953181	0.00260745	0.133634	0.14588	NA
1	5575664	Affx-11757733	T	C	0.454538	1	236473	ADD	-0.00118465	0.00261475	0.205267	0.186751	NA
1	5578691	Affx-11762105	C	G	0.330024	1	236630	ADD	0.00111431	0.00276673	0.162211	0.162962	NA
1	5579124	Affx-11762642	A	G	0.418808	1	236563	ADD	0.000264165	0.00263631	0.0100406	0.0361256	NA
1	5580386	Affx-11764423	G	A	0.356043	1	236387	ADD	0.000923757	0.00271523	0.115745	0.134484	NA
1	5581725	Affx-11766663	T	C	0.462126	1	236457	ADD	-0.000972148	0.00260867	0.138876	0.149108	NA
1	5582787	Affx-11768219	G	A	0.0274037	1	236775	ADD	0.00352978	0.00797025	0.196134	0.181867	NA
1	5583698	Affx-11769549	T	C	0.27717	1	236595	ADD	0.00121505	0.00290571	0.174856	0.170162	NA
1	5584198	Affx-11770299	G	A	0.0568425	1	236689	ADD	0.00073086	0.00562175	0.0169015	0.0474197	NA
1	5585479	Affx-11771814	G	A	0.0141703	1	236904	ADD	0.00189553	0.0110058	0.0296633	0.0638602	NA
1	5585850	Affx-11772233	A	C	0.343474	1	236530	ADD	-0.00365654	0.0027424	1.77779	0.738925	NA
1	5598044	Affx-11788489	A	G	0.0309754	1	236720	ADD	0.00350271	0.00750027	0.218099	0.193486	NA
1	5598194	Affx-65578723	T	C	0.0172385	1	236883	ADD	0.0156359	0.00999343	2.44803	0.929325	NA
1	5600949	Affx-11792824	T	A	0.323716	1	236803	ADD	-0.000633657	0.0027732	0.0522089	0.0865765	NA
1	5605453	Affx-11798778	A	G	0.45343	1	236385	ADD	-0.000427921	0.00261751	0.0267269	0.0604121	NA
1	5611671	Affx-11807337	G	A	0.0205685	1	237013	ADD	-0.00608837	0.00914964	0.442787	0.296038	NA
1	5613467	Affx-11809803	T	C	0.0134554	1	236931	ADD	0.00266919	0.0112631	0.0561621	0.0900868	NA
1	5618723	Affx-11816243	G	A	0.321362	1	236556	ADD	0.00343555	0.00277975	1.5275	0.664567	NA
1	5619381	Affx-11817125	A	G	0.138258	1	236739	ADD	0.00093185	0.00376933	0.0611171	0.094345	NA
1	5619748	Affx-11817618	G	A	0.0845089	1	236620	ADD	0.0023455	0.00467577	0.251632	0.21047	NA
1	5620512	Affx-11818627	A	G	0.0895851	1	236719	ADD	0.000512393	0.00455212	0.0126701	0.0407781	NA
1	5622914	Affx-11821694	G	A	0.01982	1	235545	ADD	0.00403531	0.00934964	0.186279	0.176505	NA
1	5623701	Affx-11822758	T	C	0.269627	1	236718	ADD	-0.0030328	0.0029321	1.06987	0.521469	NA
1	5624051	Affx-11823265	G	A	0.0719594	1	236703	ADD	0.00382646	0.00502985	0.578741	0.349881	NA
1	5624678	Affx-11824129	C	G	0.284495	1	236588	ADD	0.00232122	0.00288325	0.648143	0.375948	NA
1	5629642	Affx-11831466	G	A	0.0644994	1	236878	ADD	0.00311323	0.00528546	0.346942	0.255043	NA
1	5635420	Affx-11838245	A	G	0.374466	1	231526	ADD	-0.00217979	0.00271634	0.643965	0.374401	NA
1	5637409	Affx-76154615	T	-	0.0687161	1	236655	ADD	0.00838633	0.00513815	2.66398	0.988669	NA
1	5638976	Affx-11842938	T	-	0.398917	1	236394	ADD	-0.000558244	0.00265575	0.0441849	0.0790892	NA
1	5639415	Affx-11843461	C	A	0.157769	1	236587	ADD	0.000996437	0.00357351	0.0777516	0.107701	NA
1	5643492	Affx-11847920	G	A	0.398793	1	236599	ADD	0.000105833	0.00265387	0.00159032	0.0140395	NA
1	5646305	Affx-11850989	G	A	0.363133	1	236661	ADD	-0.00401493	0.00270494	2.20313	0.86097	NA
1	5647455	Affx-11852502	G	A	0.349855	1	236672	ADD	-0.00282934	0.00272701	1.07646	0.523617	NA
1	5647756	Affx-11853177	T	C	0.483912	1	236786	ADD	-0.000753969	0.00259979	0.0841066	0.112491	NA
1	5649009	Affx-11854601	C	T	0.0671415	1	236739	ADD	-0.0066264	0.00519575	1.62652	0.694251	NA
1	5649168	Affx-11854708	C	A	0.479301	1	236528	ADD	-0.000191673	0.00260521	0.00541298	0.0262488	NA
1	5649773	Affx-11855236	G	A	0.294915	1	236539	ADD	-0.000571785	0.00285881	0.0400032	0.0749591	NA
1	5652642	Affx-11858603	G	A	0.0218208	1	236632	ADD	-0.00671007	0.00890418	0.567893	0.34573	NA
1	5652771	Affx-11858746	G	A	0.140729	1	236753	ADD	0.00559237	0.00374135	2.23427	0.86973	NA
1	5653485	Affx-11859675	C	A	0.480967	1	236536	ADD	-0.000200212	0.00261005	0.00588412	0.0274011	NA
1	5660038	Affx-11867250	T	C	0.0290436	1	236782	ADD	-0.00812509	0.00773962	1.10209	0.531937	NA
1	5660312	Affx-11867641	G	A	0.0239908	1	236737	ADD	-0.010507	0.00850096	1.52764	0.664609	NA
1	5661129	Affx-11868692	A	G	0.140303	1	236673	ADD	0.00319516	0.00374717	0.727075	0.404688	NA
1	5662345	Affx-11870217	A	G	0.476401	1	236576	ADD	0.00138154	0.00260694	0.280843	0.224645	NA
1	5664446	Affx-11873041	G	A	0.0309709	1	236997	ADD	-0.015871	0.0075032	4.47422	1.46332	NA
1	5664880	Affx-11873775	C	T	0.34117	1	236379	ADD	0.00119199	0.00275195	0.187614	0.177237	NA
1	5670649	Affx-65579330	G	A	0.140461	1	236784	ADD	0.00605839	0.00374105	2.62257	0.977351	NA
1	5676342	Affx-11888470	G	A	0.0231563	1	236782	ADD	-0.00561798	0.00864154	0.422647	0.287671	NA
1	5676622	Affx-11888718	A	G	0.0493587	1	236777	ADD	-0.00849076	0.00600321	2.00045	0.803401	NA
1	5677636	Affx-11890143	A	C	0.106841	1	236791	ADD	0.00412596	0.00421186	0.959626	0.485079	NA
1	5677849	Affx-11890504	A	G	0.0244489	1	236984	ADD	-0.00766696	0.00842463	0.828217	0.440346	NA
1	5681851	Affx-65579398	C	G	0.0263859	1	236623	ADD	-0.00262305	0.00812422	0.104244	0.126799	NA
1	5683239	Affx-65579413	C	T	0.0154868	1	236717	ADD	-0.00169848	0.0105369	0.0259831	0.0595126	NA
1	5684903	Affx-11899489	A	C	0.102345	1	236729	ADD	0.00103844	0.00429394	0.0584862	0.0921026	NA
1	5685279	Affx-11900061	A	G	0.432035	1	236496	ADD	0.0026019	0.00262752	0.980599	0.492075	NA
1	5687098	Affx-11902357	G	A	0.280215	1	236542	ADD	0.00289533	0.00289642	0.99925	0.498267	NA
1	5689953	Affx-11905391	A	G	0.342114	1	236620	ADD	-0.00555202	0.00274008	4.1056	1.36915	NA
1	5690065	Affx-11905476	T	C	0.382432	1	236488	ADD	-0.00491749	0.00267847	3.37065	1.17804	NA
1	5690960	Affx-11906402	C	T	0.143894	1	236886	ADD	0.00406981	0.00370401	1.20727	0.565634	NA
1	5691984	Affx-11907760	G	A	0.0952451	1	236663	ADD	-0.00100917	0.00443864	0.0516927	0.0861101	NA
1	5694059	Affx-11909853	A	G	0.416778	1	236062	ADD	-0.00363868	0.00264222	1.89649	0.773472	NA
1	5704819	Affx-11923433	A	G	0.350898	1	236029	ADD	0.00261969	0.00272839	0.921906	0.472402	NA
1	5711082	Affx-11929943	C	G	0.474796	1	236471	ADD	-0.00344811	0.00260447	1.75277	0.731588	NA
1	5713094	Affx-11932656	T	A	0.0162142	1	236953	ADD	0.000391415	0.0102924	0.00144623	0.0133786	NA
1	5714260	Affx-11934458	G	T	0.01788	1	236633	ADD	0.0204789	0.00979875	4.36787	1.43625	NA
1	5717397	Affx-11938438	T	C	0.265734	1	236458	ADD	0.00261739	0.00294521	0.789782	0.426936	NA
1	5717860	Affx-11938960	G	A	0.204024	1	236200	ADD	0.00443367	0.00322925	1.88506	0.770163	NA
1	5721916	Affx-65579735	T	G	0.0329598	1	236151	ADD	-0.00605027	0.00731184	0.684694	0.389366	NA
1	5722667	Affx-11943864	G	A	0.146241	1	236340	ADD	0.00333101	0.00368075	0.818991	0.437142	NA
1	5724373	Affx-11945691	C	T	0.355925	1	236301	ADD	-0.00317576	0.0027172	1.36601	0.615289	NA
1	5724385	Affx-11945700	G	A	0.172971	1	236592	ADD	0.00346027	0.00344354	1.00974	0.501739	NA
1	5725075	Affx-11946649	C	T	0.0792053	1	236733	ADD	-0.00332356	0.00481574	0.476301	0.309713	NA
1	5725512	Affx-11947149	C	T	0.0311212	1	236848	ADD	0.00103589	0.00749185	0.0191182	0.0505962	NA
1	5726591	Affx-11948320	G	A	0.179459	1	236642	ADD	0.00616466	0.00339015	3.3066	1.16114	NA
1	5728730	Affx-11950558	T	C	0.0308282	1	236585	ADD	0.000808847	0.00752528	0.0115528	0.0388614	NA
1	5733695	Affx-11955709	G	A	0.0288747	1	236747	ADD	0.00100015	0.00777113	0.0165638	0.0469197	NA
1	5734394	Affx-11956403	G	A	0.122819	1	236572	ADD	-0.000925449	0.00396858	0.0543795	0.0885171	NA
1	5735321	Affx-11957375	G	A	0.0127574	1	237000	ADD	0.0143409	0.0115815	1.53327	0.666307	NA
1	5739278	Affx-35304596	G	A	0.013449	1	235742	ADD	0.0126045	0.0113578	1.23157	0.573324	NA
1	5740428	Affx-77776890	G	-	0.171042	1	236474	ADD	-0.00234735	0.00345064	0.46276	0.304223	NA
1	5742316	Affx-11965653	C	T	0.162383	1	236493	ADD	0.00137399	0.00352899	0.151588	0.156753	NA
1	5745451	Affx-11968631	G	A	0.0270258	1	236792	ADD	0.0210056	0.00802245	6.85578	2.05377	NA
1	5749263	Affx-11972675	C	T	0.025444	1	236814	ADD	0.0219866	0.00826296	7.08017	2.10823	NA
1	5750444	Affx-65579963	G	C	0.0266523	1	236771	ADD	-0.00624874	0.00807632	0.598629	0.357435	NA
1	5753428	Affx-11977164	C	T	0.0133444	1	236728	ADD	-0.00683952	0.0113279	0.364549	0.262815	NA
1	5754094	Affx-11977682	A	G	0.11174	1	236571	ADD	-0.00173715	0.00412153	0.177646	0.171724	NA
1	5756899	Affx-11980486	G	A	0.124976	1	236717	ADD	-0.00249214	0.00392585	0.402975	0.27938	NA
1	5771541	Affx-11996520	G	A	0.256154	1	236489	ADD	0.00606335	0.00297679	4.14885	1.38025	NA
1	5776701	Affx-65580160	C	T	0.0270699	1	236757	ADD	0.0137714	0.00801614	2.95138	1.06649	NA
1	5777341	Affx-12003724	A	G	0.0128923	1	235295	ADD	0.0156516	0.0115478	1.83704	0.756224	NA
1	5777375	Affx-12003782	C	T	0.28841	1	236613	ADD	0.00398801	0.00287056	1.9301	0.783182	NA
1	5786347	Affx-12015713	T	C	0.0407896	1	236739	ADD	0.0152301	0.00657783	5.36094	1.68629	NA
1	5786394	Affx-76256743	GTGGTGTTTGCACCT	-	0.0163404	1	236591	ADD	0.00793441	0.0102578	0.598301	0.357311	NA
1	5792890	Affx-12024854	C	A	0.0293809	1	236701	ADD	0.00717493	0.00769106	0.870287	0.454846	NA
1	5795357	Affx-12028392	A	G	0.354256	1	236812	ADD	0.00380297	0.00271395	1.96354	0.792811	NA
1	5797901	Affx-12032182	C	T	0.233204	1	236825	ADD	-0.0032144	0.00307372	1.09363	0.529196	NA
1	5801941	Affx-12037621	C	T	0.0719708	1	236999	ADD	-0.00368622	0.00502649	0.537813	0.3341	NA
1	5803040	Affx-12038971	T	C	0.0218081	1	236701	ADD	0.018681	0.00891744	4.38853	1.44151	NA
1	5810255	Affx-65580473	G	A	0.0202273	1	236463	ADD	-0.0110404	0.0092465	1.42566	0.633627	NA
1	5816189	Affx-12055671	T	G	0.11909	1	236631	ADD	0.0012745	0.00401272	0.100879	0.124489	NA
1	5819564	Affx-12059919	G	A	0.0192178	1	236500	ADD	-0.00588277	0.00946309	0.386454	0.272321	NA
1	5825922	Affx-65580595	C	T	0.0316143	1	236776	ADD	-0.00648552	0.00744162	0.759548	0.416269	NA
1	5826500	Affx-12067547	G	A	0.0225057	1	236873	ADD	0.0172081	0.00877241	3.84794	1.30271	NA
1	5827612	Affx-12069061	G	A	0.0171178	1	236713	ADD	0.00317074	0.0100202	0.100132	0.123972	NA
1	5827706	Affx-35304700	G	A	0.0107779	1	236921	ADD	0.00285197	0.0126009	0.0512257	0.0856865	NA
1	5828460	Affx-12070091	A	G	0.0916875	1	236679	ADD	-0.00304806	0.00450094	0.458605	0.302529	NA
1	5832639	Affx-12074356	C	T	0.0440924	1	236617	ADD	0.0108911	0.0063258	2.96422	1.06994	NA
1	5833142	Affx-35304718	C	T	0.0432617	1	236248	ADD	-0.00694535	0.00639354	1.18006	0.556983	NA
1	5833519	Affx-12075180	C	T	0.0218845	1	235418	ADD	0.0165712	0.0089178	3.45296	1.19971	NA
1	5836872	Affx-12078581	G	A	0.0218799	1	236770	ADD	0.0171247	0.00889278	3.70824	1.26645	NA
1	5842367	Affx-12084903	G	A	0.295753	1	236826	ADD	0.0042994	0.00284625	2.28175	0.883048	NA
1	5843173	Affx-12085583	T	C	0.113592	1	236756	ADD	0.00139935	0.00409211	0.116938	0.135264	NA
1	5846583	Affx-12089888	C	T	0.131799	1	236789	ADD	-0.000509158	0.00384066	0.017575	0.0484036	NA
1	5849285	Affx-12092821	G	A	0.0530751	1	236674	ADD	0.00318464	0.00580533	0.300932	0.234109	NA
1	5849910	Affx-76173588	TTC	-	0.0407928	1	236218	ADD	0.00716788	0.00658393	1.18525	0.558637	NA
1	5849990	Affx-12093876	T	C	0.0115377	1	236702	ADD	0.0164251	0.0121564	1.82559	0.752888	NA
1	5850266	Affx-79093788	-	A	0.196951	1	236475	ADD	0.00277902	0.00327665	0.719325	0.401904	NA
1	5850940	Affx-12095146	G	A	0.0897033	1	236775	ADD	-0.00392847	0.00455669	0.743272	0.410481	NA
1	5851348	Affx-12095716	C	T	0.0152742	1	236673	ADD	-0.0031288	0.0105832	0.0874027	0.114919	NA
1	5851528	Affx-12095927	A	C	0.0564406	1	236408	ADD	0.00571813	0.00562528	1.03328	0.509496	NA
1	5853561	Affx-12098785	C	T	0.101198	1	237015	ADD	-0.00292303	0.00431349	0.45921	0.302776	NA
1	5855773	Affx-12101765	G	A	0.0851484	1	236722	ADD	0.00360802	0.00465879	0.599782	0.357871	NA
1	5858753	Affx-78586323	T	-	0.280419	1	236632	ADD	0.000628772	0.00290254	0.0469279	0.0817086	NA
1	5871105	Affx-12123528	G	T	0.0199185	1	236890	ADD	0.00711605	0.00930589	0.584739	0.352167	NA
1	5872457	Affx-12125446	C	T	0.176761	1	236647	ADD	-0.00166424	0.00341693	0.237225	0.203275	NA
1	5873470	Affx-12126813	A	G	0.0204414	1	236676	ADD	0.0026368	0.0091963	0.0822104	0.111077	NA
1	5874430	Affx-12128097	A	G	0.27517	1	236043	ADD	0.000752714	0.0029115	0.0668383	0.0990885	NA
1	5875162	Affx-12129090	T	C	0.259865	1	236411	ADD	0.000770364	0.00296676	0.0674259	0.0995661	NA
1	5881487	Affx-12137594	C	A	0.0632439	1	237011	ADD	0.000498617	0.00534435	0.00870452	0.0335453	NA
1	5888886	Affx-12146811	C	T	0.0743136	1	236686	ADD	0.00316313	0.00496184	0.406395	0.28083	NA
1	5895781	Affx-12156581	A	G	0.0798495	1	236376	ADD	0.00242484	0.00480534	0.254635	0.211952	NA
1	5896849	Affx-12158077	C	A	0.213707	1	236670	ADD	-0.00486807	0.00317884	2.34519	0.900768	NA
1	5900443	Affx-12163113	G	A	0.220541	1	236961	ADD	0.000796595	0.003135	0.0645654	0.0972247	NA
1	5912711	Affx-12181015	A	G	0.0135101	1	236563	ADD	-0.00533196	0.0112729	0.22372	0.196393	NA
1	5912754	Affx-65581362	C	G	0.0221931	1	236628	ADD	-0.00366175	0.00883489	0.171781	0.168429	NA
1	5912917	Affx-65581365	T	C	0.0633804	1	236753	ADD	-0.00517164	0.00533906	0.938269	0.477917	NA
1	5919518	Affx-35304855	A	G	0.0637813	1	236676	ADD	0.00489974	0.00532335	0.847182	0.446905	NA
1	5923402	Affx-12195843	A	C	0.0739704	1	236811	ADD	0.00359749	0.00497109	0.523715	0.328585	NA
1	5927079	Affx-12201040	C	T	0.0303415	1	236788	ADD	0.00110353	0.00756821	0.0212607	0.0535129	NA
1	5932771	Affx-12209408	C	T	0.0180133	1	236880	ADD	0.0137094	0.00978366	1.96353	0.792806	NA
1	5933799	Affx-12211126	C	T	0.0739206	1	236815	ADD	0.00339821	0.004975	0.466567	0.305772	NA
1	5947386	Affx-12231204	T	C	0.246361	1	236600	ADD	-0.00238456	0.0030196	0.623617	0.366828	NA
1	5948365	Affx-65581721	C	G	0.0369682	1	236568	ADD	0.000759779	0.0068911	0.0121562	0.0399066	NA
1	5960932	Affx-12248758	C	T	0.0565107	1	236955	ADD	-3.35757e-05	0.00564367	3.53938e-05	0.00206642	NA
1	5965780	Affx-12255349	G	A	0.0402824	1	236952	ADD	0.0103248	0.00661362	2.43717	0.92632	NA
1	5967192	Affx-12256842	G	A	0.225586	1	236238	ADD	-0.0013827	0.0031177	0.196692	0.182168	NA
1	5972260	Affx-12263495	G	A	0.0755484	1	236762	ADD	0.0033042	0.00492883	0.449414	0.298766	NA
1	5976678	Affx-65581950	A	G	0.0256541	1	236590	ADD	0.000711511	0.00823939	0.00745714	0.0309643	NA
1	5977364	Affx-65581955	G	A	0.0189241	1	236841	ADD	-0.0194052	0.00953792	4.13931	1.3778	NA
1	5978177	Affx-65581962	G	C	0.0163832	1	236645	ADD	-2.41244e-05	0.0102616	5.52689e-06	0.000815403	NA
1	5980336	Affx-12275004	C	G	0.020833	1	235972	ADD	-0.000130225	0.00913011	0.000203441	0.00497063	NA
1	5980802	Affx-12275764	G	A	0.0132865	1	234674	ADD	0.0106704	0.011414	0.873949	0.4561	NA
1	5989569	Affx-12288802	-	G	0.235203	1	236645	ADD	-0.000400984	0.00307214	0.0170362	0.0476179	NA
1	5994090	Affx-12295081	C	G	0.0133468	1	232828	ADD	0.0201767	0.011425	3.1188	1.11129	NA
1	5994206	Affx-12295194	A	C	0.463328	1	236718	ADD	-0.00350299	0.00260998	1.80137	0.745823	NA
1	6000909	Affx-12304512	G	T	0.0125091	1	235989	ADD	0.0114296	0.0117146	0.951933	0.482504	NA
1	6010810	Affx-12319931	T	C	0.401825	1	236441	ADD	0.000472437	0.00265722	0.0316106	0.066065	NA
1	6015003	Affx-65582273	C	T	0.0150769	1	236753	ADD	-0.00509257	0.010666	0.227965	0.198571	NA
1	6015468	Affx-12326981	C	T	0.0514431	1	236844	ADD	-0.00567946	0.00591986	0.920429	0.471904	NA
1	6015789	Affx-65582280	C	T	0.0182158	1	235976	ADD	-0.00986288	0.00976683	1.01976	0.505046	NA
1	6020500	Affx-65582328	C	T	0.0562519	1	236721	ADD	-0.00270931	0.00564204	0.230592	0.199912	NA
1	6022357	Affx-12330476	C	T	0.0472896	1	236828	ADD	0.00393644	0.00613097	0.412239	0.2833	NA
1	6033869	Affx-12331789	A	G	0.316489	1	236569	ADD	0.000157067	0.00279418	0.00315982	0.0199181	NA
1	6034588	Affx-65582438	C	A	0.0290639	1	236427	ADD	0.00657361	0.00775832	0.717913	0.401396	NA
1	6039541	Affx-12332516	C	T	0.0434524	1	235154	ADD	0.00816952	0.00642003	1.61927	0.692089	NA
1	6039912	Affx-79229763	G	-	0.0444597	1	236731	ADD	0.00382982	0.00631281	0.368053	0.264347	NA
1	6041047	Affx-12332698	G	A	0.0173189	1	236707	ADD	0.00477056	0.00997069	0.228922	0.19906	NA
1	6042182	Affx-12332867	A	G	0.325399	1	236348	ADD	0.000192077	0.00277937	0.00477593	0.0246125	NA
1	6042732	Affx-65582506	C	T	0.0274011	1	237034	ADD	-0.00657921	0.00795594	0.683856	0.389061	NA
1	6043240	Affx-12333008	G	A	0.0628158	1	236931	ADD	0.00351035	0.00536189	0.428612	0.290161	NA
1	6043858	Affx-12333060	T	C	0.457958	1	236526	ADD	-0.0015248	0.00260824	0.34177	0.252736	NA
1	6043942	Affx-12333068	C	T	0.208497	1	236109	ADD	0.00207069	0.00320387	0.417715	0.285603	NA
1	6044004	Affx-12333077	C	T	0.0390118	1	236339	ADD	-0.00134459	0.0067244	0.0399825	0.0749383	NA
1	6045987	Affx-65582526	G	A	0.016316	1	233666	ADD	0.00860343	0.0103252	0.694298	0.39286	NA
1	6048317	Affx-12333626	C	A	0.0578382	1	236686	ADD	-0.00550729	0.00559231	0.969825	0.488486	NA
1	6050909	Affx-12333892	T	C	0.0278839	1	236714	ADD	-0.000248068	0.00791065	0.000983371	0.0110028	NA
1	6052726	Affx-12334111	T	G	0.396663	1	236459	ADD	-0.0032722	0.00266367	1.5091	0.659009	NA
1	6052953	Affx-12334127	G	A	0.0173042	1	236995	ADD	-0.00644828	0.00998312	0.41721	0.285391	NA
1	6059634	Affx-77172947	-	GG	0.371203	1	236625	ADD	-0.000517465	0.00269919	0.0367531	0.0716202	NA
1	6065024	Affx-12335543	G	T	0.324985	1	236528	ADD	-0.00191873	0.00278306	0.475317	0.309316	NA
1	6070635	Affx-12336207	C	A	0.0449652	1	236783	ADD	-0.0143707	0.00627384	5.24676	1.65782	NA
1	6075147	Affx-12336704	C	A	0.33036	1	235787	ADD	-0.00266133	0.00278049	0.916121	0.470447	NA
1	6078302	Affx-76656992	CA	-	0.0178743	1	236680	ADD	-0.0124146	0.00979688	1.60579	0.688066	NA
1	6078496	Affx-12337020	C	A	0.125714	1	236812	ADD	0.00196261	0.00392581	0.249924	0.209624	NA
1	6079109	Affx-12337123	T	G	0.114133	1	232453	ADD	0.00166878	0.00412848	0.163388	0.16364	NA
1	6080626	Affx-12337314	T	C	0.28951	1	236778	ADD	0.00285281	0.00286715	0.990025	0.495208	NA
1	6081265	Affx-12337379	G	A	0.309739	1	236853	ADD	-0.00224464	0.0028163	0.635236	0.371161	NA
1	6084854	Affx-12337857	G	A	0.362381	1	236642	ADD	-0.000629231	0.00270636	0.0540568	0.0882306	NA
1	6085405	Affx-12337930	G	T	0.0139202	1	236779	ADD	-0.0089158	0.011073	0.648321	0.376013	NA
1	6085593	Affx-12337947	G	A	0.0186691	1	236648	ADD	0.00684079	0.009603	0.507456	0.322172	NA
1	6085821	Affx-12337971	T	C	0.104901	1	236729	ADD	0.00283823	0.00424254	0.44755	0.298	NA
1	6089062	Affx-12338376	G	A	0.194371	1	236681	ADD	0.00358721	0.00328765	1.19054	0.560318	NA
1	6093465	Affx-12338879	G	A	0.405834	1	236487	ADD	-0.000476056	0.00265307	0.0321973	0.0667176	NA
1	6094341	Affx-12338957	G	A	0.0252689	1	236793	ADD	0.00275038	0.0082808	0.110317	0.130895	NA
1	6098502	Affx-12339426	A	G	0.412845	1	236304	ADD	0.000271406	0.00264534	0.0105263	0.0370239	NA
1	6102523	Affx-12339938	A	G	0.351598	1	236449	ADD	-0.000689076	0.00272957	0.0637304	0.0965333	NA
1	6103524	Affx-12340067	C	T	0.193428	1	236581	ADD	0.00244843	0.00329813	0.551113	0.339264	NA
1	6103865	Affx-12340091	T	C	0.240539	1	236664	ADD	0.000528368	0.0030466	0.0300776	0.0643344	NA
1	6104136	Affx-12340124	G	A	0.0128127	1	237031	ADD	0.00364123	0.0115538	0.0993217	0.12341	NA
1	6105359	Affx-12340270	C	T	0.366791	1	236486	ADD	-0.000576448	0.00270376	0.0454553	0.0803106	NA
1	6112490	Affx-65583050	C	T	0.0221985	1	236863	ADD	-0.0100285	0.00883027	1.28982	0.591622	NA
1	6114729	Affx-65583070	G	A	0.0138941	1	236396	ADD	-0.0170175	0.0110984	2.3511	0.902413	NA
1	6115429	Affx-12341518	A	G	0.454808	1	236402	ADD	-0.000272194	0.0026168	0.0108197	0.0375572	NA
1	6116124	Affx-12341608	G	A	0.371763	1	236508	ADD	-0.000852844	0.00269758	0.0999519	0.123847	NA
1	6130255	Affx-12362239	C	T	0.331103	1	236490	ADD	-0.000218971	0.00276999	0.00624912	0.0282642	NA
1	6130765	Affx-12363114	C	T	0.0157325	1	237026	ADD	0.0162952	0.0104478	2.43258	0.925049	NA
1	6133244	Affx-12368064	G	A	0.367475	1	236541	ADD	0.00141313	0.00270313	0.273295	0.221031	NA
1	6145289	Affx-12390142	C	T	0.406114	1	236266	ADD	0.000839713	0.00265558	0.0999868	0.123871	NA
1	6147157	Affx-12393334	C	T	0.348994	1	236445	ADD	0.00202503	0.00273326	0.548908	0.338411	NA
1	6154987	Affx-12405509	A	G	0.245969	1	234855	ADD	-0.00323707	0.00303087	1.1407	0.544386	NA
1	6155635	Affx-12406746	G	A	0.0152121	1	237016	ADD	0.00242432	0.0105959	0.0523486	0.0867024	NA
1	6157808	Affx-65583440	C	G	0.0183174	1	236551	ADD	-0.00509502	0.00968141	0.276958	0.22279	NA
1	6160902	Affx-12414460	G	A	0.0412816	1	236728	ADD	-0.00435332	0.00654235	0.442765	0.296029	NA
1	6160974	Affx-12414551	G	T	0.069684	1	234724	ADD	-0.00209942	0.00513665	0.167046	0.165738	NA
1	6161732	Affx-65583486	C	T	0.0236567	1	236762	ADD	-0.0027004	0.00854265	0.099924	0.123828	NA
1	6162015	Affx-12415613	G	A	0.288871	1	236576	ADD	0.00360559	0.00287242	1.57564	0.679045	NA
1	6162441	Affx-12416118	C	A	0.471572	1	236668	ADD	0.00123206	0.00260662	0.223413	0.196234	NA
1	6173019	Affx-12430292	C	A	0.0202231	1	234657	ADD	0.0158244	0.00926221	2.91894	1.05777	NA
1	6174373	Affx-12431988	C	T	0.0215738	1	236792	ADD	-0.00157955	0.00895352	0.0311228	0.0655183	NA
1	6177142	Affx-12436420	C	T	0.157109	1	236686	ADD	-0.00652183	0.00358345	3.31235	1.16266	NA
1	6177337	Affx-65583609	C	T	0.0152368	1	236927	ADD	0.00637563	0.0105982	0.361897	0.261652	NA
1	6183655	Affx-12448076	A	G	0.180758	1	236598	ADD	-0.0059065	0.00338226	3.04963	1.09283	NA
1	6185478	Affx-12450601	A	G	0.0330726	1	236752	ADD	-0.00745017	0.00726531	1.05154	0.515481	NA
1	6197796	Affx-12469657	A	G	0.319058	1	236169	ADD	0.00421701	0.00279157	2.28199	0.883113	NA
1	6198087	Affx-12470173	C	T	0.25238	1	236940	ADD	-0.00765475	0.00299136	6.54827	1.97887	NA
1	6198491	Affx-65583775	A	C	0.0162497	1	236405	ADD	0.00752243	0.0103181	0.531516	0.331642	NA
1	6198850	Affx-12471275	A	T	0.0376483	1	236930	ADD	0.00299754	0.00683838	0.192143	0.179707	NA
1	6198983	Affx-12471437	G	A	0.0971125	1	236746	ADD	0.00234285	0.00439539	0.284115	0.226201	NA
1	6199070	Affx-12471564	A	G	0.263796	1	236681	ADD	-0.00632617	0.00294918	4.60127	1.49555	NA
1	6209280	Affx-12487543	A	G	0.0610392	1	236856	ADD	0.0122309	0.00543025	5.07315	1.61441	NA
1	6212077	Affx-12492110	A	G	0.227517	1	235980	ADD	-0.00518033	0.00311898	2.7586	1.01443	NA
1	6212115	Affx-12492178	G	A	0.0165558	1	235537	ADD	0.0122601	0.0102141	1.44074	0.638235	NA
1	6219310	Affx-12502566	G	C	0.166422	1	236774	ADD	-0.0108175	0.00349087	9.6025	2.7115	NA
1	6221607	Affx-12506073	A	C	0.0675561	1	236618	ADD	0.0115899	0.00518605	4.99447	1.59468	NA
1	6223002	Affx-12508257	C	A	0.0445525	1	236732	ADD	0.016811	0.0062994	7.1218	2.11832	NA
1	6232067	Affx-65584010	G	A	0.0177547	1	236782	ADD	-0.0253385	0.00985073	6.61642	1.9955	NA
1	6235509	Affx-35305213	T	G	0.0218808	1	236851	ADD	0.0188171	0.00888915	4.48111	1.46507	NA
1	6236178	Affx-12527226	G	T	0.359006	1	236726	ADD	0.000853685	0.00271506	0.0988633	0.123091	NA
1	6239010	Affx-78163257	CTC	-	0.0455471	1	236755	ADD	-0.0034567	0.00623992	0.306877	0.23687	NA
1	6243706	Affx-12536017	G	T	0.0204971	1	236643	ADD	0.014663	0.00918819	2.54674	0.95655	NA
1	6247195	Affx-12540827	C	T	0.214373	1	236534	ADD	-0.00220338	0.00317043	0.482996	0.31241	NA
1	6254762	Affx-12551183	C	T	0.414035	1	236899	ADD	-0.00146024	0.00264052	0.305821	0.23638	NA
1	6257996	Affx-12556416	T	C	0.0131391	1	236584	ADD	0.00433866	0.0114235	0.144249	0.15237	NA
1	6258657	Affx-12557307	A	G	0.424415	1	236382	ADD	0.000676605	0.00263615	0.0658765	0.0983031	NA
1	6259946	Affx-12559163	G	T	0.0142923	1	236806	ADD	-0.00122125	0.0109565	0.0124241	0.0403631	NA
1	6268069	Affx-12571132	G	T	0.0147381	1	235716	ADD	0.0249164	0.0108244	5.2986	1.67075	NA
1	6268416	Affx-12571632	G	T	0.0286563	1	236388	ADD	0.0042057	0.00782073	0.289189	0.228603	NA
1	6276856	Affx-12584168	A	G	0.0255794	1	236792	ADD	0.0127775	0.00823925	2.40501	0.917405	NA
1	6278441	Affx-12586363	G	A	0.0150142	1	237075	ADD	-0.00114217	0.0106769	0.0114437	0.0386698	NA
1	6281084	Affx-65584319	C	G	0.0164209	1	236010	ADD	-0.00147994	0.0102536	0.0208321	0.0529404	NA
1	6298447	Affx-12614347	T	C	0.0106693	1	236802	ADD	0.0210095	0.0126579	2.75491	1.01342	NA
1	6300264	Affx-12616998	A	G	0.0303758	1	236685	ADD	0.00480888	0.00756847	0.403713	0.279693	NA
1	6302086	Affx-12619164	C	T	0.11447	1	236634	ADD	-0.00559322	0.00409791	1.86293	0.763749	NA
1	6323819	Affx-65584630	C	T	0.0524756	1	236567	ADD	-0.00465687	0.00583764	0.636374	0.371584	NA
1	6323988	Affx-12646065	C	T	0.0146008	1	234850	ADD	0.00448835	0.0108928	0.169782	0.167296	NA
1	6324912	Affx-12646964	G	A	0.011873	1	236672	ADD	0.015741	0.0120049	1.7193	0.721743	NA
1	6325892	Affx-65584647	G	T	0.0268566	1	236795	ADD	0.00324961	0.00803902	0.163401	0.163648	NA
1	6330386	Affx-12652809	T	C	0.0106202	1	236860	ADD	0.0175355	0.0126794	1.91264	0.778143	NA
1	6331013	Affx-12653565	T	C	0.136442	1	234624	ADD	-0.00292809	0.00381248	0.589868	0.354116	NA
1	6332364	Affx-12655242	C	T	0.0468772	1	236426	ADD	0.00197675	0.0061615	0.102928	0.125899	NA
1	6337510	Affx-12662779	T	C	0.0688479	1	236790	ADD	0.00442012	0.00512701	0.743259	0.410476	NA
1	6346548	Affx-35305347	C	T	0.0135533	1	236622	ADD	-0.0388849	0.0112399	11.9685	3.26675	NA
1	6346799	Affx-12683315	G	A	0.011158	1	234182	ADD	0.0126764	0.0124424	1.03797	0.511035	NA
1	6350964	Affx-12691906	G	A	0.113874	1	236827	ADD	-0.00490479	0.00410057	1.43071	0.635171	NA
1	6351979	Affx-12694895	G	A	0.0237663	1	236638	ADD	0.00608336	0.00853021	0.508589	0.322621	NA
1	6361519	Affx-12717665	C	A	0.108336	1	236500	ADD	-0.00306164	0.00419433	0.532825	0.332153	NA
1	6367918	Affx-65585002	T	C	0.0349156	1	236957	ADD	0.0114608	0.00705503	2.63897	0.981837	NA
1	6387399	Affx-12734858	G	A	0.0125996	1	236437	ADD	0.00681253	0.0116595	0.341397	0.25257	NA
1	6405654	Affx-12739141	T	G	0.0203754	1	236928	ADD	0.00029308	0.00919974	0.00101489	0.0111799	NA
1	6415626	Affx-12742333	C	T	0.156383	1	236535	ADD	0.00221899	0.00358575	0.382958	0.270816	NA
1	6421782	Affx-12744108	G	A	0.411197	1	236885	ADD	-0.00143703	0.00264096	0.296081	0.231843	NA
1	6429304	Affx-12746050	C	T	0.149189	1	236783	ADD	0.00229758	0.00364914	0.396425	0.276592	NA
1	6437506	Affx-12748097	T	C	0.0303032	1	236955	ADD	0.00280949	0.00757543	0.137544	0.148292	NA
1	6449498	Affx-12750957	T	C	0.0118528	1	236611	ADD	0.0115242	0.0120123	0.920392	0.471891	NA
1	6475089	Affx-12784819	A	G	0.056495	1	236782	ADD	-0.00625787	0.00563308	1.23413	0.574132	NA
1	6482270	Affx-12791874	T	C	0.289715	1	236610	ADD	0.00678775	0.00287166	5.58709	1.74248	NA
1	6486724	Affx-12796679	G	A	0.26905	1	236584	ADD	0.00779202	0.00293638	7.04165	2.09889	NA
1	6490445	Affx-12801096	C	T	0.25176	1	236902	ADD	0.00722523	0.00299806	5.80794	1.79713	NA
1	6492670	Affx-65585913	G	A	0.0148711	1	236734	ADD	0.00979609	0.0107357	0.832614	0.44187	NA
1	6492964	Affx-78747869	-	T	0.288034	1	236288	ADD	0.00647	0.00287164	5.07631	1.6152	NA
1	6492979	Affx-12804464	G	C	0.0182014	1	236767	ADD	-0.00876962	0.00973131	0.812117	0.434748	NA
1	6496949	Affx-12809831	A	C	0.296898	1	236492	ADD	0.00403709	0.00285081	2.00539	0.804818	NA
1	6499744	Affx-12813326	C	T	0.240679	1	236441	ADD	0.00470118	0.0030519	2.37286	0.908472	NA
1	6500433	Affx-12814265	C	T	0.0151899	1	236703	ADD	0.00816678	0.0106203	0.591328	0.35467	NA
1	6500662	Affx-12814578	C	A	0.0216536	1	237051	ADD	0.021285	0.00893788	5.67125	1.76333	NA
1	6500979	Affx-12814994	C	T	0.103371	1	236518	ADD	0.00112825	0.00427532	0.0696425	0.101353	NA
1	6501514	Affx-12815623	A	G	0.0151808	1	234638	ADD	-0.000529448	0.0106853	0.00245512	0.0175109	NA
1	6503007	Affx-12817452	G	A	0.0284599	1	236772	ADD	0.0010224	0.00781032	0.0171359	0.0477642	NA
1	6508614	Affx-12825180	G	A	0.0249787	1	237042	ADD	-0.00222899	0.00830491	0.0720354	0.103256	NA
1	6512211	Affx-12829691	G	C	0.402426	1	236563	ADD	-0.00661764	0.00264983	6.23694	1.9027	NA
1	6525343	Affx-12848677	A	G	0.0377652	1	236673	ADD	-0.00592464	0.0068085	0.757219	0.415442	NA
1	6526842	Affx-65586144	C	T	0.0301036	1	236766	ADD	-0.0155883	0.00759983	4.20715	1.39519	NA
1	6531523	Affx-12857477	A	G	0.0230162	1	236768	ADD	0.00357621	0.00865661	0.170667	0.167798	NA
1	6532570	Affx-12859185	A	G	0.0685394	1	236645	ADD	0.00355863	0.00514569	0.478276	0.31051	NA
1	6532740	Affx-12859452	T	C	0.0218215	1	236693	ADD	-0.00910044	0.00889994	1.04556	0.513526	NA
1	6535975	Affx-12863794	G	A	0.0224485	1	236608	ADD	0.0107687	0.0087819	1.50367	0.657366	NA
1	6549504	Affx-78013109	AT	-	0.194358	1	236641	ADD	0.00930354	0.00328879	8.00249	2.33056	NA
1	6549732	Affx-12883326	-	T	0.172546	1	236691	ADD	0.00871172	0.00345002	6.37623	1.93682	NA
1	6557410	Affx-12895017	C	T	0.0221741	1	236740	ADD	0.010436	0.00882729	1.3977	0.625051	NA
1	6562807	Affx-12904000	A	G	0.0290205	1	236660	ADD	0.00763968	0.00775494	0.970495	0.488709	NA
1	6567193	Affx-12909891	C	T	0.0378759	1	236773	ADD	-0.00334547	0.00680214	0.241893	0.205622	NA
1	6567195	Affx-12909894	C	T	0.261339	1	236865	ADD	-0.00639544	0.00295573	4.68177	1.51592	NA
1	6568959	Affx-76204180	-	G	0.201768	1	236519	ADD	0.00772008	0.00324001	5.67741	1.76486	NA
1	6569075	Affx-65586514	C	T	0.0274595	1	236749	ADD	-0.00228651	0.00796702	0.0823674	0.111195	NA
1	6569214	Affx-12912819	G	A	0.272397	1	236862	ADD	-0.00519322	0.00291526	3.17336	1.12582	NA
1	6571371	Affx-12916119	T	C	0.211084	1	236917	ADD	0.00505075	0.00317926	2.52383	0.950248	NA
1	6572965	Affx-65586545	T	C	0.0375077	1	236805	ADD	-0.000992285	0.0068382	0.0210566	0.0532409	NA
1	6575246	Affx-12922013	G	A	0.307135	1	236971	ADD	0.0029647	0.00281971	1.10548	0.533035	NA
1	6576325	Affx-12923618	C	T	0.0311574	1	236541	ADD	0.0109623	0.00748583	2.14448	0.84441	NA
1	6576602	Affx-35305579	T	C	0.0378049	1	236623	ADD	-0.00208619	0.00681684	0.0936571	0.119427	NA
1	6578496	Affx-35305581	C	T	0.0147943	1	236814	ADD	-0.0011724	0.0107654	0.01186	0.0393966	NA
1	6580056	Affx-12929224	A	G	0.363961	1	236646	ADD	0.00363799	0.00270377	1.81045	0.748472	NA
1	6587642	Affx-65586679	G	A	0.0324752	1	236704	ADD	0.00150772	0.00732627	0.0423519	0.0773003	NA
1	6589543	Affx-12942946	G	A	0.0912472	1	236714	ADD	-0.00668747	0.0045091	2.1996	0.859973	NA
1	6591033	Affx-12945491	G	A	0.389245	1	236698	ADD	0.00248931	0.00267095	0.86861	0.454272	NA
1	6599445	Affx-12958065	G	A	0.407756	1	236450	ADD	-0.00812702	0.00265079	9.39965	2.66349	NA
1	6616481	Affx-12982326	C	T	0.0291642	1	236883	ADD	0.00530075	0.00773823	0.469237	0.306855	NA
1	6619788	Affx-12986766	C	T	0.15376	1	236602	ADD	0.00877001	0.0036064	5.9136	1.8232	NA
1	6620517	Affx-65586965	G	T	0.0264726	1	236754	ADD	-0.015006	0.00809894	3.433	1.19446	NA
1	6623180	Affx-12991362	G	A	0.414195	1	236584	ADD	-0.0077457	0.00264449	8.57903	2.46845	NA
1	6630052	Affx-35305630	A	G	0.0304066	1	236100	ADD	-0.00368828	0.0075646	0.237726	0.203527	NA
1	6639214	Affx-79216866	GTT	-	0.189745	1	236781	ADD	0.00868268	0.00331769	6.84913	2.05215	NA
1	6639267	Affx-13014465	C	T	0.0364855	1	236724	ADD	0.00305902	0.00693938	0.194323	0.180889	NA
1	6653054	Affx-13033522	C	T	0.182237	1	236393	ADD	0.00783585	0.00336873	5.41052	1.69863	NA
1	6665948	Affx-13052162	G	A	0.0156912	1	236661	ADD	0.020299	0.0104687	3.75975	1.27984	NA
1	6675204	Affx-13062735	A	C	0.414439	1	236316	ADD	-0.00633581	0.00264658	5.73102	1.77812	NA
1	6702635	Affx-13097669	A	G	0.0299074	1	237015	ADD	0.00495174	0.00762816	0.421382	0.287141	NA
1	6711427	Affx-65587733	A	G	0.0246918	1	232263	ADD	0.0111189	0.00846844	1.72392	0.723102	NA
1	6717108	Affx-13121081	G	A	0.447571	1	236884	ADD	-0.00484213	0.00261445	3.43016	1.19371	NA
1	6730924	Affx-13139580	C	G	0.0356665	1	236763	ADD	0.00212386	0.00702305	0.0914533	0.117853	NA
1	6735170	Affx-13145845	C	T	0.10422	1	236697	ADD	0.00782188	0.00426155	3.36889	1.17758	NA
1	6735964	Affx-13147094	C	A	0.0364916	1	237041	ADD	0.00519757	0.00693174	0.562234	0.343555	NA
1	6737624	Affx-13149897	A	G	0.13374	1	236549	ADD	0.00756856	0.00381699	3.93174	1.32438	NA
1	6738919	Affx-13151920	G	A	0.0246809	1	236681	ADD	0.0130718	0.00837199	2.43787	0.926512	NA
1	6739868	Affx-13153431	C	T	0.0154626	1	236635	ADD	0.0127589	0.0105424	1.46471	0.645541	NA
1	6740859	Affx-13155198	T	C	0.0246092	1	236659	ADD	0.011976	0.00838872	2.03814	0.814183	NA
1	6747995	Affx-65588038	C	T	0.0187375	1	236771	ADD	-0.000738483	0.00958104	0.00594094	0.0275371	NA
1	6749366	Affx-13167748	C	T	0.217989	1	236656	ADD	-0.000296369	0.00315153	0.00884351	0.0338219	NA
1	6755848	Affx-75583421	-	TA	0.024085	1	236703	ADD	0.01399	0.00847947	2.72207	1.0045	NA
1	6766275	Affx-13194061	G	T	0.0571537	1	236625	ADD	-0.0063424	0.00559758	1.28383	0.589748	NA
1	6767387	Affx-13196059	G	A	0.0131627	1	236615	ADD	0.00295459	0.0114183	0.0669563	0.0991846	NA
1	6768230	Affx-13197754	G	A	0.219995	1	236549	ADD	-0.000782321	0.00314257	0.0619729	0.0950658	NA
1	6768548	Affx-13198302	G	A	0.1035	1	236599	ADD	0.00595615	0.00426606	1.94929	0.788711	NA
1	6769522	Affx-13199784	A	C	0.349127	1	236219	ADD	0.00292176	0.0027312	1.14441	0.54558	NA
1	6778457	Affx-35305756	A	G	0.024177	1	236671	ADD	0.0135291	0.00846203	2.55616	0.959139	NA
1	6795722	Affx-78215752	-	T	0.0291549	1	236581	ADD	0.0121409	0.00772752	2.46842	0.934964	NA
1	6803282	Affx-13266433	G	A	0.263517	1	236330	ADD	0.00077069	0.00295419	0.0680586	0.100078	NA
1	6813872	Affx-13285623	T	C	0.0610563	1	236716	ADD	0.00969437	0.00542623	3.19185	1.13073	NA
1	6861271	Affx-13376824	A	G	0.0608999	1	236626	ADD	-0.00400243	0.00544549	0.540223	0.335038	NA
1	6874873	Affx-13403162	C	T	0.0992471	1	236692	ADD	0.000652437	0.0043546	0.0224482	0.0550729	NA
1	6877808	Affx-65589001	A	C	0.0176733	1	236657	ADD	0.0175659	0.00986979	3.16756	1.12428	NA
1	6883402	Affx-13417649	C	T	0.0292529	1	236746	ADD	0.012177	0.00770511	2.49759	0.943015	NA
1	6892067	Affx-13431633	T	G	0.0455812	1	236589	ADD	0.00254016	0.00622861	0.166318	0.165322	NA
1	6892786	Affx-13432852	T	C	0.029701	1	236726	ADD	0.0110199	0.00764356	2.07858	0.82571	NA
1	6900136	Affx-13444791	G	A	0.318052	1	236111	ADD	0.00365958	0.0027992	1.70921	0.718766	NA
1	6901559	Affx-65589188	G	A	0.0336454	1	236585	ADD	-0.0184972	0.00721375	6.57491	1.98537	NA
1	6903895	Affx-65589206	T	G	0.013829	1	236459	ADD	0.011853	0.0111322	1.13369	0.542134	NA
1	6908948	Affx-13456285	C	T	0.0175569	1	236745	ADD	-0.0011132	0.00990403	0.0126334	0.0407164	NA
1	6916088	Affx-13458077	G	T	0.025655	1	236776	ADD	0.00987257	0.00821727	1.44346	0.639066	NA
1	6917140	Affx-13458327	A	C	0.353722	1	236676	ADD	0.00435438	0.00271912	2.56446	0.961421	NA
1	6922472	Affx-65589382	A	G	0.0102616	1	236854	ADD	-0.0114956	0.0128745	0.797258	0.429557	NA
1	6925434	Affx-65589402	C	G	0.0109996	1	236463	ADD	-0.00622722	0.0124603	0.249766	0.209546	NA
1	6935158	Affx-13463314	C	T	0.133487	1	236589	ADD	0.0087704	0.00382676	5.25264	1.65929	NA
1	6944035	Affx-13465877	C	T	0.395811	1	236628	ADD	0.00432996	0.0026628	2.64418	0.98326	NA
1	6951548	Affx-13467842	C	T	0.0101621	1	236713	ADD	0.00474021	0.0129563	0.133856	0.146018	NA
1	6955045	Affx-13468685	C	T	0.176214	1	236828	ADD	0.00882257	0.00342077	6.65183	2.00413	NA
1	6955284	Affx-13468745	T	C	0.100908	1	236878	ADD	0.00536143	0.00431167	1.54621	0.670205	NA
1	6955771	Affx-35305900	G	A	0.0359584	1	236885	ADD	0.0133537	0.00697815	3.66203	1.25441	NA
1	6957991	Affx-65589648	C	T	0.0189176	1	236711	ADD	0.00423849	0.00955089	0.19694	0.182301	NA
1	6959553	Affx-13469860	A	G	0.274603	1	236600	ADD	-0.00385876	0.00291877	1.74781	0.730133	NA
1	6961416	Affx-13470415	A	G	0.339939	1	236423	ADD	0.00510179	0.00275141	3.43822	1.19583	NA
1	6969762	Affx-13472679	G	A	0.151076	1	236464	ADD	-0.00326956	0.0036396	0.806994	0.432961	NA
1	6971281	Affx-13473105	G	A	0.0113755	1	237045	ADD	-0.0119363	0.0122492	0.949562	0.481709	NA
1	6976742	Affx-13474561	A	G	0.276229	1	236467	ADD	0.00314844	0.00291222	1.16881	0.553392	NA
1	6977821	Affx-13474827	G	T	0.161705	1	236592	ADD	-0.00456899	0.00354144	1.66449	0.705538	NA
1	6981115	Affx-13475698	A	G	0.418185	1	236472	ADD	1.80085e-05	0.00264022	4.65236e-05	0.00236997	NA
1	6982697	Affx-13476117	A	G	0.387255	1	236507	ADD	-0.000123038	0.00267473	0.00211602	0.0162339	NA
1	6994964	Affx-13479665	C	T	0.0959509	1	236939	ADD	0.00192649	0.00439641	0.192015	0.179637	NA
1	6996478	Affx-13480026	T	C	0.22244	1	236551	ADD	-0.0021572	0.0031313	0.474607	0.309029	NA
1	7002366	Affx-13481492	C	T	0.317987	1	236618	ADD	-0.000986459	0.00279266	0.124773	0.140313	NA
1	7003704	Affx-65590015	T	C	0.0197883	1	236756	ADD	0.0110016	0.00933041	1.39031	0.622779	NA
1	7012490	Affx-13484251	T	C	0.0900932	1	236727	ADD	0.00188318	0.00454255	0.171863	0.168475	NA
1	7016124	Affx-13485142	G	A	0.285482	1	236383	ADD	-0.00172449	0.00289022	0.356007	0.259059	NA
1	7017158	Affx-13485417	C	T	0.0318489	1	236696	ADD	0.00760996	0.00740117	1.05722	0.51734	NA
1	7019094	Affx-65590145	C	T	0.0256389	1	236711	ADD	-0.0120986	0.00822267	2.16494	0.850195	NA
1	7019546	Affx-13485737	G	A	0.0452957	1	237009	ADD	0.00231659	0.00624549	0.137583	0.148316	NA
1	7032722	Affx-13487108	T	G	0.333526	1	236482	ADD	0.000396236	0.00276471	0.0205403	0.0525475	NA
1	7035466	Affx-13487480	G	A	0.0388822	1	236728	ADD	-0.00378066	0.00671495	0.316993	0.241527	NA
1	7036640	Affx-13487609	C	T	0.251273	1	236766	ADD	0.00032034	0.0030011	0.0113936	0.0385816	NA
1	7041605	Affx-13488086	T	C	0.0121619	1	236928	ADD	0.0154003	0.0118509	1.68873	0.712716	NA
1	7045875	Affx-13488497	G	A	0.194654	1	236610	ADD	-0.00288648	0.00329434	0.767713	0.41916	NA
1	7047318	Affx-65590346	G	T	0.01987	1	236789	ADD	-0.00787334	0.00932781	0.712457	0.399431	NA
1	7048580	Affx-13488838	C	T	0.0243282	1	236536	ADD	0.000480017	0.0084245	0.00324657	0.0201958	NA
1	7051319	Affx-13489117	C	T	0.0225808	1	237015	ADD	-0.00326707	0.00876	0.139094	0.149241	NA
1	7053052	Affx-13489307	C	G	0.458533	1	236897	ADD	-0.00166398	0.00261153	0.405981	0.280655	NA
1	7056951	Affx-13489676	G	A	0.339971	1	236576	ADD	-0.00258518	0.00274687	0.885742	0.460129	NA
1	7060704	Affx-77413497	T	-	0.195786	1	236473	ADD	0.00120276	0.00328474	0.134077	0.146155	NA
1	7061153	Affx-75810270	TG	-	0.0131148	1	236718	ADD	0.0238262	0.0114239	4.34992	1.43167	NA
1	7070768	Affx-13491054	G	T	0.194021	1	236681	ADD	0.00330172	0.00329175	1.00607	0.500524	NA
1	7075654	Affx-13491544	T	G	0.0752447	1	236608	ADD	0.00903243	0.00492901	3.35807	1.17473	NA
1	7085357	Affx-13492550	A	G	0.240701	1	236594	ADD	0.00236917	0.00304013	0.607311	0.360711	NA
1	7085845	Affx-65590655	G	A	0.0344399	1	236499	ADD	-0.00181688	0.00714552	0.0646523	0.0972965	NA
1	7085920	Affx-65590657	A	G	0.0327249	1	236823	ADD	0.0127527	0.00730128	3.05076	1.09313	NA
1	7089431	Affx-13493100	C	T	0.0169282	1	236026	ADD	-0.00233942	0.0100799	0.0538651	0.0880602	NA
1	7089777	Affx-13493139	C	T	0.348193	1	236626	ADD	0.00401207	0.00273197	2.15668	0.84786	NA
1	7090065	Affx-13493171	G	A	0.0214919	1	236578	ADD	-0.0020935	0.00897319	0.0544319	0.0885636	NA
1	7090467	Affx-13493217	A	G	0.341162	1	236644	ADD	0.00318455	0.00274231	1.34854	0.609889	NA
1	7090517	Affx-13493221	C	T	0.254139	1	236615	ADD	-0.00826241	0.00299559	7.60762	2.23566	NA
1	7091419	Affx-13493306	T	C	0.0141801	1	236387	ADD	0.0105413	0.0110019	0.918026	0.471091	NA
1	7095242	Affx-13493858	C	T	0.258816	1	236668	ADD	-0.00763337	0.0029737	6.58928	1.98887	NA
1	7096229	Affx-13493998	C	T	0.0667339	1	236971	ADD	0.00367514	0.00521283	0.497049	0.318036	NA
1	7101695	Affx-13494686	G	A	0.0484001	1	236766	ADD	-0.00427158	0.00606268	0.49642	0.317785	NA
1	7101960	Affx-13494722	G	A	0.0211071	1	236650	ADD	0.00076823	0.00904875	0.00720785	0.0304249	NA
1	7104455	Affx-13495113	T	C	0.0519914	1	236693	ADD	0.0132479	0.00585376	5.12182	1.62659	NA
1	7107956	Affx-13495563	G	T	0.0410845	1	236634	ADD	0.000737239	0.00655473	0.0126505	0.0407452	NA
1	7110219	Affx-13495810	G	A	0.25092	1	236304	ADD	0.00387976	0.00300915	1.66235	0.704903	NA
1	7110279	Affx-13495817	C	T	0.0254654	1	236478	ADD	-0.00236321	0.00827895	0.0814809	0.11053	NA
1	7117509	Affx-13496875	A	G	0.33	1	236297	ADD	0.0037994	0.00276983	1.88158	0.769157	NA
1	7117753	Affx-13497362	T	C	0.169528	1	236631	ADD	-0.000311361	0.00347056	0.00804876	0.0322116	NA
1	7118071	Affx-13497948	A	G	0.208972	1	236797	ADD	-0.00296289	0.00320125	0.85663	0.450159	NA
1	7122305	Affx-65590988	C	T	0.0247376	1	236462	ADD	-0.000698447	0.00836096	0.00697838	0.0299207	NA
1	7125255	Affx-13508310	A	G	0.198543	1	236697	ADD	-0.00250758	0.00326371	0.590316	0.354286	NA
1	7130746	Affx-13516853	A	G	0.100928	1	236615	ADD	0.00157847	0.00432705	0.133072	0.145531	NA
1	7136065	Affx-13524981	A	G	0.315243	1	236621	ADD	-0.00186434	0.00280109	0.442991	0.296122	NA
1	7136095	Affx-78768779	-	T	0.01571	1	236697	ADD	-0.00951579	0.0104429	0.830317	0.441075	NA
1	7137122	Affx-13526459	C	T	0.171051	1	236532	ADD	-0.00330832	0.00346043	0.914017	0.469735	NA
1	7140300	Affx-65591168	T	C	0.0193174	1	236574	ADD	0.00937858	0.00945135	0.98466	0.493426	NA
1	7142130	Affx-13534879	T	C	0.407378	1	236888	ADD	9.38259e-05	0.00264698	0.00125644	0.0124572	NA
1	7149275	Affx-13546894	A	G	0.457604	1	236625	ADD	-0.00269764	0.00261306	1.06578	0.520137	NA
1	7151065	Affx-35306131	T	C	0.0247014	1	236485	ADD	-0.000675703	0.00837595	0.00650793	0.028862	NA
1	7152277	Affx-13551620	A	G	0.367256	1	236583	ADD	0.00291716	0.00270206	1.16555	0.552351	NA
[truncated: 449,916+ more rows]
