# Supplementary material for: The Taiwan Precision Medicine Initiative provides a cohort for large-scale studies
Source: Nature. 2025 Oct 15;648(8092):117–27. doi: 10.1038/s41586-025-09680-x (PMC12675286; doi:10.1038/s41586-025-09680-x)
Supplement: Supplementary file 6 — See Supplementary Information for descriptions. [file 41586_2025_9680_MOESM6_ESM.zip › Supplemental Data 25.xlsx]

## Sheet: 工作表1
Supplemental Data 25. Manhattan plots for RFGENIE analysis of T2D, HbA1c, EHT, and two blood pressures (SBP and DBP)–QTL mapping of diastolic blood pressure (DBP) (n = 241,646).
CHROM	GENPOS	ID	ALLELE0	ALLELE1	A1FREQ	INFO	N	TEST	BETA	SE	CHISQ	LOG10P	EXTRA
1	794577	Affx-35298041	T	C	0.0224212	1	236829	ADD	0.00987466	0.00933138	1.11983	0.53767	NA
1	818818	Affx-65537579	A	G	0.030683	1	235603	ADD	-0.00458347	0.00804186	0.324845	0.245109	NA
1	830070	Affx-65537670	T	G	0.0222696	1	236870	ADD	0.0173541	0.00936641	3.43289	1.19443	NA
1	835427	Affx-65537720	C	G	0.0226667	1	236404	ADD	-0.000565469	0.00930357	0.00369418	0.0215754	NA
1	843942	Affx-14295684	A	G	0.099126	1	236159	ADD	-0.00327406	0.00462945	0.500167	0.319278	NA
1	846320	Affx-14328868	G	A	0.0191012	1	236687	ADD	0.00202812	0.0101203	0.0401609	0.0751181	NA
1	857263	Affx-35298138	A	G	0.0218904	1	236519	ADD	-0.00603782	0.00947962	0.405675	0.280525	NA
1	858542	Affx-65537966	G	C	0.0557894	1	236156	ADD	0.00238617	0.00602576	0.156811	0.159825	NA
1	898883	Affx-14698922	C	T	0.0240498	1	236530	ADD	-0.00809408	0.00904067	0.801556	0.431061	NA
1	900119	Affx-14715887	A	G	0.146696	1	236612	ADD	0.00625297	0.0039191	2.54565	0.956251	NA
1	902949	Affx-76087951	-	C	0.110927	1	236114	ADD	0.00493574	0.00441137	1.25186	0.579719	NA
1	904081	Affx-14771766	T	C	0.0249078	1	236452	ADD	-0.00651279	0.00889099	0.53658	0.333619	NA
1	915818	Affx-65538420	G	A	0.0110034	1	235564	ADD	-0.0218695	0.0132863	2.7094	1.00105	NA
1	918574	Affx-14964474	A	C	0.351799	1	236348	ADD	-0.00713253	0.00290335	6.03517	1.85314	NA
1	920394	Affx-14989648	G	A	0.108343	1	236729	ADD	-0.00560933	0.00445483	1.58547	0.681991	NA
1	921057	Affx-77770378	G	-	0.0433927	1	236722	ADD	0.0139824	0.00682447	4.19782	1.3928	NA
1	922769	Affx-15023304	C	T	0.103833	1	236562	ADD	-0.00742892	0.00454702	2.6693	0.99012	NA
1	926348	Affx-65538506	C	T	0.0155396	1	236782	ADD	0.0259274	0.0111573	5.40002	1.69602	NA
1	927003	Affx-15081543	T	C	0.446018	1	236552	ADD	-0.00329587	0.00278537	1.40015	0.625806	NA
1	929109	Affx-15113296	C	T	0.0168362	1	236603	ADD	-0.0278326	0.0107313	6.72677	2.02238	NA
1	929377	Affx-15117073	A	G	0.0753742	1	236699	ADD	-0.0115457	0.00524195	4.85125	1.55868	NA
1	929558	Affx-35292222	A	G	0.496996	1	236649	ADD	-0.00191683	0.00276846	0.479392	0.31096	NA
1	931513	Affx-15149611	T	C	0.318167	1	236583	ADD	0.00872301	0.00296407	8.66073	2.48793	NA
1	932255	Affx-15159653	C	T	0.0612347	1	236900	ADD	-0.00229224	0.0057628	0.158217	0.160646	NA
1	933923	Affx-15182110	C	T	0.0609057	1	236899	ADD	-0.00228837	0.00577642	0.156941	0.159901	NA
1	939547	Affx-15267432	A	G	0.152804	1	235662	ADD	-0.00172141	0.00386368	0.198504	0.183142	NA
1	946247	Affx-15368355	A	G	0.337408	1	236912	ADD	-0.0116555	0.00292275	15.903	4.17604	NA
1	949955	Affx-15427966	G	A	0.0408454	1	236636	ADD	0.00817244	0.00699806	1.36379	0.614605	NA
1	951408	Affx-15442762	A	G	0.271503	1	236745	ADD	-0.0104936	0.00310973	11.3869	3.13098	NA
1	953259	Affx-15447216	C	T	0.0985946	1	236382	ADD	-0.0144614	0.00465655	9.6447	2.72148	NA
1	955669	Affx-35298422	C	T	0.0176652	1	236708	ADD	-0.0081358	0.0104981	0.60059	0.358176	NA
1	959193	Affx-15462334	A	G	0.267921	1	236721	ADD	-0.0099771	0.00312483	10.1943	2.85116	NA
1	962358	Affx-15470699	C	T	0.0940857	1	236460	ADD	-0.0093427	0.00474532	3.87627	1.31004	NA
1	965350	Affx-15479012	A	G	0.270065	1	236773	ADD	-0.00974259	0.00311827	9.76159	2.7491	NA
1	966521	Affx-65538976	C	T	0.0132713	1	237015	ADD	0.02246	0.0121046	3.44282	1.19704	NA
1	972160	Affx-65539022	T	C	0.0275127	1	235437	ADD	-0.000836879	0.00847524	0.00975038	0.0355793	NA
1	973983	Affx-15501904	A	C	0.0857685	1	236742	ADD	0.00123338	0.00494835	0.062126	0.0951943	NA
1	975721	Affx-15505370	C	T	0.121827	1	236934	ADD	-0.00540897	0.00423369	1.63227	0.695962	NA
1	981169	Affx-15511792	G	A	0.146968	1	236770	ADD	-0.0145096	0.00391421	13.7412	3.67818	NA
1	983193	Affx-15513987	G	A	0.199857	1	236524	ADD	-0.0115785	0.00346291	11.1795	3.08246	NA
1	983747	Affx-15514681	T	C	0.150872	1	236352	ADD	-0.0126305	0.00387375	10.631	2.95387	NA
1	985353	Affx-15525072	C	T	0.039535	1	236335	ADD	-0.00285454	0.00711301	0.161051	0.162291	NA
1	993679	Affx-65539236	G	A	0.0254499	1	236602	ADD	0.000528688	0.00878732	0.00361981	0.021352	NA
1	994997	Affx-15665383	C	T	0.136504	1	236740	ADD	-0.00917028	0.00402348	5.19471	1.64482	NA
1	995857	Affx-65539260	G	A	0.0175299	1	236624	ADD	-0.000493499	0.0105273	0.00219754	0.0165494	NA
1	997124	Affx-65539269	G	A	0.014904	1	236548	ADD	-0.0297537	0.0114289	6.77755	2.03475	NA
1	1005429	Affx-75607812	-	A	0.181488	1	236421	ADD	-0.00921606	0.0035884	6.59614	1.99055	NA
1	1008239	Affx-65539350	C	T	0.0427912	1	236848	ADD	4.45671e-05	0.00684149	4.24352e-05	0.00226316	NA
1	1011654	Affx-15835372	A	G	0.0597693	1	236727	ADD	-0.00119267	0.00584982	0.041568	0.0765252	NA
1	1013312	Affx-15858478	A	G	0.0809197	1	236642	ADD	0.000835922	0.00507962	0.0270812	0.0608366	NA
1	1014545	Affx-15875478	T	C	0.0224094	1	236776	ADD	0.00800297	0.00934174	0.733917	0.407139	NA
1	1023525	Affx-15999127	A	G	0.202075	1	236692	ADD	-0.0116204	0.00344258	11.394	3.13263	NA
1	1024129	Affx-16008466	T	G	0.10094	1	236665	ADD	-0.00675487	0.00459083	2.16497	0.850204	NA
1	1026219	Affx-16039008	C	T	0.0865267	1	236973	ADD	0.00469699	0.00492101	0.911026	0.468722	NA
1	1042666	Affx-16246638	C	T	0.0251016	1	236738	ADD	0.00733143	0.00884356	0.687262	0.390302	NA
1	1043594	Affx-35298542	G	A	0.0361004	1	236161	ADD	-0.004553	0.00741476	0.377051	0.268262	NA
1	1050080	Affx-16266515	T	C	0.403583	1	236624	ADD	0.00524496	0.00281852	3.46291	1.20232	NA
1	1063015	Affx-16299640	G	A	0.116853	1	236716	ADD	-0.0109843	0.00430012	6.52505	1.9732	NA
1	1063121	Affx-16299895	G	C	0.0832774	1	236853	ADD	-0.00604924	0.00500368	1.46158	0.644588	NA
1	1063789	Affx-65539840	G	A	0.0241844	1	236909	ADD	0.009163	0.00899379	1.03798	0.511038	NA
1	1067054	Affx-16311137	T	C	0.376319	1	236427	ADD	-0.00714083	0.00285262	6.2663	1.9099	NA
1	1068249	Affx-16313896	T	C	0.118104	1	236626	ADD	-0.0101605	0.00427908	5.63809	1.75512	NA
1	1070426	Affx-16319772	C	T	0.115356	1	236876	ADD	-0.00659663	0.00433065	2.32027	0.893816	NA
1	1086774	Affx-35298612	A	G	0.0117376	1	236761	ADD	-0.0268113	0.0128429	4.35826	1.4338	NA
1	1089921	Affx-3949695	C	T	0.26817	1	236594	ADD	0.00297374	0.0031225	0.906984	0.467353	NA
1	1095185	Affx-3957288	C	T	0.199623	1	236588	ADD	-0.00721075	0.00346213	4.33783	1.42859	NA
1	1101667	Affx-3966524	C	T	0.01981	1	237002	ADD	-0.00510055	0.00990754	0.265034	0.217038	NA
1	1104985	Affx-65540147	G	A	0.0243201	1	236882	ADD	-0.0100476	0.00897472	1.25338	0.580197	NA
1	1105038	Affx-3970913	C	T	0.0220752	1	236872	ADD	0.00575232	0.00939893	0.374567	0.267184	NA
1	1110491	Affx-3978604	C	T	0.248371	1	236678	ADD	0.00455524	0.00320426	2.02101	0.809287	NA
1	1113609	Affx-3979905	A	G	0.218159	1	236529	ADD	-0.0086664	0.0033503	6.69131	2.01375	NA
1	1118484	Affx-35298659	C	T	0.0402118	1	237020	ADD	0.0118602	0.00703207	2.84456	1.03771	NA
1	1119609	Affx-78078677	AG	-	0.0363399	1	236778	ADD	-0.00109118	0.00739166	0.0217926	0.0542163	NA
1	1127258	Affx-3997870	A	C	0.476405	1	236515	ADD	-0.00101237	0.00277204	0.133375	0.14572	NA
1	1129422	Affx-4001009	C	T	0.446536	1	236411	ADD	0.000166092	0.0027827	0.0035626	0.0211786	NA
1	1129916	Affx-4001730	C	T	0.412457	1	236437	ADD	-0.000923225	0.00280886	0.108033	0.129365	NA
1	1133290	Affx-76783911	-	T	0.483434	1	236232	ADD	0.00349323	0.00277496	1.58468	0.681753	NA
1	1142758	Affx-4019048	G	A	0.172467	1	236976	ADD	0.002833	0.0036591	0.599437	0.35774	NA
1	1143818	Affx-4020317	T	C	0.0485335	1	236280	ADD	0.0058318	0.00643202	0.822073	0.438213	NA
1	1157183	Affx-4036344	G	T	0.307674	1	236731	ADD	-0.00283465	0.00299797	0.894011	0.462946	NA
1	1161557	Affx-65540628	C	T	0.011091	1	236453	ADD	0.0026859	0.0131786	0.0415374	0.0764948	NA
1	1161907	Affx-4042000	C	T	0.440197	1	236759	ADD	0.0053573	0.00278908	3.68952	1.26157	NA
1	1164008	Affx-65540650	C	T	0.0199205	1	235963	ADD	0.00203111	0.00988645	0.0422073	0.0771578	NA
1	1164057	Affx-4044048	G	A	0.0369497	1	236240	ADD	-0.00979026	0.00732757	1.78513	0.741073	NA
1	1164837	Affx-4044940	T	C	0.417803	1	236250	ADD	0.00472051	0.00281346	2.81511	1.02974	NA
1	1165319	Affx-35298750	G	A	0.0261242	1	237041	ADD	-0.00801409	0.00866077	0.856239	0.450025	NA
1	1170341	Affx-4051679	C	T	0.112441	1	236636	ADD	0.00087203	0.0043844	0.0395588	0.0745096	NA
1	1173257	Affx-4055225	G	A	0.0344677	1	236598	ADD	0.00341639	0.00759865	0.202145	0.18509	NA
1	1173545	Affx-35298766	G	A	0.0191951	1	236936	ADD	0.00868625	0.010069	0.744206	0.410814	NA
1	1174402	Affx-4056453	G	A	0.112599	1	236685	ADD	-0.00468175	0.0043822	1.14139	0.544607	NA
1	1174639	Affx-4056700	A	G	0.0974663	1	236610	ADD	-0.00170258	0.00467078	0.132873	0.145408	NA
1	1177602	Affx-4098748	C	T	0.174627	1	237016	ADD	0.0028394	0.00365016	0.605105	0.35988	NA
1	1180851	Affx-4143548	T	C	0.0524225	1	235004	ADD	-0.00506122	0.00623093	0.659788	0.380244	NA
1	1182018	Affx-4160913	G	A	0.0989042	1	236987	ADD	-0.00328364	0.00463874	0.501083	0.319642	NA
1	1185241	Affx-4204420	T	C	0.0218845	1	236948	ADD	0.0013595	0.00943503	0.020762	0.0528462	NA
1	1188877	Affx-4254082	G	A	0.417725	1	236227	ADD	-0.000262844	0.00280373	0.00878868	0.033713	NA
1	1189840	Affx-4267650	C	T	0.149143	1	236263	ADD	0.00442312	0.00389596	1.28893	0.591343	NA
1	1198550	Affx-4392784	A	G	0.103419	1	230422	ADD	-0.002999	0.00460836	0.423506	0.28803	NA
1	1203829	Affx-52108772	G	A	0.022323	1	235631	ADD	-0.00374546	0.00938176	0.159383	0.161324	NA
1	1204185	Affx-4472147	G	A	0.0435185	1	236865	ADD	0.00349536	0.00678365	0.265496	0.217263	NA
1	1211330	Affx-4549951	G	A	0.0205211	1	236610	ADD	-0.00193409	0.00976054	0.0392652	0.0742115	NA
1	1215068	Affx-4558993	T	C	0.148745	1	236489	ADD	0.00330162	0.00389283	0.71932	0.401902	NA
1	1217251	Affx-4564106	C	A	0.246262	1	236600	ADD	0.00228079	0.00321281	0.503967	0.320788	NA
1	1220237	Affx-35298839	T	C	0.0549542	1	227826	ADD	0.00290221	0.00619413	0.219532	0.194229	NA
1	1220377	Affx-4571282	C	T	0.28828	1	236562	ADD	0.00170802	0.00305994	0.311575	0.239039	NA
1	1220909	Affx-4572482	G	A	0.0444723	1	236844	ADD	-0.00749512	0.00671188	1.24701	0.57819	NA
1	1223644	Affx-4578180	C	T	0.169696	1	235866	ADD	0.00450915	0.00369657	1.48796	0.652605	NA
1	1230159	Affx-4593053	A	G	0.0142533	1	234542	ADD	-0.00986371	0.0117209	0.708202	0.397895	NA
1	1234001	Affx-4601500	C	T	0.0258679	1	236490	ADD	-0.00974278	0.0087146	1.24989	0.579098	NA
1	1236037	Affx-4606662	T	C	0.0156764	1	236693	ADD	0.0138488	0.0111219	1.55049	0.671491	NA
1	1243102	Affx-4623851	A	G	0.175366	1	236731	ADD	0.00440785	0.00364101	1.46558	0.645807	NA
1	1254681	Affx-4652232	A	G	0.0837102	1	236351	ADD	-0.00313351	0.00501131	0.390984	0.274266	NA
1	1263281	Affx-4673636	C	T	0.0130329	1	237015	ADD	-0.0154498	0.0121695	1.61176	0.689849	NA
1	1280815	Affx-4719853	A	C	0.409518	1	236489	ADD	0.000150693	0.00281735	0.00286093	0.0189323	NA
1	1281678	Affx-4722444	G	A	0.016211	1	236783	ADD	-0.0202891	0.0109471	3.43497	1.19498	NA
1	1288149	Affx-4741058	G	C	0.128985	1	236807	ADD	-0.00184671	0.00413144	0.1998	0.183837	NA
1	1290968	Affx-4745962	G	C	0.196873	1	236571	ADD	0.000597126	0.00348343	0.0293845	0.0635394	NA
1	1296939	Affx-4756378	G	A	0.187151	1	236849	ADD	-1.97063e-05	0.00354347	3.0928e-05	0.00193136	NA
1	1298561	Affx-4758937	C	T	0.220559	1	236386	ADD	0.00119749	0.00334778	0.127946	0.142323	NA
1	1312114	Affx-4781328	T	C	0.0149787	1	236803	ADD	-0.00430857	0.0113944	0.142982	0.151605	NA
1	1315891	Affx-65541938	T	G	0.0152612	1	235598	ADD	0.0195485	0.0112864	2.99997	1.07953	NA
1	1317485	Affx-4789873	C	A	0.0450974	1	236754	ADD	0.00273698	0.00665826	0.168975	0.166837	NA
1	1318875	Affx-4792169	G	A	0.106614	1	236845	ADD	-0.00275923	0.00448794	0.377993	0.26867	NA
1	1319056	Affx-4792374	G	A	0.187165	1	236927	ADD	0.000875958	0.00354098	0.0611956	0.0944113	NA
1	1334052	Affx-52109822	C	A	0.0144317	1	236978	ADD	0.00226767	0.0116456	0.0379173	0.0728303	NA
1	1337478	Affx-65542200	C	T	0.0419763	1	236824	ADD	0.00254605	0.00689537	0.136339	0.147552	NA
1	1357963	Affx-4852220	T	C	0.107125	1	236508	ADD	-0.00288809	0.00447453	0.416608	0.285139	NA
1	1364357	Affx-4860994	C	A	0.194639	1	236702	ADD	0.0012212	0.00349221	0.122285	0.138723	NA
1	1366008	Affx-4863001	G	A	0.196523	1	236519	ADD	0.00137973	0.00347899	0.157283	0.160101	NA
1	1377092	Affx-4878323	G	A	0.0279553	1	236753	ADD	-0.00276091	0.00838101	0.108521	0.129693	NA
1	1385710	Affx-65542706	C	T	0.0794018	1	236657	ADD	0.00638595	0.0051129	1.55997	0.67434	NA
1	1386862	Affx-76446284	TGAG	-	0.0791504	1	236777	ADD	0.00633692	0.00512575	1.52842	0.664843	NA
1	1387764	Affx-52345988	CT	-	0.0152444	1	236907	ADD	-0.00681646	0.011281	0.365112	0.263061	NA
1	1393592	Affx-65542776	G	A	0.0150422	1	235304	ADD	0.0125149	0.0113933	1.20656	0.565409	NA
1	1401298	Affx-4910062	G	A	0.0502727	1	236719	ADD	0.00460214	0.00633456	0.527823	0.330196	NA
1	1401954	Affx-4910867	T	G	0.106279	1	233127	ADD	0.00228269	0.00452093	0.254941	0.212103	NA
1	1413898	Affx-4927237	T	C	0.0894117	1	236468	ADD	0.0045198	0.00484287	0.871031	0.455101	NA
1	1414968	Affx-65543055	A	G	0.0196702	1	236703	ADD	-0.00905839	0.00995451	0.82806	0.440292	NA
1	1422612	Affx-4940344	C	T	0.0725689	1	236520	ADD	0.00222495	0.00532997	0.174257	0.169825	NA
1	1425135	Affx-4944313	T	C	0.10125	1	236327	ADD	0.00329842	0.00458743	0.516979	0.325936	NA
1	1431656	Affx-4955571	A	G	0.122009	1	236654	ADD	0.000730916	0.00422386	0.0299445	0.0641823	NA
1	1440567	Affx-4968660	T	G	0.134704	1	236137	ADD	-0.000792326	0.00405199	0.038236	0.0731587	NA
1	1442155	Affx-65543339	G	A	0.130985	1	236546	ADD	-0.000102968	0.00409298	0.000632884	0.00880513	NA
1	1456945	Affx-65543499	G	A	0.0198581	1	236855	ADD	-0.016559	0.00994166	2.77429	1.01868	NA
1	1460858	Affx-65543556	G	T	0.490939	1	235853	ADD	-0.00320721	0.00277345	1.33725	0.606391	NA
1	1474842	Affx-65543744	G	C	0.0174276	1	236263	ADD	0.0146629	0.0105918	1.91647	0.779247	NA
1	1489916	Affx-5043891	T	C	0.373974	1	236003	ADD	0.00276273	0.00285887	0.933875	0.476438	NA
1	1490122	Affx-5046451	A	G	0.487178	1	236317	ADD	-0.00253683	0.00276637	0.840933	0.444748	NA
1	1495588	Affx-52110196	A	T	0.0112032	1	236896	ADD	0.00141752	0.0131568	0.0116081	0.0389581	NA
1	1507325	Affx-65544185	A	C	0.0836495	1	236678	ADD	0.0038305	0.00498231	0.591084	0.354577	NA
1	1516000	Affx-5160832	C	T	0.476395	1	236432	ADD	0.00445657	0.00277748	2.57455	0.96419	NA
1	1527386	Affx-5189512	C	T	0.395187	1	236530	ADD	-0.00381887	0.00283242	1.81784	0.750629	NA
1	1527610	Affx-5190052	C	T	0.0476567	1	236777	ADD	0.00293079	0.00650216	0.203168	0.185635	NA
1	1537805	Affx-5216121	T	G	0.0316163	1	236650	ADD	0.0050941	0.00789361	0.41647	0.285081	NA
1	1542773	Affx-5231174	C	T	0.119776	1	236642	ADD	-0.00301038	0.0042571	0.500053	0.319232	NA
1	1547458	Affx-5248116	A	G	0.0261547	1	236707	ADD	0.0080441	0.00866609	0.861605	0.451869	NA
1	1551523	Affx-5260885	T	C	0.480006	1	236674	ADD	0.00356644	0.00277222	1.65506	0.70274	NA
1	1554326	Affx-65544654	G	A	0.402051	1	235989	ADD	0.00255486	0.00283023	0.814875	0.435709	NA
1	1556887	Affx-5275049	A	G	0.0644399	1	236616	ADD	0.007915	0.00563815	1.97074	0.794878	NA
1	1559529	Affx-5283370	G	A	0.0544961	1	236806	ADD	0.00361386	0.00608753	0.352421	0.257474	NA
1	1560919	Affx-5286936	G	A	0.0208525	1	236686	ADD	0.00523216	0.00969039	0.291527	0.229705	NA
1	1571686	Affx-5318569	G	C	0.0316248	1	236697	ADD	0.00762068	0.00790075	0.930358	0.475254	NA
1	1572951	Affx-5321729	A	G	0.0275496	1	236973	ADD	0.00878805	0.00844815	1.08209	0.525447	NA
1	1573776	Affx-5324016	A	G	0.480852	1	236397	ADD	0.0026177	0.00277442	0.890219	0.461655	NA
1	1575344	Affx-5327748	C	T	0.0824234	1	236638	ADD	0.000582245	0.00503098	0.0133939	0.0419787	NA
1	1582436	Affx-65544908	C	T	0.0459884	1	236777	ADD	0.000823023	0.00660179	0.0155418	0.0453776	NA
1	1583061	Affx-5353255	C	T	0.0338884	1	236600	ADD	0.00616443	0.00764568	0.65006	0.376656	NA
1	1583688	Affx-5354053	A	C	0.161674	1	236918	ADD	-0.00267153	0.00375756	0.505487	0.321391	NA
1	1586215	Affx-5360484	A	G	0.204925	1	236682	ADD	-0.00448599	0.00343407	1.70646	0.717957	NA
1	1588701	Affx-5368094	C	T	0.238851	1	236886	ADD	-0.00485008	0.0032351	2.24761	0.873475	NA
1	1594570	Affx-5380305	A	G	0.184123	1	236708	ADD	-0.0108406	0.00357514	9.19432	2.61481	NA
1	1594820	Affx-5380608	C	T	0.248869	1	236789	ADD	-0.00610083	0.00320384	3.62606	1.24503	NA
1	1598343	Affx-5385438	G	T	0.0577665	1	236980	ADD	0.021399	0.00592941	13.0247	3.51227	NA
1	1598377	Affx-5385475	C	T	0.0456896	1	236706	ADD	-0.00484393	0.00662781	0.534142	0.332668	NA
1	1600379	Affx-5388065	C	T	0.066806	1	236865	ADD	-0.0214225	0.00553522	14.9786	3.96362	NA
1	1601292	Affx-65545113	G	A	0.0313406	1	236690	ADD	-0.00332167	0.00794397	0.174839	0.170152	NA
1	1604202	Affx-5393041	G	A	0.145647	1	236737	ADD	-0.0101181	0.00392725	6.63777	2.0007	NA
1	1610861	Affx-65545179	G	C	0.022203	1	233640	ADD	0.0137818	0.00944933	2.12722	0.839522	NA
1	1610924	Affx-5401734	C	T	0.0768407	1	236691	ADD	0.000257808	0.00518315	0.00247404	0.0175796	NA
1	1612186	Affx-5403281	G	A	0.278001	1	236665	ADD	0.0164614	0.00308515	28.4697	7.02148	NA
1	1615322	Affx-5407766	A	G	0.1883	1	236104	ADD	-0.00881155	0.00354737	6.1701	1.8863	NA
1	1620338	Affx-5415131	G	A	0.22756	1	236549	ADD	-0.00305785	0.00329518	0.861144	0.45171	NA
1	1625671	Affx-35299215	C	T	0.0370821	1	236098	ADD	0.0079274	0.00732266	1.17199	0.554407	NA
1	1625992	Affx-5435121	G	A	0.0131244	1	236963	ADD	0.00646224	0.0121842	0.281301	0.224863	NA
1	1654188	Affx-5501293	T	G	0.443255	1	236437	ADD	0.015365	0.00279004	30.3281	7.43795	NA
1	1669665	Affx-5540296	G	A	0.0383737	1	237011	ADD	0.00674814	0.00717158	0.885396	0.460011	NA
1	1671342	Affx-5544346	T	C	0.0537076	1	236661	ADD	-0.0038348	0.00612594	0.391868	0.274644	NA
1	1671414	Affx-5544530	G	A	0.0245127	1	233491	ADD	0.0034934	0.0089881	0.151064	0.156443	NA
1	1671724	Affx-5545235	C	T	0.314415	1	236398	ADD	-0.00528727	0.00297819	3.15181	1.12009	NA
1	1671995	Affx-5545767	G	T	0.20129	1	235643	ADD	-0.00844679	0.00345859	5.96464	1.83578	NA
1	1677936	Affx-65545559	G	A	0.0109239	1	236729	ADD	-0.000226244	0.0132166	0.000293031	0.00597231	NA
1	1678941	Affx-5564383	C	T	0.0725864	1	236704	ADD	0.00698615	0.00530455	1.73452	0.726224	NA
1	1679100	Affx-5564799	G	A	0.434091	1	236142	ADD	0.00189802	0.00278332	0.465023	0.305144	NA
1	1681101	Affx-5569635	C	T	0.352145	1	236157	ADD	0.00258112	0.00289591	0.794409	0.428559	NA
1	1681164	Affx-5569835	A	G	0.478318	1	236189	ADD	0.0047059	0.00276564	2.8953	1.0514	NA
1	1688102	Affx-5587085	G	A	0.361983	1	236659	ADD	0.00336159	0.00287224	1.36977	0.616451	NA
1	1688328	Affx-5587542	C	T	0.171242	1	236657	ADD	0.00212347	0.00366362	0.335948	0.250126	NA
1	1742789	Affx-65546017	A	G	0.0213477	1	236536	ADD	0.00130553	0.00957877	0.018576	0.0498353	NA
1	1754483	Affx-77184615	CCCTGGGACCGAAGTCGCCCCA	-	0.346912	1	236861	ADD	-0.00702186	0.00290446	5.84484	1.80624	NA
1	1757074	Affx-5758045	G	T	0.258059	1	236665	ADD	0.0092774	0.0031617	8.61015	2.47587	NA
1	1757786	Affx-5760215	C	T	0.0339262	1	236646	ADD	-0.00134668	0.00764378	0.0310395	0.0654246	NA
1	1760559	Affx-5768022	G	A	0.0280146	1	237055	ADD	-0.0144274	0.00837731	2.96597	1.07041	NA
1	1777362	Affx-5814764	A	G	0.478459	1	236546	ADD	-0.00816434	0.0027719	8.67538	2.49142	NA
1	1779950	Affx-5821475	A	G	0.022225	1	236220	ADD	-0.00282045	0.00937721	0.0904672	0.117143	NA
1	1791146	Affx-5851400	C	A	0.0393319	1	236640	ADD	0.000672492	0.0071267	0.00890426	0.0339422	NA
1	1791592	Affx-5852453	G	A	0.477063	1	236885	ADD	-0.0084683	0.0027686	9.35563	2.65306	NA
1	1803205	Affx-65546482	A	G	0.0200346	1	234569	ADD	-0.00408101	0.00991816	0.169306	0.167026	NA
1	1815255	Affx-5906282	G	T	0.212741	1	236609	ADD	0.00858399	0.00338626	6.42597	1.94899	NA
1	1832488	Affx-77403293	GAGA	-	0.0457316	1	236718	ADD	-0.00634637	0.00661484	0.920474	0.471919	NA
1	1843736	Affx-5973740	G	A	0.126334	1	236959	ADD	0.00522683	0.00415993	1.57871	0.679966	NA
1	1847791	Affx-5983227	G	A	0.0160922	1	236854	ADD	0.021317	0.0109852	3.7656	1.28136	NA
1	1857246	Affx-77575601	-	AA	0.213723	1	236537	ADD	0.00803483	0.00338044	5.64947	1.75794	NA
1	1862253	Affx-6021159	A	G	0.0581226	1	236982	ADD	-0.0061385	0.00589622	1.08387	0.526026	NA
1	1875121	Affx-6054239	G	A	0.0563762	1	236811	ADD	0.0073018	0.00599726	1.48236	0.650906	NA
1	1878215	Affx-6061971	C	A	0.0852354	1	236932	ADD	-0.00986193	0.00494115	3.98353	1.33774	NA
1	1878462	Affx-65547144	C	G	0.01787	1	235562	ADD	-0.000793208	0.0104563	0.00575469	0.027089	NA
1	1881007	Affx-76041776	GA	-	0.137769	1	236527	ADD	0.00284567	0.00401349	0.502717	0.320292	NA
1	1881249	Affx-6069124	G	A	0.47713	1	236510	ADD	0.00989914	0.00277574	12.7186	3.44124	NA
1	1883470	Affx-6074678	A	G	0.0105106	1	236524	ADD	-0.00896876	0.0135608	0.437413	0.293817	NA
1	1898043	Affx-6113761	T	C	0.177447	1	236877	ADD	0.00244102	0.00362113	0.454415	0.300816	NA
1	1903309	Affx-6126524	A	G	0.146288	1	236560	ADD	0.000999228	0.00391081	0.0652823	0.0978155	NA
1	1913410	Affx-6151245	G	A	0.0120398	1	237006	ADD	-0.0104437	0.0126639	0.680097	0.387689	NA
1	1914918	Affx-6154743	G	A	0.47872	1	236416	ADD	-0.00572508	0.00277713	4.24982	1.40611	NA
1	1915143	Affx-6155321	G	A	0.184046	1	236642	ADD	0.00193957	0.00357322	0.294641	0.231168	NA
1	1919475	Affx-6165296	A	G	0.18816	1	236620	ADD	0.00757543	0.00354092	4.57702	1.48941	NA
1	1921045	Affx-6168814	A	G	0.336891	1	236722	ADD	0.00480247	0.00292891	2.68855	0.99537	NA
1	1921955	Affx-6170868	T	C	0.187575	1	236548	ADD	0.00714886	0.0035466	4.06301	1.35821	NA
1	1935584	Affx-6202872	G	A	0.332566	1	236329	ADD	0.0023438	0.00293965	0.635695	0.371331	NA
1	1943398	Affx-6223622	G	A	0.373555	1	236613	ADD	0.0070209	0.00286317	6.01301	1.84769	NA
1	1949922	Affx-6242429	C	T	0.0992792	1	236832	ADD	0.00464577	0.00461913	1.01157	0.502342	NA
1	1954082	Affx-76407759	AT	-	0.0240689	1	236779	ADD	-0.00491553	0.00901968	0.297002	0.232274	NA
1	1955580	Affx-6257395	G	A	0.154558	1	236986	ADD	0.00398169	0.00382112	1.08581	0.526657	NA
1	1956930	Affx-6261266	G	A	0.153468	1	236672	ADD	0.00475739	0.00383645	1.53772	0.667647	NA
1	1957014	Affx-6261501	G	A	0.172165	1	236738	ADD	0.0012668	0.00366408	0.119533	0.13695	NA
1	1959717	Affx-6269434	C	T	0.130715	1	236656	ADD	-0.00209226	0.00410173	0.260195	0.21468	NA
1	1960609	Affx-6271958	C	G	0.366308	1	236765	ADD	0.00513575	0.0028695	3.20329	1.13377	NA
1	1961632	Affx-65547796	G	A	0.0585244	1	236662	ADD	0.00266812	0.00588602	0.20548	0.186864	NA
1	1966030	Affx-6284633	A	G	0.239209	1	236885	ADD	0.000732055	0.00323734	0.0511343	0.0856033	NA
1	1969985	Affx-35299579	C	T	0.134155	1	236961	ADD	0.000307365	0.00405552	0.00574402	0.0270631	NA
1	1970034	Affx-6294568	G	C	0.12376	1	236684	ADD	0.00261032	0.00419767	0.386697	0.272426	NA
1	1970314	Affx-6295209	C	T	0.0733758	1	236454	ADD	-0.00365216	0.00529356	0.475996	0.30959	NA
1	1973956	Affx-6303402	G	T	0.0724693	1	236859	ADD	-0.00249789	0.00532728	0.219854	0.194397	NA
1	1974046	Affx-6303672	C	T	0.0147455	1	236242	ADD	-0.0050532	0.0114819	0.193689	0.180546	NA
1	1976107	Affx-65547910	G	A	0.0211508	1	236870	ADD	-0.0166184	0.00962995	2.97806	1.07365	NA
1	1977765	Affx-6312937	A	G	0.334778	1	236406	ADD	0.000957098	0.00293534	0.106315	0.128206	NA
1	1978797	Affx-6315389	T	C	0.333692	1	236717	ADD	0.00104173	0.00293543	0.125942	0.141056	NA
1	1981144	Affx-6321603	T	G	0.219141	1	236601	ADD	0.00125911	0.00334514	0.141675	0.150813	NA
1	1985148	Affx-6331747	G	T	0.333031	1	236709	ADD	0.000886842	0.00293797	0.0911169	0.117611	NA
1	1985451	Affx-6332581	C	T	0.410548	1	236580	ADD	0.000305071	0.00281143	0.0117746	0.0392484	NA
1	1989803	Affx-6343888	A	G	0.28838	1	236634	ADD	0.000208464	0.00305388	0.00465969	0.024303	NA
1	1990864	Affx-6346397	T	C	0.397308	1	236537	ADD	-0.00182098	0.00282633	0.41511	0.284509	NA
1	1991761	Affx-6348278	C	T	0.340108	1	236262	ADD	-0.00146378	0.00290844	0.253299	0.211293	NA
1	1992068	Affx-6348886	C	T	0.116854	1	236953	ADD	-0.00227695	0.00430263	0.280052	0.224268	NA
1	1994282	Affx-6354096	G	A	0.138827	1	236067	ADD	0.00519919	0.00401087	1.68033	0.710232	NA
1	1999504	Affx-6366888	C	T	0.144611	1	236646	ADD	0.00565598	0.00394554	2.05496	0.818981	NA
1	2000742	Affx-6369892	G	C	0.255066	1	236558	ADD	-0.000143757	0.00317321	0.00205241	0.0159836	NA
1	2003208	Affx-6376385	G	C	0.420246	1	236754	ADD	-0.00078343	0.00280613	0.0779445	0.107848	NA
1	2009834	Affx-6393824	C	T	0.410139	1	236588	ADD	-0.000910479	0.00281193	0.104841	0.127205	NA
1	2010594	Affx-6395872	C	A	0.271979	1	236546	ADD	0.0013218	0.0031121	0.180394	0.173255	NA
1	2015541	Affx-65548326	A	G	0.0173426	1	236700	ADD	0.00463019	0.0105843	0.19137	0.179287	NA
1	2021813	Affx-6424196	C	T	0.207278	1	236617	ADD	-0.0023029	0.00341479	0.454802	0.300975	NA
1	2033373	Affx-6453291	T	G	0.494987	1	236592	ADD	0.00188575	0.00276833	0.464017	0.304735	NA
1	2035177	Affx-6457661	G	A	0.219329	1	236275	ADD	-0.00389853	0.00334789	1.356	0.612198	NA
1	2037520	Affx-6463059	A	G	0.255708	1	236614	ADD	-0.00296252	0.00317355	0.871428	0.455237	NA
1	2038313	Affx-6464723	C	T	0.0171765	1	236690	ADD	0.0114912	0.0106421	1.16593	0.55247	NA
1	2039412	Affx-6467497	A	C	0.0153408	1	236689	ADD	-0.0119981	0.0112557	1.13626	0.542961	NA
1	2039950	Affx-6468918	G	C	0.279549	1	236440	ADD	-0.00146785	0.00308578	0.226275	0.197706	NA
1	2041023	Affx-6471946	T	C	0.0133831	1	236753	ADD	-0.00586562	0.0120201	0.238128	0.20373	NA
1	2041664	Affx-35299698	C	A	0.0377408	1	236574	ADD	0.0103137	0.00727449	2.01012	0.806171	NA
1	2045959	Affx-35299707	G	A	0.0678497	1	236987	ADD	0.00801392	0.00548909	2.13152	0.840742	NA
1	2046303	Affx-65548572	G	A	0.0211292	1	233658	ADD	-0.0160078	0.00967761	2.73608	1.00831	NA
1	2047625	Affx-6488822	C	T	0.239759	1	236465	ADD	0.00336707	0.0032403	1.07977	0.524695	NA
1	2051982	Affx-6499089	C	T	0.169263	1	236900	ADD	-0.00278657	0.00369556	0.568564	0.345987	NA
1	2052788	Affx-6501465	C	T	0.251507	1	236830	ADD	0.00375233	0.00318485	1.38812	0.622105	NA
1	2054266	Affx-6505201	G	A	0.336202	1	236963	ADD	-0.00127347	0.00292528	0.189515	0.178276	NA
1	2056364	Affx-6511433	A	G	0.185533	1	232694	ADD	0.00247827	0.00359204	0.476011	0.309596	NA
1	2056450	Affx-65548649	C	T	0.0178816	1	233676	ADD	0.0122448	0.0105401	1.34964	0.610228	NA
1	2061187	Affx-6524088	A	G	0.144039	1	236627	ADD	-0.00125842	0.00394066	0.101979	0.125247	NA
1	2062671	Affx-6528525	A	G	0.0190931	1	236918	ADD	-0.00280326	0.0101049	0.0769593	0.107093	NA
1	2067069	Affx-6540701	C	T	0.210591	1	236693	ADD	-0.00188459	0.00338786	0.309445	0.238056	NA
1	2068401	Affx-6544738	C	T	0.142662	1	237011	ADD	-6.77803e-05	0.00395123	0.000294268	0.00598499	NA
1	2072017	Affx-6554531	C	T	0.08376	1	236694	ADD	-0.00440871	0.00498282	0.782839	0.424495	NA
1	2080401	Affx-65548868	G	A	0.0182282	1	236831	ADD	-0.0188498	0.010335	3.32657	1.16641	NA
1	2082975	Affx-65548888	G	T	0.0159854	1	236778	ADD	0.020838	0.011047	3.55815	1.22729	NA
1	2087631	Affx-6583230	G	A	0.136573	1	236614	ADD	-0.000741733	0.00403115	0.0338562	0.0685355	NA
1	2088904	Affx-6584659	C	T	0.0350849	1	236626	ADD	0.0202844	0.00750943	7.29643	2.16057	NA
1	2089712	Affx-6585606	C	T	0.0384638	1	236768	ADD	0.0046126	0.00718758	0.411838	0.283131	NA
1	2092625	Affx-6589423	T	C	0.379731	1	236332	ADD	-0.0011183	0.00284677	0.154315	0.158362	NA
1	2096339	Affx-65548995	C	A	0.0476901	1	236737	ADD	-0.0179269	0.00647583	7.66336	2.24908	NA
1	2101935	Affx-6601872	A	G	0.0450516	1	236529	ADD	0.0123633	0.00667291	3.43273	1.19439	NA
1	2109716	Affx-6611721	T	C	0.466683	1	236398	ADD	-0.00382346	0.00277272	1.90152	0.774928	NA
1	2113523	Affx-6616599	C	T	0.0478395	1	236959	ADD	0.00201556	0.00645692	0.0974404	0.122097	NA
1	2115098	Affx-6618503	G	A	0.123579	1	236452	ADD	-0.0019526	0.00421143	0.214964	0.191854	NA
1	2117290	Affx-6621373	A	G	0.343422	1	236607	ADD	-0.00191223	0.00291465	0.430435	0.290921	NA
1	2124676	Affx-6629624	A	G	0.0268969	1	236626	ADD	0.00562877	0.00855139	0.433265	0.292097	NA
1	2127182	Affx-35299846	C	T	0.0771889	1	236679	ADD	-0.00326697	0.00517697	0.398234	0.277364	NA
1	2127922	Affx-6633970	G	A	0.027123	1	236681	ADD	-0.0138545	0.00851518	2.64726	0.984101	NA
1	2137733	Affx-6685223	C	T	0.178432	1	236855	ADD	-0.000305248	0.00361509	0.00712965	0.0302539	NA
1	2138242	Affx-6685859	T	C	0.419167	1	236840	ADD	0.000498625	0.00280196	0.0316682	0.0661293	NA
1	2146433	Affx-6695812	A	G	0.268893	1	237009	ADD	-0.000428439	0.00312033	0.0188529	0.0502251	NA
1	2146878	Affx-6696374	G	A	0.0439724	1	237001	ADD	0.00504949	0.00673366	0.562331	0.343593	NA
1	2153159	Affx-6704628	T	C	0.269223	1	236841	ADD	-0.000474149	0.00312015	0.023093	0.0559047	NA
1	2153594	Affx-6705151	A	G	0.268993	1	236978	ADD	-0.000444066	0.00311967	0.0202618	0.0521702	NA
1	2158656	Affx-6711607	T	G	0.26768	1	236915	ADD	-0.000278044	0.00312535	0.00791461	0.0319326	NA
1	2164614	Affx-65549622	G	A	0.0170058	1	236714	ADD	-0.00131351	0.010686	0.0151091	0.044711	NA
1	2179591	Affx-6750275	T	C	0.358284	1	236816	ADD	-0.000493404	0.00288584	0.0292323	0.0633637	NA
1	2182126	Affx-6785400	T	G	0.182259	1	236877	ADD	-0.000896289	0.00358534	0.0624935	0.0955023	NA
1	2184469	Affx-65549804	T	C	0.0167846	1	236765	ADD	-0.0114789	0.0107578	1.13856	0.543701	NA
1	2188394	Affx-6868351	G	A	0.0572476	1	236735	ADD	0.00136212	0.00594796	0.0524438	0.0867881	NA
1	2198541	Affx-65549900	C	T	0.0109161	1	236853	ADD	-0.028694	0.0132758	4.67157	1.51334	NA
1	2199655	Affx-7025683	C	T	0.0176509	1	236759	ADD	0.0156547	0.0105108	2.21826	0.865228	NA
1	2205929	Affx-7116936	T	C	0.366239	1	236770	ADD	-0.0011296	0.00287037	0.154873	0.15869	NA
1	2210292	Affx-65549965	G	A	0.0196209	1	236814	ADD	0.000720216	0.00995037	0.00523899	0.0258114	NA
1	2212668	Affx-7203327	G	A	0.0386229	1	236958	ADD	0.0107954	0.0071717	2.26587	0.878598	NA
1	2215527	Affx-7210732	T	C	0.14349	1	236334	ADD	0.00395786	0.00395542	1.00123	0.498924	NA
1	2216986	Affx-65550018	C	T	0.0179443	1	235340	ADD	0.00594155	0.010463	0.322471	0.244029	NA
1	2218878	Affx-65550029	G	A	0.015368	1	236726	ADD	0.0308037	0.0112389	7.51205	2.21263	NA
1	2224487	Affx-65550075	G	A	0.0178734	1	236636	ADD	-0.00868838	0.0104573	0.690301	0.391407	NA
1	2233032	Affx-65550129	G	A	0.018503	1	236773	ADD	0.00394115	0.0102778	0.147044	0.154049	NA
1	2234182	Affx-7259204	C	T	0.171396	1	236280	ADD	0.000631484	0.00367653	0.0295018	0.0636746	NA
1	2242065	Affx-7279089	T	C	0.202017	1	236869	ADD	-0.00524966	0.00343589	2.33445	0.897773	NA
1	2254781	Affx-7309918	C	T	0.146723	1	236722	ADD	0.00576169	0.00390657	2.17525	0.853106	NA
1	2257558	Affx-76078395	-	CTT	0.0327534	1	236769	ADD	0.00389552	0.00776112	0.251931	0.210618	NA
1	2262750	Affx-7331763	T	G	0.021469	1	235595	ADD	0.000765294	0.00958802	0.00637088	0.0285469	NA
1	2271477	Affx-7353789	C	T	0.0215161	1	236846	ADD	-0.00923288	0.0095299	0.938638	0.478041	NA
1	2272231	Affx-65550442	C	A	0.0162723	1	236905	ADD	0.00602168	0.0109102	0.30463	0.235828	NA
1	2274142	Affx-7360289	C	A	0.497433	1	236881	ADD	0.00067226	0.00276271	0.0592111	0.0927245	NA
1	2276041	Affx-7365315	C	G	0.44807	1	236742	ADD	-0.00499075	0.00277925	3.2246	1.13943	NA
1	2276290	Affx-65550484	C	T	0.0398126	1	236759	ADD	-0.0032048	0.00707749	0.205042	0.186631	NA
1	2284470	Affx-7388416	A	C	0.358746	1	236546	ADD	0.00166849	0.00287739	0.336242	0.250259	NA
1	2284929	Affx-7389521	G	T	0.392991	1	236611	ADD	0.00172967	0.00283126	0.373222	0.266599	NA
1	2284952	Affx-7389586	A	G	0.0780534	1	236415	ADD	0.0111044	0.00515902	4.63292	1.50357	NA
1	2288631	Affx-7399544	T	A	0.10757	1	236837	ADD	0.00174003	0.00446231	0.152053	0.157028	NA
1	2290637	Affx-7405149	G	A	0.408301	1	236682	ADD	0.00247018	0.00281537	0.769811	0.419902	NA
1	2292427	Affx-7410322	C	T	0.441219	1	236538	ADD	-0.00260339	0.00279255	0.869117	0.454446	NA
1	2293703	Affx-7414039	T	C	0.0493568	1	237009	ADD	0.00218733	0.00637611	0.117684	0.13575	NA
1	2297862	Affx-7424615	C	T	0.0715214	1	236971	ADD	-0.00619171	0.00536346	1.3327	0.604977	NA
1	2298114	Affx-7425421	T	C	0.158353	1	236611	ADD	-0.000668977	0.00378367	0.0312605	0.065673	NA
1	2298478	Affx-7426333	C	T	0.0925658	1	236664	ADD	0.0110662	0.004783	5.35301	1.68431	NA
1	2301087	Affx-7434335	G	T	0.0655269	1	236895	ADD	-0.000259889	0.00558864	0.00216254	0.0164146	NA
1	2302522	Affx-7438885	G	A	0.0933287	1	236867	ADD	0.0146444	0.00475638	9.47965	2.68243	NA
1	2303580	Affx-7441419	T	C	0.0943872	1	236425	ADD	0.0157622	0.00474628	11.0287	3.04716	NA
1	2305258	Affx-7445339	G	A	0.142783	1	236996	ADD	0.00222078	0.00394748	0.316498	0.2413	NA
1	2310341	Affx-65550777	C	T	0.0257092	1	233302	ADD	-0.011446	0.00879836	1.69241	0.713804	NA
1	2314194	Affx-7466775	T	C	0.411703	1	236323	ADD	-0.00204662	0.00281902	0.527081	0.329906	NA
1	2321888	Affx-7486208	C	T	0.123613	1	236662	ADD	0.00203162	0.00419082	0.23501	0.202155	NA
1	2323070	Affx-7489384	C	T	0.0462275	1	236915	ADD	-0.0135686	0.00658462	4.24631	1.40521	NA
1	2323077	Affx-7489405	A	G	0.395568	1	235992	ADD	0.00151861	0.00283878	0.286174	0.227178	NA
1	2324194	Affx-7491984	G	A	0.193144	1	236909	ADD	-0.00561391	0.00350472	2.56581	0.961792	NA
1	2324572	Affx-7492795	G	A	0.413637	1	236461	ADD	-0.00179634	0.00281318	0.407739	0.281399	NA
1	2326256	Affx-7497105	G	A	0.219433	1	236988	ADD	-0.00295241	0.00334184	0.780515	0.423677	NA
1	2329738	Affx-7506485	C	T	0.25705	1	236396	ADD	-0.00260862	0.00317474	0.675155	0.385883	NA
1	2335858	Affx-7523911	C	T	0.0196933	1	236629	ADD	0.00193209	0.0099556	0.0376635	0.0725678	NA
1	2338442	Affx-7530504	A	G	0.14822	1	236652	ADD	-0.00532271	0.00389057	1.87171	0.766295	NA
1	2338659	Affx-7531128	G	A	0.455116	1	236498	ADD	0.003942	0.00278629	2.00161	0.803735	NA
1	2339804	Affx-65550998	G	A	0.0201355	1	236969	ADD	0.00349623	0.00984003	0.126243	0.141246	NA
1	2340235	Affx-7535418	T	C	0.12698	1	236794	ADD	-0.00121855	0.0041468	0.0863505	0.114148	NA
1	2341042	Affx-7537313	C	T	0.148383	1	236610	ADD	-0.00538019	0.00389553	1.90749	0.776654	NA
1	2342128	Affx-35300126	T	C	0.075764	1	236623	ADD	0.0110961	0.00522717	4.50618	1.47144	NA
1	2342466	Affx-7540753	C	T	0.39207	1	236621	ADD	-0.00711185	0.00283685	6.28482	1.91444	NA
1	2344911	Affx-7546563	C	A	0.0276547	1	236560	ADD	-0.00896026	0.00841508	1.13377	0.542159	NA
1	2354688	Affx-7571105	G	C	0.0253344	1	236418	ADD	-0.00321239	0.0088336	0.132246	0.145017	NA
1	2355926	Affx-65551126	C	T	0.0138259	1	236765	ADD	-0.0215629	0.0118415	3.31588	1.16359	NA
1	2357812	Affx-7579470	T	C	0.405766	1	236570	ADD	0.00397465	0.0028206	1.9857	0.799174	NA
1	2358041	Affx-7580004	A	G	0.186016	1	236603	ADD	0.000406979	0.00355299	0.0131206	0.0415291	NA
1	2360913	Affx-7587315	G	A	0.272042	1	236603	ADD	0.0030901	0.00310634	0.989576	0.495059	NA
1	2362325	Affx-65551175	G	A	0.0213445	1	236665	ADD	-0.0193393	0.00957487	4.07956	1.36246	NA
1	2364119	Affx-7595728	G	A	0.0715732	1	236618	ADD	-0.00700684	0.0053721	1.7012	0.716403	NA
1	2368188	Affx-7606848	T	C	0.429842	1	236546	ADD	0.0031131	0.00279615	1.23956	0.575843	NA
1	2370170	Affx-7612531	T	G	0.44284	1	236741	ADD	-0.0031061	0.00277938	1.24892	0.578792	NA
1	2372073	Affx-7617843	G	A	0.115821	1	236537	ADD	0.00240184	0.00433857	0.306475	0.236683	NA
1	2374713	Affx-7624405	C	T	0.470143	1	236328	ADD	0.00201415	0.00277535	0.526682	0.329749	NA
1	2380209	Affx-7638822	G	A	0.143369	1	236694	ADD	-0.00322094	0.00395443	0.663434	0.381586	NA
1	2380956	Affx-7641079	T	C	0.139085	1	236661	ADD	-0.00333348	0.003994	0.696595	0.393694	NA
1	2384241	Affx-7651724	G	A	0.267066	1	236743	ADD	-0.000290113	0.0031293	0.00859492	0.0333257	NA
1	2386204	Affx-65551369	G	A	0.0147284	1	236856	ADD	0.00317375	0.011476	0.0764826	0.106726	NA
1	2387214	Affx-7659695	G	A	0.0552876	1	236599	ADD	-0.00314353	0.00604314	0.27059	0.219729	NA
1	2393442	Affx-7676834	G	C	0.264903	1	236624	ADD	0.0023937	0.00313265	0.58387	0.351836	NA
1	2393932	Affx-7678143	G	A	0.168496	1	236593	ADD	-0.00308692	0.00370443	0.694397	0.392896	NA
1	2399700	Affx-7695457	G	A	0.030521	1	231791	ADD	0.00269848	0.00812818	0.110218	0.130829	NA
1	2400060	Affx-7696628	G	A	0.0187457	1	236588	ADD	-0.00805281	0.0101992	0.623399	0.366747	NA
1	2402822	Affx-7705044	G	T	0.121317	1	235910	ADD	0.00349125	0.00425815	0.672233	0.384814	NA
1	2404237	Affx-7708874	G	A	0.171641	1	236529	ADD	-0.000957072	0.00366831	0.0680703	0.100088	NA
1	2404771	Affx-7710138	C	T	0.38387	1	236503	ADD	0.0019687	0.00284856	0.477649	0.310257	NA
1	2405893	Affx-7713473	A	G	0.0140628	1	236759	ADD	-0.0129123	0.0117513	1.20736	0.565663	NA
1	2406687	Affx-7715782	C	A	0.276437	1	236598	ADD	-0.00464775	0.00309071	2.26135	0.877332	NA
1	2408166	Affx-65551572	G	A	0.0112749	1	236676	ADD	0.0158273	0.0130997	1.45979	0.644045	NA
1	2408170	Affx-7719562	A	G	0.0608484	1	236621	ADD	0.00302464	0.00578805	0.273076	0.220926	NA
1	2414527	Affx-7735346	T	G	0.0289013	1	236979	ADD	-0.000585469	0.00825674	0.00502795	0.0252715	NA
1	2419025	Affx-65551654	T	C	0.0483792	1	236765	ADD	0.000427918	0.00644808	0.00440413	0.0236095	NA
1	2419657	Affx-7747774	G	A	0.492236	1	236603	ADD	-0.00140647	0.002766	0.258557	0.213878	NA
1	2420136	Affx-7748986	A	G	0.485738	1	236677	ADD	-0.00225514	0.00276499	0.665209	0.382238	NA
1	2420841	Affx-7751245	G	A	0.0941937	1	236672	ADD	0.00485856	0.00473287	1.05382	0.516228	NA
1	2422961	Affx-7758828	C	T	0.137836	1	236585	ADD	-0.00506856	0.00401485	1.59379	0.684478	NA
1	2426371	Affx-7773156	C	T	0.260331	1	236418	ADD	-0.00145762	0.00315884	0.212927	0.190789	NA
1	2431388	Affx-7781474	C	T	0.317033	1	236589	ADD	-0.00335222	0.00297095	1.27313	0.586399	NA
1	2434982	Affx-7786866	G	T	0.0265734	1	236985	ADD	-0.00895565	0.00859772	1.08499	0.526392	NA
1	2442417	Affx-35300288	G	A	0.0224315	1	236899	ADD	0.00620851	0.0093484	0.441062	0.295326	NA
1	2442548	Affx-7807258	G	T	0.134727	1	236642	ADD	0.00831828	0.00405364	4.21091	1.39616	NA
1	2444607	Affx-35300290	G	A	0.0508985	1	236441	ADD	0.011691	0.0063081	3.43481	1.19494	NA
1	2445871	Affx-65551853	G	A	0.0306761	1	236764	ADD	-0.0202748	0.00802163	6.38835	1.93979	NA
1	2448231	Affx-65551868	T	G	0.036978	1	236803	ADD	-0.0196153	0.00732623	7.16853	2.12963	NA
1	2448266	Affx-7832269	G	A	0.127176	1	236460	ADD	0.000684007	0.00415038	0.027161	0.0609318	NA
1	2448945	Affx-7834217	C	T	0.171803	1	236698	ADD	-0.00693969	0.00366976	3.57607	1.23197	NA
1	2452034	Affx-7841807	C	G	0.0141398	1	236885	ADD	-0.0154155	0.0117104	1.73292	0.725752	NA
1	2455662	Affx-7851206	T	C	0.182155	1	235942	ADD	-0.00240006	0.0035907	0.446773	0.29768	NA
1	2461209	Affx-7864473	C	G	0.132544	1	236864	ADD	0.00358976	0.00407589	0.775689	0.421977	NA
1	2463385	Affx-7869948	G	A	0.287609	1	236615	ADD	-0.00244723	0.00305569	0.641402	0.373451	NA
1	2465735	Affx-7876593	G	A	0.236068	1	236455	ADD	0.000270264	0.00326683	0.00684422	0.0296223	NA
1	2470127	Affx-65552016	T	C	0.0359171	1	236809	ADD	-0.018588	0.00743617	6.24838	1.9055	NA
1	2476671	Affx-7907663	G	C	0.0662163	1	236928	ADD	0.0093487	0.00555167	2.83566	1.0353	NA
1	2480786	Affx-7919294	C	T	0.0190737	1	236975	ADD	-0.0030557	0.0100791	0.0919131	0.118182	NA
1	2484918	Affx-7932029	A	G	0.233785	1	235524	ADD	0.00522043	0.00327502	2.54089	0.954942	NA
1	2486244	Affx-7935717	C	A	0.0142423	1	236655	ADD	0.00574245	0.0116894	0.24133	0.20534	NA
1	2488826	Affx-65552151	T	C	0.0252028	1	236680	ADD	-0.0110211	0.00882653	1.55908	0.674075	NA
1	2493326	Affx-7956491	A	G	0.499285	1	236367	ADD	0.00327277	0.00276908	1.39688	0.624801	NA
1	2493455	Affx-7956778	T	C	0.456923	1	236565	ADD	0.000561529	0.00277988	0.040803	0.0757628	NA
1	2494226	Affx-65552203	G	A	0.0171149	1	236724	ADD	0.0101519	0.0106486	0.908887	0.467998	NA
1	2500757	Affx-35300370	C	T	0.128623	1	236734	ADD	-0.000121442	0.00412555	0.000866513	0.0103205	NA
1	2509079	Affx-65552291	C	T	0.0143055	1	236797	ADD	0.00765002	0.0116315	0.432566	0.291807	NA
1	2515521	Affx-8013637	T	C	0.437631	1	236737	ADD	0.000972022	0.00278726	0.121618	0.138295	NA
1	2521130	Affx-8029651	C	T	0.035351	1	236627	ADD	0.0149537	0.0074706	4.00668	1.34371	NA
1	2521540	Affx-8030783	C	G	0.0273322	1	236882	ADD	0.0107031	0.00845693	1.60176	0.686863	NA
1	2521724	Affx-8031337	G	A	0.0667493	1	236729	ADD	0.00745771	0.00552889	1.81943	0.751092	NA
1	2523426	Affx-8036270	G	A	0.0128499	1	236851	ADD	-0.00955027	0.0122677	0.606044	0.360234	NA
1	2524424	Affx-8038715	A	C	0.0695273	1	236986	ADD	-0.00448372	0.0054326	0.68118	0.388085	NA
1	2524764	Affx-8039498	G	A	0.0251	1	236753	ADD	0.00339872	0.00882162	0.148434	0.154879	NA
1	2525377	Affx-8040965	T	C	0.350699	1	236723	ADD	-0.00267936	0.00289866	0.854416	0.449398	NA
1	2533854	Affx-77429198	G	-	0.0327615	1	236787	ADD	0.0016313	0.00780022	0.0437373	0.0786553	NA
1	2535688	Affx-65552508	G	A	0.0341228	1	235986	ADD	0.000228091	0.00763071	0.000893484	0.0104817	NA
1	2553309	Affx-65552646	C	T	0.464529	1	236351	ADD	-0.000765122	0.00277696	0.0759138	0.106286	NA
1	2554296	Affx-65552649	G	A	0.0451907	1	235823	ADD	0.0124917	0.00666883	3.50871	1.21434	NA
1	2569899	Affx-8134972	T	C	0.47425	1	236600	ADD	-0.00106476	0.00276994	0.147763	0.154479	NA
1	2570077	Affx-8135175	G	A	0.473464	1	236638	ADD	-0.00126698	0.00276866	0.20941	0.188941	NA
1	2571341	Affx-8136775	T	C	0.468864	1	236929	ADD	-0.00180606	0.00276803	0.425718	0.288954	NA
1	2572795	Affx-8138427	A	C	0.475545	1	236803	ADD	-0.00114741	0.00276757	0.171887	0.168488	NA
1	2574274	Affx-8140366	C	T	0.0603482	1	236809	ADD	-0.000712891	0.00580778	0.015067	0.0446457	NA
1	2576003	Affx-65552896	C	T	0.0169113	1	236794	ADD	0.00174999	0.0107638	0.0264326	0.0600575	NA
1	2581777	Affx-8151128	T	C	0.478034	1	236589	ADD	-0.00137971	0.00276915	0.248247	0.208792	NA
1	2582643	Affx-8152092	T	C	0.0469773	1	236210	ADD	-0.000718682	0.0065403	0.0120748	0.0397669	NA
1	2584899	Affx-65552968	A	C	0.0181929	1	236768	ADD	0.00942105	0.0103362	0.830761	0.441228	NA
1	2595307	Affx-8170855	G	A	0.497875	1	236898	ADD	-0.00214577	0.00276342	0.602933	0.359061	NA
1	2597658	Affx-8174160	C	T	0.494906	1	236859	ADD	0.000914761	0.00276479	0.109469	0.130329	NA
1	2597718	Affx-65553037	C	A	0.018143	1	236648	ADD	-0.00631849	0.0103851	0.370175	0.265273	NA
1	2598902	Affx-76855164	G	-	0.488871	1	236551	ADD	0.000821277	0.00276724	0.0880817	0.115414	NA
1	2601669	Affx-8178885	C	T	0.0570385	1	236691	ADD	0.00868262	0.00595215	2.12791	0.839719	NA
1	2607961	Affx-8187725	C	T	0.497353	1	236867	ADD	-0.00111643	0.0027636	0.163196	0.16353	NA
1	2609830	Affx-8189768	G	A	0.497289	1	236779	ADD	-0.00108746	0.00276274	0.154933	0.158725	NA
1	2612793	Affx-65553121	A	G	0.0249729	1	236817	ADD	0.00798311	0.00885543	0.812689	0.434948	NA
1	2622185	Affx-8208171	T	C	0.499491	1	236862	ADD	0.00153143	0.00276365	0.307062	0.236955	NA
1	2629464	Affx-8216774	G	T	0.500488	1	236691	ADD	0.00161139	0.00276607	0.339371	0.251663	NA
1	2633026	Affx-8221321	C	T	0.500023	1	236997	ADD	0.00139944	0.00276213	0.256695	0.212965	NA
1	2639458	Affx-8228895	G	A	0.0262488	1	236716	ADD	-0.00369491	0.00862866	0.183366	0.174901	NA
1	2640393	Affx-8230034	T	C	0.0355606	1	236835	ADD	-0.00954199	0.00747123	1.63115	0.69563	NA
1	2643148	Affx-65553338	G	A	0.0233533	1	236284	ADD	0.00733485	0.00920012	0.635616	0.371302	NA
1	2651426	Affx-65553394	C	G	0.0223325	1	236740	ADD	0.0101447	0.00936133	1.17436	0.555164	NA
1	2783104	Affx-8405671	C	A	0.0835977	1	236687	ADD	-0.00475657	0.00500355	0.903715	0.466244	NA
1	2783189	Affx-35300579	C	T	0.0211549	1	236612	ADD	-0.00148233	0.00964846	0.0236035	0.0565559	NA
1	2788133	Affx-8412730	C	T	0.0490438	1	236564	ADD	-0.00289936	0.00640857	0.204684	0.186441	NA
1	2791775	Affx-8417555	C	T	0.0433003	1	237019	ADD	0.011386	0.00678633	2.81498	1.02971	NA
1	2791865	Affx-8417669	A	G	0.454388	1	236076	ADD	-0.00144228	0.00277953	0.269251	0.219082	NA
1	2792599	Affx-8418725	A	C	0.45423	1	236901	ADD	-0.00156676	0.00277349	0.319119	0.242499	NA
1	2792827	Affx-8418963	G	A	0.364391	1	236456	ADD	-7.75276e-05	0.00287439	0.000727482	0.00944708	NA
1	2797592	Affx-8425480	T	C	0.0546324	1	236755	ADD	0.00488735	0.00609025	0.643987	0.374409	NA
1	2805600	Affx-8434724	G	A	0.0247678	1	234700	ADD	0.000669874	0.00892718	0.00563064	0.0267868	NA
1	2805748	Affx-35300609	C	T	0.0167514	1	235622	ADD	0.0020583	0.0107953	0.0363537	0.0712013	NA
1	2806552	Affx-35300611	G	A	0.0563478	1	236726	ADD	0.00681883	0.00598519	1.29797	0.594167	NA
1	2810135	Affx-35300619	G	A	0.0327028	1	236799	ADD	-0.0115097	0.00776468	2.19725	0.859312	NA
1	2816526	Affx-8449550	C	G	0.0709644	1	236675	ADD	-0.00324873	0.00537872	0.364812	0.26293	NA
1	2818853	Affx-8452838	A	G	0.105182	1	236629	ADD	0.000510211	0.00450676	0.0128165	0.0410236	NA
1	2820985	Affx-8455301	G	T	0.0161947	1	236806	ADD	-0.00465987	0.0109375	0.181516	0.173877	NA
1	2823206	Affx-65553881	C	T	0.0220531	1	236452	ADD	0.00127169	0.00944977	0.01811	0.0491732	NA
1	2823407	Affx-8458380	A	G	0.101435	1	236639	ADD	0.00187007	0.00458047	0.166683	0.165531	NA
1	2826754	Affx-8463025	C	T	0.0328212	1	236874	ADD	0.0124739	0.00774961	2.59088	0.968671	NA
1	2828957	Affx-65553936	A	G	0.0124647	1	236548	ADD	0.00598459	0.0124722	0.23024	0.199733	NA
1	2829243	Affx-8466817	A	G	0.112889	1	236692	ADD	0.0022351	0.00436877	0.261742	0.215436	NA
1	2830134	Affx-8467996	C	T	0.0120038	1	237008	ADD	-0.00379699	0.0126795	0.0896752	0.116571	NA
1	2832877	Affx-8471844	C	T	0.0963406	1	236790	ADD	-0.00839943	0.00468647	3.21224	1.13615	NA
1	2834995	Affx-8474333	C	T	0.0284062	1	236709	ADD	-0.011061	0.00831755	1.76846	0.736193	NA
1	2836711	Affx-8476554	C	T	0.0619988	1	236827	ADD	0.00570807	0.00573658	0.990085	0.495228	NA
1	2838206	Affx-8478706	C	T	0.0471655	1	236974	ADD	-0.00120406	0.00651715	0.0341333	0.0688354	NA
1	2838714	Affx-65554025	C	T	0.029271	1	236753	ADD	-0.000306952	0.00820423	0.0013998	0.0131589	NA
1	2841167	Affx-8482979	G	A	0.477086	1	236532	ADD	-0.00298632	0.00277845	1.15522	0.549046	NA
1	2844810	Affx-8485044	C	A	0.456882	1	236594	ADD	-0.00107194	0.00278435	0.148216	0.154749	NA
1	2846345	Affx-8487095	T	C	0.20049	1	236496	ADD	0.00372294	0.00345953	1.15808	0.549961	NA
1	2848434	Affx-8489463	G	A	0.0374974	1	236963	ADD	-0.00317584	0.00727994	0.19031	0.17871	NA
1	2857488	Affx-8501776	A	G	0.419124	1	236571	ADD	-0.00394623	0.00280462	1.97978	0.797474	NA
1	2869834	Affx-8518927	G	A	0.0415261	1	236574	ADD	-0.00850277	0.00693338	1.50394	0.657447	NA
1	2871331	Affx-8520811	T	C	0.12246	1	236595	ADD	-0.000966744	0.00422053	0.0524675	0.0868094	NA
1	2876280	Affx-65554336	C	A	0.0151109	1	236618	ADD	0.0261747	0.0113331	5.33413	1.67961	NA
1	2881291	Affx-8533265	T	C	0.486046	1	235917	ADD	-0.00421142	0.00276788	2.31507	0.892363	NA
1	2882315	Affx-8534539	G	T	0.113451	1	236635	ADD	-0.00275972	0.00436634	0.399479	0.277894	NA
1	2887085	Affx-8541001	C	T	0.0132986	1	236980	ADD	-0.00150599	0.0120584	0.0155979	0.0454635	NA
1	2895249	Affx-8551866	G	A	0.216082	1	236473	ADD	0.00261177	0.00336079	0.603935	0.359438	NA
1	2899537	Affx-8556862	C	T	0.0200843	1	237026	ADD	0.0113817	0.00985194	1.33467	0.605591	NA
1	2900856	Affx-8558474	T	C	0.326807	1	235951	ADD	0.000751336	0.00294973	0.0648788	0.0974833	NA
1	2906008	Affx-8565604	G	A	0.0107596	1	236858	ADD	0.00332971	0.0133838	0.0618947	0.0950001	NA
1	2912986	Affx-8574916	A	G	0.328718	1	236476	ADD	0.00349284	0.00293981	1.41163	0.629328	NA
1	2918587	Affx-35300820	C	G	0.0275656	1	236962	ADD	-0.0013606	0.00839699	0.026255	0.0598427	NA
1	2924136	Affx-8590755	A	G	0.494379	1	236707	ADD	0.00605871	0.00276673	4.79541	1.54461	NA
1	2924936	Affx-8591846	G	A	0.0191907	1	235036	ADD	-0.000252162	0.0101107	0.000622008	0.0087284	NA
1	2925754	Affx-8593200	G	A	0.418999	1	236292	ADD	0.00597671	0.00280883	4.52765	1.47689	NA
1	2928150	Affx-8596793	G	A	0.0746671	1	236771	ADD	0.00140485	0.00526244	0.0712663	0.102647	NA
1	2932392	Affx-65554847	G	A	0.0416521	1	236843	ADD	0.0145163	0.00692313	4.39652	1.44355	NA
1	2942162	Affx-35300869	G	A	0.0700465	1	236750	ADD	0.00696418	0.00541611	1.65335	0.702231	NA
1	2945275	Affx-8619975	G	A	0.445217	1	236653	ADD	0.00550435	0.00278412	3.90873	1.31843	NA
1	2946131	Affx-8621149	C	T	0.10351	1	236827	ADD	-0.00516333	0.00453727	1.29501	0.593243	NA
1	2951178	Affx-8627235	T	C	0.481834	1	236730	ADD	0.00651949	0.00276513	5.55899	1.73551	NA
1	2951890	Affx-65555032	G	A	0.0475977	1	236335	ADD	0.0125656	0.00648665	3.75254	1.27796	NA
1	2959186	Affx-8638557	G	A	0.0802818	1	236573	ADD	0.0111345	0.00509324	4.77921	1.54053	NA
1	2962859	Affx-8643241	G	A	0.154663	1	236737	ADD	0.00654248	0.00382674	2.92299	1.05886	NA
1	2962895	Affx-8643261	G	C	0.118984	1	236579	ADD	-0.00171469	0.00426598	0.16156	0.162586	NA
1	2963075	Affx-8643463	G	A	0.0552904	1	236741	ADD	0.0176757	0.00604845	8.54013	2.45917	NA
1	2966088	Affx-8646920	A	G	0.237077	1	236752	ADD	-0.00122201	0.00324743	0.141601	0.150768	NA
1	2966476	Affx-8647362	C	T	0.313528	1	236698	ADD	0.0041713	0.00297834	1.96152	0.79223	NA
1	2969791	Affx-8651087	G	A	0.182111	1	236735	ADD	0.00252647	0.00358166	0.497577	0.318246	NA
1	2969901	Affx-8651228	C	T	0.011984	1	236732	ADD	0.0328372	0.0126823	6.704	2.01684	NA
1	2970338	Affx-8651782	G	A	0.0754042	1	236174	ADD	0.00327458	0.00524106	0.390367	0.274002	NA
1	2970656	Affx-8652208	G	T	0.115791	1	236759	ADD	-0.00755718	0.00432607	3.05163	1.09336	NA
1	2978346	Affx-8661239	A	G	0.182243	1	236678	ADD	0.00139601	0.00358254	0.151843	0.156904	NA
1	2979301	Affx-8662382	G	A	0.496365	1	236343	ADD	-0.00212811	0.00277212	0.589336	0.353914	NA
1	2981312	Affx-8664758	G	A	0.251545	1	236983	ADD	0.00279533	0.00318334	0.771079	0.42035	NA
1	2984424	Affx-8668342	G	C	0.0232101	1	235953	ADD	-0.00428972	0.00920496	0.217177	0.193007	NA
1	2985564	Affx-8669795	T	C	0.0975362	1	236712	ADD	-0.000104388	0.00465942	0.000501926	0.00783282	NA
1	2988322	Affx-65555370	G	T	0.0212934	1	235965	ADD	-0.0135476	0.00959827	1.99223	0.801045	NA
1	2989041	Affx-8674706	T	C	0.242561	1	236458	ADD	-0.00955161	0.00322713	8.76031	2.51165	NA
1	2993832	Affx-8681126	T	C	0.246234	1	236507	ADD	-0.011835	0.00321334	13.5651	3.63746	NA
1	3003066	Affx-8693667	C	T	0.408927	1	236629	ADD	-0.00356885	0.00280953	1.61357	0.690391	NA
1	3005530	Affx-65555552	C	T	0.0211489	1	236703	ADD	0.0191751	0.00961047	3.98093	1.33707	NA
1	3006180	Affx-8698013	G	A	0.250346	1	236672	ADD	-0.0113425	0.00319459	12.6063	3.41517	NA
1	3008975	Affx-8702209	T	G	0.196483	1	236624	ADD	0.00840162	0.00347806	5.83514	1.80385	NA
1	3014763	Affx-8710019	C	A	0.466752	1	236268	ADD	-0.00143482	0.00277298	0.267734	0.218348	NA
1	3015335	Affx-8710836	G	C	0.023207	1	236760	ADD	-0.0087074	0.009206	0.894613	0.463151	NA
1	3015511	Affx-35300985	G	A	0.0171885	1	235826	ADD	-0.0155719	0.0106589	2.13434	0.841539	NA
1	3016114	Affx-8712057	G	A	0.0218736	1	236929	ADD	-0.0216106	0.00944457	5.23563	1.65504	NA
1	3020225	Affx-8717930	C	T	0.0172259	1	236592	ADD	-0.0121792	0.0106434	1.30941	0.597736	NA
1	3024052	Affx-8723736	A	G	0.199101	1	236601	ADD	0.0123532	0.00346167	12.7348	3.44501	NA
1	3032464	Affx-8736469	C	T	0.433763	1	236561	ADD	-0.000535367	0.00278997	0.0368216	0.0716919	NA
1	3033311	Affx-65555809	G	C	0.0495404	1	236948	ADD	0.0141756	0.00637532	4.94403	1.58202	NA
1	3034680	Affx-8739727	T	C	0.434056	1	236464	ADD	-0.000582433	0.00279005	0.043578	0.0785005	NA
1	3053934	Affx-65555960	T	C	0.0220015	1	236734	ADD	-0.00448377	0.00941442	0.22683	0.19799	NA
1	3059734	Affx-8776667	C	T	0.0230982	1	236793	ADD	-0.00163927	0.00920411	0.0317202	0.0661873	NA
1	3064202	Affx-65556028	C	T	0.0132187	1	236786	ADD	-0.0127987	0.0120983	1.11914	0.537445	NA
1	3064270	Affx-8782820	G	A	0.195229	1	236965	ADD	0.0139589	0.00348428	16.0501	4.2098	NA
1	3066817	Affx-8786368	G	A	0.0234982	1	236635	ADD	-0.000736218	0.00914068	0.00648718	0.0288145	NA
1	3067399	Affx-8787156	G	A	0.165727	1	236965	ADD	0.000227916	0.00371013	0.00377375	0.0218121	NA
1	3071911	Affx-65556053	C	T	0.0150697	1	236766	ADD	-0.00312883	0.011354	0.0759394	0.106306	NA
1	3078885	Affx-8801933	A	G	0.164369	1	236629	ADD	-0.00316724	0.00372826	0.721686	0.402753	NA
1	3079992	Affx-8803404	C	G	0.0336855	1	236467	ADD	-0.00391008	0.00767636	0.259455	0.214318	NA
1	3080038	Affx-8803451	C	T	0.102253	1	236917	ADD	-0.00483892	0.00455565	1.12822	0.540374	NA
1	3081458	Affx-8805493	C	T	0.0239167	1	236801	ADD	-0.000990886	0.00907032	0.0119344	0.0395253	NA
1	3082068	Affx-8806370	G	A	0.108606	1	236985	ADD	-0.00349463	0.00443849	0.619917	0.365444	NA
1	3082928	Affx-8807481	C	T	0.0787557	1	236783	ADD	0.0090555	0.0051406	3.10312	1.10711	NA
1	3083253	Affx-65556147	G	A	0.0158597	1	236953	ADD	0.0148709	0.0110688	1.80499	0.746879	NA
1	3083326	Affx-8808012	G	C	0.359533	1	236625	ADD	0.000947161	0.0028754	0.108505	0.129682	NA
1	3084345	Affx-8809295	G	T	0.0862607	1	236614	ADD	-0.000380771	0.00492489	0.00597772	0.0276248	NA
1	3084718	Affx-8809723	C	A	0.322223	1	236921	ADD	0.00243833	0.00295107	0.682698	0.388639	NA
1	3085149	Affx-8810234	C	T	0.0234484	1	236285	ADD	0.00324131	0.00913162	0.125993	0.141088	NA
1	3085284	Affx-8810411	G	T	0.0312489	1	236472	ADD	-0.0112771	0.00795036	2.01197	0.806702	NA
1	3087668	Affx-8813412	A	G	0.132833	1	236346	ADD	0.00523687	0.00408929	1.64001	0.698266	NA
1	3090063	Affx-8816491	C	T	0.100516	1	236724	ADD	0.00873668	0.00460784	3.595	1.23692	NA
1	3091007	Affx-78671309	TC	-	0.191898	1	236516	ADD	0.000969304	0.00351343	0.0761129	0.10644	NA
1	3093763	Affx-8821389	A	G	0.485918	1	236396	ADD	-0.00372921	0.00276993	1.81258	0.749094	NA
1	3096958	Affx-8821896	T	C	0.0665194	1	236916	ADD	-0.0052114	0.00552826	0.888651	0.461121	NA
1	3097557	Affx-79132059	TTC	-	0.10347	1	236652	ADD	0.00592296	0.00452831	1.71082	0.719242	NA
1	3097801	Affx-65556276	G	A	0.0599135	1	232894	ADD	0.00639529	0.00588016	1.18289	0.557882	NA
1	3098129	Affx-8822040	A	G	0.0989215	1	236531	ADD	0.00148482	0.00462164	0.103218	0.126097	NA
1	3100700	Affx-8822423	G	T	0.0144052	1	236859	ADD	-0.00377218	0.0116052	0.105652	0.127756	NA
1	3102956	Affx-8822737	C	A	0.090714	1	236667	ADD	-0.00551304	0.00482071	1.30786	0.597253	NA
1	3103682	Affx-8822808	C	A	0.29257	1	236137	ADD	-0.00669944	0.00305406	4.81194	1.54878	NA
1	3110777	Affx-8823764	T	C	0.407464	1	236626	ADD	0.000778654	0.00281236	0.076656	0.106859	NA
1	3112423	Affx-8823963	G	A	0.144149	1	236745	ADD	0.000738511	0.00393467	0.0352287	0.0700106	NA
1	3114320	Affx-8824184	T	C	0.475981	1	236192	ADD	0.0012313	0.00276921	0.197703	0.182712	NA
1	3115160	Affx-8824282	G	A	0.0146026	1	236773	ADD	4.82401e-05	0.0115031	1.75868e-05	0.00145561	NA
1	3118744	Affx-65556438	G	A	0.0130042	1	236846	ADD	-0.00576912	0.012229	0.222555	0.195792	NA
1	3121585	Affx-8825177	G	A	0.0115536	1	236983	ADD	-0.0174076	0.0129315	1.81208	0.74895	NA
1	3122059	Affx-8825243	G	A	0.383422	1	236348	ADD	-7.48359e-05	0.0028478	0.000690556	0.00920167	NA
1	3130738	Affx-65556539	G	A	0.0371568	1	236565	ADD	-0.00474281	0.0073164	0.420219	0.286654	NA
1	3130899	Affx-8826334	G	A	0.25835	1	236660	ADD	0.00377352	0.00315716	1.42856	0.634514	NA
1	3131178	Affx-8826364	C	T	0.277517	1	235989	ADD	-0.00325607	0.00309625	1.10589	0.533167	NA
1	3131301	Affx-8826372	T	C	0.0289706	1	236550	ADD	-0.0158334	0.00823468	3.69706	1.26354	NA
1	3132879	Affx-8826543	G	A	0.0184357	1	237040	ADD	-0.00970947	0.0102665	0.894424	0.463087	NA
1	3133525	Affx-65556558	G	A	0.0402257	1	236789	ADD	0.0160847	0.00703786	5.22331	1.65197	NA
1	3134348	Affx-8826749	G	A	0.0429335	1	236948	ADD	-0.00585615	0.00681975	0.737374	0.408375	NA
1	3135185	Affx-8826876	T	C	0.2809	1	236718	ADD	0.00434506	0.00307232	2.00014	0.803314	NA
1	3136831	Affx-65556577	T	C	0.0240602	1	236719	ADD	0.00628974	0.009014	0.48689	0.313974	NA
1	3141097	Affx-8827661	C	T	0.297256	1	236522	ADD	-0.000263151	0.00302695	0.00755789	0.0311799	NA
1	3141186	Affx-8827675	C	T	0.05549	1	236583	ADD	0.00240134	0.0060279	0.158699	0.160926	NA
1	3141669	Affx-8827735	T	C	0.0185763	1	227844	ADD	-0.00944985	0.0104024	0.82524	0.439313	NA
1	3141885	Affx-8827768	G	A	0.0841136	1	236686	ADD	-0.00189277	0.00498277	0.144295	0.152398	NA
1	3144849	Affx-8828252	G	T	0.112153	1	236557	ADD	-0.00374613	0.00437989	0.731542	0.406289	NA
1	3145751	Affx-35301173	A	G	0.110804	1	236922	ADD	0.00622583	0.0044061	1.99658	0.802293	NA
1	3145931	Affx-8828440	G	A	0.195604	1	236945	ADD	0.00137565	0.00348158	0.156123	0.159422	NA
1	3146121	Affx-8828460	G	C	0.108512	1	236397	ADD	0.00237171	0.00444762	0.284359	0.226317	NA
1	3146281	Affx-8828501	C	T	0.226958	1	236817	ADD	0.00152891	0.00330138	0.214473	0.191597	NA
1	3146311	Affx-8828505	G	T	0.147985	1	236537	ADD	0.00870244	0.00390192	4.97423	1.5896	NA
1	3148023	Affx-76291496	TTTGAGG	-	0.447845	1	236508	ADD	-0.000738154	0.00278299	0.0703511	0.101919	NA
1	3153810	Affx-8829565	A	G	0.0933903	1	236593	ADD	-0.000187701	0.00475136	0.00156062	0.0139058	NA
1	3156392	Affx-8829948	C	T	0.200275	1	236679	ADD	0.00610707	0.00346034	3.11478	1.11022	NA
1	3157975	Affx-8830194	C	T	0.0138928	1	236525	ADD	-0.0116024	0.0118476	0.959035	0.484881	NA
1	3162725	Affx-8830913	C	T	0.0688836	1	235869	ADD	0.00629389	0.00548627	1.31609	0.599815	NA
1	3164291	Affx-8831126	A	C	0.478309	1	236320	ADD	0.00319525	0.00277671	1.32419	0.602335	NA
1	3164677	Affx-8831206	C	T	0.144031	1	236984	ADD	-0.000776607	0.00393488	0.0389529	0.0738932	NA
1	3166817	Affx-8831480	G	T	0.0942025	1	236586	ADD	-0.000790011	0.00474153	0.0277606	0.061644	NA
1	3167148	Affx-8831551	T	C	0.419387	1	236729	ADD	-0.00177111	0.002803	0.39925	0.277797	NA
1	3172986	Affx-8832463	C	T	0.0390025	1	236626	ADD	0.00364145	0.00714643	0.259639	0.214408	NA
1	3175023	Affx-8832793	C	T	0.142857	1	237017	ADD	-0.00167593	0.0039485	0.180156	0.173123	NA
1	3177326	Affx-8833164	G	A	0.20764	1	236599	ADD	0.00660675	0.00341632	3.73989	1.27468	NA
1	3184512	Affx-8834489	G	A	0.0194833	1	225681	ADD	0.00440656	0.0102412	0.18514	0.175879	NA
1	3186748	Affx-8834796	G	T	0.336812	1	236844	ADD	-0.00536954	0.00293254	3.35263	1.17329	NA
1	3188066	Affx-8834959	G	A	0.170164	1	236610	ADD	0.00581815	0.00368488	2.49301	0.941754	NA
1	3189202	Affx-8835184	C	T	0.0837744	1	236731	ADD	0.0024671	0.00499167	0.244276	0.206814	NA
1	3189273	Affx-8835192	C	T	0.172369	1	236768	ADD	0.00594481	0.00366179	2.63566	0.980932	NA
1	3189833	Affx-8835275	T	C	0.0838621	1	236543	ADD	0.00149121	0.00499409	0.0891593	0.116197	NA
1	3192587	Affx-8835611	A	G	0.418356	1	236643	ADD	-0.00278525	0.00280688	0.984649	0.493422	NA
1	3193217	Affx-8835678	C	T	0.0422278	1	236728	ADD	0.00152452	0.00687299	0.0492011	0.0838308	NA
1	3194171	Affx-8842916	C	T	0.380235	1	236483	ADD	0.00574304	0.00285185	4.05537	1.35624	NA
1	3195217	Affx-8856178	G	A	0.0143009	1	235719	ADD	0.0177057	0.011676	2.29952	0.888019	NA
1	3198388	Affx-8897218	G	A	0.0523741	1	236739	ADD	-0.00366264	0.00622685	0.345979	0.254614	NA
1	3198476	Affx-8898251	G	A	0.128365	1	236728	ADD	0.0095372	0.00413616	5.31677	1.67528	NA
1	3199157	Affx-8907978	C	G	0.478287	1	236397	ADD	0.00449525	0.00276696	2.63938	0.981947	NA
1	3199796	Affx-35301278	C	T	0.0169233	1	236981	ADD	-0.0302207	0.0107075	7.9659	2.32178	NA
1	3200253	Affx-8921143	G	A	0.428976	1	236540	ADD	0.00754226	0.00279326	7.2909	2.15924	NA
1	3201114	Affx-8932519	G	C	0.378947	1	236627	ADD	0.00232463	0.00285033	0.665145	0.382214	NA
1	3203165	Affx-8959603	G	A	0.0118956	1	236726	ADD	-0.00293524	0.0127605	0.0529117	0.0872084	NA
1	3203518	Affx-78791818	T	-	0.19525	1	236653	ADD	0.00487311	0.00348127	1.95946	0.791638	NA
1	3203844	Affx-8969301	G	T	0.0112644	1	236941	ADD	-0.00712793	0.0130583	0.297958	0.232722	NA
1	3204139	Affx-8973254	C	T	0.0373463	1	236998	ADD	0.00464549	0.00728566	0.40656	0.2809	NA
1	3206074	Affx-8994251	A	G	0.0950741	1	236689	ADD	-0.00774238	0.00471808	2.69288	0.996551	NA
1	3207591	Affx-9012708	A	G	0.0871388	1	236697	ADD	-0.00510785	0.00490922	1.08256	0.5256	NA
1	3207939	Affx-9014189	G	A	0.0110773	1	236790	ADD	-0.00989802	0.01319	0.563132	0.343901	NA
1	3213086	Affx-9014824	G	A	0.0849271	1	236603	ADD	-0.00834015	0.00496595	2.82061	1.03123	NA
1	3213452	Affx-9014875	T	C	0.457609	1	236168	ADD	-0.00391734	0.00278324	1.98098	0.797818	NA
1	3216743	Affx-9015254	T	G	0.087929	1	236708	ADD	-0.00159174	0.00488594	0.106132	0.128082	NA
1	3217065	Affx-9015286	C	T	0.0318572	1	236320	ADD	0.00771371	0.00788509	0.957003	0.484201	NA
1	3217573	Affx-35301304	T	C	0.10093	1	236680	ADD	-0.00569799	0.00459098	1.5404	0.668454	NA
1	3220635	Affx-9015738	T	C	0.451963	1	236443	ADD	-0.00287955	0.00277863	1.07396	0.522803	NA
1	3221221	Affx-9015818	C	T	0.0203521	1	236732	ADD	0.0127325	0.0097733	1.69724	0.715232	NA
1	3223683	Affx-9016116	G	A	0.0908245	1	236913	ADD	-0.00267836	0.00481454	0.309476	0.238071	NA
1	3224426	Affx-9016211	C	T	0.270884	1	236699	ADD	0.00057965	0.00311132	0.034709	0.069455	NA
1	3226893	Affx-76124990	-	T	0.0794766	1	236686	ADD	-0.0075313	0.00511922	2.16438	0.850038	NA
1	3229994	Affx-9017105	G	A	0.367086	1	236544	ADD	0.00044871	0.00287124	0.0244226	0.0575879	NA
1	3231261	Affx-9017337	A	G	0.265604	1	236685	ADD	-0.000112385	0.00312974	0.00128944	0.012622	NA
1	3232581	Affx-9017640	G	A	0.347986	1	236584	ADD	-0.00214998	0.00290453	0.547918	0.338027	NA
1	3234132	Affx-9017898	G	A	0.222096	1	236708	ADD	-0.00923114	0.00332417	7.71161	2.26069	NA
1	3238031	Affx-65557453	C	T	0.0343638	1	236761	ADD	0.000648394	0.00759746	0.00728351	0.0305895	NA
1	3238298	Affx-9018537	G	A	0.497009	1	236727	ADD	8.92139e-06	0.00276454	1.04141e-05	0.00111968	NA
1	3240647	Affx-9019034	A	T	0.235452	1	236322	ADD	-0.00999399	0.00326144	9.38987	2.66117	NA
1	3241050	Affx-9019112	G	T	0.173861	1	236793	ADD	-0.0102688	0.00364613	7.93193	2.31363	NA
1	3246743	Affx-9019972	A	G	0.0150306	1	236717	ADD	-0.0104533	0.0113554	0.847423	0.446988	NA
1	3247150	Affx-9020032	G	A	0.0369074	1	236836	ADD	-0.00506713	0.00733048	0.477815	0.310324	NA
1	3248703	Affx-9020223	A	C	0.354861	1	236260	ADD	-0.0096123	0.00289122	11.0533	3.05291	NA
1	3251368	Affx-9020524	G	A	0.0222134	1	236726	ADD	-0.00416794	0.009392	0.196937	0.182299	NA
1	3251898	Affx-9020627	T	C	0.403761	1	236604	ADD	-0.00567201	0.00282038	4.04443	1.35343	NA
1	3259682	Affx-65557625	C	T	0.0130189	1	236732	ADD	0.0241553	0.0121936	3.92428	1.32245	NA
1	3262152	Affx-9022039	C	T	0.0125383	1	237034	ADD	-0.0152523	0.0124085	1.51089	0.659549	NA
1	3264851	Affx-9022411	G	A	0.194448	1	236680	ADD	-0.0149459	0.00349822	18.2537	4.71365	NA
1	3268291	Affx-9022875	G	T	0.206452	1	236578	ADD	-0.0150417	0.00342104	19.3322	4.95925	NA
1	3271225	Affx-9023363	G	A	0.0728313	1	236526	ADD	-0.000116734	0.00533519	0.000478737	0.00764815	NA
1	3274484	Affx-9027716	G	A	0.064774	1	236584	ADD	-0.0232713	0.0056136	17.1853	4.46973	NA
1	3278075	Affx-9034227	C	T	0.0135432	1	236797	ADD	0.0187728	0.0119546	2.46599	0.934291	NA
1	3292940	Affx-9056792	G	A	0.243721	1	236529	ADD	-0.0149735	0.00322515	21.5548	5.46362	NA
1	3293067	Affx-9057008	G	A	0.45919	1	236522	ADD	0.00809818	0.00277352	8.52537	2.45565	NA
1	3293203	Affx-9057208	T	C	0.312897	1	236675	ADD	0.00380784	0.00297491	1.63835	0.697774	NA
1	3295629	Affx-9060458	G	A	0.286687	1	236500	ADD	0.00389436	0.00305208	1.6281	0.694721	NA
1	3301655	Affx-65557949	G	C	0.0437552	1	236692	ADD	0.0048617	0.0067734	0.515184	0.325228	NA
1	3303214	Affx-65557959	G	A	0.0299174	1	236902	ADD	0.00801991	0.00813432	0.972067	0.489234	NA
1	3303386	Affx-9071587	A	G	0.294912	1	236633	ADD	0.00297079	0.00302638	0.963601	0.486408	NA
1	3309463	Affx-65558020	G	C	0.0213707	1	236562	ADD	-0.0042289	0.00956125	0.195625	0.181592	NA
1	3311566	Affx-65558039	C	T	0.0259769	1	236672	ADD	0.00961922	0.00869416	1.22412	0.570969	NA
1	3317266	Affx-9091344	G	A	0.243716	1	236694	ADD	-0.0165312	0.00321884	26.3761	6.55131	NA
1	3318062	Affx-9092814	C	T	0.0509179	1	236675	ADD	-0.00410886	0.00630124	0.425198	0.288737	NA
1	3320645	Affx-9097185	A	G	0.0255531	1	237016	ADD	-0.00178957	0.00874536	0.0418736	0.0768281	NA
1	3321085	Affx-9097820	G	A	0.0227517	1	236796	ADD	-0.00817278	0.00928435	0.774884	0.421693	NA
1	3325005	Affx-65558131	G	A	0.0113293	1	236775	ADD	-0.0027588	0.0130731	0.0445331	0.0794254	NA
1	3331534	Affx-9113652	A	G	0.27925	1	236650	ADD	0.000432222	0.00308521	0.0196266	0.0513011	NA
1	3332158	Affx-9114701	T	C	0.110191	1	237011	ADD	0.00559504	0.00440744	1.61151	0.689774	NA
1	3335236	Affx-9119535	G	C	0.0847949	1	236677	ADD	-0.0109536	0.00497049	4.85638	1.55997	NA
1	3335540	Affx-9119934	T	C	0.117452	1	236620	ADD	0.00198427	0.00429033	0.213904	0.1913	NA
1	3338975	Affx-9125251	G	A	0.165893	1	236903	ADD	-0.00308496	0.00372104	0.687339	0.39033	NA
1	3340801	Affx-9127937	G	T	0.257556	1	236609	ADD	-0.00219837	0.00316698	0.481851	0.311949	NA
1	3342619	Affx-9130637	A	G	0.099298	1	236908	ADD	-0.0112406	0.00463013	5.8938	1.81832	NA
1	3342936	Affx-9131127	G	C	0.0950768	1	236409	ADD	0.00960308	0.0047096	4.15771	1.38252	NA
1	3346669	Affx-9136314	G	A	0.0155137	1	236887	ADD	0.0104062	0.0112029	0.862823	0.452287	NA
1	3347626	Affx-9137446	C	A	0.164629	1	236569	ADD	0.00325822	0.00373676	0.76027	0.416525	NA
1	3348554	Affx-65558320	C	T	0.0187683	1	236676	ADD	0.0043911	0.0101925	0.185601	0.176133	NA
1	3348616	Affx-65558321	G	A	0.0154574	1	233707	ADD	0.0148628	0.0112662	1.7404	0.727955	NA
1	3354727	Affx-9147378	G	A	0.421784	1	236621	ADD	-0.0037305	0.00279963	1.77556	0.738271	NA
1	3355977	Affx-9149185	G	A	0.494403	1	236538	ADD	0.000339082	0.00276516	0.0150372	0.0445995	NA
1	3355997	Affx-9149213	C	T	0.0511193	1	237024	ADD	0.00527609	0.00626943	0.708222	0.397902	NA
1	3356191	Affx-9149441	G	A	0.0798366	1	233959	ADD	0.00183591	0.00512076	0.128539	0.142696	NA
1	3356624	Affx-9150145	C	T	0.04027	1	236777	ADD	1.29634e-05	0.0070463	3.38468e-06	0.000637972	NA
1	3358585	Affx-9153066	C	T	0.311789	1	236899	ADD	-0.00282315	0.00299455	0.888801	0.461172	NA
1	3361037	Affx-35301545	G	A	0.0239195	1	234934	ADD	-0.0206307	0.00909337	5.14728	1.63296	NA
1	3361182	Affx-9156357	T	C	0.322309	1	236514	ADD	0.00284838	0.00296574	0.922419	0.472576	NA
1	3362952	Affx-35301547	C	T	0.0726851	1	236995	ADD	-0.0050241	0.00532517	0.890123	0.461622	NA
1	3363689	Affx-9160112	G	A	0.0235417	1	236941	ADD	-0.0211513	0.00912942	5.36767	1.68796	NA
1	3366964	Affx-9164721	A	G	0.32347	1	236495	ADD	0.00489132	0.00296505	2.72138	1.00431	NA
1	3369064	Affx-9168215	A	G	0.32586	1	236201	ADD	0.0038901	0.00295711	1.73056	0.725059	NA
1	3373407	Affx-9173647	T	C	0.292047	1	236505	ADD	0.0067996	0.00304382	4.99034	1.59364	NA
1	3374356	Affx-65558538	A	G	0.0208899	1	236645	ADD	0.0128043	0.00966976	1.75339	0.731771	NA
1	3377858	Affx-9179800	A	G	0.0275418	1	236749	ADD	-0.0170134	0.00844363	4.05996	1.35742	NA
1	3382768	Affx-9187104	G	A	0.0149625	1	236959	ADD	0.00646628	0.0113811	0.322806	0.244181	NA
1	3384243	Affx-9189208	T	C	0.421789	1	236872	ADD	0.00552402	0.00280067	3.89035	1.31368	NA
1	3385022	Affx-9190551	G	A	0.0132229	1	236673	ADD	-0.0153986	0.012115	1.61551	0.690969	NA
1	3386882	Affx-9192973	T	C	0.0344194	1	236059	ADD	-0.00045169	0.00761285	0.00352036	0.0210497	NA
1	3391934	Affx-9200258	T	C	0.0276294	1	236686	ADD	-0.00137158	0.0084365	0.0264313	0.0600559	NA
1	3403912	Affx-9216305	G	A	0.0167	1	236766	ADD	0.00826832	0.0107841	0.587852	0.35335	NA
1	3406913	Affx-9220066	A	G	0.0134572	1	235971	ADD	0.00258377	0.0120207	0.0462006	0.0810205	NA
1	3408473	Affx-9222142	T	C	0.334503	1	236630	ADD	0.00588619	0.00293128	4.03231	1.35031	NA
1	3411300	Affx-65558822	T	C	0.0155818	1	236975	ADD	0.00267451	0.0111531	0.0575037	0.0912546	NA
1	3414629	Affx-9229801	G	A	0.0298001	1	236912	ADD	-0.00426301	0.00816625	0.272513	0.220655	NA
1	3416878	Affx-9232619	C	A	0.0153427	1	236758	ADD	-0.0121271	0.0112903	1.15373	0.548568	NA
1	3417346	Affx-9233174	T	C	0.0199568	1	236711	ADD	-0.00812765	0.00988604	0.675906	0.386158	NA
1	3419636	Affx-9236672	T	C	0.0142728	1	236989	ADD	0.0177793	0.011651	2.32865	0.896156	NA
1	3419809	Affx-9236927	G	A	0.0580973	1	237016	ADD	0.0125628	0.00591871	4.50525	1.4712	NA
1	3420277	Affx-9237502	T	C	0.0331109	1	236765	ADD	-0.0155276	0.00772527	4.03999	1.35228	NA
1	3421423	Affx-9238936	C	T	0.0430367	1	236728	ADD	-0.00331064	0.00681241	0.236169	0.202742	NA
1	3424195	Affx-9241996	G	A	0.311457	1	236617	ADD	0.00222022	0.00298617	0.55279	0.339913	NA
1	3424976	Affx-9243124	T	C	0.414436	1	236713	ADD	6.37987e-06	0.0028111	5.15076e-06	0.000787142	NA
1	3425966	Affx-9244567	G	A	0.230348	1	236575	ADD	0.00255799	0.00328382	0.606791	0.360515	NA
1	3426240	Affx-9245036	T	G	0.489476	1	236315	ADD	-0.00195403	0.00277546	0.495668	0.317485	NA
1	3427651	Affx-9247012	G	A	0.466687	1	236696	ADD	-0.00197821	0.00277669	0.507561	0.322214	NA
1	3428516	Affx-65558961	C	A	0.0119928	1	236768	ADD	0.00428142	0.0126738	0.11412	0.133416	NA
1	3435003	Affx-9256513	C	T	0.012009	1	236365	ADD	-0.0203995	0.0127268	2.56923	0.962729	NA
1	3436015	Affx-9257748	C	T	0.215545	1	236589	ADD	0.00314064	0.00336841	0.869335	0.45452	NA
1	3436752	Affx-9258712	C	T	0.107148	1	236723	ADD	-0.00405649	0.00446651	0.824832	0.439172	NA
1	3436954	Affx-9259025	C	T	0.0624934	1	236921	ADD	0.00562044	0.00572187	0.964861	0.486829	NA
1	3437385	Affx-9259572	G	A	0.217531	1	236530	ADD	0.0048827	0.00335914	2.11283	0.835441	NA
1	3439964	Affx-9262195	C	T	0.0437467	1	236658	ADD	0.00275991	0.00676785	0.166298	0.165311	NA
1	3443472	Affx-9265653	A	C	0.346358	1	236374	ADD	0.00293551	0.00290667	1.01995	0.505107	NA
1	3444841	Affx-65559083	G	A	0.0222618	1	234999	ADD	-0.00984317	0.00940647	1.09501	0.529642	NA
1	3446243	Affx-9269367	A	G	0.291791	1	236705	ADD	-0.000933289	0.00304459	0.0939667	0.119647	NA
1	3447923	Affx-9271553	C	T	0.139453	1	236786	ADD	-0.000750719	0.0039913	0.0353774	0.0701689	NA
1	3448173	Affx-9271830	C	T	0.23272	1	235298	ADD	0.00282993	0.0032856	0.741863	0.409978	NA
1	3449750	Affx-9273907	G	A	0.0438161	1	236591	ADD	0.000654192	0.00674907	0.00939554	0.0349011	NA
1	3455177	Affx-9280489	G	T	0.0195443	1	236974	ADD	-0.00689919	0.0100114	0.474908	0.30915	NA
1	3458598	Affx-65559176	T	C	0.013495	1	233828	ADD	-0.0171196	0.01206	2.01508	0.807591	NA
1	3463493	Affx-9291024	G	A	0.15024	1	236941	ADD	-0.00120531	0.00386702	0.0971507	0.121894	NA
1	3463746	Affx-35301703	G	A	0.0270408	1	236624	ADD	0.00250084	0.00855822	0.0853898	0.11344	NA
1	3464152	Affx-76096851	-	TG	0.369001	1	236566	ADD	0.00257522	0.00286411	0.808442	0.433467	NA
1	3472709	Affx-9303439	C	T	0.374831	1	236641	ADD	0.000141715	0.00286413	0.0024482	0.0174858	NA
1	3482420	Affx-9316529	C	T	0.0298695	1	236964	ADD	-0.00585091	0.00812895	0.518057	0.32636	NA
1	3484161	Affx-9319030	T	C	0.375031	1	236419	ADD	0.000754723	0.00286534	0.0693781	0.101141	NA
1	3485543	Affx-9320782	A	C	0.0573299	1	236735	ADD	-0.00440649	0.00595353	0.547817	0.337988	NA
1	3487663	Affx-9323245	C	T	0.331695	1	236609	ADD	-0.000165643	0.00294662	0.0031601	0.019919	NA
1	3488169	Affx-65559418	C	T	0.0273119	1	236783	ADD	0.00895946	0.00848739	1.11433	0.535895	NA
1	3490981	Affx-9327500	C	T	0.168161	1	236589	ADD	-0.00488692	0.00370623	1.73862	0.727431	NA
1	3491116	Affx-9327674	G	A	0.050667	1	236742	ADD	-0.0121003	0.00631606	3.67029	1.25656	NA
1	3492970	Affx-9330327	C	T	0.0387687	1	236918	ADD	0.00925704	0.00715803	1.67247	0.707903	NA
1	3493846	Affx-35301749	C	T	0.0517623	1	236881	ADD	-0.0132428	0.00624543	4.49606	1.46887	NA
1	3495690	Affx-9333491	G	A	0.041855	1	236758	ADD	-0.016948	0.00690904	6.01728	1.84874	NA
1	3500647	Affx-35301765	G	A	0.0508422	1	236998	ADD	-0.00534883	0.0062959	0.721774	0.402785	NA
1	3502994	Affx-65559566	T	C	0.0283709	1	236475	ADD	0.0130619	0.00835333	2.44507	0.928507	NA
1	3505333	Affx-9345525	A	G	0.271013	1	236094	ADD	8.24378e-05	0.00312192	0.000697281	0.00924684	NA
1	3507824	Affx-9348510	G	A	0.0504125	1	236965	ADD	-0.00584904	0.00632439	0.855326	0.449711	NA
1	3508084	Affx-9348771	A	G	0.0864579	1	236751	ADD	-0.00555618	0.00492944	1.27045	0.585557	NA
1	3511044	Affx-65559624	C	T	0.0172329	1	235857	ADD	-0.00130081	0.0106352	0.0149602	0.0444797	NA
1	3520316	Affx-9365049	G	A	0.139882	1	236668	ADD	-0.00235809	0.00399389	0.3486	0.25578	NA
1	3523881	Affx-9369292	G	A	0.134236	1	236658	ADD	-0.0044951	0.00406666	1.22181	0.570239	NA
1	3525138	Affx-9370948	C	T	0.0606945	1	236702	ADD	0.00183228	0.00580352	0.0996776	0.123657	NA
1	3527114	Affx-65559750	A	G	0.0161121	1	236810	ADD	-0.012778	0.0109638	1.35831	0.612913	NA
1	3528430	Affx-65559760	G	A	0.0578052	1	236657	ADD	-0.00131404	0.00592357	0.0492099	0.0838389	NA
1	3528789	Affx-9375985	C	G	0.119126	1	236729	ADD	-0.0090756	0.00425524	4.54886	1.48227	NA
1	3533378	Affx-9381650	A	G	0.203406	1	236637	ADD	0.00297248	0.00343928	0.74697	0.411799	NA
1	3538028	Affx-9386970	G	T	0.406499	1	236501	ADD	0.000763352	0.00282198	0.0731715	0.10415	NA
1	3540554	Affx-65559832	C	T	0.0526743	1	236757	ADD	-0.00181999	0.00619545	0.0862968	0.114108	NA
1	3541333	Affx-9390572	C	T	0.0934787	1	236808	ADD	0.00426928	0.00474584	0.809249	0.433748	NA
1	3544115	Affx-65559872	T	G	0.0782879	1	236850	ADD	0.00483714	0.00515347	0.881003	0.458512	NA
1	3546469	Affx-9397372	G	C	0.225879	1	236534	ADD	0.00363426	0.00330904	1.20623	0.565303	NA
1	3550331	Affx-9402584	C	T	0.0167539	1	234662	ADD	0.0229251	0.0108242	4.48569	1.46623	NA
1	3550507	Affx-9402770	-	G	0.0487242	1	236915	ADD	0.0122455	0.00642024	3.63788	1.24811	NA
1	3556781	Affx-9411199	C	T	0.0210329	1	236748	ADD	0.00286484	0.00962304	0.0886287	0.115812	NA
1	3562771	Affx-9419304	T	G	0.279988	1	236064	ADD	0.00634012	0.00308307	4.22891	1.40076	NA
1	3563227	Affx-9419916	C	A	0.0304793	1	237046	ADD	-0.00866023	0.00804128	1.15987	0.550532	NA
1	3563585	Affx-9420417	C	T	0.0349387	1	236772	ADD	0.00846854	0.00753259	1.26394	0.583516	NA
1	3564451	Affx-9421561	C	T	0.0513269	1	236718	ADD	0.00561922	0.00627406	0.802149	0.431269	NA
1	3574579	Affx-65560124	G	A	0.0172925	1	237010	ADD	0.00438919	0.0106315	0.170443	0.167671	NA
1	3578661	Affx-35301896	G	A	0.0611391	1	236788	ADD	0.00266191	0.00577208	0.212678	0.190658	NA
1	3578977	Affx-9439938	C	T	0.394895	1	236820	ADD	0.00144374	0.00282679	0.26085	0.215	NA
1	3579252	Affx-9440188	G	A	0.0873581	1	236824	ADD	-0.00136373	0.00490702	0.0772364	0.107306	NA
1	3579417	Affx-9440349	C	T	0.282308	1	236511	ADD	0.00377009	0.0030711	1.507	0.658374	NA
1	3582176	Affx-9443302	C	T	0.345173	1	236548	ADD	-0.00017746	0.00290536	0.0037308	0.0216847	NA
1	3582586	Affx-9443916	C	T	0.365794	1	236320	ADD	-0.00162452	0.00288357	0.317388	0.241708	NA
1	3582732	Affx-9444118	C	G	0.0701644	1	236630	ADD	-0.000202025	0.00541823	0.00139025	0.0131133	NA
1	3584445	Affx-65560210	G	A	0.0326622	1	235226	ADD	0.00597074	0.00779877	0.586143	0.3527	NA
1	3587509	Affx-9450652	C	T	0.370288	1	236416	ADD	-0.000404864	0.00287233	0.0198678	0.0516325	NA
1	3587696	Affx-9450817	C	T	0.0162315	1	235745	ADD	-0.00199923	0.0109903	0.0330909	0.0677017	NA
1	3589752	Affx-65560261	T	G	0.0151603	1	236440	ADD	0.0090112	0.0113175	0.63396	0.370686	NA
1	3589933	Affx-9453273	A	G	0.355768	1	236248	ADD	0.00124353	0.00288728	0.185496	0.176075	NA
1	3590116	Affx-9453587	G	A	0.0380354	1	236924	ADD	-0.0038533	0.00721952	0.284872	0.226561	NA
1	3594069	Affx-9458102	C	A	0.402055	1	236004	ADD	-0.00254553	0.00282945	0.809376	0.433793	NA
1	3595183	Affx-65560307	C	A	0.0156185	1	236706	ADD	0.00484707	0.0111357	0.189463	0.178248	NA
1	3595370	Affx-9459585	A	G	0.384135	1	236857	ADD	-0.00381578	0.00284396	1.8002	0.74548	NA
1	3595952	Affx-9460325	C	T	0.0174062	1	236726	ADD	0.0012083	0.0105722	0.0130621	0.0414322	NA
1	3596236	Affx-9460670	C	T	0.0764091	1	236608	ADD	0.00450785	0.00519862	0.751903	0.413554	NA
1	3600715	Affx-9466095	T	C	0.12335	1	236688	ADD	0.00178382	0.00420359	0.180079	0.17308	NA
1	3602870	Affx-9468621	A	G	0.478278	1	236215	ADD	0.00100639	0.00277518	0.131508	0.144558	NA
1	3603975	Affx-9469628	T	C	0.0141291	1	236568	ADD	0.014118	0.011719	1.45131	0.641461	NA
1	3604667	Affx-9470089	G	A	0.0358172	1	234329	ADD	0.00718675	0.00747501	0.924361	0.473231	NA
1	3609456	Affx-9475024	G	A	0.0742234	1	236684	ADD	-0.000220818	0.00526923	0.0017562	0.0147654	NA
1	3609709	Affx-35301971	A	G	0.0177841	1	236982	ADD	-0.00118622	0.0104381	0.0129147	0.0411874	NA
1	3613731	Affx-9479293	A	C	0.0193692	1	236793	ADD	0.000354535	0.0100205	0.0012518	0.0124338	NA
1	3616479	Affx-9482420	T	C	0.0207054	1	236436	ADD	-0.00977456	0.00972329	1.01057	0.502013	NA
1	3617959	Affx-9484266	G	A	0.0163377	1	237028	ADD	0.00230011	0.0108912	0.0446011	0.079491	NA
1	3619114	Affx-9485666	A	G	0.359648	1	236613	ADD	-0.000876868	0.00288594	0.0923195	0.118473	NA
1	3623460	Affx-9490523	T	G	0.394879	1	236480	ADD	0.000919974	0.00283513	0.105294	0.127514	NA
1	3623514	Affx-65560511	G	C	0.0106826	1	236741	ADD	-0.000176787	0.0134105	0.000173785	0.00459211	NA
1	3632969	Affx-9501362	G	A	0.0211908	1	237013	ADD	0.000276445	0.00958734	0.000831419	0.0101069	NA
1	3639108	Affx-9508685	C	T	0.369824	1	236311	ADD	0.000703426	0.00286968	0.0600856	0.0934706	NA
1	3649252	Affx-9521469	C	A	0.114008	1	236799	ADD	0.00785333	0.00435181	3.25663	1.14792	NA
1	3654319	Affx-9527149	C	T	0.33281	1	236452	ADD	-0.00165324	0.00294033	0.316139	0.241136	NA
1	3656210	Affx-9528955	G	A	0.243274	1	236264	ADD	0.000441686	0.00323192	0.0186769	0.0499777	NA
1	3657889	Affx-9530434	C	T	0.0426003	1	236970	ADD	0.00614464	0.00682944	0.809511	0.43384	NA
1	3658541	Affx-9531237	G	-	0.292207	1	236634	ADD	-0.00345577	0.00304864	1.28493	0.590092	NA
1	3658582	Affx-9531292	G	A	0.0469149	1	236812	ADD	-0.00287934	0.00653392	0.194195	0.18082	NA
1	3659365	Affx-9532147	G	A	0.142281	1	236617	ADD	0.000465112	0.00396278	0.0137758	0.0426003	NA
1	3663264	Affx-9536128	T	A	0.315365	1	236957	ADD	-0.00365895	0.00297505	1.51261	0.660068	NA
1	3664470	Affx-9537237	C	-	0.19146	1	236713	ADD	0.00596293	0.00350893	2.88782	1.04938	NA
1	3664563	Affx-9537298	T	C	0.347241	1	236928	ADD	0.00390006	0.00291039	1.79573	0.744172	NA
1	3666876	Affx-35302066	A	C	0.0748227	1	236733	ADD	-0.00422303	0.0052645	0.643478	0.37422	NA
1	3668567	Affx-9541876	C	T	0.0766585	1	236797	ADD	-0.00183254	0.00520166	0.124115	0.139893	NA
1	3670136	Affx-9543650	G	A	0.32484	1	236558	ADD	-0.000110299	0.00295387	0.00139431	0.0131327	NA
1	3670736	Affx-9544316	C	T	0.0173467	1	233992	ADD	-0.00822611	0.0106438	0.597305	0.356934	NA
1	3670941	Affx-9544521	T	C	0.204831	1	236649	ADD	0.00188219	0.00342509	0.301983	0.234598	NA
1	3673316	Affx-9546756	C	G	0.49557	1	236809	ADD	-0.00185545	0.00277113	0.448317	0.298315	NA
1	3673458	Affx-9546895	G	A	0.083714	1	236639	ADD	-0.00318315	0.00499508	0.406097	0.280704	NA
1	3675954	Affx-9550095	C	A	0.0459862	1	236832	ADD	-0.00480048	0.00660252	0.528627	0.330511	NA
1	3676243	Affx-9550548	G	A	0.017542	1	236660	ADD	-0.00728889	0.0105356	0.478633	0.310654	NA
1	3677541	Affx-9552391	A	G	0.280506	1	236854	ADD	-0.00105621	0.00307615	0.117892	0.135886	NA
1	3680453	Affx-9555719	G	A	0.125341	1	236671	ADD	-0.0035325	0.00417166	0.717046	0.401084	NA
1	3680660	Affx-9556026	G	A	0.19498	1	236981	ADD	0.00328443	0.00348701	0.887184	0.460621	NA
1	3682335	Affx-9558082	C	T	0.0185949	1	236812	ADD	0.00394638	0.0102375	0.148595	0.154976	NA
1	3685090	Affx-9561607	G	A	0.0646529	1	236950	ADD	0.000510168	0.00562131	0.00823667	0.0325988	NA
1	3686472	Affx-9563175	T	C	0.252695	1	236485	ADD	0.00246287	0.00318101	0.599449	0.357745	NA
1	3687383	Affx-9564169	T	C	0.327048	1	236921	ADD	-0.000259576	0.0029384	0.00780385	0.0317007	NA
1	3690791	Affx-9567691	G	A	0.0228286	1	237027	ADD	-0.0161014	0.00924836	3.03109	1.08787	NA
1	3690956	Affx-9567921	G	A	0.397876	1	236619	ADD	-0.000122438	0.00282847	0.00187384	0.0152603	NA
1	3691042	Affx-9568029	C	A	0.0275012	1	236681	ADD	-0.004373	0.00845595	0.267445	0.218208	NA
1	3692129	Affx-9569367	G	A	0.0101017	1	236791	ADD	0.00199183	0.01381	0.0208025	0.0529006	NA
1	3692481	Affx-9569716	A	G	0.403641	1	236491	ADD	0.00069379	0.00282247	0.0604225	0.0937569	NA
1	3697206	Affx-9575921	C	T	0.0523147	1	236788	ADD	-0.000898313	0.00621795	0.0208719	0.0529936	NA
1	3697256	Affx-9576013	T	C	0.109078	1	236616	ADD	-0.000678662	0.00442803	0.0234902	0.0564119	NA
1	3700458	Affx-9580230	A	-	0.415028	1	236644	ADD	-0.00265064	0.00280741	0.891433	0.462069	NA
1	3705742	Affx-9586962	G	T	0.454205	1	236785	ADD	0.0043792	0.0027764	2.48787	0.940334	NA
1	3711886	Affx-77909965	AT	-	0.0336156	1	236646	ADD	0.00310673	0.00767489	0.163856	0.16391	NA
1	3712099	Affx-9595298	G	A	0.443943	1	235679	ADD	0.0055525	0.00278676	3.9699	1.33423	NA
1	3714318	Affx-35302144	C	T	0.0957974	1	236447	ADD	-0.00632119	0.00470445	1.80543	0.747006	NA
1	3718901	Affx-9604864	G	C	0.313659	1	236958	ADD	-0.0015615	0.0029752	0.275454	0.222069	NA
1	3719066	Affx-9606001	T	C	0.223569	1	236108	ADD	-0.00373108	0.00333232	1.25365	0.580281	NA
1	3719417	Affx-9606395	G	A	0.218606	1	233406	ADD	-0.00297788	0.00338382	0.774464	0.421544	NA
1	3721049	Affx-9608323	G	T	0.443845	1	236525	ADD	0.00391661	0.0027849	1.97789	0.796931	NA
1	3722110	Affx-9609668	T	C	0.465237	1	236486	ADD	0.00677481	0.00277741	5.94996	1.83216	NA
1	3724138	Affx-65561313	C	G	0.0575273	1	236653	ADD	0.0173909	0.00593843	8.57633	2.46781	NA
1	3729727	Affx-9620550	G	A	0.287124	1	236483	ADD	-0.00498399	0.00306158	2.65011	0.984882	NA
1	3732998	Affx-9624842	G	A	0.252847	1	236623	ADD	-0.00287562	0.00319551	0.809812	0.433945	NA
1	3734467	Affx-9626605	C	T	0.248204	1	236809	ADD	-0.00128067	0.00320857	0.159314	0.161284	NA
1	3738887	Affx-9631949	G	-	0.252014	1	236521	ADD	-0.00352642	0.00319693	1.21675	0.568637	NA
1	3739112	Affx-65561431	C	T	0.0187833	1	236673	ADD	-5.66001e-05	0.0101871	3.08697e-05	0.00192954	NA
1	3743178	Affx-9636362	C	T	0.252215	1	236622	ADD	-0.00269587	0.00319614	0.711455	0.399069	NA
1	3746281	Affx-9640119	A	G	0.305479	1	236437	ADD	-0.00477054	0.00301125	2.50981	0.946385	NA
1	3746564	Affx-9640451	G	A	0.0506228	1	236682	ADD	-0.00990314	0.00631013	2.46303	0.933473	NA
1	3754089	Affx-52347855	TGTC	-	0.266381	1	236389	ADD	-0.00196499	0.0031404	0.391515	0.274494	NA
1	3763769	Affx-9661829	C	T	0.130326	1	235616	ADD	-0.00719805	0.00412412	3.04625	1.09192	NA
1	3764165	Affx-9662412	C	T	0.192371	1	236177	ADD	-0.00791436	0.00351566	5.06777	1.61306	NA
1	3764499	Affx-9662843	A	G	0.0209387	1	236763	ADD	0.00215452	0.00966938	0.0496483	0.0842434	NA
1	3765117	Affx-9663687	G	A	0.284824	1	236922	ADD	-0.00186234	0.00306517	0.369153	0.264827	NA
1	3765506	Affx-9664175	A	C	0.314701	1	236348	ADD	-0.000273888	0.00298442	0.0084222	0.0329771	NA
1	3770539	Affx-65561738	G	A	0.0192671	1	236673	ADD	-0.010877	0.0100756	1.16539	0.5523	NA
1	3773833	Affx-9674123	A	G	0.086959	1	236830	ADD	0.00268937	0.0049075	0.300319	0.233823	NA
1	3779972	Affx-9682711	A	G	0.133475	1	236599	ADD	-0.00524283	0.00406923	1.65999	0.704203	NA
1	3780101	Affx-9682838	G	A	0.0356094	1	236960	ADD	0.00718852	0.00746167	0.928124	0.474501	NA
1	3784560	Affx-9688608	G	A	0.100143	1	236801	ADD	-0.00038029	0.00461243	0.00679781	0.0295184	NA
1	3787146	Affx-9692471	G	A	0.285649	1	236491	ADD	-0.00219513	0.00306467	0.513042	0.324382	NA
1	3792848	Affx-9701160	T	C	0.036981	1	236473	ADD	0.00752986	0.00732351	1.05715	0.517316	NA
1	3799904	Affx-9710232	G	A	0.130104	1	236696	ADD	-0.00430631	0.00411385	1.09576	0.529884	NA
1	3803650	Affx-9714758	G	A	0.0542005	1	236889	ADD	0.00271877	0.0061086	0.19809	0.182919	NA
1	3807842	Affx-65562063	G	A	0.0463805	1	236748	ADD	-0.00511683	0.00657618	0.605416	0.359997	NA
1	3808243	Affx-77108167	-	C	0.0348369	1	236832	ADD	0.0101886	0.00752815	1.83169	0.754664	NA
1	3816143	Affx-9730777	C	T	0.441196	1	236659	ADD	-0.0038433	0.00278899	1.89895	0.774186	NA
1	3816416	Affx-65562149	C	T	0.0220717	1	236638	ADD	0.00508972	0.00940414	0.29292	0.23036	NA
1	3825421	Affx-9742868	T	C	0.0376103	1	236704	ADD	0.0101776	0.00725349	1.96877	0.794313	NA
1	3828629	Affx-9747252	T	C	0.166776	1	236856	ADD	-6.50517e-05	0.00371151	0.000307195	0.00611595	NA
1	3829920	Affx-9748984	T	C	0.0918279	1	237025	ADD	0.00232163	0.00478939	0.234978	0.202139	NA
1	3839311	Affx-9761624	T	G	0.484208	1	236167	ADD	-0.00245121	0.00277758	0.778804	0.423075	NA
1	3839662	Affx-35302282	C	T	0.0115607	1	236794	ADD	0.000911169	0.0129402	0.00495811	0.0250905	NA
1	3839898	Affx-65562361	C	T	0.0366047	1	236800	ADD	0.010233	0.00735975	1.93323	0.784083	NA
1	3841185	Affx-9763966	G	A	0.0409038	1	236702	ADD	0.0106496	0.00697844	2.32889	0.896221	NA
1	3854172	Affx-9781729	T	C	0.316182	1	236658	ADD	-0.00250094	0.00297551	0.706453	0.397263	NA
1	3854236	Affx-9781805	G	A	0.173686	1	236640	ADD	-0.00208674	0.00364986	0.326877	0.246031	NA
1	3866714	Affx-9796900	A	C	0.392013	1	236528	ADD	0.00108494	0.00283249	0.146714	0.153852	NA
1	3867316	Affx-9797612	C	T	0.0104242	1	233639	ADD	0.0341016	0.0137043	6.19205	1.89169	NA
1	3867339	Affx-9797646	C	T	0.120917	1	236878	ADD	-0.00358296	0.00423877	0.714504	0.400169	NA
1	3870416	Affx-76453266	G	-	0.154945	1	236539	ADD	0.000166915	0.0038259	0.00190337	0.0153821	NA
1	3871935	Affx-9803724	A	G	0.146164	1	236577	ADD	0.00599473	0.00392509	2.3326	0.897258	NA
1	3873250	Affx-9805419	A	C	0.124861	1	236668	ADD	0.00108879	0.00419142	0.0674789	0.0996091	NA
1	3873437	Affx-9805646	C	T	0.176733	1	236722	ADD	0.00201778	0.00362121	0.310484	0.238536	NA
1	3875746	Affx-9808720	C	T	0.0733572	1	236098	ADD	0.00225457	0.00531653	0.179834	0.172944	NA
1	3879978	Affx-9814214	G	A	0.378716	1	236263	ADD	0.00331746	0.0028526	1.35247	0.611106	NA
1	3881485	Affx-9816223	A	G	0.379002	1	236393	ADD	0.00349275	0.00285431	1.49738	0.655461	NA
1	3883678	Affx-9819102	A	G	0.312039	1	236696	ADD	0.00177359	0.0029825	0.353627	0.258008	NA
1	3885264	Affx-9820699	G	A	0.366808	1	236613	ADD	-0.000187917	0.00286351	0.00430659	0.0233398	NA
1	3888305	Affx-65562812	T	C	0.0130641	1	236680	ADD	0.022634	0.0121834	3.45135	1.19928	NA
1	3892964	Affx-9829834	C	T	0.0440483	1	237001	ADD	-0.000427207	0.00673108	0.00402816	0.0225535	NA
1	3894012	Affx-9831174	G	A	0.0181554	1	236707	ADD	0.00995061	0.0103443	0.925328	0.473557	NA
1	3895246	Affx-9832837	T	C	0.0459971	1	236656	ADD	0.000167375	0.00659497	0.000644104	0.00888362	NA
1	3898178	Affx-9836396	C	T	0.404328	1	236381	ADD	-0.00304716	0.00281881	1.16858	0.553319	NA
1	3902760	Affx-9841548	A	G	0.253495	1	236450	ADD	0.00239901	0.0031841	0.567666	0.345642	NA
1	3904945	Affx-9844405	C	T	0.0258798	1	236671	ADD	0.00666493	0.00871044	0.585478	0.352448	NA
1	3905719	Affx-9845299	C	T	0.0450709	1	236716	ADD	-0.00453902	0.00667185	0.462842	0.304257	NA
1	3908147	Affx-35302363	G	C	0.0392842	1	236813	ADD	0.00902473	0.00712573	1.60402	0.687538	NA
1	3908961	Affx-9849696	C	T	0.178485	1	236981	ADD	-0.00128805	0.00361223	0.12715	0.141821	NA
1	3914992	Affx-9856614	G	A	0.207413	1	236709	ADD	0.00344687	0.00341065	1.02135	0.505568	NA
1	3916039	Affx-9858034	G	A	0.161834	1	236666	ADD	0.00306205	0.0037563	0.664516	0.381983	NA
1	3918975	Affx-9861849	A	C	0.203252	1	236534	ADD	0.00312185	0.00344412	0.821613	0.438054	NA
1	3924314	Affx-9868552	G	A	0.424507	1	236745	ADD	0.000306845	0.00280547	0.0119627	0.039574	NA
1	3924464	Affx-9868726	C	G	0.409671	1	236629	ADD	-0.00361696	0.00281202	1.65444	0.702555	NA
1	3928040	Affx-9873153	C	A	0.165949	1	236329	ADD	0.00364282	0.00372588	0.955912	0.483836	NA
1	3935585	Affx-9952542	C	T	0.153525	1	236763	ADD	0.00185689	0.00383891	0.233967	0.201627	NA
1	3935713	Affx-9952726	G	A	0.114347	1	236417	ADD	-2.23011e-05	0.00434842	2.6302e-05	0.00178077	NA
1	3935847	Affx-9952911	T	C	0.254128	1	236487	ADD	0.000783467	0.0031809	0.0606653	0.0939628	NA
1	3936075	Affx-9953183	T	C	0.109038	1	236954	ADD	0.000470618	0.00443577	0.0112564	0.0383388	NA
1	3936188	Affx-9953380	G	A	0.0329887	1	236899	ADD	0.0112615	0.00774066	2.11659	0.83651	NA
1	3937641	Affx-77863588	T	-	0.138224	1	236591	ADD	-0.000215565	0.00401331	0.00288503	0.0190135	NA
1	3937985	Affx-65563227	G	A	0.0122116	1	236783	ADD	0.00675174	0.0125923	0.287489	0.2278	NA
1	3938521	Affx-9956410	G	A	0.126562	1	237014	ADD	0.00139267	0.0041618	0.111978	0.132001	NA
1	3940897	Affx-9959268	C	A	0.25568	1	236561	ADD	-0.000974992	0.00317443	0.0943345	0.119908	NA
1	3942540	Affx-9961176	T	C	0.308276	1	236601	ADD	-0.00473579	0.00299588	2.49883	0.943357	NA
1	3942760	Affx-9961413	C	T	0.0546183	1	236578	ADD	0.0126573	0.00608973	4.32	1.42404	NA
1	3942898	Affx-9961602	G	A	0.212806	1	236800	ADD	0.00279139	0.00337627	0.683544	0.388947	NA
1	3942994	Affx-35302402	T	G	0.179783	1	236680	ADD	-0.000474981	0.00360404	0.0173689	0.0481044	NA
1	3944203	Affx-9963394	G	A	0.0129896	1	236727	ADD	0.000388466	0.0121999	0.0010139	0.0111744	NA
1	3945658	Affx-9965301	A	G	0.221102	1	236260	ADD	-0.000718073	0.00333645	0.0463199	0.0811337	NA
1	3946728	Affx-9966858	C	T	0.282737	1	236437	ADD	0.00237417	0.00307261	0.597048	0.356837	NA
1	3946948	Affx-9967102	A	G	0.233902	1	236762	ADD	0.00201532	0.00326467	0.381073	0.270002	NA
1	3947498	Affx-9967765	C	A	0.0610777	1	236551	ADD	-0.0101386	0.00577992	3.07692	1.10012	NA
1	3947992	Affx-9968518	A	G	0.245019	1	236937	ADD	-0.00110308	0.00320851	0.118197	0.136084	NA
1	3948609	Affx-9969246	G	T	0.0429161	1	236671	ADD	0.00171558	0.0068164	0.0633448	0.0962127	NA
1	3949333	Affx-79308094	-	C	0.0912088	1	236759	ADD	-0.00254791	0.00479524	0.282323	0.22535	NA
1	3949795	Affx-9970935	C	T	0.498474	1	236879	ADD	0.00268074	0.00276278	0.941499	0.479002	NA
1	3950351	Affx-9971685	C	T	0.0168373	1	237004	ADD	-0.00369302	0.0107819	0.11732	0.135513	NA
1	3950683	Affx-9972206	G	A	0.466195	1	236180	ADD	0.0014326	0.00277268	0.266963	0.217975	NA
1	3951579	Affx-9973492	G	A	0.0474853	1	236905	ADD	-0.00316148	0.00651906	0.235186	0.202244	NA
1	3954031	Affx-9976503	T	C	0.0772832	1	236785	ADD	-0.0019299	0.00516895	0.139401	0.149429	NA
1	3955322	Affx-9978268	T	C	0.21261	1	236647	ADD	-0.00138922	0.00337716	0.169216	0.166974	NA
1	3955901	Affx-9978884	T	C	0.0768672	1	236642	ADD	-0.00136956	0.00518581	0.0697479	0.101437	NA
1	3956647	Affx-65563405	G	A	0.0322855	1	236809	ADD	-0.0126328	0.00782104	2.60897	0.973626	NA
1	3956975	Affx-9980388	C	A	0.0794045	1	236712	ADD	3.995e-05	0.00511068	6.1105e-05	0.00271717	NA
1	3957077	Affx-9980561	T	C	0.221132	1	236553	ADD	-0.00030285	0.00333445	0.00824911	0.0326243	NA
1	3957137	Affx-9980630	T	G	0.0771032	1	236553	ADD	-0.0003065	0.00518555	0.00349359	0.0209676	NA
1	3957978	Affx-9981916	A	G	0.0714062	1	236625	ADD	0.00727432	0.00537033	1.83478	0.755563	NA
1	3961489	Affx-9986623	G	A	0.124614	1	236638	ADD	-0.00579764	0.00419142	1.91329	0.778328	NA
1	3963326	Affx-9988609	T	C	0.440199	1	236634	ADD	-0.00274291	0.00278817	0.967803	0.487811	NA
1	3971259	Affx-50032274	G	A	0.0150753	1	235252	ADD	-0.0157728	0.0113914	1.91719	0.779455	NA
1	3972469	Affx-10001505	T	C	0.027547	1	236977	ADD	-0.0082362	0.00844548	0.951055	0.482209	NA
1	3972702	Affx-10001833	C	T	0.128459	1	236726	ADD	-0.00560936	0.00413271	1.84228	0.757748	NA
1	3973999	Affx-10003480	T	C	0.329644	1	236601	ADD	-0.000114251	0.00294331	0.00150679	0.0136601	NA
1	3976893	Affx-10007066	C	T	0.283895	1	236876	ADD	0.000396051	0.00305945	0.0167578	0.0472075	NA
1	3986610	Affx-65563653	C	G	0.0186333	1	236298	ADD	0.0030493	0.0102554	0.0884089	0.115652	NA
1	3993621	Affx-65563707	C	T	0.015286	1	235968	ADD	0.00267827	0.0112678	0.0564976	0.0903799	NA
1	3994912	Affx-10031069	A	C	0.34625	1	236370	ADD	-0.000381557	0.00291169	0.0171723	0.0478174	NA
1	3995220	Affx-10031342	G	C	0.167928	1	236574	ADD	-0.00477638	0.00369972	1.66671	0.706196	NA
1	3995718	Affx-10031928	G	C	0.0568723	1	236820	ADD	0.00825831	0.00597173	1.91241	0.778077	NA
1	3996204	Affx-10032482	C	T	0.134002	1	235970	ADD	-0.00357708	0.00405719	0.777331	0.422556	NA
1	3996296	Affx-10032591	A	G	0.43821	1	236485	ADD	-0.00499638	0.00278911	3.20908	1.13531	NA
1	4001521	Affx-35302482	T	C	0.0286311	1	236945	ADD	-0.00650877	0.0082761	0.61851	0.364917	NA
1	4001548	Affx-10038445	G	A	0.307503	1	236539	ADD	-0.00338457	0.00299891	1.27374	0.586588	NA
1	4004377	Affx-10041543	G	T	0.151488	1	236672	ADD	-0.00521792	0.00386233	1.82514	0.752757	NA
1	4004416	Affx-65563823	G	A	0.0287725	1	234356	ADD	-0.0118908	0.00832648	2.03938	0.814536	NA
1	4004972	Affx-10042336	T	C	0.0749219	1	236593	ADD	0.00412603	0.00525706	0.615999	0.363976	NA
1	4010335	Affx-10048560	G	A	0.199672	1	236676	ADD	-0.000717545	0.00345419	0.0431526	0.0780857	NA
1	4012933	Affx-78102827	-	T	0.160513	1	236482	ADD	-0.00256547	0.00376421	0.4645	0.304931	NA
1	4016738	Affx-10057255	G	T	0.19924	1	236484	ADD	-0.000243547	0.00345946	0.00495618	0.0250854	NA
1	4017231	Affx-10057949	T	G	0.441579	1	236466	ADD	-0.00198401	0.00278471	0.507604	0.322231	NA
1	4020182	Affx-10062617	T	C	0.0131865	1	236606	ADD	-0.000417383	0.0121255	0.00118487	0.0120922	NA
1	4025444	Affx-10069833	A	G	0.229203	1	236587	ADD	0.00170513	0.00328738	0.269038	0.218979	NA
1	4028810	Affx-65564034	G	A	0.0272913	1	236779	ADD	-0.00485528	0.0084823	0.327643	0.246378	NA
1	4029553	Affx-10075214	C	T	0.0145982	1	236913	ADD	0.00970788	0.01153	0.708908	0.39815	NA
1	4031638	Affx-10078023	C	T	0.0343934	1	236615	ADD	-0.00923695	0.00756083	1.49251	0.653986	NA
1	4032503	Affx-10079122	T	C	0.180217	1	236542	ADD	-0.00166798	0.0035933	0.215475	0.19212	NA
1	4034165	Affx-10081543	G	A	0.0341946	1	236675	ADD	0.00514541	0.00760561	0.45769	0.302156	NA
1	4044697	Affx-10089224	A	G	0.301262	1	236454	ADD	-0.00544093	0.00301304	3.26088	1.14904	NA
1	4046522	Affx-10089596	T	G	0.0108808	1	236701	ADD	0.00870177	0.0133122	0.427281	0.289607	NA
1	4047106	Affx-10089677	T	C	0.111145	1	236767	ADD	-0.00582127	0.00439633	1.75329	0.731741	NA
1	4047622	Affx-10089786	T	C	0.0203644	1	236687	ADD	0.00296072	0.00977496	0.0917411	0.118059	NA
1	4048222	Affx-10089856	T	C	0.475637	1	236607	ADD	-0.0039592	0.00276815	2.04566	0.81633	NA
1	4049339	Affx-10089983	G	A	0.126473	1	236615	ADD	0.00164666	0.00415906	0.156754	0.159792	NA
1	4051127	Affx-10090250	G	A	0.0603094	1	236605	ADD	-0.00484027	0.00581829	0.692068	0.39205	NA
1	4052690	Affx-10090491	C	T	0.118706	1	236694	ADD	-0.00195664	0.00428319	0.208684	0.188558	NA
1	4056544	Affx-10091017	C	T	0.10946	1	236702	ADD	-0.00113852	0.00443168	0.0660002	0.0984044	NA
1	4059563	Affx-10091332	A	G	0.0690572	1	236811	ADD	0.00229876	0.00544766	0.178061	0.171956	NA
1	4060927	Affx-10091484	C	T	0.478245	1	236636	ADD	0.00346182	0.00276623	1.56614	0.676194	NA
1	4063144	Affx-10091805	A	T	0.484538	1	236381	ADD	0.00446681	0.00276497	2.60984	0.973865	NA
1	4068094	Affx-10092850	T	C	0.319984	1	236368	ADD	-0.000996866	0.00296066	0.113369	0.132921	NA
1	4071256	Affx-10093331	A	G	0.381508	1	236388	ADD	-0.000583543	0.00284442	0.0420882	0.0770402	NA
1	4071354	Affx-10093365	G	A	0.029632	1	236670	ADD	0.0175666	0.00820268	4.58632	1.49176	NA
1	4071829	Affx-65564396	C	A	0.0158712	1	236750	ADD	-0.00277333	0.0110759	0.0626964	0.095672	NA
1	4074194	Affx-10093798	G	A	0.0614285	1	236470	ADD	-0.00100118	0.00575885	0.0302242	0.0645016	NA
1	4076809	Affx-10094134	C	T	0.0298987	1	236950	ADD	0.00343602	0.0081096	0.17952	0.172769	NA
1	4079470	Affx-10094502	G	A	0.0476655	1	236691	ADD	0.000935914	0.00649014	0.0207953	0.0528908	NA
1	4079871	Affx-10094557	T	C	0.232688	1	236574	ADD	-0.00269052	0.00327718	0.674019	0.385468	NA
1	4085555	Affx-10095194	T	C	0.371201	1	236466	ADD	0.00107844	0.00286702	0.141492	0.150702	NA
1	4085968	Affx-10095225	C	A	0.0887549	1	237001	ADD	-0.00312015	0.00485979	0.412208	0.283287	NA
1	4090969	Affx-10095850	C	A	0.139765	1	235950	ADD	-0.000641459	0.00399793	0.0257436	0.0592205	NA
1	4091089	Affx-10095866	C	T	0.066972	1	236763	ADD	0.00126983	0.00552839	0.052759	0.0870714	NA
1	4092868	Affx-10096123	C	A	0.0508019	1	236497	ADD	0.0103898	0.00629803	2.72146	1.00433	NA
1	4093027	Affx-10096134	G	T	0.349271	1	236581	ADD	0.0048406	0.00290147	2.78331	1.02113	NA
1	4098480	Affx-10096986	C	T	0.035366	1	236569	ADD	-0.00286528	0.00748838	0.146406	0.153667	NA
1	4098493	Affx-10096993	G	A	0.0277822	1	236716	ADD	0.0110913	0.00838156	1.75111	0.7311	NA
1	4098895	Affx-10097068	T	G	0.455048	1	236118	ADD	-0.00380292	0.00278958	1.85847	0.762454	NA
1	4105963	Affx-10098281	C	A	0.081497	1	236616	ADD	-0.00155993	0.00505659	0.0951692	0.120499	NA
1	4108292	Affx-65564685	C	T	0.0120882	1	236553	ADD	0.0100758	0.0126165	0.637799	0.372113	NA
1	4108614	Affx-10098612	G	A	0.0232258	1	236849	ADD	-0.00887411	0.00917162	0.936176	0.477213	NA
1	4108825	Affx-10098684	A	C	0.0667459	1	236539	ADD	-0.00949165	0.0055457	2.92935	1.06057	NA
1	4109493	Affx-10098771	T	C	0.278054	1	236431	ADD	-0.00137752	0.00308339	0.199589	0.183724	NA
1	4109988	Affx-10098828	C	T	0.113431	1	236422	ADD	0.00214046	0.00436032	0.240978	0.205163	NA
1	4110189	Affx-10098870	C	A	0.451739	1	236287	ADD	0.00520735	0.00278547	3.49492	1.21072	NA
1	4111726	Affx-10099132	C	T	0.0669826	1	236890	ADD	-0.000253449	0.0055419	0.00209152	0.016138	NA
1	4112557	Affx-10099221	C	T	0.162479	1	236751	ADD	-0.00262947	0.00373926	0.494497	0.317018	NA
1	4117792	Affx-65564773	G	A	0.0297274	1	236600	ADD	0.000117199	0.00812856	0.000207882	0.00502491	NA
1	4118930	Affx-10100034	G	A	0.161396	1	236583	ADD	-0.00180314	0.00375181	0.230981	0.20011	NA
1	4122946	Affx-10100627	A	G	0.352058	1	236823	ADD	0.00111838	0.002892	0.14955	0.155544	NA
1	4126063	Affx-10101126	A	G	0.0369206	1	236738	ADD	0.00275771	0.00733764	0.141249	0.150554	NA
1	4126249	Affx-10101138	T	C	0.449881	1	236559	ADD	2.92712e-05	0.00277714	0.000111093	0.00366769	NA
1	4127434	Affx-10101238	G	A	0.0676392	1	236623	ADD	-0.00519532	0.00551282	0.888129	0.460943	NA
1	4130923	Affx-10101630	T	C	0.0363306	1	236715	ADD	0.00353359	0.00739207	0.228507	0.198848	NA
1	4133491	Affx-10101987	G	A	0.276443	1	236913	ADD	0.00345777	0.00308662	1.25495	0.580689	NA
1	4135477	Affx-10102218	C	T	0.447488	1	236411	ADD	0.00129016	0.00278074	0.215261	0.192009	NA
1	4140109	Affx-10103184	G	A	0.0643933	1	236787	ADD	-0.00486171	0.00563494	0.744388	0.410879	NA
1	4143503	Affx-10140406	T	C	0.283336	1	236318	ADD	0.00309139	0.00307007	1.01394	0.503124	NA
1	4147283	Affx-10183533	C	T	0.267253	1	236645	ADD	0.00361802	0.00311844	1.34606	0.609122	NA
1	4150208	Affx-10183952	C	T	0.0180063	1	236861	ADD	0.00529213	0.0103899	0.259442	0.214311	NA
1	4152566	Affx-10184311	C	T	0.0390723	1	236766	ADD	0.00526169	0.00714455	0.542378	0.335876	NA
1	4156463	Affx-65565146	G	T	0.0126567	1	236554	ADD	0.00407539	0.0124002	0.108013	0.129352	NA
1	4156802	Affx-10184964	C	T	0.0611957	1	236618	ADD	-0.00774694	0.0057602	1.80878	0.747985	NA
1	4157700	Affx-65565164	T	A	0.0265339	1	236452	ADD	-0.00872093	0.00859118	1.03043	0.508558	NA
1	4160815	Affx-10185701	G	T	0.0711671	1	236612	ADD	-0.00844058	0.00537679	2.46433	0.933833	NA
1	4162346	Affx-10185886	C	T	0.268158	1	236614	ADD	0.00375193	0.00311616	1.44968	0.640962	NA
1	4162624	Affx-10185905	C	T	0.0286498	1	236738	ADD	0.000543286	0.00828853	0.00429638	0.0233114	NA
1	4163499	Affx-10186022	C	A	0.125218	1	236591	ADD	-0.00133448	0.00418531	0.101665	0.125031	NA
1	4165027	Affx-10186191	C	T	0.0339975	1	236738	ADD	0.00178346	0.00764371	0.05444	0.0885708	NA
1	4165347	Affx-10186221	C	T	0.0387987	1	236709	ADD	0.00219784	0.00716676	0.0940477	0.119705	NA
1	4167574	Affx-10186507	G	A	0.482499	1	236182	ADD	0.000126979	0.00277508	0.0020937	0.0161465	NA
1	4170403	Affx-10186892	T	C	0.0936302	1	236569	ADD	0.00287372	0.00474862	0.36623	0.26355	NA
1	4171234	Affx-10186997	G	A	0.0259875	1	236633	ADD	0.00832312	0.00867723	0.920047	0.471774	NA
1	4171269	Affx-10187002	A	G	0.127439	1	236639	ADD	-0.00174791	0.00414878	0.177499	0.171642	NA
1	4171947	Affx-10187102	G	A	0.100376	1	236775	ADD	0.000828042	0.00459801	0.0324313	0.0669765	NA
1	4172555	Affx-35302743	T	C	0.0163707	1	236825	ADD	0.00886786	0.0108897	0.663141	0.381478	NA
1	4172635	Affx-10187182	G	A	0.245524	1	236667	ADD	0.00915498	0.00321055	8.13124	2.36142	NA
1	4173668	Affx-10187297	T	C	0.167216	1	236252	ADD	-0.00183412	0.00370158	0.245516	0.207433	NA
1	4174732	Affx-10187441	A	G	0.364519	1	236453	ADD	0.00527321	0.00287291	3.36904	1.17762	NA
1	4174962	Affx-10187461	C	T	0.0634982	1	236550	ADD	-0.00124416	0.00565878	0.0483398	0.0830317	NA
1	4178590	Affx-10187866	T	G	0.0611607	1	236688	ADD	-0.00226328	0.00576639	0.154052	0.158207	NA
1	4178968	Affx-10187902	G	A	0.2498	1	236451	ADD	-0.00475397	0.00320226	2.20394	0.861198	NA
1	4180367	Affx-10188034	G	A	0.237618	1	236691	ADD	0.00798265	0.00324895	6.03682	1.85355	NA
1	4180611	Affx-65565382	G	A	0.0270496	1	236621	ADD	0.0154984	0.00853901	3.29426	1.15787	NA
1	4192014	Affx-10189328	A	G	0.0224252	1	236698	ADD	-0.0147916	0.00934199	2.50699	0.945609	NA
1	4194248	Affx-77295242	G	-	0.043899	1	236668	ADD	-0.00362874	0.00674681	0.289277	0.228645	NA
1	4194623	Affx-10189669	T	C	0.23596	1	236544	ADD	-0.00609191	0.0032606	3.4907	1.20961	NA
1	4201687	Affx-10190500	A	G	0.0156384	1	236853	ADD	0.0114453	0.0111211	1.05916	0.517974	NA
1	4203003	Affx-10190625	G	T	0.105182	1	236703	ADD	0.00217223	0.00451068	0.231914	0.200585	NA
1	4204531	Affx-10190820	G	A	0.0160398	1	236786	ADD	0.00309834	0.0109946	0.0794139	0.108968	NA
1	4205548	Affx-10190943	G	A	0.012075	1	236728	ADD	0.0202162	0.0126497	2.5541	0.958574	NA
1	4208191	Affx-10191278	C	T	0.34026	1	236272	ADD	-0.00248932	0.00292161	0.725971	0.404292	NA
1	4211855	Affx-10191725	G	A	0.332814	1	236446	ADD	-0.00303337	0.00293493	1.06821	0.520928	NA
1	4214769	Affx-65565771	C	T	0.0221224	1	236774	ADD	0.00638382	0.00940672	0.460559	0.303327	NA
1	4217542	Affx-10192544	A	G	0.0686093	1	236127	ADD	0.00511075	0.00547586	0.871095	0.455123	NA
1	4218271	Affx-10192637	A	C	0.272601	1	236446	ADD	-0.00720902	0.00310284	5.398	1.69551	NA
1	4218933	Affx-10192732	G	A	0.0263337	1	236826	ADD	0.0069044	0.00864933	0.637216	0.371896	NA
1	4219126	Affx-10192747	G	A	0.172711	1	236546	ADD	-0.00335498	0.00365894	0.840757	0.444687	NA
1	4220110	Affx-10192877	C	T	0.171158	1	236734	ADD	-0.0040277	0.00367015	1.20434	0.564703	NA
1	4222940	Affx-10199058	G	A	0.048761	1	236757	ADD	-0.000323265	0.00641384	0.00254028	0.0178181	NA
1	4228345	Affx-10209819	C	T	0.014273	1	236495	ADD	0.00483162	0.0116546	0.171867	0.168477	NA
1	4229875	Affx-10213189	C	T	0.0601864	1	236748	ADD	0.00317101	0.00580884	0.298	0.232741	NA
1	4231202	Affx-10216142	C	T	0.480132	1	236456	ADD	0.00255456	0.00276583	0.853063	0.448932	NA
1	4233472	Affx-65565940	C	T	0.0125753	1	236733	ADD	0.00859632	0.0123871	0.481595	0.311847	NA
1	4233940	Affx-10220877	A	G	0.0144798	1	236640	ADD	-0.0111518	0.0115638	0.930015	0.475138	NA
1	4234207	Affx-10221381	G	C	0.0936422	1	236165	ADD	0.00261106	0.00475037	0.302119	0.234662	NA
1	4243687	Affx-10235535	G	A	0.0206359	1	236651	ADD	0.0118024	0.00973025	1.47126	0.647534	NA
1	4254300	Affx-10249902	T	C	0.155797	1	236602	ADD	0.00226966	0.00381293	0.354328	0.258318	NA
1	4255144	Affx-10251374	G	T	0.375158	1	236959	ADD	0.00396032	0.00284759	1.93421	0.784367	NA
1	4256235	Affx-10253061	G	C	0.0307317	1	236661	ADD	0.00475129	0.00801372	0.351523	0.257077	NA
1	4256724	Affx-10253732	T	C	0.394219	1	236417	ADD	0.00262484	0.00282652	0.862382	0.452136	NA
1	4257191	Affx-10254565	C	T	0.351859	1	236599	ADD	0.000744019	0.00289736	0.0659421	0.0983567	NA
1	4267575	Affx-10269602	C	T	0.228352	1	236757	ADD	0.00286759	0.00328686	0.761149	0.416836	NA
1	4274541	Affx-10278927	C	A	0.412569	1	236557	ADD	0.00532913	0.0028044	3.61104	1.24111	NA
1	4278352	Affx-10283685	A	C	0.253649	1	236618	ADD	-0.00316417	0.00318461	0.987207	0.494272	NA
1	4281783	Affx-10288306	C	T	0.41699	1	236477	ADD	-0.00147871	0.0028106	0.276802	0.222715	NA
1	4282975	Affx-10289875	A	G	0.161259	1	236743	ADD	0.00277665	0.00376054	0.545182	0.336965	NA
1	4300661	Affx-10312788	T	C	0.0929106	1	236577	ADD	0.00059664	0.00475781	0.0157257	0.0456585	NA
1	4301475	Affx-10313679	A	G	0.436458	1	236504	ADD	-0.000414159	0.00278819	0.0220643	0.0545726	NA
1	4303586	Affx-10316460	-	T	0.216928	1	236431	ADD	0.0018852	0.00335588	0.315575	0.240877	NA
1	4304178	Affx-65566546	C	G	0.0126817	1	235812	ADD	0.00284805	0.0123999	0.0527547	0.0870676	NA
1	4307862	Affx-10321768	C	T	0.132034	1	236674	ADD	0.00410395	0.00408132	1.01112	0.502193	NA
1	4307920	Affx-10321824	A	G	0.336512	1	236589	ADD	-0.00215341	0.00292458	0.54216	0.335792	NA
1	4307966	Affx-10321884	A	G	0.453294	1	236778	ADD	0.00148594	0.00277619	0.286486	0.227325	NA
1	4308654	Affx-65566590	G	T	0.0279959	1	235106	ADD	-0.0136046	0.00840222	2.6217	0.977112	NA
1	4310014	Affx-10324521	C	T	0.28539	1	236608	ADD	-0.00558695	0.00306574	3.32108	1.16496	NA
1	4310325	Affx-10324859	A	G	0.191805	1	236683	ADD	0.00373222	0.00351099	1.12999	0.540944	NA
1	4311889	Affx-10326836	C	T	0.134753	1	236725	ADD	-0.0042632	0.00405164	1.10715	0.533575	NA
1	4316768	Affx-76198951	-	A	0.127827	1	236601	ADD	-2.92096e-05	0.00414963	4.95488e-05	0.00244602	NA
1	4316972	Affx-10333412	C	T	0.039663	1	236820	ADD	0.00665697	0.0070857	0.882648	0.459074	NA
1	4320135	Affx-10337554	T	C	0.494354	1	236011	ADD	-0.00600558	0.0027734	4.68905	1.51776	NA
1	4320284	Affx-10337754	A	C	0.078335	1	236944	ADD	-0.00352574	0.005144	0.469784	0.307077	NA
1	4320458	Affx-10337925	G	A	0.0356334	1	236983	ADD	0.00564135	0.00744934	0.573496	0.347877	NA
1	4323678	Affx-10342259	A	G	0.0537336	1	236258	ADD	0.00169927	0.00614168	0.0765507	0.106778	NA
1	4323996	Affx-10342523	C	T	0.197817	1	236560	ADD	-0.00567531	0.00347246	2.67119	0.990637	NA
1	4325119	Affx-10343541	C	T	0.397576	1	236425	ADD	-5.64301e-05	0.00282399	0.000399296	0.00697956	NA
1	4325568	Affx-10344004	G	A	0.012862	1	236667	ADD	0.00445918	0.0122763	0.13194	0.144827	NA
1	4329202	Affx-10347978	G	A	0.0414536	1	236578	ADD	-0.00392996	0.0069407	0.320605	0.243178	NA
1	4330372	Affx-10349193	T	C	0.416931	1	236501	ADD	0.0069526	0.0028086	6.12795	1.87595	NA
1	4334960	Affx-10354893	G	A	0.125928	1	236031	ADD	0.00270778	0.00417057	0.421536	0.287206	NA
1	4337468	Affx-10357771	A	G	0.39175	1	236568	ADD	0.00551842	0.00283297	3.79442	1.28884	NA
1	4343001	Affx-65566895	C	A	0.0396794	1	236710	ADD	0.000765764	0.0070838	0.0116858	0.0390938	NA
1	4346675	Affx-10369221	G	A	0.135488	1	236659	ADD	-0.000265568	0.00403946	0.00432219	0.0233831	NA
1	4346973	Affx-10369609	C	T	0.0697559	1	236711	ADD	0.0043884	0.00542656	0.653977	0.378103	NA
1	4348115	Affx-65566935	G	A	0.0323035	1	235841	ADD	0.000905784	0.00786148	0.0132752	0.0417839	NA
1	4348380	Affx-10374126	C	T	0.167921	1	236525	ADD	-0.00549914	0.00370376	2.20446	0.861345	NA
1	4349436	Affx-10375342	T	C	0.458885	1	236544	ADD	0.00465723	0.00277379	2.81909	1.03082	NA
1	4353410	Affx-65566981	G	A	0.0381416	1	236579	ADD	-0.00909636	0.00721745	1.58843	0.682875	NA
1	4360348	Affx-10389166	T	G	0.222293	1	236546	ADD	-0.00263496	0.00333098	0.625752	0.367626	NA
1	4361300	Affx-10390367	G	A	0.100639	1	236642	ADD	-0.00189852	0.00459249	0.170896	0.167928	NA
1	4364142	Affx-10394295	A	G	0.286768	1	236529	ADD	-0.00492338	0.00305921	2.59005	0.968443	NA
1	4367023	Affx-10397849	G	A	0.137492	1	236773	ADD	0.00914963	0.0040261	5.16461	1.6373	NA
1	4367502	Affx-10398461	C	T	0.321508	1	236518	ADD	0.00668535	0.00296442	5.0859	1.6176	NA
1	4374235	Affx-10406877	C	A	0.41807	1	236628	ADD	0.0042428	0.00280242	2.29213	0.885952	NA
1	4383539	Affx-65567290	T	C	0.0238523	1	236623	ADD	0.00398177	0.00906761	0.192827	0.180078	NA
1	4384005	Affx-10420590	T	C	0.0210436	1	236842	ADD	0.00875623	0.00964376	0.824407	0.439024	NA
1	4384479	Affx-10421250	G	T	0.0685484	1	236942	ADD	0.00621165	0.00546226	1.29321	0.592683	NA
1	4387316	Affx-65567335	G	A	0.0132598	1	235222	ADD	-0.00349006	0.0121235	0.0828727	0.111573	NA
1	4387879	Affx-10425439	C	A	0.457975	1	236622	ADD	0.00512642	0.00277805	3.40525	1.18716	NA
1	4389144	Affx-10426993	A	G	0.0949713	1	236961	ADD	-0.00317767	0.0047086	0.455443	0.301237	NA
1	4390789	Affx-65567365	G	A	0.0169122	1	236604	ADD	0.00913973	0.0107409	0.724079	0.403613	NA
1	4409808	Affx-10450891	T	G	0.0602109	1	236668	ADD	0.00255713	0.00582518	0.192703	0.180011	NA
1	4409864	Affx-10450934	C	T	0.0969049	1	236629	ADD	-0.00213036	0.0046745	0.2077	0.188039	NA
1	4417483	Affx-10459622	A	G	0.028027	1	236558	ADD	-0.0020835	0.00836624	0.0620193	0.0951048	NA
1	4423527	Affx-10466872	G	A	0.425914	1	236245	ADD	0.00693639	0.00280715	6.1057	1.87048	NA
1	4426462	Affx-10470203	G	A	0.0719297	1	236731	ADD	0.00643114	0.00535538	1.4421	0.638649	NA
1	4426850	Affx-10470765	G	-	0.200667	1	236633	ADD	0.00123285	0.00345287	0.127486	0.142033	NA
1	4428719	Affx-10473457	A	G	0.443203	1	236431	ADD	0.00440958	0.00278789	2.50175	0.944165	NA
1	4431385	Affx-10476677	C	T	0.0545967	1	236809	ADD	-0.00201164	0.0060733	0.109711	0.13049	NA
1	4437253	Affx-10483773	A	G	0.0732445	1	236639	ADD	0.0043936	0.0053144	0.683492	0.388928	NA
1	4438424	Affx-77648984	-	GAGCTA	0.105764	1	236635	ADD	0.00431851	0.00449327	0.923726	0.473017	NA
1	4442669	Affx-65567797	C	T	0.0312512	1	236791	ADD	0.00552577	0.00794961	0.483163	0.312477	NA
1	4442780	Affx-10491842	C	T	0.0143142	1	236897	ADD	-0.0101161	0.0116396	0.755352	0.41478	NA
1	4443042	Affx-10492207	C	T	0.0564436	1	236732	ADD	-0.00088729	0.0059856	0.0219743	0.0544549	NA
1	4443757	Affx-65567803	A	C	0.0362172	1	236752	ADD	0.00350828	0.00741033	0.224136	0.196607	NA
1	4443844	Affx-10493132	A	G	0.265539	1	236406	ADD	-0.00580773	0.0031331	3.43609	1.19527	NA
1	4444140	Affx-10493595	A	G	0.323499	1	236596	ADD	-0.00464831	0.00295568	2.4733	0.936312	NA
1	4449319	Affx-10501068	A	C	0.41774	1	236556	ADD	-0.00470849	0.00280271	2.82232	1.03169	NA
1	4452367	Affx-10504363	A	G	0.055849	1	236620	ADD	0.00184286	0.00602398	0.0935875	0.119378	NA
1	4454029	Affx-10506740	A	G	0.0168013	1	236678	ADD	-0.0141026	0.0107545	1.71955	0.721817	NA
1	4459532	Affx-10514164	C	A	0.0397406	1	236685	ADD	0.00427471	0.00707697	0.364853	0.262948	NA
1	4459809	Affx-10514526	T	-	0.250955	1	236477	ADD	-0.00241194	0.00319326	0.570509	0.346733	NA
1	4460573	Affx-65567974	C	A	0.0174402	1	236866	ADD	0.00518982	0.0105507	0.241957	0.205654	NA
1	4461676	Affx-10516945	C	T	0.23219	1	236380	ADD	-0.00245818	0.00328108	0.561298	0.343195	NA
1	4463264	Affx-10518993	G	A	0.030165	1	236715	ADD	0.000541948	0.00808994	0.00448771	0.0238384	NA
1	4463297	Affx-10519017	T	C	0.010282	1	236676	ADD	-0.0125269	0.0137037	0.83563	0.442915	NA
1	4466405	Affx-65568046	C	T	0.0271216	1	236675	ADD	-0.00143784	0.00851975	0.0284819	0.0624917	NA
1	4466511	Affx-10523420	G	A	0.0138503	1	230645	ADD	-0.00480624	0.0119864	0.160779	0.162134	NA
1	4466890	Affx-10523912	C	T	0.0285401	1	236842	ADD	0.00384209	0.00832195	0.21315	0.190905	NA
1	4469838	Affx-10527414	G	A	0.0771686	1	236560	ADD	-0.000615448	0.00518423	0.0140934	0.0431112	NA
1	4474140	Affx-10532855	T	C	0.0330417	1	236459	ADD	-0.0159052	0.00774051	4.2222	1.39904	NA
1	4474900	Affx-10533715	C	T	0.0209805	1	236768	ADD	-0.00864454	0.00963766	0.804528	0.4321	NA
1	4480735	Affx-10541351	G	A	0.034129	1	236646	ADD	-0.0165789	0.00762152	4.73182	1.52857	NA
1	4481490	Affx-10542338	G	A	0.1775	1	236679	ADD	0.0013936	0.00363218	0.147211	0.154149	NA
1	4489270	Affx-10550369	G	A	0.031362	1	236704	ADD	0.00237369	0.00793386	0.0895115	0.116453	NA
1	4491031	Affx-65568263	C	T	0.0329384	1	236775	ADD	0.00324122	0.00775031	0.174895	0.170184	NA
1	4491360	Affx-10552597	T	C	0.0175081	1	236776	ADD	-0.0155672	0.0105267	2.18692	0.856401	NA
1	4494850	Affx-65568316	C	G	0.0185558	1	236772	ADD	0.000262119	0.0102326	0.000656187	0.0089674	NA
1	4499841	Affx-10563630	C	T	0.183158	1	236973	ADD	-0.00478389	0.00357605	1.78959	0.742379	NA
1	4501105	Affx-10565297	C	A	0.0164195	1	236853	ADD	-0.0124451	0.0108703	1.31072	0.598145	NA
1	4504753	Affx-10569444	T	C	0.0193406	1	236782	ADD	-0.0157209	0.0100288	2.45731	0.931891	NA
1	4505430	Affx-10570402	C	T	0.213742	1	236488	ADD	-0.0021189	0.00337649	0.393813	0.275477	NA
1	4505846	Affx-10570928	T	C	0.148834	1	236606	ADD	-0.00144693	0.00388408	0.138777	0.149048	NA
1	4507959	Affx-10573514	C	T	0.0199695	1	236761	ADD	-0.0116408	0.00987289	1.3902	0.622744	NA
1	4510216	Affx-10576465	T	C	0.21321	1	236532	ADD	-0.00114365	0.00337658	0.114718	0.13381	NA
1	4511184	Affx-10577496	G	A	0.0545076	1	236710	ADD	-0.00262217	0.00609008	0.185386	0.176014	NA
1	4513929	Affx-10581170	T	C	0.124609	1	236243	ADD	-0.00248372	0.00419381	0.350742	0.256731	NA
1	4516585	Affx-65568522	G	A	0.0527465	1	236613	ADD	-0.00754187	0.00618428	1.48724	0.652385	NA
1	4518111	Affx-10586889	G	A	0.023281	1	236480	ADD	0.000977954	0.00917629	0.011358	0.0385186	NA
1	4518435	Affx-10587423	A	G	0.0176224	1	236375	ADD	-0.0176924	0.0105151	2.83103	1.03405	NA
1	4521563	Affx-10590962	A	G	0.039138	1	236701	ADD	-0.00629731	0.0071246	0.781249	0.423936	NA
1	4522036	Affx-10591544	C	T	0.210913	1	236654	ADD	-0.00120524	0.00338916	0.126463	0.141386	NA
1	4523913	Affx-10593835	A	G	0.234335	1	236580	ADD	0.00486318	0.00326566	2.21768	0.865064	NA
1	4524632	Affx-10594740	G	C	0.0311041	1	236705	ADD	-0.00852053	0.00796757	1.14362	0.545325	NA
1	4524816	Affx-35303173	G	T	0.0203198	1	236739	ADD	-0.0228093	0.00979267	5.42526	1.7023	NA
1	4530490	Affx-10601759	T	C	0.385513	1	236285	ADD	-0.00508103	0.00284639	3.1865	1.12931	NA
1	4544044	Affx-10618643	T	A	0.283437	1	236508	ADD	-0.0030015	0.00306737	0.957512	0.484372	NA
1	4546132	Affx-10621704	T	C	0.325252	1	236318	ADD	-0.00450703	0.00295669	2.32364	0.894758	NA
1	4546232	Affx-10621819	A	G	0.266804	1	236565	ADD	0.00441657	0.00312629	1.99578	0.802065	NA
1	4551092	Affx-10628021	T	C	0.020389	1	236647	ADD	-0.0146171	0.0097675	2.23953	0.871208	NA
1	4552642	Affx-78286994	GGA	-	0.173096	1	236689	ADD	0.000324424	0.00365125	0.00789486	0.0318914	NA
1	4554762	Affx-10632948	C	T	0.145019	1	236614	ADD	-0.00646461	0.00393463	2.69945	0.998341	NA
1	4561133	Affx-10642139	T	G	0.0287612	1	236621	ADD	0.0115414	0.00825363	1.95536	0.790457	NA
1	4563850	Affx-65568989	A	G	0.0156859	1	236168	ADD	0.0154283	0.0111236	1.92374	0.781347	NA
1	4564366	Affx-10645599	G	A	0.128021	1	236512	ADD	-0.00535337	0.00414139	1.67095	0.707452	NA
1	4567422	Affx-10649174	A	C	0.14214	1	236685	ADD	-0.00446282	0.00396077	1.26958	0.585285	NA
1	4568639	Affx-10650907	C	T	0.108261	1	236617	ADD	-0.00480052	0.00444849	1.16453	0.552024	NA
1	4569348	Affx-10651909	T	C	0.0358258	1	236771	ADD	-0.00352989	0.0074446	0.224822	0.196959	NA
1	4572637	Affx-10655680	C	G	0.0264875	1	236810	ADD	-0.00354587	0.00860169	0.169933	0.167382	NA
1	4572768	Affx-10655875	A	C	0.0990186	1	236501	ADD	-0.00804071	0.00463011	3.01583	1.08378	NA
1	4573162	Affx-10656365	G	T	0.237528	1	236351	ADD	-6.69291e-05	0.00325818	0.000421968	0.00717657	NA
1	4573494	Affx-10656718	A	G	0.355536	1	236512	ADD	-0.00222494	0.00289072	0.59241	0.35508	NA
1	4580842	Affx-10665232	C	T	0.400354	1	236503	ADD	-0.00294457	0.00282337	1.0877	0.527271	NA
1	4581682	Affx-10666231	A	G	0.285296	1	236616	ADD	-0.00498011	0.00305972	2.6492	0.984631	NA
1	4581924	Affx-10666527	G	A	0.0392475	1	236805	ADD	0.00747938	0.0071206	1.10331	0.532332	NA
1	4582455	Affx-10667223	C	T	0.034937	1	236626	ADD	0.0102336	0.00753244	1.84581	0.758775	NA
1	4583422	Affx-10668435	T	C	0.351643	1	236574	ADD	0.00097765	0.00290012	0.113641	0.133101	NA
1	4584147	Affx-10669292	A	G	0.215654	1	236671	ADD	-0.00332543	0.00335903	0.980092	0.491907	NA
1	4586903	Affx-10672394	T	C	0.221722	1	235419	ADD	-0.00314475	0.0033344	0.889481	0.461404	NA
1	4588765	Affx-10674920	C	T	0.220115	1	236735	ADD	-0.00174302	0.00333387	0.273343	0.221055	NA
1	4599611	Affx-10689523	C	T	0.0341535	1	236535	ADD	0.00940673	0.00761046	1.52776	0.664645	NA
1	4602348	Affx-10693341	C	A	0.205514	1	236495	ADD	0.00331145	0.00342436	0.935142	0.476865	NA
1	4604554	Affx-10696185	A	C	0.282405	1	236494	ADD	0.00344008	0.00308141	1.24634	0.577982	NA
1	4608610	Affx-10701261	G	A	0.351111	1	236892	ADD	0.000588145	0.00289991	0.0411338	0.0760932	NA
1	4617027	Affx-10712244	C	T	0.41148	1	236658	ADD	-0.00219883	0.00281487	0.61019	0.361794	NA
1	4618277	Affx-10713561	G	A	0.287978	1	231061	ADD	0.00420829	0.00308914	1.85583	0.761685	NA
1	4622455	Affx-10717881	T	C	0.0595055	1	236642	ADD	0.00568921	0.00584634	0.94697	0.480839	NA
1	4624245	Affx-10720317	T	C	0.394356	1	236605	ADD	-0.000836367	0.00283191	0.0872235	0.114787	NA
1	4624786	Affx-10720929	A	G	0.04804	1	235512	ADD	-0.00556234	0.00648844	0.73491	0.407494	NA
1	4628266	Affx-35303298	C	T	0.0232516	1	235425	ADD	-0.0132646	0.00920159	2.07809	0.825571	NA
1	4630646	Affx-10728446	T	C	0.014584	1	236629	ADD	-0.00428728	0.0115528	0.137718	0.148399	NA
1	4632465	Affx-10730483	A	G	0.445096	1	236594	ADD	0.00560623	0.00278584	4.04976	1.3548	NA
1	4633470	Affx-10731644	A	G	0.0886097	1	236955	ADD	0.0037818	0.00486546	0.604155	0.359521	NA
1	4636793	Affx-35303318	C	T	0.0538662	1	236651	ADD	-0.00495126	0.00612985	0.652427	0.377531	NA
1	4638987	Affx-10737700	C	A	0.0225517	1	236656	ADD	0.00882186	0.00931481	0.896959	0.463949	NA
1	4641198	Affx-10739791	T	C	0.307544	1	236413	ADD	0.00215895	0.00299853	0.518405	0.326497	NA
1	4641830	Affx-10740503	A	G	0.0199591	1	236458	ADD	0.00699167	0.00990225	0.498533	0.318627	NA
1	4643287	Affx-10742118	A	G	0.0916931	1	236708	ADD	0.00516682	0.00478927	1.16388	0.551817	NA
1	4643312	Affx-65569687	G	A	0.0356496	1	236805	ADD	0.000939496	0.00746124	0.0158551	0.0458551	NA
1	4645871	Affx-10744598	G	A	0.207103	1	236501	ADD	-0.00762937	0.00341898	4.97949	1.59092	NA
1	4646695	Affx-10745782	C	T	0.344901	1	236497	ADD	0.000762812	0.00290952	0.0687375	0.100626	NA
1	4648102	Affx-10747850	T	C	0.2807	1	236446	ADD	0.000122166	0.00307817	0.00157512	0.0139712	NA
1	4652381	Affx-10753450	G	T	0.0839955	1	236733	ADD	0.00557116	0.00498612	1.24843	0.578639	NA
1	4657022	Affx-65569775	C	T	0.053695	1	236819	ADD	0.00436048	0.00612822	0.50629	0.32171	NA
1	4657280	Affx-10759470	T	C	0.0953285	1	236734	ADD	0.00316322	0.00470076	0.452817	0.300162	NA
1	4662604	Affx-10766927	C	T	0.0735194	1	236788	ADD	0.0111667	0.00530229	4.43527	1.45341	NA
1	4664074	Affx-10768779	A	G	0.149281	1	236500	ADD	0.000548254	0.0038843	0.0199222	0.0517071	NA
1	4671868	Affx-10778859	G	A	0.460006	1	236523	ADD	0.0060113	0.0027715	4.70442	1.52165	NA
1	4672274	Affx-10779312	A	G	0.0230091	1	236950	ADD	0.000436308	0.00922888	0.00223506	0.0166927	NA
1	4673295	Affx-10780371	T	C	0.294344	1	236572	ADD	0.00242916	0.00303642	0.640013	0.372935	NA
1	4677633	Affx-10785585	G	A	0.238899	1	236970	ADD	0.00469176	0.00323892	2.09832	0.831323	NA
1	4678728	Affx-10786892	G	A	0.218078	1	236688	ADD	-0.00578433	0.00334246	2.99483	1.07815	NA
1	4686570	Affx-10795976	C	T	0.0821955	1	236710	ADD	0.0149707	0.00503136	8.85346	2.53382	NA
1	4686576	Affx-10795988	T	C	0.473228	1	236834	ADD	-0.00337781	0.00276896	1.48811	0.652651	NA
1	4689953	Affx-10800427	G	C	0.131661	1	236657	ADD	-0.00309675	0.00408877	0.573624	0.347925	NA
1	4691935	Affx-10802672	G	A	0.197501	1	236958	ADD	0.00647579	0.00346306	3.49676	1.2112	NA
1	4693041	Affx-10803902	T	C	0.0686911	1	235824	ADD	-0.0020511	0.00547637	0.140278	0.149964	NA
1	4693729	Affx-65570022	T	G	0.0784601	1	236974	ADD	0.00243242	0.00514011	0.22394	0.196506	NA
1	4695441	Affx-10806790	G	A	0.0379504	1	236651	ADD	-0.0160508	0.00722518	4.93508	1.57977	NA
1	4696541	Affx-10808108	A	G	0.362171	1	236608	ADD	-0.00625446	0.00287818	4.7222	1.52614	NA
1	4698109	Affx-10809698	A	G	0.27816	1	236905	ADD	-0.00153681	0.0030861	0.247983	0.208661	NA
1	4703199	Affx-35303392	G	A	0.0749339	1	236969	ADD	0.000751925	0.00524985	0.0205142	0.0525122	NA
1	4705895	Affx-10818112	T	C	0.163462	1	236599	ADD	0.00211619	0.00373571	0.320895	0.24331	NA
1	4706343	Affx-10818621	G	A	0.0200054	1	237036	ADD	-0.00898851	0.00986292	0.830548	0.441155	NA
1	4707336	Affx-10819709	T	C	0.0224021	1	236697	ADD	-0.0027945	0.00933659	0.0895841	0.116505	NA
1	4709765	Affx-10822518	G	T	0.0719904	1	236726	ADD	0.00195387	0.00535355	0.133201	0.145611	NA
1	4710005	Affx-10822809	C	T	0.493931	1	236443	ADD	-0.000737622	0.0027661	0.0711101	0.102523	NA
1	4712657	Affx-10826220	G	A	0.232364	1	236680	ADD	-0.00198879	0.00326824	0.370299	0.265327	NA
1	4713929	Affx-65570213	G	A	0.0181256	1	236599	ADD	-0.00941988	0.0103892	0.822099	0.438222	NA
1	4715768	Affx-10829772	G	A	0.276106	1	236485	ADD	-0.00205401	0.00309465	0.440538	0.29511	NA
1	4716382	Affx-65570231	C	T	0.0368502	1	236810	ADD	-0.00621148	0.00734545	0.715077	0.400375	NA
1	4716914	Affx-10831026	G	A	0.192563	1	236522	ADD	0.00158299	0.00351387	0.202946	0.185517	NA
1	4719228	Affx-10833719	A	G	0.017914	1	236714	ADD	0.01064	0.0104242	1.04183	0.512301	NA
1	4719825	Affx-65570265	C	T	0.0360774	1	236727	ADD	-0.00874167	0.00742793	1.38501	0.62115	NA
1	4723295	Affx-10838959	C	T	0.139654	1	236696	ADD	-0.00187566	0.00398484	0.221558	0.195278	NA
1	4723640	Affx-10839387	G	A	0.49589	1	236156	ADD	-0.0034439	0.00277173	1.54383	0.669488	NA
1	4725708	Affx-65570314	C	T	0.0248096	1	236662	ADD	-0.0101692	0.00887864	1.31183	0.59849	NA
1	4727740	Affx-65570330	A	G	0.0125305	1	236703	ADD	0.000166248	0.0124296	0.000178894	0.00465947	NA
1	4728294	Affx-10845076	C	T	0.158336	1	236993	ADD	0.00815273	0.00378696	4.63474	1.50403	NA
1	4729525	Affx-10846601	A	G	0.341762	1	236504	ADD	-0.000213613	0.00291753	0.00536075	0.0261182	NA
1	4729914	Affx-10847036	C	T	0.10672	1	236713	ADD	-0.00365278	0.00446845	0.66824	0.38335	NA
1	4734805	Affx-10852709	C	T	0.0105068	1	236657	ADD	0.0166149	0.0135717	1.49873	0.65587	NA
1	4735354	Affx-10853417	T	C	0.186082	1	236796	ADD	0.00955747	0.00355787	7.21614	2.14116	NA
1	4736365	Affx-35303430	G	A	0.0155873	1	236924	ADD	0.00402454	0.0111533	0.130205	0.143743	NA
1	4739050	Affx-10858350	G	A	0.0106731	1	234468	ADD	0.0269896	0.0135091	3.99153	1.3398	NA
1	4740061	Affx-10859751	A	G	0.0358279	1	236785	ADD	-0.00236797	0.00743993	0.101301	0.12478	NA
1	4741668	Affx-10862193	A	G	0.0177701	1	236633	ADD	-0.000273906	0.0104601	0.000685702	0.00916893	NA
1	4744686	Affx-10866209	A	G	0.105794	1	236809	ADD	0.00285164	0.00449895	0.40176	0.278864	NA
1	4745374	Affx-10867076	A	G	0.278248	1	236701	ADD	0.000570338	0.00309004	0.0340672	0.0687639	NA
1	4746813	Affx-10868731	C	T	0.052646	1	236998	ADD	-0.00753034	0.0061924	1.47881	0.649826	NA
1	4749060	Affx-10871189	C	T	0.0278034	1	235529	ADD	0.0103556	0.00844084	1.50516	0.657816	NA
1	4751323	Affx-10873347	A	G	0.0268586	1	236628	ADD	0.00933281	0.00856303	1.18787	0.55947	NA
1	4753011	Affx-10874674	T	C	0.0789475	1	236670	ADD	-0.000903368	0.00513397	0.0309616	0.0653369	NA
1	4753924	Affx-10875784	T	C	0.0138391	1	236323	ADD	0.0168684	0.0118029	2.04255	0.815442	NA
1	4759743	Affx-10883890	T	C	0.293794	1	230008	ADD	-0.00346062	0.00308006	1.26238	0.583024	NA
1	4760989	Affx-10885509	A	G	0.0185592	1	236702	ADD	0.00372499	0.0102472	0.13214	0.144952	NA
1	4762564	Affx-78010272	T	-	0.033818	1	236738	ADD	0.0101768	0.00765417	1.76778	0.735992	NA
1	4763022	Affx-10888004	C	-	0.0159856	1	236838	ADD	0.00740603	0.0110306	0.450786	0.299329	NA
1	4763320	Affx-10888366	G	A	0.0330979	1	236767	ADD	0.0101342	0.00771536	1.72529	0.723508	NA
1	4764123	Affx-10889621	G	A	0.36369	1	236596	ADD	0.00211167	0.00288002	0.5376	0.334017	NA
1	4765832	Affx-10891986	C	T	0.0263285	1	236569	ADD	0.00729811	0.0086419	0.713184	0.399693	NA
1	4773438	Affx-10901590	G	T	0.386971	1	236497	ADD	0.00134212	0.00284505	0.222537	0.195783	NA
1	4774791	Affx-10903636	C	T	0.498836	1	236311	ADD	-0.00219643	0.00277422	0.626832	0.368029	NA
1	4775833	Affx-10905126	G	A	0.0266311	1	236678	ADD	0.006817	0.00859742	0.628709	0.36873	NA
1	4776061	Affx-10905439	A	G	0.475587	1	236429	ADD	0.00108854	0.00277316	0.154077	0.158222	NA
1	4777321	Affx-10907191	A	G	0.388256	1	236608	ADD	0.00131718	0.00284205	0.214797	0.191766	NA
1	4780908	Affx-10911799	G	A	0.136718	1	236589	ADD	0.00786285	0.00402666	3.81303	1.29366	NA
1	4784763	Affx-10916035	G	A	0.0376161	1	236561	ADD	-0.0111497	0.00726345	2.35636	0.903878	NA
1	4787034	Affx-10918494	A	G	0.0213486	1	236807	ADD	-0.0198037	0.00954714	4.30275	1.41964	NA
1	4787534	Affx-10919018	C	T	0.0190415	1	236694	ADD	0.0106898	0.0101099	1.11801	0.537083	NA
1	4787785	Affx-10919323	G	A	0.0965462	1	236664	ADD	0.00108901	0.0046863	0.0540015	0.0881815	NA
1	4789911	Affx-65570832	T	A	0.040745	1	236078	ADD	-0.00218608	0.00700379	0.0974244	0.122086	NA
1	4792687	Affx-10925419	A	G	0.0652227	1	236689	ADD	-0.000244892	0.00560092	0.00191175	0.0154165	NA
1	4793628	Affx-10926333	T	C	0.0993517	1	236931	ADD	-0.00345339	0.00461781	0.559265	0.342412	NA
1	4794889	Affx-10927688	G	A	0.0454816	1	236513	ADD	0.00539748	0.00664193	0.660379	0.380462	NA
1	4795464	Affx-10928386	C	T	0.281953	1	236534	ADD	-0.00102047	0.00307473	0.11015	0.130784	NA
1	4796238	Affx-10929297	G	T	0.0656779	1	236670	ADD	-0.00217645	0.00557962	0.152156	0.157089	NA
1	4796871	Affx-10930064	G	A	0.386254	1	236544	ADD	0.00484799	0.00284044	2.91308	1.05619	NA
1	4797323	Affx-10930669	A	G	0.0289503	1	236716	ADD	0.00207626	0.00823473	0.0635718	0.0964016	NA
1	4799248	Affx-10933267	T	C	0.345558	1	236580	ADD	-0.0033963	0.00290887	1.36322	0.614429	NA
1	4799477	Affx-10933568	A	C	0.0449356	1	236739	ADD	-0.00797929	0.00666857	1.43174	0.635484	NA
1	4801386	Affx-10936304	G	A	0.0276005	1	236644	ADD	0.00216599	0.00844481	0.0657859	0.0982288	NA
1	4803345	Affx-10939196	T	C	0.103457	1	236542	ADD	0.0019625	0.00454417	0.186514	0.176634	NA
1	4805798	Affx-10942279	G	A	0.280572	1	236686	ADD	-0.00239076	0.0030776	0.603458	0.359258	NA
1	4816303	Affx-10956904	C	T	0.182319	1	236519	ADD	-0.0031597	0.00357867	0.779556	0.42334	NA
1	4817841	Affx-65571083	T	C	0.0309697	1	236279	ADD	-0.0037776	0.00799548	0.223225	0.196138	NA
1	4825893	Affx-35303540	T	C	0.167566	1	236749	ADD	0.00582014	0.00370793	2.46379	0.933685	NA
1	4829528	Affx-10973025	C	A	0.352187	1	236235	ADD	-0.00350461	0.00289529	1.46519	0.645689	NA
1	4834740	Affx-10979405	C	T	0.350185	1	236532	ADD	-0.00362818	0.00290206	1.56303	0.675259	NA
1	4837327	Affx-10982447	T	C	0.0280058	1	236647	ADD	0.0161191	0.00838217	3.69803	1.26379	NA
1	4837901	Affx-10982986	C	T	0.0817604	1	236771	ADD	0.000441018	0.00504177	0.00765151	0.031379	NA
1	4841992	Affx-65571316	G	A	0.0542704	1	236759	ADD	-0.00558411	0.00610784	0.835858	0.442994	NA
1	4847377	Affx-10994008	C	T	0.0162565	1	236767	ADD	0.0150404	0.0109273	1.89448	0.77289	NA
1	4849748	Affx-10996791	T	C	0.359634	1	236478	ADD	0.00295001	0.00288158	1.04806	0.514343	NA
1	4851238	Affx-10998516	-	A	0.26966	1	229687	ADD	-0.00322466	0.00316628	1.03722	0.510787	NA
1	4867738	Affx-11019481	C	T	0.338989	1	236531	ADD	0.00281969	0.00292081	0.93196	0.475793	NA
1	4868127	Affx-11019964	T	G	0.492117	1	236026	ADD	0.0012469	0.00277419	0.202018	0.185023	NA
1	4870132	Affx-11022368	G	A	0.0481072	1	237002	ADD	-0.00667947	0.00646126	1.06868	0.521083	NA
1	4872384	Affx-11025047	T	G	0.427552	1	236514	ADD	0.00186205	0.00279616	0.443461	0.296316	NA
1	4874792	Affx-11028030	C	T	0.372641	1	236587	ADD	-0.0028845	0.00286211	1.01571	0.503708	NA
1	4876923	Affx-65571667	G	A	0.0346592	1	236777	ADD	0.00174484	0.0075598	0.0532711	0.0875302	NA
1	4878927	Affx-11033409	A	C	0.0683651	1	236685	ADD	0.00229119	0.00548869	0.174254	0.169823	NA
1	4880927	Affx-11036013	C	A	0.0888626	1	236680	ADD	0.010934	0.00486363	5.054	1.60961	NA
1	4889739	Affx-11047066	C	T	0.0695275	1	236712	ADD	0.00743624	0.00544359	1.8661	0.764668	NA
1	4891850	Affx-11049763	A	G	0.342411	1	236501	ADD	-0.00203316	0.00291319	0.487086	0.314052	NA
1	4894686	Affx-11053732	G	A	0.161334	1	236487	ADD	0.0033422	0.00376477	0.788112	0.426349	NA
1	4895678	Affx-11054943	A	G	0.131356	1	236609	ADD	-0.00370627	0.00409737	0.818205	0.436868	NA
1	4900421	Affx-65571879	G	A	0.0377486	1	236671	ADD	0.00054868	0.00725609	0.00571784	0.0269995	NA
1	4900851	Affx-11062160	A	G	0.333813	1	236496	ADD	-0.00305807	0.00293343	1.08678	0.526973	NA
1	4905571	Affx-11067365	T	C	0.371577	1	236422	ADD	-0.00213109	0.00286068	0.55496	0.340752	NA
1	4908353	Affx-11070676	G	C	0.0691999	1	236597	ADD	0.00150571	0.00545948	0.0760638	0.106402	NA
1	4910122	Affx-11073083	G	A	0.0175845	1	236743	ADD	-0.00463814	0.0105302	0.194007	0.180718	NA
1	4912598	Affx-65572008	C	T	0.0287217	1	236633	ADD	0.00497276	0.00826623	0.361893	0.26165	NA
1	4923738	Affx-11090122	C	T	0.409891	1	236503	ADD	-0.00042419	0.00281242	0.022749	0.0554622	NA
1	4925165	Affx-11091820	C	T	0.0376396	1	236865	ADD	0.000455115	0.00725642	0.00393366	0.0222808	NA
1	4927893	Affx-11095536	C	T	0.0401893	1	236717	ADD	-0.00105293	0.00704878	0.0223136	0.0548979	NA
1	4928821	Affx-11096798	A	G	0.160988	1	236390	ADD	0.0025755	0.00377113	0.466422	0.305713	NA
1	4931882	Affx-11101013	C	A	0.400434	1	235999	ADD	0.00110956	0.00283189	0.153514	0.157891	NA
1	4933099	Affx-11102577	G	A	0.0337449	1	236569	ADD	-0.000586078	0.00767195	0.00583578	0.0272849	NA
1	4934966	Affx-11104848	C	T	0.459396	1	236528	ADD	-0.00165882	0.00277998	0.356055	0.259081	NA
1	4936601	Affx-11107048	T	C	0.212121	1	236054	ADD	0.00104055	0.00338597	0.0944411	0.119984	NA
1	4937303	Affx-11108127	A	G	0.375733	1	236518	ADD	-0.000854054	0.0028584	0.0892739	0.116281	NA
1	4939014	Affx-11110208	C	T	0.0407649	1	236441	ADD	-0.0080299	0.0070085	1.31271	0.598765	NA
1	4941428	Affx-11113069	T	G	0.0499548	1	236664	ADD	-0.00481293	0.00635324	0.573889	0.348027	NA
1	4941993	Affx-11113713	T	G	0.349005	1	236375	ADD	-0.000407295	0.00290612	0.0196422	0.0513226	NA
1	4942110	Affx-11113860	A	G	0.116017	1	236530	ADD	0.00113267	0.00432894	0.068461	0.100403	NA
1	4942397	Affx-11114213	G	T	0.360321	1	236549	ADD	0.000146386	0.00288399	0.00257639	0.0179468	NA
1	4948055	Affx-11120953	A	T	0.0130112	1	236412	ADD	0.000656555	0.0121901	0.00290087	0.0190668	NA
1	4949189	Affx-11122290	A	G	0.343968	1	235999	ADD	-0.000320363	0.00291971	0.0120394	0.0397061	NA
1	4949892	Affx-11123197	A	G	0.0211542	1	236762	ADD	0.0048639	0.00960155	0.256618	0.212927	NA
1	4952041	Affx-11126176	G	A	0.345205	1	236520	ADD	-0.000393896	0.00291379	0.0182746	0.0494079	NA
1	4952241	Affx-11126456	G	A	0.263816	1	236587	ADD	0.000554318	0.00314088	0.0311469	0.0655455	NA
1	4955995	Affx-11131216	A	C	0.215246	1	236416	ADD	0.00120716	0.00336149	0.128963	0.142963	NA
1	4956002	Affx-11131226	G	T	0.0323192	1	236949	ADD	-0.00824373	0.0078081	1.1147	0.536012	NA
1	4958258	Affx-11134711	A	C	0.496564	1	235420	ADD	0.0045136	0.00276304	2.66853	0.989909	NA
1	4961140	Affx-11138712	T	G	0.435025	1	236860	ADD	0.00243745	0.00279562	0.760177	0.416492	NA
1	4963370	Affx-11141615	G	A	0.230044	1	236392	ADD	-0.00119402	0.00329043	0.131679	0.144664	NA
1	4963626	Affx-76485569	-	A	0.0672427	1	236717	ADD	-0.0152849	0.00550891	7.69827	2.25748	NA
1	4964450	Affx-11143049	T	G	0.0646061	1	236750	ADD	-0.0032042	0.00562508	0.324476	0.244941	NA
1	4964715	Affx-65572463	G	T	0.038246	1	236783	ADD	0.0072445	0.00719941	1.01256	0.50267	NA
1	4965526	Affx-11144432	G	A	0.0679595	1	236641	ADD	0.0048805	0.00549717	0.788225	0.426389	NA
1	4966693	Affx-11145568	A	C	0.45997	1	236460	ADD	0.00251617	0.00277883	0.819893	0.437456	NA
1	4966799	Affx-11145711	T	C	0.0586013	1	236104	ADD	-0.00336838	0.00589115	0.32692	0.246051	NA
1	4966882	Affx-11145869	C	T	0.0322566	1	236773	ADD	-0.00564071	0.00783243	0.518651	0.326594	NA
1	4968791	Affx-11148340	G	A	0.0193086	1	236811	ADD	0.00932576	0.0100329	0.864011	0.452695	NA
1	4969471	Affx-11149079	C	A	0.418467	1	236051	ADD	0.000836516	0.00280866	0.0887053	0.115868	NA
1	4972077	Affx-11151815	T	C	0.156296	1	236640	ADD	0.003078	0.00381	0.65266	0.377617	NA
1	4975877	Affx-11156562	C	T	0.276426	1	235960	ADD	-0.00266775	0.0030866	0.747016	0.411815	NA
1	4978033	Affx-11159086	A	C	0.173291	1	236535	ADD	0.00314267	0.00365786	0.738147	0.408652	NA
1	4979323	Affx-11161033	G	C	0.0670735	1	235950	ADD	0.00247132	0.00554464	0.19866	0.183226	NA
1	4986670	Affx-11171437	G	A	0.0124168	1	236816	ADD	0.00300362	0.01247	0.0580173	0.0916986	NA
1	4986950	Affx-11171709	C	T	0.111249	1	236815	ADD	0.00101264	0.00440298	0.0528949	0.0871934	NA
1	4988874	Affx-11173912	C	A	0.0605989	1	236638	ADD	-0.00740373	0.0058075	1.62526	0.693875	NA
1	4991245	Affx-11177739	T	G	0.112103	1	236694	ADD	0.00488541	0.00437958	1.24433	0.577348	NA
1	4997165	Affx-11185796	G	A	0.453093	1	236329	ADD	-0.00139093	0.00278651	0.249165	0.209248	NA
1	5000624	Affx-11189712	C	T	0.17083	1	236779	ADD	0.000191296	0.00367897	0.00270369	0.0183938	NA
1	5012235	Affx-11203403	C	T	0.414468	1	236421	ADD	-0.00140327	0.00281136	0.249145	0.209238	NA
1	5013848	Affx-11205803	C	A	0.0162157	1	236715	ADD	-0.009877	0.0109129	0.819167	0.437203	NA
1	5014577	Affx-11206951	A	G	0.255351	1	236570	ADD	0.00583638	0.00317135	3.38688	1.18232	NA
1	5021113	Affx-11216424	A	G	0.429423	1	236452	ADD	-0.00240589	0.00279761	0.739563	0.409157	NA
1	5023513	Affx-11219849	A	G	0.206832	1	236532	ADD	-0.00628334	0.00341712	3.38111	1.1808	NA
1	5030937	Affx-11229144	A	G	0.466731	1	236855	ADD	0.00354251	0.00277058	1.63486	0.696735	NA
1	5031767	Affx-11230277	A	G	0.303003	1	236341	ADD	0.00265362	0.00300915	0.777656	0.42267	NA
1	5032187	Affx-50035771	C	A	0.0249396	1	236732	ADD	-0.00380088	0.00886552	0.183806	0.175144	NA
1	5034595	Affx-50035791	C	T	0.0273795	1	236582	ADD	-0.00175621	0.00846768	0.0430156	0.0779517	NA
1	5037394	Affx-65573103	A	T	0.0151255	1	236687	ADD	-0.0111554	0.0113102	0.972804	0.489479	NA
1	5043045	Affx-11240219	C	T	0.02472	1	236570	ADD	-0.0105992	0.00891901	1.41224	0.629516	NA
1	5043561	Affx-11240251	A	G	0.108121	1	236360	ADD	0.0080833	0.00445829	3.28731	1.15604	NA
1	5054525	Affx-11241323	A	T	0.0302617	1	236603	ADD	-0.0103776	0.00806368	1.65626	0.703096	NA
1	5066213	Affx-11242439	A	G	0.197809	1	236589	ADD	-0.000369573	0.00347473	0.0113126	0.0384383	NA
1	5067483	Affx-11242537	A	G	0.306233	1	236240	ADD	0.00319805	0.00300532	1.13238	0.541711	NA
1	5068151	Affx-11242584	G	A	0.0294659	1	236867	ADD	0.00491332	0.00817035	0.361634	0.261537	NA
1	5074950	Affx-11243167	C	T	0.0246897	1	236718	ADD	-0.00960458	0.00891728	1.16009	0.550604	NA
1	5076417	Affx-11243328	C	T	0.311675	1	236607	ADD	0.00350322	0.00298744	1.37511	0.618098	NA
1	5076584	Affx-11243341	T	C	0.454695	1	236709	ADD	0.00325182	0.00278134	1.36693	0.615574	NA
1	5077769	Affx-11243442	C	T	0.281577	1	236656	ADD	-0.00308484	0.00307312	1.00764	0.501044	NA
1	5078047	Affx-11243461	G	A	0.0910276	1	236983	ADD	-0.000788267	0.00480866	0.0268719	0.0605861	NA
1	5078193	Affx-11243470	G	T	0.0426382	1	236736	ADD	0.0102464	0.00685005	2.23747	0.870628	NA
1	5078636	Affx-11243504	C	T	0.0206806	1	236647	ADD	-0.00269999	0.00972258	0.077119	0.107215	NA
1	5079140	Affx-11243545	C	T	0.0435013	1	236740	ADD	0.000755233	0.00679301	0.0123605	0.0402551	NA
1	5079174	Affx-11243547	T	C	0.0175286	1	236955	ADD	-0.0133912	0.0105326	1.61647	0.691255	NA
1	5080232	Affx-11243648	T	G	0.314417	1	236589	ADD	0.00290206	0.0029801	0.948313	0.48129	NA
1	5082492	Affx-11243895	G	T	0.353612	1	236468	ADD	0.00415373	0.00289611	2.05705	0.819578	NA
1	5086313	Affx-11244356	G	A	0.0207427	1	236469	ADD	-0.0126778	0.0097034	1.70702	0.71812	NA
1	5091185	Affx-11244855	C	T	0.220265	1	236542	ADD	0.00669106	0.0033356	4.02385	1.34813	NA
1	5093217	Affx-11245045	C	T	0.311229	1	236919	ADD	0.00172137	0.00298495	0.332562	0.248602	NA
1	5099290	Affx-11245698	C	T	0.0297484	1	236752	ADD	-0.000333597	0.00813767	0.00168052	0.0144386	NA
1	5100702	Affx-11245898	-	G	0.14423	1	236663	ADD	-0.000301978	0.00393506	0.0058891	0.027413	NA
1	5101194	Affx-77953263	T	-	0.0224614	1	236740	ADD	-0.00179585	0.0093365	0.0369975	0.0718756	NA
1	5110652	Affx-11247135	A	G	0.0547922	1	237023	ADD	0.000257983	0.00606826	0.0018074	0.0149827	NA
1	5119470	Affx-11248096	C	A	0.0920098	1	236752	ADD	0.00175178	0.0047819	0.134201	0.146232	NA
1	5119746	Affx-11248140	C	T	0.0374083	1	236752	ADD	0.000142847	0.00728663	0.000384316	0.00684636	NA
1	5123384	Affx-11248497	T	A	0.0148852	1	236678	ADD	-0.00976702	0.0114586	0.726537	0.404495	NA
1	5123865	Affx-11248558	A	G	0.037325	1	236785	ADD	0.000879514	0.0072943	0.0145385	0.0438185	NA
1	5124070	Affx-11248581	G	A	0.0285314	1	236546	ADD	0.00199368	0.00831536	0.0574841	0.0912376	NA
1	5124496	Affx-11248630	C	T	0.0500285	1	236495	ADD	-0.0029331	0.0063457	0.213646	0.191165	NA
1	5125959	Affx-11248779	C	T	0.0218068	1	236302	ADD	0.00102409	0.00946807	0.0116991	0.039117	NA
1	5127519	Affx-11248912	A	G	0.130544	1	236640	ADD	0.00134886	0.00410266	0.108094	0.129406	NA
1	5130106	Affx-11249220	A	G	0.16987	1	235969	ADD	0.00217094	0.00369158	0.345834	0.25455	NA
1	5132966	Affx-11249546	A	G	0.339293	1	236459	ADD	-0.00528533	0.00291974	3.27685	1.15327	NA
1	5133927	Affx-78531588	TC	-	0.334214	1	236468	ADD	-0.00619265	0.00293232	4.45994	1.45969	NA
1	5136679	Affx-11249934	A	G	0.442349	1	236596	ADD	0.00477493	0.00278168	2.94659	1.0652	NA
1	5139098	Affx-11250229	C	T	0.0628821	1	236689	ADD	0.00105308	0.00570338	0.0340924	0.0687911	NA
1	5144699	Affx-11255633	G	A	0.0191387	1	236928	ADD	-0.0111202	0.0101087	1.21014	0.566544	NA
1	5146579	Affx-11255861	G	A	0.0943317	1	236792	ADD	0.00035757	0.0047321	0.00570972	0.0269798	NA
1	5149653	Affx-11256163	T	G	0.0722947	1	236684	ADD	0.00136904	0.00534731	0.0655487	0.0980343	NA
1	5162536	Affx-11257543	T	C	0.493853	1	236455	ADD	-0.0044354	0.0027631	2.57676	0.964797	NA
1	5170686	Affx-11258482	G	A	0.261067	1	236363	ADD	0.00786929	0.0031559	6.21764	1.89797	NA
1	5173743	Affx-11258808	C	T	0.0603867	1	236741	ADD	-0.00290329	0.00581609	0.249183	0.209257	NA
1	5174275	Affx-11258871	A	C	0.020134	1	236590	ADD	-0.014554	0.00983386	2.19037	0.857374	NA
1	5186781	Affx-11260441	C	T	0.217654	1	236665	ADD	0.00460345	0.00335458	1.88318	0.769619	NA
1	5186946	Affx-11260454	T	C	0.0617918	1	236706	ADD	-0.00270042	0.00575471	0.220199	0.194575	NA
1	5191509	Affx-11260961	G	T	0.074337	1	236578	ADD	0.0124938	0.00527198	5.61616	1.74969	NA
1	5193604	Affx-11261200	C	T	0.340609	1	236412	ADD	0.00150231	0.00292271	0.264208	0.216637	NA
1	5197169	Affx-11261508	C	T	0.251618	1	236658	ADD	0.00362245	0.00318822	1.29095	0.591976	NA
1	5198094	Affx-11261635	G	A	0.309842	1	236540	ADD	0.00254556	0.00299242	0.723642	0.403456	NA
1	5199412	Affx-11261781	T	G	0.0191692	1	236838	ADD	-0.0166519	0.0100725	2.73309	1.0075	NA
1	5207606	Affx-35303897	C	T	0.260512	1	236630	ADD	0.0026311	0.00316174	0.692505	0.392209	NA
1	5207790	Affx-11262765	G	A	0.48142	1	236272	ADD	-0.00211826	0.00278006	0.580566	0.350577	NA
1	5217377	Affx-11264013	C	T	0.192524	1	236555	ADD	-0.00458549	0.00351499	1.70185	0.716595	NA
1	5217379	Affx-11264014	C	T	0.23764	1	236642	ADD	0.00168202	0.0032522	0.267491	0.21823	NA
1	5218485	Affx-65574824	G	A	0.0252091	1	236720	ADD	0.00206866	0.00887224	0.0543639	0.0885033	NA
1	5218504	Affx-11264168	G	A	0.0211291	1	236972	ADD	0.00779234	0.00960487	0.658192	0.379657	NA
1	5223545	Affx-65574885	G	T	0.0185126	1	236920	ADD	-0.0127693	0.0102444	1.55367	0.672449	NA
1	5223661	Affx-11268714	G	A	0.435228	1	235798	ADD	-0.00138668	0.0027974	0.24572	0.207535	NA
1	5227032	Affx-11275094	A	G	0.0581253	1	236816	ADD	0.00355119	0.0059081	0.361287	0.261384	NA
1	5234308	Affx-11289851	A	G	0.277975	1	236262	ADD	-0.00113011	0.0030903	0.133733	0.145941	NA
1	5236960	Affx-76037306	A	-	0.207724	1	235779	ADD	-0.000369097	0.00341529	0.0116796	0.039083	NA
1	5243386	Affx-11301520	C	T	0.271087	1	236607	ADD	0.0025847	0.00311918	0.686652	0.39008	NA
1	5244963	Affx-11303964	A	G	0.486371	1	236447	ADD	-0.000142019	0.00276363	0.00264078	0.0181742	NA
1	5245951	Affx-11305480	A	G	0.0208907	1	236900	ADD	0.0171776	0.00964996	3.16865	1.12456	NA
1	5246780	Affx-11306769	A	G	0.305023	1	236449	ADD	0.000326082	0.00300799	0.0117517	0.0392087	NA
1	5249507	Affx-11310462	A	C	0.423414	1	236733	ADD	-0.00179461	0.00280118	0.41045	0.282545	NA
1	5250549	Affx-11311751	G	T	0.420717	1	236483	ADD	0.00625573	0.00280499	4.97384	1.5895	NA
1	5252105	Affx-11313083	T	G	0.0935539	1	236703	ADD	-0.00571096	0.00475668	1.44148	0.638462	NA
1	5255284	Affx-11317708	T	C	0.130837	1	236638	ADD	0.00820165	0.00410259	3.99656	1.3411	NA
1	5256101	Affx-11318853	A	-	0.15857	1	236855	ADD	0.00609491	0.00378807	2.5888	0.9681	NA
1	5256753	Affx-11319912	G	C	0.154219	1	236401	ADD	-0.00285771	0.00382948	0.556877	0.341491	NA
1	5256954	Affx-11320235	C	T	0.0910539	1	236036	ADD	-0.00710394	0.00482016	2.17208	0.852213	NA
1	5257426	Affx-11321013	C	T	0.0894989	1	236841	ADD	-0.0061609	0.00484296	1.61833	0.69181	NA
1	5263103	Affx-11330960	C	T	0.29833	1	236329	ADD	0.00569927	0.00302949	3.53917	1.22232	NA
1	5268565	Affx-11339249	A	G	0.352936	1	236445	ADD	0.00492205	0.00289682	2.88701	1.04917	NA
1	5271525	Affx-11343139	T	C	0.0231385	1	236964	ADD	0.000360073	0.00918143	0.00153801	0.0138031	NA
1	5273280	Affx-11345235	T	C	0.276953	1	236363	ADD	-0.00157549	0.00310231	0.257907	0.21356	NA
1	5274563	Affx-11347367	G	T	0.0474373	1	236681	ADD	0.00871542	0.00650575	1.79466	0.743862	NA
1	5278227	Affx-11353544	G	T	0.331773	1	236487	ADD	-0.00262806	0.00294059	0.798731	0.430073	NA
1	5280570	Affx-11356732	G	A	0.369506	1	236548	ADD	-0.00335218	0.00286946	1.36476	0.614905	NA
1	5282313	Affx-11359246	A	G	0.048802	1	236732	ADD	0.00734865	0.00641659	1.31161	0.598423	NA
1	5284625	Affx-11362500	G	T	0.333052	1	236754	ADD	0.000255079	0.00293776	0.00753902	0.0311396	NA
1	5286864	Affx-11365994	A	C	0.110971	1	236570	ADD	-0.00443125	0.00440335	1.01271	0.502719	NA
1	5287095	Affx-11366127	T	C	0.391731	1	236203	ADD	-0.0038348	0.00284109	1.82186	0.751801	NA
1	5287379	Affx-11366161	A	G	0.213837	1	236683	ADD	-0.00344225	0.00337703	1.039	0.511372	NA
1	5287567	Affx-11366265	C	T	0.494952	1	236517	ADD	0.00471822	0.00277125	2.89871	1.05232	NA
1	5287825	Affx-11366519	T	G	0.049216	1	236620	ADD	-0.00697508	0.00639428	1.18991	0.56012	NA
1	5288419	Affx-11367285	G	A	0.40074	1	236586	ADD	-0.00370296	0.00282539	1.71768	0.721265	NA
1	5291736	Affx-11371606	G	A	0.378102	1	236759	ADD	-0.00345198	0.00285034	1.46671	0.646149	NA
1	5294133	Affx-11373444	T	C	0.0142755	1	236489	ADD	-0.0100919	0.0117088	0.742882	0.410342	NA
1	5294784	Affx-11374367	C	T	0.133095	1	236973	ADD	-0.00907126	0.00406682	4.97538	1.58989	NA
1	5296832	Affx-11377453	T	C	0.121953	1	236612	ADD	-0.00583018	0.00422108	1.90773	0.776723	NA
1	5297013	Affx-11377699	G	A	0.0801039	1	236499	ADD	-0.00200363	0.00508875	0.155029	0.158781	NA
1	5297111	Affx-11377814	A	C	0.32097	1	236564	ADD	-0.000674879	0.00296621	0.0517665	0.0861769	NA
1	5298324	Affx-11379506	G	A	0.292273	1	236057	ADD	0.00230456	0.00304362	0.573316	0.347808	NA
1	5298722	Affx-35304014	G	A	0.0250198	1	229598	ADD	0.00371254	0.00899241	0.170447	0.167674	NA
1	5301581	Affx-11383302	C	T	0.0492606	1	236812	ADD	-0.00321076	0.00637988	0.253275	0.211281	NA
1	5306896	Affx-65575688	C	T	0.0383892	1	236759	ADD	0.00115854	0.00721493	0.0257844	0.0592704	NA
1	5309876	Affx-11392045	G	T	0.337697	1	236480	ADD	0.00204857	0.00292941	0.489035	0.314833	NA
1	5314501	Affx-65575750	C	T	0.0289344	1	236794	ADD	-0.00734496	0.00825476	0.791716	0.427614	NA
1	5316026	Affx-11400094	C	T	0.32552	1	236649	ADD	0.00267393	0.00295514	0.818732	0.437052	NA
1	5316762	Affx-11401153	A	G	0.0185285	1	236554	ADD	-0.029384	0.0102472	8.22271	2.38332	NA
1	5324235	Affx-11409798	G	A	0.282395	1	236741	ADD	0.00331955	0.00307252	1.16726	0.552896	NA
1	5325346	Affx-11411341	C	T	0.0421253	1	236948	ADD	0.00424444	0.00688213	0.38036	0.269694	NA
1	5326265	Affx-65575842	G	A	0.0128874	1	236549	ADD	-0.00863484	0.0122679	0.49541	0.317382	NA
1	5328116	Affx-11414721	C	T	0.0353016	1	236703	ADD	0.0146662	0.00748093	3.84346	1.30155	NA
1	5330149	Affx-11417471	A	G	0.0509684	1	236794	ADD	-0.00665703	0.00627394	1.12585	0.539611	NA
1	5336690	Affx-11426055	G	A	0.280683	1	236094	ADD	0.00424782	0.00309399	1.88493	0.770126	NA
1	5338442	Affx-11428471	C	A	0.332749	1	236593	ADD	0.00201216	0.00293881	0.468793	0.306675	NA
1	5348315	Affx-11440333	T	C	0.0932595	1	236791	ADD	-0.00138869	0.00474699	0.0855802	0.113581	NA
1	5348420	Affx-11440477	G	T	0.19571	1	236547	ADD	0.00479816	0.00349569	1.88401	0.76986	NA
1	5356024	Affx-65576102	G	A	0.0160296	1	236500	ADD	-0.00984186	0.0110091	0.799189	0.430233	NA
1	5364314	Affx-11464742	T	C	0.042653	1	236994	ADD	0.00255629	0.00683704	0.139792	0.149668	NA
1	5370400	Affx-11473679	A	T	0.0144799	1	236811	ADD	0.000510081	0.0115977	0.00193436	0.015509	NA
1	5385193	Affx-65576496	G	A	0.0481646	1	236626	ADD	0.00091466	0.00646432	0.0200204	0.0518414	NA
1	5391141	Affx-65576590	T	C	0.371571	1	236520	ADD	0.00288549	0.00286328	1.01558	0.503664	NA
1	5394347	Affx-65576681	C	T	0.333826	1	236330	ADD	0.00329339	0.0029391	1.25562	0.580902	NA
1	5404517	Affx-78558610	AAC	-	0.0662435	1	236680	ADD	0.00135908	0.00555998	0.0597508	0.0931855	NA
1	5411457	Affx-11552844	G	A	0.159104	1	236323	ADD	0.00177743	0.00378194	0.220879	0.194927	NA
1	5415603	Affx-11557118	C	A	0.400244	1	236507	ADD	0.000879458	0.00282505	0.096912	0.121727	NA
1	5417071	Affx-11558639	C	A	0.013211	1	236734	ADD	0.0118734	0.012118	0.960043	0.485219	NA
1	5418841	Affx-11560955	C	T	0.400488	1	236589	ADD	0.000291995	0.00282141	0.0107108	0.0373599	NA
1	5418911	Affx-11561042	G	A	0.116796	1	236289	ADD	5.372e-05	0.00429836	0.000156195	0.00435232	NA
1	5428319	Affx-11571484	T	G	0.0140954	1	236886	ADD	0.0045048	0.0117184	0.147779	0.154488	NA
1	5432923	Affx-11576100	T	C	0.24835	1	236579	ADD	0.0014925	0.00319796	0.217813	0.193337	NA
1	5441524	Affx-11584319	G	A	0.0256903	1	236685	ADD	0.0111099	0.00875282	1.6111	0.689653	NA
1	5442432	Affx-11584988	G	A	0.0155974	1	236995	ADD	0.00775704	0.0111564	0.483442	0.312589	NA
1	5445831	Affx-11588362	G	T	0.0147918	1	235333	ADD	0.0209305	0.0115073	3.30835	1.1616	NA
1	5453040	Affx-11597063	T	C	0.0946478	1	236556	ADD	0.000966757	0.00471526	0.0420361	0.0769887	NA
1	5454134	Affx-11598124	C	T	0.0944639	1	236826	ADD	0.000909324	0.00471527	0.0371898	0.072076	NA
1	5454252	Affx-11598279	A	G	0.374629	1	236633	ADD	-0.000849651	0.00285615	0.0884952	0.115715	NA
1	5455667	Affx-65577372	A	G	0.0219012	1	236745	ADD	-0.0215937	0.00945258	5.21861	1.65079	NA
1	5457863	Affx-11603066	A	G	0.369708	1	236469	ADD	-0.000668408	0.00286535	0.0544162	0.0885496	NA
1	5458930	Affx-11604435	T	C	0.048197	1	236612	ADD	0.000259702	0.00644134	0.00162554	0.0141966	NA
1	5464283	Affx-11611485	A	C	0.0231835	1	236742	ADD	0.00748793	0.00920526	0.661686	0.380943	NA
1	5464477	Affx-11611733	C	T	0.101096	1	236527	ADD	-0.0110274	0.00458967	5.7728	1.78845	NA
1	5470336	Affx-11619020	T	C	0.372742	1	236563	ADD	0.000191512	0.00286309	0.00447428	0.0238017	NA
1	5474510	Affx-11624415	T	C	0.395247	1	236208	ADD	0.000487176	0.0028368	0.0294927	0.063664	NA
1	5476407	Affx-11626600	G	T	0.0192763	1	235029	ADD	-0.0128758	0.0100895	1.62858	0.694866	NA
1	5476850	Affx-35304177	T	G	0.0337276	1	236750	ADD	-0.0036576	0.0076744	0.227146	0.198152	NA
1	5478350	Affx-11628808	T	C	0.0166924	1	236755	ADD	-0.00623501	0.0107806	0.334497	0.249474	NA
1	5480747	Affx-11631185	C	A	0.168924	1	236299	ADD	-0.00452857	0.00369767	1.49991	0.656226	NA
1	5480931	Affx-11631457	C	T	0.0677709	1	236643	ADD	-0.00253032	0.00549066	0.212375	0.190499	NA
1	5481145	Affx-11631707	A	C	0.456396	1	236608	ADD	-0.00133443	0.00277833	0.230689	0.199961	NA
1	5484317	Affx-65577669	A	G	0.0265749	1	236821	ADD	-0.00121536	0.00859654	0.0199878	0.0517968	NA
1	5487978	Affx-11640257	T	C	0.115472	1	236664	ADD	0.00217684	0.00433052	0.252682	0.210989	NA
1	5490429	Affx-11642939	G	T	0.427601	1	235859	ADD	0.000846698	0.00279376	0.0918499	0.118137	NA
1	5490502	Affx-65577736	G	A	0.0382286	1	236825	ADD	-0.00425361	0.00720765	0.348279	0.255638	NA
1	5493410	Affx-11646157	C	T	0.113956	1	236600	ADD	0.00213575	0.00436072	0.239876	0.204609	NA
1	5495624	Affx-11648818	C	T	0.434762	1	236235	ADD	-0.00289281	0.00279426	1.07178	0.522093	NA
1	5502309	Affx-11657585	G	A	0.441482	1	236319	ADD	0.000733696	0.00278631	0.0693382	0.101109	NA
1	5503527	Affx-11659188	A	G	0.0100702	1	236787	ADD	0.0183368	0.0138459	1.75391	0.731922	NA
1	5504834	Affx-11661098	C	A	0.0256676	1	236660	ADD	-0.00114926	0.00872686	0.0173428	0.0480663	NA
1	5513623	Affx-11672237	C	T	0.0131941	1	236773	ADD	0.00886218	0.0121034	0.53613	0.333444	NA
1	5515850	Affx-11675128	T	C	0.0473603	1	236865	ADD	-0.00344046	0.00649906	0.28024	0.224358	NA
1	5516992	Affx-11676528	T	C	0.0142191	1	236619	ADD	0.00971777	0.0116734	0.693005	0.392391	NA
1	5518595	Affx-11678344	T	C	0.196913	1	236902	ADD	0.00587535	0.0034745	2.85946	1.04173	NA
1	5523954	Affx-11685368	G	A	0.0822206	1	236729	ADD	0.00756715	0.00503558	2.25822	0.876452	NA
1	5543790	Affx-11713779	A	G	0.390476	1	236556	ADD	-0.00403676	0.00283451	2.0282	0.811343	NA
1	5547928	Affx-11720776	T	C	0.0799147	1	236934	ADD	-0.00102516	0.00509623	0.0404655	0.0754244	NA
1	5554174	Affx-35304261	G	T	0.0212054	1	237015	ADD	0.0245018	0.00958079	6.54022	1.9769	NA
1	5563488	Affx-11741254	C	T	0.125028	1	235980	ADD	-0.00423051	0.00418445	1.02214	0.505827	NA
1	5564094	Affx-11742092	G	A	0.0391298	1	236993	ADD	-0.00813557	0.0071314	1.30145	0.595253	NA
1	5566034	Affx-11744320	C	T	0.227857	1	236629	ADD	0.002213	0.00329622	0.450745	0.299312	NA
1	5567852	Affx-11746403	C	A	0.452158	1	236435	ADD	0.00373918	0.00278321	1.80493	0.746861	NA
1	5571302	Affx-11751182	T	A	0.490249	1	236485	ADD	9.37014e-05	0.00276982	0.00114443	0.0118813	NA
1	5571485	Affx-11751435	A	T	0.366138	1	236737	ADD	0.00173521	0.0028637	0.367155	0.263955	NA
1	5572013	Affx-78765593	-	A	0.0538003	1	236690	ADD	-0.00471147	0.00612232	0.592218	0.355007	NA
1	5574791	Affx-11756515	T	C	0.468026	1	236550	ADD	-0.00342033	0.00277279	1.52161	0.662789	NA
1	5575664	Affx-11757733	T	C	0.454529	1	236457	ADD	-0.00286414	0.00278055	1.06103	0.518585	NA
1	5578691	Affx-11762105	C	G	0.330016	1	236614	ADD	-0.00256569	0.00294211	0.760482	0.4166	NA
1	5579124	Affx-11762642	A	G	0.418811	1	236547	ADD	-0.00318278	0.00280344	1.28893	0.591345	NA
1	5580386	Affx-11764423	G	A	0.356055	1	236371	ADD	-0.000447029	0.00288736	0.0239701	0.0570197	NA
1	5581725	Affx-11766663	T	C	0.462128	1	236441	ADD	0.000483203	0.00277404	0.0303414	0.0646349	NA
1	5582787	Affx-11768219	G	A	0.0274055	1	236759	ADD	0.00101689	0.00847523	0.014396	0.0435932	NA
1	5583698	Affx-11769549	T	C	0.27717	1	236579	ADD	-0.000764787	0.0030899	0.0612621	0.0944674	NA
1	5584198	Affx-11770299	G	A	0.0568443	1	236673	ADD	-0.000153884	0.00597804	0.00066263	0.00901177	NA
1	5585479	Affx-11771814	G	A	0.0141713	1	236888	ADD	0.00225167	0.0117031	0.0370178	0.0718968	NA
1	5585850	Affx-11772233	A	C	0.343472	1	236514	ADD	-0.00164497	0.00291621	0.318184	0.242072	NA
1	5598044	Affx-11788489	A	G	0.0309775	1	236704	ADD	-0.000301039	0.00797548	0.00142473	0.0132773	NA
1	5598194	Affx-65578723	T	C	0.0172396	1	236867	ADD	0.00724562	0.0106266	0.464903	0.305096	NA
1	5600949	Affx-11792824	T	A	0.323719	1	236787	ADD	-0.00263711	0.00294899	0.799666	0.4304	NA
1	5605453	Affx-11798778	A	G	0.453429	1	236369	ADD	0.00291276	0.00278343	1.09508	0.529667	NA
1	5611671	Affx-11807337	G	A	0.0205657	1	236997	ADD	0.00788516	0.00973028	0.656705	0.379109	NA
1	5613467	Affx-11809803	T	C	0.0134542	1	236915	ADD	0.00310302	0.0119776	0.0671163	0.0993147	NA
1	5618723	Affx-11816243	G	A	0.321368	1	236540	ADD	0.00490023	0.00295595	2.74813	1.01158	NA
1	5619381	Affx-11817125	A	G	0.138256	1	236724	ADD	0.000843296	0.00400834	0.044262	0.0791637	NA
1	5619748	Affx-11817618	G	A	0.0845125	1	236604	ADD	0.00436582	0.00497209	0.771	0.420322	NA
1	5620512	Affx-11818627	A	G	0.0895827	1	236703	ADD	-0.000464335	0.00484084	0.00920072	0.0345237	NA
1	5622914	Affx-11821694	G	A	0.0198213	1	235529	ADD	0.0172885	0.00994202	3.02388	1.08594	NA
1	5623701	Affx-11822758	T	C	0.269617	1	236702	ADD	-0.000929147	0.00311799	0.088801	0.115937	NA
1	5624051	Affx-11823265	G	A	0.0719621	1	236687	ADD	-0.00202559	0.00534861	0.143423	0.151872	NA
1	5624678	Affx-11824129	C	G	0.284495	1	236572	ADD	0.0034867	0.00306601	1.29325	0.592693	NA
1	5629642	Affx-11831466	G	A	0.0644996	1	236862	ADD	0.000511004	0.0056205	0.00826604	0.032659	NA
1	5635420	Affx-11838245	A	G	0.374461	1	231510	ADD	0.00167695	0.0028886	0.33703	0.250612	NA
1	5637409	Affx-76154615	T	-	0.0687123	1	236639	ADD	0.0126672	0.00546397	5.37456	1.68968	NA
1	5638976	Affx-11842938	T	-	0.398925	1	236379	ADD	-0.00370011	0.00282409	1.7166	0.720948	NA
1	5639415	Affx-11843461	C	A	0.157771	1	236571	ADD	-0.000941063	0.00380001	0.0613291	0.094524	NA
1	5643492	Affx-11847920	G	A	0.398799	1	236583	ADD	-0.00367156	0.00282212	1.69259	0.713857	NA
1	5646305	Affx-11850989	G	A	0.363128	1	236645	ADD	-0.000146216	0.00287648	0.00258384	0.0179732	NA
1	5647455	Affx-11852502	G	A	0.34985	1	236656	ADD	0.000584626	0.00289995	0.040642	0.0756016	NA
1	5647756	Affx-11853177	T	C	0.483908	1	236770	ADD	0.000777333	0.00276463	0.0790569	0.108697	NA
1	5649009	Affx-11854601	C	T	0.0671418	1	236723	ADD	0.00389971	0.0055251	0.498179	0.318486	NA
1	5649168	Affx-11854708	C	A	0.479301	1	236512	ADD	-0.000137229	0.00277035	0.0024537	0.0175058	NA
1	5649773	Affx-11855236	G	A	0.294914	1	236523	ADD	-0.00275551	0.00303999	0.821598	0.438048	NA
1	5652642	Affx-11858603	G	A	0.0218222	1	236617	ADD	-0.00878384	0.00946834	0.860639	0.451537	NA
1	5652771	Affx-11858746	G	A	0.140728	1	236737	ADD	0.00335045	0.00397851	0.709196	0.398254	NA
1	5653485	Affx-11859675	C	A	0.480968	1	236520	ADD	0.00113448	0.00277552	0.167072	0.165753	NA
1	5660038	Affx-11867250	T	C	0.0290434	1	236766	ADD	-0.00996628	0.00823027	1.46635	0.646041	NA
1	5660312	Affx-11867641	G	A	0.0239903	1	236721	ADD	-0.00603767	0.00903994	0.446075	0.297393	NA
1	5661129	Affx-11868692	A	G	0.140306	1	236657	ADD	0.00743278	0.00398467	3.47952	1.20668	NA
1	5662345	Affx-11870217	A	G	0.476399	1	236560	ADD	0.00172811	0.00277218	0.388599	0.273243	NA
1	5664446	Affx-11873041	G	A	0.0309729	1	236981	ADD	-0.00547797	0.00797859	0.471397	0.30773	NA
1	5664880	Affx-11873775	C	T	0.341166	1	236363	ADD	-0.00140759	0.00292639	0.231359	0.200302	NA
1	5670649	Affx-65579330	G	A	0.140465	1	236768	ADD	0.00767872	0.00397816	3.72574	1.271	NA
1	5676342	Affx-11888470	G	A	0.0231558	1	236766	ADD	-0.00775777	0.00918944	0.712682	0.399512	NA
1	5676622	Affx-11888718	A	G	0.0493557	1	236761	ADD	0.00419088	0.00638391	0.43096	0.291139	NA
1	5677636	Affx-11890143	A	C	0.106838	1	236775	ADD	0.00138989	0.00447899	0.0962946	0.121293	NA
1	5677849	Affx-11890504	A	G	0.0244506	1	236968	ADD	-0.0228136	0.00895841	6.48526	1.96348	NA
1	5681851	Affx-65579398	C	G	0.0263834	1	236607	ADD	0.0036024	0.00863959	0.173859	0.169601	NA
1	5683239	Affx-65579413	C	T	0.0154879	1	236701	ADD	-0.0091869	0.0112045	0.672278	0.384831	NA
1	5684903	Affx-11899489	A	C	0.102341	1	236713	ADD	-0.000679249	0.00456628	0.0221275	0.0546553	NA
1	5685279	Affx-11900061	A	G	0.432032	1	236480	ADD	0.000332509	0.00279405	0.0141625	0.0432217	NA
1	5687098	Affx-11902357	G	A	0.280214	1	236526	ADD	0.00585087	0.00308005	3.60849	1.24044	NA
1	5689953	Affx-11905391	A	G	0.342114	1	236604	ADD	-0.00339356	0.00291375	1.35645	0.612337	NA
1	5690065	Affx-11905476	T	C	0.382432	1	236472	ADD	-0.00229437	0.00284826	0.648887	0.376223	NA
1	5690960	Affx-11906402	C	T	0.143895	1	236870	ADD	0.00657407	0.00393878	2.78577	1.0218	NA
1	5691984	Affx-11907760	G	A	0.0952389	1	236647	ADD	0.00171641	0.00472022	0.132227	0.145005	NA
1	5694059	Affx-11909853	A	G	0.416775	1	236047	ADD	-0.00355681	0.00280976	1.60245	0.687068	NA
1	5704819	Affx-11923433	A	G	0.350905	1	236014	ADD	-0.00202449	0.00290137	0.486885	0.313972	NA
1	5711082	Affx-11929943	C	G	0.474788	1	236455	ADD	0.00111348	0.00276956	0.161637	0.16263	NA
1	5713094	Affx-11932656	T	A	0.0162132	1	236937	ADD	-0.00803149	0.0109452	0.538448	0.334347	NA
1	5714260	Affx-11934458	G	T	0.0178791	1	236617	ADD	0.017096	0.0104202	2.6918	0.996256	NA
1	5717397	Affx-11938438	T	C	0.265731	1	236442	ADD	0.00273286	0.00313194	0.761393	0.416923	NA
1	5717860	Affx-11938960	G	A	0.204023	1	236184	ADD	0.00358294	0.00343393	1.08867	0.527585	NA
1	5721916	Affx-65579735	T	G	0.0329621	1	236135	ADD	-0.0156617	0.00777511	4.05754	1.3568	NA
1	5722667	Affx-11943864	G	A	0.146242	1	236324	ADD	0.000617864	0.00391405	0.0249191	0.058206	NA
1	5724373	Affx-11945691	C	T	0.35592	1	236285	ADD	-0.00189609	0.00288941	0.430625	0.291	NA
1	5724385	Affx-11945700	G	A	0.172972	1	236576	ADD	0.00532736	0.0036618	2.11658	0.836506	NA
1	5725075	Affx-11946649	C	T	0.0792064	1	236717	ADD	0.00269042	0.00512098	0.276016	0.222338	NA
1	5725512	Affx-11947149	C	T	0.0311212	1	236832	ADD	0.00840407	0.00796677	1.1128	0.535398	NA
1	5726591	Affx-11948320	G	A	0.179454	1	236626	ADD	0.00492506	0.00360515	1.86628	0.76472	NA
1	5728730	Affx-11950558	T	C	0.0308282	1	236569	ADD	0.00154447	0.00800232	0.0372499	0.0721385	NA
1	5733695	Affx-11955709	G	A	0.0288745	1	236731	ADD	0.00286078	0.00826377	0.119843	0.137151	NA
1	5734394	Affx-11956403	G	A	0.122821	1	236556	ADD	0.00124265	0.00422011	0.0867058	0.114408	NA
1	5735321	Affx-11957375	G	A	0.0127582	1	236984	ADD	0.0047309	0.0123153	0.14757	0.154364	NA
1	5739278	Affx-35304596	G	A	0.0134499	1	235726	ADD	0.00721099	0.0120774	0.356484	0.25927	NA
1	5740428	Affx-77776890	G	-	0.171035	1	236458	ADD	-0.00281996	0.00366939	0.590607	0.354397	NA
1	5742316	Affx-11965653	C	T	0.162384	1	236477	ADD	0.00447623	0.00375268	1.42279	0.632748	NA
1	5745451	Affx-11968631	G	A	0.0270234	1	236776	ADD	0.0145382	0.00853135	2.90392	1.05372	NA
1	5749263	Affx-11972675	C	T	0.0254415	1	236798	ADD	0.0161096	0.00878716	3.36105	1.17551	NA
1	5750444	Affx-65579963	G	C	0.0266541	1	236755	ADD	-0.00138511	0.00858802	0.0260127	0.0595486	NA
1	5753428	Affx-11977164	C	T	0.0133432	1	236712	ADD	-0.00122841	0.0120465	0.0103983	0.0367891	NA
1	5754094	Affx-11977682	A	G	0.111744	1	236555	ADD	-0.00267136	0.00438275	0.371512	0.265855	NA
1	5756899	Affx-11980486	G	A	0.124978	1	236701	ADD	-0.00381706	0.00417468	0.836012	0.443047	NA
1	5771541	Affx-11996520	G	A	0.256158	1	236473	ADD	0.00394916	0.0031655	1.55641	0.673273	NA
1	5776701	Affx-65580160	C	T	0.0270717	1	236742	ADD	0.0172616	0.00852403	4.10081	1.36792	NA
1	5777341	Affx-12003724	A	G	0.0128911	1	235279	ADD	0.0101528	0.0122804	0.683506	0.388933	NA
1	5777375	Affx-12003782	C	T	0.288412	1	236597	ADD	0.00165997	0.00305252	0.29572	0.231674	NA
1	5786347	Affx-12015713	T	C	0.0407903	1	236723	ADD	0.0098679	0.00699475	1.99024	0.800475	NA
1	5786394	Affx-76256743	GTGGTGTTTGCACCT	-	0.0163394	1	236575	ADD	0.00135897	0.0109084	0.0155201	0.0453445	NA
1	5792890	Affx-12024854	C	A	0.0293829	1	236685	ADD	0.00713334	0.00817836	0.760771	0.416702	NA
1	5795357	Affx-12028392	A	G	0.354263	1	236796	ADD	0.00072184	0.00288599	0.0625593	0.0955573	NA
1	5797901	Affx-12032182	C	T	0.233205	1	236809	ADD	-0.00210672	0.00326854	0.415439	0.284647	NA
1	5801941	Affx-12037621	C	T	0.0719714	1	236983	ADD	-4.02108e-05	0.0053451	5.65943e-05	0.00261465	NA
1	5803040	Affx-12038971	T	C	0.0218096	1	236685	ADD	0.0141613	0.00948243	2.2303	0.868614	NA
1	5810255	Affx-65580473	G	A	0.0202265	1	236447	ADD	-0.0181298	0.00983283	3.39962	1.18568	NA
1	5816189	Affx-12055671	T	G	0.119092	1	236615	ADD	5.93003e-05	0.00426715	0.000193125	0.00484226	NA
1	5819564	Affx-12059919	G	A	0.0192191	1	236484	ADD	-0.00214827	0.0100627	0.0455777	0.0804276	NA
1	5825922	Affx-65580595	C	T	0.0316164	1	236760	ADD	-0.00168348	0.00791311	0.0452606	0.0801243	NA
1	5826500	Affx-12067547	G	A	0.0225073	1	236857	ADD	0.0138073	0.00932821	2.19089	0.857519	NA
1	5827612	Affx-12069061	G	A	0.0171189	1	236697	ADD	-0.00106524	0.010655	0.00999512	0.0360405	NA
1	5827706	Affx-35304700	G	A	0.0107786	1	236905	ADD	-0.00100941	0.0133992	0.00567517	0.0268956	NA
1	5828460	Affx-12070091	A	G	0.0916873	1	236663	ADD	-0.00242705	0.00478638	0.257124	0.213175	NA
1	5832639	Affx-12074356	C	T	0.0440953	1	236601	ADD	0.005305	0.0067266	0.621984	0.366218	NA
1	5833142	Affx-35304718	C	T	0.0432626	1	236232	ADD	-0.000342128	0.00679878	0.0025323	0.0177895	NA
1	5833519	Affx-12075180	C	T	0.0218859	1	235403	ADD	0.0112485	0.00948282	1.40707	0.62793	NA
1	5836872	Affx-12078581	G	A	0.0218814	1	236754	ADD	0.0126399	0.00945621	1.78669	0.741532	NA
1	5842367	Affx-12084903	G	A	0.295756	1	236810	ADD	0.00384165	0.00302665	1.61106	0.689641	NA
1	5843173	Affx-12085583	T	C	0.113593	1	236740	ADD	0.0023393	0.00435149	0.288999	0.228513	NA
1	5846583	Affx-12089888	C	T	0.131799	1	236773	ADD	-0.00228664	0.0040841	0.313475	0.239913	NA
1	5849285	Affx-12092821	G	A	0.0530766	1	236658	ADD	0.000887837	0.00617326	0.0206842	0.0527414	NA
1	5849910	Affx-76173588	TTC	-	0.0407956	1	236202	ADD	0.00486161	0.00700109	0.482203	0.312091	NA
1	5849990	Affx-12093876	T	C	0.0115385	1	236686	ADD	-0.000742094	0.0129266	0.00329569	0.0203514	NA
1	5850266	Affx-79093788	-	A	0.196955	1	236460	ADD	0.000896611	0.00348432	0.0662174	0.098582	NA
1	5850940	Affx-12095146	G	A	0.0896988	1	236759	ADD	0.00534978	0.00484562	1.21891	0.569322	NA
1	5851348	Affx-12095716	C	T	0.0152753	1	236657	ADD	-0.00866018	0.0112537	0.592192	0.354998	NA
1	5851528	Affx-12095927	A	C	0.0564441	1	236393	ADD	0.00181551	0.00598171	0.0921189	0.11833	NA
1	5853561	Affx-12098785	C	T	0.101197	1	236999	ADD	-0.00401661	0.00458694	0.766787	0.418832	NA
1	5855773	Affx-12101765	G	A	0.0851478	1	236706	ADD	0.00664674	0.00495425	1.79995	0.745408	NA
1	5858753	Affx-78586323	T	-	0.280421	1	236616	ADD	0.00299444	0.00308653	0.94122	0.478909	NA
1	5871105	Affx-12123528	G	T	0.0199199	1	236874	ADD	0.0102722	0.00989549	1.07758	0.523983	NA
1	5872457	Affx-12125446	C	T	0.176765	1	236631	ADD	0.00092275	0.0036335	0.0644937	0.0971655	NA
1	5873470	Affx-12126813	A	G	0.0204428	1	236660	ADD	0.0061643	0.00977896	0.397357	0.27699	NA
1	5874430	Affx-12128097	A	G	0.275174	1	236027	ADD	0.00217777	0.00309607	0.494769	0.317126	NA
1	5875162	Affx-12129090	T	C	0.259866	1	236395	ADD	0.000247875	0.00315483	0.00617326	0.0280868	NA
1	5881487	Affx-12137594	C	A	0.0632461	1	236995	ADD	0.00421398	0.00568305	0.549821	0.338764	NA
1	5888886	Affx-12146811	C	T	0.0743141	1	236671	ADD	0.00754414	0.00527634	2.04434	0.815953	NA
1	5895781	Affx-12156581	A	G	0.0798464	1	236360	ADD	0.005787	0.00511017	1.28244	0.589313	NA
1	5896849	Affx-12158077	C	A	0.213709	1	236654	ADD	-0.00543067	0.00338032	2.58102	0.965965	NA
1	5900443	Affx-12163113	G	A	0.220547	1	236945	ADD	0.00384239	0.0033337	1.32846	0.603663	NA
1	5912711	Affx-12181015	A	G	0.0135089	1	236547	ADD	0.0263366	0.011988	4.82646	1.55244	NA
1	5912754	Affx-65581362	C	G	0.0221925	1	236612	ADD	-0.00632656	0.00939507	0.453455	0.300424	NA
1	5912917	Affx-65581365	T	C	0.0633805	1	236737	ADD	-0.00649287	0.0056775	1.30785	0.597251	NA
1	5919518	Affx-35304855	A	G	0.0637771	1	236660	ADD	0.00558052	0.00566115	0.971717	0.489117	NA
1	5923402	Affx-12195843	A	C	0.073969	1	236795	ADD	0.00738112	0.00528625	1.94962	0.788806	NA
1	5927079	Affx-12201040	C	T	0.0303435	1	236772	ADD	0.00665132	0.00804773	0.683077	0.388777	NA
1	5932771	Affx-12209408	C	T	0.0180146	1	236864	ADD	0.0171792	0.0104035	2.72673	1.00577	NA
1	5933799	Affx-12211126	C	T	0.0739192	1	236799	ADD	0.00672995	0.00529041	1.61825	0.691786	NA
1	5947386	Affx-12231204	T	C	0.246361	1	236584	ADD	-0.000973096	0.00321102	0.0918386	0.118129	NA
1	5948365	Affx-65581721	C	G	0.0369707	1	236552	ADD	-0.000350282	0.00732771	0.00228507	0.0168819	NA
1	5960932	Affx-12248758	C	T	0.0565103	1	236939	ADD	0.00382209	0.00600144	0.405593	0.280491	NA
1	5965780	Affx-12255349	G	A	0.0402788	1	236936	ADD	0.0059366	0.00703314	0.712488	0.399442	NA
1	5967192	Affx-12256842	G	A	0.225584	1	236222	ADD	0.00333233	0.00331535	1.01027	0.501912	NA
1	5972260	Affx-12263495	G	A	0.0755472	1	236746	ADD	0.00677481	0.0052413	1.67077	0.7074	NA
1	5976678	Affx-65581950	A	G	0.0256537	1	236574	ADD	-0.00370812	0.00876176	0.179112	0.172542	NA
1	5977364	Affx-65581955	G	A	0.0189233	1	236825	ADD	-0.0193319	0.0101428	3.63275	1.24678	NA
1	5978177	Affx-65581962	G	C	0.0163842	1	236630	ADD	-0.00741763	0.0109118	0.462105	0.303957	NA
1	5980336	Affx-12275004	C	G	0.0208343	1	235957	ADD	0.00276951	0.00970858	0.0813757	0.110451	NA
1	5980802	Affx-12275764	G	A	0.0132874	1	234658	ADD	0.0161933	0.0121371	1.78008	0.739595	NA
1	5989569	Affx-12288802	-	G	0.235202	1	236629	ADD	0.00316017	0.0032669	0.935731	0.477063	NA
1	5994090	Affx-12295081	C	G	0.0133477	1	232812	ADD	0.0140919	0.0121489	1.34545	0.608933	NA
1	5994206	Affx-12295194	A	C	0.463329	1	236702	ADD	-0.00230244	0.00277543	0.688202	0.390644	NA
1	6000909	Affx-12304512	G	T	0.0125099	1	235973	ADD	0.0152879	0.0124568	1.50621	0.658132	NA
1	6010810	Affx-12319931	T	C	0.401821	1	236425	ADD	-0.00174589	0.00282569	0.381754	0.270296	NA
1	6015003	Affx-65582273	C	T	0.0150757	1	236738	ADD	-0.0137465	0.0113426	1.4688	0.646787	NA
1	6015468	Affx-12326981	C	T	0.0514424	1	236828	ADD	-0.0114831	0.00629517	3.32742	1.16664	NA
1	6015789	Affx-65582280	C	T	0.0182171	1	235960	ADD	-0.00129572	0.0103856	0.0155653	0.0454136	NA
1	6020500	Affx-65582328	C	T	0.0562493	1	236705	ADD	0.000955729	0.0059998	0.0253744	0.058768	NA
1	6022357	Affx-12330476	C	T	0.0472865	1	236812	ADD	0.00218401	0.00651981	0.112212	0.132156	NA
1	6033869	Affx-12331789	A	G	0.316489	1	236553	ADD	-0.00178159	0.00297129	0.359522	0.260608	NA
1	6034588	Affx-65582438	C	A	0.0290638	1	236411	ADD	0.00711359	0.00825016	0.743452	0.410545	NA
1	6039541	Affx-12332516	C	T	0.043449	1	235138	ADD	0.0105667	0.00682724	2.39545	0.914749	NA
1	6039912	Affx-79229763	G	-	0.0444606	1	236715	ADD	0.00445427	0.00671293	0.44028	0.295003	NA
1	6041047	Affx-12332698	G	A	0.0173201	1	236691	ADD	0.00575832	0.0106024	0.294973	0.231324	NA
1	6042182	Affx-12332867	A	G	0.3254	1	236332	ADD	-0.00146848	0.00295555	0.246865	0.208105	NA
1	6042732	Affx-65582506	C	T	0.0273988	1	237018	ADD	-0.0107182	0.00846061	1.60487	0.687791	NA
1	6043240	Affx-12333008	G	A	0.0628137	1	236915	ADD	0.00622787	0.00570186	1.19302	0.561106	NA
1	6043858	Affx-12333060	T	C	0.45796	1	236511	ADD	-0.0017565	0.00277356	0.40107	0.278571	NA
1	6043942	Affx-12333068	C	T	0.208494	1	236093	ADD	0.00323418	0.00340699	0.901133	0.465367	NA
1	6044004	Affx-12333077	C	T	0.0390144	1	236323	ADD	-0.00158205	0.00715045	0.0489525	0.0836007	NA
1	6045987	Affx-65582526	G	A	0.0163129	1	233650	ADD	0.0214339	0.0109808	3.8101	1.2929	NA
1	6048317	Affx-12333626	C	A	0.05784	1	236670	ADD	-0.00893151	0.00594674	2.25576	0.875763	NA
1	6050909	Affx-12333892	T	C	0.0278836	1	236698	ADD	0.00814796	0.00841215	0.938174	0.477885	NA
1	6052726	Affx-12334111	T	G	0.396662	1	236443	ADD	-0.00480206	0.00283254	2.87411	1.04569	NA
1	6052953	Affx-12334127	G	A	0.0173053	1	236979	ADD	-0.00135907	0.0106156	0.0163906	0.0466614	NA
1	6059634	Affx-77172947	-	GG	0.371205	1	236609	ADD	-0.00178075	0.0028703	0.384905	0.271654	NA
1	6065024	Affx-12335543	G	T	0.324986	1	236512	ADD	-0.00397777	0.0029595	1.80652	0.747325	NA
1	6070635	Affx-12336207	C	A	0.044964	1	236767	ADD	-0.0149622	0.00667162	5.02951	1.60347	NA
1	6075147	Affx-12336704	C	A	0.330359	1	235771	ADD	-0.00374981	0.00295676	1.60837	0.688837	NA
1	6078302	Affx-76656992	CA	-	0.0178756	1	236664	ADD	-0.0164204	0.0104176	2.48447	0.939397	NA
1	6078496	Affx-12337020	C	A	0.125714	1	236796	ADD	-0.000422398	0.00417466	0.0102377	0.0364925	NA
1	6079109	Affx-12337123	T	G	0.114136	1	232437	ADD	0.00413664	0.00439014	0.887847	0.460847	NA
1	6080626	Affx-12337314	T	C	0.28951	1	236762	ADD	0.00387432	0.00304889	1.61475	0.690743	NA
1	6081265	Affx-12337379	G	A	0.309732	1	236837	ADD	-0.00647828	0.00299487	4.6791	1.51525	NA
1	6084854	Affx-12337857	G	A	0.362388	1	236626	ADD	-0.0065506	0.00287791	5.18093	1.64138	NA
1	6085405	Affx-12337930	G	T	0.0139169	1	236763	ADD	-0.0106144	0.0117763	0.812404	0.434848	NA
1	6085593	Affx-12337947	G	A	0.018664	1	236632	ADD	0.0188507	0.0102131	3.40677	1.18756	NA
1	6085821	Affx-12337971	T	C	0.104903	1	236713	ADD	0.0057907	0.00451143	1.64753	0.700502	NA
1	6089062	Affx-12338376	G	A	0.194372	1	236665	ADD	0.0051394	0.00349603	2.16109	0.849109	NA
1	6093465	Affx-12338879	G	A	0.405838	1	236471	ADD	0.00548429	0.00282128	3.77875	1.28477	NA
1	6094341	Affx-12338957	G	A	0.0252685	1	236777	ADD	-0.0018762	0.0088058	0.0453963	0.0802543	NA
1	6098502	Affx-12339426	A	G	0.41285	1	236288	ADD	0.00652444	0.00281306	5.37934	1.69087	NA
1	6102523	Affx-12339938	A	G	0.351596	1	236433	ADD	-0.00312385	0.00290263	1.15824	0.550011	NA
1	6103524	Affx-12340067	C	T	0.193429	1	236565	ADD	0.00421984	0.00350718	1.44769	0.640357	NA
1	6103865	Affx-12340091	T	C	0.240537	1	236648	ADD	-0.00541235	0.00323973	2.79096	1.0232	NA
1	6104136	Affx-12340124	G	A	0.0128114	1	237015	ADD	0.00895942	0.0122868	0.531717	0.33172	NA
1	6105359	Affx-12340270	C	T	0.366793	1	236470	ADD	-0.00293674	0.00287519	1.04327	0.512775	NA
1	6112490	Affx-65583050	C	T	0.0221979	1	236847	ADD	0.0016382	0.00939016	0.0304362	0.0647426	NA
1	6114729	Affx-65583070	G	A	0.0138908	1	236380	ADD	-0.00328994	0.0118033	0.0776915	0.107655	NA
1	6115429	Affx-12341518	A	G	0.454805	1	236386	ADD	0.00121043	0.00278266	0.189217	0.178114	NA
1	6116124	Affx-12341608	G	A	0.371767	1	236492	ADD	-0.00343689	0.00286859	1.43547	0.636627	NA
1	6130255	Affx-12362239	C	T	0.331106	1	236474	ADD	-0.00151773	0.00294557	0.26549	0.21726	NA
1	6130765	Affx-12363114	C	T	0.0157335	1	237010	ADD	0.0162792	0.0111098	2.14712	0.845157	NA
1	6133244	Affx-12368064	G	A	0.367475	1	236525	ADD	0.00406284	0.00287449	1.99774	0.802625	NA
1	6145289	Affx-12390142	C	T	0.406114	1	236250	ADD	-0.0016532	0.00282394	0.34272	0.253161	NA
1	6147157	Affx-12393334	C	T	0.348997	1	236429	ADD	0.00274758	0.00290648	0.893646	0.462822	NA
1	6154987	Affx-12405509	A	G	0.245966	1	234839	ADD	-0.00227024	0.003223	0.496162	0.317682	NA
1	6155635	Affx-12406746	G	A	0.0152068	1	237000	ADD	0.0137514	0.0112694	1.48898	0.652915	NA
1	6157808	Affx-65583440	C	G	0.0183186	1	236535	ADD	-0.0088696	0.0102948	0.742286	0.410129	NA
1	6160902	Affx-12414460	G	A	0.0412801	1	236712	ADD	0.00337941	0.00695719	0.235947	0.202629	NA
1	6160974	Affx-12414551	G	T	0.0696845	1	234708	ADD	0.000243447	0.00546225	0.0019864	0.0157199	NA
1	6161732	Affx-65583486	C	T	0.0236539	1	236747	ADD	-0.0119692	0.00908465	1.73586	0.726618	NA
1	6162015	Affx-12415613	G	A	0.288874	1	236560	ADD	0.00137407	0.00305447	0.202369	0.18521	NA
1	6162441	Affx-12416118	C	A	0.471577	1	236653	ADD	0.00155662	0.00277182	0.315379	0.240787	NA
1	6173019	Affx-12430292	C	A	0.0202245	1	234641	ADD	0.0216125	0.00984905	4.81526	1.54962	NA
1	6174373	Affx-12431988	C	T	0.0215752	1	236776	ADD	0.00972882	0.0095208	1.04418	0.513071	NA
1	6177142	Affx-12436420	C	T	0.157107	1	236670	ADD	0.00256302	0.00381061	0.452392	0.299988	NA
1	6177337	Affx-65583609	C	T	0.0152357	1	236911	ADD	-0.00137792	0.0112704	0.0149477	0.0444601	NA
1	6183655	Affx-12448076	A	G	0.180758	1	236582	ADD	0.00391401	0.00359664	1.18427	0.558323	NA
1	6185478	Affx-12450601	A	G	0.0330727	1	236736	ADD	0.0065394	0.00772586	0.716445	0.400868	NA
1	6197796	Affx-12469657	A	G	0.319062	1	236153	ADD	-0.000684424	0.00296852	0.0531581	0.0874292	NA
1	6198087	Affx-12470173	C	T	0.252385	1	236924	ADD	0.00621383	0.00318098	3.81589	1.2944	NA
1	6198491	Affx-65583775	A	C	0.0162486	1	236390	ADD	0.0147553	0.0109725	1.80836	0.747864	NA
1	6198850	Affx-12471275	A	T	0.0376445	1	236914	ADD	0.0096046	0.0072722	1.74433	0.729108	NA
1	6198983	Affx-12471437	G	A	0.0971106	1	236730	ADD	0.00719508	0.00467404	2.36966	0.907581	NA
1	6199070	Affx-12471564	A	G	0.263799	1	236665	ADD	0.00631266	0.00313614	4.05167	1.35529	NA
1	6209280	Affx-12487543	A	G	0.0610391	1	236840	ADD	0.000480491	0.00577448	0.00692382	0.0297996	NA
1	6212077	Affx-12492110	A	G	0.22752	1	235964	ADD	0.00318029	0.00331671	0.919428	0.471565	NA
1	6212115	Affx-12492178	G	A	0.0165569	1	235521	ADD	0.00958853	0.0108613	0.779368	0.423273	NA
1	6219310	Affx-12502566	G	C	0.166425	1	236758	ADD	0.00496358	0.00371219	1.78785	0.741869	NA
1	6221607	Affx-12506073	A	C	0.0675562	1	236603	ADD	0.00167645	0.00551478	0.0924113	0.118539	NA
1	6223002	Affx-12508257	C	A	0.0445534	1	236716	ADD	0.00107638	0.00669867	0.0258199	0.0593138	NA
1	6232067	Affx-65584010	G	A	0.0177538	1	236766	ADD	-0.00441884	0.0104754	0.17794	0.171888	NA
1	6235509	Affx-35305213	T	G	0.0218801	1	236836	ADD	0.00163506	0.00945278	0.0299192	0.0641534	NA
1	6236178	Affx-12527226	G	T	0.359003	1	236710	ADD	-0.00348629	0.00288717	1.45809	0.643525	NA
1	6239010	Affx-78163257	CTC	-	0.0455438	1	236739	ADD	0.00717209	0.00663568	1.16821	0.553199	NA
1	6243706	Affx-12536017	G	T	0.0204985	1	236627	ADD	0.000549817	0.00977034	0.00316678	0.0199405	NA
1	6247195	Affx-12540827	C	T	0.214375	1	236518	ADD	0.00559453	0.00337142	2.75361	1.01307	NA
1	6254762	Affx-12551183	C	T	0.414034	1	236883	ADD	0.00489906	0.00280789	3.04416	1.09136	NA
1	6257996	Affx-12556416	T	C	0.01314	1	236568	ADD	0.00383797	0.0121473	0.0998264	0.12376	NA
1	6258657	Affx-12557307	A	G	0.424414	1	236366	ADD	0.00556401	0.00280324	3.93963	1.32642	NA
1	6259946	Affx-12559163	G	T	0.0142911	1	236790	ADD	-0.00103296	0.0116515	0.0078596	0.0318176	NA
1	6268069	Affx-12571132	G	T	0.0147391	1	235700	ADD	0.0118903	0.0115102	1.06713	0.520577	NA
1	6268416	Affx-12571632	G	T	0.0286561	1	236372	ADD	-0.00733168	0.00831653	0.777183	0.422504	NA
1	6276856	Affx-12584168	A	G	0.0255811	1	236776	ADD	-0.000408035	0.00876128	0.00216901	0.0164396	NA
1	6278441	Affx-12586363	G	A	0.0150152	1	237059	ADD	-0.00393586	0.0113534	0.120179	0.137367	NA
1	6281084	Affx-65584319	C	G	0.016422	1	235994	ADD	0.00161307	0.0109033	0.0218872	0.0543407	NA
1	6298447	Affx-12614347	T	C	0.01067	1	236786	ADD	0.0172178	0.0134599	1.63632	0.69717	NA
1	6300264	Affx-12616998	A	G	0.0303758	1	236669	ADD	-0.00130085	0.00804825	0.0261247	0.0596847	NA
1	6302086	Affx-12619164	C	T	0.114467	1	236618	ADD	-0.00862729	0.0043578	3.91935	1.32118	NA
1	6323819	Affx-65584630	C	T	0.0524707	1	236551	ADD	0.00697088	0.00620794	1.2609	0.58256	NA
1	6323988	Affx-12646065	C	T	0.0145975	1	234834	ADD	-0.00245938	0.0115846	0.0450702	0.0799419	NA
1	6324912	Affx-12646964	G	A	0.0118738	1	236656	ADD	0.0136155	0.0127655	1.13762	0.543398	NA
1	6325892	Affx-65584647	G	T	0.0268584	1	236779	ADD	-0.0128299	0.00854836	2.25257	0.874868	NA
1	6330386	Affx-12652809	T	C	0.0106209	1	236844	ADD	0.0143919	0.0134828	1.13941	0.543973	NA
1	6331013	Affx-12653565	T	C	0.13644	1	234608	ADD	-0.00693385	0.00405423	2.92505	1.05941	NA
1	6332364	Affx-12655242	C	T	0.0468804	1	236410	ADD	-0.00419608	0.0065519	0.41016	0.282422	NA
1	6337510	Affx-12662779	T	C	0.0688441	1	236774	ADD	0.000215867	0.00545213	0.00156761	0.0139374	NA
1	6346548	Affx-35305347	C	T	0.0135521	1	236606	ADD	-0.0145342	0.0119529	1.47855	0.64975	NA
1	6346799	Affx-12683315	G	A	0.0111587	1	234167	ADD	0.0175764	0.0132307	1.76479	0.735116	NA
1	6350964	Affx-12691906	G	A	0.113871	1	236811	ADD	-0.00709428	0.00436062	2.64679	0.983974	NA
1	6351979	Affx-12694895	G	A	0.0237657	1	236623	ADD	5.16039e-05	0.00907105	3.23631e-05	0.00197576	NA
1	6361519	Affx-12717665	C	A	0.108335	1	236484	ADD	-0.0060959	0.00446031	1.86786	0.765179	NA
1	6367918	Affx-65585002	T	C	0.034918	1	236941	ADD	0.0139873	0.00750203	3.47625	1.20582	NA
1	6387399	Affx-12734858	G	A	0.0126004	1	236421	ADD	0.013945	0.0123982	1.2651	0.583879	NA
1	6405654	Affx-12739141	T	G	0.0203768	1	236912	ADD	0.00353333	0.00978262	0.130455	0.143899	NA
1	6415626	Affx-12742333	C	T	0.156385	1	236519	ADD	0.00115373	0.00381309	0.0915487	0.117921	NA
1	6421782	Affx-12744108	G	A	0.411191	1	236869	ADD	-0.00366259	0.00280839	1.70084	0.716295	NA
1	6429304	Affx-12746050	C	T	0.149189	1	236767	ADD	8.65491e-05	0.00388058	0.000497431	0.00779736	NA
1	6437506	Affx-12748097	T	C	0.0303032	1	236939	ADD	0.00527968	0.00805565	0.42955	0.290552	NA
1	6449498	Affx-12750957	T	C	0.0118536	1	236595	ADD	0.00276496	0.0127733	0.0468562	0.081641	NA
1	6475089	Affx-12784819	A	G	0.0564904	1	236766	ADD	0.00396286	0.00599036	0.437635	0.293909	NA
1	6482270	Affx-12791874	T	C	0.289722	1	236594	ADD	0.00129661	0.0030537	0.180287	0.173195	NA
1	6486724	Affx-12796679	G	A	0.269056	1	236568	ADD	0.000706489	0.00312253	0.0511916	0.0856555	NA
1	6490445	Affx-12801096	C	T	0.251767	1	236886	ADD	0.00118738	0.00318811	0.138711	0.149007	NA
1	6492670	Affx-65585913	G	A	0.0148721	1	236718	ADD	0.00095097	0.0114159	0.00693925	0.0298339	NA
1	6492964	Affx-78747869	-	T	0.288041	1	236272	ADD	0.000804433	0.00305368	0.0693958	0.101155	NA
1	6492979	Affx-12804464	G	C	0.0182026	1	236752	ADD	-0.0154181	0.0103479	2.22004	0.865729	NA
1	6496949	Affx-12809831	A	C	0.296905	1	236476	ADD	-0.000164149	0.00303153	0.00293191	0.0191707	NA
1	6499744	Affx-12813326	C	T	0.240685	1	236425	ADD	0.000501779	0.00324537	0.0239054	0.056938	NA
1	6500433	Affx-12814265	C	T	0.0151909	1	236687	ADD	0.0040918	0.0112932	0.13128	0.144415	NA
1	6500662	Affx-12814578	C	A	0.021655	1	237035	ADD	0.0180224	0.00950417	3.5958	1.23713	NA
1	6500979	Affx-12814994	C	T	0.103371	1	236503	ADD	-0.0100356	0.00454632	4.87268	1.56407	NA
1	6501514	Affx-12815623	A	G	0.0151797	1	234622	ADD	-0.0130926	0.0113631	1.32758	0.603389	NA
1	6503007	Affx-12817452	G	A	0.0284597	1	236756	ADD	0.00026109	0.00830546	0.000988222	0.0110302	NA
1	6508614	Affx-12825180	G	A	0.0249804	1	237026	ADD	-0.00789653	0.0088311	0.799547	0.430358	NA
1	6512211	Affx-12829691	G	C	0.402421	1	236547	ADD	-0.00416083	0.00281788	2.1803	0.854533	NA
1	6525343	Affx-12848677	A	G	0.0377656	1	236657	ADD	-0.0121271	0.00724006	2.80562	1.02718	NA
1	6526842	Affx-65586144	C	T	0.0300993	1	236750	ADD	-0.00884572	0.00808212	1.19789	0.562655	NA
1	6531523	Affx-12857477	A	G	0.0230134	1	236753	ADD	-0.000745068	0.00920586	0.00655033	0.0289588	NA
1	6532570	Affx-12859185	A	G	0.0685398	1	236629	ADD	0.00257734	0.00547187	0.221857	0.195432	NA
1	6532740	Affx-12859452	T	C	0.021823	1	236677	ADD	-0.0194158	0.00946383	4.209	1.39566	NA
1	6535975	Affx-12863794	G	A	0.0224479	1	236592	ADD	0.00563866	0.00933871	0.364567	0.262823	NA
1	6549504	Affx-78013109	AT	-	0.194356	1	236625	ADD	0.00426983	0.0034973	1.49058	0.6534	NA
1	6549732	Affx-12883326	-	T	0.172545	1	236675	ADD	0.00424415	0.00366876	1.33827	0.606706	NA
1	6557410	Affx-12895017	C	T	0.0221735	1	236724	ADD	0.00595983	0.00938699	0.403102	0.279434	NA
1	6562807	Affx-12904000	A	G	0.0290204	1	236644	ADD	0.000253674	0.00824656	0.000946253	0.0107906	NA
1	6567193	Affx-12909891	C	T	0.0378764	1	236757	ADD	-0.00976795	0.0072333	1.82362	0.752314	NA
1	6567195	Affx-12909894	C	T	0.261335	1	236849	ADD	-0.00460199	0.00314317	2.14366	0.84418	NA
1	6568959	Affx-76204180	-	G	0.201767	1	236503	ADD	0.00235993	0.00344543	0.469151	0.30682	NA
1	6569075	Affx-65586514	C	T	0.0274613	1	236733	ADD	0.00420785	0.0084718	0.2467	0.208023	NA
1	6569214	Affx-12912819	G	A	0.272402	1	236847	ADD	-0.00308466	0.00310005	0.990095	0.495231	NA
1	6571371	Affx-12916119	T	C	0.211082	1	236901	ADD	-0.000694782	0.00338082	0.0422331	0.0771832	NA
1	6572965	Affx-65586545	T	C	0.0375081	1	236789	ADD	-0.00805546	0.00727165	1.2272	0.571942	NA
1	6575246	Affx-12922013	G	A	0.307141	1	236955	ADD	0.0046174	0.00299849	2.37132	0.908043	NA
1	6576325	Affx-12923618	C	T	0.0311574	1	236525	ADD	0.00759532	0.00796037	0.910387	0.468506	NA
1	6576602	Affx-35305579	T	C	0.0378053	1	236607	ADD	-0.00883424	0.00724893	1.48522	0.651774	NA
1	6578496	Affx-35305581	C	T	0.0147932	1	236798	ADD	-0.0149606	0.0114483	1.70771	0.718323	NA
1	6580056	Affx-12929224	A	G	0.363971	1	236630	ADD	0.0054385	0.00287519	3.57788	1.23245	NA
1	6587642	Affx-65586679	G	A	0.0324752	1	236688	ADD	-0.0119	0.00779068	2.33314	0.897408	NA
1	6589543	Affx-12942946	G	A	0.0912513	1	236698	ADD	-0.00341504	0.00479486	0.507272	0.322099	NA
1	6591033	Affx-12945491	G	A	0.389256	1	236682	ADD	0.000408509	0.0028403	0.020686	0.0527439	NA
1	6599445	Affx-12958065	G	A	0.407756	1	236434	ADD	-0.00140186	0.00281882	0.247328	0.208336	NA
1	6616481	Affx-12982326	C	T	0.0291662	1	236867	ADD	0.00199824	0.00822851	0.0589731	0.0925207	NA
1	6619788	Affx-12986766	C	T	0.153747	1	236586	ADD	0.00370599	0.00383513	0.933787	0.476409	NA
1	6620517	Affx-65586965	G	T	0.0264681	1	236738	ADD	-0.00676932	0.00861303	0.617702	0.364614	NA
1	6623180	Affx-12991362	G	A	0.414196	1	236568	ADD	-0.00110352	0.00281211	0.153991	0.158171	NA
1	6630052	Affx-35305630	A	G	0.0304087	1	236084	ADD	0.00961311	0.00804388	1.42822	0.63441	NA
1	6639214	Affx-79216866	GTT	-	0.189732	1	236765	ADD	0.00187284	0.00352806	0.281793	0.225098	NA
1	6639267	Affx-13014465	C	T	0.0364859	1	236708	ADD	-0.0057427	0.00737925	0.605631	0.360078	NA
1	6653054	Affx-13033522	C	T	0.182226	1	236377	ADD	0.00108946	0.00358235	0.092488	0.118594	NA
1	6665948	Affx-13052162	G	A	0.0156881	1	236645	ADD	0.00980911	0.0111334	0.776249	0.422174	NA
1	6675204	Affx-13062735	A	C	0.414439	1	236300	ADD	-0.00121148	0.00281434	0.185301	0.175967	NA
1	6702635	Affx-13097669	A	G	0.0299073	1	236999	ADD	0.0115495	0.00811173	2.02721	0.811059	NA
1	6711427	Affx-65587733	A	G	0.0246935	1	232247	ADD	0.00367113	0.00900499	0.166201	0.165255	NA
1	6717108	Affx-13121081	G	A	0.447574	1	236868	ADD	0.000240442	0.00278017	0.00747958	0.0310124	NA
1	6730924	Affx-13139580	C	G	0.0356666	1	236748	ADD	0.00784973	0.00746822	1.10478	0.532807	NA
1	6735170	Affx-13145845	C	T	0.104208	1	236681	ADD	0.00393528	0.00453196	0.754014	0.414304	NA
1	6735964	Affx-13147094	C	A	0.0364919	1	237025	ADD	-0.00219928	0.00737112	0.0890216	0.116098	NA
1	6737624	Affx-13149897	A	G	0.13373	1	236533	ADD	0.00324281	0.0040591	0.638241	0.372277	NA
1	6738919	Affx-13151920	G	A	0.0246826	1	236665	ADD	0.00737419	0.00890243	0.686138	0.389892	NA
1	6739868	Affx-13153431	C	T	0.0154637	1	236619	ADD	0.012795	0.0112103	1.30269	0.595641	NA
1	6740859	Affx-13155198	T	C	0.0246109	1	236643	ADD	0.00635777	0.00892022	0.507994	0.322385	NA
1	6747995	Affx-65588038	C	T	0.0187388	1	236755	ADD	0.0195647	0.0101881	3.68775	1.26111	NA
1	6749366	Affx-13167748	C	T	0.217996	1	236640	ADD	-0.00235562	0.00335127	0.494071	0.316848	NA
1	6755848	Affx-75583421	-	TA	0.0240867	1	236687	ADD	0.00735496	0.00901671	0.665372	0.382298	NA
1	6766275	Affx-13194061	G	T	0.0571576	1	236609	ADD	-0.00318833	0.00595225	0.286922	0.227532	NA
1	6767387	Affx-13196059	G	A	0.0131615	1	236599	ADD	-0.0222203	0.0121427	3.34868	1.17225	NA
1	6768230	Affx-13197754	G	A	0.220001	1	236533	ADD	-0.0030635	0.00334174	0.840408	0.444567	NA
1	6768548	Affx-13198302	G	A	0.103486	1	236583	ADD	0.0037147	0.00453678	0.670427	0.384152	NA
1	6769522	Affx-13199784	A	C	0.349124	1	236204	ADD	-8.28039e-05	0.0029043	0.000812866	0.00999221	NA
1	6778457	Affx-35305756	A	G	0.0241787	1	236655	ADD	0.00615138	0.00899817	0.467344	0.306087	NA
1	6795722	Affx-78215752	-	T	0.0291569	1	236565	ADD	0.00542724	0.00821713	0.436232	0.293328	NA
1	6803282	Affx-13266433	G	A	0.263524	1	236314	ADD	-0.00264823	0.00314143	0.710652	0.398779	NA
1	6813872	Affx-13285623	T	C	0.061052	1	236700	ADD	0.00316756	0.00577037	0.30133	0.234294	NA
1	6861271	Affx-13376824	A	G	0.0608998	1	236610	ADD	-0.00584577	0.00579069	1.01912	0.504832	NA
1	6874873	Affx-13403162	C	T	0.0992496	1	236676	ADD	-0.000239803	0.00463059	0.00268186	0.0183179	NA
1	6877808	Affx-65589001	A	C	0.0176745	1	236641	ADD	0.0117235	0.0104951	1.24779	0.578437	NA
1	6883402	Affx-13417649	C	T	0.0292548	1	236730	ADD	0.0055618	0.0081933	0.4608	0.303425	NA
1	6892067	Affx-13431633	T	G	0.0455716	1	236573	ADD	0.00347981	0.00662405	0.275972	0.222317	NA
1	6892786	Affx-13432852	T	C	0.029703	1	236710	ADD	0.00525821	0.00812785	0.418528	0.285945	NA
1	6900136	Affx-13444791	G	A	0.318054	1	236095	ADD	-0.00145372	0.00297664	0.238511	0.203923	NA
1	6901559	Affx-65589188	G	A	0.0336435	1	236569	ADD	-0.0121105	0.00767124	2.49226	0.941547	NA
1	6903895	Affx-65589206	T	G	0.0138257	1	236443	ADD	0.0143285	0.0118393	1.4647	0.645538	NA
1	6908948	Affx-13456285	C	T	0.0175581	1	236729	ADD	0.00429819	0.0105315	0.166566	0.165464	NA
1	6916088	Affx-13458077	G	T	0.0256568	1	236760	ADD	0.00175861	0.0087379	0.0405067	0.0754658	NA
1	6917140	Affx-13458327	A	C	0.353725	1	236660	ADD	0.000409377	0.00289149	0.0200448	0.0518747	NA
1	6922472	Affx-65589382	A	G	0.0102623	1	236838	ADD	-0.0271757	0.0136902	3.94038	1.32661	NA
1	6925434	Affx-65589402	C	G	0.0110004	1	236447	ADD	-0.00830727	0.0132497	0.393099	0.275172	NA
1	6935158	Affx-13463314	C	T	0.133481	1	236573	ADD	0.00704361	0.00406944	2.99585	1.07843	NA
1	6944035	Affx-13465877	C	T	0.395815	1	236612	ADD	0.00127285	0.0028316	0.202064	0.185047	NA
1	6951548	Affx-13467842	C	T	0.0101627	1	236698	ADD	0.0227892	0.0137771	2.73615	1.00833	NA
1	6955045	Affx-13468685	C	T	0.176214	1	236812	ADD	0.00893487	0.0036376	6.03317	1.85265	NA
1	6955284	Affx-13468745	T	C	0.100911	1	236862	ADD	0.000629216	0.00458494	0.0188335	0.0501979	NA
1	6955771	Affx-35305900	G	A	0.0359608	1	236869	ADD	0.00438236	0.00742028	0.348799	0.255868	NA
1	6957991	Affx-65589648	C	T	0.0189189	1	236695	ADD	0.00237896	0.010156	0.0548691	0.0889503	NA
1	6959553	Affx-13469860	A	G	0.274604	1	236584	ADD	-0.00725693	0.00310383	5.46651	1.71255	NA
1	6961416	Affx-13470415	A	G	0.339946	1	236407	ADD	0.00459917	0.00292582	2.47094	0.935661	NA
1	6969762	Affx-13472679	G	A	0.15108	1	236448	ADD	-0.000846636	0.00387028	0.0478529	0.0825773	NA
1	6971281	Affx-13473105	G	A	0.0113762	1	237029	ADD	-0.0172512	0.0130253	1.75414	0.731992	NA
1	6976742	Affx-13474561	A	G	0.276235	1	236451	ADD	0.00245893	0.00309679	0.630476	0.369388	NA
1	6977821	Affx-13474827	G	T	0.161709	1	236576	ADD	-0.00910481	0.00376589	5.84529	1.80635	NA
1	6981115	Affx-13475698	A	G	0.418179	1	236456	ADD	0.00208983	0.0028076	0.554056	0.340402	NA
1	6982697	Affx-13476117	A	G	0.387258	1	236492	ADD	0.000457304	0.00284429	0.0258502	0.0593507	NA
1	6994964	Affx-13479665	C	T	0.095951	1	236923	ADD	0.000924005	0.00467509	0.0390632	0.0740058	NA
1	6996478	Affx-13480026	T	C	0.222434	1	236535	ADD	-0.000118044	0.00332981	0.00125675	0.0124587	NA
1	7002366	Affx-13481492	C	T	0.317981	1	236602	ADD	0.000381393	0.00296972	0.0164935	0.0468151	NA
1	7003704	Affx-65590015	T	C	0.0197896	1	236740	ADD	0.0150641	0.00992156	2.3053	0.889634	NA
1	7012490	Affx-13484251	T	C	0.090093	1	236711	ADD	0.00664755	0.00483051	1.89382	0.7727	NA
1	7016124	Affx-13485142	G	A	0.285478	1	236367	ADD	-0.00107753	0.00307346	0.122915	0.139127	NA
1	7017158	Affx-13485417	C	T	0.0318489	1	236680	ADD	0.0138218	0.00787034	3.08419	1.10206	NA
1	7019094	Affx-65590145	C	T	0.0256406	1	236695	ADD	-0.0114572	0.00874365	1.717	0.721064	NA
1	7019546	Affx-13485737	G	A	0.0452925	1	236993	ADD	0.00997699	0.0066416	2.25659	0.875997	NA
1	7032722	Affx-13487108	T	G	0.333519	1	236466	ADD	0.00361383	0.00293999	1.51093	0.65956	NA
1	7035466	Affx-13487480	G	A	0.0388827	1	236712	ADD	-0.00195121	0.00714058	0.0746695	0.105321	NA
1	7036640	Affx-13487609	C	T	0.251273	1	236750	ADD	0.00545304	0.00319131	2.91971	1.05797	NA
1	7041605	Affx-13488086	T	C	0.0121627	1	236912	ADD	0.0019623	0.0126017	0.0242477	0.0573688	NA
1	7045875	Affx-13488497	G	A	0.19465	1	236594	ADD	-0.000604742	0.00350316	0.0298002	0.0640172	NA
1	7047318	Affx-65590346	G	T	0.0198714	1	236773	ADD	-0.000803033	0.0099188	0.00655463	0.0289686	NA
1	7048580	Affx-13488838	C	T	0.0243278	1	236520	ADD	-0.0012521	0.00895863	0.0195341	0.0511735	NA
1	7051319	Affx-13489117	C	T	0.0225803	1	236999	ADD	-0.00800558	0.00931542	0.73855	0.408795	NA
1	7053052	Affx-13489307	C	G	0.458536	1	236881	ADD	-0.00621064	0.00277707	5.0015	1.59644	NA
1	7056951	Affx-13489676	G	A	0.339973	1	236560	ADD	-0.00702743	0.00292101	5.78799	1.7922	NA
1	7060704	Affx-77413497	T	-	0.19579	1	236457	ADD	0.00458042	0.00349293	1.71962	0.721835	NA
1	7061153	Affx-75810270	TG	-	0.0131156	1	236702	ADD	0.0116363	0.0121477	0.917577	0.470939	NA
1	7070768	Affx-13491054	G	T	0.194025	1	236665	ADD	0.00386468	0.00350039	1.21898	0.569342	NA
1	7075654	Affx-13491544	T	G	0.0752474	1	236593	ADD	0.00787326	0.00524138	2.25641	0.875944	NA
1	7085357	Affx-13492550	A	G	0.240699	1	236578	ADD	0.000255565	0.00323281	0.00624946	0.028265	NA
1	7085845	Affx-65590655	G	A	0.034438	1	236483	ADD	0.00240974	0.00759868	0.100569	0.124275	NA
1	7085920	Affx-65590657	A	G	0.032725	1	236807	ADD	0.00382044	0.00776411	0.242128	0.20574	NA
1	7089431	Affx-13493100	C	T	0.0169293	1	236011	ADD	0.000529604	0.0107185	0.00244138	0.0174609	NA
1	7089777	Affx-13493139	C	T	0.348197	1	236610	ADD	0.00625984	0.00290517	4.64284	1.50608	NA
1	7090065	Affx-13493171	G	A	0.0214933	1	236562	ADD	-0.0052601	0.00954172	0.303903	0.235491	NA
1	7090467	Affx-13493217	A	G	0.341164	1	236628	ADD	0.000405578	0.00291611	0.0193438	0.0509101	NA
1	7090517	Affx-13493221	C	T	0.25413	1	236599	ADD	-0.00773057	0.00318556	5.88915	1.81717	NA
1	7091419	Affx-13493306	T	C	0.0141811	1	236371	ADD	0.0103814	0.0116989	0.787449	0.426116	NA
1	7095242	Affx-13493858	C	T	0.258808	1	236652	ADD	-0.00712524	0.00316228	5.0769	1.61535	NA
1	7096229	Affx-13493998	C	T	0.0667342	1	236955	ADD	-0.000903916	0.00554327	0.0265904	0.0602478	NA
1	7101695	Affx-13494686	G	A	0.0484013	1	236750	ADD	0.00091148	0.00644693	0.0199889	0.0517983	NA
1	7101960	Affx-13494722	G	A	0.0211085	1	236634	ADD	-0.00423492	0.00962206	0.193711	0.180557	NA
1	7104455	Affx-13495113	T	C	0.0519928	1	236677	ADD	0.00673585	0.00622477	1.17095	0.554075	NA
1	7107956	Affx-13495563	G	T	0.0410852	1	236618	ADD	-0.00100155	0.00697019	0.0206469	0.0526913	NA
1	7110219	Affx-13495810	G	A	0.250929	1	236288	ADD	0.00355428	0.00319991	1.23376	0.574013	NA
1	7110279	Affx-13495817	C	T	0.025465	1	236462	ADD	-0.0120304	0.00880383	1.86732	0.765022	NA
1	7117509	Affx-13496875	A	G	0.330003	1	236281	ADD	0.00651762	0.00294543	4.89643	1.57005	NA
1	7117753	Affx-13497362	T	C	0.169522	1	236615	ADD	-0.00515364	0.00369062	1.94998	0.788908	NA
1	7118071	Affx-13497948	A	G	0.208967	1	236781	ADD	-0.00737762	0.00340421	4.69679	1.51972	NA
1	7122305	Affx-65590988	C	T	0.024737	1	236447	ADD	-0.000254014	0.00889105	0.000816227	0.0100131	NA
1	7125255	Affx-13508310	A	G	0.198537	1	236681	ADD	-0.00521424	0.00347059	2.25723	0.876174	NA
1	7130746	Affx-13516853	A	G	0.100926	1	236599	ADD	0.00024005	0.00460136	0.00272163	0.018456	NA
1	7136065	Affx-13524981	A	G	0.315246	1	236606	ADD	-0.00294321	0.00297862	0.976366	0.490666	NA
1	7136095	Affx-78768779	-	T	0.0157089	1	236681	ADD	-0.0132398	0.0111053	1.42136	0.632309	NA
1	7137122	Affx-13526459	C	T	0.171046	1	236516	ADD	-0.0062012	0.00367979	2.83991	1.03645	NA
1	7140300	Affx-65591168	T	C	0.0193187	1	236558	ADD	0.00919554	0.0100502	0.837158	0.443443	NA
1	7142130	Affx-13534879	T	C	0.407382	1	236872	ADD	-0.0025251	0.00281476	0.804779	0.432188	NA
1	7149275	Affx-13546894	A	G	0.457607	1	236609	ADD	-0.00303874	0.00277869	1.19593	0.562032	NA
1	7151065	Affx-35306131	T	C	0.0246988	1	236469	ADD	-0.00895688	0.00890734	1.01115	0.502205	NA
1	7152277	Affx-13551620	A	G	0.367257	1	236567	ADD	0.00450276	0.00287335	2.45574	0.931458	NA
[truncated: 449,923+ more rows]
