# Supplementary material for: The Taiwan Precision Medicine Initiative provides a cohort for large-scale studies
Source: Nature. 2025 Oct 15;648(8092):117–27. doi: 10.1038/s41586-025-09680-x (PMC12675286; doi:10.1038/s41586-025-09680-x)
Supplement: Supplementary file 7 — Source Data Figs. 1, 2, 4 and 5 [file 41586_2025_9680_MOESM7_ESM.xlsx]

## Sheet: Fig1
Figure 1. Map of medical centers, their satellite hospitals, and sample sizes.
Hospital	Consented	DNA Sample	Geno data in Datalake	EHR receieved	EHR in Datalake	Gene & EMR Matched Data
Taichung Veterans General Hospital	101396	79321	78534	77950	77950	77370
Taipei Veterans General Hospital	90262	84187	82803	83944	83944	81648
Chang Gung Memorial Hospital	55942	54041	50553	44328	44328	43810
Chung Shan Medical University Hospital	54002	43488	42233	42960	42852	41843
Taipei Medical University Hospital	49176	49176	48944	46046	46046	45692
Kaohsiung Medical University Hospital	46359	46107	46134	45495	45491	45149
National Taiwan University Hospital	44139	44139	43855	42566	42566	42145
Tri-Service General Hospital	43379	43379	42552	40872	40872	39050
Hualien Tzu Chi Hospital	20739	20097	19944	19809	19752	19352
Far Eastern Memorial Hospital	13470	13328	13124	12757	12757	12591
Koo Foundation Sun Yat-Sen Cancer Center	12755	8344	7675	12099	12098	7646
Changhua Christian Hospital	10291	10291	10213	10089	10089	10061
Fu Jen Catholic University Hospital	7851	7851	7804	7856	7856	7787
Taipei City Hospital	7606	7272	6845	7195	7195	6745
Ditmanson Medical Foundation Chia-Yi Christian Hospital	5008	4796	4763	4595	4595	4378
Cathay General Hospital	3015	3015	2936	1690	1690	1689
Summary	565390	518832	508912	500251	500081	486956

## Sheet: Fig2 (A)
Figure 2. Cohort characteristics. (A) Sex-specific age distribution.
Bins	Male(N)	Female(N)	Male(%)	Female(%)
0-5	253	184	0.12	0.07
5-10	1037	731	0.48	0.27
10-15	1053	1001	0.48	0.37
15-20	1076	983	0.49	0.36
20-25	4428	6401	2.03	2.38
25-30	9232	14108	4.24	5.24
30-35	10521	16120	4.84	5.98
35-40	11696	17786	5.38	6.6
40-45	15009	22899	6.9	8.5
45-50	16407	24525	7.54	9.1
50-55	17687	25361	8.13	9.42
55-60	21029	27223	9.66	10.11
60-65	25075	28780	11.52	10.68
65-70	26926	28077	12.37	10.42
70-75	24609	24409	11.31	9.06
75-80	13807	13589	6.35	5.04
80-85	9397	9760	4.32	3.62
85-90	4637	5031	2.13	1.87
90-95	2704	1902	1.24	0.71
95-100	900	440	0.41	0.16
>100	112	51	0.05	0.02

## Sheet: Fig2 (B)
Figure 2. Cohort characteristics. (B) Top 20 most prevalent ICD-10 codes.
ICD-10	SampleSize	Total(%)	Male(N)	Female(N)	Male(%)	Female(%)
E78	142571	30.34	71392	71179	34.16	27.29
I10	98459	20.96	53125	45334	25.42	17.38
E11	85784	18.26	47478	38306	22.72	14.68
K21	85406	18.18	36975	48431	17.69	18.57
J30	63028	13.41	26481	36547	12.67	14.01
G47	58765	12.51	25005	33760	11.96	12.94
K05	53400	11.37	23816	29584	11.4	11.34
N39	52578	11.19	16960	35618	8.12	13.65
M47	49885	10.62	20600	29285	9.86	11.23
K59	47554	10.12	18727	28827	8.96	11.05
M79	47125	10.03	17329	29796	8.29	11.42
R10	46930	9.99	15202	31728	7.27	12.16
H10	46390	9.87	18305	28085	8.76	10.77
I25	45457	9.67	28760	16697	13.76	6.4
N40	45065	9.59	45065	0	21.56	0
L30	44565	9.49	18861	25704	9.03	9.85
I11	43962	9.36	23815	20147	11.4	7.72
H04	42554	9.06	14247	28307	6.82	10.85
N18	41004	8.73	23975	17029	11.47	6.53
R07	39504	8.41	17787	21717	8.51	8.33

## Sheet: Fig2 (C)
Figure 2. Cohort characteristics. (C) Onset age of the top 20 most prevalent diseases.
ICD10	Female								Male
	count	mean	std	min	0.25	0.5	0.75	max	count	mean	std	min	0.25	0.5	0.75	max
J30	38579	48.1442	17.3356	0	35	49	62	97	27935	51.0982	19.6733	0	38	54	66	99
R10	33637	49.4844	16.6195	0	37	50	62	101	16402	54.9093	17.6588	0	43	57	67	101
K05	31411	51.1585	17.5389	0	38	53	65	99	25502	55.6728	17.4583	0	46	58	67	100
L30	25794	51.0101	17.4634	0	37	52	65	102	18925	57.6276	17.9105	0	47	60	70	102
R07	23052	53.2036	15.9849	1	42	55	65	99	19169	54.9692	15.9791	2	44	56	66	102
M79	30999	53.7625	15.3096	0	43	55	65	99	17975	56.647	16.0403	0	46	58	68	97
K21	50967	54.6287	14.7196	0	45	56	65	97	39258	56.9096	14.5163	0	48	58	67	103
H10	29706	54.9733	16.7739	0	44	57	67	100	19588	58.5914	18.1239	0	50	62	70	101
N39	39629	54.386	17.0374	0	42	56	67	103	18870	60.6997	17.0652	0	51	63	72	107
G47	36304	56.2974	14.646	0	47	58	67	97	26859	57.5224	15.259	2	48	59	68	101
K59	30974	53.6946	17.2748	0	41	55	67	99	20175	62.2984	16.6669	0	54	65	73	105
E78	73189	59.1831	12.9526	0	52	60	68	98	73668	57.8245	13.3867	0	49	59	67	103
H04	31223	56.9469	14.349	0	48	58	67	101	15844	61.7234	14.178	0	54	63	71	104
M47	31184	59.6934	13.9049	5	51	61	70	101	22170	61.04	14.247	2	53	62	70	102
I10	51546	61.0837	12.8669	1	53	62	70	100	60675	59.7328	12.9381	2	51	60	68	103
E11	39992	62.1074	12.9008	6	55	63	71	103	49216	61.2521	12.4443	5	54	62	69	103
I11	21676	63.2156	12.6214	10	55	64	72	100	25992	61.031	13.1953	12	53	62	70	107
I25	17867	63.4943	12.2531	0	56	64	72	99	30443	62.4401	12.0309	0	55	63	70	99
N18	17364	62.8077	15.4277	0	53	65	74	100	24375	63.8879	14.2529	0	56	65	73	105
N40	0								48361	65.1108	11.13	15	58	65	72	107

## Sheet: Fig2 (D)
Figure 2. Cohort characteristics. (E) Familial relativeness.
	Proportion		# of records																# of track years
			Female								Male								Female								Male
Trait	Sample size	percentage	count	mean	std	min	0.25	0.5	0.75	max	count	mean	std	min	0.25	0.5	0.75	max	count	mean	std	min	0.25	0.5	0.75	max	count	mean	std	min	0.25	0.5	0.75	max
CREATININE_B	332464	0.682739	180895	10.7623	12.671	1	2	5	15	47	151569	12.6473	13.4759	1	2	7	19	47	180895	3.69702	3.24109	0	0.26	3.15	6.71	9.91	151569	3.84991	3.25622	0	0.45	3.39	6.95	9.91
WBC	322137	0.661532	180054	8.79106	11.1862	1	2	4	10	42	142083	8.99077	11.4276	1	2	4	11	42	180054	3.18091	3.07576	0	0.04	2.4	5.85	9.91	142083	2.9704	2.98615	0	0.01	2.16	5.35	9.91
SGPT	322108	0.661472	174986	10.0918	11.5727	1	2	5	14	43	147122	11.3961	12.2035	1	2	6	16	43	174986	3.63265	3.19935	0	0.24	3.06	6.59	9.91	147122	3.7347	3.21204	0	0.37	3.2	6.72	9.91
HB	319834	0.656803	178297	9.3292	11.8944	1	2	4	11	45	141537	9.71711	12.3025	1	2	4	12	45	178297	3.25198	3.09301	0	0.07	2.52	5.96	9.91	141537	3.06183	3.0123	0	0.02	2.31	5.52	9.91
PLATELET	307709	0.631903	171679	8.98007	11.435	1	2	4	11	43	136030	9.22444	11.6401	1	2	4	11	43	171679	3.14732	3.06867	0	0.03	2.36	5.73	9.91	136030	2.99796	2.99708	0	0.01	2.2	5.39	9.91
HCT	298430	0.612848	166846	7.63888	9.3579	1	2	4	9	36	131584	7.89943	9.77288	1	1	4	10	36	166846	2.97836	2.97864	0	0.01	2.14	5.43	9.91	131584	2.80367	2.9119	0	0	1.95	5	9.91
RBC	293906	0.603558	164524	7.33173	8.91091	1	1	3	9	34	129382	7.54025	9.2586	1	1	3	9	34	164524	2.90398	2.96174	0	0	2.03	5.24	9.91	129382	2.75776	2.90868	0	0	1.87	4.93	9.91
EGFR	269369	0.553169	146582	11.5646	13.5888	1	2	6	16	50	122787	13.3584	14.2314	1	2	8	20	50	146582	3.81726	3.25479	0	0.46	3.3	6.85	9.91	122787	3.93243	3.24877	0	0.67	3.46	7	9.91
SGOT	256998	0.527764	137670	6.55212	8.3119	1	1	3	8	33	119328	7.81914	9.34187	1	1	4	10	33	137670	2.68856	2.95261	0	0	1.63	4.9	9.9	119328	2.86888	3.01347	0	0	1.93	5.17	9.91
TG	243189	0.499407	127291	6.23293	6.66031	1	1	3	9	25	115898	7.45296	7.39119	1	2	4	11	25	127291	3.26405	3.15278	0	0	2.57	6.02	9.91	115898	3.44775	3.1912	0	0	2.85	6.29	9.9
CHOLESTEROL_T	242956	0.498928	128144	6.04586	6.40603	1	1	3	8	24	114812	7.01826	6.99649	1	1	4	11	24	128144	3.24577	3.1456	0	0	2.52	6	9.91	114812	3.37159	3.16409	0	0	2.75	6.15	9.9
BUN	234524	0.481612	125108	6.10545	8.43039	1	1	2	7	35	109416	7.81786	9.78158	1	1	3	10	35	125108	2.39066	2.84937	0	0	1.06	4.3	9.91	109416	2.66242	2.93413	0	0	1.59	4.76	9.91
GLUCOSE_AC	221951	0.455793	116038	6.6203	8.51316	1	1	3	8	34	105913	8.15081	9.5838	1	1	4	11	34	116038	2.90401	3.06612	0	0	1.73	5.54	9.91	105913	3.05489	3.12618	0	0	1.87	5.72	9.9
LDL_C	218999	0.449731	113183	6.49955	6.87061	1	1	3	9	25	105816	7.79479	7.45946	1	2	5	12	25	113183	3.07771	3.0359	0	0	2.37	5.54	9.9	105816	3.37502	3.09536	0	0.21	2.84	5.91	9.9
HDL_C	213968	0.439399	112291	4.85341	4.99311	1	1	3	7	19	101677	5.55068	5.47011	1	1	3	8	19	112291	2.91307	2.99483	0	0	2.05	5.46	9.9	101677	3.03933	3.03431	0	0	2.25	5.58	9.9
URIC_ACID_B	195388	0.401244	95919	4.97053	6.0226	1	1	2	6	25	99469	6.52981	7.15379	1	1	3	9	25	95919	2.61013	2.9599	0	0	1.37	4.95	9.9	99469	2.97559	3.07286	0	0	2.06	5.42	9.9
HBA1C	192701	0.395726	96807	7.32628	9.18608	1	1	3	9	34	95894	8.83853	9.95137	1	1	4	13	34	96807	2.79922	2.96563	0	0	1.92	4.89	9.91	95894	3.19211	3.03017	0	0	2.57	5.43	9.9
BILIRUBIN_T	166335	0.341581	85971	5.91777	8.08872	1	1	2	7	33	80364	7.41282	9.4039	1	1	3	9	33	85971	2.14494	2.72998	0	0	0.65	3.85	9.9	80364	2.37725	2.85762	0	0	1	4.29	9.91
ALBUMIN	144851	0.297462	72782	5.28734	7.55815	1	1	2	5	30	72069	6.13666	8.13219	1	1	2	7	30	72782	1.95206	2.6628	0	0	0.35	3.42	9.91	72069	2.11163	2.7219	0	0	0.61	3.72	9.91
TSH	134892	0.277011	83807	3.54962	4.28057	1	1	2	4	16	51085	2.72914	3.42252	1	1	1	3	16	83807	1.95618	2.65653	0	0	0.28	3.38	9.88	51085	1.44597	2.3228	0	0	0	2.23	9.89

## Sheet: Fig2 (E)
Figure 2. Cohort characteristics. (E) Familial relativeness.
Relationship type	# of pairs	%
DUP/MZ	3678	0.917264
PO	47597	11.8703
FS	38383	9.57242
2nd	93793	23.3912
3rd	217524	54.2488
Total	400975

## Sheet: Fig4
Figure 4. Comparison of T2D GWAS results in TPMI with four biobanks. (A) Comparison of GWAS results from TPMI and the PheWebs of the Biobank Japan (BBJ), the China Kadoorie Biobank (CKB), the Korean Genome and Epidemiology Study (KoGES), and the UK Biobank (UKB). Novel T2D-associated SNPs identified in our GWAS, but absent in biobanks at the genome-wide significance level are shown. (B) Pairwise …
Biobank	Fullname	PheWeb	E11	I10	HbA1c	SBP	DBP	Citation
BBJ	Biobank Japan	https://pheweb.jp	1		1	1	1	Sakaue, S. & Kanai, M., et al. A cross-population atlas of genetic associations for 220 human phenotypes. Nat. Genet. (2021)
KoGES	Korean Genome and Epidemiology Study	https://koges.leelabsg.org	1	1	1	1	1	Nam et al., Genome-wide study on 72,298 individuals in Korean biobank data for 76 traits, Cell Genomics, 2022.
CKB	China Kadoorie Biobank	https://pheweb.ckbiobank.org	1	1		1	1	Walters, Robin G. et al. Cell Genomics, Volume 3, Issue 8, 100361
UKB	UK Biobank	https://pheweb.org/UKB-Neale	1	incomplete data		1	1	Neale, B. M., Anttila, V., et al. (2017). Rapid GWAS of thousands of phenotypes for 337,000 samples in the UK Biobank. Neale Lab Blog. Retrieved from http://www.nealelab.is/blog/2017/7/19/rapid-gwas-of-thousands-of-phenotypes-for-337000-samples-in-the-uk-biobank
Note: Some pheweb conatins GWAS results from different studies; here, the GWAS results from the same study for each biobank are considered.
T2D - Nominal significant loci (p < 10-8) identified in any Biobank (order by TPMI_Rank)								PTPMI < 1e-8, no vars in BBs			PTPMI < 1e-8, PBBs > 0.05			PTPMI < 1e-8, PBBs > pBonf
GRCh37					TPMI				BBJ				CKB				KoGES				UKB
CHR	POS	SNPID	Allele1	Allele2	EA	Beta	P	Rank	EA	Beta	P	Rank	EA	Beta	P	Rank	EA	Beta	P	Rank	EA	Beta	P	Rank	GID	GSYM
11	2858440	rs2237896	G	A	A	-0.246717	7.47096e-122	1	A	-0.258771	4.72187e-166	4	A	-0.18567	5.5574e-13	12	A	-0.21	2e-21	156					3784	KCNQ1
11	2857233	rs60808706	G	A	A	-0.244663	2.3642e-119	2	A	-0.26095	1.57647e-166	3	A	-0.1771	7.0122e-13	13	A	-0.22	2.2e-23	143	A	-0.00041	0.071	758060	3784	KCNQ1
11	2839751	rs2237892	C	T	T	-0.227184	8.79453e-99	3	T	-0.225023	1.12299e-124	7	T	-0.16425	1.2498e-11	18	T	-0.21	2.7e-21	158	T	-0.00039	0.056	602603	3784	KCNQ1
11	2857194	rs2237895	A	C	C	0.216651	2.37003e-97	4	C	0.225708	9.66314e-124	8	C	0.16514	1.024e-11	17	C	0.22	1.2e-21	155	C	0.0002	0.044	481504	3784	KCNQ1
7	127253550	rs2233580	C	T	T	0.309116	8.5724e-89	5	T	0.344055	6.18885e-105	13	T	0.24719	2.612e-09	50	T	0.45	1e-25	125					5078	PAX4
9	22134094	rs10811661	T	C	C	-0.20115	3.5764e-87	6	C	-0.18923	6.21044e-93	24	C	-0.1776	7.5756e-15	3	C	-0.22	4.9e-24	139	C	-0.00019	0.15	1666368
9	22133284	rs10965250	G	A	A	-0.198325	6.24207e-85	7	A	-0.189624	9.1915e-94	20	A	-0.17683	1.0068e-14	5	A	-0.22	4.9e-24	139	A	-0.00021	0.11	1221843
11	2849530	rs2283228	A	C	C	-0.200534	8.08375e-82	8	C	-0.213359	3.38335e-114	10	C	-0.15095	4.8069e-10	24	C	-0.19	8.1e-18	171	C	-0.00027	0.15	1666368	3784	KCNQ1
11	2838413	rs163177	T	C	C	0.188196	9.16574e-80	9	C	0.179569	1.48195e-82	46	C	0.1487	7.5986e-11	21	C	0.19	1.8e-18	163	C	0.00029	0.0028	44608	3784	KCNQ1
11	2847069	rs163184	T	G	G	0.184295	5.08268e-76	10	G	0.188784	1.42979e-92	28	G	0.13617	5.0682e-09	59	G	0.19	8e-18	170	G	0.00032	0.0013	24767	3784	KCNQ1
6	20675792	rs35261542	C	A	A	0.187608	4.94945e-74	11	A	0.178741	9.33018e-83	43	A	0.13957	3.0431e-09	51	A	0.29	3.9e-42	10	A	0.00038	0.0008	17139	54901	CDKAL1
6	20685486	rs9356744	T	C	C	0.186861	7.48082e-74	12	C	0.179266	2.24668e-83	37	C	0.14359	8.605e-10	30	C	0.29	4.7e-42	12	C	0.0003	0.0045	64897	54901	CDKAL1
6	20682622	rs35612982	T	C	C	0.186471	2.73472e-73	13	C	0.174062	2.37439e-78	65	C	0.14135	1.6217e-09	40	C	0.29	9.7e-43	1	C	0.0004	0.002	34352	54901	CDKAL1
6	20694884	rs2206734	C	T	T	0.186247	4.6696e-73	14	T	0.174412	1.71963e-78	62	T	0.14073	1.8955e-09	42	T	0.29	8.4e-42	15	T	0.00038	0.0034	51834	54901	CDKAL1
6	20686996	rs9368222	C	A	A	0.185782	7.45637e-73	15	A	0.179274	2.73218e-83	39	A	0.14172	1.4467e-09	36	A	0.29	2e-41	17	A	0.00038	0.00083	17568	54901	CDKAL1
11	2844216	rs163182	G	C	C	0.178188	3.91177e-68	16	C	0.195418	8.21233e-96	19	C	0.15722	3.7241e-11	19	C	0.18	8.7e-16	223	C	0.0003	0.0026	42134	3784	KCNQ1
9	22132076	rs2383208	A	G	G	-0.171804	2.84435e-63	17	G	-0.185183	1.4793e-86	30	G	-0.1665	4.3445e-13	11	G	-0.2	2.9e-19	161	G	-0.00019	0.15	1666368
6	20649254	rs6456364	A	T	T	0.16409	1.72486e-57	18	T	0.164226	2.65229e-70	128	T	0.12251	1.405e-07	193	T	0.25	2.3e-32	96	T	0.0004	0.0069	90927	54901	CDKAL1
6	20661250	rs7754840	G	C	C	0.164175	1.92918e-57	19	C	0.170521	1.94662e-75	92	C	0.12039	2.2263e-07	246	C	0.26	4.7e-33	70	C	0.00023	0.032	358962	54901	CDKAL1
6	20661034	rs10946398	A	C	C	0.163478	3.29636e-57	20	C	0.170462	2.40644e-75	103	C	0.12128	1.8139e-07	218	C	0.26	4.4e-33	48	C	0.00023	0.028	317825	54901	CDKAL1
6	20657865	rs4712524	A	G	G	0.16285	9.22034e-57	21	G	0.170222	2.39851e-75	102	G	0.12172	1.6216e-07	205	G	0.26	5.1e-33	80	G	0.00023	0.029	328234	54901	CDKAL1
6	20652717	rs9295474	C	G	G	0.160195	8.90283e-56	22	G	0.160169	1.37278e-67	135	G	0.12364	9.1353e-08	139	G	0.25	6.4e-32	106	G	0.00023	0.031	348683	54901	CDKAL1
6	20657564	rs4712523	A	G	G	0.158285	1.99471e-54	23	G	0.162144	5.40508e-69	132	G	0.12315	1.0514e-07	147	G	0.25	3e-32	100	G	0.00023	0.03	338415	54901	CDKAL1
6	20725423	rs7747752	G	C	C	0.14723	1.39415e-49	24	C	0.150969	4.8648e-61	170	C	0.087755	0.00011379	1986	C	0.25	2.4e-32	97	C	0.00027	0.021	245934	54901	CDKAL1
11	2833082	rs4930008	T	C	C	-0.14937	2.63579e-49	25	C	-0.168699	3.55182e-74	105	C	-0.13697	6.0487e-09	60	C	-0.13	9.8e-10	593	C	-0.00035	0.014	172401	3784	KCNQ1
9	22129579	rs7020996	C	T	T	-0.150406	4.76454e-49	26	T	-0.166005	3.24219e-72	115	T	-0.13898	1.5135e-09	37	T	-0.16	2e-13	296	T	-0.00017	0.24	2703648
6	20679709	rs7756992	A	G	G	0.143875	1.27554e-47	27	G	0.154605	2.58289e-64	155	G	0.082319	0.00030484	4610	G	0.26	2e-33	37	G	0.00038	0.00077	16681	54901	CDKAL1
6	20717255	rs9465871	T	C	C	0.143208	3.71946e-47	28	C	0.148041	5.11697e-59	183	C	0.077071	0.00072605	9366	C	0.25	5.3e-32	105	C	0.00037	0.0039	58086	54901	CDKAL1
8	118185025	rs3802177	G	A	A	-0.143189	5.66898e-47	29	A	-0.112722	3.65145e-34	397	A	-0.069484	0.0024621	28501	A	-0.15	2.4e-12	359	A	-8.1e-05	0.45	5010804	169026	SLC30A8
8	118185733	rs11558471	A	G	G	-0.142955	6.37831e-47	30	G	-0.107783	1.34713e-31	446	G	-0.064337	0.0049095	54813	G	-0.16	1.1e-12	346	G	-0.0001	0.34	3820121	169026	SLC30A8
11	2831541	rs8181588	T	C	C	-0.14547	1.62679e-46	31	C	-0.16509	1.369e-70	125	C	-0.13393	1.3773e-08	73	C	-0.14	6.9e-11	472	C	-0.00061	0.0081	104060	3784	KCNQ1
8	118204020	rs9650069	C	T	T	-0.137621	7.33805e-44	32	T	-0.111813	2.39841e-32	438	T	-0.067797	0.0034261	39130	T	-0.15	1.1e-11	391	T	-6.7e-05	0.53	5879214
10	12307894	rs11257655	C	T	C	-0.137622	5.59421e-43	33	T	0.127912	1.55063e-41	299	T	0.10131	9.869e-06	559	T	0.12	1.8e-08	718	T	0.00037	0.0023	38358
10	12255175	rs7896600	G	C	G	-0.130947	4.35275e-39	34	C	0.119594	7.16877e-38	349	C	0.09445	3.9499e-05	1149	C	0.11	8.9e-07	1338	C	0.00045	0.00011	4870	8872	CDC123
10	12253597	rs12221133	G	A	G	-0.129562	2.59e-38	35	A	0.120238	4.77516e-38	348	A	0.1003	1.2263e-05	601	A	0.11	5.7e-07	1238	A	0.00046	6.8e-05	3570	8872	CDC123
10	12314997	rs10906115	A	G	G	-0.131533	1.29625e-37	36	G	-0.100441	2.24847e-25	635	G	-0.089549	0.00013124	2188	G	-0.093	1.6e-05	2503	G	-0.00017	0.098	1044108
3	185530290	rs6769511	T	C	C	0.139953	2.95212e-35	37	C	0.139343	4.19023e-47	243	C	0.11613	7.6471e-06	501	C	0.11	3.5e-06	1784	C	0.00024	0.027	307703	10644	IGF2BP2
3	185529080	rs1470579	A	C	C	0.139023	9.54304e-35	38	C	0.139378	3.97217e-47	240	C	0.11572	8.2113e-06	513	C	0.11	3.6e-06	1803	C	0.00024	0.027	307703	10644	IGF2BP2
3	185511687	rs4402960	G	T	T	0.13964	3.2955e-34	39	T	0.138332	9.11287e-45	287	T	0.12461	2.3293e-06	310	T	0.11	1.8e-06	1550	T	0.00022	0.042	460829	10644	IGF2BP2
3	185513392	rs7651090	A	G	G	0.139188	5.63749e-34	40	G	0.138304	9.47846e-45	291	G	0.12449	2.3828e-06	311	G	0.11	2e-06	1589	G	0.00022	0.036	399588	10644	IGF2BP2
3	185508591	rs11927381	T	C	C	0.136696	8.12438e-34	41	C	0.139262	4.79659e-47	253	C	0.11987	3.8452e-06	384	C	0.11	4.7e-06	1902	C	0.00024	0.022	256388	10644	IGF2BP2
6	20643222	rs4235999	C	G	G	-0.116987	6.78183e-32	42	G	-0.14778	1.32373e-54	202	G	-0.10636	3.9362e-06	392	G	-0.19	5e-17	190	G	-6.6e-05	0.51	5662796	54901	CDKAL1
3	185536223	rs6444082	G	T	T	0.133446	3.07595e-31	43	T	0.139225	9.23203e-47	258	T	0.10246	9.8417e-05	1799	T	0.1	8.7e-06	2132	T	0.00013	0.25	2821177	10644	IGF2BP2
3	185524081	rs4686392	A	G	G	0.132273	8.60537e-31	44	G	0.138889	1.02166e-46	259	G	0.10811	3.8068e-05	1122	G	0.1	7.7e-06	2086	G	0.00022	0.041	450549	10644	IGF2BP2
6	20728513	rs6928012	C	T	T	-0.113635	1.38376e-27	45	T	-0.107624	2.66563e-28	507	T	-0.053784	0.027127	273738	T	-0.18	1.1e-14	260	T	-9.8e-05	0.33	3711052	54901	CDKAL1
6	20667688	rs9356743	C	T	T	0.108038	4.72554e-27	46	T	0.138088	2.4504e-49	233	T	0.047572	0.044933	443814	T	0.2	3.9e-21	159	T	0.00039	0.0091	114853	54901	CDKAL1
10	94462882	rs1111875	C	T	C	0.11423	2.29351e-26	47	T	-0.133325	8.59987e-40	321	T	-0.14269	2.1229e-08	83	T	-0.17	7.8e-13	336	T	-0.00034	0.00063	14489
7	127863295	rs4731420	G	C	C	0.150908	1.1166e-25	48	C	0.132017	6.90096e-16	2211	C	0.14411	4.3404e-05	1213	C	0.14	7.5e-05	4350	C	-0.00015	0.24	2703648	101928423	LOC101928423
12	31441179	rs80234489	A	C	C	0.136391	1.64601e-25	49	C	0.124424	1.19232e-26	546	C	0.039461	0.21512	2010792	C	0.14	9.3e-06	2163					58516	FAM60A
7	127862802	rs791595	A	G	A	0.148377	3.49906e-25	50	G	-0.13155	8.03738e-16	2223	G	-0.14428	3.4666e-05	1020	G	-0.14	5.6e-05	3934	G	0.00015	0.23	2587111	101928423	LOC101928423
10	94464307	rs12778642	G	T	G	0.114765	5.29718e-24	51	T	-0.141277	4.71113e-41	305	T	-0.15141	3.2571e-08	96	T	-0.17	5.3e-12	372	T	-0.00036	0.00034	9653
7	127237312	rs806215	T	C	T	-0.106568	7.92519e-24	52	C	0.0874623	1.15361e-18	1661	C	0.04744	0.047553	468631	C	0.083	0.00023	6578	C	7.4e-05	0.54	5987630	29999	FSCN3
17	36102381	rs11651052	A	G	A	0.110691	1.64611e-23	53	G	-0.123243	1.30018e-35	375	G	-0.081005	0.002057	24141	G	-0.14	8.4e-10	583	G	-0.00012	0.23	2587111	6928	HNF1B
10	94232247	rs2149632	T	C	T	0.10363	2.30199e-23	54	C	-0.11341	1.01653e-31	443	C	-0.13234	6.9278e-08	121	C	-0.15	1.7e-11	419	C	-0.00021	0.048	521183	3416	IDE
17	36101586	rs8064454	A	C	A	0.11045	2.44019e-23	55	C	-0.121746	2.77807e-35	379	C	-0.080534	0.0019961	23517	C	-0.14	1.2e-09	603	C	-0.00011	0.28	3165146	6928	HNF1B
6	32633697	rs9274476	C	A	A	0.16034	3.1617e-23	56													A	-0.00013	0.45	5010804	3119	HLA-DQB1
10	94453476	rs11319879	-	A	A	0.11298	3.33034e-23	57																	3087	HHEX
6	32628698	rs9273529	C	T	T	0.160119	3.8032e-23	58	T	-0.0898967	0.212495	3286373	T	0.022396	0.53376	4869814	T	0.082	0.21	1746592	T	0.00016	0.15	1666368	3119	HLA-DQB1
6	32631343	rs9274251	T	C	C	0.159837	4.21153e-23	59																	3119	HLA-DQB1
17	36103565	rs11263763	G	A	G	0.110718	5.46386e-23	60	A	-0.123679	1.24092e-34	388	A	-0.089049	0.0010981	13577	A	-0.15	4.8e-10	543	A	-0.00013	0.21	2353086	6928	HNF1B
9	22136489	rs1333051	A	T	T	-0.143302	6.2564e-23	61	T	-0.124334	1.63137e-25	624	T	-0.14891	2.5587e-06	326	T	-0.085	0.0023	26211	T	-0.00017	0.24	2703648
6	32350036	rs9268457	A	G	G	0.126677	7.49028e-23	62	G	0.045299	0.00328164	143019	G	0.0056615	0.85202	7694031	G	0.065	0.14	1185660	G	0.00024	0.026	297378
6	32341318	rs9268401	A	G	G	0.126712	8.00089e-23	63	G	0.0451387	0.0035711	150121	G	0.0052694	0.86217	7782978	G	0.065	0.14	1185660	G	0.00023	0.031	348683
6	32633174	rs9274437	C	T	T	0.158652	1.26796e-22	64													T	0.00017	0.15	1666368	3119	HLA-DQB1
6	32368314	rs3817962	C	A	A	0.126077	1.2954e-22	65	A	0.0449326	0.00353693	149279	A	0.0056272	0.85292	7701967	A	0.065	0.14	1185660	A	0.00024	0.026	297378	56244	BTNL2
6	32634467	rs3891175	C	T	T	0.15849	1.8259e-22	66					T	0.022789	0.53806	4907732	T	0.095	0.14	1185660	T	0.00016	0.17	1892956
9	4292083	rs10758593	G	A	A	0.0971358	2.3331e-22	67	A	0.0767832	2.78901e-16	2098	A	0.073685	0.0013866	16907	A	0.072	0.0012	16212	A	7.2e-05	0.48	5338297	169792	GLIS3
6	32343095	rs9268413	TG	CA	CA	0.125443	2.45013e-22	68
6	32379489	rs9268516	C	T	T	0.125037	2.67952e-22	69	T	0.0464541	0.00255905	123936	T	0.0043297	0.88623	7993784	T	0.075	0.086	714535	T	0.00024	0.028	317825
6	32357165	rs9268474	T	C	C	0.125019	2.82539e-22	70	C	0.0449337	0.00353615	149256	C	0.0057607	0.84938	7670559	C	0.067	0.13	1104695	C	0.00024	0.025	287073
6	32631547		G	C	C	0.157081	3.00107e-22	71																	3119	HLA-DQB1
6	32351901	rs9268461	C	A	A	0.124913	3.05948e-22	72	A	0.045299	0.00328164	143019	A	0.0057423	0.84993	7675436	A	0.065	0.14	1185660	A	0.00024	0.026	297378
6	31883679	rs9267673	C	T	T	0.151544	3.42022e-22	73	T	0.0536352	0.354626	5180680	T	0.029617	0.41001	3761251	T	0.1	0.15	1266510	T	0.00024	0.17	1892956	717	C2
6	32344973	rs9268428	G	T	T	0.124472	4.02933e-22	74	T	0.0453487	0.00324691	142093	T	0.0048502	0.87302	7878784	T	0.072	0.1	863580	T	0.00024	0.026	297378
6	32350776	rs9268459	G	A	A	0.124375	4.3029e-22	75	A	0.045299	0.00328164	143019	A	0.0049687	0.86994	7851626	A	0.066	0.13	1104695	A	0.00024	0.025	287073
6	32376746	rs3763316	C	T	T	0.124463	4.44958e-22	76	T	0.0427076	0.00545156	195608	T	0.0060493	0.84204	7606108	T	0.071	0.1	863580	T	0.00024	0.028	317825
9	4290085	rs4237150	G	C	C	0.0962098	4.57435e-22	77	C	0.0887832	1.11465e-21	990	C	0.075889	0.0010175	12631	C	0.088	5.2e-05	3740	C	5.7e-05	0.57	6311410	169792	GLIS3
6	32370684	rs2076524	A	G	G	0.124251	4.61587e-22	78	G	0.04443	0.00415367	164416	G	0.0062053	0.83799	7570524	G	0.065	0.14	1185660	G	0.00024	0.026	297378	56244	BTNL2
6	32371179	rs2076522	G	C	C	0.124419	4.67453e-22	79	C	0.04504	0.00345824	147329	C	0.0062645	0.83647	7556945	C	0.065	0.14	1185660	C	0.00024	0.026	297378	56244	BTNL2
4	1254535	rs7656416	C	T	T	-0.101477	5.07867e-22	80					T	-0.076557	0.0013434	16430	T	-0.087	0.00015	5623	T	0.00035	0.19	2122045
6	32345052	rs9268429	A	G	G	0.124048	5.37206e-22	81	G	0.0453442	0.00325094	142202	G	0.0059831	0.84372	7620811	G	0.065	0.14	1185660	G	0.00024	0.026	297378
6	32343686	rs9268418	T	C	C	0.124074	5.43602e-22	82	C	0.0453248	0.00333551	144275	C	0.0052256	0.86329	7792896	C	0.065	0.14	1185660	C	0.00024	0.026	297378
6	32349946	rs9268456	C	A	A	0.124233	5.51613e-22	83	A	0.045299	0.00328164	143019	A	0.0058579	0.84693	7649088	A	0.067	0.13	1104695	A	0.00024	0.026	297378
6	32364356	rs9268481	A	G	G	0.124012	6.02644e-22	84	G	0.0449334	0.00353634	149258	G	0.0047875	0.87424	7889334	G	0.093	0.018	161544	G	0.00024	0.026	297378	56244	BTNL2
6	32378945	rs9268514	T	A	A	0.123836	6.5656e-22	85	A	0.045414	0.00321726	141418	A	0.014448	0.63381	5761389	A	0.068	0.12	1023866	A	0.00024	0.027	307703
6	32345595	rs2395153	C	G	G	0.12243	6.66333e-22	86	G	0.0320974	0.0115995	322319	G	0.012884	0.66163	6009372	G	0.073	0.063	527468	G	0.00013	0.2	2236734
6	32341719	rs9268404	C	T	T	0.12403	6.87564e-22	87	T	0.0451446	0.00354529	149484	T	0.005255	0.86253	7786153	T	0.065	0.14	1185660	T	0.00024	0.026	297378
9	4283137	rs1574285	G	T	G	0.0955465	7.09387e-22	88	T	-0.089205	1.5352e-21	1017	T	-0.074818	0.0010843	13401	T	-0.092	2.2e-05	2725	T	-6.5e-05	0.52	5770320	169792	GLIS3
6	32374622	rs3763307	A	T	T	0.123836	7.30221e-22	89	T	0.044821	0.0036196	151280	T	0.0067812	0.82303	7437625	T	0.065	0.14	1185660	T	0.00023	0.031	348683	56244	BTNL2
6	31892641	rs9267677	T	C	C	0.157089	9.23276e-22	90	C	-0.0794035	0.272584	4096046	C	0.021656	0.55859	5091064	C	0.11	0.12	1023866	C	0.00017	0.31	3494459	717	C2
6	32363844	rs9268480	C	T	T	0.123385	9.6157e-22	91	T	0.0449347	0.00353536	149238	T	0.0054987	0.85623	7731088	T	0.063	0.15	1266510	T	0.00023	0.031	348683	56244	BTNL2
6	31733650	rs707936	G	A	A	0.156978	9.72075e-22	92	A	-0.101405	0.161292	2583908	A	0.00083658	0.98252	8842065	A	0.11	0.15	1266510	A	-9.7e-05	0.65	7182129	80737	VWA7
6	32341473	rs9268403	T	C	C	0.123376	1.0079e-21	93	C	0.0450916	0.0035887	150533	C	0.0058508	0.84711	7650775	C	0.064	0.15	1266510	C	0.00024	0.026	297378
17	36100767	rs11657964	A	G	A	0.108836	1.14884e-21	94	G	-0.120513	2.20498e-34	393	G	-0.074836	0.0048424	54069	G	-0.14	3.7e-09	627	G	-5.3e-05	0.6	6638390	6928	HNF1B
17	36103872	rs11658063	C	G	C	0.107948	1.16029e-21	95	G	-0.124417	7.9212e-35	383	G	-0.090537	0.00097746	12124	G	-0.15	2.6e-10	523	G	-8.2e-05	0.42	4684025	6928	HNF1B
6	31717696	rs1150793	A	G	G	0.156328	1.34417e-21	96	G	-0.104183	0.14991	2427379	G	-0.0007985	0.98331	8848976	G	0.084	0.27	2227177	G	-4.3e-05	0.84	9244555	100532732	MSH5-SAPCD1
17	36101156	rs7501939	T	C	T	0.108316	1.38804e-21	97	C	-0.120785	4.29465e-35	381	C	-0.076232	0.0036664	41842	C	-0.15	5e-10	548	C	-5.3e-05	0.6	6638390	6928	HNF1B
10	94473629	rs7087591	G	A	G	0.111094	2.29904e-21	98	A	-0.146161	2.79293e-38	340	A	-0.078879	0.0038299	43606	A	-0.16	3.6e-10	526	A	-0.00032	0.0016	28838
6	32109979	rs204999	A	G	G	0.153159	2.7996e-21	99	G	0.0139777	0.44409	6347310	G	0.0023271	0.94773	8534169	G	0.076	0.2	1666251	G	0.00013	0.23	2587111
6	31735631	rs707934	C	T	T	0.154111	3.58708e-21	100	T	0.00674712	0.85424	11583534	T	0.0019255	0.95967	8640496	T	0.078	0.28	2307096	T	-3.9e-05	0.85	9351813	80737	VWA7
17	36099840	rs11651755	C	T	C	0.106718	3.9532e-21	101	T	-0.121475	1.54536e-35	377	T	-0.077474	0.0035958	41020	T	-0.15	5.9e-10	556	T	-9e-05	0.36	4035717	6928	HNF1B
6	31639979	rs9267532	C	T	T	0.155473	5.45774e-21	102	T	-0.090266	0.21646	3339892	T	0.0041447	0.91453	8241459	T	0.13	0.086	714535	T	-0.0001	0.63	6963231	58496	LY6G5B
6	31651194	rs9267536	A	C	C	0.157183	5.87763e-21	103	C	-0.123784	0.109272	1853868	C	0.0029909	0.94045	8470073	C	0.11	0.16	1346737	C	0.00017	0.51	5662796
6	31710968	rs707915	T	A	A	0.153408	6.064e-21	104	A	-0.104138	0.150102	2430052	A	0.00076897	0.98385	8853801	A	0.08	0.29	2386621	A	-4.2e-05	0.84	9244555	100532732	MSH5-SAPCD1
4	1236502	rs73069940	C	G	G	-0.0982304	7.58958e-21	105	G	-0.102699	6.26117e-25	661	G	-0.082304	0.00060604	7995	G	-0.083	0.00031	7422	G	0.0004	0.13	1439886	1487	CTBP1
6	31619576	rs3117583	A	G	G	0.153742	8.48617e-21	106	G	-0.079173	0.273405	4107142	G	0.016218	0.66779	6064424	G	0.18	0.0086	80327	G	0.00022	0.07	747486	7917	BAG6
6	31592524	rs3130622	G	C	C	0.153999	8.81888e-21	107					C	0.014692	0.69759	6328686	C	0.18	0.0088	82015	C	0.00023	0.069	737207	7916	PRRC2A
10	94465559	rs5015480	C	T	C	0.117161	9.26229e-21	108	T	-0.16134	2.01554e-39	331	T	-0.10668	0.0003591	5280	T	-0.18	5.6e-11	458	T	-0.00035	0.00047	11870
6	31591808	rs3130070	A	G	G	0.153382	1.03222e-20	109	G	-0.0799018	0.26911	4049688	G	0.01573	0.67693	6145744	G	0.17	0.011	103843	G	0.00022	0.071	758060	7916	PRRC2A
6	32395942	rs9268577	C	T	T	0.168223	1.08017e-20	110					T	0.046708	0.35067	3231999	T	0.11	0.2	1666251	T	0.00051	0.17	1892956
6	31603770	rs11229	A	G	G	0.153279	1.14757e-20	111	G	-0.0799202	0.268995	4048197	G	0.013873	0.7136	6470532	G	0.17	0.011	103843	G	0.00022	0.074	789098	7916	PRRC2A
6	31609272	rs3130628	T	C	C	0.153064	1.37212e-20	112	C	-0.0799264	0.268956	4047721	C	0.015417	0.68331	6202280	C	0.18	0.0086	80327	C	0.00023	0.061	653825	7917	BAG6
6	31633496	rs3117579	G	T	T	0.15285	1.43964e-20	113	T	-0.0797636	0.269931	4060540	T	0.015261	0.68633	6228896	T	0.18	0.0089	82800	T	0.00023	0.068	726866	1460	CSNK2B
6	31645922	rs9267533	C	T	T	0.152858	1.44459e-20	114	T	-0.0890856	0.219099	3375320	T	0.015091	0.68981	6260022	T	0.17	0.011	103843	T	-0.00014	0.49	5446362	80741	LY6G5C
6	31632134	rs3130618	C	A	A	0.15285	1.44955e-20	115	A	-0.0798974	0.269136	4050030	A	0.014821	0.6948	6304146	A	0.18	0.0079	74232	A	0.00023	0.069	737207	7918	GPANK1
6	31598489	rs3130626	A	G	G	0.15285	1.46142e-20	116	G	-0.0799018	0.26911	4049688	G	0.011457	0.76159	6895813	G	0.18	0.008	75110	G	0.00023	0.069	737207	7916	PRRC2A
6	31601843	rs3115663	T	C	C	0.152738	1.53396e-20	117	C	-0.0789512	0.275009	4128874	C	0.014164	0.70792	6420532	C	0.18	0.0086	80327	C	0.00023	0.069	737207	7916	PRRC2A
6	31666893	rs9267541	C	G	G	0.152575	1.75293e-20	118	G	-0.0913687	0.20717	3213995	G	0.0147	0.69757	6328530	G	0.18	0.011	103843	G	-0.00014	0.49	5446362	7920	ABHD16A
6	31600851	rs3130627	G	T	T	0.152515	1.76553e-20	119	T	-0.0792805	0.272974	4101269	T	0.014359	0.70404	6386490	T	0.18	0.009	83689	T	0.00023	0.068	726866	7916	PRRC2A
6	31606901	rs3034239	-	AAAG	AAAG	0.152979	1.91353e-20	120																	7917	BAG6
6	31702710	rs400547	C	T	T	0.153287	2.00292e-20	121	T	-0.104546	0.152532	2463285	T	0.0071013	0.85405	7711945	T	0.092	0.23	1908501	T	-4e-05	0.85	9351813	1192	CLIC1
6	31646766	rs9267534	T	C	C	0.152335	2.04059e-20	122	C	-0.0889083	0.22002	3388149	C	0.015195	0.68788	6242796	C	0.18	0.01	95862	C	-0.00014	0.49	5446362	80741	LY6G5C
6	20858852	rs9366363	T	G	T	0.0967727	2.2461e-20	123	G	-0.0788604	1.18196e-15	2248	G	-0.025179	0.28905	2684334	G	-0.15	1.1e-11	391	G	-2.5e-05	0.83	9137641	54901	CDKAL1
6	31589264	rs3115665	C	G	G	0.152077	2.34184e-20	124					G	0.013009	0.73079	6622926	G	0.18	0.0095	87962	G	0.00023	0.069	737207	7916	PRRC2A
6	31639129	rs2142234	G	A	A	0.152026	2.51785e-20	125	A	-0.0845687	0.242723	3695188	A	0.014592	0.69963	6346774	A	0.17	0.012	111591	A	-0.00014	0.49	5446362	58496	LY6G5B
6	31600820	rs2736157	A	G	G	0.151811	2.54209e-20	126	G	-0.0792869	0.272934	4100734	G	0.014722	0.69699	6323521	G	0.17	0.011	103843	G	0.00023	0.062	664380	7916	PRRC2A
6	31688200	rs376510	C	T	T	0.151862	3.15028e-20	127	T	-0.0269496	0.565659	7922347	T	-0.00020445	0.99575	8959041	T	0.028	0.66	5317233	T	-3.6e-05	0.87	9566711	80740	LY6G6C
6	31655438	rs10573	G	A	A	0.15145	3.29475e-20	128	A	-0.0886733	0.221265	3405204	A	0.016024	0.6718	6100247	A	0.17	0.013	120067	A	-0.00014	0.48	5338297	7920	ABHD16A
10	12284392	rs11257613	G	A	A	-0.0992062	3.30303e-20	129	A	-0.0929491	4.88702e-23	841	A	-0.075361	0.002276	26552	A	-0.091	2.4e-05	2807	A	-6e-05	0.55	6095322	8872	CDC123
6	32684468	rs5024432	C	T	T	0.142497	3.6008e-20	130	T	-0.0378766	0.517747	7302869	T	0.048362	0.18588	1744147	T	0.033	0.61	4917803	T	-3.8e-05	0.8	8816248
6	31634570	rs9267529	A	C	C	0.151192	3.79156e-20	131	C	-0.0845687	0.242723	3695188	C	0.015757	0.67688	6145250	C	0.17	0.011	103843	C	-0.00014	0.49	5446362	1460	CSNK2B
6	31675501	rs9267547	G	A	A	0.149101	4.32613e-20	132	A	0.00657752	0.706955	9719778	A	0.0023467	0.94795	8536135	A	0.14	0.017	153449	A	-0.00017	0.36	4035717	259215	LY6G6F
6	31649149	rs9267535	C	G	G	0.150229	5.73085e-20	133	G	-0.0891528	0.218752	3370669	G	0.013242	0.72518	6573546	G	0.17	0.011	103843	G	-0.00014	0.48	5338297
9	4289050	rs7034200	C	A	A	0.0907635	7.64442e-20	134	A	0.0860763	2.0251e-20	1183	A	0.073991	0.0012425	15294	A	0.085	0.00011	5098	A	0.0002	0.046	501304	169792	GLIS3
6	31604591	rs10885	C	T	T	0.150564	8.49239e-20	135	T	-0.0799202	0.268995	4048197	T	0.014442	0.70247	6372437	T	0.18	0.0097	89624	T	0.00023	0.068	726866	7916	PRRC2A
6	32657436	rs3129716	T	C	C	0.164013	8.91064e-20	136	C	-0.307626	0.0403985	820845	C	0.062695	0.21294	1990767	C	0.087	0.3	2465598	C	0.00037	0.0084	107300
10	12278021	rs7090277	T	A	A	-0.0980142	9.34024e-20	137	A	-0.093796	2.21274e-23	801	A	-0.076873	0.0018568	22078	A	-0.087	5.3e-05	3778	A	-5.6e-05	0.57	6311410	8872	CDC123
10	12277992	rs7068966	C	T	T	-0.0980462	1.07622e-19	138					T	-0.076207	0.00203	23829	T	-0.087	5.7e-05	3964	T	-4.3e-05	0.66	7290922	8872	CDC123
6	31685945	rs405722	C	A	A	0.14954	1.11824e-19	139	A	-0.0937589	0.195542	3054728	A	0.01824	0.62963	5724196	A	0.15	0.028	242671	A	-7.8e-05	0.71	7838360
6	32628428	rs2854275	C	A	A	0.16296	1.2751e-19	140	A	-0.305864	0.0402122	817748	A	0.068007	0.1774	1666947	A	0.091	0.28	2307096	A	0.00036	0.009	113760	3119	HLA-DQB1
6	31582025	rs3132451	G	C	C	0.148248	2.19512e-19	141	C	-0.0784751	0.278021	4169063	C	0.025836	0.49247	4500507	C	0.17	0.011	103843	C	0.00014	0.25	2821177
10	94481917	rs7923837	G	A	G	0.111318	2.85472e-19	142	A	-0.143436	8.86273e-36	367	A	-0.086514	0.0018963	22490	A	-0.17	6.1e-11	469	A	-0.00031	0.0026	42134
6	32668946	rs1613056	C	T	T	0.162144	2.91329e-19	143	T	-0.320483	0.0336491	711378	T	0.064439	0.20078	1879817	T	0.087	0.3	2465598	T	0.00036	0.01	129576
10	12278525	rs57062879	A	G	G	-0.0968028	2.97318e-19	144	G	-0.092871	4.34244e-23	832	G	-0.077612	0.0016859	20269	G	-0.087	5.8e-05	4002	G	-5.3e-05	0.59	6529559	8872	CDC123
6	32364190	rs28366191	A	G	G	0.162909	3.11913e-19	145	G	-0.465335	0.00235814	118330	G	0.0051228	0.92361	8321355	G	0.059	0.51	4120910	G	-0.00024	0.19	2122045	56244	BTNL2
6	32269578	rs28366175	T	C	C	0.163037	3.19514e-19	146	C	-0.471938	0.00198657	107728	C	0.0018157	0.97291	8757910	C	0.073	0.42	3411781	C	-0.00022	0.22	2470357	10665	C6orf10
6	32368087	rs3817963	T	C	C	0.100723	4.35984e-19	147	C	0.00692599	0.480156	6817266	C	-0.007797	0.7715	6983954	C	0.05	0.1	863580	C	0.00022	0.042	460829	56244	BTNL2
6	32367847	rs3817966	T	C	C	0.10056	5.04067e-19	148	C	0.00693657	0.479492	6808463	C	-0.0074174	0.78231	7079686	C	0.049	0.11	943489	C	0.00022	0.041	450549	56244	BTNL2
7	127201664	rs62481355	C	T	C	-0.0955345	5.57473e-19	149	T	0.0730534	1.52691e-13	3155	T	0.035687	0.14313	1356184	T	0.059	0.0093	86278	T	1.8e-05	0.87	9566711
9	4293150	rs10814916	A	C	C	0.0883954	6.4404e-19	150	C	0.0800459	5.57863e-18	1762	C	0.067776	0.002994	34175	C	0.092	2.3e-05	2773	C	0.00018	0.062	664380	169792	GLIS3
6	32609594	rs9272729	G	A	A	0.152163	6.7842e-19	151	A	-0.0343984	0.239678	3654555	A	0.056298	0.21273	1988836	A	-0.014	0.79	6353486					3117	HLA-DQA1
6	32170407	rs9267822	C	G	G	0.162153	7.18568e-19	152	G	-0.432102	0.00564558	199956	G	0.030575	0.58124	5293242	G	0.1	0.26	2147628	G	0.00022	0.58	6420476	4855	NOTCH4
1	51379945	rs57183177	A	G	G	-0.148703	8.84627e-19	153	G	-0.0989405	5.33342e-10	7073	G	-0.036499	0.34632	3193022	G	-0.094	0.0067	64072	G	-0.00024	0.16	1779115	11124	FAF1
1	51255320	rs72902763	T	C	C	-0.148178	1.08997e-18	154	C	-0.0981249	7.24424e-10	7529	C	-0.036761	0.34032	3139608	C	-0.095	0.0062	59877	C	-0.00025	0.15	1666368	11124	FAF1
6	32266490	rs28366174	T	C	C	0.159343	1.48513e-18	155					C	0.00043219	0.99356	8939811	C	0.077	0.39	3174304	C	-0.00022	0.22	2470357	10665	C6orf10
3	23336450	rs7612463	C	A	A	-0.113621	1.81381e-18	156	A	-0.109319	2.56617e-18	1727	A	-0.11559	4.8617e-05	1285	A	-0.13	2.4e-06	1647	A	0.0001	0.51	5662796	7325	UBE2E2
6	20620003	rs9350268	A	G	A	-0.0870459	1.889e-18	157	G	0.10331	1.38387e-28	494	G	0.056678	0.013284	140193	G	0.19	3.3e-17	181	G	2.8e-05	0.79	8708210	54901	CDKAL1
6	32804070	rs241428	T	G	G	0.164039	2.38666e-18	158	G	-0.389762	0.0128117	345767	G	0.051751	0.35528	3273140	G	0.07	0.44	3567994	G	0.00015	0.54	5987630	6891	TAP2
6	32054659	rs77633711	C	T	T	0.159539	2.54783e-18	159	T	-0.405879	0.00876075	265009	T	0.027049	0.62371	5671587	T	0.11	0.23	1908501					7148	TNXB
6	32689362	rs9275766	A	G	G	0.158276	3.22532e-18	160					G	0.045751	0.37587	3456293	G	0.11	0.22	1827333	G	-8.5e-05	0.62	6854624
3	23638211	rs73825213	C	T	T	-0.112837	3.76379e-18	161	T	-0.117086	7.61013e-18	1789	T	-0.10821	0.00021675	3500	T	-0.11	3.8e-05	3368	T	6.2e-05	0.78	8599105
1	51173603	rs12086130	C	T	T	-0.146947	3.82547e-18	162	T	-0.0970765	1.04711e-09	7800	T	-0.029811	0.44163	4043899	T	-0.11	0.0021	24434	T	-0.00024	0.17	1892956	11124	FAF1
17	36098040	rs4430796	G	A	G	0.0953556	5.53229e-18	163	A	-0.102535	2.69898e-27	516	A	-0.085627	0.0012465	15349	A	-0.12	8.6e-08	862	A	-6.7e-05	0.5	5554911	6928	HNF1B
9	4287466	rs7041847	A	G	A	0.0856454	6.01251e-18	164	G	-0.0635902	5.68849e-12	4109	G	-0.061742	0.0066926	72450	G	-0.075	0.00052	9609	G	-0.00021	0.034	379326	169792	GLIS3
9	4291747	rs7020673	C	G	G	0.0853149	8.37894e-18	165	G	0.0608242	3.37308e-11	4879	G	0.059698	0.0086981	92957	G	0.077	0.00039	8346	G	0.00019	0.05	541356	169792	GLIS3
6	32764970	rs9986640	G	A	A	0.160647	9.86713e-18	166	A	-0.353141	0.0249027	565101	A	0.08229	0.13578	1289779	A	0.11	0.21	1746592	A	0.0019	0.17	1892956
10	94485211	rs2497306	A	C	C	0.122846	9.92049e-18	167	C	0.107447	1.69193e-14	2709	C	0.088963	0.0056143	61934	C	0.11	0.00045	8919	C	0.00024	0.016	193553
17	36098987	rs4239217	G	A	G	0.0940093	1.09574e-17	168	A	-0.102903	6.48519e-27	530	A	-0.088276	0.001033	12817	A	-0.13	2.3e-08	740	A	-2.1e-05	0.84	9244555	6928	HNF1B
1	50909985	rs17106184	G	A	A	-0.144188	1.50949e-17	169	A	-0.0885424	3.67905e-08	11181	A	-0.035298	0.36071	3321716	A	-0.096	0.0046	45844	A	-0.00016	0.34	3820121	11124	FAF1
6	32363816	rs2076530	T	C	C	0.0931533	1.61533e-17	170	C	0.00549937	0.548681	7702929	C	-0.007686	0.76176	6897281	C	0.03	0.26	2147628	C	9.9e-05	0.32	3603207	56244	BTNL2
6	20625101	rs9366358	G	A	G	-0.0882336	1.63602e-17	171	A	0.067041	3.5838e-13	3361	A	0.067346	0.0055392	61154	A	0.13	5.5e-08	807	A	9.9e-05	0.32	3603207	54901	CDKAL1
6	31851884	rs9267660	G	C	C	0.153673	1.79065e-17	172	C	-0.212429	0.0976018	1683674	C	0.029313	0.56697	5165421	C	0.069	0.4	3253684	C	0.00015	0.68	7510474	10919	EHMT2
9	4297421	rs10814918	A	C	C	0.0846628	1.86487e-17	173	C	0.0811057	2.82378e-17	1874	C	0.077873	0.00065002	8518	C	0.08	0.00027	6978	C	0.0001	0.31	3494459	169792	GLIS3
6	32755092	rs6925976	T	G	G	0.158575	1.96882e-17	174	G	-0.343986	0.0288671	632507	G	0.086313	0.11722	1120035	G	0.11	0.22	1827333	G	0.002	0.15	1666368
6	32355605	rs9268472	G	A	A	0.0928435	2.36057e-17	175	A	0.000879707	0.924593	12476293	A	-0.0031252	0.90261	8136570	A	0.029	0.28	2307096	A	0.00011	0.28	3165146
6	32351283	rs9268460	T	C	C	0.0925427	2.99627e-17	176	C	0.000896181	0.923187	12458366	C	-0.0053843	0.83306	7526766	C	0.028	0.29	2386621	C	0.00011	0.29	3275565
6	31870856	rs9267665	C	T	T	0.151364	3.01684e-17	177	T	-0.207278	0.104755	1788251	T	0.035352	0.4846	4430456	T	0.063	0.45	3646852	T	-2.1e-05	0.94	10312342	717	C2
5	55806751	rs459193	A	G	A	-0.0841819	3.07348e-17	178	G	0.063326	4.82247e-12	4057	G	0.071466	0.0017374	20779	G	0.078	0.00027	6978	G	8.4e-05	0.46	5120092
6	32363955	rs2076529	T	C	C	0.092488	3.11845e-17	179	C	0.00086265	0.926049	12494700	C	-0.0050605	0.84297	7614218	C	0.029	0.28	2307096	C	9.9e-05	0.32	3603207	56244	BTNL2
6	32354428	rs4424066	A	G	G	0.0920138	4.65075e-17	180	G	0.000891153	0.923615	12463768	G	-0.004598	0.85716	7739261	G	0.029	0.28	2307096	G	0.00011	0.29	3275565
6	31920873	rs4151664	C	T	T	0.148567	5.7121e-17	181	T	-0.182279	0.139236	2278802	T	0.029602	0.53229	4857038	T	0.13	0.094	779291	T	0.00029	0.17	1892956	7936	NELFE
6	32361111	rs3817973	C	T	T	0.0915668	5.71519e-17	182	T	0.000818504	0.929823	12542241	T	-0.0054417	0.83001	7499651	T	0.029	0.28	2307096	T	0.0001	0.31	3494459	414764	HCG23
6	31752644	rs75155700	G	A	A	0.151802	7.69284e-17	183	A	-0.413124	0.00769104	243150	A	-7.8838e-05	0.99887	8986134	A	0.095	0.31	2544793					7407	VARS
6	31838940	rs9267652	C	T	T	0.149557	8.32026e-17	184	T	-0.217649	0.0890429	1558289	T	0.024475	0.63384	5761637	T	0.082	0.32	2623826	T	-0.00033	0.24	2703648	80736	SLC44A4
6	31763942	rs534892	G	C	C	0.148825	9.55429e-17	185	C	-0.234691	0.0663672	1223093	C	0.0075573	0.88242	7960346	C	0.085	0.31	2544793	C	-0.00012	0.66	7290922
17	6940393	rs312457	G	A	G	0.13377	9.88655e-17	186	A	-0.14119	3.34883e-17	1881	A	-0.15979	1.0084e-05	562	A	-0.18	1.1e-06	1417	A	-0.00058	0.34	3820121	201232	SLC16A13
6	31867253	rs9267663	C	T	T	0.148635	1.19756e-16	187	T	-0.207686	0.104079	1778472	T	0.034497	0.49759	4546482	T	0.08	0.34	2780968	T	-9.5e-05	0.74	8163695	717	C2
6	31841450	rs9267656	C	T	T	0.148868	1.2538e-16	188	T	-0.21288	0.0969614	1674427	T	0.030077	0.5586	5091161	T	0.088	0.29	2386621	T	-0.00033	0.23	2587111	80736	SLC44A4
6	31819421	rs2021007	T	A	A	0.148135	1.55763e-16	189	A	-0.223743	0.0799188	1425406	A	0.0045067	0.93031	8380231	A	0.08	0.34	2780968	A	-0.00028	0.3	3384903
6	32760383	rs9501213	A	T	T	0.155738	1.59653e-16	190	T	-0.345825	0.0280501	618737	T	0.083031	0.13227	1257945	T	0.11	0.22	1827333	T	0.002	0.15	1666368
3	185531661	rs1374910	C	T	T	0.148144	2.16116e-16	191	T	0.133874	3.60175e-26	594	T	0.081737	0.061763	602190	T	0.069	0.048	405145	T	0.00019	0.38	4250656	10644	IGF2BP2
6	31834317	rs613281	G	A	A	0.147195	2.53465e-16	192	A	-0.218188	0.0881349	1545157	A	0.019607	0.70289	6376268	A	0.08	0.34	2780968	A	-0.00028	0.3	3384903	80736	SLC44A4
17	6945483	rs75418188	C	T	T	0.132019	2.85552e-16	193	T	0.151196	6.83267e-19	1617	T	0.16621	3.4318e-06	361	T	0.18	1.4e-06	1481	T	0.00068	0.27	3052402	162515	SLC16A11
6	20554951	rs9350257	A	C	A	-0.0808045	3.67774e-16	194	C	0.0862894	1.15462e-20	1142	C	0.051034	0.026721	270088	C	0.17	1.7e-14	274	C	0.00013	0.27	3052402	54901	CDKAL1
10	94347830	rs6583826	G	A	G	0.0936543	5.90024e-16	195	A	-0.097146	3.10175e-14	2796	A	-0.091873	0.0007865	10015	A	-0.083	0.0026	28739	A	-0.00017	0.084	895352
8	118183551	rs2464592	G	A	G	0.102304	5.93627e-16	196	A	-0.0741011	9.36879e-09	9608	A	-0.046141	0.11303	1082054	A	-0.068	0.01	95862	A	7.8e-05	0.47	5229093	169026	SLC30A8
3	185548683	rs720390	G	A	A	0.105396	6.22064e-16	197	A	0.0873121	1.37685e-12	3579	A	0.10746	0.00022786	3639	A	0.096	0.00038	8267	A	5.2e-05	0.61	6746244
17	36101633	rs12601991	G	T	G	0.0828971	1.02387e-15	198	T	-0.106154	9.90487e-27	537	T	-0.052463	0.027989	282297	T	-0.11	1.8e-06	1550	T	-9.2e-05	0.36	4035717	6928	HNF1B
17	36101926	rs11263762	G	A	G	0.0828695	1.03307e-15	199	A	-0.106906	5.69225e-27	524	A	-0.055721	0.020234	208501	A	-0.11	1.5e-06	1493	A	-5.4e-05	0.59	6529559	6928	HNF1B
4	1309901	rs6815464	C	G	G	-0.0802756	1.06707e-15	200	G	-0.0877653	6.5039e-20	1372	G	-0.066885	0.0034899	39851	G	-0.088	6.4e-05	4139	G	0.00028	0.4	4468133	10296	MAEA
10	94414567	rs4933734	A	T	A	0.147696	1.35369e-15	201	T	-0.122844	8.48493e-10	7655	T	-0.15916	0.00035588	5232	T	-0.11	0.011	103843	T	-0.00015	0.13	1439886	3832	KIF11
17	36102035	rs7405696	G	C	G	0.0820039	2.11853e-15	202	C	-0.105981	8.52041e-26	612	C	-0.057075	0.017631	183190	C	-0.097	8e-06	2094	C	-5.9e-05	0.55	6095322	6928	HNF1B
6	31511691	rs74290517	G	C	C	0.14209	3.36644e-15	203	C	-0.27925	0.0571609	1082470	C	0.0096218	0.8627	7787622	C	0.064	0.49	3961898					100532737	ATP6V1G2-DDX39B
13	33554302	rs576674	G	A	G	0.0934903	3.56444e-15	204	A	-0.100108	7.57294e-14	2974	A	-0.10475	0.00031844	4751	A	-0.049	0.093	771299	A	-0.0002	0.12	1330675
6	32943229	rs76146382	T	C	C	0.154711	4.15467e-15	205	C	-0.30809	0.0435507	870844	C	0.0703	0.2807	2608750	C	0.13	0.18	1505591					6046	BRD2
10	122924854	rs10788141	G	T	G	-0.0788885	5.15881e-15	206	T	0.0558018	2.04363e-08	10379	T	0.079169	0.00067909	8864	T	0.072	0.0015	18862	T	0.00022	0.52	5770320
7	127851797	rs13233734	G	A	G	0.0864254	5.45118e-15	207	A	-0.0720829	8.81952e-12	4267	A	-0.093924	0.0003299	4907	A	-0.098	0.00011	5098	A	0.00016	0.11	1221843	101928423	LOC101928423
10	122898697	rs2257129	T	C	T	-0.0788895	5.57891e-15	208	C	0.0557971	2.25665e-08	10560	C	0.073529	0.0016987	20395	C	0.068	0.0027	29563	C	0.00025	0.47	5229093
10	114756041	rs4506565	A	T	T	0.248881	7.10632e-15	209	T	0.318065	1.82905e-47	235	T	0.1716	0.00583	64163	T	0.29	1e-05	2232	T	0.00048	5.9e-06	921	6934	TCF7L2
6	31895973	rs7746553	C	G	G	0.103612	7.81215e-15	210	G	0.0100537	0.533555	7507542	G	-0.020596	0.50042	4571750	G	0.053	0.17	1426206	G	0.00015	0.28	3165146	717	C2
9	22137685	rs7018475	T	G	G	0.0801319	9.6659e-15	211	G	0.0595389	2.07848e-10	5806	G	0.016005	0.50283	4593265	G	0.074	0.00094	13465	G	0.00027	0.016	193553
4	6292915	rs10010131	A	G	A	-0.155724	1.14229e-14	212	G	0.115249	0.00172898	100373	G	0.15407	0.001074	13267	G	0.14	0.04	340338	G	0.00017	0.1	1113390	7466	WFS1
8	41509072	rs146585034	C	A	A	-0.29281	1.31183e-14	213	A	-0.313225	1.60065e-14	2699	A	-0.02598	0.79245	7168542	A	-0.26	0.0033	34703
4	6289986	rs4458523	T	G	T	-0.155153	1.32103e-14	214	G	0.107132	0.00329791	143388	G	0.1533	0.0011267	13955	G	0.14	0.035	300406	G	0.00015	0.15	1666368	7466	WFS1
10	122897959	rs1907240	G	A	G	-0.0773023	1.78663e-14	215	A	0.0553839	2.73941e-08	10796	A	0.072448	0.0019597	23178	A	0.069	0.0026	28739	A	0.00025	0.47	5229093
7	127246903	rs10229583	G	A	A	-0.101002	1.7977e-14	216	A	-0.0810475	2.0035e-08	10359	A	-0.047675	0.11392	1090112	A	-0.12	6.5e-05	4161	A	-0.00011	0.36	4035717
10	114758349	rs7903146	C	T	T	0.245601	1.86696e-14	217	T	0.317747	2.43894e-47	238	T	0.16949	0.0068759	74200	T	0.29	9.7e-06	2181	T	0.00052	1.9e-06	568	6934	TCF7L2
3	23198484	rs6780569	G	A	A	-0.099088	2.95378e-14	218	A	-0.110947	7.11435e-19	1626	A	-0.10241	0.00034191	5044	A	-0.11	0.0001	4922	A	0.0002	0.25	2821177
11	17403639	rs1557765	T	C	T	0.0773406	3.48489e-14	219	C	-0.048852	4.5991e-07	14251	C	-0.0393	0.09417	907088	C	-0.092	3.4e-05	3214	C	-0.00014	0.16	1779115
15	77747190	rs7178572	A	G	G	0.0785246	3.67652e-14	220	G	0.0896881	7.73049e-22	968	G	0.096797	5.7135e-05	1374	G	0.076	0.00047	9118	G	0.00034	0.0017	30300	10363	HMG20A
6	31184175	rs9263957	G	A	A	0.104864	3.94251e-14	221	A	0.123339	5.92091e-09	9011	A	0.02352	0.49929	4561485	A	-0.017	0.78	6273634	A	-0.00024	0.17	1892956
6	31186026	rs9263963	A	T	T	0.104855	4.09389e-14	222	T	0.123413	5.74315e-09	8945	T	0.021631	0.53394	4871447	T	-0.0099	0.87	6986137	T	-0.00024	0.17	1892956
6	31172655	rs2894180	G	A	A	0.104882	4.26135e-14	223	A	0.124758	3.97375e-09	8605	A	0.022209	0.52428	4785854	A	-0.006	0.92	7383568	A	-0.00023	0.17	1892956
6	31181025	rs9263948	C	T	T	0.104549	4.79033e-14	224	T	0.123515	5.57874e-09	8914	T	0.023397	0.50174	4583419	T	-0.014	0.82	6590118	T	-0.00024	0.17	1892956
6	32657481	rs5875391	T	-	-	0.0812666	4.98829e-14	225
6	32360849	rs17208671	G	T	T	0.12112	5.08328e-14	226	T	-0.0198677	0.202258	3146892	T	0.012119	0.75842	6867539	T	-0.005	0.89	7143815	T	-0.00023	0.056	602603	414764	HCG23
6	32206687	rs511027	A	T	T	0.116956	5.37762e-14	227	T	-0.00673989	0.764442	10447563	T	0.025448	0.52572	4798555	T	0.0045	0.92	7383568	T	-0.00039	0.013	161692
6	31158689	rs7759909	G	T	T	0.104459	5.91657e-14	228	T	0.126261	2.59935e-09	8246	T	0.029015	0.40455	3712234	T	-0.0098	0.87	6986137	T	-0.00023	0.18	2007891
10	122987126	rs1907232	G	A	A	-0.0738769	7.44481e-14	229	A	-0.0412225	7.54873e-06	21175	A	-0.045023	0.050185	493516	A	-0.045	0.036	308278	A	-0.00013	0.18	2007891
6	31167760	rs28362351	C	T	T	0.103864	7.47637e-14	230	T	0.125725	3.08017e-09	8389	T	0.025376	0.46663	4268944	T	-0.0098	0.87	6986137	T	-0.00023	0.19	2122045	253018	HCG27
6	31162154	rs28362332	G	A	A	0.10381	7.92218e-14	231	A	0.126275	2.58882e-09	8237	A	0.025368	0.46677	4270184	A	-0.0098	0.87	6986137	A	-0.00023	0.18	2007891
10	122945086	rs3943077	A	G	G	0.0761274	9.36937e-14	232	G	0.0474328	4.19267e-07	14124	G	0.085673	0.00027831	4235	G	0.031	0.16	1346737	G	1.6e-05	0.88	9675542	101927889	LOC101927889
3	63914618	rs59971314	G	C	C	-0.0752075	1.08787e-13	233	C	-0.0691602	1.10844e-12	3553	C	-0.063204	0.0074406	80070	C	-0.086	0.00011	5098	C	-0.00012	0.27	3052402	6314	ATXN7
6	31501558	rs1055384	C	T	T	0.119817	1.27412e-13	234					T	0.037349	0.4031	3699162	T	0.028	0.73	5877223	T	0.00013	0.29	3275565	100532737	ATP6V1G2-DDX39B
6	31165527	rs28362343	G	A	A	0.102809	1.2761e-13	235	A	0.126271	2.59171e-09	8241	A	0.02533	0.46742	4275942	A	-0.0098	0.87	6986137	A	-0.00023	0.19	2122045
11	17418477	rs757110	C	A	C	0.074959	1.4004e-13	236	A	-0.0601343	1.38358e-10	5500	A	-0.04812	0.037747	375587	A	-0.1	3.6e-06	1803	A	-0.00015	0.13	1439886	6833	ABCC8
6	31552768	rs77974900	C	A	A	0.120685	1.42768e-13	237	A	0.0192832	0.750137	10266677	A	0.040215	0.38714	3556839	A	0.057	0.59	4756863	A	0.0015	0.26	2938404
11	17408630	rs5215	C	T	C	0.0753672	1.51176e-13	238	T	-0.0571004	1.69376e-09	8014	T	-0.037356	0.10959	1050471	T	-0.1	2.8e-06	1685	T	-0.00017	0.099	1054790	3767	KCNJ11
6	32983765	rs11964507	C	T	T	0.149041	1.76474e-13	239	T	0.0311197	0.123574	2057708	T	0.034956	0.55457	5055172	T	0.066	0.31	2544793	T	5.8e-05	0.79	8708210
6	31505480	rs2734583	A	G	G	0.119559	1.87632e-13	240	G	0.0238273	0.692913	9542214	G	0.053362	0.24483	2282058	G	0.057	0.59	4756863					100532737	ATP6V1G2-DDX39B
11	17409572	rs5219	T	C	T	0.0750147	1.93905e-13	241	C	-0.0572158	1.5711e-09	7981	C	-0.038313	0.10108	971583	C	-0.1	3.3e-06	1751	C	-0.00017	0.1	1113390	3767	KCNJ11
6	32981937	rs9276992	T	C	C	0.148204	2.07363e-13	242	C	0.0342982	0.106218	1809517	C	0.02845	0.63221	5747152	C	0.064	0.33	2702573	C	0.0002	0.38	4250656
6	31514247	rs9267488	A	G	G	0.119062	2.22048e-13	243	G	0.0242791	0.687648	9475937	G	0.044522	0.33608	3101623	G	0.071	0.5	4041544	G	0.00027	0.054	582184	534	ATP6V1G2
6	32988089	rs17220695	C	T	T	0.148317	2.26678e-13	244	T	0.0344028	0.10581	1803645	T	0.033581	0.57378	5226203	T	0.065	0.32	2623826	T	7.6e-05	0.77	8490175
6	32658429	rs9368737	T	C	T	0.0745229	2.43631e-13	245	C	-0.049007	9.19669e-08	12212	C	0.0024563	0.91779	8270190	C	-0.031	0.23	1908501	C	2.4e-05	0.82	9029683
17	36096515	rs757210	T	C	T	0.082667	2.53247e-13	246					C	-0.064946	0.011357	120158	C	-0.12	3.7e-07	1146	C	-6.2e-05	0.55	6095322	6928	HNF1B
6	31483481	rs9267445	G	C	C	0.118529	2.57142e-13	247	C	0.0225466	0.708565	9740361	C	0.049858	0.2809	2610556	C	0.049	0.65	5236436	C	0.00029	0.039	430105
10	122941531	rs1907282	G	A	A	0.0744022	2.59995e-13	248	A	0.0465138	6.22866e-07	14673	A	0.08608	0.00022745	3635	A	0.034	0.12	1023866	A	1.6e-05	0.88	9675542	101927889	LOC101927889
6	31492453	rs3093988	G	A	A	0.118298	2.6069e-13	249	A	-0.0104314	0.807287	10990252	A	0.036781	0.41013	3762264	A	0.025	0.76	6115109	A	0.00013	0.29	3275565
6	31155670	rs9263846	G	A	A	0.0992569	2.63128e-13	250	A	0.119462	3.9001e-09	8589	A	0.038179	0.24961	2326412	A	-0.022	0.67	5396940	A	-0.00023	0.14	1552491
10	122915345	rs72631105	G	A	A	0.0757103	2.66019e-13	251	A	0.0370971	0.000358422	52421	A	0.07812	0.0019704	23284	A	0.048	0.033	283763	A	7.2e-05	0.57	6311410
10	12307611	rs11257654	C	T	T	0.0795318	2.87796e-13	252	T	0.102057	2.12619e-20	1189	T	0.070022	0.0046152	51655	T	0.11	4.9e-06	1926	T	0.00039	0.28	3165146
17	36093022	rs7405776	A	G	A	0.0813495	3.09215e-13	253	G	-0.116359	7.70156e-29	479	G	-0.072922	0.0063145	68834	G	-0.12	6.8e-07	1273	G	-6.5e-05	0.53	5879214	6928	HNF1B
6	32983748	rs11964504	C	T	T	0.147463	3.09653e-13	254	T	0.0340207	0.109157	1852191	T	0.029001	0.62695	5700456	T	0.062	0.34	2780968	T	5.8e-05	0.79	8708210
1	51519027	rs72906888	G	T	T	-0.120936	3.13125e-13	255	T	-0.0762514	6.07653e-06	20421	T	-0.026333	0.49992	4567167	T	-0.098	0.0076	71716	T	-0.00024	0.15	1666368	284546	C1orf185
5	55816888	rs455660	T	C	T	-0.0746945	3.28616e-13	256	C	0.0470068	8.36768e-07	15059	C	0.059847	0.011004	116483	C	0.042	0.06	503012	C	3e-05	0.81	8923055	101928448	LOC101928448
3	185488303	rs35430985	C	A	A	0.094337	3.39202e-13	257	A	0.0815529	9.25899e-12	4288	A	0.142	2.3219e-06	309	A	0.11	1.7e-05	2548	A	0.00022	0.051	551340	10644	IGF2BP2
6	32988175	rs17214311	G	A	A	0.147325	3.41046e-13	258	A	0.0345465	0.105447	1798294	A	0.034275	0.56599	5156870	A	0.065	0.32	2623826	A	7.4e-05	0.77	8490175
10	122945252	rs7088428	T	G	G	0.0739844	3.43919e-13	259	G	0.0475647	3.91179e-07	14048	G	0.085743	0.00027669	4212	G	0.031	0.16	1346737	G	2.1e-05	0.85	9351813	101927889	LOC101927889
6	31186534	rs9263969	C	T	T	0.0982966	3.47067e-13	260	T	0.117219	7.30075e-09	9330	T	0.038	0.24743	2306259	T	-0.0044	0.93	7462882	T	-0.0002	0.1	1113390
7	127103982	rs34849540	T	G	G	-0.0872325	3.62864e-13	261	G	-0.0580927	2.34838e-06	17238	G	-0.020377	0.44346	4060510	G	-0.072	0.0049	48613	G	-0.00013	0.24	2703648
6	31485101	rs2516491	A	C	C	0.112927	3.7978e-13	262	C	-0.0310914	0.271959	4087576	C	0.023498	0.55873	5092314	C	-0.011	0.87	6986137	C	3.8e-05	0.73	8055451
11	2705343	rs231356	A	T	A	-0.0934945	3.86076e-13	263	T	0.0796303	4.71613e-10	6825	T	0.095954	0.00073909	9509	T	0.065	0.017	153449	T	2.6e-05	0.81	8923055	10984	KCNQ1OT1
6	31543031	rs1800629	G	A	A	0.11692	4.08123e-13	264	A	-0.0125816	0.768368	10497915	A	0.044639	0.30458	2823126	A	0.041	0.61	4917803	A	0.00021	0.091	969708
7	127406049	rs10239440	T	C	C	-0.0969361	4.21059e-13	265	C	-0.0711068	2.38914e-06	17289	C	-0.040881	0.19753	1850331	C	-0.13	2e-05	2651	C	-6.7e-05	0.62	6854624	27044	SND1
6	32976540	rs1075893	A	C	C	0.148661	4.48928e-13	266	C	-0.304656	0.0618661	1154709	C	0.0775	0.25193	2347788	C	0.12	0.21	1746592	C	0.00084	0.17	1892956	3111	HLA-DOA
6	32987774	rs423639	C	T	T	0.145856	4.95132e-13	267	T	0.0341854	0.107615	1829892	T	0.027662	0.6418	5832669	T	0.067	0.3	2465598	T	0.00029	0.11	1221843
17	36096300	rs2005705	A	G	A	0.0816353	5.08258e-13	268	G	-0.11351	5.08799e-28	509	G	-0.069315	0.0076731	82503	G	-0.12	7.1e-07	1291	G	-9.8e-05	0.32	3603207	6928	HNF1B
11	72432985	rs11603334	G	A	A	-0.147258	6.02976e-13	269	A	-0.161697	2.14147e-11	4654	A	-0.093222	0.026638	269305	A	-0.12	0.0094	87118	A	-3.5e-05	0.8	8816248	116985	ARAP1
10	122894829	rs1907239	C	A	A	0.0738265	6.55194e-13	270	A	0.0418153	9.59016e-06	22164	A	0.081243	0.00074675	9585	A	0.044	0.049	413326	A	3.2e-05	0.75	8272448
11	72478320	rs77106637	G	A	A	-0.142013	7.34653e-13	271	A	-0.166209	2.11745e-11	4650	A	-0.086818	0.037519	373434	A	-0.11	0.011	103843	A	-7.6e-05	0.56	6202809	10809	STARD10
10	122919206	rs11199805	C	T	T	-0.0744273	7.61815e-13	272	T	-0.0586019	2.1752e-08	10498	T	-0.078971	0.00095574	11895	T	-0.061	0.0091	84601	T	-0.0002	0.55	6095322
9	4267209	rs1571583	A	G	A	0.0730832	7.96793e-13	273	G	-0.0523476	2.15237e-08	10475	G	-0.076241	0.001196	14809	G	-0.044	0.048	405145	G	-2.9e-05	0.8	8816248	169792	GLIS3
6	31465047	rs3094005	G	T	T	0.115843	8.9531e-13	274	T	0.0245918	0.683661	9425692	T	0.053995	0.24395	2274062	T	0.044	0.67	5396940	T	0.00029	0.043	471253	4277	MICB
4	6295693	rs6446482	C	G	C	-0.138852	1.01647e-12	275	G	0.108858	0.00282846	131332	G	0.15558	0.00092244	11507	G	0.12	0.068	568216	G	0.00017	0.091	969708	7466	WFS1
9	22136665	rs201556756	-	A	A	-0.131416	1.01857e-12	276
7	127166578	rs10269701	G	A	G	-0.088935	1.27729e-12	277	A	0.0602328	2.68467e-08	10766	A	0.021884	0.42989	3938546	A	0.059	0.02	177820	A	5.5e-05	0.58	6420476
6	31081838	rs3130975	C	T	T	0.100225	1.33921e-12	278	T	0.122672	5.24609e-08	11560	T	0.020383	0.56548	5152382	T	-0.0051	0.94	7543392	T	-3.2e-05	0.76	8381031
6	32067435	rs57740770	T	G	G	0.108765	1.50654e-12	279	G	-0.00702908	0.830363	11281179	G	0.022902	0.60597	5513286	G	0.091	0.24	1988297	G	0.0001	0.79	8708210	7148	TNXB
6	31186230	rs9263966	C	T	T	0.0959918	1.55014e-12	280					T	0.025857	0.44404	4065617	T	-0.035	0.51	4120910	T	-0.00024	0.17	1892956
8	41512582	rs6150565	ACAGCAGAGTCTAT	-	-	0.0721253	1.63318e-12	281																	286	ANK1
17	36104121	rs12453443	C	G	C	0.071995	1.76942e-12	282	G	-0.10461	5.18871e-25	652	G	-0.049237	0.044154	436225	G	-0.12	1.3e-07	933	G	-8.4e-05	0.41	4576522	6928	HNF1B
6	30992346	rs12198448	T	C	C	0.105593	1.81149e-12	283	C	0.0287297	0.555454	7790279	C	0.0047737	0.89288	8052123	C	-0.13	0.19	1585993	C	-8.6e-05	0.6	6638390	100507679	MUC22
7	15063833	rs10244051	C	T	T	-0.0758395	1.83366e-12	284
11	72433098	rs1552224	A	C	C	-0.142012	1.87451e-12	285	C	-0.161695	2.14258e-11	4655	C	-0.092563	0.027428	276744	C	-0.12	0.008	75110	C	-3.7e-05	0.79	8708210	116985	ARAP1
6	33896120	rs12661060	C	T	T	0.167326	1.95459e-12	286	T	-0.0237722	0.350177	5122634	T	0.017976	0.8171	7385090	T	-0.014	0.85	6827488	T	4e-05	0.79	8708210
8	118230236	rs951337	C	T	T	-0.0702969	2.07563e-12	287	T	-0.0579063	2.95908e-10	6195	T	-0.020116	0.38144	3505886	T	-0.057	0.0076	71716	T	-3.9e-05	0.7	7729217
6	30957766	rs3873342	T	C	C	0.105243	2.1727e-12	288	C	0.0244643	0.61581	8564888	C	0.0011437	0.97436	8770462	C	-0.13	0.19	1585993	C	-8.3e-05	0.64	7072417
7	127773840	rs61271378	-	T	T	-0.0948911	2.25374e-12	289
6	30987170	rs12208652	C	A	A	0.105143	2.25627e-12	290	A	0.0269035	0.58119	8120628	A	0.0012523	0.97192	8749062	A	-0.13	0.19	1585993	A	-7.8e-05	0.66	7290922	100507679	MUC22
7	15065467	rs1974620	C	T	C	-0.0755127	2.26472e-12	291	T	0.0600804	2.20357e-09	8138	T	0.024763	0.30912	2862915	T	0.12	2.7e-07	1078	T	-3.7e-05	0.71	7838360
10	122919842	rs7917346	A	G	G	-0.0726277	2.27277e-12	292	G	-0.0585556	2.22978e-08	10546	G	-0.079186	0.0009228	11522	G	-0.061	0.0092	85441	G	-0.0002	0.55	6095322
6	31933518	rs492899	T	C	C	0.110387	2.30755e-12	293	C	0.027226	0.137203	2250284	C	0.074023	0.057276	559788	C	-0.0018	0.98	7863053	C	3.4e-05	0.85	9351813	6499	SKIV2L
6	31442782	rs3131643	G	A	A	0.111497	2.35102e-12	294	A	0.029847	0.618987	8605728	A	0.046592	0.30484	2825389	A	0.073	0.47	3803639	A	0.00019	0.15	1666368
6	30978746	rs12203410	G	A	A	0.104324	2.38798e-12	295	A	0.0284649	0.55873	7832910	A	0.011792	0.73382	6649635	A	-0.12	0.18	1505591	A	-6.6e-05	0.66	7290922	100507679	MUC22
6	30980872	rs12207166	C	T	T	0.104936	2.60247e-12	296	T	0.0251296	0.606309	8443012	T	0.00030669	0.99312	8935842	T	-0.13	0.19	1585993	T	-7.7e-05	0.66	7290922	100507679	MUC22
6	30986644	rs12215548	T	C	C	0.104882	2.60411e-12	297	C	0.026748	0.58338	8148620	C	0.0021708	0.95127	8565599	C	-0.12	0.22	1827333	C	-7.9e-05	0.65	7182129	100507679	MUC22
6	30982948	rs12211072	G	A	A	0.104891	2.67637e-12	298	A	0.0251114	0.606593	8446540	A	0.00098181	0.97799	8802292	A	-0.13	0.18	1505591	A	-7.8e-05	0.65	7182129	100507679	MUC22
10	122967170	rs10788149	G	A	G	0.0737429	2.96785e-12	299	A	-0.047062	2.70151e-05	27944	A	-0.089723	0.00028714	4366	A	-0.027	0.26	2147628	A	-0.00014	0.2	2236734
6	33388294	rs78525454	G	A	A	0.150788	3.07498e-12	300					A	0.0054726	0.943	8492585	A	0.056	0.56	4516041	A	-0.00037	0.29	3275565	8831	SYNGAP1
19	22270468	rs8100768	T	C	C	-0.103548	3.18013e-12	301	C	-0.0477225	0.00398423	160149	C	-0.076331	0.043383	428957	C	-0.021	0.59	4756863	C	0.00015	0.28	3165146	113835	ZNF257
6	31188267	rs9263979	C	T	T	0.0851772	3.19764e-12	302	T	0.0687061	1.26659e-05	23507	T	0.0083281	0.78319	7087399	T	-0.019	0.63	5077451	T	-4.5e-06	0.97	10630074
6	30987981	rs73727160	C	G	G	0.104414	3.28578e-12	303	G	0.0266902	0.584182	8158969	G	0.00072334	0.98378	8853221	G	-0.12	0.22	1827333	G	-7.9e-05	0.65	7182129	100507679	MUC22
6	32991777	rs3129300	T	G	G	0.140249	3.44271e-12	304	G	0.0203753	0.81027	11028070	G	0.058174	0.34675	3196910	G	0.049	0.55	4436783	G	0.0007	0.0099	123406
6	33847077	rs10947463	G	A	A	0.161949	3.68909e-12	305	A	0.0371338	0.109163	1852266	A	0.02747	0.72606	6581326	A	-0.0067	0.92	7383568	A	7.5e-05	0.57	6311410
7	15064984	rs6947830	G	A	G	-0.0746718	3.73299e-12	306	A	0.060098	1.69746e-09	8017	A	0.024866	0.29982	2780678	A	0.12	2.7e-07	1078	A	-2.7e-05	0.78	8599105
6	30980015	rs3869095	G	A	A	0.104	4.03332e-12	307	A	0.0246717	0.612871	8526997	A	0.0021847	0.95102	8563254	A	-0.13	0.2	1666251	A	-7.8e-05	0.65	7182129	100507679	MUC22
9	4295880	rs4339696	T	G	T	-0.0697928	4.03337e-12	308	G	0.0532601	8.72715e-09	9527	G	0.045729	0.050303	494619	G	0.054	0.013	120067	G	0.00017	0.095	1012022	169792	GLIS3
7	15064309	rs2191349	G	T	G	-0.0745425	4.08537e-12	309	T	0.0590893	2.51229e-09	8215	T	0.025863	0.28091	2610646	T	0.12	4.5e-07	1194	T	-3.1e-05	0.75	8272448
11	2213166	rs7111341	C	T	T	0.121315	4.40189e-12	310	T	0.121139	5.31781e-13	3439	T	0.082639	0.045451	448538	T	0.094	0.018	161544	T	-8.9e-05	0.42	4684025
16	53800954	rs1421085	T	C	C	0.100641	4.68736e-12	311	C	0.121655	6.80113e-27	531	C	0.13012	0.00016749	2822	C	0.14	1.9e-05	2617	C	0.00029	0.0043	62559	79068	FTO
11	2626334	rs7947981	A	G	G	-0.136122	5.36364e-12	312	G	-0.138342	2.10476e-19	1493	G	-0.11631	0.0052209	57939	G	-0.017	0.62	4997916	G	-0.0012	0.31	3494459	3784	KCNQ1
6	32023425	rs9267796	C	T	T	0.113766	5.55786e-12	313	T	-0.354425	0.0161803	409385	T	0.037386	0.42687	3911751	T	0.11	0.22	1827333	T	3.8e-05	0.92	10099395	7148	TNXB
6	32669018	rs1612904	C	A	C	0.0947919	5.7916e-12	314	A	-0.0375225	0.00330347	143531	A	-0.025713	0.40915	3753753	A	-0.03	0.41	3333467	A	6.4e-05	0.53	5879214
6	32681631	rs9275596	C	T	C	0.0947464	6.01262e-12	315	T	-0.0362835	0.00477116	179809	T	-0.025107	0.42129	3861716	T	-0.045	0.21	1746592	T	7.4e-05	0.47	5229093
16	53802494	rs11642015	C	T	T	0.100298	6.01852e-12	316	T	0.121951	5.61269e-27	523	T	0.13209	0.00013678	2253	T	0.14	3.2e-05	3114	T	0.00029	0.0045	64897	79068	FTO
6	33386728	rs77965538	G	C	C	0.148748	6.18072e-12	317					C	0.0053269	0.94451	8505750	C	0.056	0.56	4516041	C	-0.00039	0.25	2821177
8	41509259	rs12549902	G	A	A	0.070328	6.58783e-12	318	A	0.0751007	2.1345e-16	2050	A	0.045122	0.054438	532793	A	0.036	0.098	812070	A	0.00019	0.054	582184
8	41519248	rs516946	T	C	T	-0.103419	6.9549e-12	319	C	0.119118	1.70741e-19	1479	C	0.12018	0.00046384	6481	C	0.12	0.00022	6450	C	0.00018	0.13	1439886	286	ANK1
16	53806453	rs56094641	A	G	G	0.0995557	7.53722e-12	320	G	0.122251	5.77218e-27	526	G	0.1317	0.00014372	2375	G	0.14	2.8e-05	2959	G	0.0003	0.0032	49405	79068	FTO
11	2691500	rs231361	G	A	G	-0.0879322	7.78179e-12	321	A	0.0821612	8.67917e-11	5265	A	0.085582	0.002486	28765	A	0.058	0.033	283763	A	1.5e-05	0.89	9781938	10984	KCNQ1OT1
10	122970304	rs1907219	G	A	A	-0.071872	7.82806e-12	322	A	-0.0423025	2.04145e-05	26580	A	-0.070446	0.0038757	44072	A	-0.028	0.25	2067893	A	-0.00022	0.028	317825
6	32341353	rs9268402	G	A	A	0.0694887	7.89497e-12	323	A	0.00106605	0.908221	12270228	A	-0.018344	0.43422	3977066	A	0.024	0.37	3016763	A	8.5e-05	0.39	4360082
10	122972427	rs1907221	C	T	C	0.0722835	7.99036e-12	324	T	-0.0449023	5.24031e-05	31497	T	-0.087127	0.00045916	6430	T	-0.028	0.25	2067893	T	-0.00011	0.32	3603207
7	127695413	rs3757758	G	C	C	-0.104318	8.88043e-12	325	C	-0.0601719	0.000104855	37422	C	-0.057255	0.10447	1003178	C	-0.14	2.8e-05	2959	C	-4.9e-05	0.74	8163695	27044	SND1
16	53803223	rs62048402	G	A	A	0.0994018	9.05259e-12	326	A	0.121886	5.98083e-27	527	A	0.13081	0.00016226	2724	A	0.14	3.1e-05	3084	A	0.00029	0.0045	64897	79068	FTO
6	32628439	rs9273508	G	A	A	0.068322	9.16512e-12	327	A	0.0257907	0.00539097	194183	A	-0.010678	0.64521	5862621	A	-0.0099	0.71	5717700	A	0.00024	0.014	172401	3119	HLA-DQB1
3	64048297	rs831571	T	C	T	-0.0699687	1.01271e-11	328	C	0.0615881	2.08748e-10	5810	C	0.073601	0.0017206	20619	C	0.079	0.00036	8034	C	0.00023	0.071	758060
3	64056255	rs254858	G	T	G	-0.0692118	1.02159e-11	329	T	0.0636142	3.66473e-11	4922	T	0.086949	0.00022962	3663	T	0.083	0.00019	6093	T	0.00012	0.29	3275565	100652759	PRICKLE2-AS1
6	32989521	rs3130609	C	T	T	0.138805	1.02378e-11	330	T	0.0169385	0.841965	11427178	T	0.071759	0.26023	2423912	T	0.049	0.55	4436783
16	53822142	rs66908032	C	A	A	0.100307	1.08178e-11	331	A	0.119772	2.92189e-26	569	A	0.13328	0.00011718	2036	A	0.13	3.6e-05	3306	A	0.00028	0.0054	74838	79068	FTO
3	23489512	rs9880889	A	G	G	-0.0736842	1.17692e-11	332	G	-0.104665	3.60478e-20	1296	G	-0.06958	0.0053213	58973	G	-0.12	1.7e-06	1535	G	3.2e-05	0.85	9351813	7325	UBE2E2
16	53819367	rs9923312	G	A	A	0.100035	1.17782e-11	333	A	0.119564	3.43138e-26	587	A	0.13338	0.00011513	2002	A	0.14	2.8e-05	2959	A	0.00028	0.0055	75967	79068	FTO
6	31193155	rs4373355	T	C	C	0.0814509	1.1829e-11	334	C	0.067716	1.06546e-05	22629	C	0.016156	0.5792	5274848	C	-0.019	0.61	4917803	C	-7e-05	0.51	5662796
12	31314065	rs116978429	G	A	A	0.0917037	1.18518e-11	335	A	0.0592144	3.0067e-07	13745	A	0.027784	0.38866	3570177	A	0.049	0.099	820085					144203	OVOS2
6	33603142	rs78117616	G	C	C	0.150934	1.28007e-11	336	C	-0.286508	0.122438	2041715	C	-0.035824	0.67106	6093542	C	0.083	0.42	3411781					3710	ITPR3
5	55811092	rs456867	C	T	T	-0.0713811	1.48573e-11	337	T	-0.0366596	0.00021346	44640	T	-0.047047	0.051452	505611	T	-0.031	0.18	1505591	T	4.5e-05	0.73	8055451	101928448	LOC101928448
20	42989267	rs4812829	G	A	A	0.0671445	1.81804e-11	338	A	0.0590543	1.88824e-10	5726	A	0.031973	0.16337	1540055	A	0.083	0.00012	5246	A	0.00012	0.38	4250656	3172	HNF4A
16	53819169	rs9936385	T	C	C	0.0991301	1.85947e-11	339	C	0.119557	3.45164e-26	591	C	0.13338	0.00011515	2004	C	0.14	2.8e-05	2959	C	0.00028	0.0054	74838	79068	FTO
11	2204288	rs11043007	G	T	G	0.0787742	1.87899e-11	340	T	-0.0464333	4.27861e-06	19039	T	-0.038661	0.16742	1576282	T	-0.018	0.46	3725242	T	0.00016	0.1	1113390
16	53820066	rs11075992	T	C	C	0.0989852	2.00603e-11	341	C	0.119588	3.35471e-26	580	C	0.13313	0.00011854	2056	C	0.13	3.4e-05	3214	C	0.00028	0.0054	74838	79068	FTO
16	53822237	rs62033403	A	G	G	0.0988947	2.01404e-11	342	G	0.119854	2.74222e-26	564	G	0.13231	0.00013184	2195	G	0.13	3.6e-05	3306	G	0.00028	0.0054	74838	79068	FTO
10	114763522	rs142871091	G	T	T	0.239198	2.04297e-11	343	T	0.298313	1.78132e-13	3196	T	0.15457	0.027895	281446	T	0.34	1.6e-06	1511					6934	TCF7L2
11	2215089	rs7107784	G	A	G	0.103639	2.15421e-11	344	A	-0.115718	3.11531e-12	3874	A	-0.068302	0.072356	702640	A	-0.075	0.05	421667	A	0.00013	0.24	2703648
6	31095270	rs9263708	T	C	C	0.106466	2.25484e-11	345	C	0.048615	0.400807	5783677	C	0.025269	0.57062	5198113	C	0.041	0.72	5798008	C	4e-05	0.72	7946476	170679	PSORS1C1
6	31088145	rs3095318	T	A	A	0.106448	2.28835e-11	346	A	0.049457	0.393084	5683199	A	0.025415	0.5687	5180923	A	0.031	0.79	6353486	A	4e-05	0.72	7946476	1041	CDSN
16	53816838	rs9935401	G	A	A	0.0988131	2.30214e-11	347	A	0.121118	1.04206e-26	539	A	0.13345	0.00011931	2065	A	0.13	3.5e-05	3258	A	0.00028	0.0056	77050	79068	FTO
16	53822183	rs72803697	C	T	T	0.0985323	2.37312e-11	348	T	0.119786	2.88221e-26	568	T	0.13224	0.00013218	2200	T	0.13	3.6e-05	3306	T	0.00028	0.0054	74838	79068	FTO
6	31938107	rs474534	A	G	G	0.099103	2.49309e-11	349	G	0.0159905	0.310411	4598486	G	0.10067	0.0057617	63466	G	-0.0095	0.84	6748812	G	-2.3e-05	0.88	9675542	1797	DXO
13	80743198	rs482161	C	T	C	-0.0669286	2.54059e-11	350	T	0.0276524	0.00322567	141608	T	0.055091	0.016427	171139	T	0.0066	0.76	6115109	T	0.00046	0.00029	8621
16	53820503	rs9926289	G	A	A	0.0983873	2.54656e-11	351	A	0.119591	3.34512e-26	579	A	0.13251	0.00012752	2143	A	0.13	3.4e-05	3214	A	0.00028	0.0054	74838	79068	FTO
16	53820527	rs9939609	T	A	A	0.0983329	2.5503e-11	352	A	0.119593	3.33906e-26	578	A	0.13077	0.00015486	2595	A	0.13	3.9e-05	3388	A	0.00028	0.0065	86536	79068	FTO
16	53811788	rs62033400	A	G	G	0.0981516	2.69951e-11	353	G	0.121104	1.07362e-26	542	G	0.13286	0.00012976	2165	G	0.13	3.9e-05	3388	G	0.00029	0.0045	64897	79068	FTO
16	53819893	rs11075990	A	G	G	0.0982604	2.80573e-11	354	G	0.119583	3.37013e-26	582	G	0.13244	0.00012622	2130	G	0.13	3.3e-05	3180	G	0.00028	0.0054	74838	79068	FTO
8	41549016	rs139747600	G	A	A	-0.241972	2.82793e-11	355	A	-0.288528	1.23906e-12	3561	A	-0.079817	0.4132	3789734									286	ANK1
15	62396389	rs7172432	A	G	G	-0.0695913	2.84459e-11	356	G	-0.0811627	2.08131e-18	1709	G	-0.099705	2.1795e-05	752	G	-0.058	0.0068	64947	G	-0.00027	0.0073	95351
4	6303022	rs1801214	C	T	C	-0.143676	2.88888e-11	357	T	0.102906	0.00675203	223480	T	0.1673	0.0007618	9739	T	0.094	0.18	1505591	T	0.00016	0.12	1330675	7466	WFS1
16	53819198	rs9923233	G	C	C	0.0980065	3.01377e-11	358	C	0.119558	3.44832e-26	590	C	0.13338	0.00011514	2003	C	0.14	2.8e-05	2959	C	0.00028	0.0054	74838	79068	FTO
6	31107055	rs2233947	C	T	T	0.105953	3.03676e-11	359	T	0.0491065	0.3981	5748480	T	0.020499	0.65158	5919373	T	0.048	0.69	5556120	T	0.00069	0.62	6854624	170680	PSORS1C2
15	62396942	rs7173964	G	A	A	-0.0694637	3.15013e-11	360	A	-0.0813085	1.82173e-18	1699	A	-0.099474	2.2765e-05	775	A	-0.06	0.0051	50367	A	-0.00026	0.009	113760
10	122985118	rs10886873	C	T	T	-0.0698818	3.16079e-11	361	T	-0.0427497	1.503e-05	24412	T	-0.060753	0.011779	124723	T	-0.041	0.087	722783	T	-0.00015	0.13	1439886
16	53816752	rs8051591	A	G	G	0.0978252	3.24776e-11	362	G	0.12109	1.06997e-26	541	G	0.13339	0.00012015	2074	G	0.13	3.5e-05	3258	G	0.00028	0.006	81195	79068	FTO
16	53819877	rs11075989	C	T	T	0.0977436	3.44391e-11	363	T	0.119581	3.3768e-26	583	T	0.13337	0.00011517	2006	T	0.13	3.3e-05	3180	T	0.00028	0.0054	74838	79068	FTO
16	53821690	rs7202296	A	G	G	0.0976438	3.62344e-11	364	G	0.119719	3.03302e-26	571	G	0.13231	0.00013062	2175	G	0.13	3.6e-05	3306	G	0.00028	0.0054	74838	79068	FTO
6	31108829	rs9263733	C	T	T	0.105531	3.65033e-11	365	T	0.0397409	0.489421	6937444	T	0.017798	0.6927	6285686	T	0.045	0.71	5717700	T	-0.00023	0.45	5010804
3	185473065	rs6784185	G	A	A	0.0778218	3.65264e-11	366	A	0.061659	5.74538e-08	11654	A	0.13854	3.3761e-07	267	A	0.064	0.01	95862	A	7.3e-05	0.56	6202809	10644	IGF2BP2
16	53813367	rs17817449	T	G	G	0.097535	3.86951e-11	367	G	0.121149	1.00815e-26	538	G	0.13177	0.00014778	2440	G	0.14	2.2e-05	2725	G	0.00028	0.0052	72569	79068	FTO
6	31130821	rs1044870	C	T	T	0.10454	3.90619e-11	368	T	0.0439113	0.446505	6379100	T	0.028426	0.50759	4635772	T	0.067	0.48	3882387	T	-0.00014	0.3	3384903	6941	TCF19
16	53813450	rs8043757	A	T	T	0.0975168	3.96468e-11	369	T	0.121106	1.05083e-26	540	T	0.1382	6.9854e-05	1496	T	0.13	3.6e-05	3306	T	0.00028	0.0053	73694	79068	FTO
15	62391608	rs7163757	C	T	T	-0.0696191	4.01123e-11	370	T	-0.0814995	1.57899e-18	1684	T	-0.10054	2.2709e-05	773	T	-0.06	0.0057	55633	T	-0.00026	0.0092	115900
16	53812433	rs8063057	T	C	C	0.0972991	4.01684e-11	371	C	0.121021	1.1528e-26	544	C	0.1318	0.00014607	2408	C	0.13	3.9e-05	3388	C	0.00029	0.0037	55546	79068	FTO
6	31122330	rs130077	G	A	A	0.104216	4.13862e-11	372	A	0.0428873	0.456832	6514538	A	0.028743	0.50291	4593985	A	0.07	0.46	3725242	A	-0.00015	0.26	2938404	54535	CCHCR1
6	32338901	rs2050191	A	T	A	0.101907	4.16077e-11	373	T	0.0552516	0.201453	3135821	T	-0.020714	0.59975	5458552	T	0.0028	0.96	7703528	T	0.00029	0.012	151087	10665	C6orf10
16	53822651	rs7185735	A	G	G	0.09729	4.22527e-11	374	G	0.119748	2.83828e-26	567	G	0.13132	0.00014589	2404	G	0.13	3.6e-05	3306	G	0.00028	0.0053	73694	79068	FTO
16	53818724	rs3751814	G	A	A	0.0973445	4.26433e-11	375	A	0.119568	3.41728e-26	585	A	0.13337	0.00011519	2007	A	0.14	2.8e-05	2959	A	0.00028	0.0054	74838	79068	FTO
6	33848109	rs12214429	T	G	G	0.153227	4.43814e-11	376	G	0.0366649	0.113671	1917398	G	-0.0025437	0.97315	8760026	G	-0.017	0.8	6432504	G	6e-05	0.65	7182129
6	31130019	rs9263794	A	G	G	0.103035	4.55855e-11	377	G	0.0535802	0.336891	4947874	G	0.034872	0.39766	3650138	G	0.047	0.6	4836832	G	-0.00015	0.25	2821177	6941	TCF19
13	80717156	rs1359790	G	A	A	-0.0724954	4.59351e-11	378	A	-0.0798403	1.16263e-14	2639	A	-0.068274	0.0068828	74263	A	-0.073	0.0018	21611	A	-0.00014	0.2	2236734
6	31113326	rs9263745	G	A	A	0.10381	4.85786e-11	379	A	0.0428251	0.45747	6522996	A	0.02903	0.49868	4556081	A	0.063	0.51	4120910	A	-0.00015	0.26	2938404	54535	CCHCR1
16	53819937	rs11075991	A	T	T	0.0970087	4.8684e-11	380	T	0.119585	3.36394e-26	581	T	0.13331	0.000116	2016	T	0.13	3.3e-05	3180	T	0.00028	0.0054	74838	79068	FTO
16	53818460	rs3751812	G	T	T	0.0970087	5.09076e-11	381	T	0.11952	3.56518e-26	593	T	0.13601	8.4571e-05	1650	T	0.13	3.7e-05	3334	T	0.00027	0.007	92020	79068	FTO
16	53821125	rs17817712	A	G	G	0.0968998	5.14888e-11	382	G	0.119539	3.54757e-26	592	G	0.13335	0.00011637	2021	G	0.13	3.3e-05	3180	G	0.00027	0.0068	89804	79068	FTO
6	31107361	rs2233945	C	A	A	0.10372	5.18613e-11	383	A	0.0427728	0.458008	6530031	A	0.028942	0.49999	4567861	A	0.061	0.52	4200096	A	-0.00015	0.26	2938404	170679	PSORS1C1
6	31106499	rs9263726	G	A	A	0.103729	5.29505e-11	384	A	0.0435897	0.449637	6420265	A	0.025723	0.55033	5017052	A	0.052	0.58	4676752	A	-0.00017	0.26	2938404	170680	PSORS1C2
6	33239869	rs17215231	C	T	T	0.137036	5.37904e-11	385					T	0.078346	0.19391	1817452	T	-0.0096	0.91	7303852	T	0.00016	0.39	4360082	6222	RPS18
6	31125823	rs9263785	T	G	G	0.103639	5.41179e-11	386	G	0.0429022	0.456679	6512518	G	0.028543	0.50571	4618946	G	0.062	0.51	4120910	G	-0.00015	0.25	2821177	54535	CCHCR1
12	121512937	rs146545969	T	C	C	0.172684	5.4272e-11	387	C	0.0827672	8.7774e-06	21741	C	0.13753	0.067641	658002	C	0.26	3.3e-06	1751
10	12288444	rs11818953	G	C	C	0.0810453	5.5771e-11	388	C	0.0923723	2.96133e-15	2379	C	0.06836	0.011395	120595	C	0.1	8.9e-05	4599	C	0.0004	0.26	2938404	8872	CDC123
16	53816275	rs8050136	C	A	A	0.0968454	5.60963e-11	389	A	0.120991	1.15985e-26	545	A	0.13287	0.00012821	2151	A	0.13	4.2e-05	3448	A	0.00027	0.0072	94231	79068	FTO
6	32990970	rs3097648	A	T	T	0.124136	5.82328e-11	390	T	0.0579461	0.324369	4782323	T	0.016446	0.75981	6879869	T	0.1	0.12	1023866	T	0.00014	0.39	4360082
6	31218835	rs4084090	A	G	G	0.103053	5.9867e-11	391	G	0.041585	0.455175	6492638	G	0.038578	0.36398	3350957	G	0.05	0.57	4596253	G	-0.00027	0.21	2353086
6	31137632	rs9263810	G	C	C	0.103278	6.00841e-11	392	C	0.0432639	0.453273	6467776	C	0.026729	0.53295	4862709	C	0.051	0.59	4756863	C	-0.00016	0.24	2703648	5460	POU5F1
6	31132883	rs9263796	C	T	T	0.103233	6.19086e-11	393	T	0.0439113	0.446505	6379100	T	0.028312	0.50927	4650809	T	0.067	0.48	3882387	T	-0.00015	0.26	2938404	5460	POU5F1
16	53831354	rs72805611	C	T	T	0.0931442	6.19255e-11	394	T	0.116198	3.27308e-25	645	T	0.1116	0.00088342	11088	T	0.12	0.0001	4922	T	0.00023	0.022	256388	79068	FTO
16	53809123	rs55872725	C	T	T	0.0966547	6.62996e-11	395	T	0.121517	8.41932e-27	532	T	0.12962	0.00018592	3066	T	0.14	2.5e-05	2838	T	0.00029	0.0045	64897	79068	FTO
16	53837144	rs11075993	G	T	T	0.0927979	6.65025e-11	396	T	0.115863	5.32973e-25	654	T	0.11086	0.00098582	12225	T	0.12	9.2e-05	4671	T	0.00022	0.025	287073	79068	FTO
6	31196591	rs9264039	G	A	A	0.103846	6.88955e-11	397	A	0.0456514	0.432723	6199393	A	0.043547	0.32737	3024387	A	0.0038	0.97	7783128	A	-5.3e-05	0.83	9137641
6	31082081	rs17190526	G	A	A	0.103801	7.04594e-11	398	A	0.0467026	0.420608	6041803	A	0.029774	0.50491	4611932	A	0.013	0.91	7303852	A	-0.00022	0.16	1779115
6	31123416	rs9263781	T	C	C	0.102827	7.2614e-11	399	C	0.0361812	0.52948	7454679	C	0.029099	0.49768	4547254	C	0.063	0.51	4120910	C	-0.00015	0.26	2938404	54535	CCHCR1
6	33702326	rs75410080	G	A	A	0.146772	7.30395e-11	400	A	-0.259603	0.159693	2562126	A	-0.042987	0.6124	5570479	A	0.094	0.37	3016763					117283	IP6K3
11	17421860	rs2074311	A	G	A	0.0680698	7.41748e-11	401	G	-0.0572821	1.50817e-09	7965	G	-0.052356	0.027186	274330	G	-0.092	3.5e-05	3258	G	-0.00011	0.28	3165146	6833	ABCC8
16	53827479	rs10468280	A	G	G	0.09591	7.7062e-11	402	G	0.119323	6.75119e-26	608	G	0.12783	0.00021898	3527	G	0.14	1.8e-05	2596	G	0.00027	0.0069	90927	79068	FTO
2	45188353	rs895636	C	T	T	0.0652164	7.87841e-11	403	T	0.0456891	9.82837e-07	15355	T	0.046263	0.046715	460550	T	0.038	0.087	722783	T	7.1e-05	0.56	6202809
10	12191933	rs10466280	C	T	C	-0.0647519	7.98196e-11	404	T	0.0636136	4.00659e-12	4001	T	0.013099	0.56625	5159103	T	0.096	8.1e-06	2098	T	0.0002	0.043	471253	55176	SEC61A2
13	80705315	rs11616380	G	T	T	-0.0714842	8.0246e-11	405	T	-0.0811205	5.58892e-15	2515	T	-0.073659	0.004756	53143	T	-0.069	0.0032	33860	T	-0.00015	0.17	1892956
19	22215457	rs8105895	C	T	T	-0.0947998	8.17291e-11	406	T	-0.043521	0.00743452	237673	T	-0.08625	0.019544	202063	T	-0.02	0.6	4836832	T	0.00013	0.34	3820121
10	64877938	rs7901794	T	C	C	-0.0724847	8.29422e-11	407	C	-0.0672793	1.56113e-07	12899	C	-0.081788	0.0029546	33792	C	-0.0085	0.77	6193642	C	-0.00044	0.058	623157
16	53837342	rs72805613	A	G	G	0.092251	8.29773e-11	408	G	0.115875	5.25796e-25	653	G	0.11044	0.0010321	12805	G	0.12	9.4e-05	4709	G	0.00023	0.023	266544	79068	FTO
11	2691471	rs231362	A	G	A	-0.111664	8.43874e-11	409	G	0.0817594	1.56752e-07	12912	G	0.12111	0.00086529	10879	G	0.052	0.11	943489	G	0.00022	0.025	287073	10984	KCNQ1OT1
6	33077271	rs3130216	G	A	G	0.119754	8.49718e-11	410	A	-0.0486218	0.0195298	470725	A	-0.054308	0.19446	1822602	A	-0.0078	0.88	7064618	A	-8e-05	0.42	4684025
16	53815435	rs17817497	T	C	C	0.0956828	8.58072e-11	411	C	0.121051	1.11927e-26	543	C	0.13282	0.00012747	2142	C	0.13	3.9e-05	3388	C	0.00027	0.0078	100734	79068	FTO
16	53821615	rs7202116	A	G	G	0.0956647	9.78263e-11	412	G	0.119704	3.06831e-26	572	G	0.12635	0.00025829	3975	G	0.13	4e-05	3407	G	0.00028	0.0054	74838	79068	FTO
6	31134599	rs9263800	G	A	A	0.102159	1.03771e-10	413	A	0.0439113	0.446505	6379100	A	0.029198	0.49623	4534435	A	0.061	0.52	4200096	A	-0.00015	0.26	2938404	5460	POU5F1
10	12288366	rs11818932	G	T	T	0.0799289	1.04163e-10	414	T	0.0923418	3.01714e-15	2385	T	0.07049	0.0090947	97043	T	0.1	0.00011	5098	T	0.00041	0.25	2821177	8872	CDC123
6	34302869	rs206936	A	G	G	-0.0641333	1.07079e-10	415	G	-0.0356622	0.000112948	38059	G	-0.016152	0.47808	4372195	G	-0.073	0.00097	13736	G	0.00023	0.067	716414	100529239	RPS10-NUDT3
6	32684029	rs6936863	C	G	G	0.0690502	1.11266e-10	416	G	-0.00902146	0.357634	5220191	G	0.017484	0.48977	4476740	G	0.031	0.28	2307096	G	2.4e-05	0.83	9137641
15	91561586	rs12161921	C	T	C	-0.0643103	1.32123e-10	417	T	0.0433363	2.31802e-06	17199	T	0.067635	0.0037601	42836	T	0.04	0.061	511277	T	0.00029	0.02	235857	26276	VPS33B
6	31047662	rs62398706	A	G	G	0.102412	1.4111e-10	418	G	0.0490255	0.398485	5753461	G	0.017756	0.69579	6312901	G	0.0062	0.96	7703528	G	-0.00063	0.15	1666368
6	32684344	rs5024431	G	A	A	0.0687142	1.42458e-10	419	A	-0.0091328	0.350974	5132949	A	0.016969	0.50264	4591572	A	0.033	0.26	2147628	A	1.6e-05	0.89	9781938
6	31149045	rs9263827	C	T	T	0.102719	1.55739e-10	420	T	0.0349017	0.547397	7686445	T	0.017287	0.69195	6278957	T	-0.0091	0.94	7543392	T	-0.00015	0.5	5554911
19	46177235	rs55669001	T	C	C	0.0644104	1.62792e-10	421	C	0.0763365	1.65622e-16	2021	C	0.052174	0.023405	238344	C	0.056	0.0091	84601	C	5.2e-05	0.75	8272448	2696	GIPR
4	6316092	rs7655674	C	T	T	-0.139268	1.72751e-10	422	T	-0.0916606	0.0203464	485066	T	-0.1779	0.00049725	6776	T	-0.12	0.094	779291	T	-0.00011	0.44	4901938
9	22011009	rs117344047	C	T	T	0.249115	1.73937e-10	423	T	0.135777	1.10762e-05	22789	T	0.17779	0.090234	870489	T	0.043	0.52	4200096					100048912	CDKN2B-AS1
6	31077468	rs11756797	T	G	G	0.102024	1.80871e-10	424	G	0.0496437	0.3918	5666477	G	0.0154	0.73467	6657080	G	-0.0098	0.94	7543392	G	-0.00063	0.15	1666368
6	31024895	rs80072197	T	C	C	0.101645	1.95008e-10	425	C	0.048933	0.399369	5764798	C	0.016321	0.71938	6521809	C	-0.0089	0.94	7543392	C	-0.00062	0.16	1779115	285834	HCG22
6	31031435	rs62399060	C	T	T	0.101654	1.95473e-10	426	T	0.0489541	0.399203	5762738	T	0.01659	0.71499	6483010	T	-0.0032	0.98	7863053	T	-0.00062	0.16	1779115
7	127745659	rs61059762	-	C	C	-0.0871605	1.99636e-10	427
7	14898282	rs17168486	C	T	T	0.063125	2.25055e-10	428	T	0.0599991	1.4101e-10	5513	T	0.032207	0.17278	1624738	T	0.058	0.0082	76944	T	-0.00015	0.27	3052402	1607	DGKB
6	33098988	rs2294477	C	G	C	0.11676	2.53101e-10	429	G	-0.0539295	0.00879802	265720	G	-0.060241	0.1637	1542884	G	0.012	0.81	6511594	G	-5.8e-05	0.56	6202809	267013	HLA-DPA3
10	122948833	rs7089185	G	A	A	0.0638289	2.61913e-10	430	A	0.0451942	1.64391e-06	16278	A	0.071834	0.0021301	24901	A	0.026	0.23	1908501	A	-7.2e-06	0.95	10418059
16	53840525	rs12149574	C	G	G	0.0897036	2.62771e-10	431	G	0.114789	1.24201e-24	679	G	0.10988	0.0011616	14381	G	0.12	0.00014	5516	G	0.00022	0.026	297378	79068	FTO
6	31016114	rs2523868	C	T	T	0.100424	2.88624e-10	432	T	0.046061	0.427205	6127308	T	0.016534	0.71445	6478181	T	-0.027	0.83	6669268	T	-0.00016	0.57	6311410
6	126964510	rs4273712	A	G	G	0.0623925	2.89846e-10	433	G	0.0555155	1.43463e-09	7941	G	0.040969	0.071869	698166	G	0.052	0.017	153449	G	8.2e-05	0.46	5120092
11	2694711	rs11827207	G	A	A	-0.116468	3.1366e-10	434	A	-0.0829118	1.34312e-07	12679	A	-0.12002	0.0017858	21305	A	-0.056	0.094	779291					10984	KCNQ1OT1
6	33074963	rs3130215	A	G	A	0.117258	3.27283e-10	435	G	-0.0481369	0.0208054	493063	G	-0.064386	0.13603	1291984	G	-0.01	0.84	6748812	G	-0.00011	0.28	3165146
6	31040553	rs62399066	G	A	A	0.100388	3.40327e-10	436	A	0.0488979	0.399761	5769846	A	0.016415	0.71787	6508438	A	-0.00023	1	7982452	A	-0.00062	0.16	1779115
11	72629946	rs17244499	A	G	G	-0.129735	3.4764e-10	437	G	-0.171512	1.75514e-10	5684	G	-0.061338	0.16019	1511516	G	-0.12	0.013	120067	G	4.4e-05	0.72	7946476	9873	FCHSD2
6	31007530	rs76610133	C	T	T	0.100406	3.48737e-10	438	T	0.0453369	0.435198	6231203	T	0.015329	0.73602	6669033	T	-0.048	0.7	5636657	T	-0.00062	0.16	1779115
11	2717680	rs463924	C	T	C	-0.0815756	3.49956e-10	439	T	0.0824042	1.49109e-10	5573	T	0.095833	0.00086578	10887	T	0.067	0.015	136881	T	1.7e-05	0.87	9566711	10984	KCNQ1OT1
6	32902114	rs187764	C	T	T	0.10056	4.03615e-10	440	T	0.0403616	0.138923	2274477	T	0.063376	0.1234	1176734	T	0.086	0.043	364816	T	0.00013	0.51	5662796
6	31199164	rs3868078	C	T	T	0.0967183	4.13367e-10	441	T	-0.0399194	0.26567	4003891	T	0.031928	0.42461	3891358	T	0.016	0.81	6511594	T	-0.00012	0.49	5446362
6	31009416	rs75940666	C	T	T	0.0995919	4.40332e-10	442	T	0.0452739	0.435736	6238252	T	0.017375	0.70233	6371174	T	-0.046	0.71	5717700	T	-0.00063	0.16	1779115
3	185302098	rs13095912	G	A	A	0.0650759	4.41369e-10	443	A	0.0220389	0.0178663	440932	A	0.064807	0.0075308	80923	A	0.026	0.25	2067893	A	9.5e-05	0.36	4035717	59343	SENP2
11	2694606	rs231359	C	A	C	-0.0809086	4.4284e-10	444	A	0.0779513	8.89868e-10	7677	A	0.092268	0.0013147	16134	A	0.065	0.018	161544	A	-2.1e-05	0.85	9351813	10984	KCNQ1OT1
6	32937475	rs78729514	G	T	T	0.103423	4.48126e-10	445	T	0.0124999	0.575686	8050650	T	0.066714	0.12016	1146914	T	0.031	0.42	3411781	T	2.6e-05	0.92	10099395	6046	BRD2
6	31040415	rs62399065	A	G	G	0.0996191	4.53727e-10	446	G	0.0493099	0.396173	5723485	G	0.016077	0.72288	6553186	G	0.0048	0.97	7783128	G	-0.00063	0.15	1666368
2	165557318	rs6712203	C	T	T	-0.0983639	4.69186e-10	447	T	-0.0912156	1.93261e-08	10321	T	-0.050837	0.1776	1668730	T	-0.024	0.5	4041544	T	-8e-05	0.44	4901938	22837	COBLL1
6	32950871	rs16871300	A	G	G	0.103242	4.75696e-10	448	G	0.0125107	0.57534	8046287	G	0.067469	0.11607	1109417	G	0.032	0.42	3411781	G	2.8e-05	0.92	10099395
6	33708697	rs12206523	T	G	G	0.136094	4.89366e-10	449	G	-0.20548	0.230805	3535726	G	0.067295	0.33176	3063418	G	0.059	0.44	3567994	G	-0.00035	0.12	1330675	117283	IP6K3
6	31687008	rs1065356	G	A	A	0.0766184	4.96718e-10	450	A	-0.00494438	0.642781	8909489	A	-0.0098738	0.72183	6543731	A	0.0061	0.83	6669268	A	5.4e-05	0.67	7400514	80740	LY6G6C
6	32651097	rs17212160	T	G	G	-0.0615372	5.09108e-10	451	G	-0.023355	0.0222622	518494	G	0.0011391	0.96097	8651853	G	-0.042	0.1	863580
12	121416650	rs1169288	A	C	C	0.0626367	5.22181e-10	452	C	0.0207246	0.0234242	539053	C	0.02331	0.3302	3049608	C	0.051	0.018	161544	C	3.1e-06	0.98	10735061	6927	HNF1A
6	32950217	rs16871297	A	G	G	0.102981	5.30401e-10	453	G	0.0125815	0.573124	8017998	G	0.06757	0.11519	1101572	G	0.032	0.42	3411781	G	2.7e-05	0.92	10099395
6	32649274	rs28891485	G	T	T	-0.061366	5.73586e-10	454	T	-0.0251218	0.012802	345593	T	0.0048554	0.83202	7517565	T	-0.042	0.1	863580	T	0.00015	0.21	2353086
15	40617209	rs2289333	C	T	C	0.0622891	5.95117e-10	455	T	-0.0606374	5.85614e-11	5130	T	-0.017627	0.46781	4279379	T	-0.065	0.0042	42256	T	-9.7e-05	0.61	6746244	100505573	LINC00984
6	33097433	rs28361083	T	C	C	0.121616	6.05941e-10	456	C	0.0488673	0.024186	552579	C	0.041073	0.42671	3910303	C	-0.018	0.76	6115109	C	-8.1e-05	0.64	7072417
6	32656544	rs28747056	A	G	G	-0.0612224	6.20602e-10	457	G	-0.023825	0.0198922	477001	G	0.0078369	0.73166	6630543	G	-0.04	0.12	1023866	G	0.00015	0.21	2353086
6	32651047	rs17205775	A	G	G	-0.0612118	6.22883e-10	458	G	-0.0229644	0.0245541	559036					G	-0.043	0.1	863580	G	0.00015	0.19	2122045
8	41519462	rs515071	A	G	A	-0.085815	6.35192e-10	459	G	0.0857664	2.37696e-13	3279	G	0.086221	0.0051579	57297	G	0.12	3.1e-05	3084	G	0.00018	0.12	1330675	286	ANK1
6	32649854	rs28746924	G	A	A	-0.0610736	6.94425e-10	460	A	-0.0251334	0.0128578	346636	A	0.0028135	0.90221	8133015	A	-0.041	0.11	943489	A	0.00014	0.23	2587111
16	53842908	rs12149832	G	A	A	0.0888439	6.95094e-10	461	A	0.109454	1.43935e-22	908	A	0.10619	0.0017309	20719	A	0.12	0.0002	6192	A	0.00023	0.024	277006	79068	FTO
6	32652026	rs17212336	C	A	A	-0.0610736	6.99284e-10	462	A	-0.0242546	0.0174567	433467	A	0.0050755	0.82451	7450649	A	-0.042	0.1	863580	A	0.00015	0.21	2353086
6	32915851	rs16871226	A	G	G	0.102223	7.12293e-10	463	G	0.0137774	0.536758	7549397	G	0.069935	0.1064	1020966	G	0.035	0.37	3016763	G	2.5e-05	0.93	10205834
6	30993719	rs72502536	A	G	G	0.0983963	7.15785e-10	464	G	0.0541967	0.353182	5161666	G	-0.01091	0.812	7340286	G	0.02	0.87	6986137	G	-0.00046	0.74	8163695	100507679	MUC22
15	91502383	rs1105291	C	T	T	0.0610387	7.20083e-10	465	T	0.0584779	6.64825e-10	7425	T	0.071603	0.0023145	26939	T	0.069	0.0014	17991	T	0.00025	0.091	969708	91433	RCCD1
10	12267476	rs2399791	A	G	G	0.0756824	7.46455e-10	466	G	0.0863799	5.51315e-14	2913	G	0.068024	0.01147	121452	G	0.091	0.00037	8160	G	0.00039	0.27	3052402	8872	CDC123
6	31105889	rs2233953	G	A	A	0.0988765	7.64953e-10	467	A	0.0479463	0.410333	5907920	A	0.012566	0.78226	7079254	A	0.0097	0.94	7543392	A	0.00064	0.64	7072417	170680	PSORS1C2
6	33863002	rs3800338	C	T	T	0.133866	7.86821e-10	468	T	0.0366698	0.114766	1933027	T	0.0033724	0.9622	8662839	T	-0.03	0.65	5236436	T	5.6e-05	0.67	7400514	100507584	LINC01016
19	46154902	rs36125103	-	C	C	-0.0626864	8.06701e-10	469
6	33099332	rs41315411	G	C	C	0.120712	8.15196e-10	470	C	0.0490429	0.0237249	544411	C	0.040138	0.43913	4021134	C	-0.018	0.77	6193642	C	-4.9e-05	0.77	8490175
6	31012485	rs9262570	C	T	T	0.0982966	8.18262e-10	471	T	0.0468217	0.41998	6033690	T	0.014227	0.75427	6830150	T	-0.041	0.74	5956750	T	-8.7e-05	0.78	8599105
6	33169895	rs1547387	C	G	G	0.115932	8.48463e-10	472	G	0.0513962	0.0133933	356712	G	0.029063	0.5648	5146263	G	0.02	0.71	5717700	G	4.9e-06	0.98	10735061	7922	SLC39A7
6	31005354	rs79118933	A	C	C	0.0980519	8.82661e-10	473	C	0.0447029	0.444629	6354579	C	0.015342	0.7358	6667110	C	-0.037	0.76	6115109	C	-0.00062	0.16	1779115
6	32650809	rs17212090	C	T	T	-0.0606081	9.4416e-10	474	T	-0.0250659	0.0126027	341716	T	0.0042244	0.85355	7707492	T	-0.039	0.13	1104695	T	0.00015	0.2	2236734
9	4297892	rs4258054	T	C	C	-0.0626257	9.49978e-10	475	C	-0.0814836	1.72325e-16	2030	C	-0.03927	0.094758	912624	C	-0.084	0.00024	6684	C	-9.4e-05	0.4	4468133	169792	GLIS3
15	91535329	rs76119208	G	T	T	0.0606058	9.78948e-10	476	T	0.0550307	2.30149e-09	8158	T	0.066532	0.0033737	38466	T	0.07	0.0013	17126	T	0.00033	0.024	277006	9055	PRC1
6	32657020	rs9405042	C	G	G	-0.0604785	1.04539e-09	477	G	-0.025223	0.0120676	331514	G	0.0042245	0.85351	7707160	G	-0.04	0.12	1023866	G	0.00014	0.23	2587111
15	91531352	rs3803563	C	A	C	-0.0606081	1.04577e-09	478	A	0.0552648	1.91362e-09	8083	A	0.064582	0.0045285	50752	A	0.067	0.0019	22628	A	0.00035	0.0098	122242	100507118	PRC1-AS1
15	91530158	rs11853073	T	C	T	-0.0605284	1.06719e-09	479	C	0.0588817	1.37739e-10	5496	C	0.064228	0.004782	53415	C	0.062	0.004	40606	C	0.00021	0.07	747486	100507118	PRC1-AS1
6	31013668	rs79808971	A	G	G	0.122784	1.07926e-09	480
17	6919093	rs14309	T	C	T	0.091293	1.09053e-09	481	C	-0.082154	1.71149e-08	10201	C	-0.071002	0.032556	325888	C	-0.071	0.027	234733	C	-8.6e-06	0.95	10418059	124944	C17orf49
10	12292454	rs1051055	A	G	A	0.0610481	1.09548e-09	482	G	-0.0724556	1.05858e-11	4353	G	-0.033659	0.15288	1445141	G	-0.057	0.023	202410	G	-0.00012	0.24	2703648	8872	CDC123
1	51262216	rs56837046	T	C	C	-0.161159	1.14429e-09	483	C	-0.110533	6.27917e-06	20568	C	-0.013213	0.82197	7428266	C	-0.08	0.11	943489					11124	FAF1
6	33098797	rs3116994	G	A	G	0.102665	1.14612e-09	484	A	-0.0507054	0.00980502	286441	A	-0.066059	0.090404	872041	A	0.026	0.55	4436783	A	-7.7e-05	0.44	4901938
15	77832762	rs7177055	G	A	A	0.0636319	1.18482e-09	485	A	0.0721617	1.84643e-14	2725	A	0.085121	0.00050675	6892	A	0.048	0.028	242671	A	0.00032	0.0037	55546
16	53845169	rs11649091	T	G	G	0.0864529	1.20645e-09	486	G	0.108234	1.62375e-21	1021	G	0.096555	0.0040584	46067	G	0.12	0.00013	5387	G	0.00016	0.1	1113390	79068	FTO
15	91528070	rs2301825	C	G	G	0.0602292	1.23421e-09	487	G	0.0578883	2.82779e-10	6118	G	0.068402	0.002622	30190	G	0.069	0.0013	17126	G	0.00033	0.025	287073	100507118	PRC1-AS1
6	31006994	rs9262558	C	T	T	0.0960099	1.23703e-09	488	T	0.00458623	0.789623	10767738	T	-0.0021159	0.9608	8650358	T	-0.11	0.18	1505591	T	0.00013	0.66	7290922
19	33892409	rs889138	C	T	T	-0.0606092	1.2661e-09	489	T	-0.0446407	1.25108e-06	15740	T	-0.087988	0.00012952	2161	T	-0.06	0.0058	56507	T	-0.00014	0.15	1666368	5184	PEPD
15	91512067	rs2290203	G	A	A	0.0601539	1.31786e-09	490	A	0.0610759	2.71999e-11	4768	A	0.070906	0.0021107	24711	A	0.062	0.004	40606	A	0.00017	0.16	1779115	100507118	PRC1-AS1
6	31006624	rs9262557	G	C	C	0.0957374	1.37543e-09	491	C	0.0046058	0.788741	10756551	C	-0.002412	0.95528	8601556	C	-0.11	0.18	1505591	C	0.00012	0.67	7400514
6	31108562	rs7757012	T	C	C	0.0927159	1.37598e-09	492	C	-0.0713416	7.92857e-07	14995	C	0.0080585	0.83478	7541869	C	0.026	0.75	6035947	C	-0.00017	0.19	2122045	493825	POLR2LP
9	22125347	rs1333048	A	C	C	0.060201	1.38142e-09	493	C	0.00798829	0.383296	5555411	C	0.033284	0.14318	1356606	C	0.017	0.44	3567994	C	0.00014	0.15	1666368
15	91526275	rs7180016	G	A	G	-0.0600653	1.40925e-09	494	A	0.0579101	2.85959e-10	6144	A	0.066722	0.0033807	38547	A	0.067	0.0018	21611	A	0.00033	0.013	161692	100507118	PRC1-AS1
6	31007304	rs9262559	T	C	C	0.0956101	1.41555e-09	495	C	0.00457238	0.790247	10775598	C	-0.0021811	0.95959	8639785	C	-0.12	0.18	1505591	C	0.00012	0.67	7400514
6	31106065	rs2233950	C	T	T	0.0923968	1.43029e-09	496	T	-0.108179	2.65378e-06	17527	T	-0.033728	0.40916	3753839	T	-0.07	0.14	1185660	T	-0.00013	0.67	7400514	170680	PSORS1C2
6	31081251	rs2233955	G	A	A	0.0825196	1.44446e-09	497	A	-0.01228	0.267661	4030216	A	-0.0023314	0.94227	8486227	A	-0.071	0.19	1585993	A	-0.00026	0.034	379326
15	91529452	rs60290423	T	C	T	-0.0599315	1.48273e-09	498	C	0.0579614	2.72263e-10	6060	C	0.06756	0.0029545	33791	C	0.07	0.0013	17126	C	0.00033	0.025	287073	100507118	PRC1-AS1
2	165528624	rs1128249	G	T	T	-0.100154	1.53797e-09	499	T	-0.0960873	1.60945e-08	10157	T	-0.045374	0.23916	2229698	T	-0.023	0.52	4200096	T	-2.8e-05	0.78	8599105
7	44255643	rs878521	G	A	A	0.0622891	1.6208e-09	500	A	0.0232377	0.0144128	376052	A	0.034542	0.14772	1398223	A	0.018	0.42	3411781	A	-0.00013	0.27	3052402
15	91531995	rs12594752	C	T	T	0.059683	1.69477e-09	501	T	0.0576283	3.542e-10	6426	T	0.067105	0.0031489	35939	T	0.07	0.0012	16212	T	0.00033	0.024	277006	9055	PRC1
6	32427789	rs9268832	T	C	T	-0.0605677	1.69786e-09	502	C	0.0185024	0.0470444	924486	C	0.010757	0.64245	5838465	C	0.031	0.25	2067893	C	0.00012	0.22	2470357	3132	HLA-DRB9
6	32658211	rs9469219	T	C	T	0.0599185	1.77505e-09	503	C	-0.011063	0.227725	3493393					C	-0.038	0.13	1104695	C	7.7e-05	0.49	5446362
15	91560078	rs873130	T	C	C	-0.0602183	1.8364e-09	504	C	-0.0436755	2.04504e-06	16839	C	-0.067319	0.0037398	42614	C	-0.039	0.073	609015	C	-0.00038	0.056	602603	26276	VPS33B
6	33096247	rs28361074	T	C	C	0.117881	1.84395e-09	505	C	0.0487108	0.0246333	560429	C	0.041829	0.412	3778937	C	-0.018	0.76	6115109	C	-8.5e-05	0.62	6854624	3116	HLA-DPB2
6	31114515	rs9263749	G	A	A	0.0918588	1.9266e-09	506	A	-0.0713846	7.49791e-07	14913	A	0.00881	0.81954	7406815	A	0.022	0.8	6432504	A	-0.00016	0.22	2470357	54535	CCHCR1
2	165513091	rs10195252	T	C	C	-0.0993983	2.0695e-09	507	C	-0.0974953	1.31579e-08	9995	C	-0.042763	0.26662	2482138	C	-0.024	0.5	4041544	C	-2.7e-05	0.79	8708210	101929615	LOC101929615
16	81534790	rs2925979	T	C	T	0.0599938	2.08716e-09	508	C	-0.0408127	2.52509e-05	27631	C	-0.076211	0.0010121	12569	C	-0.096	1.6e-05	2503	C	-0.0001	0.34	3820121	80790	CMIP
6	31111356	rs9263739	C	T	T	0.0915668	2.09716e-09	509	T	-0.0712576	7.86232e-07	14979	T	0.0081105	0.83367	7532122	T	0.047	0.57	4596253	T	-0.00016	0.22	2470357	54535	CCHCR1
9	22119195	rs1333045	T	C	C	0.0595699	2.10683e-09	510	C	0.00677961	0.462209	6584654	C	0.032355	0.1588	1498644	C	0.015	0.49	3961898	C	0.00012	0.21	2353086	100048912	CDKN2B-AS1
6	31086048	rs3132550	G	A	A	0.0916398	2.10724e-09	511	A	-0.0687453	1.94148e-06	16700	A	0.015719	0.68392	6207551	A	-0.0061	0.94	7543392	A	2.9e-05	0.79	8708210	1041	CDSN
11	2717828	rs2283193	C	T	T	-0.0798281	2.18352e-09	512	T	-0.0816225	3.32943e-10	6331	T	-0.098883	0.00075594	9675	T	-0.068	0.015	136881	T	0.00016	0.23	2587111	10984	KCNQ1OT1
15	91530675	rs8026781	G	A	G	-0.059317	2.27808e-09	513	A	0.0577201	3.168e-10	6275	A	0.064875	0.0043872	49363	A	0.067	0.0019	22628	A	0.00034	0.01	129576	100507118	PRC1-AS1
15	91506637	rs8037137	T	C	C	0.0594663	2.28316e-09	514	C	0.0598025	1.93576e-10	5747	C	0.074079	0.0015239	18441	C	0.072	0.00089	12989	C	0.00031	0.033	369241
3	64078009	rs153734	C	T	C	-0.059836	2.33691e-09	515	T	0.0560012	1.49026e-09	7959	T	0.080742	0.0004525	6369	T	0.057	0.0086	80327	T	0.00017	0.17	1892956	100652759	PRICKLE2-AS1
6	20542221	rs7758851	G	A	A	-0.066283	2.36565e-09	516	A	-0.107675	4.30952e-19	1552	A	-0.056067	0.032211	322646	A	-0.15	4.5e-09	644	A	-1.4e-05	0.89	9781938	54901	CDKAL1
6	127181089	rs1361831	T	C	C	-0.0596534	2.37014e-09	517	C	-0.0346113	0.000247201	46620	C	-0.038779	0.087721	846901	C	-0.032	0.14	1185660	C	0.00013	0.2	2236734
6	20887954	rs6938256	G	A	G	-0.0667853	2.39204e-09	518	A	0.0879076	1.59006e-19	1468	A	-0.0076555	0.77243	6992206	A	0.17	2.6e-11	441	A	0.00017	0.091	969708	54901	CDKAL1
10	114742106	rs146013047	G	A	A	0.211743	2.41884e-09	519	A	0.247704	1.93249e-11	4618	A	0.15045	0.024358	247394	A	0.27	5.4e-05	3809					6934	TCF7L2
19	33896195	rs10403360	G	A	A	-0.0595706	2.44303e-09	520	A	-0.0447691	1.17854e-06	15668	A	-0.086139	0.00016818	2830	A	-0.059	0.0061	58993	A	-0.00013	0.19	2122045	5184	PEPD
20	48835972	rs6020369	T	C	T	0.0596547	2.52683e-09	521	C	-0.0402723	1.30918e-05	23679	C	-0.093241	4.2603e-05	1204	C	-0.061	0.0045	45002	C	-4.2e-06	0.97	10630074
19	33889593	rs7256564	A	G	G	-0.0594549	2.57758e-09	522	G	-0.0471013	2.81487e-07	13645	G	-0.087532	0.0001412	2328	G	-0.061	0.0049	48613	G	-0.00027	0.01	129576	5184	PEPD
10	12209752	rs6686	T	C	T	-0.0595929	2.66226e-09	523	C	0.0531541	7.70453e-09	9395	C	0.0075607	0.74194	6721181	C	0.093	1.5e-05	2462	C	0.0002	0.044	481504	11164	NUDT5
6	31008626	rs9262560	C	T	T	0.093982	2.81153e-09	524	T	0.00454002	0.791705	10794067	T	-0.0021028	0.96103	8652378	T	-0.12	0.18	1505591	T	0.00013	0.66	7290922
8	118190620	rs16889471	G	A	A	0.103459	2.82074e-09	525	A	0.0927667	2.25271e-05	27055	A	0.055095	0.16706	1573075	A	0.052	0.21	1746592	A	-0.00012	0.31	3494459
16	53828066	rs17817964	C	T	T	0.0832744	2.88992e-09	526	T	0.1023	6.36572e-21	1105	T	0.11448	0.00048421	6653	T	0.13	2.1e-05	2693	T	0.00027	0.0069	90927	79068	FTO
2	165528876	rs13389219	C	T	T	-0.0984599	3.02975e-09	527	T	-0.0962907	1.42415e-08	10076	T	-0.037696	0.32669	3018354	T	-0.023	0.51	4120910	T	-1.3e-05	0.9	9887667
6	33094172	rs17215007	A	C	C	0.1162	3.11128e-09	528	C	0.0486932	0.0246879	561396	C	0.04574	0.37065	3410015	C	-0.018	0.76	6115109	C	-0.0001	0.54	5987630	3116	HLA-DPB2
6	31107648	rs1063646	C	T	T	0.0907818	3.112e-09	529	T	-0.0713504	8.01289e-07	15005	T	0.0090837	0.81405	7358233	T	0.022	0.8	6432504	T	-0.00016	0.22	2470357	170679	PSORS1C1
6	31115307	rs6903261	A	G	G	0.0905717	3.17409e-09	530	G	-0.0714236	7.39802e-07	14892	G	0.0079997	0.83585	7551377	G	0.023	0.79	6353486	G	-0.00016	0.22	2470357	54535	CCHCR1
15	91523036	rs6496742	C	T	C	-0.0587876	3.25897e-09	531	T	0.05978	8.05175e-11	5234	T	0.069329	0.0024666	28538	T	0.064	0.0033	34703	T	0.00022	0.064	685141	100507118	PRC1-AS1
6	32637418	rs17205647	G	A	G	0.0598243	3.53e-09	532	A	-0.0357013	0.000179023	42509	A	-0.0089343	0.70481	6393259	A	-0.023	0.39	3174304	A	-2.2e-05	0.84	9244555
6	31005713	rs9262556	C	T	T	0.0933628	3.61455e-09	533	T	0.00465492	0.786525	10728697	T	-0.0025145	0.95341	8584874	T	-0.12	0.18	1505591	T	0.00013	0.66	7290922
6	32706398	rs7773407	A	C	A	0.0659095	3.64388e-09	534	C	-0.0283779	0.0114896	320095	C	0.004488	0.8661	7817739	C	-0.011	0.72	5798008	C	-6e-05	0.56	6202809
6	34210470	rs139876191	-	C	C	-0.099975	3.70346e-09	535																	3159	HMGA1
6	20766697	rs4510656	C	A	A	-0.0758352	3.78215e-09	536	A	-0.0960641	5.3905e-19	1575	A	-0.0086279	0.77108	6980214	A	-0.17	8.3e-10	581	A	-0.00019	0.054	582184	54901	CDKAL1
9	22125503	rs1333049	G	C	C	0.0585519	3.79565e-09	537	C	0.00745732	0.415688	5977840	C	0.033532	0.1398	1326513	C	0.018	0.4	3253684	C	0.00013	0.18	2007891
6	32706495	rs7773441	T	A	T	0.065872	3.95229e-09	538	A	-0.0283809	0.0114809	319933	A	0.004488	0.8661	7817739	A	-0.011	0.72	5798008	A	-6e-05	0.56	6202809
15	91531798	rs17692742	C	G	G	-0.0583836	4.11502e-09	539	G	-0.0574803	3.80027e-10	6526	G	-0.064926	0.0044255	49773	G	-0.066	0.0024	27020	G	-0.00031	0.11	1221843	100507118	PRC1-AS1
6	32665079	rs2856667	T	C	T	0.0702907	4.13916e-09	540	C	-0.0193784	0.0653326	1207554	C	-0.004338	0.87157	7866002	C	-0.032	0.29	2386621	C	0.00013	0.2	2236734
6	32375695	rs9268499	G	A	A	0.058401	4.1923e-09	541	A	0.0252781	0.00568073	200683	A	-0.019704	0.39164	3596581	A	0.045	0.095	787437	A	0.0002	0.06	643437
11	17409069	rs5218	G	A	A	-0.0581706	4.20846e-09	542	A	-0.0264339	0.00422359	166156	A	-0.01668	0.47063	4305006	A	-0.099	4.9e-06	1926	A	-0.00015	0.17	1892956	3767	KCNJ11
7	127860163	rs10487505	G	C	G	0.0628433	4.21577e-09	543	C	-0.029644	0.00383993	156649	C	-0.056022	0.024119	245041	C	-0.032	0.17	1426206	C	-3.1e-05	0.75	8272448	101928423	LOC101928423
11	2727185	rs86392	C	T	C	-0.0918587	4.27593e-09	544	T	0.063753	8.93274e-06	21820	T	0.093514	0.0052632	58381	T	0.02	0.53	4279659	T	0.00011	0.29	3275565	3784	KCNQ1
6	32660375	rs2858324	A	G	A	0.0735107	4.41815e-09	545	G	-0.0217465	0.0607201	1137287	G	-0.0037116	0.8962	8080801	G	-0.019	0.54	4358108	G	5.5e-05	0.58	6420476
15	91522253	rs8026714	G	A	G	-0.0581197	4.44092e-09	546	A	0.0589547	1.38193e-10	5498	A	0.072768	0.0014841	17922	A	0.07	0.0013	17126	A	0.00033	0.027	307703	100507118	PRC1-AS1
4	6270056	rs4689388	G	A	G	-0.129135	4.58962e-09	547	A	0.104225	0.0105085	300607	A	0.17764	0.00049216	6733	A	0.063	0.41	3333467	A	0.00017	0.088	937987
6	32706974	rs12203644	G	A	G	0.0654693	4.61479e-09	548	A	-0.0285946	0.0108825	308064	A	0.0034173	0.89788	8095690	A	-0.0088	0.78	6273634	A	-6.1e-05	0.55	6095322
6	34381937	rs6925243	A	G	G	-0.0580921	4.66561e-09	549	G	-0.0348121	0.000168545	41758	G	-0.0064492	0.77663	7029293	G	-0.078	0.00044	8827	G	0.00031	0.095	1012022	100529239	RPS10-NUDT3
15	91523713	rs1867226	C	G	C	-0.0581685	4.71812e-09	550	G	0.058777	1.48318e-10	5569	G	0.067415	0.0031562	36035	G	0.066	0.0021	24434	G	0.00035	0.0096	120089	100507118	PRC1-AS1
6	39284050	rs1535500	G	T	T	0.0580802	4.88313e-09	551	T	0.0568725	2.19485e-09	8136	T	0.048047	0.034332	342925	T	0.048	0.029	251156	T	0.00015	0.13	1439886	83795	KCNK16
6	30933517	rs2530715	A	G	G	0.0927524	4.93423e-09	552	G	0.0396463	0.497482	7041025	G	0.0044363	0.91967	8286535	G	0.037	0.63	5077451	G	2.1e-05	0.96	10524755	100420530	LOC100420530
16	53799507	rs9937053	G	A	A	0.0756268	5.22422e-09	553	A	0.103024	2.69924e-21	1050	A	0.073446	0.014659	153769	A	0.11	0.00017	5881	A	0.00031	0.002	34352	79068	FTO
7	127882070	rs4731426	G	C	G	0.0648322	5.27138e-09	554	C	-0.024253	0.0289879	634536	C	-0.047753	0.071004	689990	C	-0.066	0.012	111591	C	0.00012	0.22	2470357	3952	LEP
11	2747184	rs117339220	A	G	G	0.133945	5.37531e-09	555	G	0.136881	0.00138143	90145	G	0.087794	0.12914	1229141	G	0.12	0.11	943489					3784	KCNQ1
19	33899065	rs731839	G	A	A	-0.0581865	5.39053e-09	556	A	-0.0424261	3.60739e-06	18455	A	-0.084425	0.00022242	3584	A	-0.067	0.0018	21611	A	-0.00023	0.026	297378	5184	PEPD
7	127842526	rs6467165	A	G	G	-0.0823267	5.46813e-09	557	G	-0.0272698	0.0124108	338072	G	-0.052403	0.099882	960497	G	-0.047	0.11	943489	G	0.00026	0.11	1221843
6	32626272	rs9273363	C	A	A	0.0590893	5.52828e-09	558	A	0.0257902	0.00561838	199369	A	-0.004921	0.83721	7563504	A	-0.011	0.67	5396940	A	0.00041	0.00014	5509
6	32706719	rs7773955	T	C	T	0.0650759	5.66513e-09	559	C	-0.0283901	0.0114543	319414	C	0.0045546	0.86414	7800535	C	-0.011	0.72	5798008	C	-6e-05	0.56	6202809
6	32375424	rs9268497	G	A	A	0.0577593	5.84218e-09	560	A	0.0267376	0.0034383	146827	A	-0.021496	0.34896	3216771	A	0.049	0.064	535765	A	0.00016	0.12	1330675
7	127251188	rs712701	T	G	G	-0.0603107	5.8961e-09	561	G	-0.0454551	3.46794e-06	18305	G	-0.026756	0.25058	2335291	G	-0.037	0.096	795750	G	-8.2e-05	0.5	5554911	5078	PAX4
6	32705276	rs13199787	C	T	C	0.0649634	6.11434e-09	562	T	-0.0283474	0.0115786	321878	T	0.004357	0.86997	7851896	T	-0.01	0.75	6035947	T	-6e-05	0.56	6202809
19	33889000	rs889140	G	A	A	-0.0580402	6.14588e-09	563	A	-0.0448689	1.05538e-06	15461	A	-0.086376	0.00017422	2912	A	-0.061	0.0051	50367	A	-0.00029	0.0054	74838	5184	PEPD
10	12330143	rs117875455	G	T	T	-0.11234	6.19484e-09	564	T	-0.0787748	4.37795e-06	19135	T	-0.026931	0.52018	4748930	T	-0.045	0.24	1988297
15	91505716	rs7166130	A	T	T	-0.0575253	6.48335e-09	565	T	-0.059652	2.32379e-10	5900	T	-0.07435	0.0015167	18346	T	-0.07	0.0012	16212	T	-5.8e-05	0.73	8055451	91433	RCCD1
6	20751315	rs7747724	T	C	C	-0.0745964	6.62906e-09	566	C	-0.0957216	7.0641e-19	1623	C	-0.0069095	0.81597	7375193	C	-0.17	5e-10	548	C	-0.00019	0.062	664380	54901	CDKAL1
3	23287321	rs34239585	G	A	A	0.0873147	6.63554e-09	567	A	0.0907928	6.83001e-12	4167	A	0.05561	0.10491	1007124	A	0.12	5.8e-05	4002	A	-5.7e-05	0.7	7729217	7325	UBE2E2
16	53803187	rs1558901	A	T	T	0.0750518	6.70769e-09	568	T	0.102471	2.7849e-21	1054	T	0.074032	0.013822	145581	T	0.11	0.00016	5758	T	0.0003	0.0032	49405	79068	FTO
16	53799847	rs9937354	G	A	A	0.0751446	6.74715e-09	569	A	0.102882	2.67286e-21	1049	A	0.07424	0.013624	143586	A	0.11	0.00017	5881	A	0.00031	0.002	34352	79068	FTO
16	53800568	rs9939973	G	A	A	0.0749498	6.9203e-09	570	A	0.102569	2.52203e-21	1039	A	0.074331	0.013484	142188	A	0.11	0.00016	5758	A	0.0003	0.003	47093	79068	FTO
16	53800754	rs9940128	G	A	A	0.074857	7.06339e-09	571	A	0.102545	2.61395e-21	1046	A	0.070183	0.019486	201521	A	0.11	0.00015	5623	A	0.0003	0.0025	40839	79068	FTO
6	31615167	rs2844463	G	A	A	0.0665459	7.18906e-09	572	A	0.0321237	0.0123234	336320	A	0.0013717	0.95798	8625464	A	0.052	0.16	1346737	A	-0.00013	0.4	4468133	7917	BAG6
15	91542337	rs3743449	C	T	T	-0.0574798	7.20197e-09	573	T	-0.0538984	4.25703e-09	8678	T	-0.058485	0.010546	111586	T	-0.065	0.0026	28739	T	-0.00031	0.11	1221843	26276	VPS33B
16	53801549	rs9923147	C	T	T	0.0748941	7.40047e-09	574	T	0.103212	1.39473e-21	1007	T	0.073839	0.014125	148594	T	0.11	0.00016	5758	T	0.0003	0.003	47093	79068	FTO
6	32626302	rs9273364	T	G	G	0.0585896	7.60007e-09	575	G	0.026778	0.00402489	161253	G	-0.0048189	0.84055	7592995	G	-0.011	0.67	5396940	G	0.00041	0.00014	5509
6	32432340	rs9268909	T	C	C	0.0792639	7.72524e-09	576	C	-0.0556825	0.00332981	144154	C	-0.0093508	0.79163	7161322	C	0.022	0.58	4676752	C	0.00019	0.47	5229093
6	32670464	rs2858305	G	T	G	0.072209	7.77234e-09	577	T	-0.0206454	0.076231	1370474	T	-0.0055954	0.84436	7626500	T	-0.014	0.66	5317233	T	6.2e-05	0.54	5987630
13	26781528	rs10507349	G	A	A	-0.0585999	8.19841e-09	578	A	-0.0726469	4.78673e-15	2484	A	-0.045461	0.050988	501091	A	-0.059	0.0066	63270	A	-1.7e-05	0.89	9781938
6	34238514	rs6918981	G	A	G	-0.0891766	8.20506e-09	579	A	0.060083	8.04872e-08	12053	A	0.094344	0.0052876	58621	A	0.11	5.7e-05	3964	A	-5.9e-05	0.64	7072417
16	53800629	rs9940646	C	G	G	0.074495	8.31275e-09	580	G	0.102562	2.54032e-21	1041	G	0.074331	0.013484	142188	G	0.11	0.00016	5758	G	0.0003	0.003	47093	79068	FTO
16	53805207	rs11075985	C	A	A	0.0746157	8.32482e-09	581	A	0.102439	2.8901e-21	1057	A	0.074538	0.013134	138725	A	0.11	0.00014	5516	A	0.00031	0.0022	37024	79068	FTO
7	156816371	rs10246328	A	C	C	-0.0775465	8.36246e-09	582	C	-0.0491579	0.0140069	368415	C	-0.049753	0.11777	1125062	C	-0.05	0.2	1666251	C	-9.8e-07	1	10894596
15	91551876	rs79253100	C	T	C	-0.0570615	8.38031e-09	583	T	0.0547824	2.95113e-09	8359	T	0.058536	0.010579	111947	T	0.065	0.0027	29563	T	0.0003	0.043	471253	26276	VPS33B
6	32685865	rs9275653	G	A	G	0.0668172	8.485e-09	584	A	0.00787121	0.438404	6272827	A	0.01649	0.55477	5057006	A	-0.022	0.5	4041544	A	2.8e-05	0.78	8599105
15	91544831	rs12439887	C	T	T	-0.0571748	8.56287e-09	585	T	-0.0539441	4.19969e-09	8668	T	-0.059012	0.010247	108348	T	-0.064	0.0029	31296	T	-0.00032	0.093	990798	26276	VPS33B
6	32704630	rs12183007	A	G	A	0.0642979	8.6586e-09	586	G	-0.0284224	0.0113627	317541	G	0.004277	0.87242	7873504	G	-0.009	0.78	6273634	G	-6e-05	0.56	6202809
15	91505779	rs79548680	G	C	C	0.0569662	8.67011e-09	587	C	0.0598511	2.05383e-10	5793	C	0.073812	0.0016359	19718	C	0.076	0.00045	8919	C	0.00026	0.069	737207	91433	RCCD1
3	23556924	rs17013390	T	C	C	0.0870489	8.72146e-09	588	C	0.109536	1.35905e-15	2267	C	0.071486	0.040859	404696	C	0.12	2.2e-05	2725	C	0.00025	0.41	4576522	7325	UBE2E2
6	39283793	rs2146262	G	A	A	0.0570606	9.07267e-09	589	A	0.0471415	1.13854e-06	15595	A	0.044821	0.048496	477448	A	0.043	0.048	405145	A	0.00014	0.17	1892956	83795	KCNK16
16	53799905	rs9928094	A	G	G	0.0743094	9.37501e-09	590	G	0.102832	2.66982e-21	1048	G	0.07424	0.013624	143586	G	0.11	0.00017	5881	G	0.00031	0.002	34352	79068	FTO
17	2078890	rs72817574	G	A	A	-0.0834914	9.40354e-09	591	A	-0.00443394	0.767892	10491790	A	0.051145	0.18756	1759745	A	-0.015	0.65	5236436	A	5.8e-05	0.57	6311410	23293	SMG6
6	38106844	rs9470794	T	C	C	0.0600221	9.55394e-09	592	C	0.052138	8.24034e-06	21502	C	0.021425	0.37868	3481262	C	0.047	0.06	503012	C	-9.8e-05	0.57	6311410	60685	ZFAND3
6	32664458	rs2647012	T	C	T	0.0716227	9.86211e-09	593	C	-0.0217458	0.0607735	1138047	C	-0.0022153	0.93794	8447687	C	-0.019	0.55	4436783	C	5.3e-05	0.6	6638390
4	1784605	rs6831006	G	C	G	0.0635943	1.14232e-08	600	C	-0.0806018	2.3918e-13	3283	C	-0.05665	0.025681	260396	C	-0.079	0.0014	17991	C	-4.3e-05	0.66	7290922
6	20752379	rs9465877	G	A	A	-0.0730267	1.29474e-08	605	A	-0.0955896	7.56215e-19	1635	A	-0.0074675	0.80157	7248714	A	-0.17	5.2e-10	552	A	-0.00019	0.055	592364	54901	CDKAL1
16	53801985	rs9923544	C	T	T	0.0736593	1.30552e-08	606	T	0.102557	2.57047e-21	1043	T	0.074438	0.013348	140860	T	0.11	0.00017	5881	T	0.0003	0.0031	48257	79068	FTO
10	80943841	rs703980	G	A	A	-0.0567894	1.56525e-08	614	A	-0.0711407	1.19601e-14	2643	A	-0.038728	0.091812	885225	A	-0.044	0.043	364816	A	-0.00028	0.0046	65981	57178	ZMIZ1
10	12335017	rs11257688	C	T	T	0.0668639	1.62703e-08	615	T	0.0969457	3.6588e-17	1886	T	0.084843	0.0012788	15731	T	0.11	1.8e-05	2596	T	0.0003	0.38	4250656
15	91504181	rs3743451	G	A	A	-0.0557548	1.9383e-08	624	A	-0.0582687	6.28681e-10	7366	A	-0.071259	0.0023525	27344	A	-0.065	0.0026	28739	A	-0.00025	0.22	2470357	91433	RCCD1
15	62414014	rs1436953	C	T	T	-0.0605146	2.01373e-08	625	T	-0.0803288	9.86628e-18	1816	T	-0.092618	0.00010654	1892	T	-0.055	0.011	103843	T	-8.2e-05	0.41	4576522
6	32667230	rs2858312	G	C	G	0.0556996	2.04677e-08	628	C	-0.0536555	6.21317e-09	9098	C	0.0065513	0.77493	7014203	C	-0.04	0.13	1104695	C	1.8e-05	0.87	9566711
2	234346270	rs117447187	T	C	C	0.16878	2.04793e-08	629	C	0.271511	3.70512e-09	8536	C	0.3191	0.00011829	2052	C	0.21	0.0024	27020					8527	DGKD
15	91550953	rs3743447	C	G	G	-0.0555561	2.21699e-08	634	G	-0.0535598	6.35131e-09	9157	G	-0.057537	0.012542	132668	G	-0.067	0.0019	22628	G	-0.00021	0.1	1113390	26276	VPS33B
19	46158513	rs8108269	T	G	G	0.0556901	2.44565e-08	640	G	0.0696491	2.82916e-13	3310	G	0.046884	0.040546	401862	G	0.064	0.0034	35573	G	0.00013	0.26	2938404
8	118235872	rs75303356	G	A	A	-0.077527	2.96485e-08	647	A	-0.0854214	2.75791e-13	3304	A	-0.061412	0.049696	488775	A	-0.029	0.28	2307096
6	32669767	rs2647050	T	C	T	0.0550373	3.04285e-08	648	C	-0.0529368	9.28347e-09	9595	C	0.0030721	0.89339	8056488	C	-0.035	0.18	1505591	C	4.9e-05	0.63	6963231
15	77777632	rs7119	C	T	T	0.0735757	3.41141e-08	652	T	0.0716242	4.36701e-09	8694	T	0.053936	0.08077	781536	T	0.079	0.0032	33860	T	0.00029	0.0036	54339	10363	HMG20A
6	32670255	rs2856718	C	T	C	0.0544503	4.17538e-08	659	T	-0.0529802	9.07692e-09	9574	T	0.0033416	0.88411	7975159	T	-0.034	0.19	1585993	T	5e-05	0.63	6963231
3	23387503	rs13087861	G	A	A	0.0544503	4.45737e-08	664	A	0.0818573	3.80996e-19	1531	A	0.042917	0.060735	592170	A	0.095	1.1e-05	2303	A	-3e-06	0.98	10735061	7325	UBE2E2
6	20728731	rs6908425	T	C	T	-0.0687415	4.69064e-08	668	C	0.0839947	7.81951e-14	2984	C	0.062939	0.034828	347637	C	0.17	1.8e-09	608	C	0.00017	0.17	1892956	54901	CDKAL1
9	84308948	rs2796441	G	A	G	0.0555104	4.89717e-08	672	A	-0.0860231	6.15197e-20	1365	A	-0.056011	0.015954	166547	A	-0.078	0.00037	8160	A	-7.5e-05	0.45	5010804	101927502	LOC101927502
10	12332447	rs79387189	T	C	C	0.0636131	5.19317e-08	675	C	0.0982938	1.32712e-17	1842	C	0.079217	0.002549	29448	C	0.11	2.7e-05	2910	C	7.2e-05	0.81	8923055
9	22289853	rs12000501	A	G	G	-0.163051	5.35923e-08	676	G	-0.127307	4.65813e-12	4048	G	-0.14403	0.021299	218587	G	-0.18	0.00026	6870	G	-0.00024	0.39	4360082
18	60845884	rs12454712	T	C	C	-0.0540919	5.67488e-08	678	C	-0.0602818	1.09205e-10	5358	C	-0.032425	0.15653	1478303	C	-0.025	0.25	2067893	C	4e-05	0.7	7729217	596	BCL2
6	20893359	rs9368252	C	T	T	0.120685	5.84725e-08	681	T	0.121398	3.74928e-13	3372	T	0.14191	0.009005	96101	T	0.12	0.0036	37210					54901	CDKAL1
3	64075759	rs56228642	T	G	G	-0.058672	7.77833e-08	703	G	-0.0555945	6.26786e-09	9119	G	-0.10626	2.1889e-05	756	G	-0.063	0.0057	55633	G	-0.00023	0.057	613089	100652759	PRICKLE2-AS1
10	122960855	rs11199825	G	A	A	-0.0641503	7.93213e-08	704	A	-0.0714535	8.82675e-09	9540	A	-0.084428	0.0028036	32160	A	-0.036	0.19	1585993	A	-0.00022	0.64	7072417
15	91525197	rs2301826	C	T	T	0.0530952	8.25006e-08	706	T	0.0597667	7.37971e-11	5210	T	0.067666	0.002844	32582	T	0.062	0.004	40606	T	0.00021	0.099	1054790	100507118	PRC1-AS1
6	34189612	rs10947487	A	G	A	-0.0921197	8.25473e-08	707	G	0.0904314	1.9178e-11	4612	G	0.09963	0.011626	123147	G	0.15	1.2e-06	1433	G	-0.00029	0.32	3603207
6	34165721	rs7742369	A	G	G	-0.0834642	1.0715e-07	731	G	-0.0860714	5.36522e-11	5085	G	-0.060966	0.084724	818742	G	-0.15	4.3e-07	1185	G	0.00014	0.27	3052402
6	20678430	rs4712528	G	C	G	-0.0697317	1.13445e-07	740	C	0.064222	1.69309e-08	10191	C	0.058391	0.073385	712339	C	0.18	2.3e-09	614	C	0.00019	0.11	1221843	54901	CDKAL1
3	185563274	rs2098771	G	A	G	0.061932	1.33577e-07	758	A	-0.0819369	4.30217e-12	4023	A	-0.052433	0.055848	546015	A	-0.061	0.02	177820	A	-6.2e-05	0.54	5987630
10	80942631	rs12571751	A	G	G	-0.0526005	1.55533e-07	770	G	-0.064541	2.01935e-12	3657	G	-0.03707	0.10494	1007414	G	-0.043	0.047	396950	G	-0.00024	0.013	161692	57178	ZMIZ1
9	139252148	rs11787792	G	A	G	-0.133667	1.73024e-07	781	A	0.141833	1.28279e-24	682	A	0.058196	0.34949	3221518	A	0.13	0.0044	43989	A	0.0002	0.053	571849	26086	GPSM1
12	27966453	rs1544860	A	G	A	0.0519661	1.75024e-07	784	G	-0.0581568	1.49898e-09	7961	G	-0.011998	0.59802	5442935	G	-0.046	0.034	292127	G	-0.00011	0.27	3052402
16	53821862	rs7201850	C	T	T	0.0684901	1.75065e-07	785	T	0.100563	1.25246e-20	1153	T	0.077605	0.0096167	102276	T	0.11	0.00024	6684	T	0.00029	0.0043	62559	79068	FTO
16	53807498	rs16952522	C	G	G	0.0891824	2.23025e-07	807	G	0.134104	2.28756e-17	1868	G	0.17316	7.6828e-05	1576	G	0.14	0.00036	8034	G	0.0004	0.13	1439886	79068	FTO
4	153520475	rs6813195	C	T	T	-0.0514365	2.25566e-07	808	T	-0.0836426	9.78679e-20	1399	T	-0.069625	0.0022671	26443	T	-0.054	0.012	111591	T	0.00017	0.12	1330675
16	53818167	rs9933509	T	C	C	0.0677334	2.34186e-07	815	C	0.100341	1.48466e-20	1168	C	0.077631	0.0096166	102273	C	0.11	0.00022	6450	C	0.00029	0.0044	63738	79068	FTO
6	137291281	rs6937795	A	C	C	-0.0520062	2.4891e-07	826	C	-0.0754633	9.55881e-16	2234	C	-0.062714	0.006539	70973	C	-0.056	0.01	95862	C	-1.8e-05	0.86	9459652
16	53821413	rs7206629	T	C	C	0.0675745	2.49086e-07	827	C	0.100481	1.33047e-20	1161	C	0.077416	0.0097758	103755	C	0.11	0.00024	6684	C	0.00029	0.0044	63738	79068	FTO
16	53809247	rs1121980	G	A	A	0.0675465	2.67788e-07	829	A	0.10153	6.34961e-21	1104	A	0.074186	0.013385	141194	A	0.11	0.00015	5623	A	0.0003	0.0028	44608	79068	FTO
15	90374257	rs2028299	C	A	C	0.0643166	2.73417e-07	831	A	-0.0716073	9.64448e-11	5309	A	-0.017627	0.53149	4849929	A	-0.046	0.096	795750	A	-0.00023	0.037	409847	100526783	C15orf38-AP3S2
16	53826028	rs28567725	T	C	C	0.0673128	2.91717e-07	843	C	0.100204	2.31424e-20	1208	C	0.076823	0.010362	109693	C	0.11	0.00013	5387	C	0.00028	0.0056	77050	79068	FTO
16	53831771	rs9922619	G	T	T	0.0656005	2.942e-07	844	T	0.0973401	1.07144e-19	1407	T	0.064308	0.028535	287454	T	0.099	0.00054	9792	T	0.00024	0.014	172401	79068	FTO
9	22301092	rs1575972	T	A	A	-0.160607	3.37308e-07	854	A	-0.14032	9.58025e-13	3530	A	-0.14657	0.024384	247652	A	-0.15	0.006	58147	A	-0.00024	0.38	4250656
16	53830491	rs9932754	T	C	C	0.0651977	3.44395e-07	857	C	0.0973412	9.88519e-20	1402	C	0.065002	0.026775	270587	C	0.098	0.00062	10488	C	0.00024	0.018	214954	79068	FTO
6	34194866	rs1759645	C	T	C	-0.0801954	3.45122e-07	859	T	0.0861702	4.30699e-11	4987	T	0.092376	0.0091824	97922	T	0.14	2.5e-06	1655	T	-0.00011	0.39	4360082
6	34195011	rs1776897	G	T	G	-0.0805606	4.03961e-07	882	T	0.0863134	4.18374e-11	4978	T	0.097741	0.0066716	72261	T	0.14	1.3e-06	1449	T	-9.9e-05	0.57	6311410
3	23277323	rs73149661	C	T	T	0.054829	4.18051e-07	889	T	0.0584923	7.99144e-09	9450	T	0.033844	0.17826	1674838	T	0.079	0.00066	10889	T	-2.5e-05	0.81	8923055	7325	UBE2E2
16	53830465	rs9930506	A	G	G	0.0645791	4.33807e-07	893	G	0.0973415	9.85376e-20	1401	G	0.065157	0.026251	265721	G	0.098	0.00062	10488	G	0.00023	0.021	245934	79068	FTO
16	53827179	rs9931494	C	G	G	0.0659844	4.86461e-07	915	G	0.100177	2.22694e-20	1199	G	0.075874	0.011365	120243	G	0.11	0.00014	5516	G	0.00028	0.0055	75967	79068	FTO
6	31110391	rs1576	G	C	C	0.101274	5.57211e-07	937	C	0.119847	7.7353e-09	9416	C	0.030018	0.38865	3570086	C	-0.035	0.54	4358108	C	0.00011	0.3	3384903	54535	CCHCR1
16	20331737	rs73541251	C	G	G	0.0927341	5.57348e-07	938	G	0.112911	5.61627e-11	5109	G	0.16367	0.00011545	2010	G	0.05	0.21	1746592	G	0.00035	0.17	1892956	2813	GP2
16	53830452	rs9930501	A	G	G	0.0639321	5.69442e-07	941	G	0.0973527	9.84792e-20	1400	G	0.065043	0.026682	269705	G	0.098	0.00061	10413	G	0.00024	0.018	214954	79068	FTO
6	7231843	rs9379084	G	A	A	-0.0743788	6.52321e-07	958	A	-0.070027	1.20961e-10	5412	A	-0.078318	0.040562	401992	A	-0.085	0.0041	41416	A	-0.00036	0.023	266544	6239	RREB1
6	31117188	rs1265114	C	T	T	0.100243	6.99508e-07	970	T	0.119853	7.72347e-09	9401	T	0.026506	0.44772	4098911	T	-0.044	0.45	3646852	T	0.00011	0.28	3165146	54535	CCHCR1
9	22133716	rs10811659	T	C	C	0.0792178	7.47542e-07	976	C	0.108551	1.11558e-09	7833	C	0.095835	0.009205	98165	C	0.13	0.00061	10413	C	1.5e-05	0.9	9887667
6	31118019	rs1265112	T	C	C	0.100053	7.51541e-07	978	C	0.119847	7.7353e-09	9416	C	0.025106	0.47234	4320464	C	-0.042	0.48	3882387	C	0.00012	0.25	2821177	54535	CCHCR1
6	31109810	rs1265087	G	A	A	0.100008	7.52884e-07	979	A	0.119847	7.7353e-09	9416	A	0.026529	0.44736	4095714	A	-0.044	0.45	3646852	A	0.00011	0.28	3165146
6	31114182	rs746647	A	G	G	0.0999087	7.64832e-07	982	G	0.119847	7.7353e-09	9416	G	0.026383	0.44982	4117817	G	-0.044	0.45	3646852	G	0.00011	0.28	3165146	54535	CCHCR1
15	40619724	rs67839313	T	C	C	0.0620072	7.71075e-07	984	C	0.0753287	2.54825e-13	3290	C	0.037933	0.22109	2065205	C	0.079	0.0048	47726	C	1.3e-05	0.94	10312342
6	137287702	rs6918311	A	G	G	-0.0495264	8.45189e-07	996	G	-0.0760659	7.89961e-16	2220	G	-0.056924	0.014716	154340	G	-0.055	0.011	103843	G	-1.1e-05	0.91	9994353
6	31112602	rs1265078	G	C	C	0.0995014	8.56718e-07	998	C	0.119847	7.7353e-09	9416	C	0.025467	0.46557	4259470	C	-0.044	0.45	3646852	C	0.00011	0.31	3494459	54535	CCHCR1
4	153421334	rs1961679	G	A	A	-0.0488636	9.3616e-07	1018	A	-0.0661658	6.18719e-13	3470	A	-0.087123	0.00014051	2299	A	-0.061	0.0047	46785	A	0.00024	0.03	338415	55294	FBXW7
16	53825488	rs9941349	C	T	T	0.0642885	1.07567e-06	1032	T	0.0998775	2.82947e-20	1249	T	0.078961	0.0084064	90027	T	0.11	0.00013	5387	T	0.00028	0.0053	73694	79068	FTO
3	23163716	rs6803875	T	C	C	0.0720136	1.5664e-06	1125	C	0.0838823	1.76e-10	5689	C	0.038661	0.24955	2325883	C	0.075	0.0091	84601	C	-0.00013	0.44	4901938
4	153499990	rs2054759	A	G	G	-0.0475844	1.65055e-06	1140	G	-0.0793643	1.66959e-17	1854	G	-0.087316	0.00014725	2428	G	-0.068	0.0016	19719	G	0.00021	0.054	582184
4	1380848	rs4974559	A	G	A	0.0506931	1.65335e-06	1141	G	-0.0615477	6.31884e-11	5157	G	-0.048736	0.043912	433900	G	-0.089	6.1e-05	4067	G	-1.3e-05	0.92	10099395	57654	UVSSA
15	62383155	rs4502156	T	C	C	-0.0472719	1.93775e-06	1186	C	-0.059562	8.55429e-11	5258	C	-0.059576	0.0090238	96292	C	-0.043	0.047	396950	C	-0.00024	0.016	193553
6	31232543	rs2844623	C	T	T	-0.0692172	2.07257e-06	1213	T	-0.0992593	6.35511e-19	1606	T	-0.094499	0.0021346	24949	T	-0.033	0.34	2780968	T	-0.00011	0.41	4576522
10	94334778	rs3758505	A	C	C	0.074495	2.26518e-06	1254	C	0.08591	7.2442e-14	2964	C	0.13019	0.00053042	7157	C	0.15	1.7e-07	985	C	-0.00025	0.16	1779115
16	53844893	rs76682627	C	G	G	0.0779328	2.58582e-06	1299	G	0.111478	5.16096e-13	3433	G	0.1158	0.0043473	48973	G	0.12	0.00077	11901	G	0.00034	0.25	2821177	79068	FTO
15	62404382	rs1436955	C	T	T	-0.0581451	3.462e-06	1379	T	-0.0754987	1.17951e-13	3078	T	-0.055076	0.039886	395718	T	-0.068	0.004	40606	T	-9.4e-05	0.4	4468133
18	57839769	rs571312	C	A	A	0.0591365	3.49955e-06	1380	A	0.0865299	6.34123e-15	2536	A	0.069669	0.014203	149354	A	0.14	3.7e-08	771	A	0.00024	0.038	420092
9	4272449	rs10814908	T	C	C	-0.056273	3.82336e-06	1398	C	-0.0617074	5.75499e-10	7166	C	0.014061	0.61458	5589824	C	-0.071	0.0043	43110	C	8.2e-05	0.49	5446362	169792	GLIS3
6	31176246	rs4410769	C	T	T	0.0460435	4.27919e-06	1435	T	0.0657804	2.5006e-12	3735	T	0.045971	0.04841	476632	T	0.012	0.66	5317233	T	4.4e-05	0.66	7290922
3	23203454	rs7374732	C	T	C	0.0481137	4.74302e-06	1465	T	-0.0588883	2.71155e-09	8285	T	-0.02832	0.24701	2302171	T	-0.058	0.01	95862	T	9e-05	0.38	4250656
15	38822905	rs7403531	T	C	T	0.0469695	5.49405e-06	1495	C	-0.0525664	9.05863e-09	9568	C	-0.068987	0.0037881	43159	C	-0.024	0.27	2227177	C	-1.9e-05	0.87	9566711	10125	RASGRP1
15	75866150	rs7184046	G	C	C	-0.0475068	6.32834e-06	1535	C	-0.0546012	5.77742e-09	8963	C	-0.036763	0.12728	1212136	C	-0.045	0.043	364816	C	-0.00013	0.24	2703648	5780	PTPN9
7	89801787	rs7783739	T	C	C	0.0573062	6.49056e-06	1544	C	0.0674462	4.78253e-10	6851	C	0.037301	0.18947	1777097	C	0.043	0.096	795750	C	2.9e-06	0.98	10735061
6	31175912	rs6919603	A	G	G	0.0463395	7.09786e-06	1562	G	0.0624821	7.01665e-11	5192	G	0.03346	0.16612	1564479	G	0.018	0.52	4200096	G	3.4e-05	0.76	8381031
9	4309006	rs4567095	C	T	T	-0.0572192	8.60961e-06	1611	T	-0.0702545	3.2434e-09	8425	T	-0.068322	0.019974	206025	T	-0.048	0.093	771299	T	-1.2e-05	0.91	9994353
6	31071645	rs9263600	C	T	T	0.0592307	8.61356e-06	1612	T	-0.0871553	6.44989e-14	2940	T	-0.044406	0.16561	1559896	T	-0.068	0.083	690651	T	-0.00023	0.13	1439886
6	31174527	rs2894181	A	G	G	0.044457	9.11135e-06	1629	G	0.0647928	5.16038e-12	4080	G	0.034952	0.13362	1270152	G	0.014	0.6	4836832	G	2.7e-05	0.79	8708210
3	185550500	rs77494444	C	T	T	0.092178	9.70072e-06	1648	T	0.115746	6.12712e-19	1601	T	0.061146	0.17662	1659662	T	0.064	0.057	479026	T	0.00032	0.15	1666368
6	31082932	rs3095298	C	T	T	0.0591553	1.02836e-05	1659	T	-0.0906363	2.20203e-15	2318	T	-0.0429	0.17132	1611694	T	-0.041	0.28	2307096	T	2.8e-05	0.8	8816248	1041	CDSN
18	57851097	rs17782313	T	C	C	0.0561346	1.03909e-05	1663	C	0.0762989	2.687e-12	3760	C	0.066804	0.018696	193900	C	0.14	6.6e-08	825	C	0.00024	0.038	420092
6	31082987	rs3094220	A	G	G	0.0588442	1.07513e-05	1672	G	-0.0906416	2.19449e-15	2316	G	-0.042433	0.17597	1653796	G	-0.039	0.31	2544793	G	2.7e-05	0.81	8923055	1041	CDSN
15	75755467	rs4886707	C	T	T	-0.0465163	1.11439e-05	1687	T	-0.0558718	1.70403e-09	8022	T	-0.033281	0.16555	1559300	T	-0.039	0.079	658451	T	-0.00014	0.21	2353086
15	75808972	rs8029112	T	C	C	-0.0459528	1.24338e-05	1714	C	-0.0543609	4.40086e-09	8699	C	-0.034175	0.15309	1447055	C	-0.043	0.052	438012	C	-0.00013	0.24	2703648	5780	PTPN9
17	36059385	rs12938438	C	G	G	0.0514153	1.25412e-05	1718	G	0.0742115	4.70274e-10	6822	G	0.041864	0.13242	1259211	G	0.12	2.8e-06	1685	G	0.00024	0.026	297378	6928	HNF1B
6	31058329	rs79483379	G	T	T	0.0580142	1.3846e-05	1756	T	-0.0870177	7.03127e-14	2956	T	-0.050414	0.11568	1105880	T	-0.072	0.071	592514	T	-0.00065	0.072	768250
18	57851763	rs10871777	A	G	G	0.0551698	1.41992e-05	1767	G	0.0764861	2.37023e-12	3718	G	0.066977	0.018375	190656	G	0.13	8.5e-08	860	G	0.00022	0.055	592364
18	57852948	rs11152213	A	C	C	0.0550373	1.5006e-05	1785	C	0.0764026	2.50379e-12	3736	C	0.06953	0.014341	150685	C	0.14	7.4e-08	842	C	0.00022	0.056	602603
6	31039930	rs76977243	C	T	T	-0.067397	1.52139e-05	1790	T	-0.0862177	2.33459e-16	2065	T	-0.06568	0.050991	501124	T	-0.024	0.45	3646852	T	-0.00021	0.66	7290922
2	165371435	rs150655369	T	C	C	-0.101451	1.57096e-05	1810	C	-0.161836	3.88413e-09	8583	C	-0.10931	0.060859	593378	C	-0.05	0.37	3016763					2888	GRB14
6	31026236	rs76541615	T	G	G	-0.0670836	1.59718e-05	1817	G	-0.0860936	2.54752e-16	2075	G	-0.062087	0.064585	629252	G	-0.023	0.47	3803639	G	-0.00022	0.64	7072417	285834	HCG22
9	22277902	rs1679028	A	G	A	-0.0947196	1.67534e-05	1834	G	0.105906	8.02092e-10	7616	G	0.080861	0.085491	826033	G	0.13	0.0018	21611	G	-8.2e-05	0.65	7182129
18	57828637	rs2331841	G	A	A	0.0534081	1.7844e-05	1855	A	0.0722956	1.01844e-11	4334	A	0.076973	0.0054765	60544	A	0.13	1.6e-07	968	A	0.00013	0.18	2007891
2	635721	rs6755502	T	C	T	-0.0832816	1.88552e-05	1867	C	0.104159	1.52127e-11	4478	C	0.077548	0.057781	564516	C	0.13	0.00048	9239	C	0.00028	0.035	389385
10	89768584	rs10788575	G	A	A	0.0433277	1.891e-05	1868	A	0.0558131	3.87096e-09	8579	A	0.0037429	0.87114	7862153	A	0.043	0.053	446491	A	-7.3e-05	0.58	6420476
9	84295211	rs7043040	C	T	T	0.0529245	1.95414e-05	1881	T	0.0876363	3.28982e-11	4866	T	0.06912	0.017999	186816	T	0.05	0.075	625372	T	5e-05	0.7	7729217	7088	TLE1
15	77871114	rs2682918	G	A	G	0.0423792	2.25207e-05	1940	A	-0.058034	2.3625e-10	5917	A	-0.083512	0.0003255	4852	A	-0.065	0.0026	28739	A	-0.00017	0.1	1113390
12	121432299	rs55783344	C	T	T	0.0588536	2.43596e-05	1969	T	0.0743887	6.28187e-12	4152	T	0.04648	0.19546	1831513	T	0.081	0.0052	51179	T	-0.00038	0.34	3820121	6927	HNF1A
10	94383821	rs79956902	C	T	T	-0.0659486	2.49404e-05	1980	T	-0.0902601	5.75376e-09	8951	T	-0.0254	0.50608	4622244	T	-0.031	0.3	2465598					3832	KIF11
3	23423235	rs114933903	A	G	G	-0.0771867	2.53044e-05	1990	G	-0.138469	2.13987e-13	3262	G	-0.10078	0.011736	124296	G	-0.13	0.00069	11131	G	-0.0013	0.11	1221843	7325	UBE2E2
6	31084048	rs3094216	A	G	G	0.0557658	2.57531e-05	2001	G	-0.0906067	2.23746e-15	2321	G	-0.0463	0.13672	1298454	G	-0.041	0.28	2307096	G	2.7e-05	0.81	8923055	1041	CDSN
18	57841891	rs589850	G	A	A	0.0508072	2.58638e-05	2004	A	0.0746339	3.31349e-13	3337	A	0.08831	0.0011298	13986	A	0.12	2.1e-07	1030	A	0.00014	0.17	1892956
2	624034	rs6711012	G	C	G	-0.0808967	2.97067e-05	2048	C	0.102847	3.1411e-11	4841	C	0.076634	0.060574	590608	C	0.13	0.00055	9889	C	0.00025	0.059	633353
4	1225554	rs3822018	G	A	A	-0.056364	3.08865e-05	2062	A	-0.0811206	2.09805e-09	8115	A	-0.047448	0.13578	1289779	A	-0.059	0.066	551885	A	0.00034	0.26	2938404	1487	CTBP1
2	646674	rs10190052	T	C	T	-0.0805432	3.43717e-05	2104	C	0.105622	7.1027e-12	4186	C	0.079458	0.053154	521161	C	0.13	0.00036	8034	C	0.00028	0.033	369241
18	57842533	rs1350341	G	A	A	0.0499038	3.51249e-05	2114	A	0.0746467	3.26535e-13	3335	A	0.089093	0.0010206	12679	A	0.12	2.4e-07	1057	A	0.00013	0.18	2007891
2	614168	rs2947411	A	G	A	-0.0807416	3.63307e-05	2125	G	0.100365	8.47653e-11	5249	G	0.076294	0.063459	618535	G	0.13	0.00069	11131	G	0.00024	0.06	643437
2	638144	rs4854344	G	T	G	-0.0800675	3.65994e-05	2128	T	0.105811	5.83313e-12	4115	T	0.081853	0.046237	455814	T	0.13	0.00036	8034	T	0.00028	0.033	369241
9	22302104	rs10757303	A	G	A	-0.0911848	4.10541e-05	2169	G	0.11367	3.92042e-10	6569	G	0.072233	0.12521	1193401	G	0.098	0.027	234733	G	-8e-05	0.64	7072417
18	57831468	rs633265	G	T	T	0.0497897	4.18447e-05	2178	T	0.0750315	2.93733e-13	3317	T	0.085919	0.001541	18687	T	0.13	9.8e-08	882	T	0.00012	0.21	2353086
18	57852587	rs476828	T	C	C	0.050522	4.48644e-05	2208	C	0.0786519	7.20736e-14	2962	C	0.082513	0.0029176	33384	C	0.13	4.5e-08	784	C	0.00022	0.054	582184
12	66250940	rs343092	T	G	T	0.0428679	4.50475e-05	2212	G	-0.0606157	2.88171e-10	6161	G	-0.051798	0.033063	330721	G	-0.1	1.1e-05	2303	G	-0.00018	0.2	2236734	8091	HMGA2
2	622531	rs939583	C	T	C	-0.0787629	4.83649e-05	2251	T	0.102488	3.621e-11	4916	T	0.076055	0.063256	616546	T	0.13	0.00056	9971	T	0.00025	0.051	551340
9	22241938	rs1327046	T	C	T	-0.0901348	4.87223e-05	2256	C	0.122241	8.35806e-10	7648	C	0.092194	0.049851	490297	C	0.098	0.035	300406	C	-0.00018	0.28	3165146
4	71859352	rs2306744	C	T	T	0.0569851	4.89705e-05	2259	T	0.082703	1.28799e-10	5456	T	0.025296	0.43918	4021590	T	0.12	2.9e-05	2989	T	0.00027	0.55	6095322	1633	DCK
2	634905	rs6548238	T	C	T	-0.0781648	5.41684e-05	2298	C	0.103926	1.70475e-11	4538	C	0.077816	0.056789	555149	C	0.13	0.00053	9706	C	0.00027	0.042	460829
2	644953	rs7561317	A	G	A	-0.0781507	5.60859e-05	2310	G	0.105698	6.14616e-12	4146	G	0.082072	0.045544	449277	G	0.13	0.00033	7638	G	0.00027	0.036	399588
2	621558	rs939584	C	T	C	-0.0780015	5.67733e-05	2314	T	0.102342	3.86433e-11	4942	T	0.075415	0.065376	636560	T	0.13	0.00074	11589	T	0.00023	0.074	789098
6	31167512	rs9501077	A	G	A	-0.0405272	5.6888e-05	2316	G	0.0825389	4.1811e-19	1542	G	0.039431	0.085528	826357	G	0.0053	0.85	6827488	G	3.9e-05	0.7	7729217	253018	HCG27
13	91940169	rs7985179	T	A	A	-0.0543305	5.77012e-05	2329	A	-0.0784305	6.8354e-11	5185	A	-0.10811	0.00048386	6649	A	-0.064	0.036	308278	A	-5.4e-05	0.63	6963231
2	624678	rs2903492	G	A	G	-0.0778329	5.8494e-05	2333	A	0.102977	3.0198e-11	4816	A	0.07474	0.067698	658468	A	0.13	0.00056	9971	A	0.00026	0.051	551340
15	62386330	rs17304080	G	T	T	-0.0548449	6.06491e-05	2353	T	-0.0669764	2.69359e-09	8284	T	-0.09376	0.002597	29920	T	-0.073	0.0047	46785	T	-0.00013	0.55	6095322
6	31198987	rs3130527	T	C	T	-0.0432238	6.11637e-05	2357	C	0.0787563	4.01256e-15	2457	C	0.028996	0.23957	2233474	C	0.025	0.43	3489162	C	0.00022	0.045	491364
7	69406661	rs6947395	A	T	T	0.0487235	6.26217e-05	2369	T	0.0841392	2.15103e-13	3263	T	0.07538	0.0069859	75340	T	0.076	0.0036	37210	T	9.7e-06	0.94	10312342	26053	AUTS2
2	646364	rs10189761	T	A	T	-0.0779345	6.31674e-05	2373	A	0.105653	6.83965e-12	4169	A	0.07693	0.062064	605176	A	0.13	0.00036	8034	A	0.00028	0.033	369241
7	69653990	rs10499812	A	G	G	0.0411707	6.43374e-05	2379	G	0.0688641	2.09188e-12	3669	G	0.05656	0.019368	200427	G	0.05	0.028	242671	G	0.00012	0.27	3052402	26053	AUTS2
2	622827	rs2867125	T	C	T	-0.0772904	6.57152e-05	2391	C	0.102528	3.50376e-11	4897	C	0.072467	0.076545	742348	C	0.13	0.00053	9706	C	0.00025	0.051	551340
2	637830	rs13393304	A	G	A	-0.0760909	8.56123e-05	2507	G	0.104173	1.44726e-11	4455	G	0.078338	0.055532	543084	G	0.13	0.00041	8544	G	0.00028	0.032	358962
6	31136714	rs3132524	T	C	T	-0.0421249	9.28168e-05	2560	C	0.0745107	3.01342e-15	2384	C	0.052536	0.033191	331853	C	0.035	0.25	2067893	C	1.6e-05	0.89	9781938	5460	POU5F1
2	632028	rs11127485	C	T	C	-0.0753369	9.47912e-05	2574	T	0.104038	1.68825e-11	4530	T	0.07397	0.068138	662668	T	0.13	0.00048	9239	T	0.00027	0.037	409847
6	31136832	rs3132523	T	C	T	-0.0420644	9.50352e-05	2579	C	0.0745117	3.01053e-15	2382	C	0.052505	0.033295	332876	C	0.035	0.24	1988297	C	1.6e-05	0.89	9781938	5460	POU5F1
6	31118565	rs130078	C	G	C	-0.0418621	0.000105356	2631	G	0.0742127	3.83817e-15	2434	G	0.05059	0.040465	401078	G	0.035	0.25	2067893	G	2.9e-05	0.8	8816248	54535	CCHCR1
4	1414684	rs4130791	G	A	A	-0.0385558	0.000105457	2632	A	-0.0805675	1.24679e-13	3091	A	-0.04706	0.038506	382874	A	-0.077	0.00041	8544	A	3.6e-05	0.83	9137641
6	31117619	rs3130498	T	C	T	-0.0418329	0.000106094	2637	C	0.0742217	3.80895e-15	2433	C	0.05073	0.039895	395800	C	0.034	0.25	2067893	C	2.9e-05	0.8	8816248	54535	CCHCR1
16	53845487	rs11642841	C	A	A	0.0998001	0.000106148	2638	A	0.101474	5.36224e-10	7082	A	0.063763	0.27229	2532913	A	0.095	0.11	943489	A	0.00013	0.2	2236734	79068	FTO
6	31135706	rs9263804	C	T	C	-0.0417787	0.000106996	2642	T	0.0745098	3.02082e-15	2386	T	0.052505	0.033295	332876	T	0.035	0.24	1988297	T	1.6e-05	0.89	9781938	5460	POU5F1
6	31129616	rs2073721	A	G	A	-0.0419351	0.000108419	2649	G	0.0744666	3.13932e-15	2401	G	0.053334	0.030816	309422	G	0.035	0.24	1988297	G	2.5e-05	0.83	9137641	6941	TCF19
6	31117053	rs2022084	A	G	A	-0.0416598	0.000113692	2680	G	0.0742302	3.78076e-15	2430	G	0.050908	0.039201	389386	G	0.035	0.25	2067893	G	3e-05	0.79	8708210	54535	CCHCR1
2	27730940	rs1260326	T	C	T	-0.0383168	0.000114491	2684	C	0.0826864	3.00321e-19	1505	C	0.036905	0.10524	1010280	C	0.085	9.3e-05	4691	C	0.00012	0.25	2821177	2646	GCKR
6	31136666	rs3130502	A	G	A	-0.0414326	0.000121875	2728	G	0.0745115	3.01163e-15	2383	G	0.052652	0.032806	328352	G	0.037	0.21	1746592	G	1.7e-05	0.88	9675542	5460	POU5F1
6	31136453	rs3130501	A	G	A	-0.0414628	0.000122151	2729	G	0.0745135	3.00725e-15	2381	G	0.052953	0.031998	320559	G	0.038	0.21	1746592	G	2.5e-05	0.82	9029683	5460	POU5F1
6	31116526	rs3132535	A	G	A	-0.0411252	0.0001222	2730	G	0.0730806	8.76001e-15	2583	G	0.041137	0.091184	879254	G	0.034	0.24	1988297	G	5.1e-05	0.64	7072417	54535	CCHCR1
6	31170528	rs9263871	A	G	A	-0.0379532	0.000131751	2773	G	0.0744093	5.62504e-16	2198	G	0.03506	0.12567	1197723	G	0.0092	0.73	5877223	G	-2.3e-05	0.83	9137641	253018	HCG27
16	53812614	rs8057044	G	A	A	0.0460626	0.000135588	2790	A	0.0949203	1.24468e-19	1421	A	0.06579	0.018913	195984	A	0.065	0.017	153449	A	0.00028	0.004	59200	79068	FTO
2	629244	rs12463617	A	C	A	-0.0745188	0.000138672	2806	C	0.106831	7.21814e-12	4192	C	0.075379	0.066376	646124	C	0.13	0.00044	8827	C	0.00026	0.046	501304
6	31167815	rs3868075	A	G	A	-0.0381911	0.000140516	2813	G	0.0825368	4.18818e-19	1543	G	0.039202	0.087444	844257	G	0.007	0.8	6432504	G	3.6e-05	0.73	8055451	253018	HCG27
7	68974543	rs10487949	C	T	T	0.0542419	0.000145689	2835	T	0.0762173	4.91735e-10	6918	T	0.07416	0.027569	278134	T	0.066	0.026	226810	T	1e-05	0.96	10524755
6	31162520	rs7762933	T	C	T	-0.0380062	0.00014851	2847	C	0.0828377	3.13121e-19	1513	C	0.037373	0.10322	991606	C	0.0036	0.89	7143815	C	3.5e-05	0.73	8055451
6	31162839	rs4713446	C	T	C	-0.0379293	0.000153424	2875	T	0.0828352	3.13844e-19	1515	T	0.037873	0.098326	945749	T	0.0073	0.79	6353486	T	3.6e-05	0.72	7946476
6	31130502	rs1065461	T	C	T	-0.0408282	0.000155559	2882	C	0.0744995	3.04803e-15	2390	C	0.051134	0.038382	381600	C	0.035	0.24	1988297	C	2.8e-05	0.81	8923055	6941	TCF19
7	69768707	rs7787612	C	T	T	0.038913	0.00015892	2893	T	0.0687013	2.73161e-12	3774	T	0.054343	0.025419	257865	T	0.054	0.017	153449	T	1.9e-05	0.87	9566711	26053	AUTS2
6	31170608	rs9263872	C	T	C	-0.0376261	0.000174219	2957	T	0.0811399	1.46388e-18	1678	T	0.038358	0.09416	907001	T	0.0023	0.93	7462882	T	4.7e-05	0.65	7182129	253018	HCG27
6	31162963	rs4713447	A	G	A	-0.0376271	0.000175267	2964	G	0.0828364	3.13506e-19	1514	G	0.038026	0.097232	935481	G	0.0072	0.79	6353486	G	3.6e-05	0.73	8055451
6	31170713	rs9263873	T	C	T	-0.0375721	0.00017697	2975	C	0.0809097	1.81797e-18	1697	C	0.038333	0.094413	909404	C	0.0024	0.93	7462882	C	5.5e-05	0.59	6529559	253018	HCG27
6	31130078	rs2073723	T	C	T	-0.0404585	0.000179423	2983	C	0.0744758	3.11504e-15	2394	C	0.05166	0.036426	363092	C	0.035	0.24	1988297	C	2.5e-05	0.82	9029683	6941	TCF19
6	31131569	rs3132528	C	T	C	-0.0403346	0.000187759	3014	T	0.0744908	3.08812e-15	2393	T	0.051591	0.036689	365679	T	0.035	0.25	2067893	T	2.5e-05	0.82	9029683	6941	TCF19
6	31080828	rs2233967	C	G	G	-0.0406918	0.000207667	3092	G	-0.0721728	9.36068e-14	3030	G	-0.034623	0.1736	1632161	G	-0.02	0.47	3803639	G	-1.7e-05	0.89	9781938
6	31080899	rs2233965	T	G	G	-0.0403575	0.000233546	3190	G	-0.0720309	9.93073e-14	3041	G	-0.034112	0.18022	1692455	G	-0.02	0.45	3646852	G	-1.5e-05	0.91	9994353
5	52084011	rs2270756	A	C	A	0.038355	0.000240016	3215	C	-0.0663248	2.28331e-11	4681	C	-0.020268	0.40285	3696871	C	-0.058	0.016	145190	C	-7.9e-05	0.51	5662796	53918	PELO
6	31116210	rs130071	G	A	A	0.0847087	0.000260487	3274	A	0.128141	1.75046e-09	8037	A	0.045825	0.28413	2640064	A	-0.012	0.83	6669268	A	0.00013	0.24	2703648	54535	CCHCR1
9	139245289	rs28642252	A	G	A	-0.100814	0.000297496	3361	G	0.14223	2.7859e-25	639	G	-0.02072	0.75064	6797830	G	0.13	0.0045	45002	G	0.00022	0.043	471253	26086	GPSM1
6	31319355	rs2442728	G	T	T	-0.0418965	0.000308449	3398	T	-0.0620229	4.33631e-11	4991	T	-0.04812	0.051518	506224	T	-0.04	0.1	863580	T	0.00024	0.018	214954
6	31165836	rs28362345	T	C	T	-0.0354831	0.000347378	3493	C	0.0765073	8.78944e-17	1969	C	0.036133	0.11454	1095719	C	0.014	0.6	4836832	C	-4.3e-05	0.69	7620084	253018	HCG27
8	41418163	rs11987150	G	A	A	-0.052766	0.000358966	3522	A	-0.0928772	6.04938e-09	9057	A	-0.089769	0.00988	104737	A	-0.15	0.0001	4922	A	-0.00013	0.31	3494459
12	121407256	rs12815613	A	G	G	0.0501416	0.000363404	3530	G	0.0680034	2.06255e-09	8110	G	0.077084	0.033681	336582	G	0.055	0.067	560024	G	0.00018	0.092	980320
9	139279634	rs4307444	C	T	T	-0.101124	0.000366068	3540	T	-0.138474	1.9592e-22	926	T	-0.057695	0.39566	3632280	T	-0.12	0.016	145190	T	-0.00021	0.07	747486	6621	SNAPC4
9	139258462	rs1135314	A	G	G	-0.0988109	0.00037965	3573	G	-0.141231	3.79518e-24	754	G	-0.063371	0.34004	3137041	G	-0.13	0.0037	38046	G	-0.00014	0.17	1892956	64170	CARD9
9	139323311	rs8413	T	C	C	-0.0457948	0.000382426	3578	C	-0.0829745	6.22971e-15	2529	C	-0.00057409	0.98434	8858089	C	-0.046	0.08	666459	C	-0.00015	0.12	1330675	56623	INPP5E
6	31001421	rs3909113	T	C	C	0.0440169	0.000424348	3686	C	-0.0758005	1.40109e-13	3128	C	-0.0093978	0.74867	6780125	C	-0.024	0.43	3489162	C	-0.0003	0.43	4792798	100507679	MUC22
20	42989794	rs6031552	C	A	A	-0.0556575	0.000440062	3738	A	-0.0762148	6.04854e-11	5141	A	-0.058202	0.078652	761890	A	-0.1	0.00022	6450	A	0.00013	0.26	2938404	3172	HNF4A
9	139405261	rs3125001	C	T	C	-0.0551597	0.000440632	3740	T	0.0729094	1.94002e-10	5750	T	0.017936	0.62922	5720615	T	0.063	0.034	292127	T	-6.9e-05	0.5	5554911	4851	NOTCH1
18	57859563	rs12969709	C	A	A	0.04461	0.000484941	3829	A	0.0724359	2.72561e-10	6062	A	0.079406	0.0058009	63853	A	0.14	4.4e-08	782	A	0.00018	0.1	1113390
18	57858829	rs8089364	T	C	C	0.0445431	0.000490331	3839	C	0.0725058	2.65436e-10	6027	C	0.0798	0.0055268	61039	C	0.14	6.3e-08	820	C	0.00018	0.099	1054790
6	31134888	rs3130931	T	C	T	-0.0372316	0.000514963	3886	C	0.0736082	5.80704e-15	2521	C	0.050186	0.03886	386234	C	0.03	0.31	2544793	C	5.2e-06	0.96	10524755	5460	POU5F1
3	23500543	rs117756513	A	G	G	0.0642322	0.000599712	4065	G	0.128152	4.93576e-12	4059	G	0.068189	0.11651	1113427	G	0.17	2.9e-05	2989					7325	UBE2E2
7	69768826	rs1949804	T	G	G	0.0507882	0.000738703	4302	G	0.0865223	1.9449e-12	3641	G	0.05986	0.09263	892840	G	0.093	0.0018	21611	G	5.5e-05	0.83	9137641	26053	AUTS2
9	139406334	rs3124600	G	A	G	-0.0509744	0.000815305	4447	A	0.077424	2.68735e-11	4755	A	0.011456	0.75939	6876102	A	0.052	0.079	658451	A	3.7e-05	0.71	7838360	4851	NOTCH1
6	31241032	rs5010528	A	G	G	0.0704025	0.000854494	4515	G	0.133576	2.03286e-09	8103	G	0.011531	0.7996	7231439	G	-0.032	0.61	4917803	G	-0.00021	0.25	2821177
9	139405361	rs3125002	A	G	A	-0.0536635	0.00104881	4809	G	0.0719238	7.0831e-10	7502	G	0.0094809	0.80388	7268971	G	0.058	0.054	454650	G	5e-05	0.62	6854624	4851	NOTCH1
6	31130865	rs17190776	G	A	A	0.0815984	0.00109953	4892	A	0.138863	8.09615e-10	7627	A	0.024443	0.63435	5766230	A	-0.037	0.57	4596253	A	-0.00021	0.29	3275565	6941	TCF19
9	139405501	rs9411206	A	G	A	-0.0549663	0.00114508	4951	G	0.0748011	3.60615e-10	6462	G	-0.0018773	0.96066	8649120	G	0.067	0.028	242671	G	8.7e-05	0.38	4250656	4851	NOTCH1
6	31112484	rs130072	C	T	T	0.0811283	0.00117089	4986	T	0.136025	1.65388e-09	8003	T	0.024309	0.63618	5782903	T	-0.037	0.57	4596253	T	-0.00021	0.3	3384903	54535	CCHCR1
6	31125257	rs72856718	C	A	A	0.0811375	0.00117605	4999	A	0.139146	7.45578e-10	7560	A	0.026081	0.6117	5564334	A	-0.031	0.63	5077451	A	-0.00021	0.29	3275565	54535	CCHCR1
6	31127800	rs72856721	G	T	T	0.0810545	0.00118358	5010	T	0.138989	7.80142e-10	7595	T	0.024443	0.63435	5766230	T	-0.037	0.57	4596253	T	-0.00021	0.29	3275565	6941	TCF19
6	31273422	rs9264927	T	C	C	-0.0473589	0.00134433	5220	C	-0.0998718	3.82783e-10	6536	C	-0.091083	0.0065818	71383	C	-0.053	0.17	1426206	C	-0.00021	0.12	1330675
2	27742603	rs780093	T	C	T	-0.0314917	0.00149277	5407	C	0.0810492	1.66175e-18	1689	C	0.051738	0.022991	234572	C	0.066	0.0024	27020	C	0.00013	0.21	2353086	2646	GCKR
6	31106459	rs1265097	C	A	A	0.0784137	0.00161208	5573	A	0.139258	7.21621e-10	7520	A	0.037858	0.45248	4141639	A	-0.048	0.46	3725242	A	-0.00026	0.16	1779115	170680	PSORS1C2
17	36049552	rs35551980	T	C	C	0.0346043	0.00164703	5614	C	0.0834114	1.21336e-14	2646	C	0.042812	0.092946	895789	C	0.093	0.00017	5881	C	0.00021	0.042	460829	6928	HNF1B
1	22049667	rs6426724	A	G	A	0.0331833	0.0017468	5722	G	-0.0550439	7.14151e-09	9302	G	0.013573	0.57624	5248273	G	-0.031	0.18	1505591	G	0.00026	0.014	172401	84196	USP48
6	31126409	rs17197101	G	T	T	0.0773684	0.00176198	5741	T	0.139025	7.70266e-10	7585	T	0.020759	0.68351	6204049	T	-0.04	0.54	4358108	T	-0.00018	0.36	4035717	6941	TCF19
2	27741237	rs780094	T	C	T	-0.0307211	0.00195774	5964	C	0.080496	2.5469e-18	1726	C	0.045758	0.04419	436569	C	0.068	0.0017	20643	C	0.00013	0.19	2122045	2646	GCKR
6	31241793	rs67058142	G	A	A	0.0628621	0.00209335	6117	A	0.133545	2.10372e-09	8120	A	0.0098321	0.82895	7490303	A	-0.032	0.61	4917803	A	-0.00023	0.22	2470357
2	27748624	rs1260333	A	G	A	-0.0303912	0.00220825	6247	G	0.0823394	6.51718e-19	1608	G	0.051735	0.022783	232700	G	0.061	0.0049	48613	G	0.00011	0.25	2821177
4	1785592	rs62285146	G	A	A	0.0511018	0.00223769	6288	A	0.0926155	1.6227e-10	5631	A	0.13749	0.00091466	11428	A	0.073	0.048	405145	A	1.8e-05	0.9	9887667
9	139400406	rs11145764	C	T	C	-0.0514596	0.00227829	6338	T	0.0857191	5.33723e-13	3440	T	0.025718	0.51468	4699238	T	0.067	0.03	259569	T	1.3e-05	0.9	9887667	4851	NOTCH1
6	31302008	rs77372868	C	T	T	-0.0482569	0.00234892	6415	T	-0.0652736	2.60259e-09	8251	T	-0.092701	0.0056459	62295	T	-0.024	0.44	3567994	T	-0.00068	0.18	2007891
7	69080200	rs2851510	A	G	A	0.0328253	0.00241583	6496	G	-0.071716	2.96576e-12	3826	G	-0.07224	0.0043161	48630	G	-0.055	0.02	177820	G	-3.6e-05	0.72	7946476	26053	AUTS2
9	139322927	rs12552167	C	T	T	-0.0911695	0.00244158	6525	T	-0.140235	4.9956e-23	846	T	-0.030114	0.66942	6078967	T	-0.14	0.0048	47726	T	-0.00025	0.02	235857
9	139330701	rs13290734	G	A	A	-0.0922249	0.00301494	7175	A	-0.138974	3.62887e-22	939	A	0.0027542	0.97017	8733782	A	-0.15	0.0023	26211	A	-0.00025	0.021	245934	56623	INPP5E
6	31300766	rs79673440	T	C	C	-0.0469428	0.00307246	7243	C	-0.0653078	2.55203e-09	8226	C	-0.091715	0.0060211	66000	C	-0.024	0.43	3489162	C	-0.0006	0.22	2470357
15	77450964	rs12909704	C	T	T	0.0467023	0.00334273	7509	T	0.0780811	4.88133e-09	8810	T	0.030527	0.42124	3861229	T	0.083	0.0084	78710	T	9e-05	0.38	4250656	79834	PEAK1
5	52096889	rs1499280	C	A	C	0.0374692	0.00358423	7749	A	-0.0788604	1.34667e-10	5482	A	-0.030472	0.30053	2787008	A	-0.062	0.037	316360	A	-1.8e-05	0.92	10099395	3672	ITGA1
6	31300011	rs28862571	C	T	T	-0.0460366	0.0036701	7853	T	-0.0652399	2.63047e-09	8261	T	-0.093806	0.0051246	56956	T	-0.025	0.42	3411781	T	-0.00069	0.17	1892956
9	139401577	rs3829116	C	G	C	-0.0492953	0.00384303	8022	G	0.0848108	1.09751e-12	3551	G	0.024073	0.53924	4918330	G	0.071	0.022	194211	G	1.7e-05	0.87	9566711	4851	NOTCH1
9	139395473	rs3124999	C	T	C	-0.0484951	0.00384667	8024	T	0.0859008	2.14845e-12	3675	T	0.029556	0.46149	4222851	T	0.068	0.027	234733	T	8.4e-05	0.41	4576522	4851	NOTCH1
6	31241215	rs58019823	A	G	G	0.0588065	0.00401933	8178	G	0.133556	2.04795e-09	8106	G	0.01167	0.7973	7211303	G	-0.032	0.61	4917803	G	-0.0002	0.27	3052402
9	139402908	rs3812603	T	C	T	-0.050155	0.00402338	8182	C	0.0853087	8.61247e-13	3517	C	0.010392	0.79485	7189775	C	0.065	0.038	324363	C	0.00014	0.16	1779115	4851	NOTCH1
9	139400904	rs4880098	C	T	C	-0.0483324	0.00419696	8354	T	0.0856017	5.81993e-13	3454	T	0.025958	0.50964	4653978	T	0.068	0.028	242671	T	1.3e-05	0.9	9887667	4851	NOTCH1
9	139403102	rs3812605	T	C	T	-0.0498543	0.0042067	8371	C	0.0852756	8.77881e-13	3521	C	0.013906	0.72937	6610377	C	0.065	0.04	340338	C	0.00014	0.17	1892956	4851	NOTCH1
9	139397707	rs10521	G	A	G	-0.0477963	0.00440017	8558	A	0.0861663	3.11237e-13	3329	A	0.025869	0.51502	4702297	A	0.07	0.024	210189	A	9.2e-05	0.38	4250656	4851	NOTCH1
9	139402663	rs3124597	T	C	T	-0.0490484	0.00484332	8941	C	0.0855846	1.06873e-12	3548	C	0.012497	0.75605	6846220	C	0.066	0.035	300406	C	0.00014	0.15	1666368	4851	NOTCH1
4	1783354	rs28522345	G	A	A	0.0431457	0.00492334	9008	A	0.0867704	1.0423e-11	4346	A	0.11926	0.00061426	8087	A	0.076	0.021	185801	A	2.3e-05	0.83	9137641
6	31170014	rs9263869	T	C	C	-0.0278811	0.00524828	9299	C	0.0548317	3.37374e-09	8460	C	0.023587	0.31055	2875337	C	0.021	0.44	3567994	C	-0.00011	0.32	3603207	253018	HCG27
16	53818708	rs3751813	G	T	T	0.0303449	0.00551525	9517	T	0.0729045	2.03293e-13	3254	T	0.0409	0.10755	1031591	T	0.089	0.00033	7638	T	0.00022	0.028	317825	79068	FTO
9	139396408	rs3124594	A	G	A	-0.0530696	0.00563045	9636	G	0.0927625	5.251e-14	2904	G	0.010015	0.82503	7455247	G	0.1	0.0024	27020	G	0.00021	0.038	420092	4851	NOTCH1
2	27801759	rs1919128	A	G	G	-0.0273578	0.00583782	9828	G	-0.0597533	1.13719e-10	5379	G	-0.040629	0.073422	712715	G	-0.046	0.031	268028	G	-0.00013	0.27	3052402	84226	C2orf16
6	31192763	rs117618911	A	G	G	-0.0487975	0.00612392	10092	G	-0.105869	5.439e-11	5091	G	-0.08349	0.02089	214726	G	-0.041	0.29	2386621
7	69042724	rs2865116	G	A	G	0.0292481	0.00632387	10235	A	-0.0715071	2.92951e-12	3813	A	-0.064233	0.011718	124127	A	-0.053	0.026	226810	A	-3.9e-05	0.71	7838360
6	31111125	rs73397100	G	A	A	-0.0487586	0.0065621	10438	A	-0.109801	2.24928e-11	4672	A	-0.091663	0.013101	138397	A	-0.045	0.25	2067893					54535	CCHCR1
7	69219004	rs4718906	G	A	G	0.0287818	0.00661448	10491	A	-0.0666167	6.25843e-11	5151	A	-0.079423	0.0013617	16629	A	-0.054	0.023	202410	A	8.8e-06	0.93	10205834	26053	AUTS2
6	31134532	rs3757349	A	G	G	-0.0483513	0.00705718	10841	G	-0.109008	3.20277e-11	4853	G	-0.091515	0.013247	139825	G	-0.042	0.3	2465598					5460	POU5F1
6	31111148	rs116969494	T	A	A	-0.0477302	0.00794107	11509	A	-0.109801	2.24928e-11	4672	A	-0.089077	0.016018	167159	A	-0.045	0.26	2147628					54535	CCHCR1
2	27815510	rs13022873	A	C	C	-0.0263142	0.00797077	11535	C	-0.0593037	1.61658e-10	5629	C	-0.040811	0.072425	703327	C	-0.047	0.029	251156	C	-0.00013	0.26	2938404	84450	ZNF512
10	94408408	rs12264712	T	C	C	0.0497135	0.00925512	12534	C	0.139082	5.10988e-09	8857	C	0.10487	0.048559	478063	C	0.11	0.035	300406	C	0.00035	0.36	4035717	3832	KIF11
9	84348608	rs11139387	T	G	G	0.0262816	0.00972324	12885	G	0.0600859	1.20057e-09	7870	G	0.027091	0.2547	2373036	G	0.059	0.0075	70868	G	5.5e-05	0.58	6420476	101927502	LOC101927502
9	139369062	rs3812595	C	T	T	-0.062218	0.0101958	13254	T	-0.127688	7.96107e-20	1389	T	-0.011823	0.84215	7607066	T	-0.13	0.0056	54736					9919	SEC16A
2	27834152	rs12987055	T	C	C	-0.0254655	0.010201	13258	C	-0.0587804	2.323e-10	5899	C	-0.037598	0.097749	940333	C	-0.048	0.025	218524	C	-0.00011	0.31	3494459	84450	ZNF512
6	31204694	rs3869115	C	G	G	-0.0400463	0.010752	13653	G	-0.101787	1.08392e-18	1656	G	-0.08342	0.0098329	104300	G	-0.05	0.19	1585993	G	-0.00049	0.1	1113390
7	68938618	rs6957902	C	T	T	0.0260478	0.0107801	13683	T	0.0589591	3.6622e-09	8525	T	0.050359	0.036515	363973	T	0.031	0.17	1426206	T	3.5e-05	0.74	8163695
9	139401504	rs3124596	G	A	G	-0.043837	0.010944	13785	A	0.0850222	6.20433e-13	3472	A	0.0081218	0.83874	7577071	A	0.069	0.026	226810	A	0.0002	0.048	521183	4851	NOTCH1
7	69913174	rs6460546	T	C	C	0.0363126	0.0109982	13824	C	0.0814535	1.69484e-09	8015	C	0.060493	0.069055	671600	C	0.097	0.002	23583	C	-3.6e-05	0.89	9781938	26053	AUTS2
6	31320654	rs2523614	T	C	C	0.0537967	0.0132664	15405	C	-0.0781905	6.04217e-09	9056	C	-0.011203	0.74521	6749728	C	-0.07	0.22	1827333
6	31106606	rs16898823	A	T	T	-0.040673	0.0132712	15408	T	-0.0987384	5.14799e-11	5064	T	-0.057811	0.069958	680170	T	-0.03	0.4	3253684	T	-8e-05	0.61	6746244	170680	PSORS1C2
6	31018448	rs2523865	A	C	C	0.0265348	0.0133431	15455	C	-0.0668052	5.35401e-12	4092	C	-0.018592	0.44508	4074994	C	-0.051	0.07	584423	C	5.7e-05	0.57	6311410
11	2863820	rs2237898	A	C	C	0.0283834	0.0136052	15652	C	0.0789031	1.29544e-15	2255	C	0.04252	0.11235	1075932	C	0.06	0.015	136881	C	-9.5e-05	0.63	6963231	3784	KCNQ1
9	84338588	rs10867801	T	C	C	0.0250633	0.0147467	16442	C	0.0587579	2.21706e-09	8141	C	0.035947	0.12846	1222947	C	0.063	0.0049	48613	C	6.5e-05	0.52	5770320	101927502	LOC101927502
6	31018546	rs2523864	C	T	T	0.0258821	0.0157534	17099	T	-0.0667883	5.43951e-12	4094	T	-0.019494	0.42335	3880110	T	-0.048	0.084	698612	T	5.9e-05	0.55	6095322
6	31017347	rs2523866	T	C	C	0.025775	0.0161931	17415	C	-0.066858	5.15396e-12	4079	C	-0.02078	0.39331	3611496	C	-0.05	0.075	625372	C	6.7e-05	0.5	5554911
5	176534516	rs655623	G	A	G	-0.0233024	0.0189092	19221	A	0.0587778	4.34058e-10	6759	A	0.025784	0.25563	2381541	A	0.027	0.21	1746592	A	-5.9e-05	0.7	7729217	101928726	LOC101928726
9	139356987	rs57994353	T	C	C	-0.0613192	0.0190039	19274	C	-0.129155	3.84679e-20	1304	C	-0.012102	0.83866	7576367	C	-0.11	0.017	153449	C	-0.00022	0.038	420092	9919	SEC16A
6	31016978	rs2251830	C	A	A	0.0252388	0.0193616	19499	A	-0.066883	5.05685e-12	4067	A	-0.020485	0.39999	3671133	A	-0.05	0.075	625372	A	5.7e-05	0.57	6311410
5	176726635	rs3088050	G	A	A	-0.0228511	0.0235716	22167	A	-0.0545945	2.8167e-09	8317	A	-0.021808	0.34211	3155464	A	-0.039	0.072	600711	A	-1.7e-05	0.88	9675542	64324	NSD1
3	64001925	rs9879045	C	T	T	-0.0216589	0.0301557	26140	T	-0.05492	3.5524e-09	8501	T	-0.046707	0.044434	438905	T	-0.1	2.1e-06	1600	T	-7.1e-05	0.52	5770320	9861	PSMD6
5	176521456	rs2011077	C	T	C	0.0212721	0.0322641	27353	T	-0.0632855	6.09188e-12	4138	T	-0.0086558	0.70457	6391221	T	-0.032	0.14	1185660	T	6.8e-05	0.55	6095322	2264	FGFR4
6	31240959	rs7773175	C	G	G	-0.0286104	0.0331345	27854	G	-0.0989297	5.0966e-19	1565	G	-0.053146	0.047016	463417	G	-0.059	0.095	787437	G	-4.6e-05	0.67	7400514
5	176520243	rs351855	G	A	A	0.0210567	0.0338979	28250	A	0.0630657	9.05559e-12	4278	A	0.025105	0.27256	2535323	A	0.042	0.058	486824	A	-0.00013	0.22	2470357	2264	FGFR4
9	139390397	rs3124591	C	T	C	-0.0528914	0.0352496	29009	T	0.120727	5.61597e-18	1763	T	0.0060822	0.92372	8322292	T	0.094	0.037	316360	T	0.00018	0.066	705925	4851	NOTCH1
7	69172377	rs588004	A	G	A	0.0251608	0.0355809	29194	G	-0.0689794	1.52389e-10	5582	G	-0.049747	0.079952	773979	G	-0.052	0.043	364816	G	-1.5e-05	0.89	9781938	26053	AUTS2
9	139371342	rs11999525	G	A	A	-0.0567587	0.0358765	29391	A	-0.129951	5.43529e-20	1353	A	0.0061448	0.92204	8307542	A	-0.11	0.014	128447	A	-0.00028	0.012	151087	9919	SEC16A
7	69415279	rs12698820	A	G	G	0.0252291	0.0362095	29592	G	0.0679846	2.40723e-10	5938	G	0.050331	0.077785	753828	G	0.054	0.039	332395	G	1.7e-05	0.88	9675542	26053	AUTS2
7	69238158	rs11765886	T	C	T	0.0251608	0.0365497	29788	C	-0.0704428	6.27211e-11	5153	C	-0.052888	0.064478	628227	C	-0.051	0.051	429818	C	-3.1e-05	0.76	8381031	26053	AUTS2
7	69268012	rs35213789	C	T	T	0.025112	0.0368045	29928	T	0.0679297	2.48272e-10	5963	T	0.053391	0.062152	606048	T	0.055	0.033	283763	T	1.7e-05	0.88	9675542	26053	AUTS2
6	31139452	rs879882	T	C	C	0.0204397	0.0416284	32705	C	0.0678201	3.47056e-13	3353	C	0.048261	0.034774	347130	C	0.0027	0.92	7383568	C	0.00014	0.17	1892956
11	2759653	rs117964937	G	T	T	0.0603046	0.0420961	32938	T	-0.138386	4.83442e-13	3425	T	-0.036507	0.61654	5607066	T	-0.12	0.022	194211					3784	KCNQ1
6	31122502	rs130075	C	T	T	-0.0872925	0.0483901	36383	T	-0.0820613	8.3465e-09	9491	T	-0.066018	0.32083	2966119	T	-0.046	0.57	4596253	T	-0.00012	0.65	7182129	54535	CCHCR1
6	31004048	rs74359679	T	C	C	-0.0354614	0.0534401	39238	C	-0.0833207	2.54953e-15	2335	C	-0.056225	0.11603	1109040	C	-0.02	0.52	4200096	C	-0.00034	0.47	5229093
5	176516631	rs1966265	G	A	G	0.019018	0.0550765	40098	A	-0.0635648	4.9409e-12	4060	A	-0.010063	0.65718	5969610	A	-0.033	0.13	1104695	A	4.2e-05	0.71	7838360	2264	FGFR4
5	176737720	rs13190036	A	G	G	-0.01882	0.0582987	41866	G	-0.0543829	6.21075e-09	9096	G	-0.028203	0.22306	2083213	G	-0.043	0.045	380631	G	-0.00011	0.51	5662796	83463	MXD3
5	176527577	rs6556301	G	T	G	0.0187432	0.0589077	42167	T	-0.0599545	9.3155e-11	5297	T	-0.0085776	0.70592	6403078	T	-0.027	0.21	1746592	T	0.00014	0.17	1892956
5	176728458	rs1128287	G	T	T	-0.0185907	0.063457	44536	T	-0.0527699	8.84415e-09	9545	T	-0.031155	0.1708	1607023	T	-0.041	0.058	486824	T	2.3e-05	0.85	9351813	53917	RAB24
6	31236900	rs1049853	G	A	A	-0.033471	0.0646197	45104	A	-0.101695	1.73071e-10	5670	A	-0.089771	0.012979	137236	A	-0.042	0.27	2227177	A	-0.00021	0.12	1330675	3107	HLA-C
6	31242439	rs2844618	C	T	T	-0.0331722	0.0671951	46373	T	-0.100884	2.42157e-10	5947	T	-0.082995	0.021646	221972	T	-0.042	0.27	2227177	T	-0.00021	0.13	1439886
6	31242762	rs3134745	C	T	T	-0.0325883	0.0676683	46637	T	-0.0993527	4.08788e-10	6631	T	-0.058794	0.091019	877671	T	-0.042	0.26	2147628	T	-1.6e-05	0.88	9675542
6	31091328	rs3778630	G	A	A	-0.0412596	0.0699562	47816	A	-0.0953159	3.34739e-09	8452	A	-0.11494	0.012605	133367	A	-0.053	0.19	1585993	A	-0.00044	0.12	1330675	170679	PSORS1C1
6	31084166	rs9501054	C	A	A	-0.0415744	0.0713661	48585	A	-0.0948152	4.06546e-09	8634	A	-0.13092	0.005617	61961	A	-0.046	0.26	2147628					1041	CDSN
7	69190197	rs608796	C	T	C	0.0216636	0.0744327	50117	T	-0.0706305	6.5901e-11	5173	T	-0.046207	0.10999	1054238	T	-0.053	0.043	364816	T	-1.3e-05	0.9	9887667	26053	AUTS2
6	31320930	rs77616974	C	G	G	-0.0361486	0.0761149	50996	G	-0.0731279	7.12696e-11	5198	G	-0.030456	0.43495	3983455	G	0.014	0.68	5476962	G	-0.00049	0.22	2470357
6	31240988	rs7759127	T	G	G	-0.0320213	0.0767074	51308	G	-0.101254	2.3268e-10	5902	G	-0.089614	0.012904	136467	G	-0.042	0.27	2227177	G	-0.00021	0.13	1439886
6	31127037	rs17190769	C	T	T	-0.0775973	0.077231	51582	T	-0.0823191	7.49592e-09	9363	T	-0.070887	0.28802	2675030	T	-0.048	0.55	4436783	T	-0.00011	0.7	7729217	6941	TCF19
6	31002944	rs9262550	T	A	A	-0.0282153	0.0791537	52556	A	-0.0733261	6.2405e-14	2932	A	-0.049286	0.12806	1219245	A	-0.042	0.16	1346737	A	0.0002	0.53	5879214	100507679	MUC22
6	31090583	rs9295953	C	T	T	-0.0400775	0.0803414	53107	T	-0.0948094	4.06812e-09	8640	T	-0.12505	0.0077374	83161	T	-0.048	0.24	1988297					170679	PSORS1C1
6	31001390	rs34247365	A	G	G	-0.0301994	0.0855683	55730	G	-0.0784341	2.97763e-14	2790	G	-0.020838	0.55958	5099817	G	-0.027	0.38	3095699	G	-0.00028	0.48	5338297	100507679	MUC22
6	31164635	rs28397270	T	C	C	-0.0173171	0.0871816	56567	C	0.0532364	8.30331e-09	9487	C	0.026848	0.25206	2349035	C	0.017	0.54	4358108	C	6.8e-05	0.57	6311410
6	31253928	rs2853934	A	T	T	-0.0314969	0.08757	56773	T	-0.0993962	6.72377e-10	7435	T	-0.083779	0.020942	215225	T	-0.043	0.26	2147628	T	-0.00021	0.13	1439886
6	31154620	rs6921663	T	C	C	-0.0172479	0.089054	57514	C	0.0535611	6.74194e-09	9241	C	0.025653	0.2742	2550133	C	0.017	0.53	4279659	C	5.4e-05	0.65	7182129
6	31167927	rs4122189	C	T	T	-0.0169793	0.0939034	59851	T	0.0533952	7.50797e-09	9366	T	0.02632	0.26161	2436496	T	0.016	0.55	4436783	T	5.1e-05	0.67	7400514	253018	HCG27
6	31165846	rs28397282	C	T	T	-0.0169295	0.0943775	60080	T	0.0532409	8.26391e-09	9483	T	0.026411	0.25986	2420618	T	0.017	0.54	4358108	T	5.5e-05	0.65	7182129	253018	HCG27
9	139393067	rs7852557	C	T	C	-0.0422522	0.0971584	61413	T	0.118787	1.87202e-17	1857	T	0.016166	0.80531	7281499	T	0.07	0.12	1023866	T	0.00019	0.054	582184	4851	NOTCH1
12	121439433	rs1169310	G	A	A	-0.016356	0.0993662	62549	A	-0.0537203	5.14301e-09	8862	A	-0.024207	0.28979	2691124	A	-0.046	0.032	275878	A	-0.00015	0.14	1552491	6927	HNF1A
6	31167347	rs28397285	G	A	A	-0.0165472	0.102465	64052	A	0.0533468	7.73285e-09	9405	A	0.026481	0.25863	2409141	A	0.017	0.54	4358108	A	5.5e-05	0.64	7072417	253018	HCG27
6	31170914	rs9263875	A	G	G	-0.0162066	0.104719	65160	G	0.0571885	5.6098e-10	7138	G	0.028315	0.22073	2062051	G	0.0095	0.72	5798008	G	8.1e-05	0.42	4684025	253018	HCG27
12	121435587	rs2259816	G	T	T	-0.0160206	0.105972	65790	T	-0.0531545	7.22075e-09	9318	T	-0.023337	0.30719	2846043	T	-0.045	0.039	332395	T	-0.00015	0.16	1779115	6927	HNF1A
6	31257591	rs2853927	C	T	T	-0.0294566	0.10998	67757	T	-0.100311	5.36269e-10	7083	T	-0.086371	0.018017	186998	T	-0.041	0.29	2386621	T	-0.00021	0.13	1439886
6	31252569	rs2853937	T	C	C	-0.0291662	0.1136	69497	C	-0.0994629	6.56289e-10	7418	C	-0.086267	0.018157	188425	C	-0.041	0.29	2386621	C	-0.00021	0.13	1439886
6	31256561	rs2524048	T	C	C	-0.0291323	0.115176	70241	C	-0.099379	6.76779e-10	7456	C	-0.086483	0.017854	185414	C	-0.041	0.28	2307096	C	-0.00021	0.13	1439886	387122	WASF5P
6	31253771	rs2844600	G	T	T	-0.0290221	0.116015	70658	T	-0.0994016	6.71088e-10	7433	T	-0.086315	0.018092	187765	T	-0.041	0.29	2386621	T	-0.00021	0.13	1439886
12	121435427	rs2464196	G	A	A	-0.0155066	0.118167	71691	A	-0.0533586	6.45201e-09	9185	A	-0.024149	0.29163	2707681	A	-0.044	0.043	364816	A	-7.1e-05	0.51	5662796	6927	HNF1A
6	31257376	rs2844596	G	A	A	-0.0287936	0.118264	71735	A	-0.099379	6.76779e-10	7456	A	-0.086385	0.017998	186808	A	-0.041	0.29	2386621	A	-0.00021	0.13	1439886
6	31255424	rs2853930	A	C	C	-0.0287998	0.118294	71745	C	-0.099379	6.76779e-10	7456	C	-0.086419	0.017951	186394	C	-0.041	0.29	2386621	C	-0.00021	0.13	1439886	387122	WASF5P
6	31245573	rs2853948	G	C	C	-0.0285775	0.119668	72402	C	-0.0999633	5.37101e-10	7087	C	-0.086934	0.016984	176791	C	-0.04	0.29	2386621	C	-0.00021	0.12	1330675	100287272	USP8P1
12	121438844	rs735396	T	C	C	-0.0154325	0.1198	72462	C	-0.0537779	4.91883e-09	8820	C	-0.025022	0.27401	2548493	C	-0.047	0.03	259569	C	-0.00015	0.14	1552491	6927	HNF1A
9	139391636	rs2229974	G	A	G	-0.0396092	0.120695	72933	A	0.117542	1.90908e-17	1859	A	0.0091259	0.89002	8027168	A	0.072	0.11	943489	A	0.00019	0.059	633353	4851	NOTCH1
6	31256923	rs2844597	G	T	T	-0.0284838	0.122127	73613	T	-0.099379	6.76779e-10	7456	T	-0.086419	0.017951	186394	T	-0.041	0.29	2386621	T	-0.00021	0.13	1439886	387122	WASF5P
6	31252237	rs2524055	A	C	C	-0.0284838	0.12247	73776	C	-0.099477	6.52912e-10	7413	C	-0.086303	0.018108	187914	C	-0.041	0.29	2386621	C	-0.00021	0.13	1439886
6	31255434	rs2853929	C	T	T	-0.0283563	0.124108	74535	T	-0.099379	6.76779e-10	7456	T	-0.087525	0.016466	171606	T	-0.041	0.28	2307096	T	-0.00021	0.13	1439886	387122	WASF5P
6	31145920	rs887464	C	T	T	-0.0153238	0.125135	75041	T	0.0586018	2.07389e-10	5802	T	0.02594	0.26199	2439983	T	0.012	0.67	5396940	T	0.00025	0.011	140105
6	31257012	rs2524043	A	G	G	-0.0279726	0.130046	77323	G	-0.099379	6.76779e-10	7456	G	-0.08669	0.017586	182647	G	-0.043	0.26	2147628	G	-0.00021	0.13	1439886
6	31262770	rs2524148	T	G	G	-0.0278657	0.131123	77792	G	-0.099523	6.42382e-10	7394	G	-0.086479	0.017874	185617	G	-0.041	0.29	2386621	G	-0.00021	0.13	1439886
6	31168397	rs9263868	G	A	A	-0.0603277	0.139531	81773	A	-0.0820858	7.9773e-09	9448	A	-0.032866	0.57943	5276888	A	-0.019	0.8	6432504	A	-2e-05	0.88	9675542	253018	HCG27
5	176531283	rs244719	C	T	T	0.0146423	0.14037	82159	T	0.0620573	6.03163e-11	5140	T	0.001108	0.9612	8653866	T	0.044	0.043	364816	T	-3.6e-05	0.75	8272448
6	31177845	rs35718543	G	A	A	-0.0601556	0.142706	83202	A	-0.0825566	6.57086e-09	9210	A	-0.033298	0.59017	5372942	A	-0.063	0.42	3411781	A	-1.8e-05	0.93	10205834
7	126062781	rs77818006	C	T	T	-0.0383646	0.145783	84613	T	0.156143	4.87749e-09	8807	T	-0.02409	0.64857	5892346	T	0.091	0.13	1104695
6	30993244	rs28360985	C	T	T	-0.0320109	0.148995	86025	T	-0.0725152	1.29756e-10	5458	T	-0.02854	0.52254	4770113	T	-0.015	0.69	5556120	T	-6.6e-05	0.76	8381031	100507679	MUC22
2	27743154	rs780092	A	G	G	0.0148591	0.150897	86955	G	0.078657	3.66639e-15	2424	G	0.023271	0.3334	3077795	G	0.033	0.16	1346737	G	2.8e-05	0.83	9137641	2646	GCKR
6	31082535	rs9295952	G	A	A	-0.034223	0.151516	87221	A	-0.0950168	3.81575e-09	8562	A	-0.1266	0.0088496	94479	A	-0.049	0.23	1908501
6	30993313	rs1419664	C	T	T	-0.0328962	0.153762	88287	T	-0.0729331	1.02683e-10	5334	T	-0.057425	0.21514	2010971	T	-0.0077	0.84	6748812	T	0.00021	0.095	1012022	100507679	MUC22
2	27731212	rs3817588	T	C	C	0.014662	0.157095	89809	C	0.0799194	1.09041e-15	2246	C	0.028081	0.24769	2308661	C	0.033	0.15	1266510	C	8.5e-05	0.5	5554911	2646	GCKR
9	84300694	rs2244337	A	C	C	-0.0208335	0.160791	91551	C	-0.0880843	2.7696e-09	8298	C	-0.027557	0.43091	3947577	C	-0.067	0.049	413326	C	-4.2e-05	0.69	7620084	7088	TLE1
6	31272915	rs396337	C	A	A	-0.0237826	0.163018	92625	A	-0.100554	4.18036e-10	6684	A	-0.0781	0.028395	286107	A	-0.04	0.29	2386621	A	-0.00022	0.11	1221843
2	27743215	rs814295	A	G	G	0.0143072	0.166277	94129	G	0.0789458	2.86531e-15	2371	G	0.024032	0.31847	2945318	G	0.033	0.15	1266510	G	5.8e-05	0.66	7290922	2646	GCKR
6	31036878	rs62399063	T	C	C	0.0161194	0.176337	98676	C	-0.0833216	1.35181e-15	2261	C	-0.039524	0.16331	1539524	C	-0.02	0.51	4120910	C	-0.00043	0.18	2007891
6	31274380	rs9264942	T	C	C	0.013755	0.182021	101236	C	-0.075653	2.66344e-15	2341	C	-0.024508	0.28964	2689725	C	-0.026	0.34	2780968	C	-8.4e-05	0.41	4576522
6	31271463	rs9264856	A	G	G	-0.0215945	0.204169	111080	G	-0.100584	4.20558e-10	6717	G	-0.080229	0.02399	243804	G	-0.041	0.28	2307096	G	-0.00023	0.098	1044108
6	31266299	rs16899202	G	C	C	-0.0214259	0.212126	114565	C	-0.108151	5.26436e-11	5078	C	-0.084727	0.020232	208484	C	-0.065	0.11	943489
10	94508343	rs11187161	T	C	C	0.0503889	0.215755	116123	C	0.223131	1.34008e-24	687	C	0.055978	0.49013	4480064	C	0.23	6.3e-06	2007	C	-6.5e-05	0.62	6854624
9	139393162	rs3124592	G	A	G	-0.0315371	0.221022	118443	A	0.120045	3.48639e-17	1885	A	0.0044076	0.94354	8497216	A	0.066	0.14	1185660	A	0.00018	0.072	768250	4851	NOTCH1
6	31028345	rs2517518	C	T	T	0.0132321	0.227085	121145	T	-0.0814532	2.83584e-15	2366	T	-0.017568	0.49317	4506818	T	-0.028	0.33	2702573	T	-0.0002	0.18	2007891
6	31272808	rs9264917	A	G	G	-0.0204589	0.228883	122007	G	-0.100554	4.18071e-10	6693	G	-0.080585	0.023432	238591	G	-0.042	0.28	2307096	G	-0.00021	0.13	1439886
6	31271240	rs9264850	A	G	G	-0.0204405	0.231146	122998	G	-0.102931	2.09369e-10	5815	G	-0.079632	0.025109	254847	G	-0.043	0.26	2147628	G	-0.00021	0.12	1330675
6	31273301	rs9264924	G	A	A	-0.0203119	0.232831	123736	A	-0.100611	4.1598e-10	6659	A	-0.080567	0.023544	239713	A	-0.042	0.28	2307096	A	-0.00021	0.13	1439886
6	31022354	rs2255314	A	G	G	0.0141297	0.23426	124356	G	-0.0850213	4.15496e-16	2174	G	-0.027834	0.31771	2938663	G	-0.025	0.42	3411781	G	-7.5e-05	0.63	6963231	285834	HCG22
6	31029258	rs2517515	C	T	T	0.0130149	0.23465	124540	T	-0.0814273	2.93233e-15	2378	T	-0.01749	0.49508	4524058	T	-0.026	0.37	3016763	T	-0.00016	0.25	2821177
6	31273595	rs2508004	T	G	G	-0.0200752	0.237536	125800	G	-0.100536	4.21504e-10	6723	G	-0.079964	0.024485	248666	G	-0.041	0.29	2386621	G	-0.00021	0.12	1330675
6	31271921	rs9264884	C	T	T	-0.0200609	0.237827	125927	T	-0.100517	4.2489e-10	6741					T	-0.041	0.28	2307096	T	-0.00021	0.13	1439886
6	31272421	rs9264899	T	C	C	-0.0200262	0.238516	126251	C	-0.10069	4.03409e-10	6621	C	-0.077378	0.029524	296971	C	-0.041	0.29	2386621	C	-0.00021	0.12	1330675
6	31271662	rs9264870	G	A	A	-0.0199915	0.239076	126491	A	-0.100554	4.18036e-10	6684	A	-0.079615	0.025141	255166	A	-0.041	0.28	2307096	A	-0.00022	0.11	1221843
6	31030283	rs2523841	G	A	A	0.012857	0.240505	127110	A	-0.0814895	2.76039e-15	2357	A	-0.017931	0.48427	4427473	A	-0.028	0.34	2780968	A	-0.0002	0.18	2007891
6	31272490	rs9264901	T	C	C	-0.0199629	0.240642	127167	C	-0.10057	4.15522e-10	6658	C	-0.079524	0.025314	256816	C	-0.041	0.28	2307096	C	-0.00021	0.13	1439886
6	31273224	rs364415	G	A	A	-0.0198783	0.242347	127916	A	-0.100554	4.18036e-10	6684	A	-0.079806	0.024786	251613	A	-0.041	0.28	2307096	A	-0.00021	0.12	1330675
6	31030425	rs2523840	G	A	A	0.0128076	0.243834	128557	A	-0.0814939	2.75105e-15	2356	A	-0.017897	0.48511	4435014	A	-0.028	0.33	2702573	A	-0.00019	0.21	2353086
6	31264922	rs2853925	A	G	G	-0.0195478	0.250046	131342	G	-0.100617	4.07126e-10	6628	G	-0.081589	0.021533	220853	G	-0.039	0.31	2544793	G	-0.00023	0.1	1113390
6	31031680	rs2517506	T	C	C	0.0125114	0.253058	132672	C	-0.0815005	2.73749e-15	2351	C	-0.017451	0.4959	4531366	C	-0.028	0.33	2702573	C	-0.00021	0.16	1779115
6	31273455	rs9264928	T	C	C	-0.0193928	0.253648	132950	C	-0.100547	4.19267e-10	6707	C	-0.07963	0.025129	255040	C	-0.041	0.28	2307096	C	-0.00021	0.13	1439886
6	31271585	rs9264867	G	A	A	-0.0192766	0.253985	133080	A	-0.100554	4.18036e-10	6684					A	-0.041	0.28	2307096
6	31264171	rs2524138	T	C	C	-0.019351	0.254866	133508	C	-0.100644	4.08063e-10	6630	C	-0.080374	0.023856	242636	C	-0.041	0.28	2307096	C	-0.00021	0.13	1439886
6	31272447	rs9264900	C	T	T	-0.0193255	0.255384	133708	T	-0.100565	4.19114e-10	6704	T	-0.079476	0.025405	257724	T	-0.041	0.28	2307096	T	-0.00021	0.12	1330675
6	31025051	rs2523849	T	C	C	0.012383	0.257748	134745	C	-0.0813577	3.04707e-15	2389	C	-0.017656	0.49089	4486667	C	-0.028	0.33	2702573	C	-0.00021	0.16	1779115	285834	HCG22
6	31272980	rs396038	C	T	T	-0.0190676	0.262209	136644	T	-0.100554	4.18036e-10	6684	T	-0.07994	0.024565	249509	T	-0.041	0.28	2307096	T	-0.00021	0.12	1330675
6	31024748	rs2523850	C	T	T	0.0122546	0.262546	136783	T	-0.0813442	3.1308e-15	2400	T	-0.017305	0.4995	4563437	T	-0.028	0.33	2702573	T	-0.00021	0.16	1779115	285834	HCG22
6	31272506	rs9264902	T	C	C	-0.0189718	0.264149	137480	C	-0.10057	4.15522e-10	6658	C	-0.079565	0.02514	255155	C	-0.039	0.31	2544793	C	-0.00021	0.12	1330675
6	31273268	rs393225	A	G	G	-0.0189545	0.265109	137885	G	-0.100554	4.18118e-10	6694	G	-0.079629	0.025115	254904	G	-0.041	0.28	2307096	G	-0.00021	0.13	1439886
6	31264912	rs2524132	G	A	A	-0.0189239	0.266249	138389	A	-0.100617	4.07126e-10	6628	A	-0.079985	0.024416	247943	A	-0.039	0.31	2544793	A	-0.00021	0.12	1330675
6	31025104	rs2523848	G	A	A	0.0121361	0.26738	138939	A	-0.0813577	3.04707e-15	2389	A	-0.017305	0.4995	4563437	A	-0.028	0.33	2702573	A	-0.00021	0.16	1779115	285834	HCG22
6	31271366	rs9264855	A	G	G	-0.0187721	0.269264	139734	G	-0.100555	4.1789e-10	6671	G	-0.079632	0.025109	254847	G	-0.041	0.28	2307096	G	-0.00021	0.13	1439886
6	31271775	rs9264879	A	C	C	-0.0185918	0.273999	141804	C	-0.100574	4.15279e-10	6654	C	-0.079688	0.025138	255142	C	-0.039	0.31	2544793	C	-0.00022	0.12	1330675
7	125867838	rs117203106	C	T	T	-0.0314391	0.28713	147629	T	0.172047	5.57721e-10	7129	T	-0.020549	0.72595	6580366	T	0.16	0.018	161544
6	31245061	rs2524068	G	T	T	-0.0176051	0.29149	149569	T	-0.0999334	5.06148e-10	6976	T	-0.086706	0.011728	124223	T	-0.045	0.22	1827333	T	-0.00015	0.23	2587111	100287272	USP8P1
6	31244520	rs2524070	G	A	A	-0.0175786	0.292203	149884	A	-0.0999334	5.06148e-10	6976	A	-0.086704	0.01173	124243	A	-0.045	0.22	1827333	A	-0.00015	0.23	2587111	100287272	USP8P1
9	22127879	rs1889086	A	G	G	-0.0112096	0.300842	153724	G	-0.0957119	6.52808e-20	1374	G	-0.043506	0.075501	732465					G	-9e-05	0.39	4360082
6	31271195	rs9264848	C	T	T	-0.0172733	0.31083	157983	T	-0.104907	2.028e-10	5783	T	-0.079676	0.024856	252292	T	-0.038	0.32	2623826	T	-0.00021	0.12	1330675
12	112645401	rs2074356	G	A	A	0.0129656	0.316839	160572	A	-0.0268049	0.0422647	850423	A	0.025685	0.42551	3899497	A	-0.18	2.3e-09	614					283450	HECTD4
6	31272507	rs9264903	G	A	A	-0.0169254	0.320766	162259	A	-0.10057	4.15522e-10	6658	A	-0.079518	0.025327	256958	A	-0.041	0.28	2307096	A	-0.00021	0.13	1439886
11	2875965	rs35723063	G	A	A	-0.010887	0.337374	169357	A	0.0880228	8.92895e-16	2228	A	0.040271	0.13474	1280081	A	0.079	0.0013	17126	A	-0.00026	0.29	3275565
6	31080432	rs2233969	A	G	G	0.00946506	0.352547	175908	G	-0.0627308	2.55298e-11	4724	G	-0.021856	0.36147	3328394	G	-0.035	0.2	1666251	G	-7.7e-05	0.55	6095322
9	139393175	rs3124593	A	G	A	-0.0241093	0.39286	192881	G	0.119566	6.85332e-17	1948	G	-0.011646	0.87021	7853967	G	0.089	0.06	503012	G	0.00021	0.036	399588	4851	NOTCH1
10	94974675	rs7083492	C	T	C	-0.0352967	0.402144	196810	T	-0.137296	6.00717e-09	9042	T	-0.022646	0.82486	7453725	T	-0.23	3.5e-05	3258	T	3e-05	0.83	9137641
6	31312917	rs75187621	A	G	G	-0.0138768	0.470564	225860	G	-0.0655218	2.68003e-09	8281	G	-0.080957	0.022852	233302	G	-0.015	0.62	4997916	G	-0.00066	0.2	2236734
6	31197143	rs28397288	A	C	C	0.00760104	0.480532	230086	C	0.0642824	6.67527e-12	4163	C	0.025159	0.30774	2850802	C	0.017	0.52	4200096	C	8.7e-05	0.41	4576522
6	31125158	rs743401	C	T	C	0.00571365	0.570481	267091	T	0.0729147	9.70407e-15	2603	T	0.037422	0.10933	1048042	T	0.028	0.36	2938577	T	0.00011	0.29	3275565	54535	CCHCR1
6	31122126	rs2073717	G	C	G	0.00568382	0.572112	267739	C	0.0726605	1.19579e-14	2641	C	0.037559	0.10803	1036005	C	0.025	0.39	3174304	C	0.00011	0.28	3165146	54535	CCHCR1
6	31125569	rs2239524	T	G	T	0.00569376	0.572812	267992	G	0.0729117	9.73617e-15	2605	G	0.037638	0.10727	1029047	G	0.032	0.28	2307096	G	0.00011	0.29	3275565	54535	CCHCR1
6	31199766	rs11967684	G	A	A	0.00585284	0.585283	273094	A	0.0641039	7.82796e-12	4219	A	0.024964	0.31185	2886916	A	0.016	0.53	4279659	A	9.1e-05	0.38	4250656
6	31314110	rs9265923	G	A	A	-0.0100948	0.586749	273725	A	-0.0637008	5.85703e-09	8990	A	-0.073574	0.03435	343113	A	-0.0045	0.88	7064618	A	-0.00025	0.065	695508
6	31079894	rs2233977	A	G	G	0.00539542	0.594741	276979	G	-0.0617101	4.31344e-11	4989	G	-0.032664	0.16946	1594918	G	-0.04	0.14	1185660	G	-9e-05	0.48	5338297	29113	C6orf15
6	31195218	rs6928399	C	T	T	0.00571365	0.601689	279736	T	0.0647678	4.67271e-12	4049	T	0.02752	0.26914	2504699	T	0.017	0.52	4200096	T	0.0001	0.34	3820121
6	31126252	rs3130456	C	A	C	0.00522632	0.603443	280433	A	0.0729118	9.74999e-15	2607	A	0.03668	0.11674	1115617	A	0.028	0.35	2860062	A	0.00011	0.28	3165146
6	31075161	rs9263625	G	A	A	0.00514673	0.612238	283924	A	-0.0613735	5.46907e-11	5096	A	-0.030402	0.20073	1879333	A	-0.039	0.15	1266510	A	-7.5e-05	0.56	6202809
6	31114573	rs2240064	G	A	G	0.00497759	0.619319	286883	A	0.0716365	2.46736e-14	2768	A	0.028877	0.2132	1993165	A	0.029	0.32	2623826	A	0.00013	0.2	2236734	54535	CCHCR1
6	31137774	rs3094193	G	T	G	0.00499749	0.619397	286919	T	0.0723743	1.60574e-14	2702	T	0.040834	0.080655	780491	T	0.03	0.32	2623826	T	9.8e-05	0.33	3711052	5460	POU5F1
10	94812254	rs78627331	A	C	C	0.0234724	0.623749	288688	C	0.227226	2.94549e-18	1732	C	0.0017944	0.98474	8861633	C	0.27	9e-07	1340					54536	EXOC6
6	31068026	rs74992754	C	A	A	0.00482832	0.634363	293000	A	-0.0615503	4.83903e-11	5027	A	-0.029775	0.21023	1965841	A	-0.042	0.12	1023866	A	-7.5e-05	0.56	6202809
12	112241766	rs671	G	A	A	-0.00450111	0.683237	312842	A	-0.0330906	0.00197341	107370	A	0.02344	0.39101	3590816	A	-0.17	5.9e-09	647					217	ALDH2
6	31126845	rs117007878	A	G	G	-0.0180082	0.685332	313657	G	-0.143785	3.20291e-09	8410	G	-0.13004	0.10608	1018008	G	-0.025	0.7	5636657					6941	TCF19
6	31079703	rs2233978	C	G	G	0.00365332	0.719214	327580	G	-0.0617588	4.14024e-11	4972	G	-0.032061	0.17793	1671766	G	-0.041	0.13	1104695	G	2.7e-05	0.88	9675542	29113	C6orf15
3	185489834	rs146998369	C	A	A	0.0139818	0.763191	345549	A	0.18031	4.28783e-12	4021					A	0.035	0.63	5077451					10644	IGF2BP2
2	27808154	rs6734059	T	C	C	0.00239712	0.814846	366216	C	0.0663451	3.88855e-11	4944	C	0.025442	0.28094	2610925	C	0.026	0.25	2067893	C	6.4e-05	0.6	6638390	84450	ZNF512
4	85388738	rs74390501	A	C	C	-0.00386847	0.867902	387769	C	-0.138388	3.52191e-09	8493	C	-0.090318	0.071002	689970	C	-0.22	9.5e-07	1362
6	31213902	rs3095245	T	C	C	-0.00129384	0.898454	400138	C	0.0532173	7.83314e-09	9428	C	0.017758	0.43923	4022022	C	0.028	0.32	2623826	C	0.00028	0.0055	75967
6	31210601	rs3130689	C	T	T	-0.0012648	0.90077	401068	T	0.053066	8.7452e-09	9531	T	0.019545	0.39476	3624243	T	0.029	0.31	2544793	T	0.00028	0.0054	74838
1	22048982	rs535911	C	T					T	-0.0549799	7.55139e-09	9374	T	0.014749	0.54388	4959394	T	-0.03	0.2	1666251	T	-0.00015	0.32	3603207	84196	USP48
1	22049937	rs6703219	G	T					T	-0.0550785	7.06317e-09	9293	T	0.014372	0.55401	5050109	T	-0.03	0.18	1505591	T	0.00016	0.18	2007891	84196	USP48
1	22050649	rs2275668	C	A					A	-0.0550892	7.01638e-09	9288	A	0.013166	0.58782	5351841	A	-0.031	0.18	1505591	A	0.00016	0.17	1892956	84196	USP48
1	22051873	rs4654981	G	A					A	-0.055115	6.90825e-09	9274	A	0.01509	0.53435	4875134	A	-0.03	0.19	1585993	A	0.00016	0.18	2007891	84196	USP48
1	22052070	rs12130039	C	A					A	-0.0551191	6.8909e-09	9269	A	0.015722	0.51735	4723441	A	-0.03	0.19	1585993	A	0.00016	0.18	2007891	84196	USP48
1	22052387	rs7554400	T	C					C	-0.0551342	6.8266e-09	9257	C	0.016201	0.50474	4610400	C	-0.028	0.22	1827333	C	0.00016	0.18	2007891	84196	USP48
1	22054427	rs16825896	C	A					A	-0.0551488	6.69882e-09	9234	A	0.013892	0.56724	5167828	A	-0.03	0.19	1585993	A	0.00026	0.011	140105	84196	USP48
1	22058762	rs34332923	ACT	A					A	-0.0552211	6.72686e-09	9239	A	0.012854	0.59709	5434785	A	-0.03	0.19	1585993					84196	USP48
1	22063149	rs10753517	G	A					A	-0.0552074	6.77922e-09	9246	A	0.012624	0.60316	5488595	A	-0.03	0.19	1585993	A	0.00026	0.015	183162	84196	USP48
1	22067338	rs333174	G	A					A	-0.055042	7.60864e-09	9381	A	0.014086	0.56205	5122007	A	-0.029	0.21	1746592	A	-0.00015	0.32	3603207	84196	USP48
1	22076638	rs7538354	C	T					T	-0.0587399	1.20952e-09	7874	T	0.012499	0.6067	5519820	T	-0.039	0.089	738818	T	0.00026	0.016	193553	84196	USP48
1	22076705	rs2315931	G	A					A	-0.0586203	1.28968e-09	7902	A	0.012536	0.60568	5510727	A	-0.038	0.1	863580	A	0.00017	0.14	1552491	84196	USP48
1	22077672	rs333195	C	A					A	-0.0583763	1.52647e-09	7969	A	0.013488	0.57876	5270957	A	-0.038	0.099	820085	A	-0.00016	0.29	3275565	84196	USP48
1	22088505	rs11335547	TC	T					T	-0.0582513	1.65134e-09	8002	T	0.013663	0.57394	5227621	T	-0.038	0.1	863580					84196	USP48
1	22088841	rs6667223	G	A					A	-0.0584108	1.53895e-09	7973	A	0.011462	0.63683	5788633	A	-0.038	0.098	812070	A	0.00026	0.015	183162	84196	USP48
1	22090256	rs7548795	C	T					T	-0.0584211	1.50625e-09	7964	T	0.013066	0.59064	5377109	T	-0.038	0.098	812070	T	0.00016	0.18	2007891	84196	USP48
1	22092021	rs10799711	G	A					A	-0.0584772	1.48378e-09	7957	A	0.013684	0.57338	5222675	A	-0.038	0.1	863580	A	-0.00015	0.32	3603207	84196	USP48
1	22100963	rs10753519	C	T					T	-0.059017	1.13464e-09	7843	T	0.013164	0.58879	5360632	T	-0.039	0.095	787437	T	0.00026	0.016	193553	84196	USP48
1	22102328	rs10799713	G	C					C	-0.0587971	1.30418e-09	7905	C	0.015111	0.53443	4875818	C	-0.038	0.1	863580	C	0.00016	0.18	2007891	84196	USP48
1	22111884	rs7545848	G	A					A	-0.0602741	5.81161e-10	7193	A	0.016438	0.5001	4568865	A	-0.037	0.11	943489	A	0.00016	0.19	2122045
1	22112174	rs11802899	C	A					A	-0.0602677	5.90625e-10	7238	A	0.017008	0.48556	4438989	A	-0.038	0.1	863580	A	-0.00015	0.31	3494459
1	22114970	rs12742048	G	A					A	-0.060476	5.67987e-10	7156	A	0.014592	0.54969	5011334	A	-0.038	0.1	863580	A	0.00028	0.0068	89804
1	22115291	rs34759301	G	A					A	-0.0607408	4.76377e-10	6841	A	0.016452	0.50059	4573305	A	-0.038	0.1	863580	A	0.00016	0.17	1892956
1	50975971	rs72898974	C	T					T	-0.0943218	3.23842e-09	8423	T	-0.028665	0.46618	4264890	T	-0.093	0.0082	76944	T	-0.00021	0.23	2587111	11124	FAF1
1	50977678	rs113834846	C	G					G	-0.0947798	2.78224e-09	8306	G	-0.027439	0.48535	4437152	G	-0.099	0.0044	43989	G	-0.00021	0.23	2587111	11124	FAF1
1	50981205	rs1846522	G	A					A	-0.0937531	3.71893e-09	8539	A	-0.026098	0.50463	4609340	A	-0.098	0.0045	45002	A	-0.00019	0.28	3165146	11124	FAF1
1	50986747	rs72898980	A	G					G	-0.0948284	2.76144e-09	8295	G	-0.035898	0.3565	3284213	G	-0.097	0.0049	48613	G	-0.00022	0.21	2353086	11124	FAF1
1	50987827	rs3827731	A	G					G	-0.0948523	2.74319e-09	8290	G	-0.03591	0.35632	3282595	G	-0.097	0.0049	48613	G	-0.00022	0.21	2353086	11124	FAF1
1	50992756	rs59029934	C	T					T	-0.0946585	2.91512e-09	8348	T	-0.036321	0.35013	3227195	T	-0.096	0.0053	52052	T	-0.00024	0.17	1892956	11124	FAF1
1	50999695	rs56985406	G	A					A	-0.0951273	2.51519e-09	8216	A	-0.027191	0.48879	4467836	A	-0.098	0.0048	47726	A	-0.00024	0.17	1892956	11124	FAF1
1	51005792	rs57490213	G	A					A	-0.0952357	2.41786e-09	8187	A	-0.028261	0.47146	4312451	A	-0.1	0.0037	38046	A	-0.00024	0.17	1892956	11124	FAF1
1	51010143	rs60848584	C	T					T	-0.0952815	2.37581e-09	8177	T	-0.036454	0.34854	3213002	T	-0.099	0.0041	41416	T	-0.00024	0.17	1892956	11124	FAF1
1	51019450	rs3789581	T	C					C	-0.0952992	2.33793e-09	8170	C	-0.02883	0.46234	4230399	C	-0.099	0.0043	43110	C	-0.00025	0.15	1666368	11124	FAF1
1	51021867	rs147696085	G	A					A	-0.0953049	2.3284e-09	8168	A	-0.028813	0.46259	4232617	A	-0.099	0.0043	43110	A	-0.00025	0.15	1666368	11124	FAF1
1	51023860	rs115072809	C	T					T	-0.0953094	2.32023e-09	8164	T	-0.03698	0.34133	3148491	T	-0.098	0.0047	46785	T	-0.00025	0.15	1666368	11124	FAF1
1	51027391	rs3789582	G	A					A	-0.0956693	2.03975e-09	8105	A	-0.028253	0.47136	4311603	A	-0.092	0.0079	74232	A	-0.00025	0.15	1666368	11124	FAF1
1	51037660	rs143778922	G	GT					GT	-0.0953195	2.27059e-09	8152	GT	-0.029632	0.44992	4118749	GT	-0.099	0.0043	43110					11124	FAF1
1	51053585	rs72900903	A	G					G	-0.0958187	1.88734e-09	8076	G	-0.03027	0.4402	4030765	G	-0.099	0.0042	42256	G	-0.00025	0.15	1666368	11124	FAF1
1	51068657	rs57400675	C	T					T	-0.0940966	3.54052e-09	8496	T	-0.03703	0.3407	3142956	T	-0.098	0.0047	46785	T	-0.00025	0.16	1779115	11124	FAF1
1	51072297	rs112516611	G	A					A	-0.0952512	1.93547e-09	8087	A	-0.029244	0.45579	4171404	A	-0.098	0.0045	45002	A	-0.00025	0.16	1779115	11124	FAF1
1	51072387	rs111901479	G	A					A	-0.0944869	3.09342e-09	8394	A	-0.028947	0.46047	4213620	A	-0.099	0.0043	43110	A	-0.00025	0.15	1666368	11124	FAF1
1	51095195	rs72900922	G	A					A	-0.0944008	3.21101e-09	8412	A	-0.030437	0.43879	4017982	A	-0.1	0.0031	33054	A	-0.00021	0.22	2470357	11124	FAF1
1	51101616	rs72900926	C	G					G	-0.0944591	3.08496e-09	8391	G	-0.028865	0.46175	4225080	G	-0.1	0.0035	36346	G	-0.00023	0.19	2122045	11124	FAF1
1	51103180	rs72900928	T	G					G	-0.0946318	2.63893e-09	8265	G	-0.028925	0.46082	4216793	G	-0.1	0.0036	37210	G	-0.00023	0.19	2122045	11124	FAF1
1	51103268	rs12031188	T	C					C	0.0792644	2.29451e-11	4684	C	0.04757	0.10442	1002735	C	0.062	0.019	169610	C	0.0003	0.0047	67041	11124	FAF1
1	51107959	rs72900932	T	C					C	-0.0948485	2.61154e-09	8257	C	-0.037092	0.33983	3135213	C	-0.1	0.0039	39671	C	-0.00023	0.19	2122045	11124	FAF1
1	51116118	rs112045565	C	G					G	-0.0952572	2.26275e-09	8150	G	-0.036893	0.34232	3157260	G	-0.1	0.0037	38046	G	-0.00023	0.18	2007891	11124	FAF1
1	51118527	rs72900938	T	C					C	-0.0948104	2.62855e-09	8260	C	-0.036712	0.34435	3175476	C	-0.1	0.0033	34703	C	-0.00023	0.18	2007891	11124	FAF1
1	51121526	rs76852824	T	C					C	-0.0948312	2.61056e-09	8254	C	-0.036542	0.34596	3189802	C	-0.1	0.0029	31296	C	-0.00024	0.17	1892956	11124	FAF1
1	51124579	rs72900940	C	T					T	-0.0952981	2.22934e-09	8143	T	-0.0282	0.47023	4301295	T	-0.1	0.0026	28739	T	-0.00024	0.17	1892956	11124	FAF1
1	51126914	rs72900944	C	T					T	-0.102358	8.59735e-10	7662	T	-0.035005	0.37654	3462424	T	-0.098	0.0055	53810	T	-0.00024	0.17	1892956	11124	FAF1
1	51127524	rs12098132	C	A					A	-0.101352	1.1424e-09	7848	A	-0.03583	0.36285	3340802	A	-0.098	0.005	49526	A	-0.00024	0.16	1779115	11124	FAF1
1	51127536	rs149126847	CTT	C					C	-0.10237	8.56517e-10	7658	C	-0.034819	0.37904	3484464	C	-0.098	0.0055	53810					11124	FAF1
1	51129203	rs113611542	T	C					C	-0.0977332	8.96226e-10	7679	C	-0.036563	0.34525	3183510	C	-0.1	0.0034	35573	C	-0.00024	0.17	1892956	11124	FAF1
1	51130191	rs12038502	G	A					A	0.0643943	3.54258e-09	8497	A	0.046913	0.064108	624679	A	0.037	0.085	706754	A	0.00014	0.32	3603207	11124	FAF1
1	51131367	rs35993240	A	T					T	0.0746366	2.12944e-10	5827	T	0.04982	0.069807	678735	T	0.057	0.028	242671	T	0.0003	0.0036	54339	11124	FAF1
1	51136273	rs116692933	T	C					C	-0.1025	8.17589e-10	7635	C	-0.034808	0.37861	3480653	C	-0.098	0.0055	53810	C	-0.00024	0.16	1779115	11124	FAF1
1	51136876	rs12070594	C	A					A	-0.10148	1.08478e-09	7820	A	-0.044087	0.25777	2401122	A	-0.098	0.0054	52956	A	-0.00023	0.18	2007891	11124	FAF1
1	51137906	rs113389179	A	G					G	-0.10251	8.14525e-10	7633	G	-0.042999	0.27209	2531118	G	-0.097	0.006	58147	G	-0.00024	0.16	1779115	11124	FAF1
1	51139001	rs57254915	G	T					T	-0.102523	8.10578e-10	7628	T	-0.034799	0.37853	3479955	T	-0.098	0.0053	52052	T	-0.00024	0.16	1779115	11124	FAF1
1	51140636	rs12091972	A	C					C	-0.101517	1.06998e-09	7813	C	-0.044097	0.25738	2397633	C	-0.098	0.0054	52956	C	-0.00024	0.17	1892956	11124	FAF1
1	51143665	rs72900956	G	T					T	-0.102545	8.03603e-10	7619	T	-0.042994	0.27173	2527859	T	-0.096	0.0061	58993	T	-0.00024	0.16	1779115	11124	FAF1
1	51145808	rs72900957	A	G					G	-0.102571	7.96329e-10	7607	G	-0.042999	0.27152	2525943	G	-0.096	0.0061	58993	G	-0.00024	0.16	1779115	11124	FAF1
1	51148711	rs12354253	G	A					A	-0.101576	1.05072e-09	7805	A	-0.035928	0.36004	3315806	A	-0.098	0.0053	52052	A	-0.00023	0.18	2007891	11124	FAF1
1	51149820	rs112108602	A	AG					AG	-0.0969677	1.10593e-09	7830	AG	-0.029731	0.44324	4058549	AG	-0.1	0.0027	29563					11124	FAF1
1	51162128	rs58029717	A	G					G	-0.0979508	8.18455e-10	7636	G	-0.028491	0.46455	4250258	G	-0.1	0.0026	28739	G	-0.00024	0.16	1779115	11124	FAF1
1	51166302	rs12063007	G	T					T	-0.0970469	1.06417e-09	7811	T	-0.029753	0.44262	4052969	T	-0.11	0.0022	25326	T	-0.00024	0.17	1892956	11124	FAF1
1	51174330	rs11205760	C	T					T	0.073448	1.45887e-10	5546	T	0.048054	0.078582	761216	T	0.061	0.018	161544	T	0.0003	0.0037	55546	11124	FAF1
1	51179515	rs115100714	G	A					A	-0.0930985	3.35812e-09	8456	A	-0.017157	0.64782	5885715	A	-0.087	0.01	95862	A	-0.00025	0.16	1779115	11124	FAF1
1	51189556	rs35072907	G	C					C	0.073762	1.35223e-10	5486	C	0.046234	0.090511	872996	C	0.062	0.016	145190	C	0.00028	0.0048	68148	11124	FAF1
1	51190314	rs72900979	T	C					C	-0.0978841	8.05217e-10	7622	C	-0.036628	0.34222	3156390	C	-0.097	0.005	49526	C	-0.00025	0.16	1779115	11124	FAF1
1	51190459	rs72900982	C	T					T	-0.0982963	6.99361e-10	7489	T	-0.028542	0.46332	4239133	T	-0.098	0.0046	45844	T	-0.00024	0.16	1779115	11124	FAF1
1	51190932	rs59318346	C	A					A	-0.0973726	9.18241e-10	7695	A	-0.029796	0.44159	4043536	A	-0.1	0.0031	33054	A	-0.00024	0.17	1892956	11124	FAF1
1	51191935	rs11205766	T	A					A	-0.097066	1.03325e-09	7790	A	-0.031951	0.41017	3762640	A	-0.1	0.0031	33054	A	-0.00024	0.17	1892956	11124	FAF1
1	51192756	rs72900983	T	C					C	-0.0979139	7.92739e-10	7605	C	-0.028557	0.46305	4236737	C	-0.098	0.0046	45844	C	-0.00025	0.16	1779115	11124	FAF1
1	51193984	rs12090545	A	G					G	-0.0969922	1.0378e-09	7793	G	-0.029812	0.44131	4041008	G	-0.099	0.0041	41416	G	-0.00024	0.17	1892956	11124	FAF1
1	51197315	rs111580012	C	A					A	-0.0983784	6.64554e-10	7424	A	-0.036629	0.34211	3155464	A	-0.1	0.0037	38046	A	-0.00025	0.16	1779115	11124	FAF1
1	51200136	rs12091670	A	G					G	-0.0979579	7.55914e-10	7579	G	-0.028632	0.46175	4225080	G	-0.099	0.0044	43989	G	-0.00025	0.15	1666368	11124	FAF1
1	51201424	rs57793888	A	G					G	-0.0979752	7.51704e-10	7574	G	-0.028616	0.46202	4227503	G	-0.099	0.0044	43989	G	-0.00025	0.15	1666368	11124	FAF1
1	51205760	rs72900998	T	C					C	-0.0980087	7.46988e-10	7568	C	-0.036632	0.342	3154449	C	-0.097	0.005	49526	C	-0.00025	0.14	1552491	11124	FAF1
1	51207876	rs113818968	C	CT					CT	-0.0980128	7.40304e-10	7550	CT	-0.028633	0.46175	4225080	CT	-0.099	0.0045	45002					11124	FAF1
1	51208574	rs76589723	G	A					A	-0.0984396	6.43692e-10	7399	A	-0.02856	0.46291	4235451	A	-0.1	0.0034	35573	A	-0.00025	0.16	1779115	11124	FAF1
1	51209148	rs79090772	T	C					C	-0.0984279	6.41499e-10	7390	C	-0.028688	0.4609	4217511	C	-0.1	0.0033	34703	C	-0.00025	0.15	1666368	11124	FAF1
1	51209173	rs147982975	CATTTTTAGT	C					C	-0.0984401	6.43517e-10	7397	C	-0.028561	0.46289	4235280	C	-0.098	0.0045	45002					11124	FAF1
1	51212796	rs72902706	A	C					C	-0.0984574	6.38598e-10	7386	C	-0.036649	0.34181	3152793	C	-0.097	0.005	49526	C	-0.00025	0.15	1666368	11124	FAF1
1	51213677	rs72902708	C	T					T	-0.0974769	8.58625e-10	7659	T	-0.029827	0.44098	4037956	T	-0.099	0.0041	41416	T	-0.00024	0.17	1892956	11124	FAF1
1	51217085	rs113730976	T	C					C	-0.0970668	9.87191e-10	7748	C	-0.037816	0.32427	2996692	C	-0.098	0.0045	45002	C	-0.00024	0.16	1779115	11124	FAF1
1	51217839	rs2137676	C	G					G	-0.0984864	6.30437e-10	7371	G	-0.036655	0.34173	3152109	G	-0.097	0.005	49526	G	-0.00025	0.15	1666368	11124	FAF1
1	51219188	rs12073283	C	G					G	-0.0984768	6.27029e-10	7359	G	-0.036728	0.34076	3143522	G	-0.1	0.004	40606	G	-0.00025	0.15	1666368	11124	FAF1
1	51220291	rs12064411	A	G					G	-0.0980656	7.21827e-10	7521	G	-0.036734	0.34069	3142858	G	-0.098	0.0048	47726	G	-0.00025	0.15	1666368	11124	FAF1
1	51220680	rs111352324	T	C					C	-0.098068	7.21304e-10	7519	C	-0.036952	0.33782	3117063	C	-0.097	0.0052	51179	C	-0.00026	0.14	1552491	11124	FAF1
1	51221103	rs113611257	G	A					A	-0.0980803	7.24404e-10	7528	A	-0.036737	0.34064	3142438	A	-0.097	0.0053	52052	A	-0.00025	0.15	1666368	11124	FAF1
1	51221165	rs12048510	G	A					A	0.0737062	1.52702e-10	5588	A	0.046511	0.088332	852567	A	0.063	0.014	128447	A	0.0003	0.0036	54339	11124	FAF1
1	51221406	rs112282787	T	C					C	-0.0980826	7.23559e-10	7525	C	-0.036682	0.34137	3148857	C	-0.097	0.0053	52052	C	-0.00025	0.15	1666368	11124	FAF1
1	51223002	rs72902722	T	C					C	-0.0980778	7.25096e-10	7533	C	-0.036762	0.3403	3139428	C	-0.095	0.0059	57310	C	-0.00025	0.16	1779115	11124	FAF1
1	51223263	rs12063943	T	C					C	-0.0980618	7.22988e-10	7524	C	-0.036763	0.34029	3139336	C	-0.096	0.0058	56507	C	-0.00025	0.15	1666368	11124	FAF1
1	51223500	rs72902726	T	C					C	-0.0980882	7.21974e-10	7523	C	-0.036138	0.34858	3213356	C	-0.095	0.0059	57310	C	-0.00025	0.16	1779115	11124	FAF1
1	51224872	rs141935515	G	T					T	-0.098708	6.20675e-10	7353	T	-0.028644	0.46156	4223425	T	-0.099	0.0044	43989					11124	FAF1
1	51225269	rs58384431	T	C					C	-0.0980733	7.26628e-10	7534	C	-0.028734	0.46021	4211280	C	-0.099	0.0044	43989					11124	FAF1
1	51225510	rs57545230	G	A					A	-0.0984777	6.31666e-10	7376	A	-0.028708	0.46057	4214505	A	-0.099	0.0044	43989					11124	FAF1
1	51226265	rs148698031	T	C					C	-0.0984868	6.29877e-10	7370	C	-0.036808	0.33968	3133837	C	-0.095	0.0059	57310					11124	FAF1
1	51227064	rs12097606	G	T					T	-0.097467	8.59607e-10	7661	T	-0.037968	0.32234	2979608	T	-0.099	0.0044	43989					11124	FAF1
1	51228041	rs371097004	T	C					C	-0.0980654	7.24852e-10	7530	C	-0.036778	0.34007	3137323	C	-0.098	0.005	49526					11124	FAF1
1	51228799	rs112717424	A	G					G	-0.0984728	6.32601e-10	7377	G	-0.036735	0.34064	3142438	G	-0.095	0.0061	58993	G	-0.00025	0.15	1666368	11124	FAF1
1	51231935	rs72902729	A	G					G	-0.0984727	6.32632e-10	7378	G	-0.036885	0.33865	3124575	G	-0.095	0.0062	59877	G	-0.00025	0.15	1666368	11124	FAF1
1	51232628	rs77701130	G	C					C	-0.0980569	7.29918e-10	7539	C	-0.036756	0.34035	3139853	C	-0.095	0.0062	59877	C	-0.00025	0.16	1779115	11124	FAF1
1	51235816	rs113119450	T	C					C	-0.0980529	7.30605e-10	7543	C	-0.036763	0.34024	3138915	C	-0.095	0.0062	59877	C	-0.00025	0.15	1666368	11124	FAF1
1	51237302	rs112095647	C	G					G	-0.0980368	7.30251e-10	7542	G	-0.036793	0.33989	3135733	G	-0.095	0.006	58147	G	-0.00025	0.15	1666368	11124	FAF1
1	51239976	rs72902736	A	G					G	-0.0980424	7.33048e-10	7546	G	-0.036762	0.34026	3139076	G	-0.095	0.0062	59877	G	-0.00025	0.15	1666368	11124	FAF1
1	51240851	rs80326064	C	T					T	-0.098457	6.35254e-10	7383	T	-0.036764	0.34022	3138724	T	-0.095	0.0062	59877	T	-0.00025	0.16	1779115	11124	FAF1
1	51242141	rs12084054	C	T					T	-0.0984561	6.3061e-10	7372	T	-0.028764	0.45964	4206104	T	-0.098	0.0045	45002	T	-0.00025	0.15	1666368	11124	FAF1
1	51243642	rs72902744	A	G					G	-0.0984808	6.30871e-10	7373	G	-0.036779	0.34	3136688	G	-0.095	0.0062	59877	G	-0.00025	0.15	1666368	11124	FAF1
1	51246155	rs12089747	C	T					T	-0.097063	9.9116e-10	7752	T	-0.038061	0.32113	2968867	T	-0.096	0.0056	54736	T	-0.00024	0.17	1892956	100418820	PHBP12
1	51248316	rs12074850	A	G					G	-0.0970518	9.9818e-10	7756	G	-0.038113	0.32047	2962940	G	-0.096	0.0056	54736	G	-0.00024	0.16	1779115	11124	FAF1
1	51249315	rs112299817	G	A					A	-0.0985135	6.28235e-10	7363	A	-0.036791	0.33983	3135213	A	-0.095	0.0062	59877	A	-0.00024	0.16	1779115	11124	FAF1
1	51249528	rs111701872	C	T					T	-0.0985191	6.27362e-10	7360	T	-0.036971	0.33746	3113868	T	-0.095	0.0062	59877	T	-0.00024	0.16	1779115	11124	FAF1
1	51250908	rs72902755	G	T					T	-0.0985222	6.2776e-10	7361	T	-0.036981	0.33733	3112735	T	-0.095	0.0062	59877	T	-0.00025	0.16	1779115	11124	FAF1
1	51252471	rs72902760	A	C					C	-0.0981048	7.26833e-10	7535	C	-0.037537	0.33002	3048064	C	-0.095	0.0062	59877	C	-0.00025	0.15	1666368	11124	FAF1
1	51252618	rs12075991	T	C					C	-0.0971365	9.70804e-10	7738	C	-0.03785	0.32381	2992555	C	-0.096	0.0056	54736	C	-0.00025	0.15	1666368	11124	FAF1
1	51255412	rs68136082	C	CTTCAAT					CTTCAAT	-0.0970976	9.88887e-10	7750	CTTCAAT	-0.038073	0.32107	2968293	CTTCAAT	-0.096	0.0056	54736					11124	FAF1
1	51255677	rs80297338	C	A					A	-0.0981087	7.3021e-10	7541	A	-0.036838	0.33932	3130630	A	-0.096	0.0056	54736	A	-0.00025	0.16	1779115	11124	FAF1
1	51256091	rs58432198	C	T					T	-0.0973753	9.22815e-10	7700	T	-0.036864	0.33846	3122936	T	-0.094	0.0066	63270	T	-0.00013	0.4	4468133	11124	FAF1
1	51256698	rs72902765	T	G					G	-0.0981327	7.24867e-10	7531	G	-0.03694	0.338	3118688	G	-0.095	0.0062	59877	G	-0.00025	0.15	1666368	11124	FAF1
1	51260668	rs1015085	C	A					A	-0.0981754	7.17482e-10	7515	A	-0.036909	0.33845	3122838	A	-0.095	0.0062	59877	A	-0.00025	0.16	1779115	11124	FAF1
1	51260999	rs72902767	A	G					G	-0.0981717	7.18518e-10	7516	G	-0.036704	0.34115	3146978	G	-0.095	0.0062	59877	G	-0.00024	0.17	1892956	11124	FAF1
1	51261965	rs72902768	C	T					T	-0.0981864	7.15397e-10	7511	T	-0.036905	0.33852	3123447	T	-0.095	0.0062	59877	T	-0.00025	0.16	1779115	11124	FAF1
1	51262653	rs60788683	A	C					C	-0.0981254	7.23569e-10	7526	C	-0.03678	0.34018	3138350	C	-0.095	0.006	58147	C	-0.00025	0.15	1666368	11124	FAF1
1	51262664	rs59430062	C	T					T	-0.0981881	7.15528e-10	7512	T	-0.036694	0.34131	3148317	T	-0.095	0.0062	59877	T	-0.00024	0.16	1779115	11124	FAF1
1	51265368	rs72902772	C	T					T	-0.0982135	7.11738e-10	7505	T	-0.036703	0.34125	3147808	T	-0.095	0.0062	59877	T	-0.00025	0.15	1666368	11124	FAF1
1	51266474	rs3789587	C	T					T	-0.0988185	4.73432e-10	6828	T	-0.039881	0.29899	2773391	T	-0.098	0.0046	45844	T	-0.00024	0.17	1892956	11124	FAF1
1	51266523	rs3789588	G	A					A	-0.0986389	6.15438e-10	7344	A	-0.036864	0.33916	3129204	A	-0.095	0.0062	59877	A	-0.00025	0.16	1779115	11124	FAF1
1	51269018	rs12085022	T	C					C	-0.0980496	7.73609e-10	7588	C	-0.03591	0.35382	3260181	C	-0.095	0.0063	60856	C	-0.00025	0.15	1666368	11124	FAF1
1	51269954	rs72902776	G	A					A	-0.0986752	6.0351e-10	7309	A	-0.036295	0.34679	3197237	A	-0.095	0.006	58147	A	-0.00025	0.14	1552491	11124	FAF1
1	51272278	rs72902777	T	C					C	-0.101023	2.09233e-10	5814	C	-0.037072	0.33656	3105784	C	-0.095	0.006	58147	C	-0.00024	0.16	1779115	11124	FAF1
1	51276490	rs11205771	A	G					G	-0.10094	2.14886e-10	5837	G	-0.037067	0.33669	3106954	G	-0.095	0.0059	57310	G	-0.00025	0.15	1666368	11124	FAF1
1	51276715	rs72902778	A	G					G	-0.0981774	7.34831e-10	7547	G	-0.036981	0.33783	3117159	G	-0.095	0.0062	59877	G	-0.00025	0.15	1666368	11124	FAF1
1	51283510	rs58795848	A	G					G	-0.0980765	1.00144e-09	7758	G	-0.036768	0.34078	3143665	G	-0.098	0.0056	54736	G	-0.00025	0.15	1666368	11124	FAF1
1	51284446	rs111701702	T	C					C	-0.0987549	6.02932e-10	7305	C	-0.036661	0.34222	3156390	C	-0.095	0.0062	59877	C	-0.00025	0.15	1666368	11124	FAF1
1	51284557	rs12058197	T	C					C	-0.0987508	5.9714e-10	7281	C	-0.036766	0.34084	3144204	C	-0.095	0.0061	58993	C	-0.00025	0.15	1666368	11124	FAF1
1	51284905	rs11205773	T	C					C	-0.0987544	5.96524e-10	7278	C	-0.036757	0.34097	3145377	C	-0.095	0.0061	58993	C	-0.00025	0.15	1666368	11124	FAF1
1	51286155	rs12096626	G	A					A	-0.0987646	5.95105e-10	7264	A	-0.036747	0.34112	3146716	A	-0.095	0.0061	58993	A	-0.00025	0.15	1666368	11124	FAF1
1	51286954	rs11205777	T	A					A	-0.0977134	8.28852e-10	7644	A	-0.038022	0.32235	2979686	A	-0.096	0.0056	54736	A	-0.00024	0.17	1892956	11124	FAF1
1	51290830	rs72902785	G	A					A	-0.0987689	5.95912e-10	7275	A	-0.036881	0.33945	3131748	A	-0.095	0.0061	58993	A	-0.00025	0.15	1666368	11124	FAF1
1	51293606	rs72902789	G	C					C	-0.0987936	5.9964e-10	7288	C	-0.036654	0.34248	3158695	C	-0.095	0.0062	59877	C	-0.00025	0.16	1779115	11124	FAF1
1	51294132	rs112931784	G	A					A	-0.0988134	5.95493e-10	7269	A	-0.036887	0.33944	3131647	A	-0.095	0.0062	59877	A	-0.00025	0.15	1666368	11124	FAF1
1	51296907	rs12062764	G	A					A	-0.0978002	8.06234e-10	7624	A	-0.03799	0.32297	2985066	A	-0.096	0.0056	54736	A	-0.00024	0.17	1892956	11124	FAF1
1	51299597	rs2095864	C	T					T	-0.0988243	5.95226e-10	7266	T	-0.036656	0.3426	3159826	T	-0.095	0.0062	59877	T	-0.00025	0.16	1779115	11124	FAF1
1	51299687	rs2095865	C	T					T	-0.098827	5.9465e-10	7257	T	-0.036647	0.34271	3160842	T	-0.095	0.0062	59877	T	-0.00025	0.16	1779115	11124	FAF1
1	51299810	rs2105211	G	C					C	-0.0978213	8.01288e-10	7615	C	-0.038064	0.32209	2977372	C	-0.096	0.0056	54736	C	-0.00024	0.17	1892956	11124	FAF1
1	51301657	rs60483827	G	A					A	-0.0988473	5.91163e-10	7240	A	-0.036862	0.33993	3136063	A	-0.095	0.0063	60856	A	-0.00025	0.15	1666368	11124	FAF1
1	51303605	rs111655515	C	T					T	-0.098861	5.88764e-10	7229	T	-0.036821	0.34051	3141287	T	-0.095	0.0063	60856	T	-0.00024	0.17	1892956	11124	FAF1
1	51303714	rs60832780	T	C					C	-0.098846	5.85668e-10	7218	C	-0.036696	0.34215	3155803	C	-0.095	0.0061	58993	C	-0.00025	0.15	1666368	11124	FAF1
1	51306002	rs72904709	A	G					G	-0.0988701	5.87338e-10	7223	G	-0.036649	0.34281	3161732	G	-0.095	0.0059	57310	G	-0.00025	0.16	1779115	11124	FAF1
1	51306273	rs57839936	T	C					C	-0.0988697	5.87557e-10	7226	C	-0.036646	0.34288	3162386	C	-0.095	0.0059	57310	C	-0.00024	0.16	1779115	11124	FAF1
1	51306329	rs12089749	C	A					A	-0.0988553	5.84388e-10	7215	A	-0.036724	0.34186	3153223	A	-0.095	0.0058	56507	A	-0.00025	0.16	1779115	11124	FAF1
1	51310062	rs12067513	G	A					A	-0.0988668	5.82944e-10	7207	A	-0.036703	0.3422	3156225	A	-0.095	0.006	58147	A	-0.00025	0.15	1666368	11124	FAF1
1	51310327	rs57412341	A	G					G	-0.0988768	5.87296e-10	7222	G	-0.036901	0.33962	3133257	G	-0.095	0.0061	58993	G	-0.00025	0.15	1666368	11124	FAF1
1	51312992	rs72904713	A	G					G	-0.0990989	5.2936e-10	7061	G	-0.036898	0.3397	3134010	G	-0.095	0.0061	58993	G	-0.00025	0.16	1779115	11124	FAF1
1	51314018	rs2048636	G	C					C	0.0744586	1.24886e-10	5433	C	0.048037	0.078332	758810	C	0.058	0.026	226810	C	0.00029	0.0048	68148	11124	FAF1
1	51314531	rs59390962	C	T					T	-0.0990955	5.30147e-10	7062	T	-0.036665	0.34279	3161548	T	-0.095	0.0061	58993	T	-0.00024	0.16	1779115	11124	FAF1
1	51314649	rs12083647	A	G					G	-0.0990292	5.36396e-10	7085	G	-0.036793	0.34111	3146650	G	-0.095	0.006	58147	G	-0.00025	0.16	1779115	11124	FAF1
1	51315456	rs72904718	T	C					C	-0.099504	4.50718e-10	6797	C	-0.034063	0.37819	3476885	C	-0.091	0.0084	78710	C	-0.00024	0.16	1779115	11124	FAF1
1	51322983		C	CT					CT	-0.101233	2.29638e-10	5885	CT	-0.02299	0.54485	4968038	CT	-0.093	0.0073	69173					11124	FAF1
1	51323764	rs3838295	A	AT					AT	-0.0990887	5.32579e-10	7069	AT	-0.036642	0.34328	3166001	AT	-0.095	0.0061	58993					11124	FAF1
1	51324546	rs72904719	G	T					T	-0.0990943	5.31512e-10	7064	T	-0.036615	0.34366	3169440	T	-0.095	0.0061	58993	T	-0.00024	0.16	1779115	11124	FAF1
1	51328773	rs113910111	T	C					C	-0.0991598	5.13594e-10	7011	C	-0.036712	0.34247	3158599	C	-0.095	0.006	58147	C	-0.00025	0.15	1666368	11124	FAF1
1	51328987	rs111779227	A	C					C	-0.0991838	5.14448e-10	7012	C	-0.036611	0.34381	3170760	C	-0.095	0.0061	58993	C	-0.00025	0.16	1779115	11124	FAF1
1	51330810	rs189524278	T	G					G	-0.0991909	5.12426e-10	7002													11124	FAF1
1	51331505	rs145881557	TATA	T					T	-0.0991982	5.10142e-10	6993	T	-0.036679	0.34296	3163140	T	-0.095	0.0061	58993					11124	FAF1
1	51333179	rs2175794	A	T					T	-0.0992104	5.08026e-10	6988	T	-0.036615	0.34384	3171034	T	-0.095	0.0061	58993	T	-0.00024	0.16	1779115	11124	FAF1
1	51334304	rs72904723	A	G					G	-0.0992054	5.08713e-10	6990	G	-0.03665	0.34339	3167010	G	-0.095	0.0061	58993	G	-0.00025	0.16	1779115	11124	FAF1
1	51334488	rs72904725	C	T					T	-0.0991904	5.0626e-10	6977	T	-0.036731	0.34234	3157422	T	-0.095	0.006	58147	T	-0.00025	0.15	1666368	11124	FAF1
1	51339332	rs72904726	T	C					C	-0.099213	5.06097e-10	6974	C	-0.036586	0.34435	3175476	C	-0.095	0.0061	58993	C	-0.00025	0.16	1779115	11124	FAF1
1	51340401	rs59128535	T	A					A	-0.0980109	6.8769e-10	7477	A	-0.037918	0.32481	3001448	A	-0.096	0.0055	53810	A	-0.00024	0.17	1892956	11124	FAF1
1	51342035	rs72904730	G	C					C	-0.0990963	4.97569e-10	6947	C	-0.036576	0.34453	3177021	C	-0.095	0.0061	58993	C	-0.00024	0.16	1779115	11124	FAF1
1	51342809	rs72904732	A	G					G	-0.0990974	4.96683e-10	6944	G	-0.036554	0.34485	3179966	G	-0.095	0.0061	58993	G	-0.00025	0.16	1779115	11124	FAF1
1	51342856	rs58791125	G	A					A	-0.0979916	6.90803e-10	7483	A	-0.037965	0.32425	2996524	A	-0.096	0.0055	53810	A	-0.00024	0.17	1892956	11124	FAF1
1	51344955	rs148881741	TGAATC	T					T	-0.0988696	5.93977e-10	7251	T	-0.038871	0.31902	2950241	T	-0.091	0.0095	87962					11124	FAF1
1	51346663	rs12058681	A	T					T	-0.0990734	4.93582e-10	6926	T	-0.036616	0.34411	3173358	T	-0.095	0.006	58147	T	-0.00025	0.15	1666368	11124	FAF1
1	51347213	rs12088617	T	G					G	-0.0979914	6.88184e-10	7479	G	-0.03796	0.3244	2997850	G	-0.096	0.0055	53810	G	-0.00024	0.17	1892956	11124	FAF1
1	51351281	rs12068606	C	T					T	-0.0980022	6.85527e-10	7475	T	-0.037905	0.32519	3004810	T	-0.096	0.0055	53810	T	-0.00024	0.17	1892956	11124	FAF1
1	51351846	rs72904737	G	A					A	-0.0990818	4.97783e-10	6948	A	-0.036739	0.34261	3159924	A	-0.095	0.0062	59877	A	-0.00025	0.15	1666368	11124	FAF1
1	51353068	rs138422027	C	A					A	-0.099069	5.00482e-10	6957	A	-0.036456	0.34636	3193359	A	-0.095	0.0061	58993	A	-0.00025	0.16	1779115	11124	FAF1
1	51353720	rs144432213	C	G					G	-0.0989939	5.11584e-10	6997	G	-0.036959	0.33956	3132757	G	-0.095	0.006	58147					11124	FAF1
1	51355823	rs138368422	A	G					G	-0.0990323	5.08006e-10	6987	G	-0.03643	0.34675	3196910	G	-0.095	0.0061	58993	G	-0.00024	0.16	1779115	11124	FAF1
1	51356091	rs150183244	G	T					T	-0.0990076	5.07709e-10	6984	T	-0.036524	0.34551	3185892	T	-0.095	0.006	58147					11124	FAF1
1	51356132	rs138714168	T	C					C	-0.099029	5.08801e-10	6991	C	-0.036711	0.34307	3164085	C	-0.095	0.0061	58993					11124	FAF1
1	51356810	rs9701805	G	C					C	-0.0984958	5.60599e-10	7136	C	-0.035856	0.35155	3239886	C	-0.096	0.0054	52956	C	-0.00024	0.17	1892956	11124	FAF1
1	51356830	rs57095912	T	G					G	-0.0990237	5.09747e-10	6992	G	-0.036429	0.3468	3197314	G	-0.095	0.0061	58993	G	-0.00025	0.16	1779115	11124	FAF1
1	51357343	rs60329786	C	T					T	-0.099017	5.11064e-10	6995	T	-0.036413	0.34702	3199305	T	-0.095	0.0061	58993	T	-0.00024	0.16	1779115	11124	FAF1
1	51362441	rs12076849	C	T					T	-0.0980371	6.74135e-10	7438	T	-0.037854	0.32608	3012754	T	-0.096	0.0055	53810	T	-0.00024	0.17	1892956	11124	FAF1
1	51363096	rs11205788	G	A					A	-0.0989621	5.16765e-10	7019	A	-0.036446	0.34669	3196358	A	-0.095	0.0059	57310	A	-0.00025	0.16	1779115	11124	FAF1
1	51363273	rs72904745	C	G					G	-0.0991617	4.93485e-10	6925	G	-0.036824	0.34196	3154103	G	-0.096	0.0058	56507	G	-0.00024	0.16	1779115	11124	FAF1
1	51367420	rs72904749	C	T					T	-0.0980243	6.788e-10	7463	T	-0.038025	0.32401	2994414	T	-0.096	0.0055	53810	T	-0.00023	0.18	2007891	11124	FAF1
1	51369991	rs1573012	T	C					C	-0.0979361	9.35802e-10	7714	C	-0.036818	0.3457	3187524	C	-0.098	0.0048	47726	C	-0.00024	0.16	1779115	11124	FAF1
1	51370926	rs10399644	C	T					T	-0.0979164	9.30214e-10	7706	T	-0.036598	0.34825	3210404	T	-0.098	0.0048	47726	T	-0.00025	0.16	1779115	11124	FAF1
1	51371551	rs149007343	T	A					A	-0.0979334	9.35133e-10	7712	A	-0.03652	0.34929	3219739	A	-0.098	0.0048	47726					11124	FAF1
1	51372094	rs12073279	A	G					G	-0.0979119	9.33446e-10	7711	G	-0.038124	0.32833	3032995	G	-0.098	0.0046	45844	G	-0.00025	0.16	1779115	11124	FAF1
1	51372251	rs59542416	T	C					C	-0.0979243	9.39318e-10	7717	C	-0.038021	0.32965	3044868	C	-0.098	0.0047	46785	C	-0.00024	0.16	1779115	11124	FAF1
1	51374139	rs140087721	T	C					C	-0.0979275	9.39774e-10	7719	C	-0.036822	0.34536	3184482	C	-0.098	0.0048	47726	C	-0.00025	0.16	1779115	11124	FAF1
1	51374242	rs58813795	C	T					T	-0.0979079	9.31321e-10	7709	T	-0.036663	0.34744	3203072	T	-0.098	0.0048	47726	T	-0.00024	0.16	1779115	11124	FAF1
1	51374608	rs60244988	T	G					G	-0.0979247	9.30695e-10	7708	G	-0.036626	0.34793	3207435	G	-0.098	0.0047	46785	G	-0.00025	0.16	1779115	11124	FAF1
1	51374764	rs140468540	T	C					C	-0.0979281	9.39889e-10	7720	C	-0.036515	0.3494	3220731	C	-0.098	0.0048	47726	C	-0.00025	0.16	1779115	11124	FAF1
1	51381594	rs12089041	C	T					T	-0.0969528	1.23399e-09	7881	T	-0.037765	0.33096	3056408	T	-0.098	0.0049	48613	T	-0.00023	0.18	2007891	11124	FAF1
1	51387415	rs12074982	T	C					C	-0.0978986	9.46379e-10	7723	C	-0.036446	0.35056	3231047	C	-0.097	0.0053	52052	C	-0.00024	0.16	1779115	11124	FAF1
1	51388895	rs12071359	G	A					A	-0.0969349	1.24473e-09	7889	A	-0.038835	0.3174	2935936	A	-0.098	0.0046	45844	A	-0.00024	0.17	1892956	11124	FAF1
1	51391569	rs12085666	A	G					G	-0.101513	2.37673e-10	5922	G	-0.040707	0.29396	2728511	G	-0.095	0.0061	58993	G	-0.00024	0.17	1892956	11124	FAF1
1	51391845	rs12095997	C	T					T	-0.103293	4.80915e-10	6867	T	-0.037491	0.3313	3059380	T	-0.091	0.0085	79548	T	-0.00023	0.19	2122045	11124	FAF1
1	51393412	rs72904771	A	G					G	-0.0989189	5.40141e-10	7093	G	-0.036357	0.34846	3212316	G	-0.094	0.0067	64072	G	-0.00024	0.16	1779115	11124	FAF1
1	51393645	rs12078434	G	C					C	-0.0989134	5.35415e-10	7078	C	-0.036135	0.35141	3238623	C	-0.094	0.0066	63270	C	-0.00024	0.16	1779115	11124	FAF1
1	51394098	rs59097691	C	T					T	-0.0979527	7.05049e-10	7496	T	-0.037465	0.33169	3062746	T	-0.095	0.006	58147	T	-0.00023	0.17	1892956	11124	FAF1
1	51398101	rs61115731	G	C					C	-0.0979447	7.07546e-10	7501	C	-0.037427	0.33224	3067553	C	-0.095	0.006	58147	C	-0.00023	0.18	2007891	11124	FAF1
1	51399215	rs59524047	G	A					A	-0.0989076	5.42986e-10	7099	A	-0.035996	0.35336	3255931	A	-0.094	0.0067	64072	A	-0.00024	0.16	1779115	11124	FAF1
1	51401419	rs112780433	C	T					T	-0.0989031	5.38224e-10	7091	T	-0.036044	0.35275	3250403	T	-0.094	0.0066	63270	T	-0.00023	0.18	2007891	11124	FAF1
1	51403897	rs60048959	C	T					T	-0.0969554	1.07433e-09	7814	T	-0.035966	0.35383	3260263	T	-0.093	0.0072	68314	T	-0.00024	0.16	1779115	11124	FAF1
1	51404041	rs60290409	C	A					A	-0.0969426	1.06872e-09	7812	A	-0.036055	0.35264	3249445	A	-0.093	0.007	66687	A	-0.00024	0.16	1779115	11124	FAF1
1	51405667	rs59600829	C	T					T	-0.0989388	5.37017e-10	7086	T	-0.035924	0.35442	3265613	T	-0.092	0.0078	73432	T	-0.00024	0.16	1779115	11124	FAF1
1	51410657	rs58762442	CTAA	C					C	-0.0980448	6.82703e-10	7468	C	-0.037357	0.33338	3077582	C	-0.093	0.007	66687					11124	FAF1
1	51415247	rs72904788	T	G					G	-0.0990926	5.07359e-10	6982	G	-0.03615	0.35158	3240159	G	-0.092	0.0079	74232	G	-0.00024	0.16	1779115	11124	FAF1
1	51416823	rs12075888	C	T					T	-0.0991245	4.96136e-10	6938	T	-0.035905	0.35487	3269487	T	-0.092	0.0076	71716	T	-0.00024	0.16	1779115	11124	FAF1
1	51418616	rs184773571	G	T					T	-0.0991542	4.9058e-10	6913	T	-0.035866	0.35542	3274442	T	-0.091	0.0086	80327					11124	FAF1
1	51418854	rs191148557	T	C					C	-0.0991527	4.95886e-10	6937	C	-0.036096	0.35234	3246854	C	-0.091	0.0089	82800					11124	FAF1
1	51419038	rs143446041	G	C					C	-0.0991505	4.96356e-10	6940	C	-0.036615	0.34541	3184949	C	-0.09	0.0093	86278					11124	FAF1
1	51419336	rs141780344	A	G					G	-0.0991579	4.94842e-10	6933	G	-0.036101	0.35228	3246321	G	-0.091	0.0089	82800	G	-0.00024	0.16	1779115	11124	FAF1
1	51419841	rs113836734	A	G					G	-0.0981805	6.48618e-10	7407	G	-0.037322	0.33395	3082707	G	-0.092	0.0079	74232	G	-0.00024	0.17	1892956	11124	FAF1
1	51423779	rs77603669	G	T					T	-0.0992176	4.83181e-10	6878	T	-0.036095	0.35245	3247831	T	-0.091	0.0089	82800	T	-0.00025	0.15	1666368	11124	FAF1
1	51435015	rs111775483	CG	C					C	-0.0978693	7.24978e-10	7532	C	-0.038417	0.32065	2964519	C	-0.093	0.0072	68314					1031	CDKN2C
1	51438365	rs3176466	C	T					T	-0.0978938	7.16753e-10	7514	T	-0.038325	0.32205	2977034	T	-0.097	0.0052	51179	T	-0.00023	0.18	2007891	1031	CDKN2C
1	51438881	rs3176468	T	C					C	-0.0988496	5.46063e-10	7102	C	-0.036975	0.34168	3151657	C	-0.096	0.0058	56507	C	-0.00024	0.16	1779115	1031	CDKN2C
1	51440093	rs12855	C	T					T	-0.0979014	7.13967e-10	7509	T	-0.038174	0.32453	2998977	T	-0.097	0.005	49526	T	-0.00022	0.19	2122045	1031	CDKN2C
1	51442137	rs72904801	A	G					G	-0.0939221	1.4608e-09	7951	G	-0.038435	0.31977	2956847	G	-0.084	0.013	120067	G	-0.00023	0.19	2122045	284546	C1orf185
1	51443389	rs116475050	G	C					C	-0.0985033	6.7174e-10	7434	C	-0.037233	0.33981	3135047	C	-0.097	0.0051	50367					284546	C1orf185
1	51450144	rs72906804	A	G					G	-0.0984347	6.80265e-10	7465	G	-0.037062	0.34211	3155464	G	-0.092	0.0079	74232	G	-0.00025	0.16	1779115	284546	C1orf185
1	51450445	rs72906805	G	A					A	-0.0983588	7.02137e-10	7491	A	-0.04111	0.29091	2701103	A	-0.091	0.009	83689	A	-0.00025	0.16	1779115	284546	C1orf185
1	51451372	rs57331401	G	A					A	-0.0985298	6.6914e-10	7431	A	-0.036936	0.34381	3170760	A	-0.091	0.0088	82015	A	-0.00025	0.16	1779115	284546	C1orf185
1	51452068	rs6694036	T	A					A	-0.0983266	7.12025e-10	7506	A	-0.037067	0.34215	3155803	A	-0.091	0.009	83689	A	-0.00025	0.16	1779115	284546	C1orf185
1	51457200	rs72906810	A	G					G	-0.0980259	7.9742e-10	7609	G	-0.03712	0.34178	3152531	G	-0.093	0.0076	71716	G	-0.00024	0.16	1779115	284546	C1orf185
1	51463424	rs10888713	A	T					T	-0.0976327	9.15893e-10	7692	T	-0.037102	0.34244	3158335	T	-0.096	0.0061	58993	T	-0.00024	0.17	1892956	284546	C1orf185
1	51496464	rs56035750	C	A					A	-0.0669151	8.23138e-09	9478	A	-0.045475	0.10686	1025164	A	-0.06	0.023	202410	A	-0.0003	0.032	358962	284546	C1orf185
1	51500452	rs66894853	T	C					C	-0.0671262	7.61991e-09	9384	C	-0.045013	0.11117	1065221	C	-0.059	0.025	218524	C	-0.0003	0.031	348683	284546	C1orf185
1	51500769	rs17106389	C	T					T	-0.0667247	9.06327e-09	9570	T	-0.045539	0.10653	1022192	T	-0.06	0.023	202410	T	-0.0003	0.031	348683	284546	C1orf185
2	601905	rs2867105	T	G					G	0.0917929	1.42513e-09	7937	G	0.090843	0.031954	320166	G	0.12	0.0023	26211	G	0.00027	0.038	420092
2	610603	rs2867131	T	C					C	0.101028	1.1557e-10	5389	C	0.083625	0.049167	483787	C	0.13	0.00084	12551	C	0.00026	0.045	491364
2	613046		C	CAT					CAT	0.101031	8.37758e-11	5248
2	614210	rs2860323	A	G					G	0.099185	5.57354e-10	7126	G	0.030001	0.56413	5140345					G	0.00024	0.06	643437
2	615140	rs7567570	T	C					C	0.100726	7.57071e-11	5216	C	0.075337	0.067301	654809	C	0.13	0.00071	11331	C	0.00024	0.061	653825
2	615627	rs7559547	C	T					T	0.100898	6.98967e-11	5191	T	0.075603	0.065973	642311	T	0.13	0.00071	11331	T	0.00024	0.061	653825
2	620297	rs7563362	A	G					G	0.0917845	1.00783e-09	7764	G	0.073858	0.079157	766580	G	0.083	0.019	169610	G	0.00019	0.17	1892956
2	621185	rs7570232	T	C					C	0.102244	4.10407e-11	4970	C	0.076413	0.062349	607911	C	0.13	0.00074	11589	C	0.00023	0.074	789098
2	621461	rs6548237	A	C					C	0.10308	1.88867e-10	5729	C	0.06025	0.32597	3011777					C	0.00023	0.074	789098
2	621602	rs34686587	G	GT					GT	0.103861	2.08647e-11	4646	GT	0.080318	0.049265	484739	GT	0.13	0.00065	10792
2	621910	rs6717005	A	C					C	0.10249	3.60778e-11	4915	C	0.073935	0.067144	653370	C	0.13	0.00055	9889	C	0.00026	0.049	531423
2	621954	rs1320332	T	C					C	0.102409	3.73315e-11	4930	C	0.075421	0.065341	636232	C	0.13	0.00071	11331	C	0.00025	0.053	571849
2	622161	rs1320331	G	C					C	0.10245	3.65746e-11	4921	C	0.075401	0.065417	636957	C	0.13	0.00083	12459	C	0.00025	0.051	551340
2	622225	rs1320330	T	G					G	0.102459	3.63915e-11	4918	G	0.075386	0.065451	637286	G	0.13	0.00083	12459	G	0.00026	0.05	541356
2	622388	rs6760543	G	C					C	0.102487	3.58296e-11	4911	C	0.075386	0.065451	637286	C	0.13	0.00083	12459	C	0.00025	0.051	551340
2	622723	rs939582	A	G					G	0.102515	3.52688e-11	4901	G	0.075386	0.065451	637286	G	0.13	0.00063	10589	G	0.00025	0.051	551340
2	622857	rs2867124	A	G					G	0.102554	3.47078e-11	4894	G	0.075861	0.063767	621503	G	0.13	0.00063	10589	G	0.00025	0.051	551340
2	623212	rs4854339	T	C					C	0.1026	3.42024e-11	4885	C	0.075252	0.065952	642103	C	0.13	0.00063	10589	C	0.00025	0.051	551340
2	623216	rs4854340	G	A					A	0.102659	3.367e-11	4878	A	0.07549	0.065255	635491	A	0.13	0.00063	10589	A	0.00025	0.051	551340
2	623224	rs939581	C	T					T	0.102678	3.34297e-11	4875	T	0.075482	0.065281	635725	T	0.13	0.00063	10589	T	0.00025	0.051	551340
2	623691	rs11127483	G	A					A	0.102765	3.22068e-11	4857	A	0.075118	0.066432	646655	A	0.13	0.00055	9889	A	0.00025	0.051	551340
2	623740	rs11687052	A	G					G	0.102799	3.18803e-11	4852	G	0.07512	0.066425	646577	G	0.13	0.00055	9889	G	0.00025	0.051	551340
2	623798	rs11127484	T	C					C	0.102802	3.18685e-11	4851	C	0.075122	0.066414	646483	C	0.13	0.00055	9889	C	0.00025	0.051	551340
2	623863	rs60383093	GTTC	G					G	0.102813	3.17718e-11	4849	G	0.075126	0.0664	646362	G	0.13	0.00055	9889
2	623935	rs6719518	C	T					T	0.102837	3.1501e-11	4842	T	0.07513	0.066386	646208	T	0.13	0.00055	9889	T	0.00025	0.051	551340
2	623976	rs6728726	T	C					C	0.102838	3.15267e-11	4843	C	0.07513	0.066383	646181	C	0.13	0.00055	9889	C	0.00025	0.059	633353
2	624084	rs6711039	G	A					A	0.102857	3.13249e-11	4838	A	0.075011	0.066815	650248	A	0.13	0.00055	9889	A	0.00026	0.051	551340
2	624205	rs6731872	T	G					G	0.102874	3.1657e-11	4846	G	0.075039	0.066959	651610	G	0.13	0.00055	9889	G	0.00026	0.051	551340
2	624210	rs6711254	G	A					A	0.102896	3.0981e-11	4835	A	0.074404	0.06913	672297	A	0.13	0.00055	9889	A	0.00026	0.051	551340
2	624524	rs2867123	G	C					C	0.102943	3.05179e-11	4823	C	0.074041	0.070409	684403	C	0.13	0.00056	9971	C	0.00025	0.051	551340
2	624581	rs2867122	A	C					C	0.102952	3.04078e-11	4821	C	0.073956	0.070732	687385	C	0.13	0.00056	9971	C	0.00026	0.051	551340
2	625029	rs7576624	C	T					T	0.103018	2.98591e-11	4810	T	0.073717	0.07164	696086	T	0.13	0.00056	9971	T	0.00026	0.051	551340
2	625057	rs7576635	C	T					T	0.10171	7.03614e-11	5194	T	0.073717	0.07164	696086	T	0.13	0.00078	11998	T	0.00026	0.051	551340
2	625347	rs12476198	T	C					C	0.103096	2.95818e-11	4804	C	0.074426	0.069123	672236	C	0.13	0.00056	9971	C	0.00026	0.05	541356
2	628504	rs6744646	A	G					G	0.103361	2.30408e-11	4687	G	0.076865	0.060854	593323	G	0.13	0.00039	8346	G	0.00024	0.062	664380
2	628524	rs6744653	A	G					G	0.10341	2.2572e-11	4675	G	0.07684	0.060939	594138	G	0.13	0.00039	8346	G	0.00024	0.062	664380
2	628749	rs6739303	C	T					T	0.103552	2.13048e-11	4652	T	0.077316	0.059161	577610	T	0.13	0.00073	11512	T	0.00024	0.07	747486
2	629510	rs6743060	C	A					A	0.1038	1.90343e-11	4610	A	0.078019	0.056405	551534	A	0.13	0.00041	8544	A	0.00026	0.047	511354
2	629601	rs6748821	A	G					G	0.103807	1.89727e-11	4609	G	0.077939	0.056659	553927	G	0.13	0.00041	8544	G	0.00026	0.046	501304
2	629694	rs6752470	T	A					A	0.103813	1.89236e-11	4608	A	0.077854	0.056929	556428	A	0.13	0.00041	8544	A	0.00026	0.045	491364
2	629771	rs57906176	TTATC	T					T	0.103829	1.88562e-11	4606	T	0.074234	0.069393	674831	T	0.12	0.00091	13192
2	629793		GATAGATAATCAA	G					G	0.103834	1.87451e-11	4603
2	629817	rs6732341	G	C					C	0.103845	1.86577e-11	4600	C	0.077984	0.056512	552557	C	0.13	0.00041	8544
2	629818	rs6749087	A	T					T	0.103845	1.86596e-11	4601	T	0.077984	0.056512	552557	T	0.13	0.00041	8544
2	629831	rs6752706	T	C					C	0.103851	1.85988e-11	4598	C	0.077735	0.057309	560114	C	0.13	0.00041	8544	C	0.00025	0.053	571849
2	629861	rs143427663	C	CATCT					CATCT	0.103848	1.8619e-11	4599	CATCT	0.07771	0.057388	560822	CATCT	0.13	0.00041	8544
2	629959	rs12995666	T	C					C	0.103859	1.85345e-11	4595	C	0.077126	0.059248	578396	C	0.13	0.00037	8160	C	0.00027	0.042	460829
2	630024	rs13007080	A	C					C	0.10407	1.75663e-11	4567	C	0.077069	0.060057	585741	C	0.13	0.00036	8034	C	0.00027	0.04	440405
2	630034	rs13007086	A	T					T	0.104079	1.74922e-11	4563	T	0.077052	0.060114	586263	T	0.13	0.00036	8034	T	0.00027	0.039	430105
2	630070	rs66906321	T	C					C	0.104147	1.72253e-11	4546	C	0.076599	0.059372	579496	C	0.13	0.00045	8919	C	0.00025	0.056	602603
2	630075	rs73139123	C	T					T	0.104082	1.74691e-11	4559	T	0.077015	0.060233	587368	T	0.13	0.00036	8034	T	0.00025	0.054	582184
2	630224	rs6731225	A	T					T	0.103887	1.82877e-11	4588	T	0.077301	0.058698	573118	T	0.13	0.00036	8034	T	0.00027	0.042	460829
2	630323	rs6725549	C	A					A	0.103894	1.82219e-11	4582	A	0.077177	0.0591	576980	A	0.13	0.00043	8708	A	0.00027	0.041	450549
2	630339	rs6731348	A	C					C	0.103907	1.79972e-11	4575	C	0.077527	0.057929	565953	C	0.13	0.00045	8919	C	0.00027	0.04	440405
2	630436	rs6725686	C	A					A	0.103904	1.81302e-11	4578	A	0.077042	0.059533	580941	A	0.13	0.00047	9118	A	0.00027	0.038	420092
2	630509	rs6735024	T	C					C	0.103913	1.80535e-11	4576	C	0.076953	0.059824	583615	C	0.13	0.00047	9118	C	0.00027	0.04	440405
2	630553		GA	G					G	0.104062	1.69238e-11	4533	G	0.079277	0.05234	513696	G	0.13	0.00047	9118
2	630555	rs115910474	A	G					G	0.104058	1.6945e-11	4535	G	0.079278	0.052339	513691	G	0.13	0.00047	9118
2	630569	rs6735049	T	C					C	0.103904	1.8242e-11	4583	C	0.077031	0.059687	582395	C	0.13	0.00048	9239	C	0.00027	0.037	409847
2	630662	rs6731688	A	C					C	0.10393	1.85097e-11	4594	C	0.076492	0.062802	612268	C	0.13	0.00048	9239	C	0.00027	0.036	399588
2	630902	rs5017305	A	T					T	0.103899	1.81433e-11	4579	T	0.077142	0.059139	577381	T	0.13	0.00048	9239
2	630903	rs5017304	A	G					G	0.103942	1.78103e-11	4572	G	0.052884	0.18598	1745051	G	0.13	0.00083	12459
2	630995	rs5017303	T	G					G	0.103996	1.74627e-11	4557	G	0.076447	0.061575	600400	G	0.13	0.00048	9239	G	0.00027	0.036	399588
2	631069	rs5017302	G	A					A	0.103982	1.75158e-11	4564	A	0.07649	0.061376	598484	A	0.13	0.00048	9239	A	0.00028	0.033	369241
2	631071	rs5828777	AT	A					A	0.100003	5.50288e-11	5099	A	0.094463	0.017432	181063	A	0.12	0.0014	17991
2	631096	rs5017301	G	A					A	0.104187	1.64247e-11	4510	A	0.07531	0.066022	642754	A	0.13	0.00048	9239	A	0.00027	0.036	399588
2	631099	rs5017300	C	G					G	0.104187	1.64252e-11	4511	G	0.07531	0.066022	642754	G	0.13	0.00048	9239	G	0.00027	0.036	399588
2	631165	rs5828778	TA	T					T	0.104169	1.65222e-11	4518	T	0.074976	0.067205	653952	T	0.13	0.00048	9239
2	631183	rs7579427	C	A					A	0.104169	1.65137e-11	4517	A	0.074973	0.067213	654025	A	0.13	0.00048	9239	A	0.00027	0.036	399588
2	631255	rs7588007	T	C					C	0.103974	1.74919e-11	4562	C	0.076203	0.062268	607143	C	0.13	0.00048	9239	C	0.00028	0.036	399588
2	631335	rs7569102	G	T					T	0.103985	1.7396e-11	4554	T	0.076171	0.062374	608146	T	0.13	0.00048	9239	T	0.00028	0.035	389385
2	631396	rs11387790	T	TA					TA	0.103988	1.736e-11	4552	TA	0.076153	0.062431	608699	TA	0.13	0.00048	9239
2	631462	rs7569210	G	A					A	0.103999	1.72653e-11	4547	A	0.076127	0.062519	609545	A	0.13	0.00048	9239	A	0.00028	0.035	389385
2	631528	rs7585056	A	G					G	0.104012	1.71529e-11	4543	G	0.076108	0.062582	610123	G	0.13	0.00048	9239	G	0.00028	0.035	389385
2	631603	rs7579971	C	T					T	0.104222	1.6493e-11	4515	T	0.075874	0.063695	620833	T	0.13	0.00061	10413	T	0.00028	0.035	389385
2	631606	rs10865548	A	G					G	0.104226	1.64546e-11	4513	G	0.075874	0.063695	620833	G	0.13	0.00061	10413	G	0.00026	0.043	471253
2	631759	rs10865549	G	A					A	0.104018	1.70696e-11	4539	A	0.075493	0.064756	630922	A	0.13	0.00048	9239	A	0.00028	0.035	389385
2	632087	rs35636064	TA	T					T	0.104044	1.68346e-11	4526	T	0.07603	0.062827	612503	T	0.13	0.00048	9239
2	632101	rs11127486	C	T					T	0.104039	1.68662e-11	4528	T	0.07549	0.064756	630922	T	0.13	0.00048	9239	T	0.00028	0.035	389385
2	632146	rs12623218	T	A					A	0.104029	1.6936e-11	4534	A	0.076552	0.061048	595155	A	0.13	0.00047	9118	A	0.00028	0.035	389385
2	632187	rs1553335978	T	TAGAG					TAGAG	0.104118	1.58983e-11	4495	TAGAG	0.072226	0.075469	732188	TAGAG	0.12	0.0011	15332
2	632300	rs12992154	G	T					T	0.104044	1.68883e-11	4531	T	0.076067	0.062785	612104	T	0.13	0.00048	9239	T	0.00028	0.035	389385
2	632348	rs13021737	A	G					G	0.104045	1.6879e-11	4529	G	0.076097	0.062683	611124	G	0.13	0.00048	9239	G	0.00028	0.035	389385
2	632379	rs13027828	T	G					G	0.104054	1.6805e-11	4525	G	0.076079	0.062749	611765	G	0.13	0.00048	9239	G	0.00028	0.034	379326
2	632529	rs13028252	T	C					C	0.103877	2.05061e-11	4639	C	0.072409	0.080088	775265	C	0.13	0.00063	10589	C	0.00028	0.034	379326
2	632536	rs13022164	A	G					G	0.103883	2.04471e-11	4636	G	0.072415	0.080062	775034	G	0.13	0.00063	10589
2	632550	rs13012571	C	T					T	0.103882	2.04281e-11	4635	T	0.072402	0.080108	775463	T	0.13	0.00063	10589	T	0.00028	0.034	379326
2	632578	rs11327262	AT	A					A	0.104072	1.65362e-11	4519	A	0.076326	0.061818	602690	A	0.13	0.00048	9239
2	632591	rs13028310	T	C					C	0.10396	1.76189e-11	4569	C	0.077243	0.059166	577663	C	0.13	0.00048	9239
2	632592	rs12992672	G	A					A	0.103961	1.76038e-11	4568	A	0.077249	0.059147	577467	A	0.13	0.00048	9239	A	0.00028	0.034	379326
2	632609	rs13022337	A	G					G	0.103966	1.75551e-11	4566	G	0.077254	0.059128	577272	G	0.13	0.00048	9239	G	0.00028	0.034	379326
2	632723	rs13013021	C	T					T	0.104075	1.64692e-11	4514	T	0.076397	0.061576	600412	T	0.13	0.0005	9432	T	0.00029	0.028	317825
2	632760	rs34119520	T	C					C	0.104076	1.64457e-11	4512	C	0.076417	0.061509	599722	C	0.13	0.00048	9239	C	0.00029	0.028	317825
2	632789	rs10634531	C	CTTG					CTTG	0.104365	1.45004e-11	4456	CTTG	0.077015	0.058607	572295	CTTG	0.13	0.00047	9118
2	632808	rs12993295	G	T					T	0.104078	1.64102e-11	4509	T	0.076441	0.061429	598962	T	0.13	0.00048	9239	T	0.00029	0.029	328234
2	632904	rs35802221	A	G					G	0.104169	1.6734e-11	4523	G	0.077192	0.059659	582122	G	0.13	0.00048	9239	G	0.00029	0.029	328234
2	632922	rs62105303	G	A					A	0.104178	1.66572e-11	4522	A	0.077205	0.059618	581761	A	0.13	0.00048	9239	A	0.00029	0.028	317825
2	632925	rs62105304	A	G					G	0.10418	1.6631e-11	4521	G	0.077205	0.059619	581777	G	0.13	0.00048	9239	G	0.00029	0.028	317825
2	632940	rs66825812	T	TCA					TCA	0.104108	1.70083e-11	4537	TCA	0.076002	0.063585	619748	TCA	0.13	0.00048	9239
2	633053	rs143684747	A	AC					AC	0.0992831	3.90466e-11	4945	AC	0.076565	0.06101	594813	AC	0.13	0.00048	9239
2	633063	rs74676797	G	A					A	0.104093	1.62191e-11	4506	A	0.076569	0.060996	594666	A	0.13	0.00048	9239	A	0.00016	0.23	2587111
2	633079		AT	A					A	0.104094	1.6204e-11	4505	A	0.076575	0.060975	594477	A	0.13	0.00048	9239
2	633659	rs13035713	T	C					C	0.104107	1.60179e-11	4497	C	0.076841	0.060101	586171	C	0.13	0.00048	9239	C	0.00028	0.035	389385
2	633660	rs62105306	C	T					T	0.104106	1.60188e-11	4499	T	0.076841	0.060101	586171	T	0.13	0.00048	9239
2	633661	rs62105307	A	G					G	0.104104	1.60185e-11	4498	G	0.076841	0.0601	586157	G	0.13	0.00048	9239	G	0.00028	0.035	389385
2	634476	rs4854342	G	C					C	0.10413	1.57267e-11	4492	C	0.077307	0.058546	571749	C	0.13	0.00048	9239	C	0.00028	0.035	389385
2	635154	rs6548239	G	A					A	0.104152	1.5372e-11	4483	A	0.077534	0.057811	564824	A	0.13	0.00048	9239	A	0.00028	0.035	389385
2	635200	rs6734363	G	A					A	0.104154	1.53135e-11	4480	A	0.077539	0.057801	564718	A	0.13	0.00048	9239	A	0.00028	0.035	389385
2	635629	rs10530070	ATATAT	A					A	0.10416	1.5224e-11	4479	A	0.077548	0.057781	564516	A	0.13	0.00048	9239
2	635857	rs6746275	C	A					A	0.103995	1.70926e-11	4541	A	0.079238	0.053288	522338	A	0.13	0.00048	9239	A	0.00028	0.034	379326
2	635864	rs6751993	A	G					G	0.10399	1.71121e-11	4542	G	0.079237	0.053292	522383	G	0.13	0.00048	9239
2	635866	rs6751994	A	G					G	0.103992	1.70875e-11	4540	G	0.079237	0.053293	522389	G	0.13	0.00048	9239	G	0.00028	0.034	379326
2	636017	rs6749375	C	T					T	0.104161	1.51139e-11	4474	T	0.077641	0.057565	562519	T	0.13	0.00047	9118	T	0.00027	0.036	399588
2	636790	rs35142762	T	C					C	-0.104263	1.4503e-11	4457	C	-0.078243	0.05592	546673	C	-0.13	0.00036	8034	C	-0.00028	0.035	389385
2	636819	rs35796073	C	A					A	-0.102557	3.79805e-11	4936	A	-0.079211	0.053161	521218	A	-0.13	0.0005	9432	A	-0.00028	0.033	369241
2	636929	rs6548240	C	A					A	0.105013	9.34724e-12	4294	A	0.077901	0.05693	556438	A	0.13	0.00048	9239	A	0.00028	0.034	379326
2	637498	rs13387939	C	A					A	0.104015	1.89211e-11	4607	A	0.077984	0.056725	554531	A	0.13	0.00048	9239	A	0.00028	0.032	358962
2	637508	rs13396119	T	C					C	0.104175	1.45776e-11	4461	C	0.077986	0.056719	554477	C	0.13	0.00042	8616	C	0.00028	0.032	358962
2	637597	rs13388043	C	T					T	0.104175	1.45369e-11	4460	T	0.078001	0.056679	554130	T	0.13	0.00042	8616	T	0.00028	0.033	369241
2	638107	rs4854343	G	A					A	0.105815	5.97738e-12	4122	A	0.082003	0.045845	452127	A	0.13	0.00041	8544	A	0.00028	0.034	379326
2	638190	rs4854345	A	G					G	0.105811	5.98137e-12	4124	G	0.081886	0.046156	455039	G	0.13	0.00041	8544	G	0.00028	0.033	369241
2	638560	rs7561556	T	C					C	0.105805	6.02433e-12	4128	C	0.081783	0.046512	458516	C	0.13	0.00041	8544	C	0.00028	0.033	369241
2	638566	rs7606023	C	G					G	0.105804	6.02782e-12	4129	G	0.081783	0.046512	458516	G	0.13	0.00041	8544	G	0.00028	0.033	369241
2	638918	rs4854346	A	C					C	0.105808	5.99186e-12	4125	C	0.081791	0.046428	457690	C	0.13	0.00041	8544	C	0.00028	0.033	369241
2	639055	rs7564708	T	C					C	0.106639	3.3293e-12	3923	C	0.082077	0.043455	429624	C	0.13	0.00033	7638
2	639060	rs62105327	T	A					A	0.105784	6.1338e-12	4143	A	0.081992	0.046234	455790	A	0.13	0.00041	8544
2	639061	rs7564711	T	G					G	0.105782	6.14046e-12	4145	G	0.081992	0.046234	455790	G	0.13	0.00041	8544	G	0.00028	0.032	358962
2	639900	rs11127487	C	T					T	0.105784	5.90608e-12	4118	T	0.081527	0.047143	464654	T	0.13	0.00036	8034	T	0.00028	0.033	369241
2	640701	rs10166979	A	G					G	0.105776	5.92954e-12	4120	G	0.081631	0.046859	461893	G	0.13	0.00036	8034	G	0.00028	0.033	369241
2	640986	rs36174930	CACAT	C					C	0.105767	5.85737e-12	4117	C	0.077421	0.059349	579297	C	0.13	0.00033	7638
2	641718	rs10865550	T	G					G	0.105758	5.97963e-12	4123	G	0.081028	0.048529	477762	G	0.13	0.00036	8034	G	0.00028	0.033	369241
2	641863	rs10865551	T	A					A	0.10571	6.11724e-12	4141	A	0.080826	0.049113	483284	A	0.13	0.00036	8034	A	0.00028	0.033	369241
2	642253	rs12714413	T	C					C	0.105742	6.02221e-12	4127	C	0.081059	0.048443	476954	C	0.13	0.00036	8034	C	0.00028	0.033	369241
2	642467	rs13391851	A	G					G	0.10574	6.19286e-12	4149	G	0.08101	0.048611	478540	G	0.13	0.00041	8544	G	0.00028	0.033	369241
2	642499	rs7601028	C	G					G	0.105738	6.03513e-12	4130	G	0.081017	0.048559	478063	G	0.13	0.00036	8034	G	0.00028	0.033	369241
2	642846	rs7591067	G	A					A	0.105734	6.04484e-12	4132	A	0.080971	0.048685	479206	A	0.13	0.00036	8034	A	0.00028	0.033	369241
2	643303	rs7604609	C	G					G	0.105724	6.07264e-12	4134	G	0.080846	0.049021	482416	G	0.13	0.00036	8034	G	0.00028	0.033	369241
2	643315	rs7560127	T	C					C	0.105786	5.92777e-12	4119	C	0.080818	0.049116	483310	C	0.13	0.00036	8034	C	0.00028	0.033	369241
2	643320	rs7594220	G	A					A	0.105722	6.0785e-12	4135	A	0.080846	0.049021	482416	A	0.13	0.00036	8034	A	0.00028	0.033	369241
2	643428	rs7604752	C	A					A	0.10572	6.08329e-12	4136	A	0.080823	0.049083	483006	A	0.13	0.00036	8034	A	0.00028	0.033	369241
2	643469	rs7560246	T	C					C	0.105719	6.08726e-12	4137	C	0.080823	0.049083	483006	C	0.13	0.00036	8034	C	0.00028	0.032	358962
2	645082	rs7567368	T	C					C	0.1057	6.16347e-12	4147	C	0.080408	0.050264	494241	C	0.13	0.00036	8034	C	0.00028	0.033	369241
2	645122	rs7558910	C	G					G	0.105692	6.21116e-12	4150	G	0.080404	0.050274	494328	G	0.13	0.00036	8034	G	0.00028	0.033	369241
2	645203	rs7559018	C	T					T	0.105688	6.25025e-12	4151	T	0.080345	0.050452	496013	T	0.13	0.00036	8034	T	0.00028	0.033	369241
2	645372	rs7567710	T	G					G	0.105692	6.29241e-12	4153	G	0.080611	0.049767	489484	G	0.13	0.00036	8034	G	0.00028	0.033	369241
2	645646	rs7559447	C	T					T	0.105662	6.52885e-12	4159	T	0.080022	0.051436	505423	T	0.13	0.00036	8034	T	0.00028	0.033	369241
2	646061	rs11127488	T	C					C	0.105557	7.1966e-12	4190	C	0.079107	0.054498	533370	C	0.13	0.00037	8160	C	0.00028	0.033	369241
2	646081	rs11127489	C	T					T	0.105547	7.24233e-12	4196	T	0.079107	0.054498	533370	T	0.13	0.00037	8160	T	0.00028	0.033	369241
2	646110	rs11127490	C	T					T	0.105554	7.2363e-12	4193	T	0.079051	0.054675	534986	T	0.13	0.00037	8160	T	0.00028	0.033	369241
2	646145	rs11127491	T	C					C	0.105518	7.34144e-12	4203	C	0.079076	0.054592	534217	C	0.13	0.00037	8160	C	0.00028	0.033	369241
2	646345	rs10172769	G	A					A	0.105649	6.8542e-12	4171	A	0.079837	0.052296	513318	A	0.13	0.00036	8034	A	0.00028	0.033	369241
2	646690	rs11405596	A	AC					AC	0.106729	3.86488e-12	3983	AC	0.081189	0.048185	474606	AC	0.13	0.00032	7546
2	646767	rs10173167	G	A					A	0.105625	7.15319e-12	4189	A	0.079359	0.053485	524116	A	0.13	0.00036	8034	A	0.00028	0.033	369241
2	646803	rs7571957	T	C					C	0.105689	7.01176e-12	4180	C	0.07933	0.053593	525116	C	0.13	0.00036	8034	C	0.00028	0.033	369241
2	646839	rs7571967	T	G					G	0.105616	7.24002e-12	4194	G	0.079357	0.053491	524183	G	0.13	0.00036	8034	G	0.00028	0.033	369241
2	646849	rs7571970	T	C					C	0.105611	7.27768e-12	4197	C	0.078908	0.054296	531487	C	0.13	0.00035	7868
2	646941	rs35362504	T	TG					TG	0.10566	7.21363e-12	4191	TG	0.079431	0.053256	522057	TG	0.13	0.00036	8034
2	647577	rs10190313	A	G					G	0.105663	7.50572e-12	4206	G	0.077582	0.059182	577822	G	0.13	0.00033	7638	G	0.00028	0.031	348683
2	647580	rs10193244	T	C					C	0.105607	7.7038e-12	4216	C	0.077583	0.059166	577663	C	0.13	0.00033	7638	C	0.00028	0.031	348683
2	647861	rs4854349	T	C					C	0.105614	7.68578e-12	4215	C	0.077461	0.059421	579947	C	0.13	0.00033	7638	C	0.00028	0.031	348683
2	648198	rs7570198	C	T					T	0.105564	7.93513e-12	4225	T	0.077949	0.057816	564876	T	0.13	0.00033	7638	T	0.00027	0.041	450549
2	648810	rs4452188	A	G					G	-0.105394	8.70415e-12	4263	G	-0.079936	0.05172	508084	G	-0.13	0.00036	8034	G	-0.00028	0.032	358962
2	649347	rs1320338	T	G					G	-0.105319	9.1967e-12	4281	G	-0.079928	0.051742	508304	G	-0.13	0.00036	8034	G	-0.00028	0.032	358962
2	649638	rs2903489	C	T					T	-0.105378	9.10814e-12	4279	T	-0.079876	0.051918	509897	T	-0.13	0.00036	8034	T	-0.00028	0.032	358962
2	649867	rs1320337	A	T					T	-0.105448	9.26478e-12	4289	T	-0.079987	0.051573	506737	T	-0.13	0.00037	8160	T	-0.00028	0.032	358962
2	650479	rs13386517	G	C					C	-0.105216	9.90154e-12	4310	C	-0.079929	0.051741	508295	C	-0.13	0.00036	8034	C	-0.00028	0.033	369241
2	650519	rs13401686	A	G					G	-0.105208	9.95882e-12	4314	G	-0.079853	0.051966	510351	G	-0.13	0.00036	8034	G	-0.00027	0.036	399588
2	650560	rs13386627	G	C					C	-0.105172	1.01591e-11	4331	C	-0.079929	0.051741	508295	C	-0.13	0.00036	8034	C	-0.00028	0.032	358962
2	650647	rs4613321	A	G					G	-0.105155	1.02739e-11	4341	G	-0.079929	0.051741	508295	G	-0.13	0.00036	8034	G	-0.00028	0.032	358962
2	650828	rs13386964	G	A					A	-0.105108	1.05691e-11	4352	A	-0.079846	0.052026	510913	A	-0.13	0.00036	8034	A	-0.00028	0.032	358962
2	650973	rs13405307	T	C					C	-0.104953	1.16686e-11	4382	C	-0.083214	0.043413	429231	C	-0.13	0.00036	8034	C	-0.00028	0.032	358962
2	650974	rs13387090	G	T					T	-0.104943	1.17318e-11	4385	T	-0.083214	0.043413	429231	T	-0.13	0.00036	8034
2	650980	rs13387091	G	A					A	-0.105031	1.14624e-11	4374	A	-0.082803	0.044503	439559	A	-0.13	0.00041	8544	A	-0.00028	0.033	369241
2	651030	rs2867109	T	G					G	-0.105203	1.02341e-11	4337	G	-0.079923	0.051464	505715	G	-0.13	0.00039	8346	G	-0.00028	0.032	358962
2	651105	rs2867110	G	C					C	-0.105064	1.08767e-11	4358	C	-0.079929	0.051741	508295	C	-0.13	0.00036	8034	C	-0.00028	0.032	358962
2	651286	rs2867111	A	C					C	-0.1051	1.0863e-11	4357	C	-0.081227	0.048691	479271	C	-0.13	0.00036	8034	C	-0.00028	0.033	369241
2	651290	rs2903490	A	G					G	-0.105096	1.08913e-11	4360	G	-0.081226	0.048693	479291	G	-0.13	0.00036	8034	G	-0.00028	0.033	369241
2	651349	rs2867112	T	G					G	-0.104998	1.13e-11	4369	G	-0.079933	0.05173	508188	G	-0.13	0.00036	8034	G	-0.00028	0.04	440405
2	651365	rs2867113	G	A					A	-0.105002	1.12915e-11	4368	A	-0.080031	0.051544	506455	A	-0.13	0.00036	8034	A	-0.00028	0.081	862992
2	651380	rs2867114	C	T					T	-0.10499	1.13681e-11	4371	T	-0.080538	0.050158	493271	T	-0.13	0.00036	8034
2	651382	rs2867115	T	C					C	-0.104995	1.13508e-11	4370	C	-0.080132	0.051335	504426	C	-0.13	0.00036	8034
2	651407	rs12714414	T	C					C	-0.104964	1.1525e-11	4377	C	-0.080311	0.050957	500782	C	-0.13	0.00036	8034	C	-0.00028	0.049	531423
2	651430	rs12714415	T	C					C	-0.104951	1.16082e-11	4380	C	-0.08035	0.050859	499883	C	-0.13	0.00036	8034	C	-0.00026	0.052	561498
2	651482	rs6719883	T	G					G	-0.10483	1.25029e-11	4407	G	-0.083539	0.042694	422230	G	-0.13	0.00036	8034	G	-0.00028	0.033	369241
2	651483	rs6756518	G	A					A	-0.104823	1.25505e-11	4409	A	-0.083539	0.042694	422230	A	-0.13	0.00036	8034	A	-0.00028	0.033	369241
2	651507	rs6719980	T	C					C	-0.104829	1.25258e-11	4408	C	-0.083542	0.042686	422154	C	-0.13	0.00036	8034	C	-0.00028	0.033	369241
2	652247	rs7608050	G	A					A	-0.10472	1.3176e-11	4421	A	-0.078536	0.055987	547311	A	-0.13	0.00033	7638	A	-0.00028	0.03	338415
2	652272	rs6760274	G	A					A	-0.104536	1.48905e-11	4470	A	-0.077421	0.059554	581122	A	-0.13	0.00034	7774	A	-0.00028	0.031	348683
2	652542	rs7574359	T	C					C	-0.10434	1.60583e-11	4500	C	-0.080134	0.051597	506949	C	-0.13	0.00036	8034	C	-0.00028	0.035	389385
2	652565	rs7570993	A	G					G	-0.104334	1.61234e-11	4503	G	-0.080126	0.051622	507170	G	-0.13	0.00036	8034	G	-0.00028	0.035	389385
2	652576	rs4429506	C	A					A	0.104739	1.31934e-11	4422	A	0.077905	0.058444	570785	A	0.13	0.00033	7638	A	0.00028	0.034	379326
2	652607	rs10192350	T	C					C	-0.104513	1.57637e-11	4493	C	-0.08014	0.051583	506815	C	-0.13	0.00036	8034	C	-0.00028	0.035	389385
2	652672		A	<INS:ME:ALU>					<INS:ME:ALU>	-0.103222	5.29834e-09	8887					<INS:ME:ALU>	-0.12	0.0016	19719
2	653093	rs13415094	T	C					C	-0.104049	1.83307e-11	4589	C	-0.08092	0.050137	493085	C	-0.13	0.00036	8034	C	-0.00028	0.032	358962
2	653195	rs13396935	G	A					A	-0.104181	1.73701e-11	4553	A	-0.080041	0.052963	519389	A	-0.11	0.0028	30439	A	-0.00028	0.031	348683
2	653245	rs13412194	A	C					C	-0.104091	1.82128e-11	4581	C	-0.0874	0.034394	343539	C	-0.11	0.0027	29563	C	-0.00029	0.028	317825
2	653250	rs13412197	A	G					G	-0.10407	1.83915e-11	4591	G	-0.079905	0.053584	525026	G	-0.11	0.0027	29563	G	-0.00029	0.028	317825
2	653354	rs13397165	G	A					A	-0.104567	1.51535e-11	4475	A	-0.08154	0.049148	483602	A	-0.13	0.00036	8034	A	-0.00028	0.032	358962
2	653575	rs35913461	C	T					T	-0.104055	1.91257e-11	4611	T	-0.084477	0.041927	414826	T	-0.13	0.00035	7868	T	-0.00028	0.034	379326
2	653581	rs35628463	G	A					A	-0.103007	2.89297e-11	4792	A	-0.083822	0.043404	429141	A	-0.13	0.00038	8267	A	-0.00028	0.032	358962
2	653874	rs10188334	C	T					T	-0.104025	1.99455e-11	4628	T	-0.092744	0.026532	268352	T	-0.13	0.00039	8346	T	-0.00028	0.034	379326
2	27598097	rs4665972	T	C					C	0.0806251	6.26652e-17	1934	C	0.052364	0.02438	247615	C	0.043	0.046	388762	C	9.2e-05	0.37	4142978	9784	SNX17
2	27674931	rs151269177	AAAC	A					A	0.0861395	3.69564e-17	1888	A	0.045736	0.075198	729675	A	0.029	0.22	1827333					26160	IFT172
2	27741072	rs780096	C	G					G	0.0808537	1.83271e-18	1700	G	0.040452	0.075932	736675	G	0.065	0.0026	28739	G	0.00012	0.22	2470357	2646	GCKR
2	27741105	rs780095	A	G					G	0.0808408	1.84835e-18	1701	G	0.040208	0.077652	752652	G	0.065	0.0026	28739	G	0.00012	0.22	2470357	2646	GCKR
2	27744089	rs74928908	A	G					G	0.0790096	2.83454e-15	2365	G	0.024499	0.30952	2866342	G	0.034	0.14	1185660	G	3.1e-05	0.82	9029683	2646	GCKR
2	27748597	rs1260334	C	A					A	0.0823931	6.44758e-19	1607	A	0.052497	0.02123	217890	A	0.059	0.0059	57310	A	0.00011	0.25	2821177
2	27748904	rs1313566	G	A					A	0.0825287	5.51219e-19	1579	A	0.05373	0.018265	189523	A	0.061	0.0044	43989	A	0.00012	0.24	2703648
2	27750139	rs6744393	C	T					T	0.0792534	3.11843e-15	2395	T	0.022299	0.35689	3287652	T	0.032	0.16	1346737	T	4.3e-05	0.75	8272448
2	27750545	rs2950835	A	G					G	0.0855327	8.69412e-20	1392	G	0.052168	0.022045	225829	G	0.052	0.016	145190	G	0.00013	0.2	2236734
2	27750546	rs2911711	T	A					A	0.0854793	8.82717e-20	1393	A	0.051419	0.024201	245804	A	0.053	0.015	136881	A	0.00013	0.2	2236734
2	27752463	rs11127048	G	A					A	0.0701191	3.64698e-13	3367	A	0.051642	0.026273	265919	A	0.067	0.002	23583
2	27752871	rs6753534	C	T					T	0.0714617	3.03252e-14	2792	T	0.049931	0.031094	312078	T	0.061	0.0045	45002	T	0.00012	0.21	2353086
2	27753878	rs4665985	A	C					C	-0.0664305	5.00318e-12	4064	C	-0.046399	0.054637	534630	C	-0.04	0.065	543835	C	-4.4e-05	0.69	7620084
2	27754625	rs74450311	CAT	C					C	0.069004	1.34382e-11	4431	C	0.033414	0.16093	1518187	C	0.025	0.27	2227177
2	27755112	rs62131879	T	G					G	0.070254	4.79225e-12	4055	G	0.033755	0.1559	1472453	G	0.025	0.28	2307096	G	6.2e-05	0.61	6746244
2	27755825	rs4665987	G	A					A	-0.0650745	4.18768e-12	4013	A	-0.047493	0.037923	377219	A	-0.042	0.051	429818	A	-0.00013	0.26	2938404
2	27755825	rs4665987	G	T																	T	-0.0018	0.19	2122045
2	27757343	rs10181342	A	G					G	0.0697712	7.06571e-12	4183	G	0.03348	0.15927	1502938	G	0.024	0.29	2386621	G	6.2e-05	0.61	6746244
2	27761436	rs4665988	C	A					A	-0.0645149	5.85169e-12	4116	A	-0.046694	0.041391	409714	A	-0.042	0.051	429818	A	-0.00013	0.26	2938404
2	27761994	rs76019819	A	T					T	0.0695781	7.28645e-12	4198	T	0.030747	0.19602	1836771	T	0.026	0.26	2147628
2	27763887	rs549284860	T	C					C	0.0694056	8.05364e-12	4232	C	0.030888	0.19485	1825993	C	0.024	0.29	2386621
2	27764122	rs116443177	C	T					T	0.0695465	8.32664e-12	4240	T	0.032095	0.18075	1697375	T	0.025	0.27	2227177
2	27764199	rs77200710	C	T					T	-0.0622326	3.16207e-11	4844	T	-0.046537	0.042444	419672	T	-0.045	0.035	300406
2	27764781	rs62131881	G	T					T	0.0690245	1.05576e-11	4350	T	0.03235	0.17417	1637328	T	0.024	0.28	2307096	T	6.4e-05	0.59	6529559
2	27765480	rs62131882	T	C					C	0.0690926	9.23071e-12	4284	C	0.03045	0.2003	1875458	C	0.026	0.26	2147628	C	6.4e-05	0.6	6638390
2	27765587	rs12473139	T	C					C	-0.0623463	2.77617e-11	4775	C	-0.046446	0.042324	418514	C	-0.045	0.037	316360	C	-0.00013	0.26	2938404
2	27766284	rs4665991	G	A					A	-0.0622443	2.92531e-11	4796	A	-0.047168	0.039127	388717	A	-0.045	0.039	332395	A	-0.00013	0.26	2938404
2	27767488	rs67080990	GC	G					G	-0.0621186	3.1311e-11	4837	G	-0.047185	0.039059	388146	G	-0.045	0.039	332395
2	27768381	rs62141278	C	T					T	0.0686579	1.15686e-11	4378	T	0.030042	0.20628	1930081	T	0.026	0.26	2147628	T	6.5e-05	0.59	6529559
2	27771415	rs62141279	C	T					T	0.0681773	1.42964e-11	4450	T	0.029678	0.21174	1979613	T	0.027	0.23	1908501	T	6.5e-05	0.59	6529559
2	27773091		C	CT					CT	0.0691241	1.28763e-11	4416	CT	0.026947	0.26563	2473329	CT	0.025	0.27	2227177
2	27774449	rs2384627	G	A					A	0.0674022	2.21334e-11	4667	A	0.028735	0.22665	2116196	A	0.024	0.29	2386621	A	6.5e-05	0.59	6529559
2	27776631	rs202103665	AT	A					A	-0.0601731	9.74077e-11	5314	A	-0.044805	0.049814	489941	A	-0.046	0.033	283763
2	27777651	rs62141281	G	T					T	0.0669238	2.90161e-11	4794	T	0.028894	0.22375	2089606	T	0.027	0.24	1988297	T	6.4e-05	0.6	6638390
2	27778016	rs6751087	T	C					C	0.0670105	2.67978e-11	4751	C	0.028906	0.22355	2087719	C	0.025	0.27	2227177	C	6.4e-05	0.6	6638390
2	27778167	rs12995461	A	C					C	-0.0600217	1.05083e-10	5339	C	-0.044424	0.051704	507944	C	-0.046	0.033	283763	C	-0.00013	0.27	3052402
2	27778560	rs10169065	A	G					G	-0.0599561	1.08583e-10	5353	G	-0.044524	0.051164	502762	G	-0.046	0.033	283763	G	-0.00013	0.27	3052402
2	27778572	rs10179872	G	A					A	-0.05995	1.08921e-10	5355	A	-0.044524	0.051164	502762	A	-0.046	0.033	283763	A	-0.00013	0.27	3052402
2	27783198	rs62141288	G	A					A	0.0684972	8.54586e-11	5257	A	0.033478	0.16877	1588616	A	0.026	0.26	2147628
2	27783200	rs62141289	C	T					T	0.0665288	3.42743e-11	4887	T	0.027756	0.24187	2254767	T	0.025	0.28	2307096
2	27783202	rs200969564	G	GAC					GAC	0.0665222	3.4375e-11	4890	GAC	0.027756	0.24187	2254767	GAC	0.025	0.28	2307096
2	27783392	rs62141290	T	C					C	0.066476	3.50924e-11	4898	C	0.027418	0.24809	2312425	C	0.023	0.31	2544793	C	6.6e-05	0.59	6529559
2	27783801	rs4665382	T	C					C	-0.0595487	1.31465e-10	5467	C	-0.043582	0.055969	547158	C	-0.046	0.034	292127	C	-0.00013	0.27	3052402
2	27784034	rs62141291	C	T					T	0.0663624	3.70996e-11	4927	T	0.027774	0.24154	2251621	T	0.025	0.28	2307096	T	6.5e-05	0.59	6529559
2	27784300	rs62141292	A	C					C	0.0663567	3.72219e-11	4928	C	0.02774	0.24208	2256732	C	0.025	0.28	2307096	C	6.3e-05	0.6	6638390
2	27784658	rs7570476	C	T					T	-0.059722	1.16531e-10	5396	T	-0.043471	0.0565	552446	T	-0.046	0.034	292127	T	-0.00013	0.27	3052402
2	27786188	rs10208529	A	T					T	-0.0595589	1.31287e-10	5465	T	-0.043238	0.057788	564585	T	-0.046	0.034	292127	T	-0.00013	0.27	3052402
2	27786929	rs60854669	T	C					C	0.0664087	3.60198e-11	4912	C	0.027173	0.25145	2343348	C	0.025	0.28	2307096	C	6.5e-05	0.59	6529559
2	27789861	rs965813	T	A					A	0.0664714	3.44669e-11	4892	A	0.026933	0.25538	2379307	A	0.024	0.3	2465598	A	6.3e-05	0.6	6638390
2	27791555	rs4665383	C	G					G	-0.059655	1.22637e-10	5422	G	-0.042375	0.062642	610711	G	-0.046	0.035	300406	G	-0.00013	0.27	3052402
2	27792323	rs59876138	A	C					C	0.0665074	3.36056e-11	4876	C	0.026724	0.25878	2410489	C	0.025	0.28	2307096	C	6.4e-05	0.6	6638390
2	27793921	rs7577311	G	T					T	-0.0596612	1.21732e-10	5416	T	-0.041877	0.065646	639098	T	-0.045	0.035	300406	T	-0.00013	0.27	3052402	100420668	LOC100420668
2	27796927	rs6704596	A	G					G	0.0665527	3.24965e-11	4862	G	0.02626	0.26673	2483138	G	0.025	0.27	2227177	G	6.2e-05	0.61	6746244
2	27801493	rs1919127	T	C					C	-0.0597226	1.16159e-10	5393	C	-0.040137	0.076972	746298	C	-0.046	0.033	283763	C	-0.00013	0.27	3052402	84226	C2orf16
2	27802805	rs3811644	A	G					G	0.0667248	2.87847e-11	4789	G	0.024901	0.29177	2708968	G	0.025	0.27	2227177	G	6.6e-05	0.58	6420476	84226	C2orf16
2	27811722	rs12478841	A	G					G	-0.0593586	1.54317e-10	5597	G	-0.041076	0.070394	684257	G	-0.046	0.031	268028	G	-0.00013	0.27	3052402	84450	ZNF512
2	27812252	rs6760250	G	A					A	-0.0593537	1.55034e-10	5602	A	-0.041097	0.070245	682775	A	-0.046	0.031	268028	A	-0.00013	0.27	3052402	84450	ZNF512
2	27814374	rs62138963	C	T					T	0.0663252	3.98547e-11	4956	T	0.025483	0.2802	2604294	T	0.026	0.25	2067893	T	6.3e-05	0.61	6746244	84450	ZNF512
2	27814438	rs62138964	C	T					T	0.0663269	3.98146e-11	4955	T	0.025483	0.2802	2604294	T	0.026	0.25	2067893	T	6.3e-05	0.61	6746244	84450	ZNF512
2	27816315	rs76013440	G	A					A	0.0663101	4.04402e-11	4964	A	0.02491	0.29161	2707448	A	0.025	0.27	2227177	A	6.7e-05	0.58	6420476	84450	ZNF512
2	27816593	rs62138965	T	C					C	0.066314	4.03559e-11	4962	C	0.024948	0.29088	2700809	C	0.025	0.27	2227177	C	6.2e-05	0.61	6746244	84450	ZNF512
2	27817817	rs13010586	G	A					A	-0.0592864	1.64227e-10	5640	A	-0.04128	0.069015	671178	A	-0.047	0.031	268028	A	-0.00012	0.27	3052402	84450	ZNF512
2	27818721	rs1919129	C	G					G	0.0663238	4.0224e-11	4961	G	0.025617	0.27747	2579511	G	0.026	0.25	2067893	G	6.1e-05	0.61	6746244	84450	ZNF512
2	27819172	rs62138966	G	A					A	0.0663088	4.31032e-11	4988	A	0.025715	0.27628	2568638	A	0.026	0.25	2067893	A	7e-05	0.56	6202809	84450	ZNF512
2	27821482	rs12989678	C	T					T	-0.0592489	1.69135e-10	5658	T	-0.041197	0.069586	676654	T	-0.047	0.029	251156	T	-0.00012	0.27	3052402	84450	ZNF512
2	27822283	rs78378018	G	GAC					GAC	0.0662856	4.13864e-11	4971	GAC	0.025454	0.28078	2609464	GAC	0.026	0.25	2067893					84450	ZNF512
2	27824168	rs56725354	G	C					C	0.066058	4.9167e-11	5035	C	0.025398	0.28187	2619348	C	0.028	0.22	1827333	C	6.4e-05	0.6	6638390	84450	ZNF512
2	27825715	rs12467476	T	C					C	-0.0589305	2.14514e-10	5836	C	-0.03982	0.079705	771646	C	-0.048	0.027	234733	C	-0.00012	0.29	3275565	84450	ZNF512
2	27827092	rs12464616	C	T					T	-0.0589363	2.11689e-10	5825	T	-0.041018	0.070831	688346	T	-0.048	0.026	226810	T	-0.00012	0.29	3275565	84450	ZNF512
2	27827196	rs2141372	G	T					T	0.0664288	3.8376e-11	4939	T	0.025395	0.28177	2618520	T	0.03	0.19	1585993	T	6e-05	0.62	6854624	84450	ZNF512
2	27827326	rs66497975	TACAGTCATGTAACC	T					T	-0.0589129	2.15382e-10	5839	T	-0.04092	0.071534	695030	T	-0.048	0.026	226810					84450	ZNF512
2	27830067	rs6719960	A	G					G	0.0660136	5.07012e-11	5054	G	0.025515	0.27942	2597210	G	0.027	0.23	1908501	G	5.8e-05	0.63	6963231	84450	ZNF512
2	27831607	rs6547735	T	C					C	0.0659959	5.12641e-11	5060	C	0.025501	0.2797	2599764	C	0.028	0.22	1827333	C	5.8e-05	0.63	6963231	84450	ZNF512
2	27832055	rs2384656	A	G					G	-0.0588041	2.30399e-10	5890	G	-0.04084	0.07212	700460	G	-0.048	0.027	234733	G	-0.00012	0.29	3275565	84450	ZNF512
2	27832285	rs1881397	A	G					G	0.0669435	3.09905e-11	4836	G	0.026185	0.26719	2487183	G	0.026	0.25	2067893	G	-2.1e-05	0.86	9459652	84450	ZNF512
2	27833502	rs74175068	T	C					C	-0.0587956	2.2988e-10	5888	C	-0.038925	0.08654	835748	C	-0.047	0.03	259569	C	-0.00012	0.3	3384903	84450	ZNF512
2	27833687	rs34016998	C	T					T	-0.0588213	2.27261e-10	5876	T	-0.038798	0.087559	845310	T	-0.047	0.03	259569	T	-0.00012	0.31	3494459	84450	ZNF512
2	27834615	rs13405762	A	C					C	0.0659888	5.13737e-11	5061	C	0.02527	0.28406	2639425	C	0.028	0.23	1908501	C	6e-05	0.62	6854624	84450	ZNF512
2	27835082	rs78170284	G	A					A	0.0659621	5.22693e-11	5075	A	0.024533	0.299	2773502	A	0.026	0.25	2067893	A	6.7e-05	0.58	6420476	84450	ZNF512
2	27836605	rs13020949	C	T					T	-0.0587253	2.39905e-10	5936	T	-0.038633	0.089038	859157	T	-0.047	0.029	251156	T	-0.00012	0.31	3494459	84450	ZNF512
2	27838549	rs1881395	G	A					A	0.0659546	5.23548e-11	5077	A	0.025143	0.28675	2663453	A	0.028	0.22	1827333	A	6.2e-05	0.61	6746244	84450	ZNF512
2	27839369	rs4666000	T	C					C	-0.0587158	2.41328e-10	5942	C	-0.038877	0.087236	842253	C	-0.047	0.028	242671	C	-0.00016	0.14	1552491	84450	ZNF512
2	27839539	rs2068834	T	C					C	-0.0587123	2.42089e-10	5946	C	-0.038873	0.087278	842649	C	-0.047	0.028	242671	C	-0.00016	0.14	1552491	84450	ZNF512
2	27839832	rs7571558	C	G					G	0.0659622	5.20451e-11	5069	G	0.025043	0.28861	2680280	G	0.028	0.22	1827333	G	5.7e-05	0.63	6963231	84450	ZNF512
2	27840640	rs4666002	G	C					C	-0.0586655	2.51043e-10	5972	C	-0.038804	0.087945	848892	C	-0.047	0.029	251156	C	-0.00011	0.31	3494459	84450	ZNF512
2	27840754	rs62138971	G	A					A	0.0659545	5.22369e-11	5072	A	0.02503	0.28896	2683556	A	0.028	0.23	1908501	A	6e-05	0.62	6854624	84450	ZNF512
2	27844601	rs1881396	T	G					G	0.0667826	3.13888e-11	4840	G	0.02604	0.27213	2531501	G	0.029	0.21	1746592	G	5e-05	0.68	7510474	84450	ZNF512
2	120231070	rs3731600	C	G					G	-0.135837	5.00943e-10	6959					G	-0.033	0.59	4756863					6344	SCTR
2	146126990	rs149175778	G	A																	A	0.0069	1.8e-09	73
2	146303832	rs550378739	T	A																	A	0.0074	1e-10	31
2	146322548	rs189225710	G	T																	T	0.0069	2e-09	78
2	149408335	rs34706072	G	GT					GT	-0.0540853	7.02573e-09	9290	GT	-0.024936	0.27222	2532280	GT	-0.017	0.44	3567994					26122	EPC2
2	149430804	rs4972387	T	C					C	-0.054652	4.46937e-09	8717	C	-0.026605	0.2405	2242026	C	-0.017	0.43	3489162	C	-0.00035	0.0063	84346	26122	EPC2
2	149432502	rs16829143	G	A					A	-0.0544181	5.16796e-09	8871	A	-0.026051	0.25043	2333957	A	-0.017	0.43	3489162	A	-0.00035	0.0063	84346	26122	EPC2
2	149433085	rs7558502	A	G					G	-0.0544162	5.16355e-09	8869	G	-0.026584	0.24085	2245266	G	-0.018	0.41	3333467	G	-0.00035	0.0062	83231	26122	EPC2
2	149435242	rs6746790	G	A					A	-0.0545195	4.85498e-09	8798	A	-0.025931	0.2526	2354018	A	-0.017	0.44	3567994	A	-0.00035	0.0064	85402	26122	EPC2
2	149436026	rs7596487	G	A					A	-0.0545012	4.92429e-09	8823	A	-0.025696	0.25702	2394374	A	-0.017	0.44	3567994	A	-0.00035	0.0064	85402	26122	EPC2
2	149436043	rs7596498	G	A					A	-0.0545089	4.87277e-09	8803	A	-0.026575	0.24099	2246584	A	-0.017	0.43	3489162	A	-0.00035	0.0064	85402	26122	EPC2
2	149439681	rs13009764	A	G					G	-0.0545128	4.86231e-09	8800	G	-0.026694	0.23889	2227313	G	-0.017	0.44	3567994	G	-0.00035	0.0062	83231	26122	EPC2
2	149448297	rs921240	T	C					C	-0.0544095	5.1882e-09	8876	C	-0.026483	0.24261	2261761	C	-0.016	0.45	3646852	C	-0.00034	0.0065	86536	26122	EPC2
2	149451562	rs33999496	G	A					A	-0.0545131	4.87476e-09	8805	A	-0.025931	0.2526	2354018	A	-0.017	0.44	3567994	A	-0.00035	0.0064	85402	26122	EPC2
2	149451589	rs34668082	T	C					C	-0.0545131	4.85942e-09	8799	C	-0.02655	0.24087	2245466	C	-0.017	0.43	3489162	C	-0.00034	0.0065	86536	26122	EPC2
2	149454300	rs71413627	A	G					G	-0.0544986	4.91565e-09	8818	G	-0.025837	0.25432	2369705	G	-0.017	0.44	3567994	G	-0.00034	0.0066	87626	26122	EPC2
2	149455203	rs12997162	A	G					G	-0.0544986	4.91422e-09	8817	G	-0.025837	0.25432	2369705	G	-0.017	0.44	3567994	G	-0.00034	0.0066	87626	26122	EPC2
2	149455385	rs16829174	A	G					G	-0.0544905	4.92355e-09	8821	G	-0.026483	0.24261	2261761	G	-0.017	0.44	3567994	G	-0.00034	0.0066	87626	26122	EPC2
2	149466027	rs6719011	A	C					C	-0.054533	4.74991e-09	8779	C	-0.024928	0.27181	2528559	C	-0.017	0.44	3567994	C	-0.00038	0.0022	37024	26122	EPC2
2	149469411	rs13035649	T	C					C	-0.0544377	5.01258e-09	8841	C	-0.025074	0.26916	2504876	C	-0.016	0.45	3646852	C	-0.00039	0.002	34352	26122	EPC2
2	149558386	rs4972298	T	C					C	0.0557671	2.0168e-09	8101	C	0.027349	0.23404	2183667	C	-0.0038	0.86	6906409	C	0.00031	0.008	102913
2	149558825	rs6710423	A	G					G	0.0557895	2.03627e-09	8104	G	0.026788	0.24382	2272870	G	-0.0032	0.88	7064618	G	0.00031	0.0092	115900
2	149559035	rs13388844	T	A					A	0.0558868	2.02374e-09	8102	A	0.027002	0.24015	2238705	A	-0.0029	0.89	7143815	A	0.00031	0.0091	114853
2	149559453	rs56008953	A	G					G	0.0560725	1.85201e-09	8065	G	0.026851	0.24302	2265449	G	-0.0027	0.9	7223491	G	0.00031	0.0091	114853
2	149559533	rs55913493	T	C					C	0.0560732	1.88824e-09	8077	C	0.026764	0.24454	2279445	C	-0.0028	0.9	7223491	C	0.00031	0.0092	115900
2	149560223	rs968941	T	C					C	0.0560863	1.98931e-09	8094	C	0.025966	0.25987	2420705	C	-0.0035	0.87	6986137	C	0.00031	0.0096	120089
2	149560893	rs1120286	A	G					G	0.0559128	2.31426e-09	8162	G	0.027188	0.23697	2210079	G	-0.003	0.89	7143815	G	0.00031	0.0095	119103
2	149561240	rs56397824	C	T					T	0.0559321	2.32615e-09	8166	T	0.027123	0.23807	2219940	T	-0.0032	0.88	7064618	T	0.00031	0.0095	119103
2	149561348	rs6729323	C	G					G	0.0557263	2.75846e-09	8293	G	0.025555	0.26669	2482806	G	-0.0035	0.87	6986137	G	0.00031	0.0095	119103
2	149561512	rs4284769	T	A					A	0.055925	2.41085e-09	8185	A	0.027114	0.23822	2221354	A	-0.0033	0.88	7064618	A	0.00031	0.0098	122242
2	165354983	rs3791354	C	A					A	-0.162992	2.90496e-09	8345	A	-0.1123	0.060324	588211	A	-0.049	0.39	3174304					2888	GRB14
2	165355746	rs74415787	T	G					G	-0.162996	2.89518e-09	8339	G	-0.11191	0.060739	592203	G	-0.04	0.47	3803639					2888	GRB14
2	165358655	rs7584035	T	A					A	-0.158182	8.262e-10	7641	A	-0.10611	0.050602	497421	A	-0.0014	0.98	7863053	A	9.1e-05	0.53	5879214	2888	GRB14
2	165359026	rs3791352	A	C					C	-0.163008	2.91886e-09	8349	C	-0.11114	0.060009	585326	C	-0.038	0.49	3961898					2888	GRB14
2	165363982	rs201592644	T	TTA					TTA	-0.165017	9.16905e-10	7693	TTA	-0.13192	0.042824	423483	TTA	-0.031	0.58	4676752					2888	GRB14
2	165366923	rs79144080	G	A					A	-0.162287	3.51192e-09	8489	A	-0.10975	0.060598	590828	A	-0.051	0.37	3016763					2888	GRB14
2	165367841	rs117585201	C	T					T	-0.163423	2.73967e-09	8288	T	-0.11656	0.045363	447798	T	-0.052	0.35	2860062					2888	GRB14
2	165372021	rs117543520	G	A					A	-0.161769	3.93341e-09	8595	A	-0.1093	0.060878	593546	A	-0.053	0.35	2860062					2888	GRB14
2	165374696	rs117983721	T	G					G	-0.161428	4.21613e-09	8670	G	-0.1092	0.060965	594377	G	-0.045	0.42	3411781					2888	GRB14
2	165376611	rs144401600	C	T					T	-0.161182	4.4242e-09	8703	T	-0.1089	0.061612	600770	T	-0.045	0.42	3411781					2888	GRB14
2	165377559	rs117601502	T	C					C	-0.161074	4.51403e-09	8724	C	-0.10916	0.060954	594266	C	-0.042	0.45	3646852					2888	GRB14
2	165378427	rs13015232	C	A					A	-0.156544	1.21283e-09	7876	A	-0.1004	0.059029	576282	A	-0.012	0.83	6669268	A	0.00013	0.39	4360082	2888	GRB14
2	165381518	rs75536691	A	G					G	-0.202368	1.18386e-10	5406	G	-0.16865	0.021371	219305	G	-0.17	0.0093	86278					2888	GRB14
2	165381885	rs139043031	A	C					C	-0.160477	5.03196e-09	8846	C	-0.109	0.061174	596421	C	-0.042	0.45	3646852					2888	GRB14
2	165381948	rs78110859	C	A					A	-0.160463	5.04965e-09	8847	A	-0.10905	0.061044	595127	A	-0.042	0.45	3646852					2888	GRB14
2	165382542	rs139715023	T	C					C	-0.1605	5.01227e-09	8840	C	-0.10905	0.061044	595127	C	-0.042	0.45	3646852					2888	GRB14
2	165384537	rs74850525	C	T					T	-0.160518	4.99926e-09	8835	T	-0.10912	0.060867	593449	T	-0.045	0.42	3411781					2888	GRB14
2	165385172	rs142912297	CCTT	C					C	-0.160516	5.00031e-09	8837	C	-0.10908	0.060946	594202	C	-0.045	0.42	3411781					2888	GRB14
2	165385252	rs77790104	A	C					C	-0.160496	5.02061e-09	8843	C	-0.10908	0.060946	594202	C	-0.045	0.42	3411781					2888	GRB14
2	165385885	rs80211541	C	T					T	-0.160592	4.91816e-09	8819	T	-0.10889	0.061398	598686	T	-0.045	0.42	3411781					2888	GRB14
2	165385908	rs76138086	A	G					G	-0.160515	4.99742e-09	8834	G	-0.10905	0.061009	594800	G	-0.045	0.42	3411781					2888	GRB14
2	165386595	rs142214833	G	A					A	-0.160508	4.99981e-09	8836	A	-0.10905	0.061009	594800	A	-0.045	0.42	3411781					2888	GRB14
2	165391220	rs75612709	C	A					A	-0.160553	5.17125e-09	8872	A	-0.1131	0.049917	490948	A	-0.043	0.44	3567994					2888	GRB14
2	165391772	rs146779352	T	C					C	-0.160543	5.1813e-09	8875	C	-0.1131	0.049917	490948	C	-0.044	0.44	3567994					2888	GRB14
2	165393069	rs145885362	G	A					A	-0.163099	3.01459e-09	8371	A	-0.11901	0.039294	390269	A	-0.038	0.5	4041544					2888	GRB14
2	165395384	rs76760201	A	G					G	-0.162974	3.06823e-09	8385	G	-0.11899	0.039319	390502	G	-0.038	0.5	4041544					2888	GRB14
2	165397229	rs78824590	A	G					G	-0.163044	3.01445e-09	8370	G	-0.11894	0.039407	391329	G	-0.038	0.5	4041544					2888	GRB14
2	165401646	rs117166030	A	C					C	-0.163218	2.89033e-09	8334	C	-0.1189	0.039459	391793	C	-0.038	0.5	4041544					2888	GRB14
2	165406280	rs185024596	A	C					C	-0.163391	2.76082e-09	8294	C	-0.11866	0.039838	395279	C	-0.041	0.47	3803639					2888	GRB14
2	165409717	rs192460493	A	T					T	-0.162465	4.96089e-09	8829	T	-0.11801	0.041393	409736	T	-0.043	0.44	3567994					2888	GRB14
2	165413594	rs117861423	T	C					C	-0.163566	2.61128e-09	8256	C	-0.11733	0.041997	415486	C	-0.042	0.45	3646852					2888	GRB14
2	165417243	rs117505052	G	C					C	-0.163649	2.5346e-09	8222	C	-0.11535	0.045398	448114	C	-0.042	0.45	3646852					2888	GRB14
2	165420537	rs78057431	T	G					G	-0.163363	2.64873e-09	8270	G	-0.095227	0.08363	808269	G	-0.032	0.57	4596253					2888	GRB14
2	165421049	rs79636209	G	A					A	-0.163389	2.63212e-09	8263	A	-0.096512	0.078545	760840	A	-0.034	0.55	4436783					2888	GRB14
2	165423853	rs116880374	C	T					T	-0.163534	2.54878e-09	8225	T	-0.095071	0.084409	815751	T	-0.034	0.55	4436783					2888	GRB14
2	165429713	rs76663404	G	C					C	-0.167314	1.51481e-09	7966	C	-0.095154	0.084693	818479	C	-0.031	0.58	4676752					2888	GRB14
2	165430983	rs117012845	T	C					C	-0.167891	1.40305e-09	7933	C	-0.095121	0.084901	820359	C	-0.031	0.58	4676752					2888	GRB14
2	165431406	rs75537768	C	T					T	-0.168348	1.3144e-09	7908	T	-0.095105	0.085013	821375	T	-0.031	0.58	4676752					2888	GRB14
2	165433218	rs140137154	G	A					A	-0.168041	1.00173e-09	7759	A	-0.095193	0.084897	820327	A	-0.0097	0.86	6906409					2888	GRB14
2	165436791	rs143021609	C	T					T	-0.170411	6.83878e-10	7471	T	-0.090886	0.11834	1130235	T	-0.033	0.55	4436783					2888	GRB14
2	165509825	rs62173901	A	G					G	-0.177096	7.65108e-09	9387	G	-0.1685	0.0039609	45009	G	-0.076	0.22	1827333	G	2.5e-05	0.86	9459652
2	165523816	rs62173903	T	C					C	-0.179324	3.76187e-09	8550	C	-0.16806	0.004056	46042	C	-0.076	0.22	1827333	C	2.6e-05	0.85	9351813
2	165524499	rs62173904	G	A					A	-0.178785	4.05434e-09	8626	A	-0.1505	0.0090457	96540	A	-0.093	0.14	1185660	A	2.3e-05	0.87	9566711
2	165530072	rs6744100	C	A					A	-0.178127	4.17915e-09	8662	A	-0.1451	0.011094	117421	A	-0.077	0.21	1746592	A	2.4e-05	0.86	9459652
2	165541783	rs11558902	C	A					A	-0.178873	3.67939e-09	8534	A	-0.14942	0.0092468	98646	A	-0.076	0.22	1827333	A	-2.7e-06	0.98	10735061	22837	COBLL1
2	165559263	rs10183751	T	C					C	-0.116989	5.79864e-10	7186	C	-0.064649	0.10866	1041715	C	-0.03	0.45	3646852	C	-0.00041	0.04	440405	22837	COBLL1
2	165560703	rs66691695	G	A					A	-0.117395	4.68524e-10	6821	A	-0.066189	0.097201	935216	A	-0.027	0.5	4041544	A	-0.00041	0.038	420092	22837	COBLL1
2	165561765	rs6738916	A	G					G	-0.117529	4.1676e-10	6666	G	-0.062159	0.1161	1109708	G	-0.027	0.5	4041544	G	-0.00042	0.031	348683	22837	COBLL1
2	165562893	rs13017482	T	C					C	-0.0867746	7.15305e-09	9305	C	-0.043607	0.20566	1924201	C	-0.015	0.64	5156875	C	-0.00017	0.099	1054790	22837	COBLL1
2	165564117	rs10193724	A	G					G	-0.117556	3.71556e-10	6495	G	-0.059588	0.12678	1207754	G	-0.025	0.52	4200096	G	-0.00044	0.026	297378	22837	COBLL1
2	165564484	rs3769870	A	G					G	-0.0905539	2.40343e-09	8183	G	-0.046797	0.17778	1670387	G	-0.018	0.58	4676752	G	-0.00036	0.012	151087	22837	COBLL1
2	165565548	rs3769872	C	T					T	-0.122714	9.71216e-11	5311	T	-0.070788	0.078923	764421	T	-0.046	0.26	2147628	T	-0.0004	0.054	582184	22837	COBLL1
2	165565583	rs3769873	C	G					G	-0.122809	9.38421e-11	5300	G	-0.070613	0.079675	771374	G	-0.046	0.26	2147628	G	-0.0004	0.054	582184	22837	COBLL1
2	165573702	rs7586858	C	T					T	-0.0919874	5.64141e-09	8924	T	-0.038014	0.30726	2846689	T	-0.028	0.42	3411781	T	-0.00035	0.015	183162	22837	COBLL1
2	165575784	rs11896289	G	A					A	-0.0913816	7.06868e-09	9295	A	-0.03785	0.30957	2866772	A	-0.03	0.39	3174304	A	-0.00036	0.011	140105	22837	COBLL1
2	234191103	rs117809958	T	A					A	0.318401	1.00325e-14	2610	A	0.35696	1.9587e-05	726	A	0.26	5.9e-05	4031					55054	ATG16L1
2	234230560	rs117637393	C	T					T	0.34946	1.81179e-12	3633	T	0.34309	3.1743e-05	942	T	0.26	0.00026	6870					6295	SAG
2	234303281	rs838720	C	G					G	0.0531964	9.13045e-09	9579	G	0.068415	0.0049072	54790	G	0.025	0.26	2147628	G	-1e-05	0.92	10099395	8527	DGKD
2	234303802		CTTGT	C					C	0.0531321	9.40112e-09	9614	C	0.067563	0.0054167	59978	C	0.025	0.27	2227177					8527	DGKD
2	234306982	rs6706384	G	T					T	0.0582055	2.41866e-09	8188	T	0.060911	0.01247	131917	T	0.024	0.29	2386621	T	-3.3e-05	0.75	8272448	8527	DGKD
2	234411865	rs117343478	C	T					T	0.273383	6.96944e-09	9280	T	0.27735	0.00083247	10470	T	0.21	0.0018	21611					55230	USP40
3	15344456	rs563467513	C	G																	G	0.0083	2.2e-09	80	9467	SH3BP5
3	23140090	rs138614500	T	A					A	-0.0915794	8.53088e-09	9509	A	-0.15397	0.00010698	1896	A	-0.089	0.016	145190	A	-0.00079	0.54	5987630
3	23150127	rs13434190	A	C					C	-0.102128	1.36891e-10	5490	C	-0.16211	3.5308e-05	1041	C	-0.073	0.043	364816	C	0.00081	0.014	172401
3	23150333	rs79478237	T	C					C	0.0857621	9.34592e-11	5299	C	0.035394	0.29946	2777570	C	0.066	0.023	202410	C	0.00011	0.66	7290922
3	23151117	rs118149572	A	G					G	0.0857914	8.49471e-11	5251	G	0.032847	0.33389	3082166	G	0.071	0.013	120067	G	0.00014	0.58	6420476
3	23151236		A	AT					AT	0.0857807	8.53134e-11	5253
3	23151237	rs199535228	A	T					T	0.0857815	8.52535e-11	5252
3	23153062	rs7618603	C	A					A	-0.0835121	9.41688e-10	7721	A	-0.094922	0.0016007	19346	A	-0.077	0.0092	85441	A	9e-05	0.49	5446362
3	23153555	rs6787626	T	C					C	-0.0859407	2.71327e-10	6051	C	-0.093664	0.0017036	20446	C	-0.072	0.014	128447	C	5.6e-05	0.64	7072417
3	23154507	rs4588388	G	A					A	-0.093463	3.85222e-11	4941	A	-0.094538	0.0015825	19156	A	-0.075	0.013	120067	A	5.9e-05	0.63	6963231
3	23155056	rs9815122	A	T					T	-0.0838876	7.97274e-10	7608	T	-0.096428	0.0012001	14851	T	-0.072	0.015	136881	T	5.8e-05	0.64	7072417
3	23155128	rs9872872	T	C					C	-0.0838146	8.23278e-10	7638	C	-0.096242	0.0012241	15104	C	-0.072	0.015	136881	C	5.9e-05	0.63	6963231
3	23155301	rs74656729	A	G					G	0.0856587	8.36013e-11	5243	G	0.034514	0.30761	2849726	G	0.072	0.012	111591	G	0.00013	0.62	6854624
3	23156443	rs76545629	T	C					C	0.0855497	8.65696e-11	5264	C	0.034918	0.30188	2799250	C	0.072	0.013	120067	C	0.00013	0.62	6854624
3	23157265	rs7631227	C	A					A	-0.0838647	9.18994e-10	7696	A	-0.10405	0.00062911	8257	A	-0.079	0.008	75110	A	0.00084	0.013	161692
3	23157731	rs78223170	C	T					T	0.0865984	5.03515e-11	5052	T	0.03542	0.29528	2740298	T	0.071	0.014	128447	T	0.00012	0.63	6963231
3	23159602	rs112430635	G	A					A	0.0851208	1.05953e-10	5341	A	0.03482	0.30286	2808073	A	0.072	0.012	111591	A	0.00012	0.64	7072417
3	23160856	rs76851838	T	C					C	0.0803047	7.50195e-10	7571	C	0.03631	0.28206	2621071	C	0.074	0.0099	91282	C	-0.00013	0.46	5120092
3	23161079	rs75367030	T	A					A	0.084658	1.31969e-10	5471	A	0.036008	0.2861	2657657	A	0.075	0.0094	87118	A	-0.00013	0.46	5120092
3	23163800	rs76025577	A	C					C	0.0839725	1.68422e-10	5655	C	0.035041	0.29881	2771725	C	0.075	0.0089	82800	C	0.00011	0.66	7290922
3	23163808	rs6763802	G	T					T	0.0838973	1.74672e-10	5681	T	0.037636	0.26369	2455520	T	0.075	0.0091	84601	T	-0.00013	0.45	5010804
3	23164462	rs6804432	A	C					C	0.0839316	1.71644e-10	5667	C	0.037491	0.26613	2477807	C	0.075	0.0091	84601	C	-0.00013	0.44	4901938
3	23164691	rs77001474	C	T					T	0.083951	1.69944e-10	5661	T	0.037793	0.26252	2444820	T	0.075	0.009	83689	T	-0.00013	0.44	4901938
3	23164803	rs78025968	G	A					A	0.0840299	1.63467e-10	5637	A	0.034656	0.30394	2817549	A	0.075	0.009	83689	A	-0.00013	0.44	4901938
3	23164868	rs75242297	T	C					C	0.083753	1.84626e-10	5718	C	0.034228	0.31019	2872190	C	0.077	0.0078	73432	C	-0.00013	0.44	4901938
3	23165031	rs76549921	A	G					G	0.083755	1.84317e-10	5716	G	0.03426	0.30987	2869348	G	0.077	0.0078	73432	G	-0.00014	0.43	4792798
3	23165274	rs78049573	C	T					T	0.0840049	1.65131e-10	5642	T	0.038228	0.25754	2399056	T	0.075	0.0088	82015	T	-0.00013	0.44	4901938
3	23165630	rs76851092	C	T					T	0.0840183	1.63801e-10	5638	T	0.038446	0.25514	2377093	T	0.075	0.0088	82015	T	-0.00013	0.44	4901938
3	23165712	rs75366665	C	T					T	0.0840237	1.63321e-10	5636	T	0.038482	0.25474	2373394	T	0.075	0.0088	82015	T	-0.00013	0.44	4901938
3	23165733	rs77903888	G	A					A	0.0840244	1.63238e-10	5635	A	0.038478	0.2548	2373975	A	0.075	0.0088	82015	A	-0.00013	0.44	4901938
3	23165789	rs80241667	T	C					C	0.0837958	1.8013e-10	5700	C	0.03545	0.29397	2728576	C	0.077	0.0077	72536	C	-0.00013	0.44	4901938
3	23165796	rs75901789	A	G					G	0.0837876	1.80845e-10	5704	G	0.035461	0.29383	2727278	G	0.077	0.0077	72536	G	-0.00013	0.44	4901938
3	23165980	rs75992796	T	C					C	0.0785937	8.89676e-10	7676	C	0.041583	0.21835	2040081	C	0.075	0.0084	78710	C	-0.00013	0.44	4901938
3	23167031	rs79033222	T	G					G	0.084057	1.59941e-10	5622	G	0.040352	0.23341	2177916	G	0.075	0.0088	82015	G	-0.00013	0.44	4901938
3	23167313	rs76883726	G	C					C	0.085663	7.73373e-11	5220	C	0.040497	0.23204	2165457	C	0.076	0.0081	76010	C	-0.00013	0.44	4901938
3	23167454	rs79546603	T	A					A	0.0856558	7.74981e-11	5223	A	0.0394	0.24495	2283182	A	0.076	0.0083	77817	A	-0.00013	0.44	4901938
3	23167681	rs79018837	C	T					T	0.0856567	7.73594e-11	5221	T	0.039607	0.24263	2261932	T	0.076	0.0081	76010	T	-0.00013	0.44	4901938
3	23167716	rs74609567	C	T					T	0.0856684	7.68343e-11	5219	T	0.039612	0.24259	2261564	T	0.076	0.0081	76010	T	-0.00013	0.44	4901938
3	23168121	rs76546439	T	C					C	0.0857082	7.54652e-11	5215	C	0.03772	0.26857	2499527	C	0.078	0.0069	65776	C	-0.00013	0.44	4901938
3	23168429	rs77883138	C	T					T	0.0855605	3.09452e-11	4832	T	0.034147	0.30776	2850963	T	0.077	0.0064	61613	T	-0.00013	0.43	4792798
3	23168617	rs139438395	A	G					G	0.0856318	2.97849e-11	4808	G	0.032795	0.32819	3031712	G	0.077	0.0062	59877	G	0.00012	0.65	7182129
3	23168694	rs77776270	T	C					C	0.0855887	3.04323e-11	4822	C	0.034049	0.30929	2864370	C	0.077	0.0064	61613	C	-0.00013	0.43	4792798
3	23168787	rs74890881	A	G					G	0.0855675	3.06726e-11	4826	G	0.03441	0.30424	2820137	G	0.077	0.0064	61613	G	-0.00013	0.43	4792798
3	23168847	rs77585908	C	T					T	0.0856237	2.98313e-11	4809	T	0.034449	0.30372	2815609	T	0.077	0.0064	61613	T	-0.00013	0.43	4792798
3	23169104	rs77748637	C	T					T	0.0855672	3.05322e-11	4824	T	0.034633	0.30127	2793813	T	0.077	0.0064	61613	T	-0.00013	0.43	4792798
3	23169199		ATCCTATGAAGTAG	A					A	0.0835394	2.1053e-10	5821
3	23169567	rs76703829	A	G					G	0.0855646	3.03309e-11	4818	G	0.034665	0.30102	2791525	G	0.077	0.0064	61613	G	-0.00013	0.43	4792798
3	23169994	rs74832293	G	A					A	0.0855725	2.99435e-11	4811	A	0.034959	0.29713	2756868	A	0.073	0.0097	89624	A	-0.00014	0.43	4792798
3	23170089	rs75537075	C	T					T	0.0855647	3.00299e-11	4813	T	0.035044	0.29601	2746753	T	0.077	0.0062	59877	T	-0.00014	0.43	4792798
3	23170121	rs79020080	T	C					C	0.0855662	2.99619e-11	4812	C	0.035064	0.29574	2744366	C	0.077	0.0062	59877	C	-0.00014	0.43	4792798
3	23170839	rs76388929	G	A					A	0.0856379	2.8598e-11	4787	A	0.034016	0.31151	2883764	A	0.078	0.0058	56507	A	0.00012	0.65	7182129
3	23171486	rs79516122	A	G					G	0.0855564	2.95748e-11	4803	G	0.036004	0.28353	2634488	G	0.078	0.0058	56507	G	-0.00014	0.43	4792798
3	23171719	rs79505083	A	G					G	0.0855553	2.95185e-11	4801	G	0.036188	0.28114	2612739	G	0.078	0.0058	56507	G	-0.00014	0.43	4792798
3	23171885	rs147915240	ACATTGGAATCAAGTCAAACAGACTATATACTC	A					A	0.0856247	2.84695e-11	4784	A	0.038176	0.25589	2383873	A	0.078	0.0058	56507
3	23172207	rs76514950	G	T					T	0.0856225	2.82076e-11	4777	T	0.034882	0.29982	2780678	T	0.077	0.0061	58993	T	0.00012	0.65	7182129
3	23172282	rs111253056	T	C					C	0.0855391	2.93958e-11	4799	C	0.036175	0.28147	2615807	C	0.077	0.0063	60856	C	-0.00014	0.42	4684025
3	23172414	rs78741770	C	T					T	0.0855552	2.91106e-11	4795	T	0.036561	0.27643	2569991	T	0.078	0.0058	56507	T	-0.00014	0.42	4684025
3	23174332	rs76036066	T	C					C	0.0855282	2.8575e-11	4785	C	0.037806	0.2608	2429061	C	0.078	0.0057	55633	C	-0.00014	0.42	4684025
3	23175023	rs75866480	T	C					C	0.085529	2.83587e-11	4780	C	0.038367	0.25389	2365805	C	0.077	0.0064	61613	C	-0.00014	0.41	4576522
3	23175389	rs77031287	T	C					C	0.0855946	2.7302e-11	4772	C	0.037366	0.26735	2488648	C	0.077	0.0064	61613	C	0.00012	0.65	7182129
3	23175907	rs116680809	C	T					T	0.0856273	2.69298e-11	4758	T	0.039828	0.23627	2203826	T	0.076	0.0071	67576	T	-0.00014	0.41	4576522	100270963	RPL24P7
3	23175914	rs74393830	A	G					G	0.0856583	2.65492e-11	4746	G	0.039828	0.23627	2203826	G	0.076	0.0071	67576	G	-0.00014	0.41	4576522	100270963	RPL24P7
3	23176142	rs71048492	T	TCTGA					TCTGA	0.0866822	1.71832e-11	4545	TCTGA	0.040746	0.22768	2125772	TCTGA	0.077	0.0062	59877					100270963	RPL24P7
3	23176143	rs1553624716	A	AGTTAG					AGTTAG	0.0867076	1.6964e-11	4536	AGTTAG	0.040752	0.22761	2125137	AGTTAG	0.077	0.0062	59877					100270963	RPL24P7
3	23176502	rs77700120	G	T					T	0.0860229	2.22363e-11	4669	T	0.040417	0.22939	2141592	T	0.077	0.0062	59877	T	-0.00014	0.41	4576522
3	23176937	rs76760020	G	A					A	0.0860411	2.21191e-11	4666	A	0.041024	0.22287	2081478	A	0.077	0.0065	62495	A	-0.00015	0.4	4468133
3	23176944	rs79345249	C	A					A	0.0860439	2.20974e-11	4665	A	0.041019	0.22293	2082040	A	0.077	0.0065	62495	A	-0.00015	0.4	4468133
3	23177034	rs77059795	T	C					C	0.0861228	2.12507e-11	4651	C	0.039384	0.24279	2263364	C	0.077	0.0063	60856	C	0.00013	0.62	6854624
3	23177036	rs74930634	T	C					C	0.0860663	2.18827e-11	4663	C	0.041069	0.22242	2077394	C	0.077	0.0065	62495	C	-0.00014	0.41	4576522
3	23177279	rs149639483	C	T					T	0.0872893	1.12078e-11	4367	T	0.037151	0.27021	2514099	T	0.079	0.0051	50367	T	0.00016	0.55	6095322
3	23179475	rs6550730	G	A					A	-0.105661	9.62133e-15	2600	A	-0.13638	9.0372e-06	539	A	-0.08	0.0063	60856	A	0.00024	0.29	3275565
3	23180097	rs28453902	A	T					T	-0.105297	1.25187e-14	2656	T	-0.13638	8.8628e-06	531	T	-0.086	0.0038	38884	T	0.00018	0.41	4576522
3	23180326	rs13319222	A	G					G	-0.0838186	2.59983e-11	4735	G	-0.13076	1.9667e-05	729	G	-0.079	0.0044	43989	G	0.0002	0.38	4250656
3	23180617	rs151087157	C	A					A	0.0860956	2.40585e-11	4707	A	0.037866	0.26537	2470997	A	0.081	0.004	40606	A	0.00033	0.28	3165146
3	23182404	rs6550731	G	T					T	-0.105541	1.09109e-14	2627	T	-0.13634	9.076e-06	540	T	-0.087	0.0033	34703	T	0.00022	0.34	3820121
3	23182581	rs7627244	A	C					C	-0.105591	1.06793e-14	2621	C	-0.13576	9.7923e-06	555	C	-0.088	0.003	32212	C	0.00022	0.34	3820121
3	23183045	rs7632163	T	G					G	-0.105639	1.19589e-14	2642	G	-0.1351	1.2413e-05	604	G	-0.088	0.0031	33054	G	0.00025	0.28	3165146
3	23183668	rs7630410	A	G					G	-0.10583	9.62087e-15	2599	G	-0.13537	1.0052e-05	561	G	-0.089	0.0027	29563	G	0.00021	0.35	3927677
3	23184760	rs117336979	T	C					C	0.0861068	2.2757e-11	4679	C	0.039328	0.24889	2319762	C	0.085	0.0026	28739	C	0.00033	0.28	3165146
3	23185440	rs4381964	A	G					G	-0.106448	7.2805e-15	2557	G	-0.13924	6.9658e-06	478	G	-0.087	0.0034	35573	G	-9.1e-05	0.75	8272448
3	23185845	rs138614507	T	G					G	0.086043	2.29985e-11	4686	G	0.040221	0.23881	2226607	G	0.085	0.0025	27846	G	0.00034	0.27	3052402
3	23186343	rs116334488	A	G					G	-0.106464	1.0016e-14	2609	G	-0.13631	6.5021e-06	466	G	-0.084	0.0042	42256	G	-9.2e-05	0.75	8272448
3	23186480	rs79388657	G	A					A	-0.0994876	1.56393e-09	7979	A	-0.10926	0.0035768	40831	A	-0.084	0.016	145190	A	-3.6e-05	0.91	9994353
3	23186523	rs80264477	T	A					A	-0.103608	5.71021e-14	2919	A	-0.12949	2.2848e-05	776	A	-0.085	0.004	40606
3	23186760	rs73040048	A	T					T	0.087007	8.60019e-12	4260	T	0.043422	0.19066	1787638	T	0.087	0.0017	20643	T	0.00027	0.31	3494459
3	23187407	rs4422335	A	G					G	-0.101654	3.87613e-14	2826	G	-0.12638	3.5581e-05	1058	G	-0.081	0.0058	56507	G	0.0002	0.25	2821177
3	23188545	rs73040052	T	G					G	0.0847372	5.56022e-11	5105	G	0.043687	0.20448	1913433	G	0.089	0.0019	22628	G	0.00032	0.26	2938404
3	23189240	rs73040061	A	C					C	0.0847577	5.5348e-11	5104	C	0.043933	0.20176	1888749	C	0.089	0.0018	21611	C	0.00033	0.25	2821177
3	23190494	rs4078178	G	A					A	-0.111751	5.24337e-19	1570	A	-0.10724	0.00021699	3502	A	-0.11	9.8e-05	4787	A	0.00019	0.27	3052402
3	23190832	rs9863600	A	G					G	-0.111475	6.25772e-19	1605	G	-0.10409	0.00031504	4704	G	-0.11	0.00013	5387	G	0.00018	0.29	3275565
3	23191019	rs6793730	A	T					T	-0.111476	6.19842e-19	1604	T	-0.10406	0.00031529	4706	T	-0.11	0.00013	5387	T	0.00019	0.27	3052402
3	23191098	rs9830468	G	T					T	-0.111565	5.87116e-19	1593	T	-0.10626	0.00024484	3824	T	-0.11	0.00013	5387	T	0.00018	0.29	3275565
3	23191666	rs6805244	G	A					A	-0.111521	5.87756e-19	1595	A	-0.10398	0.00031384	4693	A	-0.11	0.00011	5098	A	0.00019	0.28	3165146
3	23192141	rs73042189	A	T					T	0.0847838	5.5002e-11	5098	T	0.04487	0.19111	1791676	T	0.087	0.0021	24434	T	0.00033	0.25	2821177
3	23193007	rs6762856	G	A					A	-0.111579	5.43312e-19	1576	A	-0.10414	0.00031708	4732	A	-0.11	0.00012	5246	A	2e-05	0.92	10099395
3	23193193	rs139799600	ACAT	A					A	0.0847695	5.52572e-11	5102	A	0.044993	0.18962	1778466	A	0.088	0.002	23583
3	23193244	rs73042192	C	A					A	0.0847714	5.51867e-11	5101	A	0.045006	0.18948	1777193	A	0.088	0.002	23583	A	0.00033	0.25	2821177
3	23193690	rs4402953	A	G					G	-0.111459	5.71979e-19	1590	G	-0.10366	0.00031616	4720	G	-0.11	0.00011	5098	G	0.00019	0.27	3052402
3	23193918		CA	C					C	-0.111458	5.70377e-19	1589	C	-0.10364	0.00031576	4713	C	-0.11	9.6e-05	4748
3	23194519	rs9809194	A	G					G	-0.0850895	4.97262e-11	5042	G	-0.045712	0.18268	1715187	G	-0.085	0.0026	28739	G	-0.00016	0.42	4684025
3	23194932	rs9847818	G	A					A	-0.111252	6.54578e-19	1609	A	-0.10485	0.00026251	4033	A	-0.11	0.00011	5098	A	0.00018	0.3	3384903
3	23195320	rs200896748	AT	A					A	0.0847321	5.60909e-11	5108	A	0.044599	0.19321	1811032	A	0.085	0.0027	29563
3	23196720	rs57572100	A	AT					AT	0.0847114	5.63456e-11	5112	AT	0.044903	0.19	1781834	AT	0.085	0.0027	29563
3	23196783	rs55678377	T	A					A	0.0847108	5.63428e-11	5111	A	0.0449	0.19002	1782031	A	0.085	0.0027	29563	A	0.00033	0.25	2821177
3	23197820	rs9825627	A	G					G	-0.111074	6.69949e-19	1614	G	-0.10234	0.00035105	5158	G	-0.11	0.0001	4922	G	0.0002	0.25	2821177
3	23198434	rs73044305	T	C					C	0.0846461	5.75329e-11	5124	C	0.044857	0.19017	1783411	C	0.084	0.0031	33054	C	0.00033	0.25	2821177
3	23198622	rs73044309	C	T					T	0.0846454	5.75149e-11	5122	T	0.044733	0.19138	1794240	T	0.085	0.0027	29563	T	0.00033	0.25	2821177
3	23198705	rs34133614	GAGT	G					G	-0.110937	7.16527e-19	1627	G	-0.10157	0.00038386	5550	G	-0.11	7.5e-05	4350
3	23198829	rs10154847	T	A					A	-0.111026	6.83154e-19	1616	A	-0.10438	0.00028158	4290	A	-0.11	7.3e-05	4311	A	0.00019	0.27	3052402
3	23200163	rs60709653	T	C					C	0.0921912	4.01674e-13	3390	C	0.048674	0.1323	1258191	C	0.086	0.002	23583	C	0.00033	0.25	2821177
3	23200790	rs73044318	C	A					A	0.0917836	4.99651e-13	3427	A	0.050075	0.1206	1150906	A	0.089	0.0013	17126	A	0.00033	0.25	2821177
3	23202083	rs147858007	G	A					A	0.084623	5.6849e-11	5117	A	0.043185	0.20694	1936095	A	0.088	0.002	23583	A	0.00033	0.25	2821177
3	23203407	rs73044329	G	A					A	0.0846256	5.63822e-11	5113	A	0.042822	0.21069	1969938	A	0.087	0.0023	26211	A	0.00033	0.25	2821177
3	23204008	rs73044337	C	T					T	0.0846707	5.51523e-11	5100	T	0.042752	0.21145	1976836	T	0.088	0.002	23583	T	0.00033	0.25	2821177
3	23204024	rs9812056	T	C					C	-0.107967	8.9675e-18	1807	C	-0.11307	0.00010329	1857	C	-0.11	0.00013	5387	C	0.00018	0.29	3275565
3	23204094	rs73044339	C	T					T	0.084691	5.46246e-11	5094	T	0.042816	0.2108	1970949	T	0.088	0.002	23583	T	0.00033	0.25	2821177
3	23204987	rs11916059	T	A					A	-0.108054	8.52986e-18	1801	A	-0.11378	0.00010073	1825	A	-0.11	0.00013	5387	A	0.00019	0.27	3052402
3	23205870		G	GA					GA	0.092459	3.38726e-13	3346	GA	0.050221	0.12097	1154301	GA	0.088	0.0016	19719
3	23205872	rs143296875	A	AG					AG	-0.108043	8.58157e-18	1802	AG	-0.11257	0.00011521	2008	AG	-0.1	0.00018	6009
3	23205881	rs73050236	A	T					T	0.0848606	5.03879e-11	5053	T	0.043128	0.20817	1947045	T	0.088	0.002	23583	T	0.00014	0.73	8055451
3	23205921	rs73050238	G	C					C	0.0848639	5.03088e-11	5051	C	0.043137	0.20809	1946306	C	0.088	0.002	23583	C	0.00033	0.25	2821177
3	23209603	rs149045665	CTG	C					C	0.0859655	4.74744e-11	5025	C	0.037064	0.2915	2706404	C	0.11	0.00019	6093
3	23210938	rs55882910	C	G					G	0.0917198	6.53289e-13	3479	G	0.051358	0.11635	1112000	G	0.11	0.00012	5246	G	0.00032	0.26	2938404
3	23211597	rs73050257	T	A					A	0.0839108	9.98342e-11	5327	A	0.043667	0.20782	1943842	A	0.11	0.00022	6450	A	0.00032	0.26	2938404
3	23211615	rs56223303	A	G					G	-0.100541	3.71078e-16	2167	G	-0.10347	0.00034699	5108	G	-0.12	1.1e-05	2303	G	2.5e-05	0.9	9887667
3	23212435	rs138981390	A	G					G	0.0839204	9.91692e-11	5324	G	0.043752	0.20693	1935997	G	0.11	0.00023	6578	G	0.00037	0.19	2122045
3	23212575	rs13314285	C	A					A	-0.101973	1.03758e-16	1983	A	-0.10863	0.00015922	2660	A	-0.12	1.4e-05	2422	A	3.9e-05	0.84	9244555
3	23212597	rs77173147	T	C					C	-0.101943	1.07317e-16	1988	C	-0.10951	0.00014688	2419	C	-0.12	1.3e-05	2386	C	5.4e-05	0.78	8599105
3	23214781		T	TA					TA	0.0835437	1.16541e-10	5397	TA	0.043037	0.21768	2033923	TA	0.11	8.8e-05	4582
3	23216324	rs9831921	C	A					A	-0.101723	1.16596e-16	1992	A	-0.10765	0.00018321	3036	A	-0.12	1.5e-05	2462	A	3.9e-05	0.84	9244555
3	23216419	rs73050270	G	A					A	0.0837013	1.12729e-10	5374	A	0.042415	0.22099	2064318	A	0.11	0.00023	6578	A	0.00037	0.19	2122045
3	23216732	rs73050276	C	T					T	0.0837453	1.11345e-10	5370	T	0.043685	0.20759	1941833	T	0.11	0.00021	6309	T	0.00038	0.18	2007891
3	23217379	rs79848317	A	G					G	0.0837535	1.12775e-10	5375	G	0.043695	0.20748	1940866	G	0.11	0.00022	6450	G	0.00037	0.19	2122045
3	23218091	rs60079501	T	C					C	-0.101716	1.20803e-16	1994	C	-0.10786	0.00017724	2950	C	-0.12	1.4e-05	2422	C	2.5e-05	0.89	9781938
3	23218611	rs6550739	C	T					T	-0.101424	1.49929e-16	2010	T	-0.10733	0.00019037	3147	T	-0.12	1.6e-05	2503	T	4e-05	0.83	9137641
3	23218858	rs73050278	A	G					G	0.0839759	1.06044e-10	5342	G	0.043682	0.20753	1941325	G	0.11	0.00023	6578	G	0.00037	0.19	2122045
3	23220751	rs11917874	G	A					A	-0.10301	5.11483e-17	1911	A	-0.10675	0.0002026	3326	A	-0.12	8.7e-06	2132	A	2.5e-05	0.9	9887667
3	23220792	rs145824085	C	T					T	0.0850706	6.61811e-11	5175	T	0.045041	0.19398	1818128	T	0.11	9.3e-05	4691	T	0.00038	0.18	2007891
3	23221148	rs73050280	C	G					G	0.0848623	7.82951e-11	5227	G	0.045164	0.19292	1808397	G	0.11	0.0001	4922	G	0.00039	0.18	2007891
3	23222789	rs74938153	G	A					A	0.0880495	2.23862e-11	4670	A	0.050843	0.13875	1316975	A	0.11	8.2e-05	4479	A	0.00036	0.22	2470357
3	23222975	rs74972914	G	C					C	0.0880803	2.21631e-11	4668	C	0.051285	0.13519	1284243	C	0.11	7.7e-05	4386	C	0.00036	0.22	2470357
3	23223955	rs9842158	C	T					T	-0.10322	4.33585e-17	1899	T	-0.126	1.1341e-05	584	T	-0.13	3e-06	1717	T	-5.2e-06	0.98	10735061
3	23224163	rs140008969	A	G					G	0.0885365	1.78877e-11	4574	G	0.05233	0.12606	1201258	G	0.11	8.4e-05	4511	G	0.00036	0.22	2470357
3	23224959	rs115802021	C	T					T	0.0886087	1.74223e-11	4556	T	0.052408	0.12557	1196717	T	0.11	0.0001	4922	T	0.00035	0.23	2587111
3	23224990	rs115558808	A	T					T	0.088623	1.73146e-11	4549	T	0.052413	0.12554	1196434	T	0.11	0.0001	4922	T	0.00036	0.23	2587111
3	23225194	rs11927173	T	C					C	-0.102985	5.02715e-17	1910	C	-0.1271	9.7931e-06	556	C	-0.13	3e-06	1717	C	6.1e-06	0.97	10630074
3	23225738	rs79941515	C	T					T	-0.102884	5.32754e-17	1914	T	-0.12726	9.6178e-06	548	T	-0.13	2.9e-06	1699	T	9.1e-06	0.96	10524755
3	23227852	rs150353139	T	G					G	0.0892984	1.2205e-11	4400	G	0.052477	0.12518	1193136	G	0.11	0.00011	5098	G	0.00035	0.23	2587111
3	23228993	rs79171797	A	G					G	-0.102691	5.56634e-17	1925	G	-0.12712	9.8137e-06	557	G	-0.13	2.2e-06	1610	G	9e-06	0.96	10524755
3	23229199	rs117296427	T	C					C	0.0890697	1.4608e-11	4463	C	0.052513	0.12496	1191053	C	0.11	8.1e-05	4464	C	0.00035	0.23	2587111
3	23230299	rs6550743	C	T					T	-0.0597383	1.0374e-09	7792	T	-0.083335	0.00042822	6085	T	-0.085	0.00015	5623	T	-2.5e-05	0.8	8816248
3	23230988	rs79410774	T	C					C	0.0891924	1.38693e-11	4441	C	0.052509	0.12502	1191616	C	0.11	0.00011	5098	C	0.00035	0.23	2587111
3	23231499	rs118173530	A	G					G	0.0894106	1.2432e-11	4405	G	0.052499	0.12509	1192264	G	0.11	0.00011	5098	G	0.00035	0.23	2587111
3	23233321	rs58724157	G	A					A	-0.102749	4.60054e-17	1902	A	-0.12556	1.2896e-05	615	A	-0.13	2.4e-06	1647	A	9.2e-06	0.96	10524755
3	23233633	rs60782093	T	C					C	-0.102273	5.84546e-17	1929	C	-0.12978	6.2308e-06	457	C	-0.13	1.7e-06	1535	C	5.9e-05	0.75	8272448
3	23234339	rs2014132	C	T					T	0.0895339	1.15198e-11	4376	T	0.052552	0.12474	1188935	T	0.11	9.1e-05	4647	T	0.00035	0.23	2587111
3	23234618	rs3732395	T	C					C	-0.0592697	1.28499e-09	7899	C	-0.083287	0.00043375	6144	C	-0.087	0.0001	4922	C	-2.6e-05	0.8	8816248
3	23234747	rs77609767	C	G					G	0.0893821	1.24344e-11	4406	G	0.052511	0.12504	1191791	G	0.11	9.2e-05	4671	G	0.00036	0.22	2470357
3	23235424	rs17012800	A	G					G	-0.102065	6.35387e-17	1936	G	-0.12897	7.0708e-06	482	G	-0.13	1.4e-06	1481	G	6e-05	0.75	8272448
3	23235571	rs77283079	A	G					G	-0.102061	6.38487e-17	1938	G	-0.12894	7.0966e-06	484	G	-0.13	1.3e-06	1449	G	6e-05	0.74	8163695
3	23236109	rs6765801	C	T					T	-0.102442	5.29671e-17	1912	T	-0.12463	1.4834e-05	649	T	-0.13	1.9e-06	1579	T	8e-06	0.97	10630074
3	23237189	rs2291720	A	G					G	0.0898176	1.00722e-11	4325	G	0.052557	0.12474	1188935	G	0.11	9.4e-05	4709	G	0.00037	0.21	2353086	100505877	UBE2E2-AS1
3	23237936	rs115513449	G	C					C	0.0899428	9.48389e-12	4298	C	0.052609	0.1244	1185807	C	0.11	9.3e-05	4691					100505877	UBE2E2-AS1
3	23238993	rs118174963	G	T					T	0.09009	8.81661e-12	4266	T	0.052616	0.12437	1185531	T	0.11	9.3e-05	4691	T	0.00038	0.2	2236734	100505877	UBE2E2-AS1
3	23239449	rs150665749	C	A					A	0.089967	9.39024e-12	4296	A	0.052647	0.12417	1183746	A	0.11	9.3e-05	4691	A	0.00038	0.2	2236734	100505877	UBE2E2-AS1
3	23239703	rs75065346	G	A					A	0.0901981	8.35231e-12	4242	A	0.052657	0.1241	1183106	A	0.11	9.3e-05	4691	A	0.00038	0.2	2236734	100505877	UBE2E2-AS1
3	23240658	rs1032500	C	T					T	0.0582188	6.8987e-09	9272	T	0.031328	0.209	1954682	T	0.067	0.0032	33860	T	3e-06	0.98	10735061	100505877	UBE2E2-AS1
3	23241009	rs1495130	C	G					G	-0.101494	1.01857e-16	1981	G	-0.12806	8.0708e-06	508	G	-0.13	9.9e-07	1370	G	6e-05	0.75	8272448	100505877	UBE2E2-AS1
3	23242340	rs74599146	G	C					C	0.0902995	7.90191e-12	4222	C	0.051632	0.13172	1252909	C	0.11	9.4e-05	4709	C	0.00037	0.21	2353086	100505877	UBE2E2-AS1
3	23243205	rs61578857	C	T					T	-0.101386	1.04281e-16	1984	T	-0.12845	7.4599e-06	493	T	-0.13	2.3e-06	1623	T	5.3e-05	0.77	8490175	100505877	UBE2E2-AS1
3	23243300	rs77086859	C	A					A	0.0923898	4.53828e-12	4037	A	0.053183	0.12041	1149151	A	0.12	7.4e-05	4328	A	0.00036	0.24	2703648	100505877	UBE2E2-AS1
3	23245938	rs60273314	C	T					T	-0.0838228	2.41473e-18	1723	T	-0.039625	0.092291	889666	T	-0.098	1.5e-05	2462	T	-3.9e-05	0.72	7946476	7325	UBE2E2
3	23247799	rs143292691	AT	A					A	0.092206	3.88394e-12	3988	A	0.058427	0.090664	874344	A	0.11	0.0001	4922					7325	UBE2E2
3	23248486	rs1552931	A	G					G	0.0602982	3.19209e-09	8408	G	0.032916	0.19357	1814231	G	0.082	0.00043	8708	G	-2e-05	0.85	9351813	7325	UBE2E2
3	23252019	rs36004369	C	T					T	0.0915588	4.6523e-12	4046	T	0.061654	0.072759	706416	T	0.11	0.00013	5387	T	-6.2e-05	0.68	7510474	7325	UBE2E2
3	23252089	rs79433447	A	C					C	0.0921431	3.6303e-12	3967	C	0.059487	0.084117	812996	C	0.11	0.00013	5387	C	0.00025	0.4	4468133	7325	UBE2E2
3	23257084	rs6799861	T	G					G	0.0604365	2.76623e-09	8297	G	0.03304	0.19087	1789622	G	0.077	0.00083	12459	G	-5.9e-05	0.57	6311410	7325	UBE2E2
3	23257401	rs78303818	A	G					G	0.0919619	4.01128e-12	4002	G	0.059671	0.083136	803641	G	0.11	0.00013	5387	G	0.00025	0.4	4468133	7325	UBE2E2
3	23258571	rs1495135	A	G					G	-0.0883217	1.23266e-20	1152	G	-0.047057	0.046538	458748	G	-0.1	7.4e-06	2074	G	-3.5e-05	0.75	8272448	7325	UBE2E2
3	23258614	rs11926494	G	A					A	-0.106984	7.32887e-18	1786	A	-0.10905	0.00014748	2435	A	-0.12	4.9e-06	1926	A	-2.4e-05	0.9	9887667	7325	UBE2E2
3	23259724	rs17012823	C	G					G	0.100444	1.08363e-14	2626	G	0.063196	0.052097	511538	G	0.12	3.6e-05	3306	G	0.00019	0.51	5662796	7325	UBE2E2
3	23261334	rs17012829	C	T					T	-0.108614	2.99943e-18	1733	T	-0.11986	3.3844e-05	997	T	-0.13	3.9e-06	1844	T	-2e-05	0.92	10099395	7325	UBE2E2
3	23261856	rs73033545	G	A					A	-0.092036	1.38015e-21	1005	A	-0.047118	0.046209	455560	A	-0.11	3.4e-06	1769	A	-2.8e-05	0.8	8816248	7325	UBE2E2
3	23261954	rs17341838	G	A					A	-0.092191	1.20561e-21	998	A	-0.046815	0.047693	469882	A	-0.11	3.4e-06	1769	A	-2.8e-05	0.8	8816248	7325	UBE2E2
3	23261995	rs78914363	G	A					A	0.0918474	4.26328e-12	4019	A	0.05889	0.087371	843522	A	0.11	8.6e-05	4544	A	0.00026	0.38	4250656	7325	UBE2E2
3	23262290	rs17012834	C	T					T	0.0918501	4.2577e-12	4018	T	0.06013	0.080858	782407	T	0.12	7.5e-05	4350	T	0.00026	0.38	4250656	7325	UBE2E2
3	23265407	rs57055494	T	C					C	-0.0885349	2.15646e-19	1494	C	-0.046452	0.049311	485135	C	-0.11	1.9e-06	1579	C	3.6e-05	0.73	8055451	7325	UBE2E2
3	23267037	rs147029223	GA	G					G	0.0923831	4.10449e-12	4007	G	0.05892	0.087204	841973	G	0.11	8.5e-05	4532					7325	UBE2E2
3	23268156	rs1908475	G	A					A	-0.109253	2.23774e-18	1717	A	-0.1208	2.5353e-05	821	A	-0.13	4.3e-06	1867	A	-2.4e-05	0.9	9887667	7325	UBE2E2
3	23269591	rs17012844	A	G					G	0.0914953	5.12924e-12	4075	G	0.058453	0.089666	865196	G	0.11	9.4e-05	4709	G	0.00026	0.39	4360082	7325	UBE2E2
3	23269770	rs10510536	T	C					C	-0.108933	5.61282e-19	1586	C	-0.11187	8.4659e-05	1651	C	-0.13	3.4e-06	1769	C	0.00015	0.36	4035717	7325	UBE2E2
3	23270047	rs1495134	C	A					A	0.0596223	4.50526e-09	8722	A	0.033426	0.18465	1733083	A	0.082	0.00041	8544	A	-2.3e-05	0.82	9029683	7325	UBE2E2
3	23270471	rs35325265	ATT	A					A	0.059618	4.51933e-09	8726	A	0.033425	0.18465	1733083	A	0.082	0.00041	8544					7325	UBE2E2
3	23270561	rs17012852	G	A					A	0.0914889	5.15089e-12	4078	A	0.058902	0.087285	842721	A	0.12	6.4e-05	4139	A	0.00026	0.39	4360082	7325	UBE2E2
3	23272419	rs75783252	C	A					A	-0.110176	2.19333e-18	1716	A	-0.11791	3.9759e-05	1157	A	-0.12	6.3e-06	2007	A	0.00013	0.43	4792798	7325	UBE2E2
3	23273114	rs116439035	C	T					T	0.0923606	4.17248e-12	4012	T	0.059596	0.083284	804970	T	0.12	2.9e-05	2989	T	0.00026	0.38	4250656	7325	UBE2E2
3	23274625	rs903519	T	C					C	0.0593945	5.17933e-09	8874	C	0.034482	0.17015	1601165	C	0.083	0.00033	7638	C	-2.7e-05	0.8	8816248	7325	UBE2E2
3	23275053	rs17012861	A	G					G	0.0914687	5.21116e-12	4084	G	0.059544	0.083409	806156	G	0.11	0.00014	5516	G	0.00025	0.4	4468133	7325	UBE2E2
3	23275319	rs11711630	A	T					T	0.0593683	5.26716e-09	8884	T	0.033959	0.17669	1660287	T	0.083	0.00035	7868	T	-2.8e-05	0.79	8708210	7325	UBE2E2
3	23276065	rs73033551	C	T					T	-0.0917723	2.31412e-21	1035	T	-0.04715	0.045703	450817	T	-0.11	3e-06	1717	T	3.8e-05	0.72	7946476	7325	UBE2E2
3	23276258	rs76790740	T	C					C	0.0914505	5.25851e-12	4087	C	0.060065	0.080778	781626	C	0.12	6.5e-05	4161	C	0.00026	0.38	4250656	7325	UBE2E2
3	23276971	rs9881808	C	T					T	-0.0920238	1.86224e-21	1024	T	-0.047086	0.046071	454266	T	-0.11	2.7e-06	1676	T	3.5e-05	0.74	8163695	7325	UBE2E2
3	23277035	rs17342342	G	A					A	0.0585897	7.5352e-09	9370	A	0.034009	0.17614	1655341	A	0.082	0.00042	8616	A	-2.7e-05	0.8	8816248	7325	UBE2E2
3	23278900	rs11715107	A	C					C	0.059451	5.05502e-09	8848	C	0.033739	0.17978	1688537	C	0.085	0.00023	6578	C	-3.1e-05	0.77	8490175	7325	UBE2E2
3	23279307	rs9841308	T	C					C	-0.0880659	1.42001e-20	1166	C	-0.047373	0.044601	440516	C	-0.11	3.9e-06	1844	C	3.7e-05	0.73	8055451	7325	UBE2E2
3	23279441	rs13095887	T	C					C	0.0585436	7.76669e-09	9421	C	0.033521	0.18242	1712857	C	0.084	0.00031	7422	C	-3.8e-05	0.72	7946476	7325	UBE2E2
3	23279808	rs11129112	G	A					A	-0.0879337	1.63552e-20	1173	A	-0.047138	0.045663	450474	A	-0.11	3.9e-06	1844	A	3.7e-05	0.72	7946476	7325	UBE2E2
3	23280701	rs2359638	G	C					C	-0.0880839	1.37699e-20	1163	C	-0.047211	0.045297	447144	C	-0.11	3.9e-06	1844	C	3.8e-05	0.72	7946476	7325	UBE2E2
3	23280826	rs2359637	T	C					C	-0.0877227	2.20402e-20	1196	C	-0.047206	0.045397	448105	C	-0.1	5.5e-06	1954	C	3.7e-05	0.72	7946476	7325	UBE2E2
3	23280931	rs2172827	C	T					T	-0.0905193	6.45307e-21	1107	T	-0.047154	0.045548	449320	T	-0.11	2.9e-06	1699	T	3.7e-05	0.72	7946476	7325	UBE2E2
3	23282222	rs17012897	T	C					C	0.0917421	5.36291e-12	4093	C	0.05611	0.10186	978819	C	0.12	5.3e-05	3778	C	-5.8e-05	0.7	7729217	7325	UBE2E2
3	23282588	rs75728187	C	T					T	0.0921293	4.6512e-12	4045	T	0.056198	0.10222	982114	T	0.12	4.5e-05	3530	T	0.00025	0.39	4360082	7325	UBE2E2
3	23283095	rs9814419	G	T					T	-0.0919356	1.88966e-21	1025	T	-0.048663	0.039213	389509	T	-0.11	3.4e-06	1769	T	-3.1e-05	0.78	8599105	7325	UBE2E2
3	23283132	rs13087234	T	C					C	0.0917871	5.22452e-12	4085	C	0.057361	0.094398	909273	C	0.11	9.2e-05	4671	C	-5.8e-05	0.7	7729217	7325	UBE2E2
3	23283317	rs4858065	A	G					G	0.0586962	7.23037e-09	9320	G	0.032771	0.19238	1803371	G	0.081	0.00043	8708	G	-2.7e-05	0.8	8816248	7325	UBE2E2
3	23283716	rs77708114	C	T					T	0.0914674	9.4026e-12	4297	T	0.056191	0.10226	982479	T	0.12	6.7e-05	4199	T	0.00036	0.25	2821177	7325	UBE2E2
3	23284359	rs143458819	C	T					T	-0.0920278	1.61912e-21	1020	T	-0.048905	0.038102	378891	T	-0.1	4.5e-06	1883	T	-3.1e-05	0.78	8599105	7325	UBE2E2
3	23285513	rs13077333	A	C					C	0.0907913	6.83333e-12	4168	C	0.055617	0.10487	1006727	C	0.12	4.5e-05	3530	C	-5.8e-05	0.7	7729217	7325	UBE2E2
3	23286000	rs80099969	C	T					T	0.0920439	4.81459e-12	4056	T	0.055625	0.10573	1014816	T	0.12	6.2e-05	4096	T	0.00024	0.42	4684025	7325	UBE2E2
3	23286684	rs13083654	A	C					C	0.0908335	6.65786e-12	4162	C	0.056868	0.097224	935415	C	0.12	5.8e-05	4002	C	-5.7e-05	0.7	7729217	7325	UBE2E2
3	23287570	rs35743404	C	G					G	0.0907972	6.81888e-12	4166	G	0.05561	0.10491	1007124	G	0.12	5.8e-05	4002	G	-5.8e-05	0.7	7729217	7325	UBE2E2
3	23288403	rs9841518	G	A					A	-0.0921804	1.38737e-21	1006	A	-0.049005	0.03769	375038	A	-0.11	3.6e-06	1803	A	-3.2e-05	0.77	8490175	7325	UBE2E2
3	23288877	rs9842014	C	T					T	-0.0907681	2.45855e-20	1226	T	-0.045422	0.056863	555847	T	-0.098	2.4e-05	2807	T	-3.1e-05	0.78	8599105	7325	UBE2E2
3	23289892	rs6792370	C	T					T	-0.110147	1.63423e-18	1687	T	-0.12338	1.4782e-05	648	T	-0.12	1.4e-05	2422	T	8.3e-05	0.55	6095322	7325	UBE2E2
3	23290636	rs28370926	C	G					G	-0.0907987	4.72394e-21	1086	G	-0.048347	0.040104	397788	G	-0.1	6e-06	1983	G	3.1e-05	0.77	8490175	7325	UBE2E2
3	23291246	rs6792915	A	C					C	-0.09241	1.08001e-21	987	C	-0.048401	0.039873	395590	C	-0.1	5.5e-06	1954					7325	UBE2E2
3	23291511	rs118003167	A	T					T	0.0913111	5.65204e-12	4107	T	0.056879	0.098045	943087	T	0.12	4.1e-05	3428	T	0.00024	0.42	4684025	7325	UBE2E2
3	23291721	rs9867046	A	C					C	-0.107625	6.24273e-18	1774	C	-0.1118	7.8116e-05	1590	C	-0.12	9e-06	2147	C	0.00011	0.5	5554911	7325	UBE2E2
3	23292162	rs13087416	G	C					C	0.059064	5.7886e-09	8966	C	0.033877	0.17796	1672028	C	0.083	0.00032	7546	C	-2.4e-05	0.82	9029683	7325	UBE2E2
3	23292947	rs36073188	A	G					G	0.0589878	6.20806e-09	9095	G	0.033152	0.18743	1758465	G	0.082	0.00042	8616	G	-1.9e-05	0.86	9459652	7325	UBE2E2
3	23292975	rs9835256	C	T					T	-0.092411	1.1014e-21	989	T	-0.048955	0.03781	376184	T	-0.11	3.7e-06	1819	T	3.3e-05	0.76	8381031	7325	UBE2E2
3	23293325	rs9839409	C	A					A	-0.0923969	1.0922e-21	988	A	-0.048976	0.037724	375336	A	-0.11	3.7e-06	1819	A	3.2e-05	0.76	8381031	7325	UBE2E2
3	23293749	rs34259979	A	G					G	0.0907727	7.13951e-12	4188	G	0.058194	0.089759	866030	G	0.12	6.9e-05	4234	G	-4.3e-05	0.77	8490175	7325	UBE2E2
3	23294188	rs4858066	A	G					G	0.059169	5.4713e-09	8900	G	0.03331	0.18559	1741462	G	0.082	0.00044	8827	G	-2.1e-05	0.84	9244555	7325	UBE2E2
3	23294221	rs9844723	C	G					G	-0.0909807	3.88792e-21	1074	G	-0.049104	0.037313	371517	G	-0.1	5e-06	1930	G	-3.9e-05	0.72	7946476	7325	UBE2E2
3	23294403	rs9882514	A	G					G	-0.0909417	4.0362e-21	1079	G	-0.048335	0.040137	398092	G	-0.1	4.8e-06	1914	G	3e-05	0.78	8599105	7325	UBE2E2
3	23294854	rs6766166	G	C					C	-0.0910044	3.89482e-21	1075	C	-0.048463	0.039665	393699	C	-0.1	4.5e-06	1883	C	3e-05	0.78	8599105	7325	UBE2E2
3	23296199	rs6797467	C	G					G	-0.0925138	9.71709e-22	979	G	-0.048283	0.040377	400251	G	-0.1	6.4e-06	2012	G	3e-05	0.78	8599105	7325	UBE2E2
3	23297963	rs147064855	CAAAA	C					C	0.0600633	3.55105e-09	8500	C	0.033016	0.18949	1777292	C	0.08	0.00053	9706					7325	UBE2E2
3	23298159		C	<INS:ME:ALU>					<INS:ME:ALU>	0.0923131	2.64307e-10	6020					<INS:ME:ALU>	0.13	2e-05	2651					7325	UBE2E2
3	23298569	rs6771053	T	C					C	-0.0924965	1.00509e-21	983	C	-0.048276	0.040405	400544	C	-0.11	2.1e-06	1600	C	2.9e-05	0.78	8599105	7325	UBE2E2
3	23298683	rs9866739	C	T					T	-0.110351	1.39663e-18	1675	T	-0.11974	2.6381e-05	840	T	-0.13	2.8e-06	1685	T	0.00012	0.46	5120092	7325	UBE2E2
3	23299166	rs1390083	T	A					A	0.0600981	3.48014e-09	8484	A	0.03273	0.19332	1812043	A	0.081	0.00051	9526	A	3.6e-06	0.97	10630074	7325	UBE2E2
3	23300657	rs4368441	C	T					T	-0.0923258	1.15142e-21	995	T	-0.048842	0.038252	380353	T	-0.11	1.1e-06	1417	T	3e-05	0.78	8599105	7325	UBE2E2
3	23301213	rs6771206	G	A					A	-0.0923309	1.13435e-21	992	A	-0.049593	0.035599	355075	A	-0.11	1.2e-06	1433	A	-3.8e-05	0.73	8055451	7325	UBE2E2
3	23301655	rs117869865	T	C					C	0.0905553	8.90129e-12	4272	C	0.059084	0.085918	830024	C	0.12	6.8e-05	4224	C	0.00024	0.41	4576522	7325	UBE2E2
3	23302649	rs2132145	G	A					A	-0.0668587	3.6359e-11	4917	A	-0.039996	0.10578	1015262	A	-0.092	6.1e-05	4067	A	2.6e-06	0.98	10735061	7325	UBE2E2
3	23305213	rs117489142	G	C					C	0.0907046	8.32865e-12	4241	C	0.058539	0.088918	858012	C	0.12	4.4e-05	3500	C	0.00024	0.41	4576522	7325	UBE2E2
3	23306665	rs79667137	A	G					G	0.0907512	8.16131e-12	4234	G	0.058487	0.089213	860880	G	0.12	4.5e-05	3530	G	0.00024	0.41	4576522	7325	UBE2E2
3	23307716	rs181104872	C	G					G	0.090795	8.00465e-12	4229	G	0.058461	0.089355	862241	G	0.12	4.4e-05	3500					7325	UBE2E2
3	23308152	rs4334589	G	C					C	-0.0603858	3.02451e-09	8375	C	-0.032357	0.19871	1861061	C	-0.085	0.00024	6684	C	-4e-05	0.73	8055451	7325	UBE2E2
3	23308743	rs4318497	A	C					C	-0.060417	2.96501e-09	8360													7325	UBE2E2
3	23309465	rs200054167	A	T					T	-0.0911912	2.94751e-21	1059													7325	UBE2E2
3	23309512	rs6788095	A	G					G	-0.0604236	2.94531e-09	8358													7325	UBE2E2
3	23309843	rs75115934	A	G					G	-0.0616813	1.30737e-09	7906	G	-0.032287	0.1997	1869990	G	-0.084	0.00031	7422					7325	UBE2E2
3	23310115	rs199810372	T	C					C	0.0929417	3.37164e-12	3930	C	0.058391	0.089744	865885	C	0.12	4.9e-05	3642					7325	UBE2E2
3	23310258	rs12638194	G	A					A	-0.0911716	3.02361e-21	1062													7325	UBE2E2
3	23310275	rs12638196	G	A					A	-0.0917264	1.69019e-21	1022													7325	UBE2E2
3	23310462	rs12632777	A	C					C	-0.0913353	2.73743e-21	1051	C	-0.045812	0.052391	514161	C	-0.11	1e-06	1384					7325	UBE2E2
3	23310604	rs143619856	T	G					G	0.0929688	3.32896e-12	3922	G	0.058381	0.089796	866401	G	0.11	0.0001	4922	G	0.00024	0.41	4576522	7325	UBE2E2
3	23310614	rs370492691	T	C					C	-0.0925527	1.46992e-21	1012	C	-0.047906	0.047833	471250	C	-0.11	3.3e-06	1751					7325	UBE2E2
3	23310615	rs187685969	G	A					A	-0.0950133	5.95321e-22	957	A	-0.047906	0.047833	471250	A	-0.11	3.3e-06	1751					7325	UBE2E2
3	23310618	rs112983157	C	G					G	-0.0950134	5.95548e-22	958	G	-0.047906	0.047833	471250	G	-0.11	3.3e-06	1751					7325	UBE2E2
3	23310763	rs7636683	A	C					C	-0.0909684	4.39174e-21	1082	C	-0.048344	0.040461	401049	C	-0.11	9.2e-07	1346					7325	UBE2E2
3	23310844	rs114600226	A	G					G	0.0929864	3.303e-12	3917	G	0.05838	0.089802	866460	G	0.12	4.9e-05	3642	G	0.00024	0.41	4576522	7325	UBE2E2
3	23312063	rs17012927	A	G					G	0.0930429	3.21542e-12	3894	G	0.058359	0.089919	867494	G	0.12	5.2e-05	3740	G	0.00024	0.41	4576522	7325	UBE2E2
3	23312187	rs7635882	G	A					A	-0.0595048	4.62139e-09	8755	A	-0.032712	0.19364	1814893	A	-0.084	0.0003	7300	A	-2.8e-06	0.98	10735061	7325	UBE2E2
3	23312442	rs79914633	C	G					G	0.0930593	3.19148e-12	3889	G	0.05828	0.09036	871658	G	0.12	4.9e-05	3642	G	0.00024	0.41	4576522	7325	UBE2E2
3	23312956	rs2884787	C	T					T	-0.0924305	1.16731e-21	997	T	-0.047303	0.044779	442294	T	-0.11	1e-06	1384	T	2.8e-05	0.79	8708210	7325	UBE2E2
3	23313992	rs55895449	G	A					A	-0.0910806	3.98031e-21	1076	A	-0.047757	0.042865	423848	A	-0.11	1.3e-06	1449	A	-4.3e-05	0.7	7729217	7325	UBE2E2
3	23314241	rs2088129	G	A					A	-0.0595386	4.38373e-09	8697	A	-0.0326	0.19518	1828996	A	-0.083	0.00034	7774	A	-3.8e-06	0.97	10630074	7325	UBE2E2
3	23314733	rs4858488	T	A					A	-0.0595674	4.30499e-09	8682	A	-0.03258	0.19545	1831418	A	-0.083	0.00038	8267	A	-4.4e-06	0.97	10630074	7325	UBE2E2
3	23314747	rs116750853	G	A					A	0.0931889	2.99587e-12	3840	A	0.058121	0.091246	879833	A	0.12	4.9e-05	3642	A	0.00024	0.41	4576522	7325	UBE2E2
3	23314864	rs141574462	A	C					C	0.0932099	2.96385e-12	3824	C	0.058121	0.091246	879833	C	0.12	4.9e-05	3642	C	0.00024	0.41	4576522	7325	UBE2E2
3	23314998	rs9820931	G	T					T	-0.0910361	4.15487e-21	1080	T	-0.047233	0.04509	445256	T	-0.11	1.4e-06	1481					7325	UBE2E2
3	23315198	rs78097718	T	C					C	-0.106868	1.04767e-17	1823	C	-0.11817	3.296e-05	973	C	-0.13	3.1e-06	1731	C	0.0001	0.5	5554911	7325	UBE2E2
3	23315804	rs9825835	C	A					A	-0.0925313	1.07964e-21	986	A	-0.047072	0.045805	451771	A	-0.11	1.6e-06	1511	A	2.7e-05	0.8	8816248	7325	UBE2E2
3	23315948	rs9826103	C	T					T	-0.0596147	4.17796e-09	8661	T	-0.032525	0.19621	1838380	T	-0.083	0.00036	8034	T	-4.1e-06	0.97	10630074	7325	UBE2E2
3	23317542	rs7630344	C	T					T	0.0785053	1.20837e-17	1833	T	0.042931	0.060944	594181	T	0.093	1.6e-05	2503	T	-2e-05	0.84	9244555	7325	UBE2E2
3	23317924	rs17012943	T	A					A	0.0932153	2.98401e-12	3835	A	0.057657	0.093878	904427	A	0.12	4.5e-05	3530	A	0.00024	0.41	4576522	7325	UBE2E2
3	23319413	rs7636536	C	T					T	-0.0924696	1.21796e-21	1000	T	-0.046556	0.048165	474421	T	-0.11	1.4e-06	1481	T	2.9e-05	0.79	8708210	7325	UBE2E2
3	23320433	rs5847228	GT	G					G	-0.0925938	1.03745e-21	985	G	-0.046632	0.047866	471533	G	-0.11	9.7e-07	1366					7325	UBE2E2
3	23320855	rs2132147	G	A					A	-0.059673	3.96987e-09	8604	A	-0.033857	0.17857	1677578	A	-0.083	0.00034	7774	A	-7.6e-06	0.94	10312342	7325	UBE2E2
3	23321920	rs10510537	C	A					A	0.0932587	2.91386e-12	3808	A	0.057706	0.093566	901549	A	0.12	4e-05	3407	A	0.00024	0.41	4576522	7325	UBE2E2
3	23322679	rs1495133	A	G					G	-0.0596684	4.16401e-09	8658	G	-0.032214	0.20056	1877805	G	-0.083	0.00033	7638	G	-3.7e-06	0.97	10630074	7325	UBE2E2
3	23323101	rs11129114	C	G					G	-0.0910434	4.52868e-21	1084	G	-0.046473	0.04853	477772	G	-0.11	1.1e-06	1417	G	2.9e-05	0.79	8708210	7325	UBE2E2
3	23323114	rs79193250	G	C					C	0.121014	4.3385e-11	4993	C	0.066113	0.13972	1325801	C	0.16	3.7e-05	3334					7325	UBE2E2
3	23323151	rs77252333	G	A					A	0.0933494	2.77832e-12	3786	A	0.05593	0.10393	998206	A	0.12	4.5e-05	3530	A	0.00024	0.42	4684025	7325	UBE2E2
3	23324961	rs7638278	C	T					T	-0.0927412	1.00003e-21	982	T	-0.051126	0.030564	306998	T	-0.11	3.6e-06	1803	T	2.8e-05	0.79	8708210	7325	UBE2E2
3	23325346	rs143001363	CAAAG	C					C	-0.0925171	1.13876e-21	993	C	-0.046889	0.046551	458897	C	-0.11	1.2e-06	1433					7325	UBE2E2
3	23326277	rs7618910	G	A					A	-0.0596946	4.04567e-09	8623	A	-0.032156	0.20136	1885059	A	-0.083	0.00035	7868	A	-3.2e-06	0.98	10735061	7325	UBE2E2
3	23326505	rs7641764	C	G					G	-0.0925394	1.12205e-21	991	G	-0.046357	0.04907	482883	G	-0.11	1.3e-06	1449	G	2.8e-05	0.79	8708210	7325	UBE2E2
3	23328242	rs4327332	T	G					G	-0.106283	1.41696e-17	1846	G	-0.1175	3.4347e-05	1012	G	-0.13	2.5e-06	1655	G	0.0001	0.52	5770320	7325	UBE2E2
3	23329795	rs117150038	A	C					C	0.10207	6.59977e-15	2539	C	0.063278	0.051842	509224	C	0.13	8.5e-06	2118	C	0.00024	0.41	4576522	7325	UBE2E2
3	23330101	rs7428484	A	G					G	-0.0912416	3.70208e-21	1072	G	-0.046412	0.048572	478192	G	-0.11	6.8e-07	1273	G	2.7e-05	0.8	8816248	7325	UBE2E2
3	23330935	rs58844120	T	C					C	0.102118	6.4599e-15	2537	C	0.063186	0.052171	512257	C	0.12	1.3e-05	2386	C	0.00024	0.42	4684025	7325	UBE2E2
3	23331104	rs6762615	T	C					C	-0.0913661	2.90206e-21	1058	C	-0.046314	0.049004	482272	C	-0.11	7.9e-07	1317	C	2.6e-05	0.8	8816248	7325	UBE2E2
3	23331952	rs76920477	T	G					G	0.0934526	2.77905e-12	3787	G	0.056776	0.098853	950698	G	0.12	3.5e-05	3258	G	0.00024	0.41	4576522	7325	UBE2E2
3	23332410	rs2201481	G	A					A	-0.0606908	2.54562e-09	8224	A	-0.031764	0.2068	1934759	A	-0.086	0.00021	6309					7325	UBE2E2
3	23332784	rs17012959	T	G					G	0.0934792	2.75389e-12	3778	G	0.056722	0.099156	953561	G	0.12	3.7e-05	3334	G	0.00024	0.41	4576522	7325	UBE2E2
3	23333023	rs7613969	A	G					G	-0.0912316	3.24924e-21	1069	G	-0.046507	0.048053	473349	G	-0.11	5e-07	1219	G	2.4e-05	0.82	9029683	7325	UBE2E2
3	23333604	rs150034976	C	T					T	0.0934875	2.75565e-12	3781	T	0.056678	0.099415	956120	T	0.12	3.5e-05	3258	T	0.00024	0.41	4576522	7325	UBE2E2
3	23334495	rs6773311	T	G					G	-0.0908804	5.3192e-21	1094	G	-0.045832	0.051656	507487	G	-0.11	4.7e-07	1200	G	1.2e-05	0.91	9994353	7325	UBE2E2
3	23336968	rs903518	A	G					G	-0.091134	3.56595e-21	1071	G	-0.04522	0.054344	531945	G	-0.11	6e-07	1247					7325	UBE2E2
3	23336980	rs74507955	C	T					T	0.0935405	2.71768e-12	3769	T	0.056492	0.10049	966126	T	0.12	5.2e-05	3740	T	0.00024	0.42	4684025	7325	UBE2E2
3	23337538	rs35024744	A	C					C	0.102089	6.53671e-15	2538	C	0.063192	0.05166	507537	C	0.12	2e-05	2651	C	1.6e-06	0.99	10841150	7325	UBE2E2
3	23337633	rs6792462	G	A					A	-0.0909092	5.11574e-21	1090	A	-0.045745	0.051697	507869	A	-0.11	8e-07	1321	A	2.6e-05	0.81	8923055	7325	UBE2E2
3	23338011	rs141949461	C	G					G	0.0935639	2.70329e-12	3767	G	0.05651	0.1004	965299	G	0.12	3.5e-05	3258	G	0.00024	0.42	4684025	7325	UBE2E2
3	23338043	rs147285884	T	C					C	0.102253	6.23069e-15	2530	C	0.062792	0.053595	525133	C	0.13	8.8e-06	2138	C	0.00024	0.42	4684025	7325	UBE2E2
3	23338252	rs75248624	A	G					G	-0.0909025	5.16138e-21	1092	G	-0.045735	0.051664	507577	G	-0.11	6.9e-07	1279					7325	UBE2E2
3	23339106	rs116049133	A	G					G	0.0937407	2.74131e-12	3775	G	0.054717	0.11229	1075361	G	0.12	3.2e-05	3114	G	0.00018	0.56	6202809	7325	UBE2E2
3	23339385	rs202160292	C	T					T	0.0935857	2.69875e-12	3764	T	0.056554	0.10016	963148	T	0.12	3.5e-05	3258					7325	UBE2E2
3	23339625	rs201290711	A	T					T	0.0935931	2.69443e-12	3762													7325	UBE2E2
3	23339659	rs146792137	C	T					T	0.0935926	2.6968e-12	3763	T	0.056547	0.1002	963525	T	0.12	3.5e-05	3258					7325	UBE2E2
3	23340109	rs200558655	T	G					G	0.0939695	2.42053e-12	3724	G	0.056559	0.10014	962979	G	0.12	3.5e-05	3258					7325	UBE2E2
3	23340487	rs148584139	T	G					G	0.093584	2.728e-12	3773	G	0.056569	0.10008	962444	G	0.12	3.5e-05	3258	G	0.00024	0.42	4684025	7325	UBE2E2
3	23340693	rs139104759	C	G					G	0.0935891	2.72694e-12	3772	G	0.056577	0.10003	961949	G	0.12	3.5e-05	3258	G	0.00024	0.42	4684025	7325	UBE2E2
3	23340737	rs13089963	A	G					G	0.0933687	2.95317e-12	3819	G	0.056978	0.096942	932757	G	0.12	3.6e-05	3306	G	1.5e-06	0.99	10841150	7325	UBE2E2
3	23341034	rs7611132	C	T					T	-0.0923026	1.57414e-21	1018	T	-0.04725	0.045106	445407	T	-0.11	7.4e-07	1301					7325	UBE2E2
3	23341181	rs9681373	T	A					A	-0.0923717	1.4555e-21	1011	A	-0.045987	0.050498	496463	A	-0.11	7.2e-07	1293					7325	UBE2E2
3	23341660	rs13095960	A	G					G	0.0934074	2.91632e-12	3809	G	0.056387	0.10049	966126	G	0.12	3.5e-05	3258					7325	UBE2E2
3	23341693	rs6776770	A	T					T	-0.0923579	1.47493e-21	1013	T	-0.045707	0.051857	509352	T	-0.11	7.5e-07	1309					7325	UBE2E2
3	23341720	rs200602007	C	T					T	0.0933988	2.93577e-12	3815													7325	UBE2E2
3	23342075	rs199720519	A	T					T	0.0934507	2.88421e-12	3804													7325	UBE2E2
3	23342362	rs4553929	T	C					C	-0.0908669	5.66922e-21	1098	C	-0.045859	0.051092	502090	C	-0.11	6e-07	1247					7325	UBE2E2
3	23342759	rs7614926	C	T					T	-0.0908519	5.8065e-21	1099	T	-0.045709	0.051905	509773	T	-0.11	7.3e-07	1299	T	2.6e-05	0.81	8923055	7325	UBE2E2
3	23343192	rs2055155	A	G					G	-0.0601529	2.18512e-09	8133	G	-0.034115	0.17548	1649326	G	-0.085	0.00022	6450	G	-4.1e-05	0.73	8055451	7325	UBE2E2
3	23343376	rs142347845	C	T					T	0.0935837	2.78022e-12	3788	T	0.056636	0.099728	959022	T	0.12	3.4e-05	3214	T	0.00024	0.42	4684025	7325	UBE2E2
3	23343762	rs7629327	A	G					G	-0.060141	2.19838e-09	8137	G	-0.034514	0.17046	1603963	G	-0.088	0.00014	5516	G	-4e-05	0.74	8163695	7325	UBE2E2
3	23344213	rs17012966	T	C					C	-0.11864	5.2188e-11	5071	C	-0.099325	0.014633	153488	C	-0.13	0.00078	11998	C	-0.00089	0.3	3384903	7325	UBE2E2
3	23344383	rs17012969	C	T					T	0.0934632	3.55998e-12	3957	T	0.056579	0.10418	1000502	T	0.12	3e-05	3033	T	0.00024	0.41	4576522	7325	UBE2E2
3	23344838	rs7632520	A	G					G	-0.0908388	5.98999e-21	1101	G	-0.045939	0.050724	498601	G	-0.11	6.4e-07	1260	G	2.5e-05	0.81	8923055	7325	UBE2E2
3	23345361	rs17343818	A	G					G	-0.0908172	6.14016e-21	1102	G	-0.04595	0.050676	498151	G	-0.11	5.8e-07	1241	G	2.5e-05	0.81	8923055	7325	UBE2E2
3	23345684	rs12636682	A	G					G	-0.0908087	6.22785e-21	1103	G	-0.045925	0.050808	499413	G	-0.11	6.2e-07	1252	G	2.5e-05	0.81	8923055	7325	UBE2E2
3	23345862	rs57131555	C	T					T	-0.106086	1.90409e-17	1858	T	-0.11663	3.9708e-05	1155	T	-0.13	2.7e-06	1676	T	9.9e-05	0.53	5879214	7325	UBE2E2
3	23346215	rs1027380	A	G					G	-0.0599364	3.89242e-09	8586	G	-0.031567	0.21007	1964348	G	-0.083	0.00033	7638	G	-4.1e-05	0.73	8055451	7325	UBE2E2
3	23346407	rs7648425	G	C					C	-0.0593038	5.69206e-09	8929	C	-0.032044	0.20272	1897563	C	-0.084	0.00032	7546	C	-4.1e-05	0.73	8055451	7325	UBE2E2
3	23346532	rs79704595	C	T					T	0.093609	2.77455e-12	3785	T	0.056759	0.099045	952549	T	0.12	3.1e-05	3084	T	0.00024	0.42	4684025	7325	UBE2E2
3	23346795	rs7627380	C	T					T	-0.109354	2.92938e-18	1731	T	-0.11532	4.8238e-05	1281	T	-0.13	3e-06	1717	T	0.0001	0.51	5662796	7325	UBE2E2
3	23347682	rs114950613	C	T					T	0.0935995	2.79709e-12	3791	T	0.057047	0.097411	937106	T	0.12	3.7e-05	3334	T	0.00024	0.42	4684025	7325	UBE2E2
3	23348776	rs34646795	T	A					A	0.093461	2.91844e-12	3810	A	0.0572	0.095819	922408	A	0.12	3.8e-05	3368	A	5.2e-06	0.97	10630074	7325	UBE2E2
3	23349775	rs17012988	A	G					G	0.0935857	2.82813e-12	3793	G	0.056964	0.097929	941972	G	0.12	4.4e-05	3500	G	0.00024	0.42	4684025	7325	UBE2E2
3	23352223	rs6790185	G	A					A	-0.0600982	2.25028e-09	8148	A	-0.034272	0.17367	1632776	A	-0.085	0.00023	6578	A	-5.2e-06	0.96	10524755	7325	UBE2E2
3	23352808	rs10451986	T	A					A	-0.0907867	6.55499e-21	1108	A	-0.045599	0.052634	516349	A	-0.11	1.6e-06	1511	A	2.2e-05	0.84	9244555	7325	UBE2E2
3	23353684	rs9840015	G	A					A	-0.0600632	2.30756e-09	8160	A	-0.034463	0.17146	1612931	A	-0.085	0.00024	6684	A	-6.7e-06	0.95	10418059	7325	UBE2E2
3	23354123	rs117106647	C	G					G	0.0935856	2.84481e-12	3795	G	0.057131	0.097006	933373	G	0.12	3.7e-05	3334	G	0.00024	0.42	4684025	7325	UBE2E2
3	23354638	rs77046089	G	T					T	0.0935688	2.87782e-12	3801	T	0.057146	0.096921	932547	T	0.12	3.7e-05	3334	T	0.00024	0.42	4684025	7325	UBE2E2
3	23357695	rs7651175	G	A					A	-0.0920293	2.2758e-21	1033	A	-0.047476	0.044151	436197	A	-0.11	1.1e-06	1417	A	2.4e-05	0.82	9029683	7325	UBE2E2
3	23357726	rs4858498	G	A					A	-0.0598678	2.59157e-09	8238	A	-0.035955	0.15286	1444973	A	-0.086	0.00019	6093	A	-3.3e-06	0.98	10735061	7325	UBE2E2
3	23358146	rs2884731	T	C					C	0.0765551	7.84524e-17	1956	C	0.041097	0.072595	704948	C	0.088	4e-05	3407	C	-2.3e-05	0.81	8923055	7325	UBE2E2
3	23359646	rs7649682	T	A					A	-0.0907978	6.8766e-21	1109	A	-0.046739	0.047815	471068	A	-0.11	1e-06	1384	A	2.1e-05	0.84	9244555	7325	UBE2E2
3	23360024	rs7638405	C	T					T	-0.0920115	2.30178e-21	1034	T	-0.047573	0.043746	432369	T	-0.11	1.1e-06	1417	T	2.4e-05	0.82	9029683	7325	UBE2E2
3	23360085	rs115872768	A	G					G	0.0933359	3.25961e-12	3907	G	0.058705	0.086906	839132	G	0.12	4.4e-05	3500	G	0.00024	0.42	4684025	7325	UBE2E2
3	23360627	rs17012998	T	G					G	0.0933311	3.2661e-12	3909	G	0.058724	0.086812	838251	G	0.12	6.9e-05	4234	G	0.00024	0.42	4684025	7325	UBE2E2
3	23361054	rs7646505	G	A					A	-0.0920677	2.24126e-21	1032	A	-0.047472	0.044199	436670	A	-0.11	1.1e-06	1417	A	2.3e-05	0.82	9029683	7325	UBE2E2
3	23361070	rs6550754	T	C					C	-0.0602617	3.45919e-09	8479	C	-0.040648	0.11054	1059393	C	-0.083	0.00033	7638	C	-4.1e-05	0.73	8055451	7325	UBE2E2
3	23361120	rs7636532	A	T					T	-0.0602599	3.46269e-09	8480	T	-0.040649	0.11054	1059393	T	-0.083	0.00033	7638	T	-4.1e-05	0.73	8055451	7325	UBE2E2
3	23361463	rs17013003	T	C					C	0.0934764	3.02342e-12	3855	C	0.057361	0.095754	921795	C	0.12	3.7e-05	3334	C	0.00024	0.42	4684025	7325	UBE2E2
3	23362889	rs17403650	A	C					C	-0.0920747	2.11368e-21	1029	C	-0.046486	0.048464	477144	C	-0.11	9.6e-07	1365	C	2.6e-05	0.81	8923055	7325	UBE2E2
3	23363050	rs12185989	C	T					T	-0.0915967	1.84052e-20	1181	T	-0.042637	0.07537	731319	T	-0.1	7.9e-06	2090	T	2.3e-05	0.82	9029683	7325	UBE2E2
3	23364295	rs57869672	T	C					C	-0.0906007	7.91893e-21	1114	C	-0.046357	0.049102	483194	C	-0.11	9.5e-07	1362	C	2.3e-05	0.83	9137641	7325	UBE2E2
3	23364390	rs57624654	G	A					A	-0.0904924	8.74666e-21	1120	A	-0.046392	0.048934	481586	A	-0.11	8.1e-07	1324	A	2.3e-05	0.82	9029683	7325	UBE2E2
3	23364883	rs9844558	G	A					A	-0.0599544	2.43293e-09	8194	A	-0.034629	0.16901	1590860	A	-0.087	0.00015	5623	A	-4.3e-06	0.97	10630074	7325	UBE2E2
3	23364918	rs11921580	C	T					T	-0.0919781	2.31811e-21	1036	T	-0.046387	0.048963	481873	T	-0.11	7e-07	1288	T	2.3e-05	0.83	9137641	7325	UBE2E2
3	23367021	rs7610971	A	T					T	-0.0919495	2.37768e-21	1037	T	-0.046562	0.048172	474492	T	-0.11	8.2e-07	1327	T	2.2e-05	0.84	9244555	7325	UBE2E2
3	23367364	rs7613733	T	C					C	-0.0919007	2.48354e-21	1038	C	-0.046605	0.047982	472703	C	-0.11	7.6e-07	1311	C	2.2e-05	0.84	9244555	7325	UBE2E2
3	23368377	rs147956539	A	T					T	-0.0904874	8.72515e-21	1119	T	-0.046854	0.046814	461469	T	-0.11	8.2e-07	1327	T	2.1e-05	0.84	9244555	7325	UBE2E2
3	23369029	rs6806387	C	G					G	-0.0596086	4.62607e-09	8757	G	-0.031989	0.20419	1910871	G	-0.083	0.00037	8160	G	-6.7e-06	0.95	10418059	7325	UBE2E2
3	23369551	rs140638313	C	CATG					CATG	-0.0904512	8.92847e-21	1122	CATG	-0.047344	0.044688	441381	CATG	-0.11	8.2e-07	1327					7325	UBE2E2
3	23370914	rs9848331	G	A					A	-0.0598108	4.15641e-09	8656	A	-0.031424	0.2131	1992221	A	-0.084	0.0003	7300	A	-4.4e-05	0.71	7838360	7325	UBE2E2
3	23372432	rs6765562	T	C					C	-0.0898285	1.21467e-20	1149	C	-0.047884	0.042399	419221	C	-0.11	6.2e-07	1252	C	1.8e-05	0.87	9566711	7325	UBE2E2
3	23373608	rs200747767	G	GTATAT					GTATAT	0.0963957	2.12686e-13	3261	GTATAT	0.059095	0.086701	837208	GTATAT	0.12	2.8e-05	2959					7325	UBE2E2
3	23373646	rs6769167	T	C					C	-0.117564	3.63847e-20	1298	C	-0.11733	3.6869e-05	1087	C	-0.13	3.4e-06	1769	C	3.7e-05	0.81	8923055	7325	UBE2E2
3	23373961	rs17013023	T	G					G	0.104361	2.44609e-15	2326	G	0.060204	0.08051	779158	G	0.12	5e-05	3676	G	0.00024	0.42	4684025	7325	UBE2E2
3	23374559	rs952134	A	G					G	0.0793874	4.75029e-18	1752	G	0.040131	0.079611	770793	G	0.093	1.8e-05	2596	G	-1e-05	0.92	10099395	7325	UBE2E2
3	23375083	rs17013026	A	G					G	0.096458	2.0089e-13	3253	G	0.059402	0.085121	822412	G	0.12	4.4e-05	3500	G	0.00023	0.43	4792798	7325	UBE2E2
3	23376912	rs79863482	G	A					A	0.0968199	1.68702e-13	3178	A	0.061019	0.076323	740317	A	0.12	3.4e-05	3214	A	2e-05	0.89	9781938	7325	UBE2E2
3	23377366	rs4858505	C	T					T	0.0820045	3.81485e-19	1533	T	0.043466	0.057559	562469	T	0.094	1.3e-05	2386	T	-4e-06	0.97	10630074	7325	UBE2E2
3	23378027	rs17013029	A	G					G	0.0943158	5.73155e-13	3450	G	0.058582	0.088776	856669	G	0.12	3.1e-05	3084	G	0.00024	0.42	4684025	7325	UBE2E2
3	23379824	rs115253675	A	C					C	0.0966244	1.86171e-13	3229	C	0.059883	0.082683	799357	C	0.12	3.5e-05	3258	C	0.00024	0.42	4684025	7325	UBE2E2
3	23379935	rs9820922	G	A					A	0.0790492	6.06499e-18	1770	A	0.04035	0.077758	753561	A	0.091	2.5e-05	2838	A	-4.7e-06	0.96	10524755	7325	UBE2E2
3	23380168	rs76552979	A	G					G	0.0966073	1.8723e-13	3230	G	0.060421	0.079936	773819	G	0.12	3.8e-05	3368	G	0.00024	0.42	4684025	7325	UBE2E2
3	23380716	rs116219533	A	G					G	0.0965908	1.87974e-13	3231	G	0.060407	0.080006	774491	G	0.12	3.8e-05	3368	G	0.00024	0.42	4684025	7325	UBE2E2
3	23382687	rs76001520	G	T					T	0.0966395	1.83655e-13	3217	T	0.06011	0.082174	794618	T	0.12	3.3e-05	3180	T	0.00024	0.42	4684025	7325	UBE2E2
3	23383068	rs17013035	C	G					G	0.0966074	1.85396e-13	3223	G	0.059517	0.084981	821061	G	0.12	3e-05	3033	G	0.00024	0.42	4684025	7325	UBE2E2
3	23383559	rs78795801	T	C					C	0.0968961	1.76759e-13	3189	C	0.056795	0.1008	968969	C	0.13	1.2e-05	2340	C	0.00024	0.42	4684025	7325	UBE2E2
3	23384779	rs4858069	C	A					A	0.0791038	5.42168e-18	1759	A	0.040522	0.076635	743192	A	0.09	2.8e-05	2959	A	-3e-06	0.98	10735061	7325	UBE2E2
3	23384931	rs11916447	G	A					A	-0.0937231	5.90143e-22	955	A	-0.048054	0.041988	415412	A	-0.11	9.9e-07	1370	A	-9.1e-07	0.99	10841150	7325	UBE2E2
3	23385208	rs75966419	G	C					C	0.0965964	1.83606e-13	3216	C	0.060088	0.082026	793148	C	0.12	3e-05	3033	C	0.00024	0.42	4684025	7325	UBE2E2
3	23385942	rs17013049	G	T					T	0.0965877	1.83576e-13	3215	T	0.060118	0.081882	791757	T	0.12	3e-05	3033	T	0.00024	0.42	4684025	7325	UBE2E2
3	23386162	rs201108043	TAGTG	T					T	0.096583	1.83824e-13	3219	T	0.060121	0.081869	791646	T	0.12	3e-05	3033					7325	UBE2E2
3	23386192		A	AAT					AAT	0.0965235	1.88327e-13	3232	AAT	0.060201	0.081098	784627	AAT	0.12	3e-05	3033					7325	UBE2E2
3	23386296	rs78238263	G	A					A	0.0965739	1.84464e-13	3220	A	0.06014	0.081777	790791	A	0.12	3.6e-05	3306	A	0.00024	0.42	4684025	7325	UBE2E2
3	23386945	rs79361841	T	A					A	0.0965829	1.82558e-13	3211	A	0.060177	0.081594	789057	A	0.12	3e-05	3033	A	0.00024	0.42	4684025	7325	UBE2E2
[truncated: 219,509+ more rows]

## Sheet: Fig5 (A)
Figure 5. Polygenic risk score analysis. (A) Area under the receiver operating characteristic curve (AUC).
~ PRS			~PRS+age+gender+BMI
sensitivity	specificity		sensitivity	specificity
1	0		1	0
1	2.18962e-05		1	4.12694e-05
1	4.37924e-05		1	8.25389e-05
1	6.56886e-05		1	0.000123808
1	8.75848e-05		1	0.000165078
1	0.000109481		1	0.000206347
1	0.000131377		1	0.000247617
1	0.000153273		1	0.000288886
1	0.00017517		1	0.000330156
1	0.000197066		1	0.000371425
1	0.000218962		1	0.000412694
1	0.000240858		1	0.000453964
1	0.000262755		1	0.000495233
1	0.000284651		1	0.000536503
1	0.000306547		1	0.000577772
1	0.000328443		1	0.000619042
1	0.000350339		1	0.000660311
1	0.000372236		1	0.000701581
1	0.000394132		1	0.00074285
1	0.000416028		1	0.00078412
1	0.000437924		1	0.000825389
1	0.00045982		1	0.000866658
1	0.000481717		1	0.000907928
1	0.000503613		1	0.000949197
1	0.000525509		1	0.000990467
1	0.000547405		1	0.00103174
1	0.000569302		1	0.00107301
1	0.000591198		1	0.00111428
1	0.000613094		1	0.00115554
1	0.00063499		1	0.00119681
1	0.000656886		1	0.00123808
1	0.000678783		1	0.00127935
1	0.000700679		1	0.00132062
1	0.000722575		1	0.00136189
1	0.000744471		1	0.00140316
1	0.000766367		1	0.00144443
1	0.000788264		1	0.0014857
1	0.00081016		1	0.00152697
1	0.000832056		1	0.00156824
1	0.000853952		1	0.00160951
1	0.000875848		1	0.00165078
1	0.000897745		1	0.00169205
1	0.000919641		1	0.00173332
1	0.000941537		1	0.00177459
1	0.000963433		1	0.00181586
1	0.00098533		1	0.00185713
1	0.00100723		1	0.00189839
1	0.00102912		1	0.00193966
1	0.00105102		1	0.00198093
1	0.00107291		1	0.0020222
1	0.00109481		1	0.00206347
1	0.00111671		1	0.00210474
1	0.0011386		1	0.00214601
1	0.0011605		1	0.00218728
1	0.0011824		1	0.00222855
1	0.00120429		1	0.00226982
1	0.00122619		1	0.00231109
1	0.00124808		1	0.00235236
1	0.00126998		1	0.00239363
1	0.00129188		1	0.0024349
1	0.00131377		1	0.00247617
1	0.00133567		1	0.00251744
1	0.00135757		1	0.00255871
1	0.00137946		1	0.00259998
1	0.00140136		1	0.00264124
1	0.00142325		1	0.00268251
1	0.00144515		1	0.00272378
1	0.00146705		1	0.00276505
1	0.00148894		1	0.00280632
1	0.00151084		1	0.00284759
1	0.00153273		1	0.00288886
1	0.00155463		1	0.00293013
1	0.00157653		1	0.0029714
1	0.00159842		1	0.00301267
1	0.00162032		1	0.00305394
1	0.00164222		1	0.00309521
1	0.00166411		1	0.00313648
1	0.00168601		1	0.00317775
0.99994	0.00168601		1	0.00321902
0.99994	0.0017079		1	0.00326029
0.99994	0.0017298		1	0.00330156
0.99994	0.0017517		1	0.00334283
0.99994	0.00177359		1	0.00338409
0.99994	0.00179549		1	0.00342536
0.99988	0.00179549		1	0.00346663
0.99988	0.00181739		1	0.0035079
0.99988	0.00183928		1	0.00354917
0.99988	0.00186118		1	0.00359044
0.99988	0.00188307		1	0.00363171
0.99988	0.00190497		1	0.00367298
0.99988	0.00192687		1	0.00371425
0.99988	0.00194876		1	0.00375552
0.99982	0.00194876		1	0.00379679
0.99982	0.00197066		1	0.00383806
0.99982	0.00199256		1	0.00387933
0.99982	0.00201445		1	0.0039206
0.99982	0.00203635		1	0.00396187
0.99982	0.00205824		1	0.00400314
0.99982	0.00208014		1	0.00404441
0.99982	0.00210204		1	0.00408568
0.99982	0.00212393		1	0.00412694
0.99982	0.00214583		1	0.00416821
0.99982	0.00216772		1	0.00420948
0.99982	0.00218962		1	0.00425075
0.99982	0.00221152		1	0.00429202
0.99982	0.00223341		1	0.00433329
0.99982	0.00225531		1	0.00437456
0.99982	0.00227721		1	0.00441583
0.99982	0.0022991		1	0.0044571
0.99982	0.002321		1	0.00449837
0.99982	0.00234289		1	0.00453964
0.99982	0.00236479		1	0.00458091
0.99982	0.00238669		1	0.00462218
0.99982	0.00240858		1	0.00466345
0.99982	0.00243048		1	0.00470472
0.99982	0.00245238		1	0.00474599
0.99982	0.00247427		1	0.00478726
0.99982	0.00249617		1	0.00482853
0.99982	0.00251806		1	0.00486979
0.99976	0.00251806		1	0.00491106
0.99976	0.00253996		1	0.00495233
0.99976	0.00256186		1	0.0049936
0.99976	0.00258375		1	0.00503487
0.999699	0.00258375		1	0.00507614
0.999699	0.00260565		1	0.00511741
0.999699	0.00262755		1	0.00515868
0.999699	0.00264944		1	0.00519995
0.999699	0.00267134		1	0.00524122
0.999699	0.00269323		1	0.00528249
0.999699	0.00271513		1	0.00532376
0.999699	0.00273703		1	0.00536503
0.999699	0.00275892		1	0.0054063
0.999699	0.00278082		1	0.00544757
0.999699	0.00280272		1	0.00548884
0.999699	0.00282461		1	0.00553011
0.999699	0.00284651		1	0.00557138
0.999639	0.00284651		1	0.00561264
0.999579	0.00284651		1	0.00565391
0.999579	0.0028684		1	0.00569518
0.999579	0.0028903		1	0.00573645
0.999579	0.0029122		1	0.00577772
0.999579	0.00293409		1	0.00581899
0.999519	0.00293409		1	0.00586026
0.999459	0.00293409		1	0.00590153
0.999459	0.00295599		1	0.0059428
0.999459	0.00297788		1	0.00598407
0.999459	0.00299978		1	0.00602534
0.999459	0.00302168		1	0.00606661
0.999459	0.00304357		1	0.00610788
0.999459	0.00306547		1	0.00614915
0.999459	0.00308737		1	0.00619042
0.999459	0.00310926		1	0.00623169
0.999459	0.00313116		1	0.00627296
0.999459	0.00315305		1	0.00631423
0.999459	0.00317495		1	0.0063555
0.999459	0.00319685		1	0.00639676
0.999459	0.00321874		1	0.00643803
0.999459	0.00324064		1	0.0064793
0.999459	0.00326254		1	0.00652057
0.999459	0.00328443		1	0.00656184
0.999459	0.00330633		1	0.00660311
0.999459	0.00332822		1	0.00664438
0.999459	0.00335012		1	0.00668565
0.999459	0.00337202		1	0.00672692
0.999459	0.00339391		1	0.00676819
0.999459	0.00341581		1	0.00680946
0.999459	0.00343771		1	0.00685073
0.999459	0.0034596		1	0.006892
0.999459	0.0034815		1	0.00693327
0.999459	0.00350339		1	0.00697454
0.999459	0.00352529		1	0.00701581
0.999459	0.00354719		1	0.00705708
0.999459	0.00356908		1	0.00709835
0.999459	0.00359098		1	0.00713961
0.999459	0.00361287		1	0.00718088
0.999399	0.00361287		1	0.00722215
0.999399	0.00363477		1	0.00726342
0.999399	0.00365667		1	0.00730469
0.999399	0.00367856		1	0.00734596
0.999399	0.00370046		1	0.00738723
0.999399	0.00372236		1	0.0074285
0.999399	0.00374425		1	0.00746977
0.999399	0.00376615		1	0.00751104
0.999399	0.00378804		1	0.00755231
0.999399	0.00380994		1	0.00759358
0.999399	0.00383184		1	0.00763485
0.999399	0.00385373		1	0.00767612
0.999399	0.00387563		1	0.00771739
0.999399	0.00389753		1	0.00775866
0.999399	0.00391942		1	0.00779993
0.999339	0.00391942		1	0.0078412
0.999339	0.00394132		1	0.00788246
0.999339	0.00396321		1	0.00792373
0.999339	0.00398511		1	0.007965
0.999339	0.00400701		1	0.00800627
0.999339	0.0040289		1	0.00804754
0.999339	0.0040508		1	0.00808881
0.999339	0.0040727		1	0.00813008
0.999339	0.00409459		1	0.00817135
0.999339	0.00411649		1	0.00821262
0.999339	0.00413838		1	0.00825389
0.999339	0.00416028		1	0.00829516
0.999339	0.00418218		1	0.00833643
0.999339	0.00420407		1	0.0083777
0.999339	0.00422597		1	0.00841897
0.999339	0.00424787		1	0.00846024
0.999339	0.00426976		1	0.00850151
0.999339	0.00429166		1	0.00854278
0.999339	0.00431355		1	0.00858405
0.999279	0.00431355		1	0.00862531
0.999279	0.00433545		1	0.00866658
0.999279	0.00435735		1	0.00870785
0.999279	0.00437924		1	0.00874912
0.999279	0.00440114		1	0.00879039
0.999279	0.00442303		1	0.00883166
0.999279	0.00444493		1	0.00887293
0.999279	0.00446683		1	0.0089142
0.999279	0.00448872		1	0.00895547
0.999279	0.00451062		1	0.00899674
0.999218	0.00451062		1	0.00903801
0.999158	0.00451062		1	0.00907928
0.999158	0.00453252		1	0.00912055
0.999158	0.00455441		1	0.00916182
0.999158	0.00457631		1	0.00920309
0.999158	0.0045982		1	0.00924436
0.999158	0.0046201		1	0.00928563
0.999098	0.0046201		1	0.0093269
0.999098	0.004642		1	0.00936816
0.999098	0.00466389		1	0.00940943
0.999098	0.00468579		1	0.0094507
0.999098	0.00470769		1	0.00949197
0.999098	0.00472958		1	0.00953324
0.999098	0.00475148		1	0.00957451
0.999098	0.00477337		1	0.00961578
0.999098	0.00479527		1	0.00965705
0.999098	0.00481717		1	0.00969832
0.999098	0.00483906		1	0.00973959
0.999098	0.00486096		1	0.00978086
0.999098	0.00488286		1	0.00982213
0.999098	0.00490475		1	0.0098634
0.999098	0.00492665		1	0.00990467
0.999098	0.00494854		1	0.00994594
0.999098	0.00497044		1	0.00998721
0.999098	0.00499234		1	0.0100285
0.999098	0.00501423		1	0.0100697
0.999098	0.00503613		1	0.010111
0.999098	0.00505802		1	0.0101523
0.999098	0.00507992		1	0.0101936
0.999098	0.00510182		1	0.0102348
0.999098	0.00512371		1	0.0102761
0.999098	0.00514561		1	0.0103174
0.999098	0.00516751		1	0.0103586
0.999098	0.0051894		1	0.0103999
0.999098	0.0052113		1	0.0104412
0.999098	0.00523319		1	0.0104824
0.999098	0.00525509		1	0.0105237
0.999098	0.00527699		1	0.010565
0.999098	0.00529888		1	0.0106062
0.999098	0.00532078		1	0.0106475
0.999098	0.00534268		1	0.0106888
0.999098	0.00536457		1	0.0107301
0.999098	0.00538647		1	0.0107713
0.999038	0.00538647		1	0.0108126
0.999038	0.00540836		1	0.0108539
0.999038	0.00543026		1	0.0108951
0.999038	0.00545216		1	0.0109364
0.999038	0.00547405		1	0.0109777
0.999038	0.00549595		1	0.0110189
0.999038	0.00551785		1	0.0110602
0.999038	0.00553974		1	0.0111015
0.999038	0.00556164		1	0.0111428
0.998978	0.00556164		1	0.011184
0.998978	0.00558353		1	0.0112253
0.998978	0.00560543		1	0.0112666
0.998978	0.00562733		1	0.0113078
0.998978	0.00564922		1	0.0113491
0.998978	0.00567112		1	0.0113904
0.998978	0.00569302		1	0.0114316
0.998978	0.00571491		1	0.0114729
0.998978	0.00573681		1	0.0115142
0.998978	0.0057587		1	0.0115554
0.998978	0.0057806		1	0.0115967
0.998978	0.0058025		1	0.011638
0.998978	0.00582439		1	0.0116793
0.998978	0.00584629		1	0.0117205
0.998978	0.00586818		1	0.0117618
0.998978	0.00589008		1	0.0118031
0.998978	0.00591198		1	0.0118443
0.998978	0.00593387		1	0.0118856
0.998978	0.00595577		1	0.0119269
0.998978	0.00597767		1	0.0119681
0.998978	0.00599956		1	0.0120094
0.998978	0.00602146		1	0.0120507
0.998978	0.00604335		1	0.0120919
0.998978	0.00606525		1	0.0121332
0.998978	0.00608715		1	0.0121745
0.998978	0.00610904		1	0.0122158
0.998978	0.00613094		1	0.012257
0.998978	0.00615284		1	0.0122983
0.998978	0.00617473		1	0.0123396
0.998978	0.00619663		1	0.0123808
0.998978	0.00621852		1	0.0124221
0.998978	0.00624042		1	0.0124634
0.998978	0.00626232		1	0.0125046
0.998978	0.00628421		1	0.0125459
0.998978	0.00630611		1	0.0125872
0.998978	0.00632801		1	0.0126285
0.998978	0.0063499		1	0.0126697
0.998978	0.0063718		1	0.012711
0.998918	0.0063718		1	0.0127523
0.998918	0.00639369		1	0.0127935
0.998918	0.00641559		1	0.0128348
0.998918	0.00643749		1	0.0128761
0.998918	0.00645938		1	0.0129173
0.998918	0.00648128		1	0.0129586
0.998918	0.00650317		1	0.0129999
0.998918	0.00652507		1	0.0130411
0.998858	0.00652507		1	0.0130824
0.998858	0.00654697		1	0.0131237
0.998858	0.00656886		1	0.013165
0.998858	0.00659076		1	0.0132062
0.998858	0.00661266		1	0.0132475
0.998858	0.00663455		1	0.0132888
0.998858	0.00665645		1	0.01333
0.998858	0.00667834		1	0.0133713
0.998858	0.00670024		1	0.0134126
0.998858	0.00672214		1	0.0134538
0.998858	0.00674403		1	0.0134951
0.998858	0.00676593		1	0.0135364
0.998858	0.00678783		1	0.0135776
0.998858	0.00680972		1	0.0136189
0.998858	0.00683162		1	0.0136602
0.998858	0.00685351		1	0.0137015
0.998858	0.00687541		1	0.0137427
0.998858	0.00689731		1	0.013784
0.998858	0.0069192		1	0.0138253
0.998858	0.0069411		1	0.0138665
0.998858	0.006963		1	0.0139078
0.998858	0.00698489		1	0.0139491
0.998858	0.00700679		1	0.0139903
0.998858	0.00702868		1	0.0140316
0.998858	0.00705058		1	0.0140729
0.998798	0.00705058		1	0.0141142
0.998798	0.00707248		1	0.0141554
0.998798	0.00709437		1	0.0141967
0.998798	0.00711627		1	0.014238
0.998798	0.00713817		1	0.0142792
0.998798	0.00716006		1	0.0143205
0.998798	0.00718196		1	0.0143618
0.998798	0.00720385		1	0.014403
0.998798	0.00722575		1	0.0144443
0.998798	0.00724765		1	0.0144856
0.998798	0.00726954		1	0.0145268
0.998738	0.00726954		1	0.0145681
0.998738	0.00729144		1	0.0146094
0.998738	0.00731333		1	0.0146507
0.998738	0.00733523		1	0.0146919
0.998738	0.00735713		1	0.0147332
0.998738	0.00737902		1	0.0147745
0.998738	0.00740092		1	0.0148157
0.998738	0.00742282		1	0.014857
0.998738	0.00744471		1	0.0148983
0.998738	0.00746661		1	0.0149395
0.998738	0.0074885		1	0.0149808
0.998738	0.0075104		1	0.0150221
0.998738	0.0075323		1	0.0150633
0.998738	0.00755419		1	0.0151046
0.998738	0.00757609		1	0.0151459
0.998738	0.00759799		1	0.0151872
0.998738	0.00761988		1	0.0152284
0.998738	0.00764178		1	0.0152697
0.998738	0.00766367		1	0.015311
0.998738	0.00768557		1	0.0153522
0.998738	0.00770747		1	0.0153935
0.998738	0.00772936		1	0.0154348
0.998738	0.00775126		1	0.015476
0.998738	0.00777316		1	0.0155173
0.998738	0.00779505		1	0.0155586
0.998738	0.00781695		1	0.0155999
0.998738	0.00783884		1	0.0156411
0.998738	0.00786074		1	0.0156824
0.998738	0.00788264		1	0.0157237
0.998738	0.00790453		1	0.0157649
0.998738	0.00792643		1	0.0158062
0.998738	0.00794832		1	0.0158475
0.998738	0.00797022		1	0.0158887
0.998738	0.00799212		1	0.01593
0.998738	0.00801401		1	0.0159713
0.998738	0.00803591		1	0.0160125
0.998738	0.00805781		1	0.0160538
0.998738	0.0080797		1	0.0160951
0.998738	0.0081016		1	0.0161364
0.998738	0.00812349		1	0.0161776
0.998738	0.00814539		1	0.0162189
0.998738	0.00816729		1	0.0162602
0.998738	0.00818918		1	0.0163014
0.998738	0.00821108		1	0.0163427
0.998738	0.00823298		1	0.016384
0.998677	0.00823298		1	0.0164252
0.998677	0.00825487		1	0.0164665
0.998617	0.00825487		1	0.0165078
0.998617	0.00827677		1	0.016549
0.998617	0.00829866		1	0.0165903
0.998617	0.00832056		1	0.0166316
0.998557	0.00832056		1	0.0166729
0.998557	0.00834246		1	0.0167141
0.998557	0.00836435		1	0.0167554
0.998497	0.00836435		1	0.0167967
0.998497	0.00838625		1	0.0168379
0.998497	0.00840815		1	0.0168792
0.998437	0.00840815		1	0.0169205
0.998437	0.00843004		1	0.0169617
0.998437	0.00845194		1	0.017003
0.998437	0.00847383		1	0.0170443
0.998437	0.00849573		1	0.0170856
0.998437	0.00851763		1	0.0171268
0.998437	0.00853952		1	0.0171681
0.998437	0.00856142		1	0.0172094
0.998437	0.00858332		1	0.0172506
0.998437	0.00860521		1	0.0172919
0.998437	0.00862711		1	0.0173332
0.998437	0.008649		1	0.0173744
0.998437	0.0086709		1	0.0174157
0.998437	0.0086928		1	0.017457
0.998437	0.00871469		1	0.0174982
0.998437	0.00873659		1	0.0175395
0.998437	0.00875848		1	0.0175808
0.998437	0.00878038		1	0.0176221
0.998437	0.00880228		1	0.0176633
0.998437	0.00882417		1	0.0177046
0.998437	0.00884607		1	0.0177459
0.998437	0.00886797		1	0.0177871
0.998437	0.00888986		1	0.0178284
0.998437	0.00891176		1	0.0178697
0.998437	0.00893365		1	0.0179109
0.998377	0.00893365		1	0.0179522
0.998377	0.00895555		1	0.0179935
0.998377	0.00897745		1	0.0180347
0.998377	0.00899934		1	0.018076
0.998377	0.00902124		1	0.0181173
0.998377	0.00904314		1	0.0181586
0.998377	0.00906503		1	0.0181998
0.998377	0.00908693		1	0.0182411
0.998377	0.00910882		1	0.0182824
0.998377	0.00913072		1	0.0183236
0.998377	0.00915262		1	0.0183649
0.998377	0.00917451		1	0.0184062
0.998377	0.00919641		1	0.0184474
0.998377	0.00921831		1	0.0184887
0.998377	0.0092402		1	0.01853
0.998377	0.0092621		1	0.0185713
0.998377	0.00928399		1	0.0186125
0.998377	0.00930589		1	0.0186538
0.998377	0.00932779		1	0.0186951
0.998377	0.00934968		1	0.0187363
0.998377	0.00937158		1	0.0187776
0.998377	0.00939347		1	0.0188189
0.998377	0.00941537		1	0.0188601
0.998377	0.00943727		1	0.0189014
0.998377	0.00945916		1	0.0189427
0.998377	0.00948106		1	0.0189839
0.998377	0.00950296		1	0.0190252
0.998377	0.00952485		1	0.0190665
0.998377	0.00954675		1	0.0191078
0.998377	0.00956864		1	0.019149
0.998377	0.00959054		1	0.0191903
0.998377	0.00961244		1	0.0192316
0.998377	0.00963433		1	0.0192728
0.998377	0.00965623		1	0.0193141
0.998377	0.00967813		1	0.0193554
0.998377	0.00970002		1	0.0193966
0.998377	0.00972192		1	0.0194379
0.998377	0.00974381		1	0.0194792
0.998377	0.00976571		1	0.0195204
0.998377	0.00978761		1	0.0195617
0.998377	0.0098095		1	0.019603
0.998377	0.0098314		1	0.0196443
0.998377	0.0098533		1	0.0196855
0.998377	0.00987519		1	0.0197268
0.998377	0.00989709		1	0.0197681
0.998377	0.00991898		1	0.0198093
0.998377	0.00994088		1	0.0198506
0.998377	0.00996278		1	0.0198919
0.998377	0.00998467		1	0.0199331
0.998377	0.0100066		1	0.0199744
0.998377	0.0100285		1	0.0200157
0.998377	0.0100504		1	0.020057
0.998377	0.0100723		1	0.0200982
0.998377	0.0100942		1	0.0201395
0.998377	0.010116		1	0.0201808
0.998377	0.0101379		1	0.020222
0.998377	0.0101598		1	0.0202633
0.998377	0.0101817		1	0.0203046
0.998377	0.0102036		1	0.0203458
0.998377	0.0102255		1	0.0203871
0.998377	0.0102474		1	0.0204284
0.998377	0.0102693		1	0.0204696
0.998377	0.0102912		1	0.0205109
0.998377	0.0103131		1	0.0205522
0.998377	0.010335		1	0.0205935
0.998377	0.0103569		1	0.0206347
0.998377	0.0103788		1	0.020676
0.998377	0.0104007		1	0.0207173
0.998377	0.0104226		1	0.0207585
0.998377	0.0104445		1	0.0207998
0.998377	0.0104664		1	0.0208411
0.998377	0.0104883		1	0.0208823
0.998377	0.0105102		1	0.0209236
0.998377	0.0105321		1	0.0209649
0.998377	0.010554		1	0.0210061
0.998377	0.0105759		1	0.0210474
0.998317	0.0105759		1	0.0210887
0.998317	0.0105978		1	0.02113
0.998317	0.0106197		1	0.0211712
0.998317	0.0106416		1	0.0212125
0.998317	0.0106635		1	0.0212538
0.998317	0.0106854		1	0.021295
0.998317	0.0107072		1	0.0213363
0.998317	0.0107291		1	0.0213776
0.998317	0.010751		1	0.0214188
0.998317	0.0107729		1	0.0214601
0.998317	0.0107948		1	0.0215014
0.998317	0.0108167		1	0.0215427
0.998317	0.0108386		1	0.0215839
0.998317	0.0108605		1	0.0216252
0.998317	0.0108824		1	0.0216665
0.998317	0.0109043		1	0.0217077
0.998317	0.0109262		1	0.021749
0.998257	0.0109262		1	0.0217903
0.998196	0.0109262		1	0.0218315
0.998196	0.0109481		1	0.0218728
0.998196	0.01097		1	0.0219141
0.998196	0.0109919		1	0.0219553
0.998196	0.0110138		1	0.0219966
0.998196	0.0110357		1	0.0220379
0.998196	0.0110576		1	0.0220792
0.998196	0.0110795		1	0.0221204
0.998196	0.0111014		1	0.0221617
0.998196	0.0111233		1	0.022203
0.998196	0.0111452		1	0.0222442
0.998196	0.0111671		1	0.0222855
0.998196	0.011189		1	0.0223268
0.998136	0.011189		1	0.022368
0.998136	0.0112109		1	0.0224093
0.998136	0.0112328		1	0.0224506
0.998076	0.0112328		1	0.0224918
0.998076	0.0112547		1	0.0225331
0.998076	0.0112765		1	0.0225744
0.998076	0.0112984		1	0.0226157
0.998076	0.0113203		1	0.0226569
0.998076	0.0113422		1	0.0226982
0.998076	0.0113641		1	0.0227395
0.998076	0.011386		1	0.0227807
0.998076	0.0114079		1	0.022822
0.998076	0.0114298		1	0.0228633
0.998076	0.0114517		1	0.0229045
0.998076	0.0114736		1	0.0229458
0.998076	0.0114955		1	0.0229871
0.998076	0.0115174		1	0.0230284
0.998076	0.0115393		1	0.0230696
0.998076	0.0115612		1	0.0231109
0.998076	0.0115831		1	0.0231522
0.998076	0.011605		1	0.0231934
0.998076	0.0116269		1	0.0232347
0.998076	0.0116488		1	0.023276
0.998076	0.0116707		1	0.0233172
0.998076	0.0116926		1	0.0233585
0.998076	0.0117145		1	0.0233998
0.998076	0.0117364		1	0.023441
0.998076	0.0117583		1	0.0234823
0.998076	0.0117802		1	0.0235236
0.998076	0.0118021		1	0.0235649
0.998076	0.011824		1	0.0236061
0.998076	0.0118459		1	0.0236474
0.998076	0.0118677		1	0.0236887
0.998076	0.0118896		1	0.0237299
0.998016	0.0118896		1	0.0237712
0.998016	0.0119115		1	0.0238125
0.998016	0.0119334		1	0.0238537
0.998016	0.0119553		1	0.023895
0.998016	0.0119772		1	0.0239363
0.998016	0.0119991		1	0.0239775
0.998016	0.012021		1	0.0240188
0.998016	0.0120429		1	0.0240601
0.998016	0.0120648		1	0.0241014
0.998016	0.0120867		1	0.0241426
0.998016	0.0121086		1	0.0241839
0.997956	0.0121086		1	0.0242252
0.997956	0.0121305		1	0.0242664
0.997956	0.0121524		1	0.0243077
0.997956	0.0121743		1	0.024349
0.997956	0.0121962		1	0.0243902
0.997956	0.0122181		1	0.0244315
0.997956	0.01224		1	0.0244728
0.997956	0.0122619		1	0.0245141
0.997956	0.0122838		1	0.0245553
0.997956	0.0123057		1	0.0245966
0.997956	0.0123276		1	0.0246379
0.997956	0.0123495		1	0.0246791
0.997896	0.0123495		1	0.0247204
0.997896	0.0123714		1	0.0247617
0.997896	0.0123933		1	0.0248029
0.997896	0.0124152		1	0.0248442
0.997896	0.012437		1	0.0248855
0.997896	0.0124589		1	0.0249267
0.997896	0.0124808		1	0.024968
0.997896	0.0125027		1	0.0250093
0.997836	0.0125027		1	0.0250506
0.997836	0.0125246		1	0.0250918
0.997836	0.0125465		1	0.0251331
0.997836	0.0125684		1	0.0251744
0.997836	0.0125903		1	0.0252156
0.997836	0.0126122		1	0.0252569
0.997836	0.0126341		1	0.0252982
0.997836	0.012656		1	0.0253394
0.997776	0.012656		1	0.0253807
0.997776	0.0126779		1	0.025422
0.997776	0.0126998		1	0.0254632
0.997776	0.0127217		1	0.0255045
0.997776	0.0127436		1	0.0255458
0.997776	0.0127655		1	0.0255871
0.997776	0.0127874		1	0.0256283
0.997776	0.0128093		1	0.0256696
0.997776	0.0128312		1	0.0257109
0.997776	0.0128531		1	0.0257521
0.997776	0.012875		1	0.0257934
0.997776	0.0128969		1	0.0258347
0.997776	0.0129188		1	0.0258759
0.997776	0.0129407		1	0.0259172
0.997776	0.0129626		1	0.0259585
0.997776	0.0129845		1	0.0259998
0.997776	0.0130063		1	0.026041
0.997776	0.0130282		1	0.0260823
0.997776	0.0130501		1	0.0261236
0.997776	0.013072		1	0.0261648
0.997776	0.0130939		1	0.0262061
0.997776	0.0131158		1	0.0262474
0.997776	0.0131377		1	0.0262886
0.997776	0.0131596		1	0.0263299
0.997776	0.0131815		1	0.0263712
0.997776	0.0132034		1	0.0264124
0.997776	0.0132253		1	0.0264537
0.997776	0.0132472		1	0.026495
0.997776	0.0132691		1	0.0265363
0.997776	0.013291		1	0.0265775
0.997716	0.013291		1	0.0266188
0.997655	0.013291		1	0.0266601
0.997655	0.0133129		1	0.0267013
0.997655	0.0133348		1	0.0267426
0.997655	0.0133567		1	0.0267839
0.997655	0.0133786		1	0.0268251
0.997655	0.0134005		1	0.0268664
0.997655	0.0134224		1	0.0269077
0.997655	0.0134443		1	0.0269489
0.997655	0.0134662		1	0.0269902
0.997655	0.0134881		1	0.0270315
0.997655	0.01351		1	0.0270728
0.997595	0.01351		1	0.027114
0.997595	0.0135319		1	0.0271553
0.997595	0.0135538		1	0.0271966
0.997595	0.0135757		1	0.0272378
0.997595	0.0135975		1	0.0272791
0.997595	0.0136194		1	0.0273204
0.997595	0.0136413		1	0.0273616
0.997535	0.0136413		1	0.0274029
0.997535	0.0136632		1	0.0274442
0.997535	0.0136851		1	0.0274855
0.997475	0.0136851		1	0.0275267
0.997475	0.013707		1	0.027568
0.997475	0.0137289		1	0.0276093
0.997475	0.0137508		1	0.0276505
0.997475	0.0137727		1	0.0276918
0.997475	0.0137946		1	0.0277331
0.997475	0.0138165		1	0.0277743
0.997475	0.0138384		1	0.0278156
0.997475	0.0138603		1	0.0278569
0.997475	0.0138822		1	0.0278981
0.997475	0.0139041		1	0.0279394
0.997475	0.013926		1	0.0279807
0.997415	0.013926		1	0.028022
0.997415	0.0139479		1	0.0280632
0.997415	0.0139698		1	0.0281045
0.997415	0.0139917		1	0.0281458
0.997415	0.0140136		1	0.028187
0.997415	0.0140355		1	0.0282283
0.997415	0.0140574		1	0.0282696
0.997415	0.0140793		1	0.0283108
0.997415	0.0141012		1	0.0283521
0.997415	0.0141231		1	0.0283934
0.997415	0.014145		1	0.0284346
0.997415	0.0141668		1	0.0284759
0.997415	0.0141887		1	0.0285172
0.997415	0.0142106		1	0.0285585
0.997415	0.0142325		1	0.0285997
0.997415	0.0142544		1	0.028641
0.997355	0.0142544		1	0.0286823
0.997355	0.0142763		1	0.0287235
0.997355	0.0142982		1	0.0287648
0.997355	0.0143201		1	0.0288061
0.997355	0.014342		1	0.0288473
0.997355	0.0143639		1	0.0288886
0.997355	0.0143858		1	0.0289299
0.997355	0.0144077		1	0.0289712
0.997355	0.0144296		1	0.0290124
0.997355	0.0144515		1	0.0290537
0.997355	0.0144734		1	0.029095
0.997295	0.0144734		1	0.0291362
0.997295	0.0144953		1	0.0291775
0.997295	0.0145172		1	0.0292188
0.997235	0.0145172		1	0.02926
0.997235	0.0145391		1	0.0293013
0.997235	0.014561		1	0.0293426
0.997235	0.0145829		1	0.0293838
0.997174	0.0145829		1	0.0294251
0.997174	0.0146048		1	0.0294664
0.997174	0.0146267		1	0.0295077
0.997174	0.0146486		1	0.0295489
0.997174	0.0146705		1	0.0295902
0.997174	0.0146924		1	0.0296315
0.997114	0.0146924		1	0.0296727
0.997114	0.0147143		1	0.029714
0.997114	0.0147362		1	0.0297553
0.997114	0.014758		1	0.0297965
0.997114	0.0147799		1	0.0298378
0.997114	0.0148018		1	0.0298791
0.997114	0.0148237		1	0.0299203
0.997054	0.0148237		1	0.0299616
0.997054	0.0148456		1	0.0300029
0.997054	0.0148675		1	0.0300442
0.997054	0.0148894		1	0.0300854
0.997054	0.0149113		1	0.0301267
0.997054	0.0149332		1	0.030168
0.997054	0.0149551		1	0.0302092
0.997054	0.014977		1	0.0302505
0.997054	0.0149989		1	0.0302918
0.997054	0.0150208		1	0.030333
0.997054	0.0150427		1	0.0303743
0.997054	0.0150646		1	0.0304156
0.997054	0.0150865		1	0.0304569
0.996994	0.0150865		1	0.0304981
0.996994	0.0151084		1	0.0305394
0.996994	0.0151303		1	0.0305807
0.996994	0.0151522		1	0.0306219
0.996994	0.0151741		1	0.0306632
0.996994	0.015196		1	0.0307045
0.996994	0.0152179		1	0.0307457
0.996994	0.0152398		1	0.030787
0.996994	0.0152617		1	0.0308283
0.996994	0.0152836		1	0.0308695
0.996934	0.0152836		1	0.0309108
0.996934	0.0153055		1	0.0309521
0.996934	0.0153273		1	0.0309934
0.996934	0.0153492		1	0.0310346
0.996934	0.0153711		1	0.0310759
0.996934	0.015393		1	0.0311172
0.996934	0.0154149		1	0.0311584
0.996934	0.0154368		1	0.0311997
0.996934	0.0154587		1	0.031241
0.996934	0.0154806		1	0.0312822
0.996934	0.0155025		1	0.0313235
0.996934	0.0155244		1	0.0313648
0.996934	0.0155463		1	0.0314061
0.996934	0.0155682		1	0.0314473
0.996934	0.0155901		1	0.0314886
0.996934	0.015612		1	0.0315299
0.996934	0.0156339		1	0.0315711
0.996934	0.0156558		1	0.0316124
0.996934	0.0156777		1	0.0316537
0.996934	0.0156996		1	0.0316949
0.996934	0.0157215		1	0.0317362
0.996934	0.0157434		1	0.0317775
0.996934	0.0157653		1	0.0318187
0.996934	0.0157872		1	0.03186
0.996934	0.0158091		1	0.0319013
0.996934	0.015831		1	0.0319426
0.996934	0.0158529		1	0.0319838
0.996934	0.0158748		1	0.0320251
0.996934	0.0158966		1	0.0320664
0.996934	0.0159185		1	0.0321076
0.996934	0.0159404		1	0.0321489
0.996934	0.0159623		1	0.0321902
0.996934	0.0159842		1	0.0322314
0.996934	0.0160061		1	0.0322727
0.996934	0.016028		1	0.032314
0.996934	0.0160499		1	0.0323552
0.996934	0.0160718		1	0.0323965
0.996934	0.0160937		1	0.0324378
0.996934	0.0161156		1	0.0324791
0.996934	0.0161375		1	0.0325203
0.996934	0.0161594		1	0.0325616
0.996934	0.0161813		1	0.0326029
0.996934	0.0162032		1	0.0326441
0.996934	0.0162251		1	0.0326854
0.996874	0.0162251		1	0.0327267
0.996874	0.016247		1	0.0327679
0.996874	0.0162689		1	0.0328092
0.996874	0.0162908		1	0.0328505
0.996874	0.0163127		1	0.0328918
0.996874	0.0163346		1	0.032933
0.996874	0.0163565		1	0.0329743
0.996874	0.0163784		1	0.0330156
0.996874	0.0164003		1	0.0330568
0.996874	0.0164222		1	0.0330981
0.996814	0.0164222		1	0.0331394
0.996814	0.0164441		1	0.0331806
0.996814	0.016466		1	0.0332219
0.996814	0.0164878		1	0.0332632
0.996814	0.0165097		1	0.0333044
0.996814	0.0165316		1	0.0333457
0.996814	0.0165535		1	0.033387
0.996814	0.0165754		1	0.0334283
0.996754	0.0165754		1	0.0334695
0.996754	0.0165973		1	0.0335108
0.996754	0.0166192		1	0.0335521
0.996754	0.0166411		1	0.0335933
0.996754	0.016663		1	0.0336346
0.996754	0.0166849		1	0.0336759
0.996754	0.0167068		1	0.0337171
0.996754	0.0167287		1	0.0337584
0.996754	0.0167506		1	0.0337997
0.996754	0.0167725		1	0.0338409
0.996754	0.0167944		1	0.0338822
0.996754	0.0168163		1	0.0339235
0.996754	0.0168382		1	0.0339648
0.996754	0.0168601		1	0.034006
0.996754	0.016882		1	0.0340473
0.996694	0.016882		1	0.0340886
0.996694	0.0169039		1	0.0341298
0.996694	0.0169258		1	0.0341711
0.996694	0.0169477		1	0.0342124
0.996694	0.0169696		1	0.0342536
0.996694	0.0169915		1	0.0342949
0.996694	0.0170134		1	0.0343362
0.996694	0.0170353		1	0.0343775
0.996694	0.0170571		1	0.0344187
0.996633	0.0170571		1	0.03446
0.996633	0.017079		1	0.0345013
0.996633	0.0171009		1	0.0345425
0.996633	0.0171228		1	0.0345838
0.996633	0.0171447		1	0.0346251
0.996633	0.0171666		1	0.0346663
0.996633	0.0171885		1	0.0347076
0.996633	0.0172104		1	0.0347489
0.996633	0.0172323		1	0.0347901
0.996633	0.0172542		1	0.0348314
0.996573	0.0172542		1	0.0348727
0.996573	0.0172761		1	0.034914
0.996573	0.017298		1	0.0349552
0.996573	0.0173199		1	0.0349965
0.996573	0.0173418		1	0.0350378
0.996573	0.0173637		1	0.035079
0.996573	0.0173856		1	0.0351203
0.996573	0.0174075		1	0.0351616
0.996573	0.0174294		1	0.0352028
0.996573	0.0174513		1	0.0352441
0.996573	0.0174732		1	0.0352854
0.996573	0.0174951		1	0.0353266
0.996573	0.017517		1	0.0353679
0.996573	0.0175389		1	0.0354092
0.996573	0.0175608		1	0.0354505
0.996573	0.0175827		1	0.0354917
0.996573	0.0176046		1	0.035533
0.996573	0.0176265		1	0.0355743
0.996513	0.0176265		1	0.0356155
0.996513	0.0176483		1	0.0356568
0.996513	0.0176702		1	0.0356981
0.996513	0.0176921		1	0.0357393
0.996513	0.017714		1	0.0357806
0.996513	0.0177359		1	0.0358219
0.996513	0.0177578		1	0.0358632
0.996513	0.0177797		1	0.0359044
0.996513	0.0178016		1	0.0359457
0.996513	0.0178235		1	0.035987
0.996513	0.0178454		1	0.0360282
0.996453	0.0178454		1	0.0360695
0.996393	0.0178454		1	0.0361108
0.996393	0.0178673		1	0.036152
0.996393	0.0178892		1	0.0361933
0.996393	0.0179111		1	0.0362346
0.996393	0.017933		1	0.0362758
0.996393	0.0179549		1	0.0363171
0.996333	0.0179549		1	0.0363584
0.996333	0.0179768		1	0.0363997
0.996333	0.0179987		1	0.0364409
0.996333	0.0180206		1	0.0364822
0.996333	0.0180425		1	0.0365235
0.996333	0.0180644		1	0.0365647
0.996333	0.0180863		1	0.036606
0.996333	0.0181082		1	0.0366473
0.996333	0.0181301		1	0.0366885
0.996333	0.018152		1	0.0367298
0.996333	0.0181739		1	0.0367711
0.996333	0.0181958		1	0.0368123
0.996333	0.0182176		1	0.0368536
0.996273	0.0182176		1	0.0368949
0.996273	0.0182395		1	0.0369362
0.996273	0.0182614		1	0.0369774
0.996273	0.0182833		1	0.0370187
0.996273	0.0183052		1	0.03706
0.996273	0.0183271		1	0.0371012
0.996273	0.018349		1	0.0371425
0.996273	0.0183709		1	0.0371838
0.996273	0.0183928		1	0.037225
0.996273	0.0184147		1	0.0372663
0.996273	0.0184366		1	0.0373076
0.996273	0.0184585		1	0.0373489
0.996273	0.0184804		1	0.0373901
0.996273	0.0185023		1	0.0374314
0.996213	0.0185023		1	0.0374727
0.996213	0.0185242		1	0.0375139
0.996213	0.0185461		1	0.0375552
0.996213	0.018568		1	0.0375965
0.996213	0.0185899		1	0.0376377
0.996213	0.0186118		1	0.037679
0.996213	0.0186337		1	0.0377203
0.996213	0.0186556		1	0.0377615
0.996213	0.0186775		1	0.0378028
0.996152	0.0186775		1	0.0378441
0.996152	0.0186994		1	0.0378854
0.996152	0.0187213		1	0.0379266
0.996152	0.0187432		1	0.0379679
0.996152	0.0187651		1	0.0380092
0.996152	0.0187869		1	0.0380504
0.996152	0.0188088		1	0.0380917
0.996152	0.0188307		1	0.038133
0.996152	0.0188526		1	0.0381742
0.996152	0.0188745		1	0.0382155
0.996152	0.0188964		1	0.0382568
0.996152	0.0189183		1	0.038298
0.996152	0.0189402		1	0.0383393
0.996152	0.0189621		1	0.0383806
0.996152	0.018984		1	0.0384219
0.996152	0.0190059		1	0.0384631
0.996152	0.0190278		1	0.0385044
0.996152	0.0190497		1	0.0385457
0.996152	0.0190716		1	0.0385869
0.996152	0.0190935		1	0.0386282
0.996152	0.0191154		1	0.0386695
0.996152	0.0191373		1	0.0387107
0.996152	0.0191592		1	0.038752
0.996152	0.0191811		1	0.0387933
0.996152	0.019203		1	0.0388346
0.996152	0.0192249		1	0.0388758
0.996152	0.0192468		1	0.0389171
0.996152	0.0192687		1	0.0389584
0.996092	0.0192687		1	0.0389996
0.996092	0.0192906		1	0.0390409
0.996032	0.0192906		1	0.0390822
0.996032	0.0193125		1	0.0391234
0.996032	0.0193344		1	0.0391647
0.996032	0.0193563		1	0.039206
0.996032	0.0193781		1	0.0392472
0.995972	0.0193781		1	0.0392885
0.995972	0.0194		1	0.0393298
0.995972	0.0194219		1	0.0393711
0.995972	0.0194438		1	0.0394123
0.995972	0.0194657		1	0.0394536
0.995912	0.0194657		0.999923	0.0394536
0.995912	0.0194876		0.999923	0.0394949
0.995912	0.0195095		0.999923	0.0395361
0.995912	0.0195314		0.999923	0.0395774
0.995852	0.0195314		0.999923	0.0396187
0.995852	0.0195533		0.999923	0.0396599
0.995852	0.0195752		0.999923	0.0397012
0.995852	0.0195971		0.999923	0.0397425
0.995852	0.019619		0.999923	0.0397837
0.995852	0.0196409		0.999923	0.039825
0.995852	0.0196628		0.999923	0.0398663
0.995852	0.0196847		0.999923	0.0399076
0.995792	0.0196847		0.999923	0.0399488
0.995792	0.0197066		0.999923	0.0399901
0.995792	0.0197285		0.999923	0.0400314
0.995792	0.0197504		0.999923	0.0400726
0.995792	0.0197723		0.999923	0.0401139
0.995792	0.0197942		0.999923	0.0401552
0.995792	0.0198161		0.999923	0.0401964
0.995792	0.019838		0.999923	0.0402377
0.995792	0.0198599		0.999923	0.040279
0.995792	0.0198818		0.999923	0.0403203
0.995792	0.0199037		0.999923	0.0403615
0.995732	0.0199037		0.999923	0.0404028
0.995732	0.0199256		0.999923	0.0404441
0.995732	0.0199474		0.999923	0.0404853
0.995732	0.0199693		0.999923	0.0405266
0.995732	0.0199912		0.999923	0.0405679
0.995732	0.0200131		0.999923	0.0406091
0.995732	0.020035		0.999923	0.0406504
0.995732	0.0200569		0.999923	0.0406917
0.995732	0.0200788		0.999923	0.0407329
0.995732	0.0201007		0.999923	0.0407742
0.995732	0.0201226		0.999923	0.0408155
0.995732	0.0201445		0.999923	0.0408568
0.995732	0.0201664		0.999923	0.040898
0.995732	0.0201883		0.999923	0.0409393
0.995732	0.0202102		0.999923	0.0409806
0.995732	0.0202321		0.999923	0.0410218
0.995732	0.020254		0.999923	0.0410631
0.995732	0.0202759		0.999923	0.0411044
0.995732	0.0202978		0.999923	0.0411456
0.995732	0.0203197		0.999923	0.0411869
0.995732	0.0203416		0.999923	0.0412282
0.995732	0.0203635		0.999923	0.0412694
0.995732	0.0203854		0.999923	0.0413107
0.995732	0.0204073		0.999923	0.041352
0.995732	0.0204292		0.999923	0.0413933
0.995732	0.0204511		0.999923	0.0414345
0.995732	0.020473		0.999923	0.0414758
0.995732	0.0204949		0.999923	0.0415171
0.995732	0.0205168		0.999923	0.0415583
0.995732	0.0205386		0.999923	0.0415996
0.995732	0.0205605		0.999923	0.0416409
0.995732	0.0205824		0.999923	0.0416821
0.995732	0.0206043		0.999923	0.0417234
0.995732	0.0206262		0.999923	0.0417647
0.995732	0.0206481		0.999923	0.041806
0.995732	0.02067		0.999923	0.0418472
0.995732	0.0206919		0.999923	0.0418885
0.995732	0.0207138		0.999923	0.0419298
0.995732	0.0207357		0.999923	0.041971
0.995732	0.0207576		0.999923	0.0420123
0.995732	0.0207795		0.999923	0.0420536
0.995732	0.0208014		0.999923	0.0420948
0.995732	0.0208233		0.999923	0.0421361
0.995672	0.0208233		0.999923	0.0421774
0.995672	0.0208452		0.999923	0.0422186
0.995672	0.0208671		0.999923	0.0422599
0.995672	0.020889		0.999923	0.0423012
0.995672	0.0209109		0.999923	0.0423425
0.995672	0.0209328		0.999923	0.0423837
0.995672	0.0209547		0.999923	0.042425
0.995672	0.0209766		0.999923	0.0424663
0.995672	0.0209985		0.999923	0.0425075
0.995672	0.0210204		0.999923	0.0425488
0.995672	0.0210423		0.999923	0.0425901
0.995672	0.0210642		0.999923	0.0426313
0.995611	0.0210642		0.999923	0.0426726
0.995611	0.0210861		0.999923	0.0427139
0.995611	0.0211079		0.999923	0.0427551
0.995611	0.0211298		0.999923	0.0427964
0.995611	0.0211517		0.999923	0.0428377
0.995611	0.0211736		0.999923	0.042879
0.995611	0.0211955		0.999923	0.0429202
0.995611	0.0212174		0.999923	0.0429615
0.995551	0.0212174		0.999923	0.0430028
0.995551	0.0212393		0.999923	0.043044
0.995551	0.0212612		0.999923	0.0430853
0.995551	0.0212831		0.999923	0.0431266
0.995551	0.021305		0.999923	0.0431678
0.995551	0.0213269		0.999923	0.0432091
0.995551	0.0213488		0.999923	0.0432504
0.995551	0.0213707		0.999923	0.0432917
0.995551	0.0213926		0.999923	0.0433329
0.995551	0.0214145		0.999923	0.0433742
0.995551	0.0214364		0.999923	0.0434155
0.995551	0.0214583		0.999923	0.0434567
0.995551	0.0214802		0.999923	0.043498
0.995551	0.0215021		0.999923	0.0435393
0.995551	0.021524		0.999923	0.0435805
0.995551	0.0215459		0.999923	0.0436218
0.995491	0.0215459		0.999923	0.0436631
0.995491	0.0215678		0.999923	0.0437043
0.995491	0.0215897		0.999923	0.0437456
0.995491	0.0216116		0.999923	0.0437869
0.995491	0.0216335		0.999923	0.0438282
0.995491	0.0216554		0.999923	0.0438694
0.995431	0.0216554		0.999923	0.0439107
0.995431	0.0216772		0.999923	0.043952
0.995371	0.0216772		0.999923	0.0439932
0.995371	0.0216991		0.999923	0.0440345
0.995371	0.021721		0.999923	0.0440758
0.995371	0.0217429		0.999923	0.044117
0.995371	0.0217648		0.999923	0.0441583
0.995371	0.0217867		0.999923	0.0441996
0.995371	0.0218086		0.999923	0.0442408
0.995371	0.0218305		0.999923	0.0442821
0.995371	0.0218524		0.999923	0.0443234
0.995371	0.0218743		0.999923	0.0443647
0.995371	0.0218962		0.999923	0.0444059
0.995371	0.0219181		0.999923	0.0444472
0.995371	0.02194		0.999923	0.0444885
0.995371	0.0219619		0.999923	0.0445297
0.995371	0.0219838		0.999923	0.044571
0.995371	0.0220057		0.999923	0.0446123
0.995371	0.0220276		0.999923	0.0446535
0.995371	0.0220495		0.999923	0.0446948
0.995371	0.0220714		0.999923	0.0447361
0.995371	0.0220933		0.999923	0.0447774
0.995371	0.0221152		0.999923	0.0448186
0.995371	0.0221371		0.999923	0.0448599
0.995311	0.0221371		0.999923	0.0449012
0.995311	0.022159		0.999923	0.0449424
0.995311	0.0221809		0.999923	0.0449837
0.995311	0.0222028		0.999923	0.045025
0.995311	0.0222247		0.999923	0.0450662
0.995311	0.0222466		0.999923	0.0451075
0.995311	0.0222684		0.999923	0.0451488
0.995311	0.0222903		0.999923	0.04519
0.995251	0.0222903		0.999923	0.0452313
0.995251	0.0223122		0.999923	0.0452726
0.995251	0.0223341		0.999923	0.0453139
0.995251	0.022356		0.999923	0.0453551
0.995251	0.0223779		0.999923	0.0453964
0.995251	0.0223998		0.999923	0.0454377
0.995251	0.0224217		0.999923	0.0454789
0.995251	0.0224436		0.999923	0.0455202
0.995251	0.0224655		0.999923	0.0455615
0.995191	0.0224655		0.999923	0.0456027
0.995191	0.0224874		0.999923	0.045644
0.995191	0.0225093		0.999923	0.0456853
0.995191	0.0225312		0.999923	0.0457265
0.99513	0.0225312		0.999923	0.0457678
0.99513	0.0225531		0.999923	0.0458091
0.99513	0.022575		0.999923	0.0458504
0.99513	0.0225969		0.999923	0.0458916
0.99513	0.0226188		0.999923	0.0459329
0.99507	0.0226188		0.999923	0.0459742
0.99507	0.0226407		0.999923	0.0460154
0.99507	0.0226626		0.999923	0.0460567
0.99501	0.0226626		0.999923	0.046098
0.99501	0.0226845		0.999923	0.0461392
0.99501	0.0227064		0.999923	0.0461805
0.99501	0.0227283		0.999923	0.0462218
0.99501	0.0227502		0.999923	0.0462631
0.99501	0.0227721		0.999923	0.0463043
0.99501	0.022794		0.999923	0.0463456
0.99501	0.0228159		0.999923	0.0463869
0.99501	0.0228377		0.999923	0.0464281
0.99501	0.0228596		0.999923	0.0464694
0.99501	0.0228815		0.999923	0.0465107
0.99501	0.0229034		0.999923	0.0465519
0.99501	0.0229253		0.999923	0.0465932
0.99501	0.0229472		0.999923	0.0466345
0.99501	0.0229691		0.999923	0.0466757
0.99501	0.022991		0.999923	0.046717
0.99501	0.0230129		0.999923	0.0467583
0.99501	0.0230348		0.999923	0.0467996
0.99501	0.0230567		0.999923	0.0468408
0.99501	0.0230786		0.999923	0.0468821
0.99501	0.0231005		0.999923	0.0469234
0.99501	0.0231224		0.999923	0.0469646
0.99501	0.0231443		0.999923	0.0470059
0.99501	0.0231662		0.999923	0.0470472
0.99501	0.0231881		0.999923	0.0470884
0.99501	0.02321		0.999923	0.0471297
0.99501	0.0232319		0.999923	0.047171
0.99501	0.0232538		0.999923	0.0472122
0.99495	0.0232538		0.999923	0.0472535
0.99495	0.0232757		0.999923	0.0472948
0.99495	0.0232976		0.999923	0.0473361
0.99495	0.0233195		0.999923	0.0473773
0.99495	0.0233414		0.999923	0.0474186
0.99495	0.0233633		0.999923	0.0474599
0.99495	0.0233852		0.999923	0.0475011
0.99495	0.0234071		0.999923	0.0475424
0.99495	0.0234289		0.999923	0.0475837
0.99495	0.0234508		0.999923	0.0476249
0.99495	0.0234727		0.999923	0.0476662
0.99489	0.0234727		0.999923	0.0477075
0.99489	0.0234946		0.999923	0.0477488
0.99489	0.0235165		0.999923	0.04779
0.99483	0.0235165		0.999923	0.0478313
0.99483	0.0235384		0.999923	0.0478726
0.99483	0.0235603		0.999923	0.0479138
0.99483	0.0235822		0.999923	0.0479551
0.99483	0.0236041		0.999923	0.0479964
0.99483	0.023626		0.999923	0.0480376
0.99483	0.0236479		0.999923	0.0480789
0.99483	0.0236698		0.999923	0.0481202
0.99483	0.0236917		0.999923	0.0481614
0.99483	0.0237136		0.999923	0.0482027
0.99483	0.0237355		0.999923	0.048244
0.99477	0.0237355		0.999923	0.0482853
0.99477	0.0237574		0.999923	0.0483265
0.99477	0.0237793		0.999923	0.0483678
0.99477	0.0238012		0.999923	0.0484091
0.99477	0.0238231		0.999923	0.0484503
0.99477	0.023845		0.999923	0.0484916
0.99477	0.0238669		0.999923	0.0485329
0.99477	0.0238888		0.999923	0.0485741
0.99477	0.0239107		0.999923	0.0486154
0.99477	0.0239326		0.999923	0.0486567
0.99477	0.0239545		0.999923	0.0486979
0.99477	0.0239764		0.999923	0.0487392
0.99477	0.0239982		0.999923	0.0487805
0.99477	0.0240201		0.999923	0.0488218
0.99477	0.024042		0.999923	0.048863
0.99477	0.0240639		0.999923	0.0489043
0.99477	0.0240858		0.999923	0.0489456
0.99477	0.0241077		0.999923	0.0489868
0.99477	0.0241296		0.999923	0.0490281
0.99477	0.0241515		0.999923	0.0490694
0.99477	0.0241734		0.999923	0.0491106
0.99477	0.0241953		0.999923	0.0491519
0.99477	0.0242172		0.999923	0.0491932
0.99477	0.0242391		0.999923	0.0492345
0.99477	0.024261		0.999923	0.0492757
0.99477	0.0242829		0.999923	0.049317
0.99477	0.0243048		0.999923	0.0493583
0.99477	0.0243267		0.999923	0.0493995
0.99477	0.0243486		0.999923	0.0494408
0.99477	0.0243705		0.999923	0.0494821
0.99477	0.0243924		0.999923	0.0495233
0.99477	0.0244143		0.999923	0.0495646
0.99477	0.0244362		0.999923	0.0496059
0.99471	0.0244362		0.999923	0.0496471
0.99471	0.0244581		0.999923	0.0496884
0.99465	0.0244581		0.999923	0.0497297
0.99465	0.02448		0.999923	0.049771
0.99465	0.0245019		0.999923	0.0498122
0.99465	0.0245238		0.999923	0.0498535
0.99465	0.0245457		0.999923	0.0498948
0.99465	0.0245675		0.999923	0.049936
0.99465	0.0245894		0.999923	0.0499773
0.99465	0.0246113		0.999923	0.0500186
0.99465	0.0246332		0.999923	0.0500598
0.99465	0.0246551		0.999923	0.0501011
0.994589	0.0246551		0.999923	0.0501424
0.994529	0.0246551		0.999923	0.0501836
0.994529	0.024677		0.999923	0.0502249
0.994529	0.0246989		0.999923	0.0502662
0.994469	0.0246989		0.999923	0.0503075
0.994469	0.0247208		0.999923	0.0503487
0.994469	0.0247427		0.999923	0.05039
0.994469	0.0247646		0.999923	0.0504313
0.994469	0.0247865		0.999923	0.0504725
0.994469	0.0248084		0.999923	0.0505138
0.994469	0.0248303		0.999923	0.0505551
0.994469	0.0248522		0.999923	0.0505963
0.994409	0.0248522		0.999923	0.0506376
0.994409	0.0248741		0.999923	0.0506789
0.994349	0.0248741		0.999923	0.0507202
0.994349	0.024896		0.999923	0.0507614
0.994349	0.0249179		0.999923	0.0508027
0.994289	0.0249179		0.999923	0.050844
0.994289	0.0249398		0.999923	0.0508852
0.994289	0.0249617		0.999923	0.0509265
0.994289	0.0249836		0.999923	0.0509678
0.994289	0.0250055		0.999923	0.051009
0.994289	0.0250274		0.999923	0.0510503
0.994289	0.0250493		0.999923	0.0510916
0.994289	0.0250712		0.999923	0.0511328
0.994289	0.0250931		0.999923	0.0511741
0.994289	0.025115		0.999923	0.0512154
0.994229	0.025115		0.999923	0.0512567
0.994229	0.0251369		0.999923	0.0512979
0.994229	0.0251587		0.999923	0.0513392
0.994169	0.0251587		0.999923	0.0513805
0.994108	0.0251587		0.999923	0.0514217
0.994108	0.0251806		0.999923	0.051463
0.994108	0.0252025		0.999923	0.0515043
0.994108	0.0252244		0.999923	0.0515455
0.994108	0.0252463		0.999923	0.0515868
0.994108	0.0252682		0.999923	0.0516281
0.994108	0.0252901		0.999923	0.0516693
0.994108	0.025312		0.999923	0.0517106
0.994108	0.0253339		0.999923	0.0517519
0.994108	0.0253558		0.999923	0.0517932
0.994108	0.0253777		0.999923	0.0518344
0.994048	0.0253777		0.999923	0.0518757
0.993988	0.0253777		0.999923	0.051917
0.993928	0.0253777		0.999923	0.0519582
0.993928	0.0253996		0.999923	0.0519995
0.993928	0.0254215		0.999923	0.0520408
0.993928	0.0254434		0.999923	0.052082
0.993928	0.0254653		0.999923	0.0521233
0.993928	0.0254872		0.999923	0.0521646
0.993928	0.0255091		0.999923	0.0522059
0.993868	0.0255091		0.999923	0.0522471
0.993868	0.025531		0.999923	0.0522884
0.993868	0.0255529		0.999923	0.0523297
0.993868	0.0255748		0.999923	0.0523709
0.993808	0.0255748		0.999923	0.0524122
0.993808	0.0255967		0.999923	0.0524535
0.993808	0.0256186		0.999923	0.0524947
0.993808	0.0256405		0.999923	0.052536
0.993808	0.0256624		0.999923	0.0525773
0.993808	0.0256843		0.999923	0.0526185
0.993808	0.0257062		0.999923	0.0526598
0.993808	0.025728		0.999923	0.0527011
0.993808	0.0257499		0.999923	0.0527424
0.993808	0.0257718		0.999923	0.0527836
0.993748	0.0257718		0.999923	0.0528249
0.993688	0.0257718		0.999923	0.0528662
0.993688	0.0257937		0.999923	0.0529074
0.993688	0.0258156		0.999923	0.0529487
0.993688	0.0258375		0.999923	0.05299
0.993688	0.0258594		0.999923	0.0530312
0.993688	0.0258813		0.999923	0.0530725
0.993688	0.0259032		0.999923	0.0531138
0.993688	0.0259251		0.999923	0.053155
0.993688	0.025947		0.999923	0.0531963
0.993688	0.0259689		0.999923	0.0532376
0.993688	0.0259908		0.999923	0.0532789
0.993688	0.0260127		0.999923	0.0533201
0.993688	0.0260346		0.999923	0.0533614
0.993628	0.0260346		0.999923	0.0534027
0.993628	0.0260565		0.999923	0.0534439
0.993628	0.0260784		0.999923	0.0534852
0.993628	0.0261003		0.999923	0.0535265
0.993567	0.0261003		0.999923	0.0535677
0.993567	0.0261222		0.999923	0.053609
0.993567	0.0261441		0.999923	0.0536503
0.993567	0.026166		0.999923	0.0536916
0.993567	0.0261879		0.999923	0.0537328
0.993507	0.0261879		0.999923	0.0537741
0.993507	0.0262098		0.999923	0.0538154
0.993447	0.0262098		0.999923	0.0538566
0.993447	0.0262317		0.999923	0.0538979
0.993387	0.0262317		0.999923	0.0539392
0.993387	0.0262536		0.999923	0.0539804
0.993387	0.0262755		0.999923	0.0540217
0.993387	0.0262974		0.999923	0.054063
0.993387	0.0263192		0.999923	0.0541042
0.993387	0.0263411		0.999923	0.0541455
0.993387	0.026363		0.999923	0.0541868
0.993387	0.0263849		0.999923	0.0542281
0.993387	0.0264068		0.999923	0.0542693
0.993327	0.0264068		0.999923	0.0543106
0.993327	0.0264287		0.999923	0.0543519
0.993327	0.0264506		0.999923	0.0543931
0.993327	0.0264725		0.999923	0.0544344
0.993327	0.0264944		0.999923	0.0544757
0.993327	0.0265163		0.999923	0.0545169
0.993327	0.0265382		0.999923	0.0545582
0.993327	0.0265601		0.999923	0.0545995
0.993327	0.026582		0.999923	0.0546407
0.993327	0.0266039		0.999923	0.054682
0.993327	0.0266258		0.999923	0.0547233
0.993327	0.0266477		0.999923	0.0547646
0.993327	0.0266696		0.999923	0.0548058
0.993327	0.0266915		0.999923	0.0548471
0.993327	0.0267134		0.999923	0.0548884
0.993327	0.0267353		0.999923	0.0549296
0.993327	0.0267572		0.999923	0.0549709
0.993327	0.0267791		0.999923	0.0550122
0.993327	0.026801		0.999923	0.0550534
0.993327	0.0268229		0.999923	0.0550947
0.993327	0.0268448		0.999923	0.055136
0.993327	0.0268667		0.999923	0.0551773
0.993327	0.0268885		0.999923	0.0552185
0.993327	0.0269104		0.999923	0.0552598
0.993267	0.0269104		0.999923	0.0553011
0.993267	0.0269323		0.999923	0.0553423
0.993267	0.0269542		0.999923	0.0553836
0.993267	0.0269761		0.999923	0.0554249
0.993267	0.026998		0.999923	0.0554661
0.993267	0.0270199		0.999923	0.0555074
0.993267	0.0270418		0.999923	0.0555487
0.993267	0.0270637		0.999923	0.0555899
0.993267	0.0270856		0.999923	0.0556312
0.993267	0.0271075		0.999923	0.0556725
0.993267	0.0271294		0.999923	0.0557138
0.993267	0.0271513		0.999923	0.055755
0.993267	0.0271732		0.999923	0.0557963
0.993267	0.0271951		0.999923	0.0558376
0.993267	0.027217		0.999923	0.0558788
0.993207	0.027217		0.999923	0.0559201
0.993207	0.0272389		0.999923	0.0559614
0.993207	0.0272608		0.999923	0.0560026
0.993207	0.0272827		0.999923	0.0560439
0.993207	0.0273046		0.999923	0.0560852
0.993207	0.0273265		0.999923	0.0561264
0.993207	0.0273484		0.999923	0.0561677
0.993207	0.0273703		0.999923	0.056209
0.993207	0.0273922		0.999923	0.0562503
0.993207	0.0274141		0.999923	0.0562915
0.993207	0.027436		0.999923	0.0563328
0.993207	0.0274578		0.999923	0.0563741
0.993207	0.0274797		0.999923	0.0564153
0.993147	0.0274797		0.999923	0.0564566
0.993147	0.0275016		0.999923	0.0564979
0.993147	0.0275235		0.999923	0.0565391
0.993147	0.0275454		0.999923	0.0565804
0.993147	0.0275673		0.999923	0.0566217
0.993086	0.0275673		0.999923	0.056663
0.993086	0.0275892		0.999923	0.0567042
0.993026	0.0275892		0.999923	0.0567455
0.993026	0.0276111		0.999923	0.0567868
0.993026	0.027633		0.999923	0.056828
0.993026	0.0276549		0.999923	0.0568693
0.993026	0.0276768		0.999923	0.0569106
0.993026	0.0276987		0.999923	0.0569518
0.993026	0.0277206		0.999923	0.0569931
0.993026	0.0277425		0.999923	0.0570344
0.993026	0.0277644		0.999923	0.0570756
0.993026	0.0277863		0.999923	0.0571169
0.992966	0.0277863		0.999923	0.0571582
0.992966	0.0278082		0.999923	0.0571995
0.992906	0.0278082		0.999923	0.0572407
0.992906	0.0278301		0.999923	0.057282
0.992906	0.027852		0.999923	0.0573233
0.992906	0.0278739		0.999923	0.0573645
0.992906	0.0278958		0.999923	0.0574058
0.992906	0.0279177		0.999923	0.0574471
0.992906	0.0279396		0.999923	0.0574883
0.992906	0.0279615		0.999923	0.0575296
0.992906	0.0279834		0.999923	0.0575709
0.992906	0.0280053		0.999923	0.0576121
0.992906	0.0280272		0.999923	0.0576534
0.992906	0.028049		0.999923	0.0576947
0.992846	0.028049		0.999923	0.057736
0.992846	0.0280709		0.999923	0.0577772
0.992846	0.0280928		0.999923	0.0578185
0.992846	0.0281147		0.999923	0.0578598
0.992786	0.0281147		0.999923	0.057901
0.992786	0.0281366		0.999923	0.0579423
0.992786	0.0281585		0.999923	0.0579836
0.992786	0.0281804		0.999923	0.0580248
0.992786	0.0282023		0.999923	0.0580661
0.992786	0.0282242		0.999923	0.0581074
0.992786	0.0282461		0.999923	0.0581487
0.992786	0.028268		0.999923	0.0581899
0.992786	0.0282899		0.999923	0.0582312
0.992786	0.0283118		0.999923	0.0582725
0.992726	0.0283118		0.999923	0.0583137
0.992726	0.0283337		0.999923	0.058355
0.992666	0.0283337		0.999923	0.0583963
0.992666	0.0283556		0.999923	0.0584375
0.992606	0.0283556		0.999923	0.0584788
0.992606	0.0283775		0.999923	0.0585201
0.992545	0.0283775		0.999923	0.0585613
0.992545	0.0283994		0.999923	0.0586026
0.992545	0.0284213		0.999923	0.0586439
0.992545	0.0284432		0.999923	0.0586852
0.992545	0.0284651		0.999923	0.0587264
0.992545	0.028487		0.999923	0.0587677
0.992545	0.0285089		0.999923	0.058809
0.992545	0.0285308		0.999923	0.0588502
0.992545	0.0285527		0.999923	0.0588915
0.992545	0.0285746		0.999923	0.0589328
0.992545	0.0285965		0.999923	0.058974
0.992545	0.0286183		0.999923	0.0590153
0.992545	0.0286402		0.999923	0.0590566
0.992545	0.0286621		0.999846	0.0590566
0.992545	0.028684		0.999846	0.0590978
0.992485	0.028684		0.999846	0.0591391
0.992485	0.0287059		0.999846	0.0591804
0.992485	0.0287278		0.999846	0.0592217
0.992485	0.0287497		0.999846	0.0592629
0.992485	0.0287716		0.999846	0.0593042
0.992425	0.0287716		0.999846	0.0593455
0.992365	0.0287716		0.999846	0.0593867
0.992365	0.0287935		0.999846	0.059428
0.992365	0.0288154		0.999846	0.0594693
0.992365	0.0288373		0.999846	0.0595105
0.992365	0.0288592		0.999846	0.0595518
0.992365	0.0288811		0.999846	0.0595931
0.992365	0.028903		0.999846	0.0596344
0.992365	0.0289249		0.999846	0.0596756
0.992365	0.0289468		0.999846	0.0597169
0.992365	0.0289687		0.999846	0.0597582
0.992365	0.0289906		0.999846	0.0597994
0.992365	0.0290125		0.999846	0.0598407
0.992305	0.0290125		0.999846	0.059882
0.992245	0.0290125		0.999846	0.0599232
0.992245	0.0290344		0.999846	0.0599645
0.992245	0.0290563		0.999846	0.0600058
0.992185	0.0290563		0.999846	0.060047
0.992185	0.0290782		0.999846	0.0600883
0.992185	0.0291001		0.999846	0.0601296
0.992185	0.029122		0.999846	0.0601709
0.992185	0.0291439		0.999846	0.0602121
0.992125	0.0291439		0.999846	0.0602534
0.992125	0.0291658		0.999846	0.0602947
0.992064	0.0291658		0.999846	0.0603359
0.992064	0.0291877		0.999846	0.0603772
0.992064	0.0292095		0.999846	0.0604185
0.992064	0.0292314		0.999846	0.0604597
0.992064	0.0292533		0.999846	0.060501
0.992064	0.0292752		0.999846	0.0605423
0.992064	0.0292971		0.999846	0.0605835
0.992064	0.029319		0.999846	0.0606248
0.992064	0.0293409		0.999846	0.0606661
0.992064	0.0293628		0.999846	0.0607074
0.992064	0.0293847		0.999846	0.0607486
0.992064	0.0294066		0.999846	0.0607899
0.992064	0.0294285		0.999846	0.0608312
0.992064	0.0294504		0.999846	0.0608724
0.992064	0.0294723		0.999846	0.0609137
0.992064	0.0294942		0.999846	0.060955
0.992064	0.0295161		0.999846	0.0609962
0.992064	0.029538		0.999846	0.0610375
0.992064	0.0295599		0.999846	0.0610788
0.992064	0.0295818		0.999846	0.0611201
0.992004	0.0295818		0.999846	0.0611613
0.992004	0.0296037		0.999846	0.0612026
0.992004	0.0296256		0.999846	0.0612439
0.992004	0.0296475		0.999846	0.0612851
0.992004	0.0296694		0.999846	0.0613264
0.992004	0.0296913		0.999846	0.0613677
0.992004	0.0297132		0.999846	0.0614089
0.992004	0.0297351		0.999846	0.0614502
0.992004	0.029757		0.999846	0.0614915
0.992004	0.0297788		0.999846	0.0615327
0.992004	0.0298007		0.999846	0.061574
0.991944	0.0298007		0.999846	0.0616153
0.991944	0.0298226		0.999846	0.0616566
0.991944	0.0298445		0.999846	0.0616978
0.991944	0.0298664		0.999846	0.0617391
0.991884	0.0298664		0.999846	0.0617804
0.991884	0.0298883		0.999846	0.0618216
0.991884	0.0299102		0.999846	0.0618629
0.991884	0.0299321		0.999846	0.0619042
0.991884	0.029954		0.999846	0.0619454
0.991884	0.0299759		0.999846	0.0619867
0.991884	0.0299978		0.999846	0.062028
0.991884	0.0300197		0.999846	0.0620693
0.991884	0.0300416		0.999846	0.0621105
0.991884	0.0300635		0.999846	0.0621518
0.991884	0.0300854		0.999846	0.0621931
0.991824	0.0300854		0.999769	0.0621931
0.991824	0.0301073		0.999769	0.0622343
0.991824	0.0301292		0.999769	0.0622756
0.991824	0.0301511		0.999769	0.0623169
0.991764	0.0301511		0.999769	0.0623581
0.991764	0.030173		0.999769	0.0623994
0.991764	0.0301949		0.999769	0.0624407
0.991764	0.0302168		0.999769	0.0624819
0.991764	0.0302387		0.999769	0.0625232
0.991764	0.0302606		0.999769	0.0625645
0.991764	0.0302825		0.999769	0.0626058
0.991764	0.0303044		0.999769	0.062647
0.991764	0.0303263		0.999769	0.0626883
0.991764	0.0303481		0.999769	0.0627296
0.991764	0.03037		0.999769	0.0627708
0.991764	0.0303919		0.999769	0.0628121
0.991764	0.0304138		0.999769	0.0628534
0.991764	0.0304357		0.999769	0.0628946
0.991704	0.0304357		0.999769	0.0629359
0.991704	0.0304576		0.999769	0.0629772
0.991704	0.0304795		0.999691	0.0629772
0.991644	0.0304795		0.999691	0.0630184
0.991584	0.0304795		0.999691	0.0630597
0.991584	0.0305014		0.999691	0.063101
0.991584	0.0305233		0.999691	0.0631423
0.991584	0.0305452		0.999691	0.0631835
0.991584	0.0305671		0.999691	0.0632248
0.991523	0.0305671		0.999691	0.0632661
0.991523	0.030589		0.999691	0.0633073
0.991523	0.0306109		0.999691	0.0633486
0.991523	0.0306328		0.999691	0.0633899
0.991523	0.0306547		0.999691	0.0634311
0.991463	0.0306547		0.999691	0.0634724
0.991463	0.0306766		0.999691	0.0635137
0.991463	0.0306985		0.999691	0.063555
0.991463	0.0307204		0.999691	0.0635962
0.991463	0.0307423		0.999691	0.0636375
0.991463	0.0307642		0.999691	0.0636788
0.991463	0.0307861		0.999691	0.06372
0.991463	0.030808		0.999691	0.0637613
0.991463	0.0308299		0.999691	0.0638026
0.991463	0.0308518		0.999691	0.0638438
0.991463	0.0308737		0.999691	0.0638851
0.991463	0.0308956		0.999691	0.0639264
0.991463	0.0309175		0.999691	0.0639676
0.991463	0.0309393		0.999691	0.0640089
0.991463	0.0309612		0.999691	0.0640502
0.991463	0.0309831		0.999691	0.0640915
0.991463	0.031005		0.999691	0.0641327
0.991463	0.0310269		0.999691	0.064174
0.991463	0.0310488		0.999691	0.0642153
0.991463	0.0310707		0.999691	0.0642565
0.991463	0.0310926		0.999691	0.0642978
0.991463	0.0311145		0.999691	0.0643391
0.991463	0.0311364		0.999691	0.0643803
0.991463	0.0311583		0.999691	0.0644216
0.991463	0.0311802		0.999691	0.0644629
0.991463	0.0312021		0.999691	0.0645041
0.991463	0.031224		0.999691	0.0645454
0.991463	0.0312459		0.999691	0.0645867
0.991463	0.0312678		0.999691	0.064628
0.991463	0.0312897		0.999691	0.0646692
0.991463	0.0313116		0.999691	0.0647105
0.991463	0.0313335		0.999691	0.0647518
0.991403	0.0313335		0.999691	0.064793
0.991403	0.0313554		0.999691	0.0648343
0.991403	0.0313773		0.999691	0.0648756
0.991403	0.0313992		0.999691	0.0649168
0.991403	0.0314211		0.999691	0.0649581
0.991403	0.031443		0.999691	0.0649994
0.991403	0.0314649		0.999691	0.0650407
0.991343	0.0314649		0.999691	0.0650819
0.991343	0.0314868		0.999691	0.0651232
0.991343	0.0315086		0.999691	0.0651645
0.991343	0.0315305		0.999691	0.0652057
0.991343	0.0315524		0.999691	0.065247
0.991343	0.0315743		0.999691	0.0652883
0.991343	0.0315962		0.999691	0.0653295
0.991343	0.0316181		0.999691	0.0653708
0.991343	0.03164		0.999691	0.0654121
0.991343	0.0316619		0.999691	0.0654533
0.991343	0.0316838		0.999691	0.0654946
0.991343	0.0317057		0.999691	0.0655359
0.991343	0.0317276		0.999691	0.0655772
0.991343	0.0317495		0.999691	0.0656184
0.991343	0.0317714		0.999691	0.0656597
0.991283	0.0317714		0.999691	0.065701
0.991283	0.0317933		0.999691	0.0657422
0.991283	0.0318152		0.999691	0.0657835
0.991283	0.0318371		0.999691	0.0658248
0.991283	0.031859		0.999691	0.065866
0.991283	0.0318809		0.999691	0.0659073
0.991283	0.0319028		0.999691	0.0659486
0.991283	0.0319247		0.999691	0.0659898
0.991283	0.0319466		0.999691	0.0660311
0.991283	0.0319685		0.999691	0.0660724
0.991283	0.0319904		0.999691	0.0661137
0.991283	0.0320123		0.999691	0.0661549
0.991283	0.0320342		0.999691	0.0661962
0.991283	0.0320561		0.999691	0.0662375
0.991283	0.032078		0.999691	0.0662787
0.991283	0.0320998		0.999691	0.06632
0.991283	0.0321217		0.999691	0.0663613
0.991283	0.0321436		0.999691	0.0664025
0.991283	0.0321655		0.999691	0.0664438
0.991223	0.0321655		0.999691	0.0664851
0.991223	0.0321874		0.999691	0.0665264
0.991223	0.0322093		0.999691	0.0665676
0.991223	0.0322312		0.999691	0.0666089
0.991163	0.0322312		0.999691	0.0666502
0.991103	0.0322312		0.999691	0.0666914
0.991103	0.0322531		0.999691	0.0667327
0.991103	0.032275		0.999691	0.066774
0.991103	0.0322969		0.999691	0.0668152
0.991103	0.0323188		0.999691	0.0668565
0.991103	0.0323407		0.999691	0.0668978
0.991103	0.0323626		0.999691	0.066939
0.991103	0.0323845		0.999691	0.0669803
0.991103	0.0324064		0.999691	0.0670216
0.991103	0.0324283		0.999691	0.0670629
0.991103	0.0324502		0.999691	0.0671041
0.991103	0.0324721		0.999691	0.0671454
0.991103	0.032494		0.999691	0.0671867
0.991042	0.032494		0.999691	0.0672279
0.991042	0.0325159		0.999691	0.0672692
0.991042	0.0325378		0.999691	0.0673105
0.991042	0.0325597		0.999691	0.0673517
0.991042	0.0325816		0.999691	0.067393
0.991042	0.0326035		0.999691	0.0674343
0.991042	0.0326254		0.999691	0.0674755
0.991042	0.0326473		0.999691	0.0675168
0.991042	0.0326691		0.999691	0.0675581
0.991042	0.032691		0.999691	0.0675994
0.991042	0.0327129		0.999691	0.0676406
0.991042	0.0327348		0.999691	0.0676819
0.991042	0.0327567		0.999691	0.0677232
0.991042	0.0327786		0.999691	0.0677644
0.991042	0.0328005		0.999691	0.0678057
0.991042	0.0328224		0.999691	0.067847
0.991042	0.0328443		0.999691	0.0678882
0.991042	0.0328662		0.999691	0.0679295
0.991042	0.0328881		0.999691	0.0679708
0.991042	0.03291		0.999691	0.0680121
0.991042	0.0329319		0.999691	0.0680533
0.991042	0.0329538		0.999691	0.0680946
0.991042	0.0329757		0.999691	0.0681359
0.991042	0.0329976		0.999691	0.0681771
0.991042	0.0330195		0.999691	0.0682184
0.991042	0.0330414		0.999691	0.0682597
0.991042	0.0330633		0.999691	0.0683009
0.991042	0.0330852		0.999691	0.0683422
0.991042	0.0331071		0.999691	0.0683835
0.991042	0.033129		0.999691	0.0684247
0.991042	0.0331509		0.999691	0.068466
0.990982	0.0331509		0.999691	0.0685073
0.990982	0.0331728		0.999691	0.0685486
0.990982	0.0331947		0.999691	0.0685898
0.990982	0.0332166		0.999691	0.0686311
0.990982	0.0332384		0.999691	0.0686724
0.990982	0.0332603		0.999691	0.0687136
0.990982	0.0332822		0.999691	0.0687549
0.990982	0.0333041		0.999691	0.0687962
0.990982	0.033326		0.999691	0.0688374
0.990982	0.0333479		0.999691	0.0688787
0.990982	0.0333698		0.999691	0.06892
0.990982	0.0333917		0.999691	0.0689612
0.990982	0.0334136		0.999691	0.0690025
0.990982	0.0334355		0.999691	0.0690438
0.990982	0.0334574		0.999691	0.0690851
0.990982	0.0334793		0.999691	0.0691263
0.990982	0.0335012		0.999691	0.0691676
0.990922	0.0335012		0.999691	0.0692089
0.990862	0.0335012		0.999691	0.0692501
0.990862	0.0335231		0.999691	0.0692914
0.990862	0.033545		0.999691	0.0693327
0.990862	0.0335669		0.999691	0.0693739
0.990802	0.0335669		0.999691	0.0694152
0.990802	0.0335888		0.999691	0.0694565
0.990802	0.0336107		0.999691	0.0694978
0.990802	0.0336326		0.999691	0.069539
0.990802	0.0336545		0.999691	0.0695803
0.990802	0.0336764		0.999691	0.0696216
0.990802	0.0336983		0.999691	0.0696628
0.990802	0.0337202		0.999691	0.0697041
0.990802	0.0337421		0.999691	0.0697454
0.990802	0.033764		0.999691	0.0697866
0.990802	0.0337859		0.999691	0.0698279
0.990802	0.0338078		0.999691	0.0698692
0.990802	0.0338296		0.999691	0.0699104
0.990802	0.0338515		0.999691	0.0699517
0.990802	0.0338734		0.999691	0.069993
0.990742	0.0338734		0.999691	0.0700343
0.990742	0.0338953		0.999691	0.0700755
0.990742	0.0339172		0.999691	0.0701168
0.990742	0.0339391		0.999691	0.0701581
0.990742	0.033961		0.999691	0.0701993
0.990742	0.0339829		0.999691	0.0702406
0.990742	0.0340048		0.999691	0.0702819
0.990742	0.0340267		0.999691	0.0703231
0.990742	0.0340486		0.999691	0.0703644
0.990682	0.0340486		0.999691	0.0704057
0.990682	0.0340705		0.999691	0.0704469
0.990622	0.0340705		0.999691	0.0704882
0.990622	0.0340924		0.999691	0.0705295
0.990622	0.0341143		0.999691	0.0705708
0.990622	0.0341362		0.999614	0.0705708
0.990622	0.0341581		0.999614	0.070612
0.990622	0.03418		0.999614	0.0706533
0.990622	0.0342019		0.999614	0.0706946
0.990622	0.0342238		0.999614	0.0707358
0.990622	0.0342457		0.999614	0.0707771
0.990622	0.0342676		0.999614	0.0708184
0.990622	0.0342895		0.999614	0.0708596
0.990622	0.0343114		0.999614	0.0709009
0.990622	0.0343333		0.999614	0.0709422
0.990622	0.0343552		0.999614	0.0709835
0.990622	0.0343771		0.999614	0.0710247
0.990622	0.0343989		0.999614	0.071066
0.990622	0.0344208		0.999614	0.0711073
0.990622	0.0344427		0.999614	0.0711485
0.990622	0.0344646		0.999614	0.0711898
0.990622	0.0344865		0.999614	0.0712311
0.990622	0.0345084		0.999614	0.0712723
0.990622	0.0345303		0.999614	0.0713136
0.990622	0.0345522		0.999614	0.0713549
0.990622	0.0345741		0.999614	0.0713961
0.990622	0.034596		0.999614	0.0714374
0.990622	0.0346179		0.999614	0.0714787
0.990622	0.0346398		0.999614	0.07152
0.990622	0.0346617		0.999614	0.0715612
0.990622	0.0346836		0.999614	0.0716025
0.990622	0.0347055		0.999614	0.0716438
0.990622	0.0347274		0.999614	0.071685
0.990622	0.0347493		0.999614	0.0717263
0.990622	0.0347712		0.999614	0.0717676
0.990622	0.0347931		0.999614	0.0718088
0.990622	0.034815		0.999614	0.0718501
0.990622	0.0348369		0.999614	0.0718914
0.990622	0.0348588		0.999614	0.0719326
0.990622	0.0348807		0.999614	0.0719739
0.990622	0.0349026		0.999614	0.0720152
0.990622	0.0349245		0.999614	0.0720565
0.990622	0.0349464		0.999614	0.0720977
0.990622	0.0349683		0.999614	0.072139
0.990622	0.0349901		0.999614	0.0721803
0.990622	0.035012		0.999614	0.0722215
0.990622	0.0350339		0.999614	0.0722628
0.990622	0.0350558		0.999614	0.0723041
0.990622	0.0350777		0.999614	0.0723453
0.990562	0.0350777		0.999614	0.0723866
0.990562	0.0350996		0.999614	0.0724279
0.990562	0.0351215		0.999614	0.0724692
0.990562	0.0351434		0.999614	0.0725104
0.990562	0.0351653		0.999614	0.0725517
0.990501	0.0351653		0.999614	0.072593
0.990501	0.0351872		0.999614	0.0726342
0.990501	0.0352091		0.999614	0.0726755
0.990501	0.035231		0.999614	0.0727168
0.990501	0.0352529		0.999614	0.072758
0.990501	0.0352748		0.999614	0.0727993
0.990501	0.0352967		0.999614	0.0728406
0.990501	0.0353186		0.999614	0.0728818
0.990501	0.0353405		0.999614	0.0729231
0.990501	0.0353624		0.999614	0.0729644
0.990441	0.0353624		0.999614	0.0730057
0.990441	0.0353843		0.999614	0.0730469
0.990441	0.0354062		0.999614	0.0730882
0.990441	0.0354281		0.999614	0.0731295
0.990441	0.03545		0.999614	0.0731707
0.990441	0.0354719		0.999614	0.073212
0.990441	0.0354938		0.999614	0.0732533
0.990441	0.0355157		0.999614	0.0732945
0.990441	0.0355376		0.999614	0.0733358
0.990441	0.0355594		0.999614	0.0733771
0.990441	0.0355813		0.999614	0.0734183
0.990441	0.0356032		0.999614	0.0734596
0.990441	0.0356251		0.999614	0.0735009
0.990441	0.035647		0.999614	0.0735422
0.990381	0.035647		0.999614	0.0735834
0.990381	0.0356689		0.999614	0.0736247
0.990321	0.0356689		0.999614	0.073666
0.990321	0.0356908		0.999614	0.0737072
0.990321	0.0357127		0.999614	0.0737485
0.990321	0.0357346		0.999614	0.0737898
0.990321	0.0357565		0.999614	0.073831
0.990321	0.0357784		0.999614	0.0738723
0.990321	0.0358003		0.999614	0.0739136
0.990321	0.0358222		0.999614	0.0739549
0.990261	0.0358222		0.999614	0.0739961
0.990261	0.0358441		0.999614	0.0740374
0.990201	0.0358441		0.999614	0.0740787
0.990201	0.035866		0.999614	0.0741199
0.990201	0.0358879		0.999614	0.0741612
0.990201	0.0359098		0.999614	0.0742025
0.990201	0.0359317		0.999614	0.0742437
0.990201	0.0359536		0.999614	0.074285
0.990201	0.0359755		0.999614	0.0743263
0.990201	0.0359974		0.999614	0.0743675
0.990201	0.0360193		0.999614	0.0744088
0.990201	0.0360412		0.999614	0.0744501
0.990201	0.0360631		0.999614	0.0744914
0.990201	0.036085		0.999614	0.0745326
0.990201	0.0361069		0.999614	0.0745739
0.990201	0.0361287		0.999614	0.0746152
0.990201	0.0361506		0.999614	0.0746564
0.990201	0.0361725		0.999614	0.0746977
0.990201	0.0361944		0.999614	0.074739
0.990141	0.0361944		0.999614	0.0747802
0.990141	0.0362163		0.999614	0.0748215
0.990141	0.0362382		0.999614	0.0748628
0.990081	0.0362382		0.999614	0.074904
0.990081	0.0362601		0.999614	0.0749453
0.990081	0.036282		0.999614	0.0749866
0.990081	0.0363039		0.999614	0.0750279
0.990081	0.0363258		0.999614	0.0750691
0.990081	0.0363477		0.999614	0.0751104
0.990081	0.0363696		0.999614	0.0751517
0.990081	0.0363915		0.999614	0.0751929
0.990081	0.0364134		0.999614	0.0752342
0.990081	0.0364353		0.999614	0.0752755
0.990081	0.0364572		0.999614	0.0753167
0.990081	0.0364791		0.999614	0.075358
0.990081	0.036501		0.999614	0.0753993
0.990081	0.0365229		0.999614	0.0754406
0.990081	0.0365448		0.999614	0.0754818
0.990081	0.0365667		0.999614	0.0755231
0.990081	0.0365886		0.999614	0.0755644
0.990081	0.0366105		0.999614	0.0756056
0.990081	0.0366324		0.999614	0.0756469
0.99002	0.0366324		0.999614	0.0756882
0.99002	0.0366543		0.999614	0.0757294
0.99002	0.0366762		0.999614	0.0757707
0.99002	0.0366981		0.999614	0.075812
0.98996	0.0366981		0.999614	0.0758532
0.98996	0.0367199		0.999614	0.0758945
0.98996	0.0367418		0.999614	0.0759358
0.98996	0.0367637		0.999614	0.0759771
0.98996	0.0367856		0.999614	0.0760183
0.98996	0.0368075		0.999614	0.0760596
0.98996	0.0368294		0.999614	0.0761009
0.98996	0.0368513		0.999614	0.0761421
0.98996	0.0368732		0.999614	0.0761834
0.98996	0.0368951		0.999614	0.0762247
0.98996	0.036917		0.999614	0.0762659
0.98996	0.0369389		0.999614	0.0763072
0.9899	0.0369389		0.999614	0.0763485
0.98984	0.0369389		0.999614	0.0763897
0.98984	0.0369608		0.999614	0.076431
0.98984	0.0369827		0.999614	0.0764723
0.98984	0.0370046		0.999614	0.0765136
0.98984	0.0370265		0.999614	0.0765548
0.98984	0.0370484		0.999614	0.0765961
0.98984	0.0370703		0.999614	0.0766374
0.98984	0.0370922		0.999614	0.0766786
0.98984	0.0371141		0.999614	0.0767199
0.98984	0.037136		0.999614	0.0767612
0.98984	0.0371579		0.999614	0.0768024
0.98984	0.0371798		0.999614	0.0768437
0.98984	0.0372017		0.999614	0.076885
0.98984	0.0372236		0.999614	0.0769263
0.98984	0.0372455		0.999614	0.0769675
0.98984	0.0372674		0.999614	0.0770088
0.98984	0.0372892		0.999614	0.0770501
0.98984	0.0373111		0.999614	0.0770913
0.98984	0.037333		0.999614	0.0771326
0.98984	0.0373549		0.999614	0.0771739
0.98978	0.0373549		0.999614	0.0772151
0.98978	0.0373768		0.999614	0.0772564
0.98978	0.0373987		0.999614	0.0772977
0.98978	0.0374206		0.999614	0.0773389
0.98978	0.0374425		0.999614	0.0773802
0.98978	0.0374644		0.999614	0.0774215
0.98972	0.0374644		0.999614	0.0774628
0.98972	0.0374863		0.999614	0.077504
0.98972	0.0375082		0.999614	0.0775453
0.98966	0.0375082		0.999614	0.0775866
0.98966	0.0375301		0.999614	0.0776278
0.98966	0.037552		0.999614	0.0776691
0.98966	0.0375739		0.999614	0.0777104
0.98966	0.0375958		0.999614	0.0777516
0.98966	0.0376177		0.999614	0.0777929
0.98966	0.0376396		0.999614	0.0778342
0.98966	0.0376615		0.999537	0.0778342
0.98966	0.0376834		0.999537	0.0778754
0.98966	0.0377053		0.999537	0.0779167
0.98966	0.0377272		0.999537	0.077958
0.98966	0.0377491		0.999537	0.0779993
0.98966	0.037771		0.999537	0.0780405
0.9896	0.037771		0.999537	0.0780818
0.9896	0.0377929		0.999537	0.0781231
0.9896	0.0378148		0.999537	0.0781643
0.9896	0.0378367		0.999537	0.0782056
0.9896	0.0378586		0.999537	0.0782469
0.9896	0.0378804		0.999537	0.0782881
0.9896	0.0379023		0.999537	0.0783294
0.9896	0.0379242		0.999537	0.0783707
0.9896	0.0379461		0.999537	0.078412
0.9896	0.037968		0.999537	0.0784532
0.9896	0.0379899		0.999537	0.0784945
0.9896	0.0380118		0.999537	0.0785358
0.9896	0.0380337		0.999537	0.078577
0.989539	0.0380337		0.999537	0.0786183
0.989539	0.0380556		0.999537	0.0786596
0.989539	0.0380775		0.999537	0.0787008
0.989539	0.0380994		0.999537	0.0787421
0.989539	0.0381213		0.999537	0.0787834
0.989539	0.0381432		0.999537	0.0788246
0.989539	0.0381651		0.999537	0.0788659
0.989479	0.0381651		0.999537	0.0789072
0.989419	0.0381651		0.999537	0.0789485
0.989419	0.038187		0.999537	0.0789897
0.989419	0.0382089		0.999537	0.079031
0.989419	0.0382308		0.999537	0.0790723
0.989419	0.0382527		0.999537	0.0791135
0.989359	0.0382527		0.999537	0.0791548
0.989359	0.0382746		0.999537	0.0791961
0.989359	0.0382965		0.999537	0.0792373
0.989299	0.0382965		0.999537	0.0792786
0.989239	0.0382965		0.999537	0.0793199
0.989239	0.0383184		0.999537	0.0793611
0.989239	0.0383403		0.999537	0.0794024
0.989239	0.0383622		0.999537	0.0794437
0.989239	0.0383841		0.999537	0.079485
0.989239	0.038406		0.999537	0.0795262
0.989239	0.0384279		0.999537	0.0795675
0.989239	0.0384497		0.999537	0.0796088
0.989239	0.0384716		0.999537	0.07965
0.989239	0.0384935		0.999537	0.0796913
0.989239	0.0385154		0.999537	0.0797326
0.989239	0.0385373		0.999537	0.0797738
0.989239	0.0385592		0.999537	0.0798151
0.989179	0.0385592		0.999537	0.0798564
0.989179	0.0385811		0.999537	0.0798977
0.989179	0.038603		0.999537	0.0799389
0.989179	0.0386249		0.999537	0.0799802
0.989179	0.0386468		0.999537	0.0800215
0.989179	0.0386687		0.999537	0.0800627
0.989179	0.0386906		0.999537	0.080104
0.989179	0.0387125		0.999537	0.0801453
0.989119	0.0387125		0.99946	0.0801453
0.989119	0.0387344		0.99946	0.0801865
0.989119	0.0387563		0.99946	0.0802278
0.989059	0.0387563		0.99946	0.0802691
0.989059	0.0387782		0.99946	0.0803103
0.989059	0.0388001		0.99946	0.0803516
0.989059	0.038822		0.99946	0.0803929
0.989059	0.0388439		0.99946	0.0804342
0.989059	0.0388658		0.99946	0.0804754
0.989059	0.0388877		0.99946	0.0805167
0.989059	0.0389096		0.99946	0.080558
0.989059	0.0389315		0.99946	0.0805992
0.989059	0.0389534		0.99946	0.0806405
0.989059	0.0389753		0.99946	0.0806818
0.989059	0.0389972		0.99946	0.080723
0.989059	0.039019		0.99946	0.0807643
0.989059	0.0390409		0.99946	0.0808056
0.989059	0.0390628		0.99946	0.0808468
0.989059	0.0390847		0.99946	0.0808881
0.988998	0.0390847		0.99946	0.0809294
0.988998	0.0391066		0.99946	0.0809707
0.988998	0.0391285		0.99946	0.0810119
0.988938	0.0391285		0.99946	0.0810532
0.988938	0.0391504		0.99946	0.0810945
0.988938	0.0391723		0.99946	0.0811357
0.988938	0.0391942		0.99946	0.081177
0.988938	0.0392161		0.99946	0.0812183
0.988938	0.039238		0.99946	0.0812595
0.988938	0.0392599		0.99946	0.0813008
0.988938	0.0392818		0.99946	0.0813421
0.988938	0.0393037		0.99946	0.0813834
0.988938	0.0393256		0.99946	0.0814246
0.988938	0.0393475		0.99946	0.0814659
0.988938	0.0393694		0.99946	0.0815072
0.988938	0.0393913		0.99946	0.0815484
0.988938	0.0394132		0.99946	0.0815897
0.988938	0.0394351		0.99946	0.081631
0.988938	0.039457		0.99946	0.0816722
0.988938	0.0394789		0.99946	0.0817135
0.988938	0.0395008		0.99946	0.0817548
0.988938	0.0395227		0.99946	0.081796
0.988938	0.0395446		0.99946	0.0818373
0.988938	0.0395665		0.99946	0.0818786
0.988938	0.0395884		0.99946	0.0819199
0.988938	0.0396102		0.99946	0.0819611
0.988938	0.0396321		0.99946	0.0820024
0.988938	0.039654		0.99946	0.0820437
0.988878	0.039654		0.99946	0.0820849
[truncated: 60,308 more rows]

## Sheet: Fig5 (B)
Figure 5. Polygenic risk score analysis for T2D. (B) Dose-response effect of PRS levels on the odds ratio of T2D.
	Estimate	Std. Error	z value	Pr(>|z|)	OR	OR_se_delta	OR_lb_mle	OR_ub_mle	OR_lb_delta	OR_ub_delta
(Intercept)	-1.30133	0.0120201	-108.262	0	0.272171	0.00327152	0.265834	0.278659	0.265759	0.278583
0%~10%	-0.999924	0.0270483	-36.9681	3.72488e-299	0.367907	0.00995126	0.348911	0.387938	0.348403	0.387411
10%~20%	-0.578801	0.0238243	-24.2945	2.23922e-130	0.56057	0.0133552	0.534996	0.587367	0.534394	0.586746
20%~30%	-0.380037	0.0226234	-16.7984	2.5053e-63	0.683836	0.0154707	0.654176	0.71484	0.653514	0.714158
30%~40%	-0.236251	0.0218689	-10.8031	3.32885e-27	0.789583	0.0172673	0.756454	0.824162	0.755739	0.823426
60%~70%	0.229616	0.0200058	11.4775	1.7114e-30	1.25812	0.0251696	1.20974	1.30843	1.20879	1.30745
70%~80%	0.393252	0.0195389	20.1267	4.30997e-90	1.48179	0.0289525	1.42612	1.53964	1.42505	1.53854
80%~90%	0.602414	0.0190679	31.5931	4.59439e-219	1.82652	0.034828	1.75952	1.89608	1.75826	1.89478
90%~100%	0.937446	0.0185844	50.4426	0	2.55345	0.0474544	2.46212	2.64818	2.46044	2.64646
	Estimate	Std. Error	z value	Pr(>|z|)	OR	OR_se_delta	OR_lb_mle	OR_ub_mle	OR_lb_delta	OR_ub_delta
(Intercept)	-8.30099	0.073065	-113.611	0	0.000248272	1.814e-05	0.000215146	0.000286497	0.000212718	0.000283825
age	0.0807373	0.000592874	136.18	0	1.08409	0.000642726	1.08283	1.08535	1.08283	1.08535
sex	-0.597571	0.0155617	-38.4	0	0.550146	0.00856123	0.53362	0.567185	0.533367	0.566926
bmi	0.1382	0.00181007	76.3504	0	1.14821	0.00207834	1.14414	1.15229	1.14413	1.15228
0%~10%	-1.19866	0.0364232	-32.9092	1.62235e-237	0.301599	0.0109852	0.280819	0.323916	0.280068	0.323129
10%~20%	-0.709453	0.0329718	-21.5169	1.0804e-102	0.491913	0.0162193	0.46113	0.524752	0.460124	0.523703
20%~30%	-0.422236	0.0315276	-13.3926	6.67878e-41	0.655579	0.0206688	0.616295	0.697367	0.615069	0.696089
30%~40%	-0.285892	0.0307683	-9.29178	1.51725e-20	0.751344	0.0231176	0.707373	0.798047	0.706034	0.796653
60%~70%	0.307478	0.0288388	10.662	1.53316e-26	1.35999	0.0392205	1.28525	1.43908	1.28312	1.43686
70%~80%	0.504655	0.0283162	17.8221	4.75809e-71	1.65641	0.0469033	1.56699	1.75094	1.56448	1.74834
80%~90%	0.768954	0.0279456	27.5161	1.1275e-166	2.15751	0.0602929	2.04251	2.27898	2.03934	2.27568
90%~100%	1.23146	0.0276048	44.6106	0	3.42624	0.0945807	3.2458	3.61673	3.24087	3.61162
